# Supplementary material for: Homologues of potato chromosome 5 show variable collinearity in the euchromatin, but dramatic absence of sequence similarity in the pericentromeric heterochromatin
Source: BMC Genomics. 2015 May 10;16(1):374. doi: 10.1186/s12864-015-1578-1 (PMC4470070; doi:10.1186/s12864-015-1578-1)
Supplement: Additional file 3: — RH BAC tiling path sequences. Description of data: Nonredundant, multifasta sequence files of the individual BAC MTPs. The sequence contigs and scaffolds in the MTPs can be either ordered or unordered, depending on the quality status of the tiling path sequence. [file 12864_2015_1578_MOESM3_ESM.zip › mtp_4907.fasta]

>mtp_4907.contig_1
TACTTCTTTTGACTTTTAACATTTCCTGAGAGAACATTTAATTACTGCTCTAAACACATTTTACTTTTGGATAACCATGT
TTAAACCTCATGATTCTTACTTGGATATCACTTAATATCATTTACATAAAATTAGACAACAAAGTGGCTAATTCATAGTC
TTAGACATCACAATTACTCTCACTTGTTCATTTTTGCTTGTTACATTTTTCTTCTCGAGAGTCAAACGGCATGAATTTTG
ATTAATATTTTAAAATGTATTTTTTCTATCGTATTAATATGAGAAGGATTGCAACTTATAGTATTTTTTTTGTATAATTT
TTGAACATCTAAATTTAAAATTAAAATATTGAATTAATCTAATTCAATTTAGCTTCAAAGACAATTCAAGTTGACTCTCG
TAAAACAAAACATGACAAATAAAAGTGAACAGAGGAATTCAACATTACTTGAGATGAAAGATCGTGGTTTTGGAGGTAGC
TGATATCATTGGCGGAGTCAAGCTTCTGAATTTATGAGTTATGATTTATTAATTAAATTTTAACTCAAATATAAAGTTTG
GAACGAAACAATGGAGTTCTTTCAAACAGTAGAGTAACTACATATACAAAATAGCGATAAGTTGAAATTTTTTCGTTGAA
AAATTATATTATATATATAAAATAATGTATTATTTATATATATCAAACATTACTTTCTATAGATGTACATCAATTATAAA
CATCCTTATCAATATTTCTGATATCGCCAATACCCTAACTACAATTATAACTTCGCCCTCACTAGTACCTAATGAAATAT
TCAAAGATGTGCACCTACTCCTAGATTTTTTATTAAAAGAATTAAGTGTTAATAACCAAAAAAAGATCTACACACCAAAA
AATAAATATACATAAAAGATTCTCAAAATCTAAATTTACCTCAAACTAATTCACTTACTTAAATTAATTTGATTTTATCA
TTAAAGTACCTTTAATCCCATTTAATTAGTCTTAAACTTTTTTTTTAATTAGCACACTTTTTTAAAGCCATTCTCTTTTT
AAAGACAACAACTCTCCTCCATAGTCCATTTCTCCATTCCTTCAACAAAAATAGCAAATTCCAAAAATCATCAAAAAATT
ATGTTCTTGAATTTTTTTTTCACTTAGACAAAATTTTGTATAAAAAAAATGGGTGGTGTATCATCAACAATTGCATCAAA
ATTAGCATTTTTTCCACCAGAACCATCATATCAAGTTGATTTAGATGAACAAACACAAAAATTGAAACTTTTAGGTGTGT
CTCAAAGTGAAAAAGGTGAAGTTACAATTCTACAAACAAAGAGAGGTCATTATATTTTTTCAGTTTTTGTTAGGAACAAA
GGTGCAACAATGACACTTCTTTATTCACATGGAAATGCTGCTGATATAGGCCAAATGTTTCAATTTTTCATTGAACTTAG
TGATCGATTACGCGTAAATGTCATGGGGTAAATTAATTGTCTAGAATGTTCATATGATTTTTTTTGGTATTTTTTTGGTA
TTTTCTTGATTTAAAGATGAATTTTGATTGATTTTTGTAGATATGATTATGCTGGATATGGAAGGTCTAATGGAGAAGTA
AGCAATTTTGGCTTTTTTTTTAATTTTTTAATCTTAGTGTACATGTCATGTCTTGAGCTTTACAACAAGACTTTGCTAAT
ATTGTGTATTAAATATGCTTTGATGAACTATAGTTTAGATTAATTTTCTTCTTTTATTGGAAAATGTTATTTGTTAGTAT
AAAGTTTGTTTAGTGGTAATCATGTTTATGTCATAAAGACATGTGATCTAATCACTCCATTATTTCCACTTTTCATTAAC
CAATTCTGAGTGAGGATTCATATAGTTGATCCGGACTTGTTTTGAGATTGAGTCATAGTTATTGTTGTTGTTGTTGTGGA
GGGGGTGGAGCTAGGATACCAGAAGGGGGTTCGGATAAGTGAGGGTTCTTATAGTTGATCCTGACTTGTTTGAGATCGAG
TCGTAGTTATTGTTGTTGTTGTTGTGGATGGAGGCGGAGCTAGGATACTGGAAGGGGGTTCGGATAAGTGAGGGTCCATA
TAGTTGATCCCGACTTGTTTGAGATTGATTCGTAGTTATTGTTGTTGTCGTCGTGGACAGGAGGCAGAGCTACTAGAAGG
GGGTTCGGATAATTGAGGGTTCATATAGTTGATCCCAACTTGTTTGAGATCGAGTCATAGTTACTGTTGTTGTTGTCGTG
GACAGGGGTCCCTTTGCCAAAAAATTACACTATATATATATACAGTCAAAATTAGTTTTTTATGTACATATAGTAGAGAT
TAAATCCCCTCAACTTCTTTGTACATTTACTTCTTCATGTTCTGAATCCTCTTAGTGAAAATCCTGGTTTCGCCAATGTT
CATGGATTCAGTTTCGAGACGGATGTAACTTATATACACTGATAGTGTAATTTTTTATCTGTTGTAGAACGACGTCTGCC
TTATTTTACAGGCGACTTGTTCCACTGATTACCGATAGTTACTTGTAGCTATCTTTTAGGTGACAATATAGTGTAACAAA
TTCTCTTTTACGCTGTCTGTGTATAGAAGTTAAGCAGTGATCTAAGTTTTTTCCTGTATTGCTTTTGTGTAAACTAGCCA
AGTGAGCAGAACACATATGCTGATATAGAAGCTGTTTACAAATGTCTAAAAGAGATTTATGAAGTGAAAGAAGAAGACAT
TATATTATATGGACAATCAATTGGAAGTGGTCCAACTCTTGAATTAGCAACAAAACTACCTCAAATTAGAGGTGTAATTC
TGCAAAGTGCAATACTTTCCGGTCTTCGAGTGATGTATCGTATAAAGTATTCTCTCTGGCTTGATATTTACAAGGTTAGC
AGAAGTTTCAGTTCTATAGTTGATCAAGTTTCTTCATTTATATGTTAACAGTAACACGTTTTCTTTCGGTTTTTCTGTTT
TCTGCAGAACATTGATAAAATTCCAAATGTTAGCTGTCCCGTTCTTGTGATTCATGTAAGTTCTTCGATCTCAAGTATTA
CTCGTTTTGGCTTACTGAACTTTTCAAATATTTGATGTTTTAGAAAAACAAGTAGTAGTAGTTTAGTACTTTTGTTTTCC
AACTGTACCTTTCCTGTTCCGATTAGACGTTAGGGGGAGATATATAGGGTAATTTACACGAATGCTATTATGGTTGAGGT
TATTAAAAGTCTTTCTTAAAGAGCATACAGAAACCTTAAAAGACAGATAATATGGATCGGAGGAGTATTCAATATGATCA
TTATTGTTGAGAGCCGAAAAAGGGATCTTTTGTGTATAATCTTGCGTAATCTTGAATGTCTAGTCCATTAGGAACCACTG
ATTTCTTGATACATCACATTCATAGATTTACGATTCATGTGACGGTGTTGGTCTACAGGGTACAGAAGATGACATAGTTG
ATATTTCACATGGTAAAAAGCTTTGGGAGCTGAGTAAAATGAAGTATGAACCTTTATGGGTAAAAGGGGGAAATCATTGT
GACTTACAAGTTTTTCCTCAATTTTTTACTCATCTCAAGAAGTTCATAATTTCAGTGGAAAGACAATCAGATTATTCGAA
AAATGTTGAGCTTGAAGAGAGTATAATTGACTTAGATTATACTCTTGATATTACGAACGAAATCAAGTGCAGACCAAGTA
TTGAAGAGATTGAGAAGTCGTCGAGAATCAGTACTGAACAAAAAGAGATCATTCCAATAAGGCCTAGCACAGACAGGAAA
TTGAAGCCAAGAATTAGTTTTGACAAGAGGGAAAAACCAAGAAAAAGCATGGATTACTTTGGGAAGTCAAGAAGTAGCAC
TGATCAATCTGAGAGAGGGCGGAACAGCATTGACCGGTAAAGAATTTTTACACTATCAGTCTGTTCTTTAACATCTCATT
TCATGTTATAACTAGCTCATTCCACTTATTATGAACGATCACGTATAGTTATCCAACCTCTATCTGTGTGTTCTAACATG
TCTGTAGCAATTTACCTACCTTATTTGCCACGTCAACGATGACCTATAGATGGTATTTTAACATGTTATAACAATTTACC
TTCCTTATTTTGCACGTTATGAATGAGATTACCTAGTTACGTACCTTTTAGATGATCTGATAGTGTAAAAATCGTTCGTG
TTGTTGATACTTTAACTTATGGTTTTACAATATGATTAATAATGTCATCATACTGTAGTTTGACTATTGATTTTGAATGA
TTGCAGATTTGGAGACATGATGAGATCAGTAGCAATGTGCAATATTGACTGTTTAAAACAGACACTAGCAGAGGAGGACT
AATACAACTAAAGTCTTTAAAAAAATTGTTATTAGTCATGTATGCAAAAGCAAATTTTTTTAGTCAATGTATGGACCACA
TTGATATATTATATCACTACCTACATGTTTATGAATTGAATATGTTGTTTGGAGAGCCTCAAAGCAACGATAAAGTTGTC
TCCGTGTGACCTATAAGTCAGGGGTACGAGTTGCGGAAGCAGTCACTAATCCTTATATTAGGGTAGGTTGTGTACATCAC
ACCTTTGAGGTGCGGCTCTTTTCTGGACCCTGCTAATACGGGATGCTTTGTGCACCAGGCTACCCTTTTTAATGTTCTTT
CTTTATTCAAATTTAGAATTGGTCCCTACATATGCAGTCCATTCTTCATGAGTGCTAGTTCTTTTTGAAACATTCTTTAT
CATGCAAATGATTTATGGACCCCCATTACATGATCTTTGTTCTAAACTTTTGTTTTTGAATATTAGAAGATCTAAAAAAT
AATAAACAAAAGGAAGATAAAGTGATTAGAGAGCCACTAAATGAAGTTTTTAATTATACATAGAAGAAGAATATTGCTTT
TATATACTCTAGAATTTGCTCTTTTAAAAGGGGCCACAAAGATCATGATGATTTCATATGTGGTGTGACACCTTTAATGT
TTATGTTGACAAAAGAAAAAGCAATATTCCAACATCTTGTTTTATAACAAATATTTTGGATTATGGTTTTGATTTGATAG
CTTGATTAGTATTTCCTAGGATAAAGATGTAACCACCTGCATAATTCTTAGTAGTTAATGAGTAAGAAGTTAGTAACATG
ATGCTCATAACTGAGTCGAAGGTCTATTGAAAACAATCTCTATTCCACAAAGGTTTAGGTAAAATTTCTGTACATCCTAT
CCCATTTATGGGACTACAATAGGTATGCTATTGTTGTTGTTACTAATGGTTAGTGAAATGAGTTATGAACCAAGAAGTTT
CATGTTCATACATAATTCAGTGGAGGCAAAAAATATTAGGTGGTGACCTGATGACAGGGGTCGGAGCCGGTGACCAAAGC
TATTTCTTTCGAGCCTTGGTAGATAGAGTTACCTTAACTTATACTGGTAAGAGATAGCATGTACCTCATAGAATTTATTG
AGATGCGTGCAAACTGACCTAAACACAATGCACGTAAACTGACCTAAACACCACAATTATAAAAGAAAAATCAGTGGAAA
GTAAAGTATTATACTAGACGACACACAAAATCACATGATACACCAAAACAAGCAATATGTATCATGGACTTGGACTGTAA
CAATGCAGTCTAGAGTTTGTAAAATAAAGCAATTTTTTTTCATAAATCAAACACCAGAAAAGGTAACTTGATAAATTTTG
AGTATATAACAACACCATTATTTTTCAACTAGCCTGACCTAATCTTGATTTGTAATAGTGGGGTCTAATCAATGTTTCAC
TCCTTTTGTATACATAATTGGCAGAGTATTTTCCTAAGCTAGCATTTGATTATAGATTTTGAATTATATTTTGGGAGAAA
TTGTTTTTATTGATGAACCTTTCTTTCTTCTTAAATTGAATTTAAAGATTAGTGTATATAAATTGATAAATTATTCCTTC
TCTTTCTTCTAAATTCCATTCCTTCTCATTTCTAGTTGTTAATCAAAATTTTGTTATCTTTGTTTATTGTTGTTGAAGCA
CAATAAAACAAGCAAAATAAGATAATAAGAATTTGATTAAAAATAGAGGCGGATCCAGAATTTGTAAGATCCGAATGCTA
CATTACTTTGAAGTATGTAACATTTACATAGATTAGCCCCTGATTAAAAATGTTCATTAAAGTTTTAAGGTTATTTTAAA
GTCCTTTGATGACCTTCTTGATTGTTATCATTTTCCTCCTATATCCATTTTAGCATGTTATAAACTTTAAAAACTCTTTT
ACAAAATTTTACATGATATTTTAAGCTTTTAGTGAAAGATTGAAATCTAGTACTATATTATGGGAAAAATTACGCGAAAG
GGCAAATATCTAGAGTATATTAGATAATATAACTATAGTTTCAATTATTTTTAATTCGTAGCTACAGTTTTGCGAATTTT
TGCTTTTTGGTTTTCTAATTGTATAAATTCAGAATTTGTATAATTAGGTTCCTGATTGTATACATCTAGAATTTGTATAT
GCTTACTCTAGCTATTTGTATACTACTATTTATGAAAAATTCATAACAAATTGCCCTATTTGTATATTGGCAAACGAAAT
ATACAAACAGAGTTATGAAAAAAATCCCAAATGTACAAATATAGAATTGTATATACTTTCGATGTTTGCATATTCGCAAA
CAAAGTATACAAACGGGCAAGCGAAATATACAAATCACAACATCCATTTGTATATACTTATGATGTTTGTATATTCGCAA
GCGAAATATACAAACAAGCGAAATATATAAACCACAACCTCCATAGCAAACAAAACTATAGCTATGAAGCACAATTATCA
AAACTATATTTATAGACCCTTGTTAGATCTATTATCTTTGCTATTTCTAAAAGTTTCCCATTATTATAATATCTCTTTTT
GCACTTGTGTGACTGGACACTTGTAGCTCCAATCTTGATCCTTTTAACTTTTTGGGCCTCTTTTTGTATCTCCCAAGCCC
ATTTACTCAAGACTAACCCAATCAAGTTAGTTCATGCCTTAAACAAGATTTGTCATAGACTCATAGAGAAAAGGAAACAA
AAAGGAATTGGACTATCTTTGTGTACAAATAGATTCAAACGTCTGCATCATTAGTTGCTCTCAACTCTCAAAGCACTAAT
TATTTATCAAATTGGATGACCAATAATTTCAATATAAACCACCAATAATGATTTAAGATCGTAATGGAATAATAATTATT
CTTTCATTAATTAAAATTATAGATTTCGAGTTCAATTCTGAATACAATATTGACTTTGATAGAAAATACTTTATCATTGA
AATAGATCTTCTCAGTAGAAATTGTATGGTTAATCAATTCATAATATAAAACATGGCGTGAAAACCACATAATCTTCCAT
TTTTTTACACTTTAACCCCTTATTTTGTTGAAGAAACTCATTAAGGACCACAACTTCATATTTTATTAATTAGTGGACCA
TTACCTAGGCTCATCCTTTCTAGCTCGCAAGATTGACAAGTTTTAACATATAAGAATTTCCACACATGAAAATTGCTTAA
ACTTAGAATTTTTTTTCCTGATTTCTCACTTGGTGTTCGAAATTTATATTAGAGCTCCAATTAAATTCCGATCGCGCACT
ACATGGTTCATTTAAGTGATGCTTCCAACAGAATTTTCTCTGTATTGTAAATTGAGAAAAAATATGTAATTTTTAAATTT
TTTAAAAAATATATCAAGATAATTGTGATTGCTGACATGGCAGCATCCTCACCTTATAATTCTCAAACACAAACTTCCAA
GAAAATACACTCTCCAATTGTATGTACACTTCTAGAATCCTCTACCCTCACCCTTAAACCCCTTTCTCCACATTTCAGGG
TTTTTACACAAACCCTCAAGAATTCTTAGCCCAACCCCTTTATCCATACACACACACAAACACACAAAACACACAGTGAA
AAAAACTCACAGAAACTTCAAGAATCATTTGTGGTTTTTTTCTCAAATAGTTTAGATAATGGCCCCTGTAGTAAGCAGGA
GTTTGACTTCTTCACCTATGGCTTCAGTGCCTTACAGTCCTTCTTTTGTATTGGGGAGTGGTAGTACCAATAGGGTCTGT
CTTAAAAGTACTTTCTTGCCTAGGAATAATATCAAGAATGGATTTTTACAATCTGGGTTGAGGTGGAAACAGGATAAAAG
AGATGTTGGAGTAGTGGTTAGGTGTGAGGCTTCTGCTGTAGCTGAAAAAGAAGCTTCTGAGACTTCTGGGGAGACCCATG
AGTATCAGGCTGAGGTGGGAATTTCATTTCCTTTTGTATAGTTTAGAATTTTGGTTTGTAATTTGCAGTTTTTAGCTGTA
TTGGGTTGATTTTCTTGAGCAGGGTGTCTATCGGAAATAGCCTCTGGGGTAACGTTTCTTTGTGGAACTACACTGATTAT
GCTGTTGTAGCTATATTGTCAATTGTAACTAGTTTGTTGTTGAGGTATAATTGATTGAAGAGGAGTTGGTAGTTTGAATT
TAGATGTTTTCGTTTAGGCAATCTATGAAATAGTCATTGGTATGGCTTTTAACATAGGAAAGATCCAATCCTTAGGCAAT
TGTAGGAGCTCTTGAATGCTTAGTTTTATTTAGCTGATAGTCCTTTGTCCACTTTATTGTTGCTAACTTTTATTTCTCGG
ATGCAGGTCAGTCGCCTATTGGACTTGATTGTTCACAGTCTATACAGTCACAAGGAGGTTTTCTTGCGAGAGCTTGTGAG
GTGAGGACATCTCTCCCCTTTGTTTGCTTTTCTGAGTGGCAGAACATCTGTACACTACTTACTGCTGCCATAGATATTTG
TGTGGCCGTAAGTCATCTCACTAGGGGTAAAATGAGAAGTTTAAAAGTTGAATTGTTTGTAAATATAGTAATGTGTCATT
TTTTTTGGGATTGACTAAAATGAAAAGAGTGTCACATCAATTGTCCTTGGGACAGAGGCAGTAATTGTTTTCTTGATAAC
GTTAGGAATCATTGATCTCGTAGAGTTATGGATTAATAGTTACTGCTTGTAGATGACATGATAAATGTTTGTGTCAAAAA
CCATTCGTCATAGAGTGTACATTTAATTCTTTGTGCTGATATCTGGCACTTGCTACCACGCTTCAAATTCTTTTCTTTTC
TGCTGAGTCGAGGATCTATCAGGAATAGCTTCTCTACCCCACAAACGTAGGGGTGGTTTGAGTACATCCTACCCGTCCCC
GGACCCCACTTGTGGGATTACACTAGGTATGTTGTTGGTGATATCTGGCACTGGTCACTACCAAAAGATTGCCTCTTTTG
GGTTTCCATAGGGTTCATTTTTTTTTTACCGAATGCACTTGTTGAAGTCTTCATGATGCTTGGTAATTGTCTTTTAGAAC
TTCCTCTTTTCCTTTATGTGCTATTGCTAACTTCAGATTCTTCTTTGGACAGTAATGCTAGTGATGCCCTTGATAAGTTG
AGATTTCTGAGTTTGACGGAGCCCTCTTTACTTGGAGATTCTAGTGAGCTAGAGATTCGCATCAAACCTGATCCAGACAA
TGGGACTATTACTATAACGTACGTGGCTTAAGGTCTAGCTGCTGCATTAATGCTTTCCTAGTAAAGGGACTAATTTATTG
ATAATGCAGGGATACTGGTATTGGAATGACCAAAGAGGAGCTCATAGACTGTCTTGGGACTATTGCTCAAAGTGGTACCT
CAAAATTCTTGAAGGCACTTAAGGTACTAAAGGGTATCTTCTGTTGTGGAGTAACTACACTAATTCAGACTTTGATTGTG
GTTTGAAGTTATTGTCTCTAAGAACTATGCTGCTTTTCTATCTATAGGAAAATAAAGACCTTGGAGCTGACAATGGATTG
ATTGGTCAATTTGGTGTTGGTTTCTATTCTGCATTTCTTGTTGCTCAAAAGGTAGCCGCTCATTGCATATGGATATGGAT
TTATTAAAAAAAAGAAGGCATTGTCATTCCTCTGATTTTGTTATTTTTTGTCTTTCCGTACAATCAGGTTGTAGTTTCCA
CGAAGAGCCCAAGGTCAGATAAACAGTATGTTTGGGAGGCGGAGGCTGACAGTAGCTCATATGTCATCAGAGAGGAAACT
AATCCTGAAAATCTTCTACATCGAGGAACACAAATTACACTTTATTTGAGGGTACTGCAATAATTTTGCTCCTTTCTCTT
GGTAGCTTTGTGCCTATATCCCCTGGGTTGGGCATGTTATGGTCAATCTCCATTTTGTTTCATCTCCTAATTTTGCTGAA
CTACAGGTTATTACAATAAATTAAAGATAAGTTCCTAAAATCCATCGTTGACCATGTCAACTGATGACTTCTCTGGATGA
TAATAAGTTTAGAATTGTAAGACATTTAACTTAGATGGTCATAACCCTGTAATTTATCTTCTCCGGTGTGTTAAGACTTA
AGATGGATCAGTAGAGAGCATTGTGAATGGTTTTGTTCCCTATGGTAGATGCAATTTGATAGGCTATCATCTTTTTTGTA
GGACGATGATAAATACGAGTATGCTGAGCCCAAGAAGATCCAAGATTTGGTGAAGAATTATTCACAGTTTGTATCTTTTC
CAATTTACACGTGGCAGGAGAAATCAAGAACAATTGAGGTAAGGTTCCTTGTATAATCTAAGGTGGTTTTACCCTTCACC
TCCTCTTTTAGATGTGGTGTTTTAGGAGAAATCTTTTGTGGTTTCAGCTTATGGCAAAACACTTTTTTTTCGCAATGGGG
TAGGTGATTGGATAAATTTATAGTTTTAATTACCTGCAAAATTTTCAGATTCAAAATACCGGTTCCAGAGGCAGATATAG
GGGGCCAGTTGGTGCTTAAAAAACTGAAACAGTTGCATCATTATTACAACATACTATAAATCTTTACCAATTAGAGGTTG
TTTGTACTGCTTGTGTTTTGATTAAGATAAGTGCGTCTAATTTCCATTATCACGTAATAACTTTGTTTATTATTTTAACT
GTTATTATCATTATTGTTGTTATTATTATTATTCAACATACCATTGTGAGGGGATGATATGGGGGGGGGGGGGTTGTTGT
TGTTATTGCTGCTGATAAGTGTGTGACAACTTGCATTCTCATGTGAAAACTTTGTTGATTATTATTATTTTGTGGATTGG
TAGGGGACAAGGGGGTTTCAACTTGTTTCGCTGTGCTAGTTTATCATCTATTATTCATCTATGCCTAATTCTCATTGGTA
AATTTTGACAGGTAGAGGAAGAGGAAGAACCAAAGGAAGGAGAAGAAAAACCTGAGGTGATGGCTTCATACTTATGTGCT
TACAGTGTATTCTTTTCAATACGTGTCTATGCTTCTCGAGTTTATTGACGGTATTGGAATTTGTGTTCTCTTTTTCTTTA
TGATGACAGGAAGAAAAGAAAATGACAAAGAAGACCAAAACTGAGAAGTACTGGGATTGGGAGTTGACGAATGAGACAAA
ACCCATATGGGTGAGTTATTGACTACAGTGAGAGTTCTTTAAATTGTACTCTTTTTGTTGTATGTGATAGTTTTTTCATG
GTCATTCTAGTTAGGATAATCCTCTTTTCCCCGTAATAAATTGTAGATGCGGAATCCAAAAGAAGTTGAGAAAGAACAGT
ACCAGGAATTCTACAAGAAAACTTTTAATGAGTTCTTGGATCCCCTTGCCCACACTCACTTCACTACAGAGGTATTCACT
TTTCATATTGGATTGATGACTAGTCATTTGTCGTTTTTTATATATTGATGTTTTAACTCTGATAGAACAATTTGTGCAGG
GTGAGGTGGAGTTTAGAAGTGTCTTGTATATACCTGGAATGGCTCCTCTTAACAATGAAGATGTCGTAAATCCCAAGACG
AAGAACATACGCTTGTATGTGAAGCGTGTCTTTATTTCTGATGATTTTGATGGGGAGTTGGTAAGTTCTATATGTTAGCT
CGATTTGCAACTTGTAGAAGAGATCTGAAGAGAATTGATAATTCTTTCCTTGTGTCATTGTGAAGTTTCTCATTCACAAA
TTCATAGTCTCTCATTCTCTGAGCTGTATATATGACGTTAATACACATGAAGAGAAGTGATGTTCTTGAATCATGTTTAA
AATGTCTACTGCAGAATAAAATAATGAGATTTGTGTTAAGTGGTAGACAAAGAGAATGTGTAGTTTTACATCCCAGCTTT
AAGTAATCCAAATTTAAATTGATGCCTAAGTGCTTTTAGGGGCCAGTTATAGTGGAGTGCCTTTGTTTTTTTTTCTAAAT
CAGCTGATGCTAGTTTCTATGCATTTCAGTTTCCAAGGTACCTGAGCTTTGTTAAAGGAGTGGTGGACTCAAATGACCTT
CCTCTTAATGTGTCACGAGAAATTCTACAGGAGAGCCGAATTGTAAGGAAAAGCTTTTGTGCTTGAATGAATTACATTTT
ATATGTCAAAACTGTATTCTTGTTTAGCAATCTGCACTGACGTGGTGGTTGCTATGGTCAATCTCTCGAGCTATCATTTG
GTTCGATTGAAAAAGAAGAACCTGTTCTTGGACTGTAATGTATTTGTTTCTTTCATCCTAGGTTCGGATAATGAGAAAGA
GACTAGTGAGAAAAACATTTGACATGATTCAGGATCTCTCTGAAAGTGAGAACAAGGAGGTAAAATATCATCAAAACTTT
CTTTACCTTTGGTGCCTTATCAAAAGAGTCTTGAATTCTGTAAGAGCTCTGCTATTTTATTACAGGATTACAAAAAATTC
TGGGAGAACTTTGGAAAATTTGTGAAGTTGGGATGTATTGAAGACACTGGTAATCACAAGCGAATAACCCCATTACTGAG
ATTCTTTTCTTCCAAGAGTGAAGAAGAATTGATAAGCTTAGATGACTATGTTGAGAACATGGGCGAAAATCAGAAAGCCA
TTTACTATTTGGCTACTGATAGCTTACAGAGTGCCAGGACTGCTCCTTTCTTGGAGAAGTTGGTTCAGAAGGGTATTGAG
GTATGTACTTCATCCTAATTTTTTACTGGATATATTTACTAAGTCTTCCAGATACCTAATAGGCATGAATAACAAGTCTC
TGTTGGTTTACTCTATAGTTTGAATGTAGAGTTTTGCAGGCGTATTCCCCTCCCCCTTCCCCCTTCCTTCTCCTAAAGGA
AATAACAGATAACAAGAGAAACATCCCCCGATAAATGTAACACAAATTGAATACTGTATGTGTCACCAGTCTTTATAGTT
AGCAGGATAGTGAAAAGTGTCATTGAAAGTTTTCTGGTAGGATGTCCAAAGAATGATTTTTTTTTAATTTATGATTCTTT
ATCCTTGACATCCAGACTATTGTTTGGATGAATAGTTTCATTCTGTACCACCTTTTCTTGCTCCTACCTATGTCAGTTTG
AACATCCGCCTTTTCTTTTTTGGTTGTTGCAGAATGATGTTCCATTTTCCATAATGGTGCCAATATAATGTTTATCTCAA
TAGGTTATATGAGTCCTACTTTTGAACTTGCTAAATTATTTCTATATAGAGGAAAAGCGAATTTGCTGCCAGTACATACT
CCTCATTCGGCACTAAACAAAACACAAATTCGATTCTCATCTTAATCTGCATGTCATGTCATTCTTGGATGTCCACTGGA
AGACAAAAACACGTAGCTTTAGGGAAGGCTGTGTTGGAGATCATGTTATCTGGCTTAAGTTCTCTCTAGAATACCCTCTG
TTTGTACACACTCCTAACATTTGCCTGTGTTGCTGTGATATAGGTGTTGTACCTTGTTGAACCAATAGATGAGGTGGCTA
TCCAGAATCTACAAACATACAAGGAAAAGAAGTTCGTTGACATAAGCAAAGAGGACCTGGAGCTTGGTAAGCTCATATTT
TCTTGCATTGACTGGGAACATAGTATAGAAGTGATTTCCTTCAATATTTCGTGTCTTCCCTTTGAAATTTTATTTCCCAC
TATGTGAACACTCAAATAAACAGCAGAAAGGGTATTGGGGAAATATAAATGAAACGGCCATTGAAGTTTGACCTGTTTCC
AGAATGTTTAACATATTTTGCTCTCTGCCATTGATTTCAGATGATGATGATGAGGTGAAAGACAGGGAAGCCAAGCAAGA
GTACAATCTTCTATGTGATTGGATAAAACAACAGTTGGGTGATAAGGTGGCAAAAGTACAAGTTTCAAAGCGTTTAAGCA
CATCACCATGTGTGCTTGTATCTGGAAAGTTTGGTTGGTCTGCCAACATGGAAAGGTCTGTGGGTTATTATTTCTAGAGT
TTTTTTCTGTTTATTTAGTTTTGGAAATTGCAAGACTCGGTTGAAAATCTTCATTTTTGTGTGTATGAAATAGATTGATG
AGAGCACAAACCTTGGGAGACACTTCAACCCTGGAATTTATGAGAGGCAGAAGAATATTGGAGGTTAATCCCGACCATCC
AATCATCAAAGACCTAAATGTAAGTTTTCCCTGCTCGATCTGTTGCGAAATCACATACTCCATCTGTCCCATTTTATGGT
GCACTGTTTGACTTGACACAAAGTTTAAGAAAAAAAGGGAGACTTTTGAAATTTGTGGTCCAAAACACTCGACCAAGTAT
CACTGCTATGTTTACACTTGGGATTATCGTCAATGACCATATAGTGGGTGCCGGGTGAAGACTAGCAGTTAAGTTTCACA
CAAGTTGCCTGGGGTGTAGCAATCGATTTTGCTGTTGCTCATTTTCTTTTAGAAAAATAAAAACATAACATCTAAGGTCT
GCGTACACCCCACTTGTGAGATAACACGACTGAGGCCTAGTTGTTGTATCCTTTTGTCGGTTTGTATCATAAAGCATACC
AACAGTTTAATAGTTTTTTTCTTATACAACTAGTAGTAAATCTTAGTGACTTCACAAGAACTGTTTTCGTCCATAGAAGA
AAAATATGGTCAAGTTTGACTAAGAATCATATGTACTTGTCAACAATGGTTCTGTGGAGTTACTTGCAGGCTGCATGCAA
AAATTCACCCGATAGTTCTGACGCCAAGCGGGCTGTGGAACTGCTGTTTGACACCGCATTGATCTCCAGTGGATTTACTG
TAAGTACTGTGGAACATACCTTGTCTTTCCTTGTATTGCATAAGTTGTTTCTTCCTAATACATGAATTTAACACTGAGGC
ACATTGGAAACAGCCTGATAGTCCAGCTGAGTTGGGTGGCAAGATCTACGAGATGATGGCCATGGCTCTTGGAGGAAGAT
GGGGACGATTCGAGGAAGAAGAGACAGAGGCATCAGAAGAAGCATCAACCGAGTCAGATGCAAGCTCTGCTGAAGTGGTA
GAGCCACAAGTTGTCGAGCCATCTGAAGTAAGGACCGAGAGCAACGATTATTGGGAGTAAAGTGTTTCTCTATCTTGTTT
AGGCTTTCTTTCTGGCATGTCATAAGAGAAGAGAAAGAATTTTGGTTGAGGGGAGAGGAGGGGAACAAGAATGTTATTTG
GGGTGGGGGGGACTAGAAATTGTATTGAAGAAATTTTGGAATGAATAATTTAGTTATAGAATAGTAAGATTTGGTTGGTT
TTCACTTTTCCCCCTCTTGCAGACCATTGACGTATGGTTTGAAACTCGGTGGATAAAAGCTGACTTGTTTTTATCTTTCT
TTACTTAAATACTAGGCATTTGTCTATGGCAGGATCCAAACGTGCTTCTAACTTACACGTCATGTGCTGCATTTTCGTTA
AATTCACACGTAACTAGTCTAACAAATATTGTAAACATGTCCCTTGACCATTTTTTTCCCTTCAAAATTATACTATCTTA
TTTGATGAAGAAAATCATATGTGATTGAATTGTGTGAATGACTTCTAGCTTTTATGAGCCAAATCACTCTCCTCAGGAGT
TCTCTCCTTGACTACACCCTCTAAATGAACCATCATAAGCAAAACAAAAAACAAAATTGAGTTTGTAAATAAGTAACAAT
TTATATTTTGAAGCTTTCATAATATACGATGTAATTTTACGACTTGAGGTTTAAGCAGGGTTAGATGTAGGCAAATCCTA
CAAAATCACAATTTGTAGGCTCTGTGTATGCATTTGTCTTGATAGAAAAAAAAATATTTATTGACAATTTTTGTTGACTT
TTAAGTGGTCTTAATTCCTCCTATGAAGATGTTGTGGCCCATGATTGAACAACACTTTTGCACAACTTATTTGTTAGATT
TGGTGATTTTTAATATTATTTATTTTATTAAAATTGAAGTTTATTAATGAAAGTTATTTTCTTGTTCTCTTTTTCACTTT
TTCCAATTTGAGTTTTTATTGTTTTTGTTCTATAAGTTAAATCCTTCGTTTTTCTTTCTATCTATCAAGTGTTTGCCAAT
TTTCAAACCGACTTTTTTTTCATTTTATTTATTTAATGATAAATACGACAATATAATAATAAAAAAAATTTACAGAGAAA
TTAAACTATAATTTCACCTCGAAACCTTTAAGTCCAATATCCAAATGAGAATATTGCAAAAGCTTCATATTATTATCATT
AAATTAAGTTTCGTGGAATACCATAAAATAGGTTTCATTTTAATAAATTATAATCTTTTTCTTTTTGGAGTTTGGAGGAA
ATTCTAAATTTCTTGGATAAAAAACTAAAAATATAAAAAGAAATTCTGAATTTCATGCCATACCTCCCTCCAAAGTTACT
GTAAACGGGTCGGGTCGGGGGACCCAAAAAGGTAAAATTAAAACCCGGATAGTATTTGTTAATTCTTAGTAACGAAAGAA
TAGGTTTTTGGAAGGGTTTAAGGCAGCCTCCATTGCCAAACTCCTCCTCCTCTGCTTCTCTTTTCACCATTTTTTCTTCT
CAAGATTTTCCCTTTCAATGCTAGCAAGTATTCCACAGTTTCCCTTACCTTTTTTTCAGCTTATTAGTCATTTGGGGTAA
TCTTTTTTCTTCAGTTTTCCAACAAAAGATCCACTGAATATGTGGAGATACATATCAAAACAAGCTTATTCAAGAAAATT
GAAGAATACCCATGATTCAGATTTTCTTGGTTTTGCTCAGTCTTTTGGAAAGACTAGACCTTTACAAGGGTTGTGTGAAG
AAATTTATAGGAATCCCAACTTGGGTGTGTCTCAAAGTTCAATCTTTACTAGAGTTAATGGAAAAAGTAGATGTTTAGAT
GGGATGTGTGAAGATAGTTGTAGGAATCACTACTTGGGTTTCTCTGAAAGTTCAATCTTTTCTAGAGTTAAAGGAGATTT
TCGAGTTTGTGGATCTTTAGGAATTTTGAGGAGTTATGGTAGTGCTGCAGAGGCTATTGCTTCTACATCTGAAGAAGATA
TTGATGAAATTCAAGAATTAATTGAGGAAATGAACAAAGAAAATGAGGCTTTGAAGACCAATTTGCAGCCAAAGCAGCCG
AAAACAGTAGGTGGGATGGGGATTGGGAAGTATAATTTGCTTAGGAGAAGGCAGATAAAGGTAGAAACTGAAGCATGGGA
AGACGCGGCTAAGGAGTATCAGGAGCTGCTGATGGATATGTGTGAGCAAAAGCTGGCGCCAAACTTGCCCTATATTAAAT
CTTTGTTCTTGGGTTGGTTTGAGCCATTGAGGGATGCCATAGCTGCTGAACAGAAGTTGTGTGATGAAGGTAAGAACCGC
GGGGCTTATGCTCCCTTCTTTGATCAGTTGCCTGCTGAAATGATGGCTGTGATTACAATGCACAAGTTGATGGGGTTGCT
AATGACGGGTGGAGGAAGTGGTAGTGCTAGAGTGGTGCAAGCTGCTTCCCACATTGGTGAAGCAATTGAGCACGAGGTTC
GTCTCTGTCCATTGGGGATTTTTTTTGATACTTACATTGTAGTCAATGACTCTATTCTCTGGTACATTTGTTGTATGTTC
CTTAGAGTAATCAACATAACCTCATAGCGACATATGCCAGCAGATTCTCTATTGGAATGAAATGTTGGTGTTTCATTATC
TCTTAGGAAACTAAAATTTTGTCCTATGGGGTTTCTAGTGACCATGTGCCCCTCATCTGGAAAGAATAGGCTGGAGAAAG
CGATAGCACAAACACATGAATTGAAATGGATTAAAATTTTACATCCCCGGTGGTGAGGGGAAAAGTTGCTTAGTTAGGGT
GATATTCCAGTTGATTTTATATCCTTTTGTGTGCTTGTCTTGTATTGATTTATGCAAACTTGTTTTTTCCTTCTCTGTGA
TAACTTGTTTAATTTTATTGCAATCTTTTCACTGAAAATGTCAATGGAACTTAGTTACCATTATCAAAAAAAAAAATGTC
AATGGAACATGGAGAGGCTGCAATAAGTTTCCATTTCCTTGTTTCAAATGTATTATGATGCAGTATCAATATGGGTGAAA
TAAGGCTGCCAAAATCTCTCTTTTTGTTTGTTTGGGAGAAAACCCTGGTATACTGTATACAAGTGGTGTACAAAAAGTGG
TAGAACCTACAATAAAACATGGTTCTCCACAATGAGTACCCTATCATCAATACTCAATGGAATCTCGTGTGTGTCCAAAA
ATTGACTAAAAACCGAATGCTGAATACATCGACTGCCTGTAATTTTGTTTAGACACTTGAACTACAACTTGTTTTGATTG
AACATCTAAATAAATAATGAAGTGTTCCTATTAGACAGAAGACACTTGCCACTCAAACTACAGGCACTCGAAGTACAACC
TGTTCTTATGAGTTCTTGTATTGTATGTTCTTCTGTTACATTAATGACCTCTCTGTATATAGTGGTGTTGAATCAATGGC
TATTTTAGGCTATTGGGAACTTCATGGTTCCTTTTTATGTTGTCTCCATTTGCTAGCCTAAGTTCAGAAGCATTTCTCAT
GACTAATCAAAAAGTATATAACAAAAAGAGAGCTGTTCAGCCATGCTTGTGTAGTTCATTGGTCCTATTTCAATTCCTTC
TCAGGCCAGAATACATAGATTTTTGGAGAAGACAAAGAAAAATGCATTGGATGGGTCCTTGGAAGAAACAGCTGGTGATA
TAATGAAAGAAAGAGAGAGGCTGAGGAAAAAAGTAAAAATCTTGATGAAGAAACAGAAGCTGCAGCAGGTTAGAAAGATT
GTGAAGCAGCAAGATGATGAAAAGCCTTGGGGCCAGGACAACCTTGTCAAGGTTTGTCTTCAACAGTGTCTTCCCTTCAT
CACCTTTGTATGATCAGTATTGGAGCTTCCTTTCCTGGGCATGCCCTTGTATTTATAGTAGTTTGTGATTATTTTTTTTG
CTGAAAGTAATGCCTTTCTATAGGTTGGCTGCAAATTGATTCAGATATTAATAGAAACCGCCTATATACAGCCTCCAAAT
GACCAGTTAGATGATTGTCCTCCAGATATTCGGCCAGCATTTATGCACACCCTCAAAACTGTAGAAACAGTGTGAGTACA
AACTTAACTCGATGAATTCCTTTCCCTCAGTTGCCTCAATAGAAATAGAGGTAAACAAGAAAAGAAATCCACTCTTTTCA
TCATGGGGTTCGATGTAGATAACATTTCCGAACCATTCATTGTTGATTTCTTTTGTGGCTTCCGTGATTACAGGAAAGGT
AGCAGAAGATATGGTGTGATTCAATGTGATCCACTTGTTCGTAAAGGCTTAGATAAAACTGTAAGTACAGTATTTCACGG
ATACTCATTGCCCGTTGGGTGATACTGTGATTCTCCTGCTTACCTAATCAATTGCCATAGAGGAATTACATATAATGACA
GTAAATCTTTTCTCGCGAACAGGCTAGACATATGGTGATTCCATATATGCCGATGCTGGTTCCTCCACAGAATTGGTCAG
GGTTAGTATGCAGATCTTCTCTTCTTTTTTCCATTCTGTATGCTAGATACTTGAGTTTAGATAATTACTCTATTCTATTT
TCTCCTTTTTTTTCCGTAGTGAATAAAAGCTTTTGTTTCCCGTTGGCCGGAACTTAGTACCTTTGAGGTGTGTCAAAATC
CATTCTCAAGATAGTATCTGTGGACTGAGGTTTCTCCCACTTGTTTGTATTGCTAGATTTATTGACCGAAGTTCTTCCGA
GTAACCATTACTGTGTGACCTGTTATTGGTATTTGCTTCGTCCTGAAGAACTTGATTGATCTTCAAAGTCACAGTTAAAA
TTTTGGTCAGTGGTAGTTAGATGTCTCTTCAGAGAAAGCTAAACTGATATATGAATAAGGCTTATTGACTTCCTGTGTTG
GCGATAGGACCACATATTTGCATCGGCTGCTTGGTTTGGTAATTCCAGCCATTAGATCTCAGAACCATGTATGGATTGGG
TTAAATTTCCACATTTTCTGGCAGGTATGACAGAGGTGCCTACTTATTTTTACCATCATACATTATGCGGACGCATGGAG
CAAAACAGCAGCGTGAAGCAGTTAAAAGAGTTCCAAAGAAGCAATTGGAACCTGTATTCCAGGTTTGCAGGCAGATGTTT
CCTTATCTGTAGCATTCAAAATTCGAGCCCTCCACCCCCCATCCCCCCAAAAAAAAAGATGGAGAAAGAAAATCAGGACT
TGTTTTTCACCTTTCTATATGTAATATTCAAAATTCGAGCCCCCCCACCCCCATCCCCAAAAAAAAGATGGAGAAAGAAA
ATCAGTACTCGTTTTTCACTGTTCTATATTTTGGCCTTTCAGGCACTTGACACTCTTGGTAATACCAAATGGAGGGTGAA
TAAAAGGGTACTTGGCATATTAGACAGAATATGGGCTAGTGGAGGCCGTCTTGCTGATTTAGTCGACAGGGAAGATGTGG
GTGACTACGCTACATGATGTTGAGATTTTGTTTCCCTTTTGCTTTTTGAGGTTTGTTTAACCACATGCATGCGTTCTTAG
AGGTGAGTTGATTTCAGGTACCTTTACCCGAAGAGCCAGACACCGAAGATGAAGAAGAAATCAAGAAATGGAAGTGGAAA
GTTAAAGCTGCAAAAAAAGAGAACTGCGAGAGGCATTCTCAGCGGTGTGATATTGAACTCAAATTAGCTGTAAGTTATAT
CCTCGTCTTATGTTATTCCACTTTTTCCTGTATTGATGTATAGTATTCCATGACCTTTTGTTTTGAAGAGCAGGTTGCGC
GGAAAATGAAGGATGAAGAGGGTTTTTATTATCCACATAATCTTGATTTTCGTGGTCGTGCATACCCCATGCACCCGTAT
TTGAACCATCTTGGTTCTGATTTATGCCGTGGCATCCTTGAATTCTCTGAAGGGCGCCCACTTGGAAAGTCCGGTTTACG
CTGGCTGAAGATACATCTAGCAAATGTATATGGTGGTGGTGTTGATAAGTTATCATATGAAGGTCGTGCAGCATTCAGTG
AAAACCATGTGGAGGATATTTTTGACTCTGCAGACAGGCCACTGGAAGGAAGGCGTTGGTGGTTGGGGGCGGAAGATCCT
TTTCAATGCTTAGCAACATGTATTAACATATCTGAAGCATTGAGAAGCCCTTCTCCAGAGACCTCTATATCTCATATGCC
CATTCACCAGGTAATAGATAATGCGAGAATGTTTGTGGTGGAGTTCGTAATGTGTGTGCTTAGCTTGAACCTCTTGAAGG
CTCTGTAGATGAGAGGGCTGCAGGAACGAAAAGCTAAATTTATGTTGCGCATTTGTGTACTTCCACTAATTCTAGATGAT
GCCCACAACTAGTCTAGATGGTTACTGAGGGTATATTGCTTGTGACTGTGTAATATTATGCTGTGAAGTTATTCTCATGG
TTTTAGGATTTCCTTAATCAATTTGAAAGGTTGATGAAAGTTGCTTAGGCTTAGGGTTTCGATTGTCATCCTAATAGTTG
AACCTTGCTAGCATAGTGATGAACCGGGGGGAGGGGGATTTTCTACCAGAGATTTCGGTTTGTGTGAATGCCCTCAAACT
AATGGTGCCATTTAGATAGTTGAGGTCCCAAAGTCATGGGGTCTAGCAGTTAACCTTGGGCTTTAATGAATGAAGGTGCT
ATGAAGAAGATAAAAATATGTGTTCAAGAGTAATAGCAGACCAAATTACACAGACAAAAGAATTGAAAACATACAATCAA
GTAAAATATTTTTTCAAGTGTTGCTGTCTTCAAGGCAGAAGCCACGGGCAATGAG
>mtp_4907.contig_2
CTGTAAAACTCTCACTCTTACCGAACTTGGCCGTAACCTGCCAACCAAAGCGAGAACAAAACATAACATCAAACGAATCG
ACCGATTGTTAGGTAATCGTCACCTCCACAAAGAGCGACTCGCTGTATACCGTTGGCATGCTAGCTTTATCTGTTCGGGC
AATACGATGCCCATTGTACTTGTTGACTGGTCTGATATTCGTGAGCAAAAACGACTTATGGTATTGCGAGCTTCAGTCGC
ACTACACGGTCGTTCTGTTACTCTTTATGAGAAAGCGTTCCCGCTTTCAGAGCAATGTTCAAAGAAAGCTCATGACCAAT
TTCTAGCCGACCTTGCGAGCATTCTACCGAGTAACACCACACCGCTCATTGTCAGTGATGCTGGCTTTAAAGTGCCATGG
TATAAATCCGTTGAGAAGCTGGGTTGGTACTGGTTAAGTCGAGTAAGAGGAAAAGTACAATATGCAGACCTAGGAGCGGA
AAACTGGAAACCTATCAGCAACTTACATGATATGTCATCTAGTCACTCAAAGACTTTAGGCTATAAGAGGCTGACTAAAA
GCAATCCAATCTCATGCCAAATTCTATTGTATAAATCTCGCTCTAAAGGCCGAAAAAATCAGCGCTCGACACGGACTCAT
TGTCACCACCCGTCACCTAAAATCTACTCAGCGTCGGCAAAGGAGCCATGGGTTCTAGCAACTAACTTACCTGTTGAAAT
TCGAACACCCAAACAACTTGTTAATATCTATTCGAAGCGAATGCAGATTGAAGAAACCTTCCGAGACTTGAAAAGTCCTG
CCTACGGACTAGGCCTACGCCATAGCCGAACGAGCAGCTCAGAGCGTTTTGATATCATGCTGCTAATCGCCCTGATGCTT
CAACTAACATGTTGGCTTGCGGGCGTTCATGCTCAGAAACAAGGTTGGGACAAGCACTTCCAGGCTAACACAGTCAGAAA
TCGAAACGTACTCTCAACAGTTCGCTTAGGCATGGAAGTTTTGCGGCATTCTGGCTACACAATAACAAGGGAAGACTTAC
TCGTGGCTGCAACCCTACTAGCTCAAAATTTATTCACACATGGTTACGCTTTGGGGAAATTATGAGGGGATCTCTCAGTA
CTAAATATCAGTACCAAGACATCATTTCACAAGTCTGCACCACGATTCTACACTGCTATGAACTTACCTTACCTATGTTT
TCAACGAGAATATATATATCTTTTGCAATAAAATTTTCCTTAGCAATTTACCCTTGAGATTTTTTTCATGGTATATGATC
CATGCATGATGCACTTATGAAGAGGTATTTTACCTCCTAGAGAGTGAAAAGTTTCAAACATGACTTTCATAAGCTACTTT
TTAAGATAATAGTTTTCTTGAAAAACAAGCTAAGTTTAAGGGGAAAATTACTGAAGGAAAATGAAGAAAATTACTAGAAT
ACATGTGTAGAGAAAAATGTTTTTGGGAACGTGGCTGCTGGGGAAAGTGGTGGCTACAAGAGAGGAGGAGAAAAGAGAGT
AAGAAGAATAGGAAAAAAGGAGGACCGAAAGAGAAAAAATAGATATTTTTGTGCTAAATATTGTATGCTTGGATCTCTAT
TGCTTCATAAGAAATTTTTACCAATTAGCCATAGCTGAATTTATATTTTCAACTGTTCAGTTCAATTCAGTTCAATTCCT
CTGAATTTGGAAATGATATAGTTTAACAATAGTTTCCTAATTATCTCCTTTTTCTCCTACTTTATGCTTGCCATCTGCAC
GAAGCAACCCACTTTGCTTGGCATTTTTCACTACCGCAAAGATAGCCCTCTTTAGTATATTCACTATTAGCTGACATTTG
CTCTATTTTTGGGGATTCTTTATTTTTTTCCCTTGGTTTTTGTTGCTTGAAGATGTGATATGTCTTCTTTGAGACTTCAC
ATTGACTGATGAGCATAGAGGGAGCAATATTTTCTTATTTGGATGAGAGATGGAAGAGGGATATAGTGACAATGCCCCAT
TCTCTATTGAGGATTTGATGCACAACAACCCTGTAATGAAAAATACACAGACACGTATCGTTAGAGATTAATTTTCGTTT
GTTGTTGGTCATTACACTTGCTGATTTTCAAAGTATTTTTTCGGTTTCATATAAACTATTGTATGTGGTAGTTACTTGCA
TAGCTGCAGCACTGTCACGAGAGTGTATTTGCACCGAAATATTATGGAGTCTGCTTTGTTGATTGACAAATATGGGATGC
TAAATCACTGATTCTAGGTTCACACATTACTTCAATCATGTAAAAGAGCATCCTCTGTCAAGTGAAGTTGTCACTTTTTG
GTAAAGAGCCTCAGAACTTCTACGAAGTGCTCCAGATTATGGAATACATACTGATCTTTGAAGTGCAGGTTGCCTCATGG
CTTAAATGTTAGTAGGCAAGCCTATTCTGCCTGGTGGTACTAAAGCTTTGACATTTTCTTTCCATTTAGTGAACTTAATT
TTATCCCCAATGATATATGCTCAGATCATTGACATTTAAAGTTCCTAATAATGTGAAATACCCATCCATGAATTTGGCTT
ACATTGCAGGAAAAGCTAGATGGACTATGACTGGAGTTTCAGCTGTAGTAAAGGGAAAGACAATGAGTACGTAATATGTA
TTCTTATATTCATTTTTTGTATAGGTAGTATCATATGTTTCAAGTATTGGGTTTGCTACTATGTTTAACACTTGCTGATT
GTAAATGATAGCGCTCTCTACTTTTTGTGTATTTTATGTGTCCTAATTCGAAAGATAACACCTTCACCGTGTCTTTCATT
GTAGGTGTTATGTCCCTTTTCAATTACGAGGAAACATGAGAATGCGCTTAGTGAAGTTCAAGAAGTGCTTTATCATGGAC
ATCATAAGAATCTATATGATCGAGACCAAAGGGCTGCAGAAATGCTCCAACAGTGACATTCTATGGACTGCTTCAATTGG
ATGGTGCCTCATCATAGTCCATACGTCCATTATATACTTTGTTTGGCTGGAGTATCAAGTATGGTAAGATCTTTTATTTG
CATAGACTTTCAGAAATCAATAAGTTGCACAATTACGAATGAGTGTGAAAGACTAAGGCGATGTCTTGGATATAGAACTA
TAGACCTATGACTTTAAGTACTAGATTAAAATTATTTTGATGAATGGTGGTTGACCTATACATGGAATATATCAAATTTA
GCCTGAGGTTGCGACATATATATATATATATATATATATATATATATATATATCTAAGGCAGATATTTCTATGTGAGATA
AGTCTTTTGTTCAGTCGAATTGAAGCCAAATACTTTTTCATCAAAACATCTTATGGATTTCCAAGAGACCTTGAAAAATG
TTGTGCTTGGCTTGTTCCTGGATATGAGGGATTATTCTCCTTCATTAGTAAGTCATGTTTGATCTGAAAAGTGTCTCATT
GTAGAGGGCTAAACTAACTCTAAAGATTTACAACAACTAAACTTCTTCCGCAGTGAAAAATGACCTTTCACATGCAGGGG
GACGGAAGAGGTCTACATACTGCATCTCATATTAATAATAGACCACTTGCACCTGCGGCCACGGGATCAAAGAGCTCTAT
ATATGAACCACTTTTGTATGGTAATACTTCACAACATCTCAGGCCAACTGTAAAGTAGTTAGCTCCACCTAATTTACAAG
CTCAATTGACCATGAACAAGGTCAATATGGACAATGTTGCTGGAATGTCATCTGTCCAGAAATTTCGTTGATGGAAATAA
AGTTTGGAAAATTTGGTTGAGCCTGAATAGCTTAGTTGGGAAGAATATTTTTGTTGTGTTAGTTGGATGGGTAGTAGAAA
TCACGTACAAGGTATCCTTTTTTTTGCCTAATGTATCTTTTCTTTTCTTCTATGATTCTGTTGTGGATGTGAAAATCATC
ACTGGTTGTCTATGGTCTTAGATGTTCTTGTTCTTGATAATTTTGTGAAGGTATCGATTATATATGGATTTGACCTAAAA
CACTCTCAGGTTGTCTTCCATTGTAAGTGTATCTTTCTAATCGGAAAGAAAAATAAACATACTTAGTGAAATTGAGCGAG
TGCTTACCATGCGAAAGAAGAACAATCACTCACATGTGACTTAATAATGGCATTTAGATTGCTATAATGGATATGATACA
TCATTTCAATCCTCATCTTATTAGTACAATTAGAAAGTTATTTGGCTTCTGAAAAAAGTCTGACAAAGCTAGACTTCAGT
TCAACACAATGTTCATTGTCGCACCAGATACTTAAAATTTTGAGTTAGTGTATTACAAGTCTGAGAAAGCTACACTTGAG
TTCAACATAATGTTCATTGTCGCACCAGATATTTAAAATTTTGAGTTGGTATATTACAAGTCTGAGAAAGCTAGACTTGA
GTTCAATATAATGTTCATTGTCGCACCAGATACTTAAAATTTTGAGTTGGTGTATTACAAGTTTGAATACAAACACCATG
GTAGTAAATTGCCAATGAAATATTATTGCAGAGAACTGCATTGTTTGTAGCTAAATATTGAATGCCCATCTTCAGGGAGT
TCTGAAAGTGTTGAAATGAAAATCTAGAAAAACAATTTGATACTTTGTTATTTTAGCATCACAACATCCCAACTGTAGAA
AGACTAATGCAAGGCATGTAATGTGGGCATTCAAAATTAGATTCCCTCGGACAAGATTTTTCTGAATTGGCTCCGCGTGA
GTTTTTCTTAAACAAGTATCCTAGGAATTTTTTTTGTGTGCAATGCGGGAAGGGTGTACAGAATGATTGATAGAAGGTAT
CTATGGATTAGGAATCCCAGCTTACAGTATTTGATTTACCCATGTGATGATATTAATGAGTTGGAAAGATTAAATAGGGA
ACTGATTTTAAAGTAAATTGATATCTTCATTCTTTAGTTGACATTTATAGTTTCTATTATATTTCAATTGAAAACATAGG
TCAAAATCTCTCTGTTAGTGAACTGTATAATGTACAATTGTGGAATTCTTATCATATTGAGTTGCTCTTGAACGATTTAT
TGATATTGCCTTGATTGGAGAAGATGTTGACAACAACTTCAGCTGCATGTGTTAAGACTTAATTTTGTTTCAAATTCAAA
ATCTTTTTATGGAGCCATGAGTCTCCTGTTAATTTATTTATTCTTTTTCACTGAACTTTACTTCTGCCCCCAATTTAAGT
GGTCTTTTTAGTTTGTGTACACAACGGACAACGTTTTGAGATGAACACTTTCAAGTAAACAAGTGGTGCTTGAAGTTAAT
TTTTGATAAGCAGATTTTGAAAAAAGAAATCTTTTTTATGGGTCTTCAATTTCTTCAAATGCTTACAACCAGTGATTACT
AACCTTGGTTGCGCAAGTGAATTTTTTACTTATATGTTCATAATCAGATTAGTTACTATTTATTCTGCTCCTTGATAATT
TTCTTCAAATTTGATATTTATTCCTTTAAGCGTATTTTAACTACAGATATAATTGTTGCTCTGTTAAATGAAGTGAACAA
GCAGGAATAATTCTCGGTGGGGGGCCTATATGAAGCTGACACTTGCCTTGCCAATTCTGACAAATTGAGATTTCAACCCA
ACAAGAGAATACTCAAAAGAAGAGAAAAGAGAGTCCACTGAACTCTGAGGGAGACAACTTATGCAAGAAGAAAATAAAGG
GTCAATTATTACTAATAATAGCATTAAGGCAATTAACTACGTTCAAGAAAGGGTATAGGAATTAAATATTCATTCCCTCA
TTTCATACAAGAACATACGACATCAAAAAAGGAAAAAATAAATGTACAGTTGATGTTTCTAATGGCAACATTGGATAGTC
CAGAAGTTGTGAAACCACTAGAATTTGAATGACAGATAAAAGCAGAATGTTTCCAACAATGTCTTGAGCATTCTCCTTTC
CTTTTCTCTTTTCGATTTTTTTGGAGTTGTGTCAACATTTAATGTCTTCTACTTTATAGATGATTTGTTATTGTGTACAA
TTAATAAATTCAATGAGCATACTTTGTTCCTTACCTATTAGATCATCCTTTTTACTATTACACACGTAATTTGAATAACT
TGTTTCCTTGTAATTTGTGGTATATATATTTTTCAGCAATAAAATTTATCATCAACGGTGAGTAGATTTATTATGTTGGG
CCCGTGCTTAGCACGGGCCATCCTCATCTAGTAATAAAATATAAGAAAGTTAGATTTCGTCAACAAGGAGTTGGTGTGGT
GTAGTGGTTATCACGTCAGTCTTACACACTGAAGGTCCCCAGTTCGATCCTGGGCATCAACATTTTTTATCAACATTACT
TTTTTTTTGTCCCGACGAAAATGAATGTTTCCGCTATATTATTTTATATTTATTTGTTTTGATTTCCCACCGGTATTCGA
TACTCATATTGAAGCTCGACTGAATTCACATTCATTTATTGTAGGGGTCATTTTCTGGGATGGCACTGCCAACAAGACTT
TTCTCATTTCCATATGCTTAGGTTAATAATGTATTTCGGTCTCATCATTTACTTACACGACATTCTCGTAGAAATGCATG
TATAGAAATGTGGGTCCATTCAACTTTTCAATACATAAAGAACAAAATTAGAAGACATATTTATGTATTATGCCAAAGTT
AAAGGAGTACATTTATGTATTATGCGGTCAATGAAGACATCATTAACAGGCTTCAAGTTGCAACAAATTTAGGAGGCCCA
TAAGAATTC
>mtp_4907.contig_3
GAATTCAAAATTTAAGCATTATGAATTAATTTTTAAAATTCATATTTACTATTTATTATAATCTTAATTTTTTTTTATAT
ATATAAATCTATATTTTGTATACTCTAACGTTTGATTAGAGATGTTAGGTGAGTTAGGGTACAGGATCGAGCTAAAATGA
GCTGACACTGAAATGCTAAGTATTTTATACATTGTTGGGCAAAGGGTAAAGTAAAAAAGAAGTCTCCAAGGTTTATGGGT
ACTTCATAAGAATGGGAAAATAGAAAATAAATTATTGGGTATTTTCATATTTAAGTATATTTATATTAAATTAATAAAAA
TATGTATATAACATGTGATTATATTATATAATTTTTCTTATTTAATTAAGGTTAAATTAATATTACATGTACTTTGACTA
AAATTAAGATACTCCATTTTACAAACTTTTCAATTTCGAATTCAACTTATTTCCTTTTTTATTCGCTTAAAAGATTTTCT
TTTGAAAATTTTTTAATTTTAATTTTTTATCTGACATATTTAACATTATAAAATTAAAAAGTATTTTGATATATTCTAAA
TGTTTTTAATTTCATATCATAAACCTAATTCAATATTCTTTATTATTTTTTAAATTATGTATCAATTTAAAATTAGATAA
ATAAATTAAAACGAAGAAAATACTTTCTTTCTCCATTATAAATTGGTCATAAACTCAATCTTAATTTAGACGATAAATTG
ATTAAGTGATATGATTTCTTATTATATGATGTAATTTTAATGGGGTCACATGACCTTTGATTTTTAGCCCATCATTTTTT
CTTAAATTGCACGTGACCCTTAATTTAGCATAATGATAATGAATAATGAAATTAAAGTAATATATAGTCGTGTAATATGA
GATATAGTTAATTTTGTTGGATCCCAACCAAATAAGTAACAATAATTTTATTGGATTCCATAAAACGTACAATGACAGAG
TAATTTGAAAAATAATTATAGGCCTCAACTATACATATACACTACGTAGTTCAGAAATATTTGATCATACTTGAGTATAT
ATTAATTTTATAAATAACGAGTATAAATAGAATTTTGAATATGGATGACATAAGAAGAATTATTTATTTTTCCCACATGT
ATGATAGTCGTATTTGTATTATTTCTATTTATTTGTTTGTTTGTAATTAAGATTAATTAGGTTTATGTATAGGTAACTGA
GCTAATTAAACTGACCTAGAACATGCACTTTGCATGGGAGATATCCTAATTAGTATTGTTCATATGGAAATTATTTTTTT
AATTTTTAACGTGTAGAAATAGTTGTGATTGTAAAATTTAAATGCATATAAAACCAAAGTGATTAGATTATTAAAACTAA
GAAAATATAAATAAATTAAAATTCCAGACCTTGTTTACTTTACCCCTTAATCCTGGTAAAAGTCACCAACCACTCGTGTT
TCTCCTGTTTCATTGGCACCCTTTTGGTCTTTTTCGACTTGCGATATCTGTTTTAGAGTTATGATTAATTTAAAATTAAT
ATTATGTAAGATTAATTTTTTTTAATCAAAAAGTAATTTAATTTTAGAGTTAAAATTTAAGATATCTAATTAAGAGTACT
GGTGGGATTATTTCATATGCAGAGTTAAACTTGAAGTTTCTATGGGTTGGAATCTTATTTTATTTTTTTTAGTTTAAGAA
TTCTAAATTAATAATATGTACATATTAAATAATTTTCAAGACAAATACAAAATTTGAATGAAAATTGTTAAGTTCAAATA
GTTAATCACATAACTGACAGTCTAGTTTCACCCCATATTCTATCCGTCCCATACCACAAGTCCACAACCCTTGGTAGTTG
GTGGTCCTGTAAAATTGACCTAATCACCTATAAATAACTTATGATCTATCATGAAATATGATGAGATGAATGACTCTCGA
CTCTTCATCAAAGTCTTGATTGGAGCAAGTTGTGAAATGATGAATTTTTGATAGAGAACGTTTTTTTCTTTTCTAGAGTA
AGTGTGCAACGTAAATTACTCTGAAAAATAATCAAAAATAGCGATTACATAATTTGTTTAATTAAAAAAAAAATTAATAT
ATTGAAATTTCAAAATTCATAGGGAAAATATCAAAGATAATAACTTGGAGACTGAAGTTTTACTTGTGAAATTTATAATT
CTGATCAAACAATAACTACTTTCAAAGAAATATATTCAAAATGTGACTAATAAATACTATTTATATAAAATTTGAATTAG
TTAGCTAACGAATACTAAATATTAATAAGTTATATAAATAAATATGTTGAATGGGTTTGAGTGCAAGCACATGGTTTAAA
ACAGTAGGTGAATATAATGGAAGCAAAGTAACTGCAAATAAGCATGTCTTAAAGGTGATGTGTAATACTATGAAGTTGTC
GTGATATGGTTGTGATTGAGACAGATGATGTGTAATACTATGATGTGATCGTGATATGATTGTGATTGAGACAGATGATG
TGTAATACTATGATGTGATCGTGATATGATTGTGATTGATGACATGTGCATATTCATTATTCATCCCATGTGTGAACTAT
CTGTTGCATGAGTTCTGAGACACTGATATGAGGATGGATGGATATGAGATACAGTTGAGACTAGCTCCGGCTAGAGATAT
ATGAGATGGACTAGCTCCGGCTAGCGATTTGGATGCCGATGGGATCTGGTTTCGGCGGTGATACATGGTCCATGTGTGGC
CCCCATGGGTTCTGATTTGAGTATTCAGCGCGGACTGATTACGTCAACAGATGTGTATCGTAGGACAGACATGCATCACG
ACTACATGACATCATTATTGCATTTGCATCGCATTTGACTTCATCTTTGTCTGTGGTGTGTGGATTTTACCTATTTGCCC
CTCTTTATGTGATATATGATCTATTTGCTCTTATATGAGGATATGAGGTTGATGTTGAGACACTGTTGGATATATCTGTC
GATTATGAATTGTGTAGTATAGGTTGTTGGTTCGCTGTTAGAATGAAGTTTCGGTGGTTCGGTTGGGATTGAAAGGAGTT
GTTTGTAGCTGCTAGTTTAGCTTAGTTTAGTGTTACTTGCGAGTACCTGTTGCTTTTGGTACTCACCCTTGCTTCTACAC
AGTTGTGTAGGTCGACAGCTCTATCAGATCCGACTTTTTACTCATCTTCAGATTAGAGCTTCCAGACTTACTTGAGAGGT
AGCGGTTCATTCCAGACGTGCCCTCAAGTTATCTATATTTACTGTTCTGTTCTATTCTAGAACTTTACTATGAGACTTGT
ATATTTTATTCAGATTCTATATTAGAGGTTTGTACATGTGACAACCATTTCTGGGGTTATGTTGAGTTTATTTAAAGACT
TCCGCTTATCTTTCTATCTTATTCTTGTTTTATTAATTCTGTATCGTTGGGTTTTTGGGTGTTAGGCTAACGTGTCCGGT
GGGGTTTGGGCACGTGCCATCACATCCGGATTTGGGGTGTGACAGTTTTGCTTCCCCTTCTTCCCCAATTTTTCGGTAAT
GTGTCCAACTCTTCAAAATAACCTATATTGGTAGTTTTTTCCATTATTCTTTCGATTCTTACATTTTCTGTGGATTCTTA
GGTTCTGTACGAGGAGAGAAAGACTTAAGTCGACTCAAGTGGAAATAATCAGACTGCTTCCATACCTTATCTCAGGTTAC
CCCTTAGTGCGGGTATGGGGCCCTTCGTCAACAGTGGTTTGTTTAGCAAGCAGTCCTATATGCATGTTTGAAAATGTAAA
TAAATATGTATAGAACTTTGATTCAGGTATAGTCTCTTCAAATTCAAAGGCATCAGATTTTGAATTTTGTGTTATTTGAT
GAACAACACTCCAAAATATCGTTTGGTTGTCCGATTTCTATCGTAATACTTTTGTTTCTGTAAAATATTATGTACATGGT
ATGGTTTCCTCTTGGGATTTTGTTTATTGATTTCACAGGTATCGTTCCTTTTAATAGTACATAGACAGTTCAGCAAATTG
TCATAGTGAACTTCTATCACATGATTGATAGTGGCAATTGGGATCACCATGAATCTATGTTGTGGGTCTGCTCGATCTGT
AATATTGAAATTATGGGCATCAGACTGTTTTGTTATTTCTGCTGAGTTTTTCTTTTTATTTTTTTCATCTTTTGTGTTTG
TGTTAAATTGAGTAATATTGCACATCAGTTATTTCACTCTATTTCTTGCTCTCATCCTTTGTAGGTCATGTGAATATAGT
TCATTGTGGTATGAACTCAACTTTAGTCTATGAAATAACTGTTTTTTTTTTTTGGTATGAACTGAACTTTAGTCTCTGAA
ATAAGTATATCCATCTTCTTTTGTTTCAATACCGTGTTCTATTCCAAAAACAGACAAACACCAAATACAGTTAAGGTAAC
AATCTTTTTGAACTTCAATTTGAACAGCTTATTGCTTTGTTTGTGTCATTAAATCTACACCGTATGTCTGATTATTGCTT
TGTTTCAGCTTGACTTTATGTTAAAAAGAAATATTACATACGTAAATTAAAAACACTGCAGGTTGAAAAGTAATGTTTAG
TTTATGCCTTTAGTGTTTCACATGTATTCTCTCCAGTAACATTGGAATGTAATTTTTATTTATGCCTTTCGATGGAGATG
ACCCATTTCAGGGTAATTATTCTGTTTTAGTTGTGTATCCTCCGTCTCTTTCAGATCACCTAGGATAGTTATAACTATAA
AATTATATTAATGCACATATATATAAACAGTTGTACAACTAAGTACTAATGAATTAGCAAATATTTTCACAGTAGTAGTT
GTTTCCATATTGTACAATACACTTTTCCTTATGTACTTTTCTATAACATCTATTGTGAGATCTTAACATCTCTGCCTTCC
ACCTTTTGCAGTTCAATCAAGATGTGATCAGACCAATCACAACTTACCATGGCACGTCCTCTGTTGAAAATTGAAATTTT
AAAATCAAAGGACAAACAAGTTCCCAGTTTGTTCATCCAAAAGTACCTGATGAACAGGTTGAATCTTTCTTACAAAAATG
AGGTAATTAACTTTTTGTATTTTTGGCAATTAAGCAATCAATAAATATGATTAACATTTATTTACAATCCTACCTATTGT
GATTTAAGTGCTGAAAATTTATGTAGGAGCATGAATTCCTGTAGTTTATTATTCTGTTGGATGTAGTGTGGTCCTTGTAC
TTTTAGGACTTAGTTTTCCATGCCAAAATATTATCAGTGCAACGCCAAAAATAGTTCACATCTCAAATTGGAACAACGCC
AAAAATAGTTCAGATCTCCAGTTGGAATGAATTACTGATTTAAAGAAGTTGCTTGCGAAGGAGGTTACCGTCGCAACATC
TTCCTGTCAAAGCACTGGAAACTCCTTAGGCAAAATTATACGTATTGAGTTATCTTATCAATTTTTAGTAATTCTTCGTT
TATTAAAACATATGCAATTCCCGCTCTCTGTTTCAATGGTGTTTGGATTTGATAACTTCTTCAGAAATCAAAATTCTTCC
CCAATTGCCACAAACTGATGCTATTGATCCTTTTTTATATGACATGTACCAATGTTTTTCTAAATTCTGTAAGAACATGA
AGTTCGATCACGATCGTTTTTATTTTTCTTTACTAAATTAACCTTCTTCCTCATCTCAAATGAATGTTGAGTCTGTTACC
ATGGTTTTGTTTGAAGATACTTATTAGCCTGAAATATTCTAAAATGGAGCTATATGCTAAGTCGGGATTCACATGACCGA
CCCCAACTTGAATTTGGGATTGAAACATAGTTATTCTTATTATATGCATTTCAAGTTCTATGGTATTACCTAATGAAATT
TATTCATCGCGTCATTGACTTCATCCTCTATCAGCTGGCAGAAATTGTCAACAAAGGAAAATTGGTCTCACAAACTCGAT
TCATGTCATATGGAGATAGACGAGCAAGGATTGAGGCTGGAGTTACTTCAGCGCTGCTTCAATTGACCCTTCTAGGTGGG
CATCAAGAATCTTCGAATGCTTGACAGTAGACAAAGCATCATTCCTTCGACGTGCAGGTAATGTAGAGAATAAGAGAAAT
ACGACTAAAGTTATACCATTATAACAGTCCATTCACTTCTACCTCAGTTGGAGTCAACTATAACAAAAATTTACCCAAAA
GATATCATCATATATGCACATTGTACTACACCTTGTGCCTACCAAACCAAACTAATTTTTGCTTCATCTTTTGATTTCAT
GGAATAGAGTAATATAGACATAATTTACATTTTCCTCTGCAATTGGAGTTCCCTACATTGTGATAATAATGCTAATATCA
CATGCCATACACATGAATTCTCTTTCAACAAAATCCAGCATATATGTGCAATATTTTTAACTATTAACTCATTATGGTTC
CAGTTGTACCTTCGAAGTTGATCTTATTTTTGCCAGTACCTCGAAAACAACATGTATTTCTGGTCATCTAGCTGAAAAAT
TCCTCTCCTTGACAGTAGAAGAGATGCCCTTTTATCATTGTAATTCTTCAGTGTCCAAAAGCTGCACAACATTAAATGGA
AGATAATAGGAAGTGTCTACATAAAAAAATGTCCACATACATCAAACAAGCTTATATCAGGAAGACCCTCACTAGAATGA
ACACATACATGACACTAGAGCTGGTACAAGAAAAACAAAAGCAAATTTGATCTCAACCTGCACAGCTGACGAAGGAGAGA
TGCACAGTGCCAATACGCCTCTGAAAGTGCTGGGTTTGCCTCTATGGCTGAATTTAGATCATTAAGTGCCTCACTGTATT
TCTTAACTTTTACATTTTGTGTAACTCTCTCAAACAATGCAGCAGCATCACCAGGTTTGGTGTCTACACATCAACAGTAG
CAAAAGTATCAGGAGAACAGTAAGTTCCACTTCAATTACAAGACAAAAGAACACTATCCTAACTAGATAGATAGAGAATA
ATATTCATCAGTTCTCCTGATATAGTTCTCACTCACTCCTGCAGGACCTAAGATTGCCACAGGTGACCCTTCTGTCTAAC
TTTTTATTATTCCCTCCATTTCAATTTGTTTGCCTTACTTTCCCTTTTACTCCATTTAAAAGAGAATGTTTTTTTCCTTT
TTTGGCAACTCTTCAGTTCTAACATTCCACATGACACCTTAACTCACTATGGTTCCAGTTGTACCTTTGAAGTTGATCTT
ATTGTTGCCAGTAGCTCGAAAACAACATGTATTTCTGGTCATCTAGCTGAAAAATTCCTCTCCTTGACAGTAGAAGACAT
ATTTGGCACAACCTATGGCAAGCTTTCCTTTATTTATACGTATAAGCATACATTATACATGTTTGTTTGGCTATATCTGC
CATAGTTGTGCAGCCAGTTGAATCATTCCTACCATGTAAACGCCTATAAATATTTATACTAACCTTTTCACATACCATAT
TTAAATCTTACAATTTTTTCTTTTTGTTTTCAGCACCAGCTACTATGTGTTAATCATGTACAACAGATGTACTCAAATAG
ACTATTCTGCATTCTGCTGACAAAGTCATCCGCATAAATTCTAACAGTAACGCTAAAACGGTGAAGCAGCTCAGCAGAGG
CAAGCTGGAGTACTGCTATCAGTTATTGAATTTGAATCTTCACACCGTTTATAAAAGGTTAGTCAACTAATCATCCTTTA
ATTTGTTCCAATGCAAGGATAGGACGAACACTGCAATTCGATATTGTACCCAAGGTTTTCTTACTGGTACTATAAGCGTC
TACTTATTTATTGGTTATGGATCAACTTTTACTTTTCAGAAGCCTTTTTTCTGAACGCGTAGACTACGGTGGACGTCTTC
TTTATTTATTTACAGATTTGTATAACATAAAGATAAATAGAACCACTAGGGTTAGAGAGCTTCAAATTTGTCTTACAAAG
AAATCATAAGAATATTGAAATGAAACATAAACAAATGGAGTCAAAACGATATTGAAAAATCTATATAGTAAACCCCATTT
AAACTGAGATTTAAAGTATGGTTGCTATTGTTGTTAAAGCTTCATCAACACACGAAACTTCAATTTGAACAACTTATTGC
TTTGTTTGTGTCATTAAATCTACACCGTACGTTTGATTATTGCTTTGTTTCAGCTTTTCCTTGGGTGCATATTTGATTGT
GTGACCTCAATTCTACTAATTTTTTCTTAGTTTATTATGAAATTTTCTACTTGCATGTTCCTAACGGAGATTAACTTAAT
GTTTAATTTTCTATTGCCAATCAATTTTCTACTTGCATTACCCTTATTTAGAAATGGCACTTCTAAAGGACCAACACTGC
ATCATGTTGTTGCACCCAAGGAAATAGTATTTGTACTGGCAATTTCCCACAATCACATCACGACGTGTATGCACCTTTTC
TAGACATGTGTTTTTGTCTTTTTACTAGCTATGTGGGATACAACAGTTATCACCTCATTTTTCATTTATATTGGACCCAT
CTGCTAATACGTGTACTTTTGTGAGCAAATCACGTGTACTGAATTATGGTAATCTTTTCCATCCCATTTATTTTTATTAA
TAAAAAAGTACTTTGTACTGACTGACCTAATTGTGCATCTTCATCTTCACAGAAGGCCTTGGATGTCCGCTGAAACTTTA
GTCATTCTTCCACCTTCTTCTTTTAATTGTTGATGTTTAGGTTTTTCCCCACTATCCTCATAAGTTTTGTCTCGAAAATT
TAAGTGGTACTTTGATTTTATTTTTTCGTTTTGATTTTAGGTCTTATTTTGTCCACTTATTACTCGAATGGTTTGATTTT
TCATTCAATTTGTTGATCTATTCGGTTTTTGTGTTGTAGTTATGTTTCATGCACTGAATTTAGATTTAATTTGATGTTGT
TTTGATCCTTCGTATTTTGCAGGGATGAAGCGTAGGAACTTCATATTCAAAATATCTGCCCAATTTCTCCATTTCTCATA
GGGTAAGTTTGTGATTTCTTGGTCTACGATTTCAATATTGGAAAACAAATTACAGTCTTAAACTACGTTTCATCTTCTCT
AATTTGATTGTAAGAGTTTGTTTTACTTTTTCCTTAGCATAACATTATACTTGCTCATATCCGACTCTGTCCATAATCAA
ATTATGTGTACTACCGATAATTCTATTACAATCTTTTTTGCTTTTGTGGCTCTCAATTTCATCAGGTTTTTTCTGTATCA
AACATTTTAGAAGTTACTACATTTCTCTATCTTGGTGTTTATCTTAGCTCTTTGTATTGGTGAGACTGTACTCTCATTGT
TTATAATAACCCAAAAACAAAATTGGGTTGCTTCTTCCTTTGCTGTAAGTTTGTATACATCTCAATTAATTTTCGATGTT
CTCAAAAATGTATAAACTTAATAGAGCATGTCTCTAATGGTGAACATTTTGGCTGCTCCTTTTTTAAATGTTGATGCACC
TAAGGTGTTCGATAGTATGACAAAGCACTACACTATTTCAAAATTTCTTATTTTTCTCATCAGGTTTACTGTAACATACT
CCTCTGCCAATCATCAATTGGAATGTTACATTACTTAGTTTTATTGGACAAGATTAGTGAGCAATATGTGTGTTATTTAT
GGTTATGTCCACAAAATTCACTTGAGATGTGTATACTTTGTATGAATGTAGTTCAACTACAGTTTGATATTGTTTGTCCT
GACTTTGTGTCCAGCAAAAAAGTAGAATATAATGTGTAACTTTTAGAAAAAAAATTTGTGACTATTACTTTAACAAATTG
AAAACTACTTGCAACAGGAATGTCGACAAAAAAATTGAGAGTGTTGCATGCCTTGAAGGAAGGTCGCAGGTTCTATCCTT
TTTGCTAAAAAGTTTGGTTCCCACTGTTTGGGTTAGTTTCTGAACTATCTTCATGACTTCTCACTGTTTTTCTCACTTTT
TCAAAGTGTCAAATATCCTGTTGATGGATATCTGATGGTAGTTTATGGCTTGAGAGCCCTAAGACTTTTAATTGGTCTCT
CTAATTTCACTAATGTAATCGCTAGATAATAATTTACAGCAATGAATATACACTTCAATTATCTTAAAAGTCTTAAACAA
TTACCTGAACAAGTTGGTAATTTGTTTTAAACACAAAAACTATGATTAATGTTGATAATAGGGATGATCGAAACAGTATA
TTAGATACCATATATTCTAACTTAAAAGGTCACAGTTGATTCGCTATTACAAGGTATTCAATAGTGTTTGTCTTAGATGA
AAATACATCTATTTACCTGTAACAATAGCTCACGTTTCTGTCTCGCTGTTTATATAATACTCCCCCTGTTTTAATTTGTT
TGTCCTATTTTGACTTGCCATTAAGTTTTAAAAACTATAAAAGAATCTTCAAACTTGTGGTCTTAAATTAAAAGTTATGT
CAAATGGGACCAAAATGTCATCTAATCTTGTGTTTTTAAACATTTCAGGTAAAAAATTGAAATTGAAGAGTTGCTTAAAA
AAGGAAAGAGACATTCTTTTTGGGACTAAAAGGAAAGTAAGACAAATAGATTCTACCGGATGGAGCAATTCTTCTTTGTA
AGTATCACTTATGTATTAATAACTGTTATGTTATTTATTTGAAGGTAAAGAGGCATGAGACATAAGGGAGATTTCATAAA
CTTACTCTAATTTAGAGAGGAATCGTAACTTTAGTTATTTTGTTACCAATAGGCTTAGATATTGAACAAAAGAATTTATA
AAATGATGATGATGATAGTCGAGATAATATTTTTTGGATTTCTTAGTGCTTTTTATGGAAGAGGAAGAAATTATTGTGAT
AAAATTTGACATCTTATTTCTAATATATAGAGACGTGGTAACACAAAAAGAGGCAAAAAATATAACTCTTTTAATTGTAC
CAAAAGTAGTATGAGTTGTACCGTTAAAGTAGAGTTGAATAAGGGTGTACTAGGAAATTAATATTATAAGTAGTCTTGCG
TGGTTCTTTTGTCTATCCCCATGTGTCCTCATTAAGATTTGATTTCATTGCATGCCGCTGATCTTTCTCTCTGCTCTCTC
AAATTTTCTGTCTTTCTGTCAATCACACACTTTCGCTCTCTGTTTTAGAAGCTTCTGGGTTTTATGATGGTGTATGCTAA
GGTACTTTTAGTTTGTTGATTTATCTTTATTTCTTTATTACTAATGTTAGCCTGATTTTGCGAATCTTACTTTAGGGTTA
AAATTTGAGTTTTTTCTGGTCAAATTTGATAATATGATTGTGGTGCTAATCAGAAAGAGGAGCAGGTTAAAACCAAACAT
TTGCAAGAATCTCTGAATTTTGAGGTTTTATGGATTGTGGTGATTCTTGCAGATAAAACCCAGAATATAATGATTTATAT
TCATGCCTCTTTCTCTGGTTCCATTTGAGATTGGAATAATTTCAGAGAACGTCACGCAAATGTGGATGTTGATCGCATGG
TAAGATGTAGGGTTAAACAAGCTACGATGATCTTAGTCTACCATTAGACAATGCTTGTAAGACGAGCCTTAGAAATTATA
AAATGCGACTAACACAACACAAACGGATAGTACCAAAAACAGTCTATATGGTACGCGATTTCCGTCTCAGGTGAAATCGC
GGCAAGTTCTCTGCTACTAGAATCGGCCAGACTTTCTCTCCCTAGAGAAAATCAGTCAAATATTGCAAACGACGGGAATG
GTCTTCGAGTCCCCATCCTAAATCATTCTATTTTTCACCGATTCCATTTGAAGGTGGAAGTTAGTCTCTGAATTTATTTA
AAAATAGTATCTTTATTCTTATTTTTCTTAGAGATCATTGATTTAGACATCTTTATCTATATGGATTTGAGTCTCTTTTT
TTCCCAATAATATAGAGTCTTTCTTTTAGTATTTTTTTGATGGATGGTACATAATTGTTCTCTCTTTCTTCATGTTTCTT
TGTTAATTATGTACAGAAATTTGTTTGTTTGTTCAAACGCCTCTTATGAAACAAAAAGCCAGAAGAAAGAACTAAATAAA
TTTCCTAAACCTTTTTCTTGCATCTAAAATTTGTTTTGAACATAACTAGAAAAATTAGACGGTTTTCTAATCAATATTAT
CCTATTTTTTATTTGTATAATGTATATTATCATTTTTCGATTGCAGGTACCACATGAAAAACTAAGAAGTCCAGATGGAC
AACGGTAAAGATGGATGTTAAGTAAGAAATTCTTTGTTAGAATTTGGAACTGTTTACTCATGCTTCCTAACTGTTTGAAT
GGTTTATTGTTCTTTCAATAATTGCATATGCCAGAAAACTGTGTTCCTCTGTCACTACACTGAACAAATCACCTCATCGT
CTTTAGTTTACTGTGTATATTTGCTGAAATGGTTCAGCATGTTTGTTACCAGGAGCAAGAAGATGAAGTAGGTAAGAATT
AACACTTTAGTTCTATTTCTATTGTTGATGATCATAGTAGTCCTTTTACCATTCTGTATAAATGAGTTATTCCATTTGTA
CTGATAGGGTGGAAGGGAATATTTAATTCTTTTTATCTATTAGCTTTCAGTTCTTATCTTTCGCTTGTGGTAGAGCAATT
TGATAGCTCGCAAGGCTCATAACCTTGAGGTCATGGAAACTGCAGTTACTTTTCTATCCTCATTTTGTAGTCATATTCCT
TTGTACATAACATGTTTGATGAAAGTTATGTTCAGATTGTTAGAAGAATGATCCATTGATTCTTAGTAAATATATTATCA
AATTCTATAACATCCTAAATCAATGGATTACAAGTGCCACTGAAAGAAACAAAAGGAATATGACCTCTTCAACTACTATT
GACAAGAAAGGGAAGTAGCAGTGACAAAATATGCAACTTCAGGCAAGATGCTGAAACTAGGATCACCGACACAACTTGGT
TAGCCAAATTTATGTTTACAAAGCTTGCTTTTCATGTGTGTTCTTCCCATCCTTTGTGGAAATTGGATTGCTTGAATAGA
AAAAAACTTGAAAGCTATCTGAGTCCTGAGGTGTAGGATGATAAAATTTGAAGAAGTTTAAAGAAAGGAAAAAAATACCT
TGAAGTTATTTTTTATTTCCCTAGGACTCTTGATAAGATAAAGGAATTCCCCTAATGAGAATGGATAGATTGACTCATCG
AATAAAAGAACAACGATCTTCTAATTTTCTAAATATACAATAGATTTTTACCACAATTTGCACATGCTTATAGTTTGGTC
TATAGTCATTTGATGTACATTTTCAATTGATAAGGTTGCCAAGTAATTTTCCAATTTGTTGCAACTTCATGATTATGAGG
ATATTACTGGAAGCTTGCCTTGAACTATTCATAGACCATATAAGAAGATATATATGAATGGTTGAACTCTCATTTGTTCC
CCCTTTATCTTTTTGATGTTTCACTTTGGTAAATTTGGTGAGATCAATAATAGATGTCACTAACTCTTTTAGTTTTATTT
CAAAAAAGACATTTGTTTTACTTTAGATCTTTTTATTTGATGAGTACAAAACTAATACTAAATATCAGTACCAAGACATC
ATTTCACAAGTCTGCACCACGATTCTACACTGCTATGAACTTACCTTACCTATGTTTTCAACGAGAATATATATATCTTT
TGCAATAAAATTTTCCTTAGCAATTTACCCTTGAGATTTTTTTCATGGTATATGATCCATGCATGATGCACTTATGAAGA
GGTATTTTACCTCCTAGAGAGTGAAAAGTTTCAAACATGACTTTCATAAGCTACTTTTTAAGATAATAGTTTTCTTGAAA
AACAAGCTAAGTTTAAGGGGAAAATTACTGAAGGAAAATGAAGAAAATTACTAGAATACATGTGTAGAGAAAAATGTTTT
TGGGAACGTGGCTGCTGGGGAAAGTGGTGGCTACAAGAGAGGAGGAGAAAAGAGAGTAAGAAGAATAGGAAAAAAGGAGG
ACCGAAAGAGAAAAAATAGATATTTTTGTGCTAAATATTGTATGCTTGGATCTCTATTGCTTCATAAGAAATTTTTACCA
ATTAGCCATAGCTGAATTTATATTTTCAACTGTTCAGTTCAATTCAGTTCAATTCCTCTGAATTTGGAAATGATATAGTT
TAACAATAGTTTCCTAATTATCTCCTTTTTCTCCTACTTTATGCTTGCCATCTGCACGAAGCAACCCACTTTGCTTGGCA
TTTTTCACTACCGCAAAGATAGCCCTCTTTAGTATATTCACTATTAGCTGACATTTGCTCTATTTTTGGGGATTCTTTAT
TTTTTTCCCTTGGTTTTTGTTGCTTGAAGATGTGATATGTCTTCTTTG
>mtp_4907.contig_4
AGCCATATTCAACGGGAAACGTCTTGCTCGAGGCCGCGATTAAATTCCAACATGGATGCTGATTTATATGGGTATAAATG
GGCTCGCGATAATGTCGGGCAATCAGGTGCGACAATCTATCGATTGTATGGGAAGCCCGATGCGCCAGAGTTGTTTCTGA
AACATGGCAAAGGTAGCGTTGCCAATGATGTTACAGATGAGATGGTCAGGCTAAACTGGCTGACGGAATTTATGCCTCTT
CCGACCATCAAGCATTTTATCCGTACTCCTGATGATGCATGGTTACTCACCACTGCGATCCCAGGGAAAACAGCATTCCA
GGTATTAGAAGAATATCCTGATTCAGGTGAAAATATTGTTGATGCGCTGGCAGTGTTCCTGCGCCGGTTGCATTCGATTC
CTGTTTGTAATTGTCCTTTTAACGGCGATCGCGTATTTCGTCTCGCTCAGGCGCAATCACGAATGAATAACGGTTTGGTT
GGTGCGAGTGATTTTGATGACGAGCGTAATGGCTGGCCTGTTGAACAAGTCTGGAAAGAAATGCATAAGCTTTTGCCATT
CTCACCGGATTCAGTCGTCACTCATGGTGATTTCTCACTTGATAACCTTATTTTTGACGAGGGGAAATTAATAGGTTGTA
TTGATGTTGGACGAGTCGGAATCGCAGACCGATACCAGGATCTTGCCATCCTATGGAACTGCCTCGGTGAGTTTTCTCCT
TCATTACAGAAACGGCTTTTTCAAAAATATGGTATTGATAATCCTGATATGAATAAATTGCAGTTTCACTTGATGCTCGA
TGAGTTTTTCTGAGGGCCCAAATGTAATCACCTGGCTCACCTTCGGGTGGGCCTTTCTGCGTTGCTGGCGTTTTTCCATA
GGCTCCGCCCCCCTGACGAGCATCACAAAAATCGATGCTCAAGTCAGAGGTGGCGAAACCCGACAGGACTATAAAGATAC
CAGGCGTTTCCCCCTGGAAGCTCCCTCGTGCGCTCTCCTGTTCCGACCCTGCCGCTTACCGGATACCTGTCCGCCTTTCT
CCCTTCGGGAAGCGTGGCGCTTTCTCATAGCTCACGCTGTAGGTATCTCAGTTCGGTGTAGGTCGTTCGCTCCAAG
>mtp_4907.contig_5
TGGTTTGATTTTAACTAAAAATGCCAACCCAAGACCAAACCAACCCGACATTATATATATAATTTTTAAAATTTATTTTA
TACATAAAAGTATTTACTTTGATGTAATTTCTAAATATTACTTATACGTTTTCATAATTTTTATCTTTTAACATATTTTT
TTCAAGTTTTCTTAAACTTAAAATTTTGAATGGTCCAATAAAAGTTATAGTCCATAGATATTAGTAATTCTAATAAAGCT
CAATTCTAAATCAAATCAATACAATGCTAACAAAATAAATTAATTCCACACTAAGAATGACAATAATGTTGAATATTTGT
TTTTTAGTTTCATTGGTTTAGACATTTAAAATACATAATCGAATTTTAATTTTTCTTTAATGTTTAATCACTAACTAATA
CTTATTATACTTATTTTAGCATCATTTAGTACTTTTAAATTATGATCATTGTCATTATAACTTTGCAATATTTATTTTAT
ATGATATCATTATTATTTTTTATTGAATATTTTAGTGTCATCACTCATCTCATATTTTGTGTTATTTTCTTAAGAAACAC
CTTAGATAGTTGTATTTTAATTGGACTAAAGAAATATTTGGAGTTTGTATAATTAATTATATGTTTATATGTACACTTTA
TCGGAAAAATCCAAAAACCTTTTCTCGGGCAAATATCAATAAATTTTGATTTTGATATTTGTGATTTATGGCTAAACGTA
GTTAACCTTCATGTAATTGATATGCACACTTCTAATCTTTAACGTACTATTAAATGGTAAACCATTTAATTATGAATGTT
CTATTTGTTGGTCGTTTATATAAGGTAAGGTTTTTATATATTATATTTAAGAGAAGAAAATGCTGAATTGGAAAAACTAT
TAGTTTCTTTCTTTATTTGGTTTGAAAATGAGATTAAAAGAAAAGAAACAAAAGATTTATTCTCATAATTGAATTTTTCA
ACCCAAAAAATATTGAGTAACTTTCACATATAGCGAACATAAAAATCATATTTGTATGTTATAGCTATAGTTTGCATAAT
TGCACTCCATAGCAAATTTTATGTTTGCTATGGAACTTTTGATTTGTATAATTCGCTATATACATCCAATTTTATACAAA
TTTCTAGTTTTGTATAAATTCATTTATACATTATAATTTGTATAATAAAATCTGTATATGTATAATTATAAGTGTATAGG
ACGAAAATATATGTATTTGTATTTGTATATACACTTTTCTCTCGCTTTATACAAACACAAACACACTTTATACAGAAATG
TATAAAATGACTAATTGTATACCAAATCAGATGGCAAAAAAATGAAATGTTTGTTGCGAATTACAAATAAAATAAACTAT
GGCTATAGCATTTAATTTGAATTAATAGTTTGCTATTTCATACAATTTTCCCAAAGATATTTTATTTTCGTAGTTGTTTT
TTCAATTATCATGGGCCCAATAAATTGGGCTTTGAATTGTACATGGAAGGGGAATTCTTATGGGCCTCCTAAATTTGTTG
CAACTTGAAGCCTGTTAATAATGTCTTGATTAGCCGCATAATATATTAACTTTGGCATAATACATAACTATGCCTTCTAA
TTTTGTTCTTTATGTATTGAAAAGTTGAATGGGCCCACATTTTTATACTATGCATTTCTACGAGAATGCCATGTAAGTAA
AAGACGAGACCGAAATACATTATTATTTAGGAAAAATTACTTAAATACACAACACTTCTTTATCTATTCTCAATATTTCC
CTACTCTTTTACTAAAATACAAAAATCCCTTATTTTCCCCCAATTCAACTTAACCGGATACTTTATTAGTTTAAGTATCC
GCCCGTTATTAATTAAAGTATCTGCGCTGCTATATTCTGCATCCGCTTGATAATTAAGTATCCGTGCTGCTAACAACCTA
ATAATTTAAGTATTCTCCCGTTATTAATTAAAGTATTTGCGCTGCTATATTATGCATCCACCCGTTAATTAAGTATCCGT
GCTACTAATAACTTAATAATTTAAGTATCACCCGTTATTAATTAAAGTATCCGCGCTGCTATATTATGTATCCGAAAAAC
ACTAAGAAAAGGGATTTTTGGTAATTAATGAAAGAGTAGGGAAAGGAAATAATTTCTTTCTTATACTATGTCATTTGCCT
AATTTTTACTATTATTTAAGCATATATGGAAATGAGAAAAGTCTTGTTAGCGCCATCCAGAAAATGACCCCTACAATGCA
TGAATGTGAATTCAGTCGAGCTTCAATATGAGTATCGAATATCGATGGGAAATCAAAACACATAAATATAAAATAATAAT
AATATAGCGGAAACATTCATTTCCGTCGGGACAAAAAATTAATGTTGATGCCCAGGATCGAACTGGGGACCTTCAGTGTG
TAAGACTGACGTGATAACCACTACACCACACCAACTCCTTGTCGATGAAATCTTTCTTAAACTTTATTATATAAAAGAAA
CAAGAAAAAGAATAAAAATTATACAATATAATATTATTAGATGTAAATAAAAAAAAAATATATTATTAAAATGTTGCAAT
TTCTGAGGATCATATTATTAAGATATTGTTAACTTATGCATAACTTTATTCTTTGGGTTAAAATTATATTTTCCAAATAT
GCTAAAATCATGCATGTGGGGTTGGTGCAAGCATTTAGATCCTGCTACATTTTAAGAGTAATGTATATGTGTGTGTGTGT
GTATATTTAAGAGTAATGTATCATAGTTCTATACTATTAGGGAGAGAAGGGAGATTATACTAAACAAGCATTTGACTTCT
TTTTCAAAAAAAAATTGAAAGTAGATTTGCATGCACAATATTTTCTTAGACCTCGTTTGTAAAATTATATTGAATATGTT
GTTGTTTTGTGATGTCTGTTTATGCACATAAAAAATTAAAGGATATAAATGCTAGTTGAGACCAAATTGAAAAATACTTT
TATGTATTATGCCATTATTACTATTTAGGGATGAAGAACAAAAAGAGAGGACAAACAATTAATCCTCTTTGCCAAAAAAA
GAAGAAGAGGAAAAACTCTTTAAATATGCATTTAACTATTCTTAAAAAATGAAAGATTTGCGTATAACTACTCTTTCAAA
TCTTTCTTGTGGGAATATATGCAGGTAGGGGTGTACATGGTCGGGTTGGTTCGGGTTTTATAAATATCAAACCAAACCAT
TTGTGTCGGATTTTTAAATCTATAAACCAAACCAAACCAATAAAACTCGGATTTTTTAACCTCGGGTTTTTACGGATTTT
TTCAGATTTTTCGGGTTTTTTCGGATTTTCCGCTAAAGTATTCATACAAACATATAATTTACTTGTACTTCAAATATTTC
TTTAAGTCCTACCAAAATACAACTATCTAAGGTATTTCTTAAGAATACAACACAAACAATGATATGATTAATGACACTAA
AATATCCAAAAATAATAATAATAATAATGAAATCGCGTAAAACAAATATTGCAAATTAACAAGTCATAATGAAAATGATC
ATAATTTAAAAGTACTAAATCGTGCTAAAATAAGTTTAATAAGTATTAGTTACATGACTAAATATTAAAGGAAATTAAAA
TTAGATTATGTACTTTAATTGTCTAAACCAATGTAAAACCAAAGAACAAATATTCAATACTATTGTCATTCTTAGTGTTA
AATTGATTTTCTTTTTGCATTAGTATTAATTTGATTTTGATTTAAGTTTTATTATAATTACCAACATCTATGGACTATAA
TCTTTATGGAACCATTCAAAATTCTAAGTTCCAAACTTGAAATAATATATTAAAAGATAAAAACTATGAAAAAGTATAAG
AAATATTTTAAAATTATATCAAAGTAAATATTTTTATGTATAAAATAAAATTTTAAAATTATATATACAATGTTGGGTTG
GTTTGGTCTCGGGTTGGTTTTTTTTAGTTAAAACCAAACCAACCCAAATATAGTCGGGTTTTTTTTTTCAACACCAAACC
AAGTCAAGCCAACCTAGTCGGATTTTTTTTCTGGTTTGACTCGGTTTGCAATTTGGTTCGATTTTGTACACCCCTATATG
CAGGGGTGGATCCAACATACTGTTTCGGGTTCATCCGGATCCCTTCGACAGAAAATATTACTATTTATACATGGTTAAAA
CTATGTTTTTATGTATATATAGTAGATGTCGAACTCCCTTCGATTAATTCGTGTGTTTAAGTCTTCAGATTTTGAACTCT
CTTATTAAAAATTATAGCTCCGAATTATACATATGATGTTGTTTTGTGAATGTCTACTTGTACTCATCAAAATTAAAAGG
TATATAAATGCTAGTTGAGATCAAATTAAAAAATACATTTATATATTATCCCATATTATTATTTAAGGGGTGAAGAACAA
AAAGAGAGGACAAATAATTAATCCTCTTTGCCAAAAAAAAGAAGAAGAGGATAACTCTTTGGATTTATGAGGATCCCAAT
GGGTAAAGATGTAACGCTTTTTGCCTATATAAATCCAAAGATGAATGGCTACTAATCTTGCAAAAACACTTTTCACTACA
AAGAAAAGTCTTGTGTATCTTCATTTTTTCCCCATTTTGATTTCTTGGTATGTTTTTTGGATTTCTTTTGATCCTTTTTT
ATGTGTGTTGTGTTAATTTTTTGATCAATTAAATAAGTTTTGGCTGACGATTAACTTGTTTTTATATCTTGTTTTTTTTT
TTCATTTTCTCTACGGAAAAGGATCAAACATGTCTCTAGACTATTACATTTTAGCTCACTTATGTCTTTTGACTACAATC
AAGTTGAATGTTTCAAAAAAAATTATATAAATTCACGTGACATTTATTAATAAATTAAAATTAACTTCTAAAGGTTGGTA
TTTGCTATTATTTTTTAAAAACAAACAATCAATCTCCAAAGGTCGATCTGCATTTTTGCGGTTGTTGGTGCTAAAAAAAT
CGACCTTTGGAGGTCAATTTTGTTAAAAAATATTTTTAATATTATTTTTGTGAAATCGACCTTTGTTTGAATTTTCTTGA
TTACTTATGCCAAAAAAATCTACTATGGGGTTGATTTTGTTAAAATTATTTTCGTGAAATCGACTTTTAGAGGGTTTTAA
CAAAAAATAAATTTAAAAAGTATAAATAAAAAAATAAAAAAAAGTCTGATAAGAGTTAGGGTTGAGTAAATTTAAAAATT
GAGTGAGTGAATTTATTTAATTGGGTCGGAGTACCCCTATTGTCATATATTATTCAAGTTGTTGATGTGTGAAACTCAAT
AATTGGGAAGCCATCTATGAAGAAGTGTAGATTGAGACTTAGACTGAATTTTCAAATTGACTTGTGTGGATTTAGATTAT
CTTTGTTTTGTTGTTGGAATAATAATTTAAAGATGGAGAAGAAATCTTAAATTTTTACTATAAGATTTGTTATTTAGTAT
TTTTTTCAATCCATGTCTAGTTAGAATTTGTCTATCCTAGTTCATGAATAGATATTTTCGTTTATATATTCTTATGTATT
TTATTTCCTTTTTCTAGGCCAAAATGGAATATGGGCATGCTCAGAGGTCAAAATATGAATGTCTTCTTTTTGGTACGTAC
GTTATCTTTTTAAAATTTAATTAGCGTTTCATCACAGATTTTGAAAGTTTATCTACAAACATTTATTTTATCATGAAATT
TAATTAGATTTTGAAAATCTGACCTTCAAATATTTTTCAAATTCCCAAAAGTTGGTTTAGACCAATTCTGGGAACTTCCA
CACACGAAAATTCAAATATTTTTCCTTAGTAAAATGCATGTCCGAACACAATTTCATATTTCAGAAATTCAAATTTTCAA
GTTTCAATTTCAAAATCTATGATCAAATGGAAGTCGATATCAAATCCGATTTCTTCATTTTATTTCATCTGATTTTTATT
TTGGAATTTACAGATCTAGATGACACTCTTTACCCCCTTAGTATTGGTCTGGCTGTTGATGTCACCAAGAACATTGAAGG
TATAATTACTTGACATGTAATTCAAAGTTTTAAAATAATGATTATCTAATTATGTCTCTAATTTAGATATTAATGTGCAT
CTACAGATTTTATGGTTGAAAAGCTTGGTATAGAACAAAGCAAAATTGTTGAGTTGGGTAATTTATTGTACAATAATTAT
GGAACCACAATGGCAGGCCTAAGGGTATTCTTACTTTAGCATTAATTATGATTATAGTAAAAAGTTTAATTTTGACAAAT
TTTAATAACTTAATGAGACAACTTGTTTATTTTTGGTAGGCAATTGGCTACAATTTTGACTATGATGAGTATCATAGGTG
AGTATTTGGACTCAATTGATTTTTAAACTCTCATTGCATTATGTTATTGAATTTAATGTTGAATGAAATGTCCCACATCG
GTCGGAGCGAAATTTTTAAGACTTGGGTAATTCTTCTCTTTTTGAGCAATTATTTAAGGCACGAGTTAGATTCCACATTC
ATTTAACATGGTATACGACGTGGGGGCCTCTGGACGGTGTAGAAGTTGTGAATATACTCCTCATCCATGATTGTATACAC
TTCAGTCCAGAAAGTTTCTAAGCATGGAGGTGTTGAAAGAAATGTCCCACATTAGACGGGGATGAAATCTTGAAACTTCT
TATATAGTTTGGTAATTCTTGTTTCTTTGAGTTAGACTCGAAATTCATTTGACATTTAATTTGCAGTTTTGTCCATGGTG
GATTGCCTTATGACAAATTGAGGTCTGACCCTATTCTAAGAAGTCTTTTGCTAAGCCTACCAATCCGCAAAGTTGTAAGT
CCATAAACACAATTCATAAGTGTAAATATTACGTTTTTGTGAATTTTTTATTTGAACTATCTCGTATTTGCATTTTCTAT
CTGAACTAGCATTAACTTTTTTATCAAAATACACCTCAAAATTAATAAATTCAATTTTCATGTGAACAAAATTTTATGGG
CAAATTACCTTGATTGTCACGCATTTTTTAGCTTCTAGTTAGCTTGAAGGTGTGTTTTGATTAATAATTAGTGAATGGTG
ATAGTTCAAATAGAAAATGCAAACACTGGATAGTTCAGATAGTAAACTAACAAAAACGTGATACTTCAGGTGTGTTTTTA
ACTTTTTCTTTTTGTGTAACAGATCTTTACTAATGCTGATGAGGTTCATGCTCTCAAAGTTCTAACTAAACTTGGATTGG
AAGATTGTTTTGAAGGGATAATATGCTTTGAGACTCTTAATCCAATTGACAAGAGCAATGCTACAACTAATAATGGCTCT
CATGAGATCTTTGACATAATTGGACATTTTTCTCAACCTAAGGCTGGCTCAGTGTTGCCAAAGACACCAATTCTTTGCAA
ACCTTCACAAGTTGCCATTGAAAGGGCATTGGACCTTGCCAACATCATTAATCCACACACAACAGTAAGAATTTCTAAAA
TCAGCTTATTTTGAAAAATGTTTTGTTGTCAAAGTGAGACGATGTTTGTGTTTGACCAATAAAATTTGAAAGCACTATTA
AGCAACAAAAAATGTTTCTATGGATATTTTTCTCAAAAGTGTTTTCCATAGATGTACTATTGGCAAAAAACTAGAGTGTT
TTTTTTAGCTTCTGAAAAATAGTTTTTGAATACTCTCTAGAGACGCTTATTTTTTCACAATATATAGTTTGATCAAACAC
CTCACTTTTTGAAGGAAAAAAAATATATACACTTTTGACTTTTCAAAATCTTGGCCGAATAGGCTATTAATAAATATACT
CATTTGGAAAAAAATTCTATTTTCCAGCTTTTCTTTGAAGATAGTGTGCGTAACGTTCAAGCTGGCAAGCGTGTAGGTCT
TGATACAGTTCTGGTAAGTACTTCTACTTCCTCTGTTTCATTTTATACGATATTTTTTCTTCTTTAGTATGTTCCATAAA
TAACAACACATACATTTATATATCTAGAAATCCTTTTAACTTTGCATTTTTAATTTTTTTACCACTGACATAAGACACTC
TTATAACCACAAAAAGTCATGCTAGCATCAAGTTGTAAGGTTTTTATATGATATGTGGACAAAAATTAATCTTTCTTAAA
CTACGTATCGAGTCTCATATGCTATATTGTTGTTATAATTTTCAGGTTGGGAAGTCCCAAAAAGTTGTAGGTGCAGATTA
TGCACTAGAAAGTATCCACAACATAAAGGAAATATTACCACAACTTTGGGAAGTTGAGAAGGTGGCTGAAGTTACCTACT
CTGGTGTTGCTGTGGAGACATCTGTCATAGCTTAGATATATATGTTCCAAATTTACTGTCAAATTGATTTAAATGATGAT
GTAGATGTTTTGTGGTCATTATTATCAGTTAATTAGTCTTGAATTCTGCTTAGTCGAACCTTGTTAAATTCTTGTATTTT
TTTTCTCTATTTACTTTGCGTGTAATTATGTGCTAGTTAACCCTCGATGAACTTTCTGCAACACAACAATTGCACCACAA
AATTAATATCAACTATCAAAACAAATAATTGCATTAATTTTATTGGCATATAGCATATTGATGCCTAATCAAATGTACAA
AAAACTTAATCCAGATCCTTGGAACTTTTGTTTAATAATATGATCAAGCTTCTCACTCATCTCTTTAGTGAAGTAATTCT
TCCAATCTCCAACTTCCCCTCTACGAAAAAAGACTTTATTTTCCTCTCCAGATGACAATTTTCCATTTCTATTCACCTCC
AAATTACTTAAATTATCAAAGCTACACATTCTTAATATTTCATCAACCACTCCACATTTTTCTTCCTCTATGGAAAATAG
ACATTCCAAAAATTCAGCCAAGCGTTTAAGTTGAAGTTTGGGTTGCGCTTTAATTTCTTCATACATAAAGAAAAGTACTT
TGTTAGGCTTTTCTATGCTTTCTTTCCAATAGTCCAACACGTGATTCCAAAACGGACCATAAGGGTTCACCCCCTTGCAA
AAAAGATCAAAACATTCTTCAATGGACTTGATGTCAGTGTGATCAAGTTTTAAATTGTTTGTAAAATGCCACATAGAAAT
AAAAGTGTCCCTAGGATTCCTACATAAGTAAACAAGTTTGGTTCTTGATTCATGGATAGATTTTGGCAATGAACCAAAGG
ACAAATGAGTTGCCAAGAGTCTAGGTGAAGTAAAAGATGAAAAATTAGGGAGTTGACCATCAACATAGAGTTTGAGTTCC
AAGAATGGAACAAGATCATGAGGGTTCTTAACAAGTAAAGGGTGTTCTTGTTCAAAAATAGAATATTTCTTTCGATTCAT
TAGAGAAAATAAAAATGATTTTACCCAAGTCGTTCCTGATTTAGGAGTTGTTACGAGGATGATATCACTCTGTTGAGCAT
GAAATTGTTGCTGACACGCAAGCACACCTCCTAGTAGTCTTGGATCTAGGCAAAAACCTTGGTAATTGTAGAAATCATGT
GATGCAAGCCATGATCTTTTTTTAGGTAGAGTTGAGAGCAATGTCTTACACTCATCACTAAGTCCATCCTCTAGTAAATA
CTTGGGAGGAATTTGTGGTGAAATAGTTTGAGATATTGACATAGTTTGTGGTGAAATAATGGAGTGTTTTTTTTTTTTAT
GTTTGTATGATGAAAGATTTACTCATGATGAATGCCAATATATATACACACATTAGTGTATAGTTGTCACAACTTGCAAT
GCGTTTCATATCCAGCGAAGCAATCACAAGAAAATAAAACGACTTGTGTATAGTGTCATTCTCTACCATTAAACTATCAT
GACGACGTATTACACACTCAATTTTATTTAAAGTAAAATTAATATCCTCTTTCGAAAACAATATCAATTTTTGTATGAAA
ATGTGTTACGCACGCGTTTTGACACGTAAATATGATTATTTTAATTTTTTAAAACCATTTTTCATTAATATTTTCTTTGA
TTTTTGCAAAAAGTAGAAACCTAGGCTTTCTTCCTCCTTCCCCCTTACATTTCTTTCTTCTTAAAATCAATTTCTTCTTT
CTTCTTCATTATTCATAAATTGAAGGGAAAACAAGAAATTTGAGGAGAGAACATGAGACAATAAAATGATTATGAAGTTT
AGTGATTTTGGCGCCGGCGATAGGCGGTGGGCAACACCATTGTTGCTGGCGAAACAAATAAAAACTTTCAAATATGTAAA
AGTTCTTTTGAAATTTTGATAATTATAATGAAAATGAAGCATTTCATTAGTATTCTTTGTGTGTAAAATCAAATATGTTA
TTCGTGGCTTGAGACAAAAATAACATTGTGATGATTGTGGGTGGTGTCCCGGCAAATATAATGAAGACAAAGATAGAAAA
TTATTTTCTTCCATGAGATTTTGAAAAATGTAGGCAATGAAAAGTGAATAATATTAGATGTGTAATATAGGTCATCTTCT
TCTCATGCACTTTAAGGAAGGTGAAGACATTTTCTGTTTCATGTCACCTTCTAAGGGGGTATTAATATCACTTTGAATAA
TATTAAATGTGTAATAGATCATCACAATAATTTAAACGTGTAACTGACTTTTCGAAACAAATTTAGAAAAAACTCCAAGC
AATTTGTTAGACATCTATTTATGCTGATCAAGGCTAAAGTTATAATATGCCCCCCCGGTCCCCACTATGAATTTATGGAA
AAAAATATTAGTATTAAAGAACATTTATTCAACATTAACATTTCTGTTATATAAAATATTGTTTGAATACTTATTTTATT
TGTTCATTTTAGCATATTGAGATAAATTTATCACTCATTTTCTTTCAATGCTACTCAGATTAAATTAAATTTTCGAAGCT
TATTTGTAAATATTTCTCATGTAAGTTAATATGTACTAGTAAAATGAAATGGGGAGCTTTCTATGAGGACAAGGCTACAC
GAAAGTTCAAGATAGTCCCATCCATTATTTGTTAAAGTGGGTGGAAAACCACCCACTTTAACAAAGATTTGATTCGAATA
ATCACATTCGACAATATTTAGTTCCCAAAAAACCCAAGCATAAAATAACAAGAGAAAAAAGAATAACAAGCTTAATATAT
GAAAACTAGCTCCCAAATCATCCATGACCACAAAACCAAATCTTGGAATCTTACTACAAATTTTGTAGCTTTCCACTCAA
TTATTCATAGTTACGTACTATGTATACATTGTTATTTTCTCAAGCGAGAATTTTTTTTTTATCTTGTCAAGTGTCCCACG
TTAGTACTTAAGGAAATTAAGTATATATTATCTCTTTACGTATTAATTTTGAACAATTCTTACTTCATGAGTTATCTTTT
GAAATTGAATTAAATTTGATTCAAGCTAATCAATTTTCCTTATCATTGTATCTGAGTCCACCTTATCCTAATACTCCAAT
TGTTAATTACTTTATCAAATGCTTAACTCCCATTATGTTATATTGTTCATACTTCAAATGTTTGATTCAAGAAATTCTCT
AAAGAGCTAGTAGGGAGTTAATTAAGTGTCCCACGTCGATTGGAAAAAAAATATTGCCTCCAGAATATCCAAATGGTCTC
GATTTACCTAATGTTATACGCTAATTTCACGCATGTTACACAACATGAAAACAAATGAGCTTTGATAATTTTAGACGATT
TTTATGTCGTAAACGCTAGTTTTTAGAATTGAATTAATTAGGATATATTGTACATAGTTCTTCTATTTGTTTGGATATAC
GCCACTCATTTTCTCTTTGGCTATTTTCTTGTGACCTTTCTAATACTTAAGGGGTTATTTTTATACTTTTCCCTGCATCA
CAATAAGGTACTATATATAAATTCTCTTTTTAAAAGCAAAAATATAGAGGGTTTTATTTATTTTATATATTTTGTCTTTC
ACAAATTTCATAGTATTAAGAGCTAATTATATCATATTTTTATTTTTTTCAAATTATTAAAATCCCTTAAATTTGATGGA
ATCCGCATGCGTACCAAAACATCTCAATACGTTGCGTCCCAATTTTGAATACATTGCTCAACATCCCATTAATACATTGC
ATCTCACTTTTAGATACATCACTCAATATTATTTTATTTTAATCATTGACAAGACACTTATAACCACAAAAATGTCATGC
CAACGTCAAGTTGTAAGGTTTTTATATGATATGTGGGCGGAAATTAATCTTTCTTAAATCACGTATATATCGAGTTTGAT
AGCTTAGAAATTAGAATATATATTTATATATCATGCTTATTTACTAGCTGCTGTTGGGAGAAAAAAATAATCATGAATGG
TTATGGGATATTCCAAATTTCCTGTAACATTGATTTAAATGATGTTAGATGTTTTGTGGTTATTATTATAAGTTAATTTA
TATAGTGCTTACTTTCAACTCACGGTTTAAATAAAGATTTTTCTCATTGCGAATGAGAGGAAAATTTATGTCATAGAACA
TATTTTTTCATTTATTTTTTACTGAATCAGCTTACTGGTAAAACATATGGTAGAAAACTGATTATCATCAAAATAGTGGA
AAACAAATTTTCATTTCCTATTTTTTCATATTAAAATATTACTATTTTTTATTTTCCAACTAATTCCATCAAAATATACA
TTGTTTATATATGGTTAATATTATTTTTTATATTATATATTTAGTAGCTTTTGAATATTTTTTTATTTTTACGTGTGTTT
ATTACTTTTCTTATTTTGATTAAACTCCTTAGTGAAAATTTTGCCTCTGAATCCAACACGAGTGAAGCAATATTAATCCA
ACACCTAACACGCATTAATCAAACACTTACACACACATTAATCCAATTACACCTGACACACATAAAATCATATCATTAAA
TTAAAGGGACTATAATCACCTAACACTTTTTTTAAAAATGTCAAATTCTTTTAAAATAGTGTATTTTGAAGAATTTGATT
TAAGTATCACAAATTTTTTGAAAAGTCCGATTACCTAATTAACCCATGGCAGCAACTCATATTTGAATTTATACACACTA
TACATGGCAAGAAAGAGAGATCAAAGCGGAAATATGAAAATATATATATTAAAAAACATTTTGTGTATATTGGTGAGTAA
TATTTTCTTATTTAGAGATTATACATATGACCTAAGTCCTAACCTCTTTTAAAAAAGTCAAAATTATAATTAAACATATA
TATGTATAATTTTTATACATATATAAACAAATTAGACATATGACCTAACCTCTTTTAAAAAGTTAATATGTGAGTATAAA
AATATATTACTCTCTCCGTCGTAATTTAGATTAATTAACCTATTATTATTGATTAAAATTCATTGATAGTATAAAAAAAA
CGTTTACTGTATGCAATGTAAGTCCCCTCTATATATATACCCTCATAAGTAAGCCTTCATTATACAAACAAAAGGAAACA
CACAATCCTCAAAACCATGATAACATCTCAAACCTCTTCACCACCTCCTCCCAAATATTTACAAGAGGATGGTGTAAGTG
AAGATTGTAAGAAATTGCTCTCTATCCTACCAAAAGAAAAAGGATGGATAGGATCGTATATATATAACTATCAAGGTTTT
TGGACATCACCAAGATTAATCCAAGGTGTGATTGCATGTCAGCAACAATTTCAAGCTCAAAATAGTGATATCCTTCTTGT
TACGACTCCAAAATCAGGAACCACTTGGTTAAAAGCACTTTTATTTTCTCTAGTGAATCGAAAAAAATATCCTATTTTTG
AACAAAATCACCCGTTACTTGTCAAGAACCCTCATGATCTTGTTCCATTCTTGGAACTTAAACTCTATGTTGATAGTCAA
GTCCCTGATTTTTCATCCTTCACTCCACCTAGAATCATGTCAACTCATTTGCCTTATGATTCATTGCCAAAATCAGTCCA
AGATTCAAGAACCAAACTTGTTTACTTATGTAGGAATCCGAGGGACACTTTTATTTCAATGTGGCATTTCACAAACAATT
TAAGACTTGACTACATAGATACCAACTCCATTGAAGAAATGTTTGATCACTTTTGCAAAGGTGTGAGCCTTTATGGTCCG
TTTTGGAATCATGTGTTGGATTATTGGGGGAAAAGCATAGAAAAGCCTAAAAAAGTAATTTTCTTGATGTATGAAGAAAT
TAAAGAGAAACCGAAAATTCAGCTTAAACGTTTAGCTGAATTCTTGGAATTTCCATTTTCTATAGAGGAAGAAAATTGTG
GAGTGATGGATGAAATATTAAGAATGTGTAGCTTTGAAAATTTGAGCAATTTGGATGTGAATATAAATGGAAAATTGTCA
ACCGGAGAGGAAACTAAAATGTTCTTTCGTAGAGGGGAAGTTGGTGATTGGAAGCATTATTTTACTTTAGAGATGAGTGA
GAAACTCAATCATATAATTAAACAAAAGTTTCATGGATCTGGATTAAATTTTTTCTATATTTGATTAGGCATTGATATGC
TATATGCCAATTGAATGTAATTATTTATTTTGAAAATCAATATTGAAATAATTGTGTTGAGATTAATCTATTTTAAAAGT
TCACCTGTTGAATATTTTTTTTATTGTGTCACGGACAAGTAATTTTTTTTATAACTATTTCACACCAAATCCTTCCTACT
ATAGTACTGAAAATGAGGTTGGTTTTTATTTATTTATTTTGATTTTAAGACCAACAATTATTGCTACAAATCTCAAATCA
AGAATTGAATGCTCAAAATTTACAAAATTGATCAGAATGATTTTTCTTGTGAAATACCTATAGAAGAGTGATTTTTTACC
CAAAAAATGTTTACTTTATTATATAATTTTAATAATTGACTGACTATTCGAGCAACAAACTCATTTTAGGAGCTTCTATG
TGTGACGATGGTTACCATAGAAATATATTGTGATGATAATAATAAAATAATGACAATCATCATCTTCACGCTCGAAATAT
CTAAAGGGAGTTGTCATGGTCTACTATTTGTAGATGATGAAGTACAGTGACGGAGCCAGAACTTCGACTAAGGGGTGTCA
AAATATAAAGAAGTAAATCGCGTAAAAGTCAAGGAGTGTCAATATGTAATATATACACATAAAAAATAATTTAACTCTAG
CAACACAGTGTTATTTTCCGACGAAGGGGTGTCGGTTGACACCCCTCAACTACATGTGGCTCCGCCACTGATGAAGTATT
GATCGAAGATACATAAGAAAAGATTAATGATAGACTGGAGGTTTAAAGATAGATCCTAGGCTCAACAATTCATGTTGAGC
AGGACAAAAGCAAAGTACTTAGAGTATAAGTTCAGTGACATAACTCACGAGGCAGATGTGGACACTACAACAAATGTGAT
ATATTGCTATGAAATAATTAGCTACAATATAAAATTTGTCACTAATTGTTCATTTTTCGTGACGAAAGCTATATTTTGTA
TTTAAATACATGAGGAACATACTTTTAGTGACGAAACACAAATATTTGTAGCTAAGTTTTGTCCACTATAATTTCCCTCC
AAAAGATAAGTTGGCGCTATTTATTGAGTACTATTAGATACAAATCTAAATTTATCAGTGACACATTATTTTGTCACTAA
ATGAAGTAGTACCCAATATATGACAAATCATTTTTTATCCTAAAATTAATTAAATTTTGGACATAAAATAGTTTCGTCAC
AAAAATTATGTTGATACAATAGCGACGAATTACAAATCGTAGTTAATCATTGACGAATTTAACCATAAAATTTATGTTTT
AATTGTGACCTTATTTTTTGTCACTAATAATTTGAACAATTAGTGACAATTATATCATTGTCTCTATTTAACCTACAATT
TAGCCAAAATAATTTTTGTCACAAAAAAAAAGAATTTTCAATTGACTACAACTTTAATTTCGTAGTTGATGAATAGTGTA
ATTATTGGCTACAAAAAATATAGGAAAAACTGCATATCTAAGCAAACATAGCTAGTATATCTACTCAACTAACCTATAGT
TTTGGAAAGGAAAAACTACCTTATTAGATATACATTCATACCGCATATATTTATTCTTCCAATACTTTCAAATAATTAGA
TATCTTACCACTAATTAAGAGTTTCCTACCATCTTTTGAGGAAGATATATACACCTATATATAGCGTTTCATCTACCAGA
TACACTAGAATAATAGTGAGTGAATCGAGCGAGATTGGAAGGGAGATACTCATGTATCCCAGATAAATAGGAGAGTGGCA
AGTGAGATGGGAGGGAGACAAGCGAGATTCGTTTATGTATCCAAGATATATATGAATCCACTTGGATACAGTGTATTTAG
AACAAATTACACCAAATTGACCCAATGTATCCCAAGATCAATGTATATGGAAATATCTGGACGCACCAAAATCTTTTAAT
ATTCGTAATATTATAAACTAGAGTGCATCTAAGTAATTAGCTCATAAACTAGTGAAATTTATGTAAGTTTTCCATTAAAA
TGAATAATATGTGAAGGTTCTAAATTTCATTTAATTCCGGTAAGAAATCACAATCTCATCTTATAATGAATGATTGAAAT
GTGTGAACTATTAAAGAAAATGGTTAGTGTAGTTTATCCTATAAGAACCCCCCGATCCAATGATAGTAACATATCTGACT
TATCATCAAGATATTATTCAACAATGTTCTTCAGAAATATTCGCCACCTGATTCAAGAGATCGAATCAAAATTTTCCTCT
TTTGTTATTTCATTCTTTGATTTTATTAATTGTTTCGTTTATCCATTAAATTATTATTTCACTTCTTCGATTACATATTT
AGGATTTTGGATAATATTAGTAACTTAGTTTGTTGGTTATTTGAACTTTTACCTTGTTTGTGATAATTTGATTCTCCATC
TCATAATCCCTTTCTTTACCCCATCTTTAAGAAAAAAAAATTCAAAATTTTTATATCATTTGAATTAATTATGTTACTTT
AAATCTCTTTCAATTAAATTCATCTGATTCTCCGAATAAATAAATTTTACGCTAAACATTAATGTCACACCTAAGATTTT
GAGGGACGAGATTGACACTCATTATCTTAAACTTGGTTCATATTCGTTTTACCACACTCCAATTATTTTTCTGATTGCGC
GAGTCTCACACACCTGAACTTATTTTAATATTATCATTAAAAATTATTCAATTTCAAATATAAAAACTTGTGGACACTTA
CAATTAATATATACAATTATTTAAATATTAAGTCCGTTCATGTAGAAAATTCTTTCTCAATGTGCTTCACATTTTGACCA
AATAAAATTTATGAGGTAAGAAGTGTTGAAATAAATCATAATACAAAAAAACAAAGATAAAAATATAGTTTTAATATTCA
ATTGAAATTCATTAAGTGAAAGAAATTATAACTTTGAGAATATATTTTATACGAAATTATTAGAGGGAAAAGAAAATAAC
AAATTTTACTTTCAATTAATTTTTCCCTCCACTTTCAATGTGTAAATTCCCCCTCACACCCATTTCCCATTTTCCATCCA
GTAAACCACACATAACGGCACAGGGAACTGCCCACTAACTTTCTTTTAATTTTTTTTTTTTTAAATAATCAAAATTTGCC
CACTCTCTTTAACTATCCAAGTCCAACTCAAATGCAATACATTTTTTCAAAATAAAAGAGACTCCTCTGCATTTTCTCTC
AATCTTCTTTTTTCTATCTATTTTTAAAATGATGTCCATCCAACATTTACCATGCTCTATAAGAAACAAAATATTTTCTT
TGGTTAGCATAAGGAACCATTATTCACGAAGTTATTATTCAACTCCTTACAAGGATTATTTTCATGGGAGAACTCTTGAT
ATTATCTTGGTAAGGAGATAAGTGTTTATAAATTGTGATAAACGAATAGTTAATGATTTTGTATAAATTAAACTAATTTT
TTAATTCTATTATTTGTTTCACTAATTAATGTTAATTTTAGAATTATATTTTGTTTAAATTATGATTTCAAAAAGTATAT
ACTAAATTATATTTTTTTTCACATAGGTCCATAAAGGTCAAAAATGACTCAATGAGTGAAGATTTTAGATAAAAGAGCAC
GAATAGACGAGGAAACTACATACTTTTATCTTTTATAAATTTATCATTGTTTCCGTACCTCATCTAGGTCTTTTTTTTTT
TTGGAGTGATTTCCCTTGATTTACCCAATGAATTTGTACTCAAATGTTATCCCTGAATAATTAGAAATGTAATTACTATA
TAGTTTCGTATGGATTTTTGGTATTATGTTCCTCTTTTATTTATTTATTTATTTATTTACAAAAGCTATGTACTTTTAAA
AATTGAAGTATACATGTAATTAATGGCAAACAGTTTAACTACATATTTAAATAATACTATTATAAAACATTAAATACATT
CAATTTGATATAAATAATTTTATCCTTGGATATTTATATAATTTTAAAAATCATATTTTGGTCGCAATGCAAAATGGTAT
TCTTTATCTATAAAAAGTAAATCATATTACTAATGTTTTAGTTGTCACAAATTAATTTTATTCAGTGATAAAACTAATTT
ATTCCAAAATAGCCTTCATATTGATAGCATAATTATATTTTTAGCAAAAAATTAACTTAAATGTATCTAATTGAGACAAC
ATAGAGAGACAAATTATTCGTCAGTAATACCATATAGAGAGACAAATTATTCATCACTAATACCATAAAGAGAGACAAAT
TATTCGTCATTAATATCGTATATACTATATCACAACTAATTTTCAGCCACAAAATTAATATCTTTTAGTGACGTAATAAC
ACTCTTTTAACTACAAATTATGCATAGCTTTAAAGACAATTTATATCGTCACTAATTAAATTTATAATTAGGGACAAATA
AAATTTGTCAGTATTAAACATATTTTTAGTGACGATATGAGTTTCTAGCTACAAAATTTTACATTTTTTAAGACGATCAA
ATTCGTCATAAATGCTACATATTTGGAGACGAATTTTATTTTTGTAGTTAATAGAATCTTTTTAGCGACAAAACACTAAA
TTGTCTTTGTAAACTTTTAGTGACCCACGTTTAGAGACGAAAGACTGACGAAATTTTTTTCGTCATAAATTTTTTTTTGT
GACGAAATATTATCTTTAAGTGACAAAATAATTTGTCACTGATAATCAAACTTCTTGTAGTGGGAGGTGATTATCAATAT
ACTACTCATGATTCTTAAAGAGAGAAAATTTCAAGTATTTTGGTCAATAATCAAAGAAAATGTGAAGACTGGTGATGATG
TTATACATGGTATTGGAGTGAGATGGATTAAATGGAGGATCACATCCAATTTTTTTGTGTAGTAAGAATGTGCCACCGAG
ATTTAAAGGTAAGTCTTATAAAGTGATTGTTATGGGTAGATTGTTGGCCGATCAAGAACTCACACATTCATAAGATGAAA
GTAGCAGAAATAAGGATGTTGAGATGGATGTATATGAGTATACTTGTTGGAGAGATAAAACTAGGAATGAAGATATTCGG
GACGGAGTGGAATGACCCCGTGGTGAATAAGATGAGGGAATCGAGATTGAGATGGTTCGAACATGTGAAGATGAGATGCA
CATGTGCCCTAGTGAGGAGATGTGAGAGTTTGACTATGGTGGGTCTAAAAAGAGGTAAAGGTAGGTCAAAAAAATATTGT
AGAAATGTGACTAGACAAGACACGACAGCCTTGAAGTTTATCGCATATATGATCATAGATAAGAGGATATGGAAGTCGAG
GATAAGCTTACCGAGAATATGATCCAGTTTTCTTTAAAAGTATTATTATTATTACTCTCATGCTATATTATTCTTTGATT
TTATTATTACATGTTGTTTCTTTTGCTTCGATATCGTACTTATTTTTGTTGATATTATCCTTTTCTCCATTGTTTCAACA
TAACTTCTTCACTACTCATGTATTTTCTTTTCATACCTAATTTTATATGTTTTACTTGAACCGAGGGTTTATAAATAATA
ATGTATTATTGTATTATCTTCACACTCATCTCTAAATTCTTTCTTTCCTTTTCTTTAATATTGGATAACAAGAGATGCAA
TACCTTGTTTCTAAGGTTTTTCAATTTTCATTTTCACATCACCAGCTACTTATCACTATTATATTACTCTTTTTGTTTCC
ATTAATAACGTGACATTGTCTGAATGAATATCGAATTTAAAAAAATATATAATTTAAAAAGTCTAAAACAAATTATAAAT
TTGCATAGGATAACGAATCACCTCTTTAAAGAGAAATTCTTTTTGCACTCACAAAAACATAGCATGAAGTGTGATGTGGC
TCACAAATTATTGTAAGACACTCACGTTAATAACACCACTCTTGAGTCTTGATAAAGAATAATAAGAAAAGTAAATTAAA
AGTTGTTAATAGAAAGACATGAAAGGCGTGAAGTAGAGAGCTCACATGTAGTGTATGACTAAAATATACACGTAAATAAT
GAGTGTATCTGTGTGTATATATGTTATATAAATCTCAAACTTGAAGAAAACACTCAATTCAAAACAATGACAACATCTCA
AAATTCTCCTCCCAAATATTTACAAGAGGACCTAAGTGAAGAGTGTAAAAATTTTCTCTCTACCCTACCGAAAGAAAAAG
GTTGGATGGAATCAACTATCTACAATTATCAAGGTTTTTGGTCATCATCAAGAGCAATTCAAGGTGTGATTGCATGTCAA
CAACAATTTCAAGCGCACGATAGTGATATCATTCTCGTTACATCTCCAAAATCAGGAACTGTTTGGTTAAAATCACTTTT
ATTTGCATTAGTGAATCGAAATAACCATCCTATTTTTGAAAAAGATCACCCCTTACTTTTAAAAAACCCTCATGATCTCG
TTTTGTTCTTGGAACTTGATCTATATGCTGATGGTCAAGTCCCTGATTTTTCATCGTTCACTTCACCTAGACTCTTGGCA
ACTCATGTGCCCTTTGCTTCATTGCCAAAATCAGTTAAGAATTCCAGAACCAAACTTGTTTACTTATGTAGGAATCCAAG
AGACACTTTTATTTCTATGTGGAATTTTGCAAACAATTTAAGACTTGATAATCACAAAGATACCAATTCCATGGAAGAAA
TGTTTGATCATTTTTGTAAGGGTGTGAGTCTTTATGGACCATTTTGGAATCAGGTGTTGGATTATTGGAAAGAAAGTATA
GAAAATCCTGATAAAGTATTTTTCTTGATGTATGAAGAAATTAAAAAGCAACCAAAAATTCAGCTTAAACGCTTGGCTGA
ATTCTTGGAATGTCCATTTTCCATAGAGGAAGAAAATTATGGAGTTGTGGATGAAATATTAAGAATGTGTAGCTTTGAAA
ATTTGAGGAATTTGGAGGTGAATACACATGGGAAAATGTCAGCTGGAGTGGCAAATAAAAATTTCTTTCGTCGAGGGGAA
GTTGGAGATTGGAAGAATTATTTTACTGTCGAGATGAATGATAAACTCAATCATATCATTGAACAAAAGTTTCAAGGATC
TGGATTAAAATTTTCATATATTTGATTAGACATTAATATGTTATAATGTGAATTGAATGTAGTTTATTATTTTCAAAATC
AATGTAAGAGTAGTTGTGTTTGAGGGTGATGTAACAAGAACATATATAAAAAGAGCTCTATTGTAGCACTAATATATATT
ATTTTAAATGTTTATTACTCAAATTGTTGCACATGATGTATTGATTTAAATGGAATGTACTTCTAGTGTGATTTCATTAT
TATTGATTGTTTGTAAAATATAAAAATGTGTCAAGTTCAACTATGAATAAAGGATGTACTTGTAACATCTCGCAAATTGA
AATAACTAGGAAGAAGTTAAGAATTTGAAAAGTCATTTTTGGAAAGAATTGAAATCTGGAAAAATTTGTTAAGTATGTTA
AGTTGAGTTTTGGTCAACTTCAAACGACCATAACTCCTAGCTCAGGATGAGTTAGGTGTGGTTCCAGATATCGTAGGAAA
TATCTTGGAATAATCTTTCCAACATCGTCAAGGTTGCGCGATTCTGAGTTTGTATGAGTGAGATATGCCCATTGGAAGTT
GGGTTGTTCGAATAAGGAAAGTCCAATCAGGATTTTGGAAGGGTAGTTTGGTCTTTTCCATACCCAACTTAATAAATTCA
TTTTTGGTAATTATTTTAGGGTCTAAACTGATAGGATTCATTTTACGCTTTTGAAAAATAGAGTTAGGGTTTTTGGAGAA
AGAACGCAAGAGGAGAAGAGAGGAGAAAAGAGCCAAGATCATCGTTCGTAAGGATTTCGCTTGTGGATTTCGTCCAGGGG
TAATCCCTATGAGGTATGTGAGATCACATAGTGTTGGGTTAGTTCACCCACGTGCCAATCATGATTCAATTCAACAAAGT
ATATTAGATTTGAAAGTAAATCCTTTGAGTTCTTGATGAAATTCGTTTGAATTCTTGTGGGTTGTGTTGTTGAAGTTTTC
TTGAGATTTGATTCATGTTTTCGGGTGTAATTTCGAGTTGAATCTTGTATATATTGATGGTATAGTTGATTCTAAGTGTT
TGGGGAAAGAGCTAAGTTGAAATAGGGGGTTTAGAGATGAAAAACGAAGGAGAAAAGTTGGAGTTCACCTGGGCAGGGGC
CTGGGGCATCACCCCTCTCAGAGCCCCAAGAAAGGCCCTTTGAATTTTGACCTCTGGGGCGCCGCGCCAACCAGAGCACC
CCAAGTCACTCTCTGAATTTCAAGGGTTGGCGCCCAGCGCCTCTCAGAGCGCCAAGGACACCATTTCTTCCCCAACCTTC
CGTACTAGGTCCTTAGCAACGTACCTATGAAATCATCCATAAACATGAGATCATGAACCTTGAATCCATAATTCAATTCA
ATTCAAGGAAAGTTAAGAGTCAAGTCTAGAAGTTAAGAATCAAGTCAAGGGAAGTTCATAAAGTTTTCAAAAGTCTTTCA
CAAACATTTTAACTTTGTTTTAAGACTTAAGTTTTGAGTTAAGCAAAGAGTAAAGAGTTGAGTTCATTTCTCCAAAAGTT
ATAAGGGAACTAAGTATTCCCAAGAGTTTAAAATGTTTTCACATTTGAACAAGAAAGGGAAACACCGATTTCCAAGAGAG
CTTTTAAGCTAAAGTTTTTGAGTAATTATCTCAAACCAAAGAAAGAAGTTTTGTTTTACAACATATGAGCTAAGTATATT
TTTTGAAGTAGTATTAAGCACCGATATGGGTATGCGAGTTCATATTAACTCATGTCTCCATAAACCATGTAGTCATCATG
GGTAGTAAATGATCATACTTTTTAGATGACTCCTTAAGTGTTTTGTAGCATAGATTAGTGGATCCACTTAGTTAAGGCGA
TCTATATGACGACAAAGTATAGGACAGTTCTGGCAGCGTGGGCAAGACGATGTATCACCACTTAGGCTCACAGTGGTGGT
TGTTTACTATATACAAATGCATATGTATAAATATACAAATATTTGTATAAAATATAGAACTATTTGTATTTGTATATAAT
TATGGATTGTATATGTATATGAATATATGACTTAAATATACAAATATATAAATACACCTCAATATAGTTATGCATATATG
GAATTAAATCACAATTTGTGTGTGTATAAATAATAATATAGAGAAACTCCCACAGAAACTATATTACTTTATATATGAGT
AAAGTTGAGTTTGTTATTGCATTTTCTTTAACAAACTAAGTTGTTTCTACTGTTTTAAAAGTTTTTTGTATATTGCATAT
GTTTTATTGCTTGATATTGAGTTGAGCTATTCAGGAGTTGAGTAAAACCAAGGTAAGTGTTTCTTTCAGATTCTTTTCAA
GCTT
>mtp_4907.contig_6
TTTCTTCAATGGAATTGATATCTTTGTGATGAAGTCTTAATTAGTTGTTTGCAAAATTCCACATAAAAATGAAAGTGTCC
TTAGGATTCCTACATAAGTAAACAAGTTTGATTTTTGACTTACACTCTTCTTTTAACACTACAAATGGAGGATTTCTCCT
GTCACAAATTATCTATCGTAATTTTTTAAAATATAGTTATTTTAGATATGAAGACATAATTATGAAACTATATTTTGATC
TATAAATAAGAATAAAATAATCAAAACATTTCTATAATTAATATTTTTTAAGAAAATATATAAAAAGCTATAATATGATA
AATTATTTGACACGAAAGGAGTATATATATAACAAAGGGAAATTTTAGTTTGTTTGGTTGGGGATACAGAATGGTCGGTT
CACTTATTTATTAAAGTCAATGAAAACATATAAGAGAACCTGTTTCCATGTTTTCATGCAAATGTGAACTTTATAATATT
TTATTAATTAAATCCAAAATTCATTTTTTTTAAAAATCCATCTATAGTTACCATATATCGACATGTTAATACTAGTTCTG
CATGTATTATTAGTTTATTACTACCATTTTATTTTTAAAAAAAGATAATTTTCTTTAGATATTCGTAGGCAATTTTACAA
AGAAAGTATCGTTATAATAATGTTTCATGATCGTTATAAGTAAAATATTGTTATAAAGAAGTAAAATATAATAAAAAAAA
TCAATTTTTGAGAAAATCAAATCCGTACAGTAAAAATGTTAGTATTATAATTACTTATAATGAATAATGATTGTTATAAC
GAGGTTCAATTATACTTCAAGATTACTATAGCAACAAAATCTGTAATGACCCTAAAGGTCATTTTTGGAAATTTTCATAA
AATGACCGTTTTACCCCTCCCGATAGTTGCCCCGAGTCCTAATTATTGTATTTTCGAAGTTGGGTTGAAGGAAAATTGAT
GAAAAGTTGAGTTTTTAAGAGTTAAAGTTTGGTTAAAAGTGCTATTTCGAGTCATTTGGAGTTTCGAGACTCGAATCGGA
TTTCTGTCGATTCCAGCAGTTTTAGAATGTCGAAACGGGTCTATGAGAATTTACGGAGTTGAATTTGGAGTTAAAACGAA
GATTTGAGGTCCTAAGTTGCAAAAATTGTGAAATTTTGATCAAGAGTTGACTTTGGTCAACAAACGAGGTTCCGGTGCTC
AAAATGGAATTCTGAGGGCACCGTTAGATTCAGGGGGTGATTCTAAGTTTAGAATGAGTCTTGGTTGAATTTTTAGAGGC
CCTGAGGGCGTTTCGAGTTTTTGAGCCTAAAGTTAGTTTCTTGACGCCTTATCGGATACCGGGTCAAGGAGACCGTGAAT
TCAAATTCCGACGATTTCATTGAGTCCGAAATGTCATTTTTGAGCTAGTAGCATATTTGGTTCGTGTTCAGGAAGTGCCA
AATGAGTTTTGGGTGAGCTTTTAAGCTTCTTGGATGCTTTGACACTATTTCAGCAAATTGTGACAACTAAAGGGTTCATT
ATTAGTTTTAAGGGTCGAAAAATTATTTCGAAGGTTCTGAAATTTTGAGTATGAATTATAAGACTTATCTGCAAATTTTG
GTGCATTTTTGCTAACCTGAGATTGGACTTTTATCGCAAATAAGAAATAATTGTTTACCGAGTAAAAATGATATTTGACT
GGGCAAAGGAGCATGAAATTGAGCTCCGATTGAACGAGCAAGTCCGTATCATTATTTAAGACATTTACAAAAAAAGAATC
GGGTCATTTCACTATCGTATGAGGAAATTACAGCCTTTTTAGTGAAAGATTAACTGCTGTTTTTCTGGTGCATAACAGCC
ATGTACTGTTATAAAAATCTCAGACTGTGTTCATTTGGTATTTTGAGCATATAGGGAGTTCTAGAGATCGGAATAGAGTG
ATTCTTATGGGTTTCTTCTTGAATTAATATGAGGGTTAGTATTAAATCTTCAATTCGACATTTTCTCATAATTTCTTTAT
CTGGTTTTTTTTCCCTATCCTTAAGTTTCTTGGGAAAAATTGAGGTTTTATCGATTTGGACTCCCTTTTTGATGAAAAAG
GTATATTTATGATCCTTATGTTATGGGTAAACTGATTTTAATATAAAATTATTGATTCATCGATTATTTTCATCATATTA
ACCGCGTACAATTTGGACTTTCCCGGTAAAGTTAAAGTTTGATAAATTGAGAATTTCAAGGTCGATCTTAGCTCCGTTTT
TGATGAAATTTCATATTTGAACTTATCTAAGCATGGGTAAGATGTTTTTCAAGAAATATTTCATTTTCAAGTCGGGGTTT
CGGATCCGAATATTTTAGGCTTCTTCAAGAACATGGATTTTCCTTCAAATTGAGTTTGTGAATTGATTTCAACTCCATTT
TCAAATTGGTTTTCACCATTAGCTTCCAAATACTTTAAGGATCATTTTACATAAAAAATTTCCAGATTTGGGTATCATTT
TCCGGTATGAGACTTTTGGACCGTTTTGCCCTTTTTCCCTAAATTTCTTGATTTTGGTGTCATTGGACTCGAATTGTGAT
TATGAATAATTGTTTGAATAGATTATCGTGATCCGGATTATACTCGGAAAGGAAAGGCTCAAGTCAAGTAACTTTTGGAG
TTCGTTTTAAGGCAAGTGGCTTCCAAACTTTGTAAAACTCTTAGACTACGCATGACTACTTTCCTAATTGTGTTGGGTAG
TAATGGGGATTGAGGATGGGTTTTACTTGTTGATTGAAATTGTTGTAAATGAAAGATGGGGAATAAAACGAGCTAAATGT
GTTATATGTGACTTGAATTTGTTGAATAAGTCATGTGATAACTGATATTGAGGGGATAGAAGAGCATGAGTAGGCTATGA
TTGATACAGACATTGATGTTGAGACAAATGATGTGTAATACTATGATGTGGTCGTGATATGGTTGTAATTGAGACATGTG
ATGTGTAATACTATGATGTGGTCGTGATATGGTTGTGATTGAGACAGATGATGTGTAATACTATGATGTGATTGTGATAT
AGTTGTGAGTGATGACATGTGCATATTCATTATTCATCCCATGTGTGAACTATCTATTGCATGAGTTCTGAGACACTGTT
ATGAGGATGGATGGATATGAGACACAGTTGAGACTAGCTCCGGCTAGAGATATATGAGATGGACTAGCTCCGGCTAGCGA
TTTGGATGCCGATGGGATCTGATTTCGGCGGTGATACATGGTCCATGTGTGGCCCCCATGGGTTCTGATTTGAGTATTCA
GCGCGAACTGATTATGTCAACAGATGTGTATCGTAGGACAGACATGCATCACGACTGCATGACACCATTATTGCTTTTTG
CATCGCATTTGCCTTATCTTTGTCTGTGATGTGTGGATTGTATCGGTTTACCCTTCTTATGTGGAATTTGATCTACTTGC
TCTTATTTGTTGATCTGAGGTTGATGAGGATATACTGTTGGTTCTGGCTGTTGAATATGATCTATTTAGTATAGGTTGGT
TGGTTTGCTGTTAGATTGAAGTTTCGGTGGTTCGGTTGGGATTGAAAGAAGTTGTTTGTAGCTGCTAGTTTTGCTTAGTT
TAGAGTTACTTGCGAGTACCTGTGGTTTTCGGTACTCACCCTTGCTTCTACACAATTGTGTAGGTTGACAGCTCTCTCAG
ATTCGGCTTAGTTTTTTCTTTAGCAGATTGAGCTTCGGGACATACTCGAGAGGTAGCGGTTCATTCCAGACGTGCCCTTG
AGTTATCTTTACTTTCAGTTTTGTTCTATTCGAGAACTATACTCTGAGACTTGTATATTTTTATTCGAATTCTGTATTTA
GAGGTTTGTACAGTGACAACCAAATTCTGGGTAGTGTTGAGTTTTAATTAAAGTCTTCCGCTTATTTATTATCTCTTATT
CTCGTATTTCTACTTCTCTATCGTTGTGGTTGGGTTAGGCTGACGTGTCCGGTGGGAAATGGACATGTGCCATCACATCC
GAATTTGGGGTGTGACAAAATCATAGGTGCAATTGTTGTACGGATACAAATATTTTGCATAACTTTTTAACCCAAACTTT
TTTTTTCTTAAAAAAAGAAAAAAACACTTTATGACGTTTCATTGTGATATAAAAAGTGATTAATTGGTTACTTAGCCATT
AATTGTTATTATTAATAATTAATAAGCAGATTTTTTTTGACCAATTCACAATATTTGATTTGGATAAATAAAAGGAAGCT
CACTCCCCACGTGTGACCAATGCAAAAATACAAAAACTAGAAACAAAATTTAACCTTTTTATTTACTAATAAAGAATTAT
AGATTATTTCAAGAGATGTAATTGGTTTATTATTTTGTTGATGTGGATATATACTAAAACCTAATACATAACTTTTTAGC
CGTCGAGACATCTTGGAAGAAGTGAATTATATTTCATGAATTAGTATCGACTATAATATATAAAATATATTATAAAGATA
AATATATTAATCAGTCATGCATGCCACATAGACACGAGCTAGATATTCAATTACTTTATTTTAAATTATTTGAAGAATGT
AATATTGAATATGAAATAAAGATATTCAAATATATTTTTCGATTCACTCAAAGTAAGATTATCGAATACATACTACATAG
CAAATTTTAAATTCAACTCTAATTATAGTTTGAATCACATTTATCAGATAAATTAATCAAGAGATGCGTAAAAATTTATG
CATCATCATGAGTCAATTGTGTACACTTGTACTCTCATTAAAAAAAGAAAAACTGTACTACAAATAGCTAATGCAAGCAC
CTCTTCGATCAACGTTGAATTCTTAATTTTGGCTAATAGTTTAACTAAGCAACTTATAAATAAGTTTGGTAGCATGTACA
TAAGTAGAAGTGGATCAAGATTTAAATTTTTAATATTAAAATTATTATATTTTCATATTAGAATTAGAGCTCAAATTATC
ATTTGTTATAATTTTAATAAAATTTTACACATAATTAGGTAAAAAAAAATGTTGATTCAGATGAATTAGATATCGTAATG
ATCTGTCAACCTCAGATAATAGGTGTCCATAGTCTAATATTGACTTTGATTAAATGTTTTAGAATTTAGAAATGACGTTT
GGCATATAAATTGTGTATAATATTTTTATTTAAATATATTTAACATATGATCATTTTTTAGAGGGGATGAATGAGGCGGC
AGAACCAGAAAATGTTTGATTTTTTTTTGGTCAGTAATATTAAAGTACTTGCATTAATTAGAATGGATGGCATTAGGTTA
AAGTGATTTCAACGAAACTATATTTAATAACACATTAAGTTTGCATCCATAACTATTATATACAAAAGAGTAGTCATTGT
AAATTGTAATGATAGAATTTTGTGTTTTTTATGTAACGCTCTTGACAGAGGGTTGATAGATGAGGGCGGGTTAAATAGAA
TTAGCAAGTTTTTAAGTTGATGAACTTTTTAAAGATAAGGTGCATATGTCATTTCAGGCGAATCTCACGTCGCAATGAAA
GAAGAAAATGATGTAAGTTCACATGGTACGCACACTTTTGGAGCTCGATAGAACGTAGCTCGAAAGATAAATTCACGTGG
ACATAGATCATTTGGGTTGTGGCATGTTAGTCCATCAAATATCAATAAATTTCGATTTTGATATTTGTGATTTCCGATTA
AACATAGTTAACCTTCATGTAATTGATACGCACACTTTTAATCCTTACGGATTTGTATTTTCACAAATTTAACGTACTAT
TAAATGGTAAACGATTTATTTAATTATAAATGTTATATTTTATTGGTCTTATATATGATGTAAGATTGAAAATAAATATG
AAAGGAAAATAGTATATATGAGAGAAAATGTGGAATTGGAAAAATAACTTATTTGATAATCAACTTTTACATATAGCAAA
CATAAAAATCATATTTGTATGTTATAGCTATTTTTTGCATAATTGCGCTCCATAGCAAATTTTATGTTTGCTATGGAGCT
TTTGATTTGTATAATTCGTACAAACATCCAATTTTATACAAATTGTTCAGTTTTGTATAAATTCATTTATACATTGTAAT
TTGTATAATAAGATCTGTATTTGTATAATTATAAGTGTATAGGATGAAAATATATGTATTTGTATATACACTTTTCTCTC
GCTTTATACAAACACAAACGCATCTTATACATTTTATACCGAAATGTATAAAATGGCTAATTGTATACCGAAAATGGCTA
ATTGTATATCAAATCAAATGGCAAAAAAAGGGGATGTTTGCTGCGAATTACAATTAAAATAAACTATGGCTCTACCATTT
AATTTGAATTAATAGTTTGTTATTTCATACAATTTTCCCTAATCAAAATGGTGCTAATTATCATGGGCCCAATAAATTGG
GCTTTGAATTGTAAGGGGAATTCTTATCGGCCCAATAACCTAAGTAGGCAAGTCAACCGCCCTCTAATTCAATAGTAACG
GCATGGATTGTGGCGAAATATAGTTGAGATCCTTTTACCCTTAACCAGAAGTCTTAGATTTGAGCCCGTAGAAATAGAAA
AAGGTCTTGTCGAGAGCATCACCCCAGAAAAAAAGTCAATACATGAATTTGAATTTAGTTGAGTTACAATATGAGTACAG
AACATTGATGAAAAACCATAATAAATGAAACGTTAATTTCCGTTGGAAAAAAAAAGTAAAGGTTGATGGGTACCGAACAT
AAAACATTCATCTCCATCTGAAAAAAAAGAAGCAATGTTGATGCCCAGGATCGAACTGGGGACCTTCAGTGTGTAAGACT
GACGTGATAACCACCACACCACACCAACTTCTTGGCAATAGAATTTTAATTTGTCTTATTTATTACTTAAGTAGCAGGAA
AAAGAAAAAAAATTGTACTATAATATAATATCTAATTAAATGTAAATAAAAGAAAAGGTATCATTAATATGTCAATTGCT
GAGGATCATATTATTAAAATGTTAACTTATTGCATAATTTTGTTCTTTGGGTGAAAAATTATATTTTCCTCTTTTCTTCT
TCCAAAACATCCATGATATTCAAAGTCAAGGAGATCAAATAAAATCAATTAGATTAAGAGTTTTGTATGAGCAAGGAAGT
AATCGAATTAATTTAAGGATTGATTTAATATTGAATTTCAGATCTTTATAAATAATGACTAAAGATAATGAAGACTATCG
ATCAAGAATGACGTCTCGTAATTAACTAGCTAGATTTGAATTTGCTCTATATTTTCGTCCTTTTTCTCACCCTCCAAATT
ATTATATTCAACGACAACTAGCTAGAATAATTAAATCGTGACACCCATAAATGTCAAATAACTTATGCATTCTTTTATTT
TCTCAAACAACAAGCTATCACAATATATTTATGTGACAAACTTCTCAATTTTAAACATAAAGTGACAACAATTAGACATT
GCATGCAATAATTGGCAAAACATATATAATAAATGTTCAATCAAATATATTAAAACCTTAATCCAGATCCTTCGAACTTT
TGTTCAATAATATGATTGAGTTTCTCATTCATTTCTATAGCGAAGTAATTCTTCCAATCTCCAACTTTCCCTTTATGAAA
GAACACTTTATTTTCCTCTCCGGATGATAATTTTCCCTTTGTATTCACCTCCAAATTGCTCAAATTTTCAAAGCTACATA
TTCTTAATATTTCATCTACCACTCCACAATTTTCATCCTTTTTGGAAAATGGACATTCCAAGAATTCAGCCAAACGTTTA
ATATGAATTTTTGGTTGCTCTTTAATTTCTTCATACATCAAGAAAATTACTTTATTTGGTTTTTCAATACTTGCTTTCCA
ATAATCTAACACGTGATTCCAAAACGGACCATAACGGCTCACACCATTGCAAAAAAGATCAAACACTTTTCCAATGGAAT
TGATATCTTTGTGATCTAGTTTTAAATTGTTTGTAAAATGCCACATAGAAATAAAAGTGTCTCTGGAATTCCTACATAAG
TAAACAAGTTTGGTATTTGAATCTTGGATAGATTTTGGCAATGAAGCGAAAGGCAAATGAGTTGACAAGAGTCTAGGTGT
GGCAATTGATGAGAAATTAGGGACTTGTCTATCAACATAAAGTGTAAGTTCCAAGTATGGAACAAGATCATGAGGGTTCT
TATAAGTAAAGGGTGATTTTGTTCAACAATGTAATACCCTAGAAATTTTTTGAACTAAGACTCGAATCCTTATTTGTAGT
GAGTGAGATTTTTTAAAGGAATTTAAAATTTCTTGAGTGTTAAGGTCACTAGAAGTAGCACCTTGAGTTCCAAAAAGAAT
CTAATTGGAAATAGCAAAATCTGAAATTTTGCTAGTTAAGCTAAGTATGAGTTTTGGGTCGACTTCAAACAACCATAACT
CCTAGATCAGGATGATTTAGGTGTGCTACCAGATACCTTAGGAAAGGTCTTCGAATTATCTTTCCAACGCCACCGAGTTT
GCTCAATTCCGAGCTCTGAGTAAAAAATTATGACGGATTTACTAACGTTGCACAGACCTGGCAGCAGCTCCGCAACGCGG
AGACAACACGGACCTCACTGCCTGGTGAAAGATCTCTCGGATTTCCAGCTCGTTTTAATTAAATCTTTAGGGGTATTTTA
GTCCTAAAAACCCTTAGGAGGTCATCTAAATTGCCCTAAACGTGTAGAAAATCAATTTTCTTAAATCTAAACCCTCTTAT
CCACTCCAAAATTTTACGCTCAAGGGATTCAAGAAACGCTAAGGCTAGGGTTCATCTTTCAAAGGTTTTCCTTCAAGTTG
CTTCAAGAGGATAATTCTTTCAGGTATGTAAGCTTCCATAGTGTTGGGTTTATTCACCCACACGCCAATCATGTTAATTT
CAGCTTTAAATTCGTTCTAAAAGTTGAAGCTTTGATGTTCTTGTTATGTATTCATGAATTTGCTTTTGTTCTTGAATTGG
GCTGAGATTGAGGAGTTCTTGAGGTTAGTGTGTCGATTTATAGAGGGGTTAGAGTTAGATTCTTGTGTACATGTGATGGT
TATCTGAATCTAAAGAAAAGTTGAGCAAAAGAATAGAATTTAGGCGATTTGGGGTTAGAAAACGAAGAAGAGAAAAGTTG
GGCAAATCTGGCACTTGGCTCTGCGTCGCGGACCTGCCTCCCTATTTCATAAAGTTGTCTTCGTGTCGCGGAGAGGTCAC
GGACCTATCTGCCTCAAAAGTTAATTCGCGACCAATTATTTTAATGCGTCTCCGCGTCGCGGACTAGCTTCCAAGTAGTG
AATTTTTTTTATCTTTTCTCATGTTTAGCTATCTAAAATCAATCCTAAACATCATGAGATCTTTTTTTATCACAAATCAC
AACCTTGAATTCATAAATCACATTCAAGGTAGAGTTGAGAGTCAAAGTCTTGAGAGTTCTTTCGAACATTTTTTAGAAAA
TCCCTTTTTGTCTTTTTGAGGAGTCTTCTACAAATTCTAATAACTTGTTTCAAGACTCGAGCAAGTGAGTACGAGTGAGG
AGAATGTATTCATGAGTCTACTTTATCATTACAAGATCCTTCATACCATGAAGCATAACTCTTGAATTCATAATTCACAT
TCAAGAGAGAGTTAAGAGTAGAGTTCAAGAAAGCCTTTGAGTTCAATTGTGAATCCTTGAGATCAACTATCGATTTGAAC
TAATTTTTTAGGAAGTAAGTAGAATGAGAAGAGTCGTATACCTGAGTTCCTCATTGATATTTTGACCTTTGAGTCAAGTC
GTTCATGCCCATAACTTCCGCATGAACTCCATCAGTTTAGTATCTTTGAAAGAAGTAGTATCTTCAAGTTCTAAGTCTTG
AGTATCGAGTTCCTAACCCTTCCGAGATTATAATCCTAATCATGGGACTATTACCTATTACCCATGAAGTCCATGAGTTG
AGTTGCTCATGCCCATAATTCCGCATGAACATTATAAGTCGAACAATCTTGAGATGAGAAGTATCTTTGAGTCCTTGAGT
TGAGTAGTTCATGCTCATAATTCCGCATGAACTTTCTAAGTTGAGCATTCATGAAATTAGTAGTATCATTGAGTTCTTGA
GTTCCAAGTATTTGAGTTCTATCTATGGTTATTGAAAGACTTGCATTGAGTCGTTCACGTCCATAATTCGGCATGAACAA
TATTTTAAGAAGTCTTTTACAAATGTTTTAACTTTGTTTTAAGACTTAAGTTTTGAGTTCAGTAAAGAGTAAAGTTGAAG
TTCAGTTCTTCAAAAAGTATATGGGGACTAAGTATTCCCAAAGAGATTTAAAATGTTTTCACATTTAAATAAAAACGGCA
ACTGAGATTTCCAAAGAGTGTTCGGGCTAGTTTTCAGAAAAGAGTAACCACTTTCTAAATGAAGCAAGAGAGGAAACTTT
GATTTCCAAGATAGCCTTTGAGCTAAGTTTTTGAGCACTAATTTCAAATCACAGAAAGAAGTATGTTTTTAAAACATAAA
GAGCTAGTATATTTTGGGAGTAGTATTGAGCACCGACATGGGGGAGGGTTTAGAAAACCCCGAGCCACCATAAACCATGT
AGCCATCATAGGTACAAAAGTGTAACATCTCGCACCTAGAAATGACTATAAAGAGTTTAAAATATGAAAATATTGATTTT
GGAAAGAATAAGGAAATCTGGAAATTTTGTCTAAGTTAAGAGAGTGAGTTTTGGCCATTTTCAAACGGCAATAACTACTA
GCTCAGGATGATTTAGGAGCAGTTCTGGATATGGTTGGAAATCCCATGAAGAGATCTTTCCAACGCTGCCAGGTTTGCGC
AATTTCGACATCGTATGAGTGAGATATGCCTTTCGGAATTTGGGATGTTAGATTAAGGAAAGTTCCAATCCGAATTTAGG
GAAGGGCAAAATAATCTTTTCTCTAATTTATTTCCTAATTCGTTTTTAGGGATTTATTGGGGTAAAAACTTATTTTGGTC
AGATTAGAAAATTAAATTCACGCTTAGGGCTTGGAGAAAAGAGAAAGGAAGAAAGAAAGGGAGAAAAGCCAAGATTTCAC
CAAGAACATCAAGCGTTTGGAATGGAATTCGTCGGGGGTGATCCCTATTAAGGTATGTGACATTTCTTTCGTGTTGGGTT
AGTTCACCCACACACTAACTTGTTTCAATTCATCGATTTGGAGTTATTTACATGTTAAGAAATGAAGTTCTTGAAGAACA
ATTGTCAAATTCTTGTTGGTTGAGTTGTTAATGCTTGGTGGTTGATTTGATTCATGTTTCCGGGCTGTTTTTCGAGTTAT
ATTGGTTGTATATTGAGGGTACAATTGATCATAAGTATTTGGGGAAGGAACTAGGGAGGATTGGAGGGTTTAGAGATGAA
AAACGAAGGAGAAAAGTCGAAGTTCACCTGGGGAAAGGGTGGGGCGTTGCGCCAGCTAGCGCGCCCCAAAAGGGGCTCTG
AAGTTTGAAGCTTACCCCTTGGGGAGACGCGCCAGCCAGCGCGCTCCAGCTTGCCCTCTGAAGTTTGAGGGTTGGCGCCC
CGCGTCTCTTAGAGCGCCATGGACGCCAGTTCTCCCCATTCATTCCCTACCTTCTCGTATTTGTTCCTAAGTGATGTACC
TATGTTTCCTAGTCGATTCCAATACTCTAAAGTACATCTAAACATCATGAAATCATCCATAAACATGAGATCATGAACCT
TGAATCCATAATTCAATTCAAGGAAAGTTAAGTTCAAAGTCAATGAAGTTAAGAGTCAAGTCCAGGAGTTAAAGAGCAAG
TCAAAACAAAGTTTCTTAAAGTTTTCAAGGGTCTTTAACAATGTTTTAACGTCGTTTTAAGACTTAAGTTTTAAAGTTAA
GCAAGAGTAAAGCTATGGTTTGAAGTTCTTTTCTTCAAAGAGGTATATGGGGACTATGTATTCCCAACGAAGTTTAAAAA
AATGTTTTCACATTTAAACGAGATTGGAAACTGAGATTTCTAAAAAGCCTTCGGGATAGTTTTTAGAAAAGAGTAATCGC
TTTCTAAATGAAGCAAAAAGGGAAACTTTGATTTCCAAGATAGCCTTTGAGCTAAGTTTTTTAGCACTAATCTCAAATAA
CAGAGGAAATATGTTTAAAAAATATAAGAGCCGCCAGTACATTTTTGGGAGTAGTATTGAGCACCGAATTTGGGGAGCGT
TCAAAGAACCCATAGCCCCCATAGAACCATATAGCCATCATGGGTAGAAGAGGTTCATACTTTTTAGATGAATCATTTTC
AAATTAGACTAGTGGATCCATTAGGCAGTTCAGGTTCTATACCTTTGGCCAGGTATAGGATGCTCTGGCAGCGTGAGGTT
GATCGTTGTATCATCACTATAGCTCTTATGTGATGGTTATCGGTTAGAGAAATTCCCACATCAGTTATTGTATTTTTATA
TACATCAGTTCATTTGTATTTCTACATACATCTCAAATTTATTATATCTTTGTATACACACAGTGTTTATAGCATGTTTT
TAAACAACTTTTCTTTATACTGCATTTGTTTTAAATTGTTTTATATTGAAATGAGTCAGTCAGGTTTAGTTGAGTTGAGC
CAGGTAAGTTCTTCAGTTTCTTTCAGATTCCTTTTCTAGCCTATATTGTTTAGCATTCTAACTCGCATACTCGTACATTC
AATGTACTGATGTTAGTTGGCCTGCATCGTTTTATGATGCAAACGCAGGTAATCATGATTAGCATCCAGTGCCTCGTTGA
TCCATCTTGAGCACTCAGAGTTAGTGGTGAGCCTCCTTGCCTTCTGGAGGACCCCTTTTATTTTCTTTCTAGTTTAGTTC
ATTAGGATGTTGAGGGGTCTGTCCCAACATCCATCTCAGTATTATAAAGGCTTCATAGACAGTCAACCAGTTAGTTATGA
GTCTCTCATCTTTGTATTGCAGATGTTTTGCTAAGAGACTTAAGTTGCCAATTTGGCTAAGATACTATTTCTTTAAGTTA
TTTTTTTAGCTTATTATGTCGAGTAATTCTTCCACTGAGTTCAGAAAACCAATCCAAGGGTTCGCTTGGGACCAATGATG
GTCTTCGAGTGCTAATCCTGCCCAGGGTGTAGGCTCGGGGCGTGACAAAAATGGTCATACTTTTTAGATGAATCATTTTT
GCATAGACTAGTGACTCTACTTAGCAGTTCTGGTCATATACCCTTGACAAGGTATACGATGCTCTGGCAGCGTGAGGGAA
ATCGTTGTTTCATCATAATAACTCTGACATGTTGGTTGTCGGTTAGAGAAATTCCCACATATTTTGTATTCTTATATACA
CAATTATTTATATTTTTACATACATTTCAGAGTTATGTTGTATCCTTGCATACACACAGAGTTGACATCATGTTTTTAAA
TAGTTTGTTTCTTTATATTGCACTTGTTTTAAATTGCTTTACATTGAATGAGTTCAGTCATATTGAGTTGAGTATCTAGA
GTCGAGTACCCAGAGTCAAATATCATATCTTTGAGTTGAGTATCTTATCTCTGAGTTGAGTATCTTATCCTTGAGTACTT
CTGAGTTGAGTAAGTTTGAGTAGTTTTGAGTATTCCTTGAGTTGAGTAAGTTTGAGAAGAGGTAAGTATATTTCCCTTTT
ATGAAGTTTCAAGCTTATGTTTATGTTTTAGAATTCCCCTTACATGTTCGTACATTCCACGTACTGAGCCATTTGGCCTG
CATCTTCTCATGATGCAGACACATGTATTCAGGATTATCAACAGGAGCTTCGTTGATACATCCGAGAGTTCGAGTTAGCT
ATGGTGAGCCTCCTTGCTTCCGGAGGATTTCATTTACCTTTCAGTTATATTAGTTGTTAGGATGTTGTGGGTCTTATCCC
GACTTCCATCTGTATCAGTTAGAGGCTTCATAGATAGTCATGATAGTTGAGAAGTCTGTATTATTCATTTATTTTATTAA
ATGTTTTAAAGACTTAAGTGCCTATTTTTTTTTTGAAAAGTTGAGTTTATTGAATTTTATTCAGTTTTAAGCTTTTGCAT
GCTTAAGTTAGTCTTTCGCTTGTAGTCAGCCAGGATGAGGGTTCGCTTGGGGACCTTCAATGGTTCTTAAGTGCCGGCCA
CGTCCAGGGTGTAGACTCGGGTCGTGACAAACTTGGTATCAGAACACAAAGTTTAAGTGTCCTAGGGTGTCTGTGAAGCC
GTGTCAGTAGGTTCTCGTTTATGGTTGTGAGGGCCCCACTTCTATAAATGAAGGACTACATACATTTAAGAAAAGTTTCC
CTTCTTTCATACTCTTAATCGTGCAATAGAGCTATGTCATAGAGACTTATTCTAACTCGTGTGTTTCTCATAATCATTCA
ACTACCCATCATACTAGATGTGGTTGAAAAGCAGAGTCAGTTCTTTGTCGATGAGTTGTTCTTAGCAAGAGTTTTGAGAA
AGTCATGAGACTCCAGAGGAGCTTAAAAGAAGTGCAAGAGTAAGTTAAGTGTTCAGTTTCAGAGGAATGCACCCATATTC
ATATGAATCATGCGTTTGCGCTAAAAAGCGAGTTGTACTCTTTTCCTTAAGCCTTGTTTCAACTGAGATCCTTATGAAGA
AGTATGTTTAGAGCTTGGGTAGTATTTTCACCATGAAGGGTAACATGAGTTATGAGATCATGAGCGGTAATAGTGAAAGA
GCCCAGAGTTAGAGGAAAGTATGTAGAGGTTTAGTAATATAAGTAAGGGAGATGGTGTTATGACAAGCTATGTTACTATA
GTCATGTACCTAGTAAGTTAGTAATAAGGAGTTTTCCCTTATGGGTAGACTAAGAAGTGATGAGTTGTGAAGATTCCATC
ATAGGAGGTAGAGTGTGTTGTAGCTAGAAATGAGTTGGTGATGAAGTGTCATTGTGTAGGAAATGACTAAGTGTAAGTGG
TGAATAGAAGAGAAAGAATATTCATGAGGTTATAGATCTAAGCTAGGCTTATGATTTTGAGGGAGAGCCCATAATATTCA
AAGTGTAATAGAACTAATTAGGCATTGATATATAGTGAATGAGTGAATAGTACTTATGTTGCGAAGTCGAAGGTGATAGT
AATTGTAAGTATGAAGACTAAGAGGTAAGGGTTGACTATTTGTCATAAGGTCCAGTGGACGAGTGTTTTTGAATTTTTAT
CTAGTAGTTGTAAGTTAGTATAGTAAGCTAGCAATCATATTGATATTTGGGTTTAGTCATAAATATTAAGCTTGAATTCG
AGATGAGTGTCATGATCAAAAGAATGGCAACATTAGGGTGATGATGTTAGTCTTGAGATTTAATCTAGAAGACTTGACAA
AGAGTAGGTGAGGAATTGAGGTGATTAACTGCAATAGATATGAGTGGTACACGTGAGAGACCCAAACGTTTAGATAAGGA
CAGTGAAGTGTGGCTAAGTCACAAGAGTAACAAGAGCATTAAGAGGTGTGCCGAGATGGTGTGTTACTAGATCAAGTTCT
AATTAAGTTATGATTTTCCATGTGTGCCTAGATAGAATTATTGAGCTGTCAATGTGGAATAGGTACATAGGTTTCAAGTG
TTAGCTTTAGACCTAAGGGGGAGATGATAAGATGAGAAATCAAGTCAAGTGTTGATAATTTCTTAATGAGCTGATTAGTA
AGAGTCCATGGAGTTGTTAGAGTACTAAGATTGAATGTGGTGATAAAGAGTAATAGTTTGAGATGAGATTCCCCATAGAA
AAGTACAGAATCCGACTTAAGGATTTGGGTTAAGCTTGAATATAGTAAGAGCAAACCATTAGACTCAGACCTTAGTAAGA
GTAACCCATTCTATACCCAGTCCAGTCGTCATTCGAGGACGAATGATCCCAAGGGGGAGATATTGTAACACCCAAGTAAA
TTTTTGAACTAAGACTCTAACCCTTATTTGTAGTGAGTGAGATTTTTTAAAGGAATTTAAAATTTCTTGAGTGTTAAGGT
CACTCGAAGTAGCACCTTGAGTTCCAAAAAGAATCGAATTGGAAATAGCAAAATCTGAAATTTTGCTAGTTAAGCTAAGT
ATGAATTTTGGGTCGACTTCAAACGACCATAACTCCTAGATCAGGATGATTTATGTGTGCTACCAGATACCTTAGGAAGG
TCTTCGAATCATCTTTCTAACGCCACCGAGTTTGCTCAATTTCGAGCTCTGAGTAAAAGGTTATGACGGATTTACTAATG
TTGCATAAACCTGGCAGCAACTCCGTGATAGCTCCGCGACGCAAAGCCAACACGGACCGCATTGCCTGGTGAAAGATCTT
TCCGATTCCCTGCTCCTTTTAATTATTTCTTTAGGGGTATTTTAGTCCTAAAAATCCTTAAGATCTGTAAATTTCCCTAA
ACATGTAGACAATCAATTTTCTCAAATCTAACCATCTTATCCACTCCAATATTTTACGCTCAAGGGATTCAAGAACGCTA
AGGCTAGGGTTCATCTTTCAAAGGTTTTCCTTCAAGTTGCTTCAAGAGGATAATTCTTTCAGGTATGTAAGCTTCCATAG
TGTTGGGTTTATTCACCCACACGCCAATCATGTTAATTTTGGCTTTAAATTCGTTCTAAAAGTTGAAGCTTCGATGTTCT
TGTTATGTATTCATGAATTTGGTATCGTTCTTGAATTGGGCTGAGATTAAGGAGTTCTTGAGGTTAGTGTGTCGATTTAT
AGAGGGGTTAGAGTTAGATTCTTGTGTACATGTGATGGTTATCTGAATCTAAAGAAACATTGAGCAAAAGAATTGAATTT
AGGCGATTTGGGGTCAGAAAACGACGAAGAGAAAAGTCGGGTAAATTTGGCACTTGGCTCCGCATTGCGGACCTGCCTCC
CTATTTCATAAAGTTGTCTTCGCGTCGCGGAGAGGTCACGGACCTCTCTGCCTCAAAAGTTAATTCGCGACCAATTATTT
TAATGCGTCTGCGCGTTATGGACTAGCTTCCAAGTAGTGAATTTTTTGTGTTTTCTCATGTTTAATTATCTAAAATCAAT
CCTAAACATCATGAGATCTTTTCTATCACAAATCAAAACCTTGAATTCATAAATCACATTCAATATAGAGTTGAGATTAA
AAGTCTTGAGAGTTCTTTCGAACATTTTTTAGAAAATCCCTTTTTGTCTTTTTGAGGAGTCTTCTACAAATTCTAATAAC
TTGTTTCAAGACTCGAGCAAGTGAGTACGAGTGAGGAGAATGTATTCATGAGTCTACTTTATTATTACAAGAGCCTTCAT
ACCATGAAGCATAACTCTTGAATTCATAATTCACATTCAAGAGAGAGTTAAGAATAGAGTTCAAGAAAGCCTTTGAGTTC
AATTGTGAATCCTTGAGATCAACTATCGATTTGAACTAATTTTTTAGGAAGTAAGTAGAATGAGAAGAGTCGTATACCTG
AGTTCCTCATTGATATTTTGACCTTTGAGTCAAGTCGTTCATGCCCATAACTTTCGCATGAACTCCATCAGTTTAGTATC
TTTGAAAGAAGTAGTATCTTCAAGTTCTAAGTCTTGAGTATCGAGTTTCTAACCCTTCCGAGATTATAATCCTAATCATG
GGACTATTACCTATTACCCATGAAGTCCATGAGTTGAGTTGCTCATGCCCATAATTCCACATGAACATTATAAGTCGAAC
AATCTTGAGATGAGAAGTATCTTTGAGTCCTTGAGTTGAGTAGTTCATGCTCATAATTCCGCATGAACTTTCTAAGTTGA
GCATTCATGAAATTAGTAGTATCATTGAGTTCTTGAGTTCCAAGTATTTGAGTTCTATCTATGGTTATTGAAAGACTTGC
ATTGAGTCGTTCATGTCCATGATTCTGCATGAACCATATTTTAAGAAGTCTTTTACAAATGTTTTAACTTTGTTTTAAGA
CTTAAGTTTTGAGTTCAGTAAAGAGTAAAGTTGAAGTTCAGTTCTTCAAAAAGTATATGGGGACTAAGTATTCCCAAAGA
AATTTAAAATGTTTTCACATTTAAATAAAGAGGGAAACTGAGATTTCCAAAGAACCTTCAGGCTAGTTTTCAGAAAAGAG
TAACCGCTTTCTAAATGAAGCAAAAGGGGAAACTTTGATTTCCAAGATAGCCTTTAAGCTAAGTTTTTGAGCACTAATCT
CAAATCACAGAAAGAAGTATATTTTTAAAACATAAAGAGCTAGTATATTTTGGGAGTAGTATTGAGCACCGATATGAAAG
AGGGTTTAGAAAACCCCGAGCCGCCATAAACCATGTAGCCATCATGGGTAGGAAAGGGTCCTACTTTTTAGATGAATCTT
TTTCTCATAGACTAGTGGATCCACTTAGCAGTTTTGGTCATATGCCCTCGACAAGGTATAAGATGATATGGCAGTGTGAG
GGAAATCGATGTACCATCACAATAGCACTTACGTGATGGTTGTCGGTTAGAGAAACTCCTACAAAAATATTTTGTATTCT
TATATACACAGTTATTTGTATTTTTACATATATTTTAGAGTTATGTTGTATCCTTGCATACACACAGAGTTGACATCATG
TTTTTAAACAGTTTGTTTCTTTATATTGCACTTGTTTTAAATTGCTTTATATTGAATGAGTTCAATCATCTAGAGTTGAG
TACCCAGAGTCGAATATCATATCTTTGAGTTGAGTATCTTATCTCTGAGTTGAGTATCTTATCCTTGAGTACTTCTGAGT
TGATTAAGTTTGAGTAGTTTTGAGTATTCCTTGAGTTGAGTAAGTTTGAGAAGAGGTAAGTATGTTTCCCTTTTATCAAG
TTTCAAGCTTATGTTTATATTTTAGAATCCTCCTTACATGTTCGTACATTCCACGTACTGAGCCATTTGGCCTACATCTT
CTCATGATGCAGACACATGTATTCAGGATCATCAACAGGAGCTTCGTTGATACATCTGAGAGTTCGAGTTAGCTATGGTG
AGCCTCCTTGCTTCTGGAGGATTTTATTTACCTTTCAGTTATATTAGTTTTTAGGATGTCGTAGGTCTTGTCCCGACTTC
CATCTTTATCAGTTAGAGGCTTCATAGATAGTCAATATAGTTGAGAAGTCTGTATTATTCATTTATTTTATTAATTGTTT
TAAAGACTTAAGTGCCTTTTTTTTTTTTGAAAAGTTGAGTTTATTGAATTTTATTCAGTTTTAAGCTTTTGCATGCTTAA
GTTAGTCTTTCGCTTATAGTCAGCTAGGATGAGGGTTCGCTTGAGGACCAACAATGGTTCTTAAGTGCCGACCACATCCA
GGGTGTAGACTCGGATCGTGACAAACAATGTGATGTTTTACTCGATTCACTAAACCAAATAAAAGTATTTTTAGCCAAGT
GGTTCCTGATTTAGGAGTTGTAACAAGGATGATATCACTATCTTGAGCCTGAAATTGTTGTTGACAAGCAATCACACCTT
GAAAGATTTGTGGTGTTGCCCAAAAACCTTGGTAATTATAGATATGTGAAGCAAGCCATCCTCTTTCTTTTGGTAGAGTT
AAGAGCAATTTCTTACACTCATCACTAAGTTCATCCTCTTGTAATTACTTGGGAGGGATTCGGGGAGAAGTTTGAGACTT
TGACATTGTTTTCAAGTGGATATATGGAGTGTTTCTTTAAGTTTGTTGGATGAAATATTTACTCATTAATACATGTATAT
ACATTAGAGCTAAATCTCCAACCATGTGAGAGGCAATAATTGAGCTAGTTTGAGTCCAATCCTAGGACATGTCTAACATT
AAGGTATAAAAATACTCTCTCAATCTTTACTAGGTAGGAATAAGGTTTGTATACATTTTATCTTCTCTAGACCCACTCAT
AAATTTTTCACTGAATATGTTATTAAATAGCTTCTCAATCTTTATTACATAGGAGCAAGGTTTATATACGTTTCACCCTC
TCTAGACACACTTTAGGTAAGTGCATTTCTTTTCTAATTTTATTAATTATGTTATATAATGAAACTCATGAATCTTTTTT
TTTTTTTATAATAAAAGAGGCAAGTCCCCAATAAGATATGCTAAAATCATGCATGTCGATTGGTGCAAGACATTTTAATA
ACCAATATATTCAAGAGTAATGTGTCATAGATCTAAAGTACTATTAGAGGTCATTTGGTAGGGTGTATAAGAATAATGTT
GAATATGGTGTATTATGAGATTATTTCTTATGCGATATTTGTTTGGTGTATAAAAAATAATATGTATTGCATGATTTCTA
AAAGTATATATTTATTTGTAAGAATATCCTCCATAAATATGATGAAAAGGCTGTGGAAAAAGAGGTACAGTTGGAACAAT
AGTGTTACATATTATTAGTCTGTAAAATCATAAGTGGCAATAAAATTTGTCACGACCCGAGCCTACACCCTGGACGTGGC
CGGCATTCGAAGACCATTGTTGGTCCCCAAGCGAACCCTCATCCTGGCTGACTACAAGCGGAAAACTGATTCAAGCATAC
AAAGCTTAAAAATTGAATAAATATTCATGAAACTGAAATACAAAACTTTAAGTCAAATGAACAACTTAGAATAAAATAAT
ATATACAACTCGCCATAAAATAGACAACTTAAGTCTTTAAAACATTTAATGAAATAAATGAATAATATAGACTTCTCAAC
TATACTGACTATCTATGAAGCCTCTAACTGATAAAGATGGAAGTCGGGACAAGACCCACGACATCCTGACTAAACTGAAA
AGTAAATGAAATCCTCCGAAAATAAGGAGGCTCACCATTGCTAACTCGAACTCTCGGATGTATCAATGAAGCTCCTGTTG
ATGATCCTGAATACCTGTTTCTGCATCATGAGAAGATGCAGGCCAACTGGCTCAGTACGTGGAATGTACGAGCATGTAAG
GGGAATTTTAAAACATAAACATAAGCTTGAAACTTGATAAAAAAAAAGGAACATACTTACCTTTTCTCAACTCACTCAAC
TTAAAGGAATACTCAAGGATACTCAAAACTACTCAAACTTATTCAACTCAAAAGTACTCAAGGATAAGATACTCAACTCA
GAGATTAGATACTCGACTTCAAAGATATGATACTCGACTTGAAATACTCAACTCATGAATACTTAACTGAACTCATTTCA
ATATAAAGAAATTTAAAATAAGTGCAATATAAAAAACAAACCTTTTAAAAACATGTTGTCAACTCTGTGTGTATGCAAGG
ATACAACATAACTCTGAAGTGTATGTAAAAATACAATAAACTGATGTATATAAAATACAATAGCTTCTGTGGGAGTTTCT
CTAACCGACAGCCATCACTTAAGAGCTATAGTGATGATACAACACTTTACCTCGCGCTGCCAAGGACCATCTGTAACACC
CCACAAAATTTTTCGAACTAAGACTTGAACCGTTTTTCGTAGCGAGTGAGATTACCAAGGAATTAAAATTTTCTTAAGTG
TTAAGGTCACGAGATGTAGCACCTTGAGTTCCAAAAAGAATTAAATTGGAAATACCAAAATCTGAAATTTTGCAAGTTAT
GCTTAAGTATGAGTTTTGGGTCGATTTCAAACGACCATAACTCCTAGATCAGGATGAGTTAGGTGTGCTACCAGATTCCG
TAGGAAATCTATTTGAATTATCTTTCCAACGCCACCGAGTTTGCTCAGTTTCGAGTTCGTATGAGGGAGATATGTCCATT
CGAAGTTGGGATGTCTAGATAAGGAAAGTCAAAACCGAAAATAGTAAGGGGTATCTTGGTCTTTTTCTTACCCAAACAGA
TTTGATTCGTTTTTAGTAATATTTTAGAGGTCTAATCTGATTAGGTTCAGTTTTATAATCCTAGTTTACGCCTAGGATTT
TAGTTGAGAGTTCAAGAAGAGAAAAGAAGAAGAGAAAAGAGGAGAAAAGAGGAGAGGATCAAAGCGTTCGTCGAGAGTCT
TGCGTTTTGTTGTGGATTTTCGCCATGGGTTAATCCCTAAGAGGTATGTAAGCTTCCATAGTATTGGGTTCTTTCACCCA
CATGCCAATCATGATTTATTCAGTGTAATTTTGTTCTTGAAATTTAAAGATTTAAATTCTTGATGAGTTCTTGATAAGAG
TTCTTGAAGTTTCATTAAGTTTTGATGTAAGATTCTACTTGGGTCAACTTCAAACGACCATATCTCTTAGAATATAAAGA
GTTACGTGATTCATAACCTATCCAATTAAAGGTATTTGAATCTACTTTCCAACGCCACCAATTTCGCGTCAATCCAATTT
CCGAGTAAAAAGTTATGACTATTTTAGTAACCTATACAGTGCTGTTACGAATTAGCCGACGGGAAAGTATTAAAAAGAGT
CGTTTTTGTCTTTTTACCTCCAAGAAAACCATAAACGAATTTCTTGACTAATAAAAGGCTCAAAACAATCAGATTTTCAT
CTTCACTAATGAAAATCATAATTCTTGGCCATAGAGATTTCAAGAAACTAATTCAAGAATCTCAAGAAAGGTTTTCTTGA
TGGTTTACCTTTAAGCTAGGGTTTCAAGGCTTCTAATCAAGTTCTTCTTCAAGATTCTTCAAGCATCTTGTTCTTCTAGG
TATGTAAGGCTATCATAGTGTTGGACTAGTTCATCCTCACGCCCTACATCTACTTTCAGATAAGAAAAAGAGTAATCTAG
GATACTTTCCCTAGATTTGAGTATTCTTGAGATAAGTTGATTTTGAGTTCTTGAATTCATGTTTCTTTTAAAAGTTCTAT
TCCTAATTATCGAATAACTATATTGTTATTGAGATCCTTCATATCATGAATCATAACTCTTGAATTCATAATTCAAATTC
AAGAGAGAGTTAAGAGTAGAGTTCAAGGAAGCCTTTGAGTTCAATTGTGAATCCTTTGAGATCCATCTTCGATTTGAGTT
AAGTTTTGAGTAAGTAAGTATGAGAATGAGATGAGTCGTATACATGAGTTCCTTATTGATATTTTGACCCTTGAGTTGAG
TCATTCATGCCCATAACTTCCGCATGAACTTCATCAGTTGAGTACCTTTGAGAGGAGTAGTATCTTCAAGTTCTAAGTAG
TGAGTTCCTAATCCTCTATGAGATTATATTTATAATCATGACACTATTACATGTTACCCATGAAGTCCTTGAGTTGAATT
GTTCATGCCCATAATTCCACATGAACATTTATAAGTCGAACAATCTTGAGATGAGAAGTAGCTTTGAGTCCTTGAGTTGA
GTAGTTCATGCTCATAATTTCGCATGAACCCTCTGAGTTGAGCATTCTTGAAATTAGTAGTATCATTGAAGTTCTTGAGT
TCCAAGTATTGAGTTCTATCTATGGTTATTGAAAACCTTGCATTGAGTCATTCATGTCCATCATTCGGCATGAACCATAT
TTTAAGAAGTTTTTTACAAATGTTTAAACTTTGTTTTAAGACTTAAGCTTTGAAGTTGAGTAAAGGGTAAGAGTAAAGTT
GAAGTTCATTTCTTCAAAAGTATGTGGGGACTATGTATTCCCAAAAGAGTTTAAAATGTTTTCACATTTAAATAAGAACG
GAAAATTGAGATTTTCCAAAGAGCCTTCGGGCTAGTTTTTAGAAAAGAGAAATCGCTTTCTAAATAAAGCAAGAGAGGAA
ACTGAGATTTCCAAGATAGCCTTTAGGCTAAGTTTTGAGCACTAATCTCAAATCACAGAAGATGTATGTTTTTTTTCAAA
ACATAAGAGCTATTATATTTTGGGAGTAGTATTGAGCACCGATATGGAGGAGAGTTCAAACAACTCACAGCCCCCATAAA
CCATGTAGCCATCATGGGTAGAAAAGGGTCATATTTTTTAGATGAACCCTTTTCACATAGACTAGTGGATCCACTTAGTA
GTTCAGGTCATATACCTGTGGCAAGGTATAAGATGCGCTGGCAGCGTGAGGGAGATCGTTGTATCATCACAATAGCTCTT
ATGTGATGGTTGTCGGTTAGAGAAACTCCCATAGAAGTTATTCTATTTTTATATACATCAGTTTATTTGTATTTTTATAT
ACATCTCAGAGTTATTTGTATCTTTGCATACATACAAAGTTGGCATCATGTTTTAAACAACTTTTCTTTATATTGCACTT
GTTTTAAAACTGCTTTATATTAAAATGAGTTCAGTTATGTTGAATTGAGTTGAGCCAGGTAAGTTCTTCAGTTTCCTTTC
AGATTCTTTTCAAGCTTATGTTTATGCTTTAGAATTCCCTTACATGCTTGTACATTCCACGTACTGAGCCATTTGGCCTA
CATCTTCTCATGATGCAGACACAGGTATTCAGGATCATCAACAGGAGATTCATTGATACATCTGACAGTTCAAGTTAGCT
ATGGTGAGCCTCCTTATTTTCCGGAGGATTTCATTTACTTTTCAGTTTAGTCAGGATGTCGTGGGTCTTGTCCCGACTTC
CATCGTTATCCGTTAGAGGCTTCATAGATAGTCAGTATAGTTGAGAAGTCTATATTATTCATTTATTTTATTAAATGTTT
AAAAACTTAAGTTGTCTATTTTATGGCGAGTTGAATATATTATTTTATTTAGAGTTATTCATTTGAGTTAAAGCTTTGTA
TTTCAGTTTCATGAATTTTATTCAGTTTTTAAGCTTTGTATGCTTGAATCAATTTTCCGCTTGTAGTCAGCCAGGATGAG
GGTTTGCTTGGGACCAGTAATGGTTCTCGAGTGCCGGCCACATCCAGGGTGTAGGCTCGGGTCGTGACACCATCCTATAC
CTTGCCATTGGTATAGGACCTTACTTAACTTAGTGGATCCACTAGCTTAACTTACGTGATCATCTAAGAAGTATGACCCG
TTAAATCCCATGTTGGCTACATGGTTCTTATGGAGATTTGAGTTAATATGAACTCGCATCCCCAATTTGGTGCTCAATAC
TACTCCCAAAGTATACTTTAGCTCATATGTGTTTTAAACACCTCTTTCTTTAGTTTGGGAAATTGCTCAAAGTTTAGCCC
AAAGGCATCTCTTGGAATCGATGTTCCCTTTACTGAAAACTAGCCCAAAGGCACTTTTGGAAATCATAGTTCCTTTCTTG
CTTAAATGTGAAAACATTTATAAACTTCTTTGGGAATACTTAGTTCCCTAATAACTTTTGAGAAATGAACTCAACTCTTT
ACTCTTTGCTTAACTTGAAAACTTGAGTCTTAAACCGAAGTTAAAACATTTATAAAAGACTTTACTCTTACTCTTTACTT
AACTTCAAAGCATAAGTCTTAAAACAAAGTTAGAATATTTGTAAAAGACTTCTTAAAATATGGTTCATGCCGAATTATGG
ACATGAATGACTCAATGCAAGGTTTTCAATAACCTTAGATAGAACTCAATACTTGGAACTTAAGAACTTCAATGATACTA
CTCATTTCAAGAATGATCAACTCAGAGGGTTCATGTGGAATTATGAGCATGAATTACTCAACTCAAGGACTCAAAAATAC
TTCTCATCTCAAGACTATTCGACTTATAGGGTTCATGCGAAATTATGAGCATGAACAATTTAACTCATAGACTTCATGGG
TATCATGTAATAGTCCCATGATTAGAAATATACTCTCAAATGGGATTAGGAACTCAATACTCAAGACTTAGAACTTGAAG
ATACTACTCCTCTCAAAGGTACTCAACTAATGGAGTTCATGCGGAAGTTATGGGCATGAACGACTCGACTCGAGGGTCTA
CATAATAACATGGAACTCATGTATACAACTCTTCTCATTCTCTTACTTACTTCCTCAAAACTTAGTTCAAATTGATAGTT
GATCTCGAAGGATTCAGAATTGAACTCATAAGCTTTCTTGAACTCTACTCTTAACTCTCTCTTGAATGTGAATCATGAAT
TCAAGAGTTATGGTTCATGATATGAAGGATATATATGATAGTGTAGACTCATGAATACATTCTCCTCACTCTCATGCTCA
CTTACTTGAGTCTTGGAACAAATTATTAGAAGTTGTAGAAGACTCCACAGAAGGACCCAAAGGGACTTTCTTAGAATGTT
CGAAAGAATTCTCAAAACTTAACTCTCAACTCTACCTTGAATTTGAATGATGAATTCAAGGTTATGATCATGTTATGAAT
GATTTTAGGTGTTTAGAAGTAGCTTAGAGTAGTTAGAATCGAAAAGGAGTGAAGGTGCACTTTAAACGAACTCAAACGGG
GCAACCGACGACAAACTAGGTGGGGCAGGTGACCCTGGCACTATGGGTGGCGCGGGGCGCCAGCCCCTAAAATTCAGAGG
TTGGTTTGGGGCGCTCTGGCAGGCGCATCGCGCCAGGCCCCAACCTAGAAAATTCAGCAAGTTTCTTTTCTCATTTTCTC
ACCCTATTTCGCCTAGAATCGAATGGTTTCTTCCTCAATCACTTAGAATCAATTACTTAACATAAGTACACTCTAATCTA
CTCAATACATCCCTTAAAACACTCACTTTGATCTCAAGAAATCATCCAAAACCCCACACAACAAGATTTAGAATGAACTT
CAAGAATACCTATCAAAAACTCATCAAGAACTCTCATCTTTCAACTTCAAGAATGAAATTTCGCTGTGTTTTATTTAAAA
ATATATATTTGGACTGGTTTTAGAGTCGCCACTTAATTTTTAAAGGGAAATTAAGAAAACTTACTTTTCAAAAGATTAAA
ACAGGAAATCGATTGAAAATATTTAAAGAGGGTTCGAGGTTCCTATTAATATTCTAGGAAGGTTTTTAAGGCACCTAGAA
TATCCGCTAATGCGATTATCCGACAACTAATTTATTTGGCTAAAGTAGTTTAACTTAACTTGATTGAACAAATTTTGTAA
TTAGGACCATTTCAAGGAAAATAGAAAAATGTCGCAATATTATTTAAATGAAGTATTTTGTAAACTTACGTATTTATTCA
TTTATTTATTTTAAAGTCAAGTGAGAAACGACTAATTTAGTTAGATGATTAATTCAAAATGGGTGTCTTTTGGGGATTTG
AATATTTTTGACCTTAAGGTTAACAATAAATATTAACAAGCAAAACAAAACACAGTAAAGTAGAGAGAGAAAGAGAGTTG
GGCCCAAATCTGGTTTTCCTGTCCGCCTGGACCAGTATTTGGGCCTGATTTATGCCTTTTGGGCATTTGGTCCAACACTT
GGTACCTGTCCTAGACTAACATAAAAAGAAATATATCTCTTTGGGTCTCAGGCCCAATTTTTCACCTGTCCTAAACTCTA
ACAAAATAATAAACTTAATGACTAAATGGGCTTAGGCCCAATAACAAAATACAATCATTTTTATATGCAGAGTGGGCCTT
TGGCCCAATCTTTCAATCCTCCTTTGCTTTCGCATTCTTCCAACTTCAAGACCTGTTCGTCGATTTTTTATAGCTGGCTG
ACTCGAGGAAAGAGTTGGAATTTGAGCCTTTACGGCTCTCCCAAAATGCAAGAAGGAAGATGAGTTCGTAGTGAACTCGG
ATAAATTTCACATGCAACAAAAAAAAAAAAAATAAAAAAAATTAGCCTCCAATAACAATATATTCGAGACCGTAGCTTAG
CGATGATTAAATTAATCACATAGTAATATGCACGTCGAAAGGGAATTAGTTTTAACACCTTAAGCCAGAGAAGACAAATT
GATAAATCGAATAATTATGGAGAACAACTGGCAAGTTGAAACAGAATATGAAGCACTATTAATTATACTTAAAATGATCT
AATATACCCATATGCCTTGCATAGCCTCATGTGCACATCTAAAAATAAACCACTCAAAATACAACAAAGATCAAACTTTA
AATAATTATATCAACTATAATGAGCTATCTAAACTGAGACAACAAAACCAACTAATCCAACCACATCAAAACTTTGCACA
ACGAGATTTAAAGAGGGGTCCATGGCACATAAATAAATGAATAAGTAAATAAATAAAAACTTGTTCCGCTAATCAGGAAC
ATGCTTATATTATGGAAAGGATTACTATGTAGGCTAAATGAGACCAACGAGACTAATGTTATTTAATTAAAGAAATAAAT
ACACATGAAGATTGATCTCTAAAGTCACAATTTATCAAACAAAGGGGGAAAGACTCAGATTAATCACTCTTAACAAAATA
AACTCAATCATAAGCAACTAGTAAGAGATAATACTAGGATGAGTAGAGGAAAGCTAACCTAAGATAGACCTAGAAAGACA
CGAAATGAACCGAAACAACAAGCGATAAACAAGGTTTCGAAAAAATATAAAAATACAAAATAAAATAAAATAAAACTTAT
TTTTGTGATACATGCCAAAGTCACGTTCAGACAAACCAGACGAGCTAAGAGACATGGCGGGACTAACGATAACAGACCAT
GAAAGCTCTAATGATCATAAGCAGACCCAAGTGGGCACAGAAAATAAACAAATCAAGTGGCAGACATACAACATACAAAC
TCCTCACCAACTATATTTTAGATTTTTGTTTGCCTTTATTTGAGCAGAAAAACAGCAGAAACAGTAGCAAAAGTAGGAGA
AATTTTCAGCTTGAAGACAATAAAAATGAGGGAATAGAGATTCAATGACATTTAAATAGAGAAAACTACTTATTAAATAC
AAGACGATAAGACTTGAAACAATACTCGGATCAAATCACTCGAGAACGAGATGCAAAGCATATTAGGACTACCCATTTTT
TACTACAAATGAGAATGATACAACAACACATTTAGCTAGACGTGAAGGACATCTAATAATGACAAACAGATAAAATAGGC
AGAAACCATCGATATTGATTAAGAAACTAAGAGGAAGGTGAGAGATGTAACACACCCATAATGACCAAAACAGATAAGAA
ATAACATTTAAGCTGCTGGAAATGTAAATAAATTGCTAAATAAACACACAAAGGCATGCCACACAAATCTCATGTTAGAG
AAGTCAGAGCGAAGGCAAGAGGAAGGAAGATACCTTCGACGGTGCGGCGAACTGGAAAACGAGCTGAATAAGAGCGAGCT
TTCACCACCAAAACCCGACTCGAGCAGCGATAATCGAAACTAGTCCTCCCCTGTTTTCTGGAAGTATTTAGTAGGTATCT
TAGCTATTTTCGCTTAAACTATTTGTGTGTATTTTTTGCTCAAATCAAAATCCAACCTAAAAATTCTCCCTTTTTTTTTT
TCTTTTCCACCTCCCCCCTTTAAATAGTGAATGAGCAACTATATATGGGAGAGAAATTAGGGTAGATTGAATGGAGGGAA
AAACGAGTGAAATCCGGACAGAAAACACCTAATTCAAAAATCAAACTCCCAAAATTCCTTTCACCATTTAAGCTAGACAC
TCTTTTTCTAAAAATTCAACCCCATTCTGAAAGAGGAAATGGGGACAACCGCGTGCCTGCTGTGAGTGCCTTTTTGCTGC
TGTTGCAGCGATTTTGGCTGGATTTCGTTTGATTTGCTGCATTTTCTGGGTTGTACGCAGGAGGAAGAAAGCGTAGGGGT
GGGTTGGTTGTTGTTGCTGTACGTTGTAGCTGCTGATGTGTTGGCATGGGATTAAAAGGGAAAAGGGGTTGGGGATGGGC
CTGTTCTACTGCTGGAAGTGGGCTGCCATAATTAAAAATTAGAGTAAAAAAAATCAAATAAAGGGGGCTGGAACGTATGG
AGGGGCTGGAAATTTTGGGAGTGGACAAGGGGTTAATGAAAAAAAAAGGCCCAAATTGATTTCTTAAAGGTTTAAAAGGA
GGTAAAAGAAAAGACTAAAATCATAAAAAAAAAATATAGTCAAATTGATTTTAATTTGCGAAATCGGCTAAAATCAAAAT
AGGATGAATTAGTATAATTAACTAATGAGCTTCTTACCTTTCATGAAATAAAAATAATTAATTTGATTATATATAAAATA
AATTTTATTAAATGCTAATTAACTCAAAATTATAAATCATTAAATAACTAAGCAAACTAACCAAATATTTAGTTAAACAA
AATCTTTTGAGACAATTTTCGGATATTTATAAAATTCAAAAATACATATATCATTTAAAAATTATAAAAGTGACAAACTA
TTAAAAACTAACTTGAAAAGAAGGAAAAAAAAATTTGAATTTTATAAAAGTCAATTATTTTAAATCGTTTGAAAATTAAG
AAGCTCGAAAATTAATTATTATCGGGGAGGGTCAAAATTAGGTGTCAACACGCTGAAAAGAATGATTGGCGTGTGAGTGG
ACAAACCCAACACTATGGAAGCTTACATACCTCTTAGGGATTAAATCCATGGCGAAAATCCGCATCAAGACACAAGAATC
TCGACGAACGCTTGATCCTCTCCTATTTTCTCCACTTTTCTCTTCTTTTCTCTTCTTGAACTCTCAACCAAAACCCTAGG
CTAATTTTAGGATTATAAAATTGAACCTAATAGGATTAGACCCTTAAAAATCTTACTAAAAACGAACTAAATCTGATAGG
GTAAGGAAAAGACCAAATTACCCCTTACTATTTCCGGCTAACTTTCCTTAACTGGACAGCCTAACTTCAAAAGGTCATAT
CTCACTCATCCGACCTTGAAACTTTGCAAACTCAGCGGCTTTGGAAAGATAATTCAAAGATCTTCACTACGGTATCTGAT
AGCACACCTAACTCATCCTGAGCTAGGAGTTATGGTCGTTTGAAGTCGACCCAAAACTCATACTTAAACATAACTTGCAA
AATTTCAAATTTTGCTATTTCCAATTTAGTTCTTTTTGAAACTCAAGGTGCTACATCTAGTGAACTTAACACTTAAGAAA
TCTTAATTCCTTGGTAAAATCTCACTCACTATGAAGGACCGTTCGAGTCTTAGTTCGAAAATTTTTTCTGGGGTGTTACA
AAATTACTCTTTTCTTCGACTCTAATTTTTAGAGTTACAAAACATAAAAAATAGGGTTGTGTATCGGTTGGTTCGGTTCG
ATTTTGAAGTTTATCAGTTATTGGTTTATAGACATGCTAAATCGTTATGGAACCATTAAGCTATTGACTTGTCGGTTTAA
CCGTTAAGATTTGACACAAAAAATAAATAATCGAAATCACTTAAAAACACGTTGACAAACTAAATAAATCATGCATATGA
GTTGATAGATTGCATCTTGCTCAAAAGCAATACTAACACATTGGAGAATAACCGAAAGTTTGTGACTACTAGAAATAAAA
ATATGAATCTAAATCCTAAGTCAAGGACTTTATATACCGAATGCTATAAATATAATTTATTTTATTTTACTATTAGGTTA
TCGATTAACCCGTTAAGAAAAAAAACCTCAAACCGTTAAGAACCGATAATCTGATGATAAAAAAATAAAACCTTTAAAAC
AATAATTTCTTTAAAAAAATTATCGATTTGGGTTAGATTTTGAATCGCTCTAATAAAAAAAGGTGTTTGCAACCACCATT
TTAGCATATAATAAGAAGAGTAAAACGACGATACAACCACTATCCATATTTTAGCATTTAAGCGCTAACTTATTCCTATA
TATAAAATATAAATAAATAAGTATATATATCCATTTTAAATTTTACAACTTCAACTAATAAATTAACTACCCATAAAAAA
ATTAAATGCAAGACTAAAATAACTAAAGTCATGATTCATGATATATATATATATATATATATGGGTGTGTGGAGGTGGGG
GTAATAAAATAGTGTAAAAACTAGGTAGATGCTGATATAGTTGGTTGATGTTTGATATAAGATGATTGTACTCATCATTA
GCTTAATTTATTTAGGGTCAATTTAGTAATTTGGTAAAATGCATTATTGTTTCACTAATCCTTCAAGATATGCCTTTTGC
AATCATTTGAAAAAAAATAACATTTATTTTTCGAATACATATACTCCAATATTATTTTTCGAAGCATATAAAATAACCCC
TAATCAAATGTATGAAAATCTTAGTCCAGATCCTTGAAATTTTTGTTCAATGACATAATTGAGTTTCTCACTCATCTTTG
TAGTAAAATAATTTTTCCAATCTCCAATTTCTCCTCTACGAAAGAACGCTTTATTTTCCTCTCCAGTTGACAACTTCCCA
GTTGTATTTACCTCCAAATTGCTCAAATTCTTAAAGCTACACATTTTCAATATTTCATCTACAACTCCACAATTTTCTTC
CTTTATAGAAAATGGACATTCCAAGAATTCAGCTAAGCGCTTAAGATGCATTTTTGGTTGTTCTTTAATTTCTTCAAACA
TCAAGAAAAGTACTTTGTTAGGATTTTCTATGCTTTGTTTCCAATAATCTAACACGTGATCCCAAAATGGACCATAAGCG
CTTATCCCCTTACAAAAAAGATCAAACATTTCTTCAATGGAATTGGTATCTTTATGATGAAATCTTAAGTTGTTCATAAA
ATGCCACATAGAAATGAAAGTGTCCTTAGGATTCCTACATAAGTAAACAAGTTTGGTTTTTGAATCTTGGACAGATTTTG
GTAATGAAGCAAAGGGCAAATGAGTTGACAAGAGTCTAGGTGTGGTGAAGGATGAGAAATCAAGGACTTGTCCATCAACA
TAGAGTGTAAGTTCAAAGAATGGAACAAGATCATGAGGGTTTTTAATAAGTAAAGGATGATTTTGTTCAAAAATAGAATA
TTTTACTCGATTCACTAAACCAAATAAAAGTGTTTTTAGCCAAGTGGTTCCTGATTTAGGAGTTGTAACAAGGATGATAT
CACTATCTTGATTATAAATTGTCTATTACAAAAATGTTACCTACTTAAATTTGTTCAAATTTTGTTGTTGTCCACTTTAT
TTTAATTTATTTGTCTTACTTTTTTTTTTTAATTAATCGTATATTCAAAGATTATATTGAAGATACTATAAATTATTCTA
ATTAACAACTTAAAATATTTTATTATAAATTTGAAAATTACGTAACATACACTATAAATTACAATAATTAAACACTTAAA
TATTTATACCATCTAATAAGAGTCTTACTTTCTTTTCTAATTAATCGTATATTCAAAGATTACGTTGAAGATACTATAAA
TATTTATAAGTAACAAAACTTAAAATATATTATTGTAAATTTGAAAATTACGTAACATACGCTATAAATTACAATAATTA
ACAACTTAAAATATTTATAGTATCTAATAAGAGGCTACAAAACACTACTCTTAAACATACGAGATATGTTTAAAAATTCT
ATAAATCACAATAATTAACAATTTAAAAAATTCTACTATAACTAAAATGACGTTAAAGTATTATAAATCACATTAATTAA
CAACTTAAAATATTTTTTAAAAAAAAATAGAAAAAAATTAGTTGACTTTTAAAATTCTATCGGTGACACATGAATTTAAA
TAGATGGAACAATATATATTATTGAAAGTTACGTAAACCATACTATAATTAACAATTGAAAATACTTAAAAGAACATATA
AGAAATTTGGTGGACTCTCCTAATTCCGTATGTCTAATATAAGTTGGAACAAAAGGAGTAACATATATTATTCGAAAACG
ACGTAAAAAAAATTACAAATCATAACAAATTAACAACTTAAAATATTTTTAAAAAAACATACCAAAAAATTTGTTGACTC
TCCAATTTCGTAAGTATCACATAAATTGAGATTAAAAATTAACATATATTACGTCCGCAAAGACATCTAATATCTAGTAT
TATATATATATATATAGAGCTAAATCACCAGCCATGTGATAGCAATAATTGAATATATATAGAGCTAAATCACCAGCCGT
GTGATAGCAATAATTGAATATATATATAGAGAGAGCGCTAAATCACCAACCATACGATAGCAATAATTGAGCTAGCTTGA
GTCCAATCCTAGGGCTTGTCTGACTTTATGATTCTTATCATTTCAGATATAAAAATAGTCTCTCAAACTTTATTAGGTAG
GAGTAAGGATTAAGATGACATCTTGCTCAAAAACAATACTAATACATTGGAGAATAATCGAAAGTTTGCGATTGTCAGAA
ATAAAAATATGAATCTAAATTTAAAGTCAAGAATTTTATATACTGAATCTTATAAATATAATTTATTTTAATTTACTATT
AGGTTATCGATTAACCCATTAAAATTCAATAATCCAATAATACAAAAAATAAAACCTTTAAACCAATAACTTCTTTTTAT
TTGAATTATCGGTTTGAGTTCGATTTTGAATCGCTCGGATAAAAAAGGGTGTTTGCAACCACCATTTAGCATTTAAGCGC
TAACTTGTTCATATATATAAATAAGACTTACATAAATCTCATAAATTTTAATATGAAATTACTATATATCCCTCATTAGT
TTGTAATTAATTACATTAATCCCTTAAAAAGTAACACAAACCGAATACATAATATGTAGTTCGGATACATTAAAGAGTAA
CTCAGATATATTATAACATAAATCGGATACATAATATGTAGCTCAGATACATTAAAAACTAGCTCGGATACATAATATGT
AGCTTGGAAACATTAAATACTGGCTCGGATACATTAATATGTAGCTCGGATACATTAAAGAAATAAGGGATTTTAGAGGT
TTTTAGAAATAGAAGGGGCTATTGGAAATAAGGAAAACATAAGACGTGTATTTCAGTAATTTTTCCTATAAATAAATATA
TATCCATTTTAAATTTTACAACTCCAACTAATAAATTAACTACCCATAAAAAAAAATTAAATGCTGATATAGTTGGTTGA
TGTTTGATATAAGATGATTTGTACTCATAATTAGCTTAATTTATTTAGGGTCAATTTAGTAATTTGTTAAAATGCATTAT
TGTTTCACTAATCCTTCAAGATATGCCTTTTGCAATCATTTGAAAAAATGAATTAAAAAGGAAATGGAAGGAGAAATACC
AATAAGTTATTTAATTTATTATACCTTATTTTATAAAGAAGAAAAAATAGCAAGAGCGACTTTTTCAAACTTGAAATCCA
TCTTCAAAAAATAAAATAAAAACTTCAAAAAATCAATCTGATATATAATTAAATGGTGTTTCGAAATTTCTTTGTTGAAT
AGAAGTGGAAAAAATTGTATGGACAAACATAAGCATAGTAATAATATATATATATATATATATATATATATATATATATA
TATATATATATATATATATATATAATGATTTGATAGAAAGTGTTTTCTCTCGAATAAAGCTCTACACAACTCTAATCAAA
ATTAATCGACTTTAATACGAATACTAGACACTCTCAAATCGAAAAGGAAAACGATAGTACAATAAAAAGCACCGTTTGCG
ACCAAATAAAGATATATGATTTTATACATATTTTTTCAACAATTTAAGTCGTGAACATAATTGTATCAATACTACAATAA
AACTCTTGTAGTATGTTCTTATTACAATATTAATCTCAAATACAACTGCTTCAATTCAACATTGACTTTCAAAACAAATA
ATTGCATTCAATTGACATATAGAATCTTAATGCCTAATCAGATGTATGAAAACTTTATTCTAGATCCTTGAAACTTTTGT
TCAATAATATGATCGAGTTTTTCATCCATTTCTGTGGTAAAATAATTCTTCCAATCACCAACTTCTCCTTTACGAAAGAA
CACTTTATTTTCTGCTCCAGTTGGCAATTTTCCATTTGTATTCACCTCCAAGTTGCTCAAATTCTCAAAGCTACACATTC
TTAATATTTCATCTATCACTCCACAATTTTCTTCCTCTATGGAACATGGACATTCCAAAAATTCAGCCAAGCGTTTAAGC
TGAAGTTTGGGCTGCACTTTAATTTCTTCATACATCAAGAAAAGTACTTTGTTAGGCTTTTCTATACTTTGTTTCCAATA
ATCTAATATGTGATTCCAAAACGGACCATAAGGGCTCACCCCCTTACAAAAAGATTCAAATATTTCTTCAATGGAATGGA
TATCAATGTGATGAAGTCTTAAATTGTTTGTAAAATGCCACATAGAAATAAAAGTGTCCTTAGGATTCCTACACAAGTAA
ACAAGTTTGGTTTTTGAATCCTGGACAGATTTTGGCAATGAAGCAAAGGGCATATGAGTTGACAAGAGTCTAGGTGAAGT
GAAGGACGCAAAATTAGGGACAAGACCATCAACATAGAGTCTAATTTCCAAGAATGGAATAAGATCATGAGGGTTCTTAA
CAAGTAAAGGGTGATTTTGTTCAAAAACAGGATATTTCATTCGATAGTGGTTCCTGATTTAGGAGGTGTAACAAGGATGA
TATCACTATCTTGAGCTTGAAATTGTTGTTGACAAGCAATCACACCTTGAATTATTCTTGGCGATGCCCAAAAACCTTGA
TAGTTGTAAATATATGATCCCATCCATCCTTTTTCTTTTGGTAAGACTGAGAAAAAA
>mtp_4907.contig_7
ATGAGATTATATTTATAATCATGACACTATTACATGTTACCCATGAAGTCCTTGAGTTGAATTGTTCATGCCCATAATTC
CACATGAACATTTATAAGTCGAACAATCTTGAGATGAGAAGTAGCTTTGAGTCCTTGAGTTGAGTAGTTCATGCTCATAA
TTTCGCATGAACCCTCTGAGTTGAGCATTCTTGAAATTAGTAGTATCATTGAAGTTCTTGAGTTCCAAGTATTGAGTTCT
ATCTATGGTTATTGAAAACCTTGCATTGAGTCATTCATGTCCATCATTCGGCATGAACCATATTTTAAGAAGTTTTTTAC
AAATGTTTAAACTTTGTTTTAAGACTTAAGCTTTGAAGTTGAGTAAAGGGTAAGAGTAAAGTTGAAGTTCATTTCTTCAA
AAGTATGTGGGGACTATGTATTCCCAAAAGAGTTTAAAATGTTTTCACATTTAAATAAGAACGGAAAATTGAGATTTTCC
AAAGAGCCTTCGGGCTAGTTTTTAGAAAAGAGAAATCGCTTTCTAAATAAAGCAAGAGAGGAAACTGAGATTTCCAAGAT
AGCCTTTAGGCTAAGTTTTGAGCACTAATCTCAAATCACAGAAGATGTATGTTTTTTTTCAAAACATAAGAGCTATTATA
TTTTGGGAGTAGTATTGAGCACCGATATGGAGGAGAGTTCAAACAACTCACAGCCCCCATAAACCATGTAGCCATCATGG
GTAGAAAAGGGTCATATTTTTTAGATGAACCCTTTTCACATAGACTAGTGGATCCACTTAGTAGTTCAGGTCATATACCT
GTGGCAAGGTATAAGATGCGCTGGCAGCGTGAGGGAGATCGTTGTATCATCACAATAGCTCTTATGTGATGGTTGTCGGT
TAGAGAAACTCCCATAGAAGTTATTCTATTTTTATATACATCAGTTTATTTGTATTTTTATATACATCTCAGAGTTATTT
GTATCTTTGCATACATACAAAGTTGGCATCATGTTTTAAACAACTTTTCTTTATATTGCACTTGTTTTAAAACTGCTTTA
TATTAAAATGAGTTCAGTTATGTTGAATTGAGTTGAGCCAGGTAAGTTCTTCAGTTTCCTTTCAGATTCTTTTCAAGCTT
ATGTTTATGTTTTAGAATTCCCCTTACATGTTCGTACATTCCACGTACTGAGCCATTTGGCCTGCATCTTCTCATGATGC
AGACACATGTATTCAGGATTATCAACAGGAGCTTCGTTGATACATCCGAGAGTTCGAGTTAGCTATGGTGAGCCTCCTTG
CTTCCGGAGGATTTCATTTACCTTTCAGTTATATTAGTTGTTAGGATGTTGTGGGTCTTATCCCGACTTCCATCTGTATC
AGTTAGAGGCTTCATAGATAGTCATGATAGTTGAGAAGTCTGTATTATTCATTTATTTTATTAAATGTTTTAAAGACTTA
AGTGCCTATTTTTTTTTTGAAAAGTTGAGTTTATTGAATTTTATTCAGTTTTAAGCTTTTGCATGCTTAAGTTAGTCTTT
CGCTTGTAGTCAGCCAGGATGAGGGTTCGCTTGGGGACCTTCAATGGTTCTTAAGTGCCGGCCACGTCCAGGGTGTAGAC
TCGGGTCGTGACAAACTTGGTATCAGAACACAAAGTTTAAGTGTCCTAGGGTGTCTGTGAAGCCGTGTCAGTAGGTTCTC
GTTTATGGTTGTGAGGGCCCCACTTCTATAAATGAAGGACTACATACATTTAAGAAAAGTTTCCCTTCTTTCATACTCTT
AATCGTGCAATAGAGCTATGTCATAGAGACTTATTCTAACTCGTGTGTTTCTCATAATCATTCAACTACCCATCATACTA
GATGTGGTTGAAAAGCAGAGTCAGTTCTTTGTCGATGAGTTGTTCTTAGCAAGAGTTTTGAGAAAGTCATGAGACTCCAG
AGGAGCTTAAAAGAAGTGCAAGAGTAAGTTAAGTGTTCAGTTTCAGAGGAATGCACCCATATTCATATGAATCATGCGTT
TGCGCTAAAAAGCGAGTTGTACTCTTTTCCTTAAGCCTTGTTTCAACTGAGATCCTTATGAAGAAGTATGTTTAGAGCTT
GGGTAGTATTTTCACCATGAAGGGTAACATGAGTTATGAGATCATGAGCGGTAATAGTGAAAGAGCCCAGAGTTAGAGGA
AAGTATGTAGAGGTTTAGTAATATAAGTAAGGGAGATGGTGTTATGACAAGCTATGTTACTATAGTCATGTACCTAGTAA
GTTAGTAATAAGGAGTTTTCCCTTATGGGTAGACTAAGAAGTGATGAGTTGTGAAGATTCCATCATAGGAGGTAGAGTGT
GTTGTAGCTAGAAATGAGTTGGTGATGAAGTGTCATTGTGTAGGAAATGACTAAGTGTAAGTGGTGAATAGAAGAGAAAG
AATATTCATGAGGTTATAGATCTAAGCTAGGCTTATGATTTTGAGGGAGAGCCCATAATATTCAAAGTGTAATAGAACTA
ATTAGGCATTGATATATAGTGAATGAGTGAATAGTACTTATGTTGCGAAGTCGAAGGTGATAGTAATTGTAAGTATGAAG
ACTAAGAGGTAAGGGTTGACTATTTGTCATAAGGTCCAGTGGACGAGTGTTTTTGAATTTTTATCTAGTAGTTGTAAGTT
AGTATAGTAAGCTAGCAATCATATTGATATTTGGGTTTAGTCATAAATATTAAGCTTGAATTCGAGATGAGTGTCATGAT
CAAAAGAATGGCAACATTAGGGTGATGATGTTAGTCTTGAGATTTAATCTAGAAGACTTGACAAAGAGTAGGTGAGGAAT
TGAGGTGATTAACTGCAATAGATATGAGTGGTACACGTGAGAGACCCAAACGTTTAGATAAGGACAGTGAAGTGTGGCTA
AGTCACAAGAGTAACAAGAGCATTAAGAGGTGTGCCGAGATGGTGTGTTACTAGATCAAGTTCTAATTAAGTTATGATTT
TCCATGTGTGCCTAGATAGAATTATTGAGCTGTCAATGTGGAATAGGTACATAGGTTTCAAGTGTTAGCTTTAGACCTAA
GGGGGAGATGATAAGATGAGAAATCAAGTCAAGTGTTGATAATTTCTTAATGAGCTGATTAGTAAGAGTCCATGGAGTTG
TTAGAGTACTAAGATTGAATGTGGTGATAAAGAGTAATAGTTTGAGATGAGATTCCCCATAGAAAAGTACAGAATCCGAC
TTAAGGATTTGGGTTAAGCTTGAATATAGTAAGAGCAAACCATTAGACTCAGACCTTAGTAAGAGTAACCCATTCTATAC
CCAGTCCAGTCGTCATTCGAGGACGAATGATCCCAAGGGGGAGATATTGTAACACCCAAGTAAATTTTTGAACTAAGACT
CTAACCCTTATTTGTAGTGAGTGAGATTTTTTAAAGGAATTTAAAATTTCTTGAGTGTTAAGGTCACTCGAAGTAGCACC
TTGAGTTCCAAAAAGAATCGAATTGGAAATAGCAAAATCTGAAATTTTGCTAGTTAAGCTAAGTATGAATTTTGGGTCGA
CTTCAAACGACCATAACTCCTAGATCAGGATGATTTATGTGTGCTACCAGATACCTTAGGAAGGTCTTCGAATCATCTTT
CTAACGCCACCGAGTTTGCTCAATTTCGAGCTCTGAGTAAAAGGTTATGACGGATTTACTAATGTTGCATAAACCTGGCA
GCAACTCCGTGATAGCTCCGCGACGCAAAGCCAACACGGACCGCATTGCCTGGTGAAAGATCTTTCCGATTCCCTGCTCC
TTTTAATTATTTCTTTAGGGGTATTTTAGTCCTAAAAATCCTTAAGATCTGTAAATTTCCCTAAACATGTAGACAATCAA
TTTTCTCAAATCTAACCATCTTATCCACTCCAATATTTTACGCTCAAGGGATTCAAGAACGCTAAGGCTAGGGTTCATCT
TTCAAAGGTTTTCCTTCAAGTTGCTTCAAGAGGATAATTCTTTCAGGTATGTAAGCTTCCATAGTGTTGGGTTTATTCAC
CCACACGCCAATCATGTTAATTTTGGCTTTAAATTCGTTCTAAAAGTTGAAGCTTCGATGTTCTTGTTATGTATTCATGA
ATTTGGTATCGTTCTTGAATTGGGCTGAGATTAAGGAGTTCTTGAGGTTAGTGTGTCGATTTATAGAGGGGTTAGAGTTA
GATTCTTGTGTACATGTGATGGTTATCTGAATCTAAAGAAACATTGAGCAAAAGAATTGAATTTAGGCGATTTGGGGTCA
GAAAACGACGAAGAGAAAAGTCGGGTAAATTTGGCACTTGGCTCCGCATTGCGGACCTGCCTCCCTATTTCATAAAGTTG
TCTTCGCGTCGCGGAGAGGTCACGGACCTCTCTGCCTCAAAAGTTAATTCGCGACCAATTATTTTAATGCGTCTGCGCGT
TATGGACTAGCTTCCAAGTAGTGAATTTTTTGTGTTTTCTCATGTTTAATTATCTAAAATCAATCCTAAACATCATGAGA
TCTTTTCTATCACAAATCAAAACCTTGAATTCATAAATCACATTCAATATAGAGTTGAGATTAAAAGTCTTGAGAGTTCT
TTCGAACATTTTTTAGAAAATCCCTTTTTGTCTTTTTGAGGAGTCTTCTACAAATTCTAATAACTTGTTTCAAGACTCGA
GCAAGTGAGTACGAGTGAGGAGAATGTATTCATGAGTCTACTTTATTATTACAAGAGCCTTCATACCATGAAGCATAACT
CTTGAATTCATAATTCACATTCAAGAGAGAGTTAAGAATAGAGTTCAAGAAAGCCTTTGAGTTCAATTGTGAATCCTTGA
GATCAACTATCGATTTGAACTAATTTTTTAGGAAGTAAGTAGAATGAGAAGAGTCGTATACCTGAGTTCCTCATTGATAT
TTTGACCTTTGAGTCAAGTCGTTCATGCCCATAACTTTCGCATGAACTCCATCAGTTTAGTATCTTTGAAAGAAGTAGTA
TCTTCAAGTTCTAAGTCTTGAGTATCGAGTTTCTAACCCTTCCGAGATTATAATCCTAATCATGGGACTATTACCTATTA
CCCATGAAGTCCATGAGTTGAGTTGCTCATGCCCATAATTCCACATGAACATTATAAGTCGAACAATCTTGAGATGAGAA
GTATCTTTGAGTCCTTGAGTTGAGTAGTTCATGCTCATAATTCCGCATGAACTTTCTAAGTTGAGCATTCATGAAATTAG
TAGTATCATTGAGTTCTTGAGTTCCAAGTATTTGAGTTCTATCTATGGTTATTGAAAGACTTGCATTGAGTCGTTCATGT
CCATGATTCTGCATGAACCATATTTTAAGAAGTCTTTTACAAATGTTTTAACTTTGTTTTAAGACTTAAGTTTTGAGTTC
AGTAAAGAGTAAAGTTGAAGTTCAGTTCTTCAAAAAGTATATGGGGACTAAGTATTCCCAAAGAAATTTAAAATGTTTTC
ACATTTAAATAAAGAGGGAAACTGAGATTTCCAAAGAACCTTCAGGCTAGTTTTCAGAAAAGAGTAACCGCTTTCTAAAT
GAAGCAAAAGGGGAAACTTTGATTTCCAAGATAGCCTTTAAGCTAAGTTTTTGAGCACTAATCTCAAATCACAGAAAGAA
GTATATTTTTAAAACATAAAGAGCTAGTATATTTTGGGAGTAGTATTGAGCACCGATATGAAAGAGGGTTTAGAAAACCC
CGAGCCGCCATAAACCATGTAGCCATCATGGGTAGGAAAGGGTCCTACTTTTTAGATGAATCTTTTTCTCATAGACTAGT
GGATCCACTTAGCAGTTTTGGTCATATGCCCTCGACAAGGTATAAGATGATATGGCAGTGTGAGGGAAATCGATGTACCA
TCACAATAGCACTTACGTGATGGTTGTCGGTTAGAGAAACTCCTACAAAAATATTTTGTATTCTTATATACACAGTTATT
TGTATTTTTACATATATTTTAGAGTTATGTTGTATCCTTGCATACACACAGAGTTGACATCATGTTTTTAAACAGTTTGT
TTCTTTATATTGCACTTGTTTTAAATTGCTTTATATTGAATGAGTTCAATCATCTAGAGTTGAGTACCCAGAGTCGAATA
TCATATCTTTGAGTTGAGTATCTTATCTCTGAGTTGAGTATCTTATCCTTGAGTACTTCTGAGTTGATTAAGTTTGAGTA
GTTTTGAGTATTCCTTGAGTTGAGTAAGTTTGAGAAGAGGTAAGTATGTTTCCCTTTTATCAAGTTTCAAGCTTATGTTT
ATATTTTAGAATCCTCCTTACATGTTCGTACATTCCACGTACTGAGCCATTTGGCCTACATCTTCTCATGATGCAGACAC
ATGTATTCAGGATCATCAACAGGAGCTTCGTTGATACATCTGAGAGTTCGAGTTAGCTATGGTGAGCCTCCTTGCTTCTG
GAGGATTTTATTTACCTTTCAGTTATATTAGTTTTTAGGATGTCGTAGGTCTTGTCCCGACTTCCATCTTTATCAGTTAG
AGGCTTCATAGATAGTCAATATAGTTGAGAAGTCTGTATTATTCATTTATTTTATTAATTGTTTTAAAGACTTAAGTGCC
TTTTTTTTTTTTGAAAAGTTGAGTTTATTGAATTTTATTCAGTTTTAAGCTTTTGCATGCTTAAGTTAGTCTTTCGCTTA
TAGTCAGCTAGGATGAGGGTTCGCTTGAGGACCAACAATGGTTCTTAAGTGCCGACCACATCCAGGGTGTAGACTCGGAT
CGTGACAAACAATGTGATGTTTTACTCGATTCACTAAACCAAATAAAAGTATTTTTAGCCAAGTGGTTCCTGATTTAGGA
GTTGTAACAAGGATGATATCACTATCTTGAGCCTGAAATTGTTGTTGACAAGCAATCACACCTTGAAAGATTTGTGGTGT
TGCCCAAAAACCTTGGTAATTATAGATATGTGAAGCAAGCCATCCTCTTTCTTTTGGTAGAGTTAAGAGCAATTTCTTAC
ACTCATCACTAAGTTCATCCTCTTGTAATTACTTGGGAGGGATTCGGGGAGAAGTTTGAGACTTTGACATTGTTTTCAAG
TGGATATATGGAGTGTTTCTTTAAGTTTGTTGGATGAAATATTTACTCATTAATACATGTATATACATTAGAGCTAAATC
TCCAACCATGTGAGAGGCAATAATTGAGCTAGTTTGAGTCCAATCCTAGGACATGTCTAACATTAAGGTATAAAAATACT
CTCTCAATCTTTACTAGGTAGGAATAAGGTTTGTATACATTTTATCTTCTCTAGACCCACTCATAAATTTTTCACTGAAT
ATGTTATTAAATAGCTTCTCAATCTTTATTACATAGGAGCAAGGTTTATATACGTTTCACCCTCTCTAGACACACTTTAG
GTAAGTGCATTTCTTTTCTAATTTTATTAATTATGTTATATAATGAAACTCATGAATCTTTTTTTTTTTTTATAATAAAA
GAGGCAAGTCCCCAATAAGATATGCTAAAATCATGCATGTCGATTGGTGCAAGACATTTTAATAACCAATATATTCAAGA
GTAATGTGTCATAGATCTAAAGTACTATTAGAGGTCATTTGGTAGGGTGTATAAGAATAATGTTGAATATGGTGTATTAT
GAGATTATTTCTTATGCGATATTTGTTTGGTGTATAAAAAATAATATGTATTGCATGATTTCTAAAAGTATATATTTATT
TGTAAGAATATCCTCCATAAATATGATGAAAAGGCTGTGGAAAAAGAGGTACAGTTGGAACAATAGTGTTACATATTATT
AGTCTGTAAAATCATAAGTGGCAATAAAATTTGTCACGACCCGAGCCTACACCCTGGACGTGGCCGGCATTCGAAGACCA
TTGTTGGTCCCCAAGCGAACCCTCATCCTGGCTGACTACAAGCGGAAAACTGATTCAAGCATACAAAGCTTAAAAATTGA
ATAAATATTCATGAAACTGAAATACAAAACTTTAAGTCAAATGAACAACTTAGAATAAAATAATATATACAACTCGCCAT
AAAATAGACAACTTAAGTCTTTAAAACATTTAATGAAATAAATGAATAATATAGACTTCTCAACTATACTGACTATCTAT
GAAGCCTCTAACTGATAAAGATGGAAGTCGGGACAAGACCCACGACATCCTGACTAAACTGAAAAGTAAATGAAATCCTC
CGAAAATAAGGAGGCTCACCATTGCTAACTCGAACTCTCGGATGTATCAATGAAGCTCCTGTTGATGATCCTGAATACCT
GTTTCTGCATCATGAGAAGATGCAGGCCAACTGGCTCAGTACGTGGAATGTACGAGCATGTAAGGGGAATTTTAAAACAT
AAACATAAGCTTGAAACTTGATAAAAAAAAAGGAACATACTTACCTTTTCTCAACTCACTCAACTTAAAGGAATACTCAA
GGATACTCAAAACTACTCAAACTTATTCAACTCAAAAGTACTCAAGGATAAGATACTCAACTCAGAGATTAGATACTCGA
CTTCAAAGATATGATACTCGACTTGAAATACTCAACTCATGAATACTTAACTGAACTCATTTCAATATAAAGAAATTTAA
AATAAGTGCAATATAAAAAACAAACCTTTTAAAAACATGTTGTCAACTCTGTGTGTATGCAAGGATACAACATAACTCTG
AAGTGTATGTAAAAATACAATAAACTGATGTATATAAAATACAATAGCTTCTGTGGGAGTTTCTCTAACCGACAGCCATC
ACTTAAGAGCTATAGTGATGATACAACACTTTACCTCGCGCTGCCAAGGACCATCTGTAACACCCCACAAAATTTTTCGA
ACTAAGACTTGAACCGTTTTTCGTAGCGAGTGAGATTACCAAGGAATTAAAATTTTCTTAAGTGTTAAGGTCACGAGATG
TAGCACCTTGAGTTCCAAAAAGAATTAAATTGGAAATACCAAAATCTGAAATTTTGCAAGTTATGCTTAAGTATGAGTTT
TGGGTCGATTTCAAACGACCATAACTCCTAGATCAGGATGAGTTAGGTGTGCTACCAGATTCCGTAGGAAATCTATTTGA
ATTATCTTTCCAACGCCACCGAGTTTGCTCAGTTTCGAGTTCGTATGAGGGAGATATGTCCATTCGAAGTTGGGATGTCT
AGATAAGGAAAGTCAAAACCGAAAATAGTAAGGGGTATCTTGGTCTTTTTCTTACCCAAACAGATTTGATTCGTTTTTAG
TAATATTTTAGAGGTCTAATCTGATTAGGTTCAGTTTTATAATCCTAGTTTACGCCTAGGATTTTAGTTGAGAGTTCAAG
AAGAGAAAAGAAGAAGAGAAAAGAGGAGAAAAGAGGAGAGGATCAAAGCGTTCGTCGAGAGTCTTGCGTTTTGTTGTGGA
TTTTCGCCATGGGTTAATCCCTAAGAGGTATGTAAGCTTCCATAGTATTGGGTTCTTTCACCCACATGCCAATCATGATT
TATTCAGTGTAATTTTGTTCTTGAAATTTAAAGATTTAAATTCTTGATGAGTTCTTGATAAGAGTTCTTGAAGTTTCATT
AAGTTTTGATGTAAGATTCTACTTGGGTCAACTTCAAACGACCATATCTCTTAGAATATAAAGAGTTACGTGATTCATAA
CCTATCCAATTAAAGGTATTTGAATCTACTTTCCAACGCCACCAATTTCGCGTCAATCCAATTTCCGAGTAAAAAGTTAT
GACTATTTTAGTAACCTATACAGTGCTGTTACGAATTAGCCGACGGGAAAGTATTAAAAAGAGTCGTTTTTGTCTTTTTA
CCTCCAAGAAAACCATAAACGAATTTCTTGACTAATAAAAGGCTCAAAACAATCAGATTTTCATCTTCACTAATGAAAAT
CATAATTCTTGGCCATAGAGATTTCAAGAAACTAATTCAAGAATCTCAAGAAAGGTTTTCTTGATGGTTTACCTTTAAGC
TAGGGTTTCAAGGCTTCTAATCAAGTTCTTCTTCAAGATTCTTCAAGCATCTTGTTCTTCTAGGTATGTAAGGCTATCAT
AGTGTTGGACTAGTTCATCCTCACGCCCTACATCTACTTTCAGATAAGAAAAAGAGTAATCTAGGATACTTTCCCTAGAT
TTGAGTATTCTTGAGATAAGTTGATTTTGAGTTCTTGAATTCATGTTTCTTTTAAAAGTTCTATTCCTAATTATCGAATA
ACTATATTGTTATTGAGATCCTTCATATCATGAATCATAACTCTTGAATTCATAATTCAAATTCAAGAGAGAGTTAAGAG
TAGAGTTCAAGGAAGCCTTTGAGTTCAATTGTGAATCCTTTGAGATCCATCTTCGATTTGAGTTAAGTTTTGAGTAAGTA
AGTATGAGAATGAGATGAGTCGTATACATGAGTTCCTTATTGATATTTTGACCCTTGAGTTGAGTCATTCATGCCCATAA
CTTCCGCATGAACTTCATCAGTTGAGTACCTT
>mtp_4907.scaffold_1
TCAAGCTTTTTACCATGTGAAATATCAACTATGTCATCTTCTGTACCCTGTAGACCAACACCGTCACATGAATCGTAAAT
CTATGAATGTGATGTATCAAGAAATCAGTGGTTCCTAATGGACTAGACATTCAAGATTACGCAAGATTATACACAAAAGA
TCCCTTTTTCGGCTCTCAACAATAATGATCATATTGAATACTCCTCCGATCCATATTATCTGTCTTTTAAGGTTTCTGTA
TGCTCTTTAAGAAAGACTTTTAATAACCTCAACCATAATAGCATTCGTGTAAATTACCCTATATATCTCCCCCTAACGTC
TAATCGGAACAGGAAAGGTACAGTTGGAAAACAAAAGTACTAAACTACTACTACTTGTTTTTCTAAAACATCAAATATTT
GAAAAGTTCAGTAAGCCAAAACGAGTAATACTTGAGATCGAAGAACTTACATGAATCACAAGAACGGGACAGCTAACATT
TGGAATTTTATCAATGTTCTGCAGAAAACAGAAAAACCGAAAGAAAACGTGTTACTGTTAACATATAAATGAAGAAACTT
GATCAACTATAGAACTGAAACTTCTGCTAACCTTGTAAATATCAAGCCAGAGAGAATACTTTATACGATACATCACTCGA
AGACCGGAAAGTATTGCACTTTGCAGAATTACACCTCTAATTTGAGGTAGTTTTGTTGCTAATTCAAGAGTTGGACCACT
TCCAATTGATTGTCCATATAATATAATGTCTTCTTCTTTCACTTCATAAATCTCTTTTAGACATTTGTAAACAGCTTCTA
TATCAGCATATGTGTTCTGCTCACTTGGCTAGTTTACACAAAAGCAATACAGGAAAAAACTTAGATCACTGCTTAACTTC
TATACACAGACAGCGTAAAAGAGAATTTGTTACACTATATTGTCACCTAAAAGATAGCTACAAGTAACTATCGGTAATCA
GTGGAACAAGTCGCCTGTAAAATAAGGCAGACGTCGTTCTACAACAGATAAAAAATTACACTATCAGTGTATATAAGTTA
CATCCGTCTCGAAACTGAATCCATGAACATTGGCGAAACCAGGATTTTCACTAAGAGGATTCAGAACATGAAGAAGTAAA
TGTACAAAGAAGTTGAGGGGATTTAATCTCTACTATATGTACATAAAAAACTAATTTTGACTGTATATATATATAGTGTA
ATTTTTTGGCAAAGGGACCCCTGTCCACGACAACAACAACAATAACTACGAATCAATCTCAAACAAGTCGGGATCAACTA
TATGGACCCTCACTTATCCGAACCCCCTTCCAGTATCCTAGCTCCGCCTCCATCCACAACAACAACAACAATAACTACGA
CTCGATCTCAAACAAGTCAGGATCAACTATAAGAACCCTCACTTATCCGAACCCCCTTCTGGTATCCTAGCTCCACCCCC
TCCACAACAACAACAACAATAACTATGACTCAATCTCAAAACAAGTCCGGATCAACTATATGAATCCTCACTCAGAATTG
GTTAATGAAAAGTGGAAATAATGGAGTGATTAGATCACATGTCTTTATGACATAAACATGATTACCACTAAACAAACTTT
ATACTAACAAATAACATTTTCCAATAAAAGAAGAAAATTAATCTAAACTATAGTTCATCAAAGCATATTTAATACACAAT
ATTAGCAAAGTCTTGTTGTAAAGCTCAAGACATGACATGTACACTAAGATTAAAAAATTAAAAAAAAAGCCAAAATTGCT
TACTTCTCCATTAGACCTTCCATATCCAGCATAATCATATCTACAAAAATCAATCAAAATTCATCTTTAAATCAAGAAAA
TACCAAAAAAATACCAAAAAAAATCATATGAACATTCTAGACAATTAATTTACCCCATGACATTTACGCGTAATCGATCA
CTAAGTTCAATGAAAAATTGAAACATTTGGCCTATATCAGCAGCATTTCCATGTGAATAAAGAAGTGTCATTGTTGCACC
TTTGTTCCTAACAAAAACTGAAAAAATATAATGACCTCTCTTTGTTTGTAGAATTGTAACTTCACCTTTTTCACTTTGAG
ACACACCTAAAAGTTTCAATTTTTGTGTTTGTTCATCTAAATCAACTTGATATGATGGTTCTGGTGGAAAAAATGCTAAT
TTTGATGCAATTGTTGATGATACACCACCCATTTTTTTTATACAAAATTTTGTCTAAGTGAAAAAAAAATTCAAGAACAT
AATTTTTTGATGATTTTTGGAATTTGCTATTTTTGTTGAAGGAATGGAGAAATGGACTATGGAGGAGAGTTGTTGTCTTT
AAAAAGAGAATGGCTTTAAAAAAGTGTGCTAATTAAAAAAAAAGTTTAAGACTAATTAAATGGGATTAAAGGTACTTTAA
TGATAAAATCAAATTAATTTAAGTAAGTGAATTAGTTTGAGGTAAATTTAGATTTTGAGAATCTTTTATGTATATTTATT
TTTTGGTGTGTAGATCTTTTTTTGGTTATTAACACTTAATTCTTTTAATAAAAAATCTAGGAGTAGGTGCACATCTTTGA
ATATTTCATTAGGTACTAGTGAGGGCGAAGTTATAATTGTAGTTAGGGTATTGGCGATATCAGAAATATTGATAAGGATG
TTTATAATTGATGTACATCTATAGAAAGTAATGTTTGATATATATAAATAATACATTATTTTATATATATAATATAATTT
TTCAACGAAAAAATTTCAACTTATCGCTATTTTGTATATGTAGTTACTCTACTGTTTGAAAGAACTCCATTGTTTCGTTC
CAAACTTTATATTTGAGTTAAAATTTAATTAATAAATCATAACTCATAAATTCAGAAGCTTGACTCCGCCAATGATATCA
GCTACCTCCAAAACCACGATCTTTCATCTCAAGTAATGTTGAATTCCTCTGTTCACTTTTATTTGTCATGTTTTGTTTTA
CGAGAGTCAACTTGAATTGTCTTTGAAGCTAAATTGAATTAGATTAATTCAATATTTTAATTTTAAATTTAGATGTTCAA
AAATTATACAAAAAAAATACTATAAGTTGCAATCCTTCTCATATTAATACGATAGAAAAAATACATTTTAAAATATTAAT
CAAAATTCATGCCGTTTGACTCTCGAGAAGAAAAATGTAACAAGCAAAAATGAACAAGTGAGAGTAATTGTGATGTCTAA
GACTATGAATTAGCCACTTTGTTGTCTAATTTTATGTAAATGATATTAAGTGATATCCAAGTAAGAATCATGAGGTTTAA
ACATGGTTATCCAAAAGTAAAATGTGTTTAGAGCAGTAATTAAATGTTCTCTCAGGAAATGTTAAAAGTCAAAAGAAGTA
GAAGGATCTTTCATAAGATATTACGAAAAACAAATTCCACTTAGCACAAAAATTAAGGAAGTTGTTGATTAAATATTTTT
AAATTAATTACAAGAATTAACAAGTCAATAAAAAAGAACCTAAAACGACCCCATTTTAAAGCAAGCATTCATAACATTGT
GGACCTAAGTTTGTTAATATATTGGGGAACAAATTTATAATCATGCCTTATGACTTTTTTTTTCTTTTCCTTTTGACCTA
GGTGTTAGTGCGCTCGTGAATGTTTTTTTTTTAAATAATAATAATAATATAATAATGATAATGATAATAATAATAATGAT
AATATATAATTCTTCATGTAAATTTTGATATGTTTAAGTTTTTTCTTCTTATTATTATTAGTGTCATGTGAATAGTGAAA
TTCATGAACTAACTTCTGTATGGATTTAGTAATTAGTAATAAGAAGGTTAAATAGTTTGTTACTCCTTCCGTCCCCTTTT
AGTTATCGTTTTAACTTGCTTTATGTCTATTAAGAAAAAAAATAATAAGTGCAAGATATAATTTATTAAGTTAAACTTAT
TTATTACTATATGTCTTTTTAGATTTAACGATATACTTGAAAATAATTATCAACTTTAGTGTTGAATTTCTATAGTGACA
AATATTCTAGGATAGTTTTTAGTCTTCTACATGTTGTGGCCTTTAATTTTATTCTCTTACTTTTTTTCTTGCTTGAAATG
TTGTCTAAAATATAAATTACTATCTTGCTTTAAGAAGTTATTTACCTTTATTCTTTCACTCTTTGAACTTTCACTCATAA
TCTATTTATAGCATATGTTGAATTTTATTCCTTAAGTGTTGATTTAAAAAATTTCCTTACACCCTCTGCAATCTAATAGT
TACATTATCTTGTAAAGATACAAAAATTGTTTTCGATAGACCTTCAACTCAAGTAGTATGAATGTGACAGGTCAAAATTG
CAATCCACAAATTGAACTCATCTTAACACAACTAATGCATTAAAAGCAATGACATTTATTTTTGTAACAAAAATAATGAT
ACATCTTGAGAATTAATAGCACATAAAATGGACAAGGCCAACTTGTCTCATTTTTCTCCCACACATCATCATATACAATA
CATTTATATTAAAGTTGAAGAGTACATTATCAAATGTTCATCTAAACCCAACCAAATTCATTAAAAGTTGGCCCAACATA
AAATTATTTAGCCCATTTGCATGAATTTTCAACTTCTTAGTTGGCCCAACTCTTTTACAATGGAATCCAAATCCTTTTTA
GAGCTCCCTCCAATTTTAACAGCTTCAAGTGCTTCATCTCTCATTTTTTTGGCCCTCTCCTTAAACAAATCATTACTCAT
TGCCTCATTAATTTTCCGACCCAACTCTATCGGGTCAGGCACCGAGTCTGAGTCCTCACAAACTCGAACCGATGTCTTCA
TATTATCCACCAACAACCACGTGTTTATGAATTGGTCGGCCTCCATGGGCCATCCCAAAATTAGTACTCCCGCCACTATC
GCTTCCAAAACAGAATTCCATCCACAATGACTCAAAAACCCACTAACGGCTCGATGGCCCAATATCTCCACTTGTGGGGC
CCAACCATTTATTACGAGGCCTTTCCCTAAGACTTTCTCCTCAAACCCTTTTGGCACTAATCCAAAACCTTGTTCCTCTT
GTTGGGCTGTCAATTGTTTAGCTACTAAAATGAACCTCACTTCACTTTTCTCAAGCCCAATAGTTAAGGCCTCCATTTGG
GCCTTTGTTAATAACTTTTGACTTCCAAAAGCTACATAAAGAACAGACTCATTAGGACACTCATTAAGCCAAGTAAAAAT
TTTCTCATTTGCACCATCATCAAACTTCCCAGTTCTACCCGGCCCACCAACTAAATTTATCGGCCCAATCGAATACACAC
GCTCATGGCCCATTTCCTTCTTCAAAAAGCCCAAATATTCACTATCCAAAGCCTCAAAAGTATTGAAAATTGACCCAAAA
CTCCTACCATTTGCAATAAACCCATTTCTAACAATCTCCCAAGTTGGATCATCCTCTTTAAACTTGAGAAACACTGAAGG
AAGATGTTCCCTCACAAACCTTGGGCTTTTAGTAAGCCCATTAAACTCAACAAAGCCCAAACCTTTATAAGCCCACAAAT
TCTTCCAAAGATCAACAAGTATAGAAACCAATAAAGCCCCGACACCGTAAAATACAATTCCGGGCACACCAACTTGTTGG
GCCAAATCTAAAGTCCAGCCCAAAAAGAAATCATAAACAATCGCCACAGGAGGATTTGATTGGGCCTTAAACCATTCTAA
TATTGGGCCACGAAGGTTACTAAGCCCAGCAATAATTGGGGCATTGCCGGAATTTCCCACATCCTTAACGTTTTCAACGC
CGGCGGGAAGAGATGGGTGACCGGGAAATGGGAAAACAAGAGTTTCAACAGATGGATGTGTAGAAATAAGAGGATCAAGA
ATCGAGACATTTTTAGGTGTCACTAAAATAGTGATTTTAAAGCCATGGAGAAGAAGTTGATGAGTTAAATCAAGAAGGGC
AAGTATGTGACCTTGTGCTGGAAATGGAAAAATTAAGATATGTACACCATTTTTAGAGCTTGACATTTTGTTTTTTCTCA
CAGCAAGTAAGCAAAAAGTTGAGTGAGTTTGAATTTGAATGAACTTAGAGATATGTAAGTTTGATATTATAGCGATGTTT
ATTATAGTAAGGTACAATTATTAGAGCAGGGGCAAAAAAGAGAATGCATGCATTATTAGTTTCACTTTGTTTTACTTTTA
TATTGAAATGTGTGTATGATATTTTAGTGTTGATTTTAGTGGGGGACAATTTAATGAAATTTTCTTGGTAATACCATATT
CTGTAAAAGGTATTTCCACTGTTCCTAATTACTTGTCAATTTTTGAATTAATACATCTATTAAAAAAATAATGATTGAAA
TAATAAGTTTACTATTTTACCCCTATTAATTATGAAGTGGATACATTAAAAAACTTAAGAGTTAGGTATAATAGGTAAAA
AAAAATTATCCTTTCTTGATTTATCAAAATGAACAAGTAATTAGGGACAACTAAAAGAAAAATGTAGAGAAATAATTAGG
GACATGGAAATAGATTATAGTAATTTGTTATTATGGAACTTTGTGGGGTTTTGGCTATTAGTGCATGTGACATGATAGGA
TGCTGATCTTTTAATTTTTATTTTTAGTTTCTAAAAAGCAAGTATGTATTTTGAAAGCACCCTTAAATTTGTTATGAACT
AATAGTTGATAGTTTTAAAAATACCTCTTTCTTGCCATATAAATGAAATGTATTTCTAATTTTTTATTAAATTTAGAAAT
ATTTTGAATACTTCTCTCGACCTTTTATTAAAAGTCAAATGTTTCTATAATAAATTGAGACCACTTATTAAGTCATGTGG
CAGATCAAATGTATATCTAAGTTTAGTTAGTCAATTTTTTTTTTTAAAGTTATCAATAGTTTAAGAACGAAACTAATAAT
TTGTGCGAAAATACTTCTAACCCAAACAGGAAAGAGTAAGAATTTAGCTTGACATGCTTGTTTAGATAATTTGGCAAAAA
AAAGTTTTAAAAAAATGAAGAAGAATATATAGGTATTTAAGATGTGTATGTTTGATATTTTAGTAATGTTTTAGATGTGG
AATATTTTAAAGAATTTTCTTGGTAGTAGTACCTTGTTGCAAGTGGGTTCATATGAATCCACTTCGTCAAAAAAATACAT
TGTATATACATATATATATTTAATCTATTTTTTGAAACAAAACACTGTATATAATTAATTTGACCCCACTTAAATCAATA
GTAACACGTAGCCTAGCAGCAAAGTGGTTGCAATTTGACTGATGCATTGCGTGTACGATTCCCACCCACAACATTTAATA
CTGCTTCATTTTTTTTTATATGTTGAACCCACTTGTTAAAATTTCTGGGTCCGACGCTGGTAGCATATCTATTTTTTGTT
ATTTTATTCTATTCTTTTTGCTTTTTATATTCCAATCATGGAATATGTTTGAATTATTAAAGCATATATAACATTCATTC
ACCGTTACCAACGCCATATATCAATATCTTTTTTTTTTAATTATTATTATTATCGAACGTTAGTATTAACTACGTACCAC
CATTCATCAACAATAATCATAATCCTCATGAGTTTGATTTTTGATCACTCAAGTAATCATTATTTTCTTTTAGAAAAATC
ACTTTCTTTATTATAGAAAATCGAAATCTAGATTAAAATAACTTTATGAAATAATAACAATTAACTGCTACTATCAAAAT
CAACTACAACCATCAATGCTAGCTACTGCCTACACCCAACTATTAATCAACATCATCCTCAATCGACATCTACAACCATC
ATTGCTAGATAACCATTACCACCACCAATTCATATATTTTTTTTTTAAAAAAATTGTACATATATAATATCCGATTAGTT
TTGTATTAATTATTTTTTAAAATTAAATTTTATATATTAGATGTTTAAAAAAAGCAGTCTTAATTAAAATATGCAGATCT
TAATACAAATCTTAACAATTCACATGTAATATTCAAATTTAGATATCTAAATCTTAATATCCAAACGTCTTAAATTCAAT
AAAAATAAATGAAACCTAAACCTTACTTTACTAATCTTTATTATTAAATATTATTATTATTAAAATATAACCTTCTCTAG
AAAAAGTGCAAACAAACCCCCCTTTTTTTTTGGCAAAAATCAAAATAAGCTATGAGAGCATTATTATAAAATTTGTAACA
CATTATGTGATGATATTAAAGTTGAAGAGTACGTTATCAAATGTTCATCTAAACCCAACCAAATTCATTAAAAGTTGGCC
CAACATAAAATTATTTAGCCCATTTGCATGAGTTTTCAACTTCTTAGTTGGGCAAACTCTTTTACAATGGAATCCAAATC
CTTTTTAGAGCTCCCTCCAATTTTAATAGCTTCAAGTGCTTCATCTCTCATTTTTTTGGCCCTCTCCTTAAACAAATCAT
TACTCATTGCCTCATTAATTTTTCGACTCAACTCTCTCGGGTCAGGCACTGAGTCTGAGCCCTCACAAACTCGGACCGAT
GTCTTCATATTATCTACAAGCAGCCATGCATTTATGAATTGGTCGGCCTCCATGGGCCAACCCAAAATTAGTACTCCCGC
CACTATCGCTTCCAAGACAGAATTCCATCCACAGTGACTCAAAAACCCACTAACGGCTCGATGACCCAATATCTCCACTT
GTGGAGCCCAACCCTTTATTACTAGGCCTTTCCCTAAGACTCTCTCCTCAAACCCTTTGGGCACTGATCCAAAACCTTGT
TCCTCTTGTTGGGCTGTCAATTGTTTAGCTACTAAAATGAACCTCACTTCACTTTTCTCAAGCCCAATAGTTAAGGCCTC
CATTTGGGCCTTTGTTAATAACTTTTGACTTCCAAAAGCTACATAAAGAACAGACTCATTAGGACACTCATCAAGCCAAG
TAAAAACTCTCTCATTTGCATCAACATTAGACTTCCCAATTCTACCAGGCCCACCAACCAAATTTATAGGCCCAATTGAA
TACACACGCTCATGGCCCATTTCCTTCTTCAAAAAGCCCAAATAATCACTCTCCAAAGCCTCAAAAGTATTGAAAATTGA
CCCAAAACTCCTACCATTTGCAATAAACCCATTTCTAACAATCTCCCAAGTTGGATCATCCTCTTTAAACTTGAGAAACA
CTGAAGGAAGATGTTCCCTCACAAACCTTGGGCTTTTAGGAAGCCCATTAAACTCAACAAAGTCCAAACCTTTATAAGCC
CACAAATTCTTCCAAAGATCAACAAGTATAGAAACCAATAAAGGCCCGGAACTATAAAATACAATTCCGGGCACACCAAC
TTCTTGGGCCAAATCTAAAGTCCAGCCCAAGAAGAAATCATAAATAATCGCGACAGGAGGATTTGATTGGGCCTTAAACC
ATTCTAATATTGGGCCACGAAGCTTACTAAGCCCAGCAATAATTGGGGCATTGCCGGAATTTCCCACATCCTTAACGTTT
TCAACGCCGGCGGGAAGAGATGGGTGACCGGGAAACGGAAAAACAAGAGTTTCAACAGATGGGTGTGTAGAAATAAGAGG
ATCAAGAATCGGAACATTTTTAGGTGTCACTAAAATGGTGATTTTAAAGCCATGGAGAAGAAGTTGATGAGTAAAATCAA
GAAGGGGAAGTATGTGGCCTTGTGCTGGAAACGGAAAAATTAGAATATGAACACCTTTTGTAGAGCTAGACATTCTTGTG
GAGTTGATTTGGCAAATAAAATAAAAATTGAAGAAGGAGAAGATAGGTGTGTAAGAATTTTGAGATGTGAGTATAGATAT
TTTATTGGTAATAAAATATCTTTTATTATTGTGGAGTATGACGATTGACATGAGTGGATGATGATCTTTTTATATGACAC
CCGGTCCACATCATTTTTCTTTTTCTTTTTTGATAAGAAATATGTACAAATGTCAATTTTTAATAAGTTAAACTTAATTA
TTATTATTATTATTATAACTTGAAAGTTAATATTTTTTATTTTTTGCTTTCTTCTTAATTGAGAATCCAGCCATGGGAGG
AGTAGTCCTAACAACATCAAAGGATCAATCGCAAGAATTACCAACGGTACAATCATCACATGCTTTCCTCAGCCCAACAA
CTACTATTACCACCGAAATTGCAAGCTACGCCACCACCAAATTTTGTTGGTGAAAATTCAAATCATCATTATTCAATAGA
AAATTCCTCCATCACTATCAGGATGACAAAAAAGACCACAAATTTTCAGATCTGTAAGTAAGATTATAAAAGTTTATTGC
CGAAATTATTTTTATTATTCGCTAAAGGAAGACCCATTTCTTCTTTGAGGAACTATCAACTTTTGAAGATTTTGAACAAA
AACTACAATAATGGTAAAGATAAGATTTTTTAAGAAAAATATTGTAAAGTAACTCGAGAAAAAAAAAGAAAGCTCATTTG
AATTGGTAAGAATAGAAAAAGAACAAGAAAAAAGTTCTTGGGAAGAAGACAAGTACGGCTATTTTCAAAATTCAAGAAAA
GTAAAAATATTGAATAGAAAAAAGACAAAAGAAGAAAGATTAAAATAAAAAAATAATTCTAAAATATGAAATATACATGT
GGCGACGCGAGTATATCACTCCTTCAATACATATGTGATTATGACATATTAAAGAGGTATATAATCTCTTTTAAATTAGT
TTAGATGTGTCATAGGACCCTACAAAGTTAGAGTGTGTAATAATAATTTTGATCATAATTAAGATGTGTTTTGAACCCTT
CCCTATAAATTAAGACAGAGCGAGTATATAAGTTTGACTAGTATTTAGTATCTGCTTCAGATTCTTGTTTTTTTTTAAAA
AAAATTATACACGACCATAAAAAATTTATAATACCCCAATTTCACTATGAAAACACATACATACTTTCATTAATGTACTC
TCTTTTAAATCCTTTTTTAATTTCTTAAATAAATTTTATGTGTTATTCAAATCTTTTTAAAGAGTCATAAAAAAATATGT
GAAAATTGTGAATGATAATATAGTAAAAGATTAGATTCATAATTCAATTAAATAAGAGTATAGCTTCTTCATATACGGAA
TAAACTTGTCATAAGTTTGTAACATAAAATTATAAGTTTATTACTCAAAATTAGAATAGATGGAGGCTAATATATGAATA
TGATTCTAAAAGGTTGAATATTATATACATTAACATAAAAATAACATAAGTTAGTTTTGTCACCAAAAATAATCATGTAT
TATAAGAGACTGAGCAAAGATGCATAATGCAAATATGCTATTAATCTTAATAAAATGACTTACATATGCCACCTGTTAAA
AAGGGGTAAGGCCTAATAAAGTAATGAAGGGTTCAAATAATGCCACATTGAGGAAAAAGACAGTGGAATTGAAAAAGTTT
CGTTACATCTCCTTTATATTTGAGCTGATATGTTTTATTTAAATCGAGAATTTATTGAAAACAATTTTCTATTTTCACAA
GGTAGGAAAAATATGAGTACACATCACCCTTTCGAGACTCCACTTATGAATTACAATTAGTAAGTTGATGTTATTGCATT
GCCATTAAAAAGACTGAGTATTTCACCATGGTATTTTCTACTTCTTTTGATATATCATATCATGTTTTAATAAAAAAGAA
GAAAAACATAGGTCACATATTCAGTGTAGTTATATAAATGACAAATGAGGAGGGTAGTATATATTTTTTTTCGTCAAGTG
CTATAAATTTTAATGTATCAACATTGCAATCTACAAATTGAATTCCAAACACAATTAATACATTATAAGAAATGACATTT
ATTTGTAACAAATAATGAGACATCTTGAAAATAAATAGAACACAAGATGGACAAGGTCAACTTGTCTCATTTCCCTTCCA
AACATATTATCACATAAAATACATTTATATTTAAGTTTAACAATACATATCAAGAGTTCATCTGGGTCCAACCAAATTCA
TTAAATGTTGGCCCAACTTGAAATAATTTGGCCCATTTGCATGAATTTTCAACTTTTTAGTTGGGCCAACTCTCTTACAA
TGGAATCTAAATCCCTTTTAGAGCTCCCTCCAATTTTCACAGCTTTAAGTGCTTCATCTCTCATTTTTTTGGCCCTCTCC
TTAAACAAATCATCACTCATTGCCTCATTAATTTTTCGACCCAACTCTATCGGGTCAGGCACAAAGTTTGGGCCCTCACA
AACTCGGATCGATGTCTTCATAATGTCGACCAATAACCATGTGTTTATGAACTGGTCGGCCTCCATGGGCCATCCCAAAA
TTAGTACTCCCGCCACTATCGCTTCCAACACAGAATTCCATCCACAGTGACTCAAAAACCCACTAATGGCTCGATGGCCC
AATATCTCCACTTGTGGAGCCCAACCCTTTATTACTAGGCCTTTCCCTAAGATTCTCTCCTCAAACCCTTTTGGCACTGA
TCCAAAACCTTGTTCCTCTTGTTGGGCTGTCAATTGTTTAGCTACTAAAATGAACCTCACTTCACTTTTCTCAAGCCCAA
TAGTTAAGGCCTCCATTTGGGCATTTGTTAGTAACTTTTGACTTCCAAAAGCTACATAAAGAACAGATTCATTAGGACAC
TCATCAAGCCAAGTAAAAACTCTCTCATTTGCATCAACATTAGACTTCCCAATTCTACCAGGCCCACCAACCAAATTTAT
AGGCCCAATTGAATACACACGCTCGTGGCCCATTTCCTTCTTCAAAAAGCCCAAATACTCACTATCCAAAGCCTCAAAAG
TATTGAAAATTGACCCAAAACTCCTACCATTTGCAATAAACCCATTTCTAACAATCTCCCAAGTTGGATCATCCTCTTTA
AACTTGAGAAACACTGAAGGAAGATGTTCCCTCACAAACCTTGGGCTTTTAGGAAGCCCATTAAACTCAACAAAGCCCAA
ACCTTTATAAGCCCACAAATTCTTCCAAATATCAAAAATAATAGAAATCGACAAAGGCCCGGAACTATAAAATACAATTC
CGGGTACACCAACTTCTTGGGCCAAATCTAAAGTCCAGCCCAAGAAGAAATCATAAATAATCGCCACAGGAGGATTTGGT
TGGGCCTTAAACCACTCTAAGATTGGGCCACGAAGCTTACTCAGCCCAACAACAATTGGGGCATTTCCAGAATTTCCAAC
ATCCTTAATGTTTTCAACACCGGCAGGAAGAGATGGGTGACCCGGAAACGGAAAAACAAGAATTTCAACAGATGGGTGTG
TAGAAATAAGAGGATCAAGAATCGGGACATTTTTAGGTGTCACTAAAATGGTGATTTTAAAGCCATGGAGAAGAAGTTGA
TGAGTAAAATCAAGAAGGGGAAGTATGTGGCCTTGTGCTGGAAACGGAAAAATTAGAATATGAACACCTTTTGTAGAGCT
AGACATTCTTGTGGAGTTGATTTGGCAAAAAAAAAATAAAAATTGAAGAAGGAGAAGATAGGTGTGTAAGAATTTTGAGA
TGTGAGTATAGGATATTTTATTGGTAATAATAACATACACTGCCAAAAGTAGAGTTTAGCTTTTATTATTGTGGAGCGTC
ACGATTGACATGAGTGGATGCTGATCTTTTTGTATGACTCCCCACATCATTTTTCTTTTTCTTTTATGATAAGAAATATG
TACAAATGTCAATTTTTAATAAGTTAAACTTAATTATTACTCCCTCCGTCCACAATTATTTGTCAGGATAAGATCATGCA
CACCCTTCAAGGAAAATTTAATACAAGATGTAATTTGACTAATATAATCCTACTATATTAAAAATACTAAAAGTCCACAT
AACTTTTCAATTGAACTACACTATCATTAAGGGCAGAATTGGAAAAAAGTGACTAATTATTTCTTGATTGTTTAAATTAA
GAATTAATCTTGGACATCTATTTTTAGTATACCTGCCAAACAATTGTGGACGGAGGGAGTATTATTATTATTATTATAAC
TTGAAAGTTAATATTTTTTATTTTTTATTTTATTTTTTGCTTTCTTCTTAATTGAGAATCCAACCATGGGAGGAGTGATC
CTAACAACATCAAAGGATCAATCGCAAGAATTACCAACGGTACAATCACCACATGCTTTCCTCAGCCCAACAACTACTAT
TACCACCGAAATTGCAAGCTACGCCACCACCAAATTTTGTTGGTGAAAATTCAAATCATCATTATTCAATAGAAAATTCC
TCCATCACTATCAGGATGACAAAAAAGACCACAAATTTTCAGATCTGTAAGTAAGATTATGAAAGTTCATTGCCGAAATT
ATTTTTATTATTCGCTAAAGGAAGACCCATTTCTTCTTTGAGGAACTATCAACTTTTGAAGATTTTGAACAAAAACTACA
ATAATGGTAAAGATCAGATTTTTTAAGAAAAATATTGTAAAGTAACTCGAGATAAAAAAAGAAAGCTCATTTGAATTGGT
AAGAATAGAAAAAGATAAAGAAAAAATTTCTTGGGAAGAAGACAAGTACGGCTATTTTCAAAATTCAAGAAAAGTAAAAA
TATTGAATAGAAAAAAGACAAATGAAGAAATCATAAACTTCTGAAATACTGAAGGAAGATGTTCCCTCACAAATCTTGGG
CTTTTAGGAAGCCCATTAAACTCAACAAAGCCCAAATCTTTATAAGCTTCAAAATTCTTCCAAACATCAAAAACAACAGA
AATCGACAAAGGCCCGGAACTATAAAATACAATTCCGGGTACACCAACTTCTTGGGCCAAATCTAAAGCCCAGCCCAAGA
AGAAATCATAAATAATCGCCACAGGAGGATTTGATTGGGCCTTAAACCACTCTTAGATTGGGCCATGAAGCTTACTAAGC
CCAGCAATAATTGGGGTATTGCCGGAGTTTCCAACATCCTTAATGTTTTCAACACCGGCAGGAAGAGATGGGTGGCCAGG
GAACGGAAAAACAAGAATTTCAACAGATGGGTGTGTAGAAATAAGAGGATCAAGAATCGGGACATTTTTAGGTGTCACTA
AAATAGTAATTTTAAAGCCATGAAGAAGAAGTTGATGAGTAAAATCAAGAAGGGGAAGTATGTGACCTTGTGCTGGAAAT
GGAAAAATTAAGATATGTACACGATTCTGTGACATTTTGTTTATTCCCAAGTTGAGTGAGTTTGAATTCGAATGAACTTA
GAGATATGTAAGTTTAATATTATAGTGATGTTTATTTGTATGGTGGAAAATGGAGGAAATTTGTTGGTAGGTAGAATTAT
TAAAGTAAGGGCAGATTAGTGATAATATGTATTGCTTGTTTCATTTTGTTTGATCTACTTTTATTTGAAATGTGTATGAT
ATTTTTAGTGTTGTTTTTAGTGGTGCACAATTTAATGAAATTTTCTTGATAATAGCAAATATTCTTTAAAAAGTAGATTG
TAGTGATTTGTTATTATGGAACTTTTTGGGGTTTGGGCTATTAGTACATGTGTTATGAGTGGATGCTGATCTGTTAATTT
TTATTTGCTAAAATGCTAGTATGTCATGTGAAGTATTATGAAAGCAACCTTAAATTTGTTATGAATTAAATATAGCTGAG
AGTTTTAAAAATACCTTTTTCTTGTAGAAATACATTTCTAAATTTTTAATTAACTTAGGAATATTTCTCTTGACTTTTTA
TTAAAAGTCAAATTCTTCTACAATAACTTGAGACCACATGTTATGTCATGTGTCAGATCAGGTGTATATCTAAGTTTAGT
TAGTCAAATATTTTTTTAAAAATTATCAATAATTTAAGAACAAAATTAATAATTTATGCAAAAAAAACTTCTAATCCAAA
CAGGAAAGAGTGAGAATTTAGAGATGTGTATGTTTGAAATCAAAGAAACCAACTTTCTATTAATTTGATTTATAGTCATA
ATTAATTTAGTTATTTATTATTTTTACCATGTATTGTCTTTTAAATAGACAAAAATAGTGGTGTACTATTGCTTTTTAAA
GCAGCAATAATGTCAACAACCTCTGCAAGGGAATGCATATTTTATCCAGAGTAATTAGTTTATTTATTTATTTTATTAAG
AAAAAAATCAATGTATCATATAAATGTTCAGTATATTATTTAAAATTTAATAAATAATTTTTCTCTAAATGTACTTTTTA
TAAGAATAAAAACAAATTAGCATAATGAAATATTTTTAAAACTGAACCAAATCGCAAATCGAGTCAAACCAGAAAAAAAA
CCTGACTAGTGGTTTGGTTTGACTTGATTTGGTATTGGAAAAAAAAACCCCGACTATATTTGGGTTGGTTTGGTTTTAAC
TAAAAAAAACAACCCGAGACCAAACCAACCCGACATTATATATGTAATTTTAAAATTTTATTTTATACATAAAAATATTT
ACTTTGATATAATTTTAAAATATTTCTTATACTATTTCATAGTTTTTATCTTTTAATATATTATTTCAAGTTTAAAACTT
AGAATTCAGAATGGTCCAATAAAGATTATAGTTCATAGATGTTGATAATTATAATAAAACTTAAATCAAAATCAAATTAG
TACTAATGCAAAAAGAAAATCAATTCAACACTAAGAATGACAATAATATTGAATATTTGTTCTTTAGTTTTACATTGGTT
TAGACATTTAAAATACATAATCTAATTTTAATTTTTCTTAAATATTTAGTAACATAACTAATACTTATTAAACTTATAAT
TTTAGCATGATTTAGCACTTTTAAATTATGATCATTTTCATTATGACTTTGCAATATTTATTTTATATGATCATTTTCAT
TATGGCTTTGCAATATTTATTTTATATGTTGATTTCATTATTATTTTTTATTGAATATTTTTGTGTCATCAGTACTCTCT
CATATTTTGTGTTATTTTTTTAAGAAACACCTTAGATAATTGTATTTTGGTTGGACTAAAGAAATATTTTGGAGCACAAG
TTAATTATATGTTTTTATGCAAACTTTACCGAAAAAATCCAAAAATATGAAAAAAAATCCGAGATTTATTATTTTGGTTT
GATTTATAAATTTAAAAATTCGACACAATAGTTTGGTTTGGTATTCCAACCCGAGGTTGAAAAACCCGAATTTTATTAGT
TTGGTTTGGTTTATAAATTTAAAATTTTTGCACAAATAATTTGGTTTGATATTTGAAAAACCCGAACTAATCCGGTCATG
TACACCCCTAGTTATAAGAAGAATCAAGAAATCAAAAAACCAATTAAAACCAAAACAGAAATAACCACTTTGTATTGATT
TGATTAATAAATTTAATAAATTGATATAATTGATTAAGTTATTTTTATTTTGACCAGGTATTATCTTTTAATTAGACAGA
AATAGTCAGATGCTATTTAATTTCTAATGTACAATTACTATTGCTTTTTTAAAGAAGCAACAATGTCAACAACCTCTATA
GGGGAAACAGGGGGTTTATACATTTATGTTAAGTAAGTACACTATTTTAATACTCTCTTCGTCTATTTTTACTTATACAT
TATATTAAAATTAATTGTCCAACAATATTTATCAAATTTAAAAAATCAAAAGATAAGTTATTCTTTTGCGTATTTTATCA
ACACCTCAAACTAAGCCTTGCTTCCTGTCCACAAGTGGGCAATGAAGGTTCTATCCAATATTCCAATTGATGGAACTTTT
GACCAAGATTGTCCGTTGTTGAGATTTAAATCAAAGAGAAAACGTCAAACATTTTCCTTTGACTTAAAATCAGCAGCAGA
CCGTTGGCCATTGAGTGTTATATACTCCCTTATGTCTTGTATATTCGGGAGTACTTTAACATCTTCAATAATCAACAACT
TGTTGGGCCTCAACACATTTCTTGTCTGCTCATACTTAAGGGACCACTTGGCTAAGAGACAAACTATATATGAATTAACG
TGGTAAATATTATAGTTCTCCATTCTCCACCATACAAACATCACTATGATATCAAACTTATATATCTCTTTAGTTCATTC
AAACTCACTCAACTTTTGCTTACTTATTGTGAGAAAATACACAATGTCACAAAATGGTGTACACATCTTAATTTTTCCAT
TACCAGCACAAGGTCATATACTTCCCCTTCTTGATTTTACTCATCAACTTCTTCTTCATGGCTTTAAAATTACTATTTTA
GTGACACCTAAAAATGTCCCGATTCTTGATCCTCTTATTTCCACACATCCATCTGTTAAAACTCTTGTTTTTCCATTTCC
GGGTCACCCATCTCTTCCCGCCGGCATCGAAAACGTTAAGGATGTGGGAAATGCCGGCGGTCCAGCAATTGTTGTTGGGC
TTAGTAAGCTTCATGGCCCAATAGCAGAATGGTTTAAAGCCCAATCAAATCCTCCTGTGGCGATTGTTTATGATTTCATC
TTGGGTTGGACTCAAGATTTGGCCCAAGAAGTTGGTGTACCCGGGTTTGTTTTTTATACTTCTGGGGCTTTATTGATTTC
TATTATTATTGATATTTGGAAGAACTTTGAGGCTTATAAAGATTTGGGCCTTGTTGAGCTTAATGGGCTTCCTAAAAGTC
CAAGATTTGTGAGGGAACATCTTCCTCCAGTGTGTCTGAAGTTTAAAGAGGATGATCCAACCTGGGAGATTATTAGGAAT
GGGTTTAGTGCAAATACAAGGAGTTTTAGTTCAATTTTCAATACTTTTGAGGCTTTGGAGAGTGATTATTTGGGCTTTTG
GAAGAAGGAATTGGGCCATTAGCGTGTGTATTCAATTGGGCCGATAAATTTAGTTGGTGGGCCGGGTAGAATTGGGAAGT
CCTATGAGGCAAATGAGAAAGTTTTCACTTGGCTTGATGAGTGTCCTAATGAGTCTGTTCTTTATGTAGCTTTTGGAAGT
CAAAAGTCACTAACAAAGGCCCAAATGGAGGCCTTAACTATTGGGCTTGAGAAAAGTGGAGTGAGGTTCATTTTAGTAGT
TAAACAACTGACAGCCCAACAAGAGGAACAAGGTTTTGGATCAGTGCCACAAGGGTTTGAGGAGAGAGTTTCAGGGAGAG
GCCTAGTAATAAAAGGTTGGGCCCCACAAGTGGAGATATTGGGCCATGGAGCCGTTGGTGGGTTTTTGAGTAACTGTGGA
TGGAATTCTGTGTTAGAAGCTATAGTGGCGGGAGTAGTAATTTTGGGATGGCCCATGGAGACCGACCAGTTCACCAACAT
GTGGTTGTTGGTGGACAATATAAAGATGTCGATCCGAGTTTGTGAAGGCGCAGACTCAGTGCCCGACCCGATAGAGTTAG
GTCAGAGAATTAATGAGGCAATGAATAATGATTTGCTCAAGGATAGGGCCCAAAAAATGAGAGATGAAGCTTATGAAGCT
GTTAAAATTGGAGGGAGCTCTAAAAGGGATTTAGATTTCACTGTAAGAGAGTTGGCCCAACTAAAAAGTTGAAAATTCAT
GAAAATCGACTGTAAGAGAGTTGGCCTATTTATCGTATGTTCATGCAAATCGACTCTTATTAAACTTTTATCACAAAAGA
AAAAGAAAACAAAAGGACAAGATATAATAGTGAAATATTCACAATGAAAATAACAAAGACAACAATAAAGCTATTGATCC
GATTTTTATTTTTAATGTATTCCAACTTACTTGTTTACAATCTAGCTACAATTTCTTTGTTTAGTGCAGCCAAAACATCT
GAAAACACAAGCCTTCTGTTATGTGCGTAAACTTTCCCATTCCATTTCCTCGCCATTAACACCTCCCCAAGCTTTATAGC
CTCCTTCATCGTCTCCGCTGCACCGTGGTGCGCGGAGTCGACAATACCCTGCTTGATTGCCATGTCAGCAGTCAATTTTG
TACCTCTCATAACCACATCACGCCAAGCTACCGGCGACTTCACTTTGTTCTTCACTAAAGTCACAAACCAATTCGGAATT
TTTAATCCGATGTCAATTTCACTCATGTAGAGAAATCCACGATCCTTTCGCATTAGGACGTAATCATGGCTCATCGCCAG
TACGAATCCGGCAGCTGAAGCGTGCTCGGTGACAGCTGCGATCGTCGGCATCGGAAGGTTGAAAAGGTAAAAAATGAGTG
ATTTGAGCTTGGAGTCCATTAACTGTAAGCTGGATGGATCGGACGAGGGCAAATCGAGATCGTAGCCATTAGAGAAGAAT
TTGCCTTGACCGGTAGTGATTAAAACAGAGCTACCAGTTGCTTCCACCGTTATCCGTTCGAGAGCGGCTCTGATTGAGTC
AATAAGAGAGGGATTTAGCCTGTGCTCATCGTCGTCGGTAAGTGTTAGAATGAACAAATTCCCCTGTTTCTCTAACGTGC
ACATTTTTCCTATGATTTAGCCCAATTAGTATATATTTTTTTATATGCAAATTTCCCCAATGACAGCTGCCTAAATGTTG
ACTAGTTTTTTTTTTTTTTTTTTTTTTTTCGAGTTTACACCTTACAAGCAAAGGTTCTCGGGACAGCTTATACGGCTACC
AAACAATCAATCCTCCGCATTCCCACTAAAGCACTTAAGGGGGCATTTCCGTACTAAGATATATAATGTTAAAAGCACGC
ATAGACGCATACCTGCATTAAAGCTCAATTATTTTGGATTTGCACAGCATAAGGCTCCATTCGAGCCTGACTATTCTAGA
TTCACGCCACATAAAATTCCATTTAAGAAAAACGTTCCCGATCAAGAATTTTTCTATATTCAGGCTTGAACCCAATACTT
CTCTAATTAATGAAAGAGTAGCCTCGTGTAGAAGGGTGGTTGAATGTTGACTAAGTATCAAAGACTGATTCTCCTCTAAG
TAGTGGATTAGTTATTAATAGTTGTATAAATTGAAATAAATGTATTATGTATACATTAATTTGATCGATATAAATACTTG
ATGCAGGTAAATGTTTATCGATCTGCACATAGTTAAGTACTCAATTCTATTGCTAAGCTAATAGAAAGGTTATTGCAACA
AGTCATTCTAGAAACAAAAAATATAATTTTCTCGTAGTGCTTTTATGAATCTAACATTATGATCTTCGTGCTTTTACTAT
CCCTCTAGAAATCTATACACACTCTTGATGGTGGCGTTAATTGGAGTAGTTTCCTAGCTAAATCCAATGCGTTTTCTGCT
TTGAGTTGTGGGTGCTCCATGATGCTCATTGTCACAAGTGATGGCGAGTTAAAGAGAAGGAACCTGATAAATTCAAACTC
AGGAACAAAACCTGCAATCTTCCCATTAAGACGAAGTATTTTGACTTTAGGCAAAGTTCCCACAAACATATCCAAATTAA
AGATGAAATTGTCTTTTAAGATAAATATTCCAACTTAAATCTTTTGTTTTTTAATTTAAATAATGTAAAAATAGAATATA
AGTAGGTAAGAGAACATATATATAAACAAGTGGATCAAGATAATGGATCGTAAATTCACTATGCATGCATTTTATTTCTC
TTATTTGCCCATAATTCATAAATGATTAATCGACTGTAAAAGAGATTCTTTTTAGTGAACGTATCACAAACTTATTCCTA
TTTTATTTATTTTTTTGTACCAAAATAAGTCCCCAAATTACAATTTAGATACCGTTTCATTAGTTAGTGCAACCAAAACA
TCAGAAAACACAAGCCTCCTGTTGTGAGCATAAACTTTCCCATCCCATTTCCTGTCCATCAACTCCTCCCCAAGCTTTAT
AGCCTTCTTCATCGTCTCCGCTGCACCGTGGTGCGCGGAGTCGATAATACCCTTCTCGATTGCCATGTCAGCAGTCAATT
TTGTACCTCTCATAACCACATCACGCCAAGCTGCAGGCGACTTCACTTTGTTCTTCACCACAGTCACAAACCAATTCGGA
ATTTTTAGTCCGATGTCAATTTCACTCATGTATAGAAATCCTCGATCCTTTCGCATTACTACGTAATCATGGCTCATCGC
GAGGACGAATCCGGCTGCCGAAGCGTGGCCAGTGACGGCCGCGATCGTCGGCATTGGAAGGTTGAACAAGTGAAAAATGA
GCGATTTGAGCTTCGAGTCTATCAACGGATAGTGCGATGGATCAGATAATGTCCAAGTGAGATCAACGCCATTAGAGAAG
AATTTGCCTTGAGCGGTAGTAATTAGAGCGGAGCTGCCCGTTGCTTCCGCCGTTACGCGATCGAGAGCGGATTTAATTGA
GTCAATAAGAGAGGGATTGAACCTGTGTTCATCGTCGCCGGTGATTGTTAGAATGAATAGATTTCCCAATTTCTCTAATG
TGCACATTTTTTCTTATGATTTTTGTCAAATTAAAGTATTGCTACATTTTAATTTAGGTGAACGAGTATCAACTTTTATA
TTGAGGGAAGATCGAGTGTACACAATTAAAAAGATGTACTATAAATTTCTAGACCACTCTAAAAAATTAATTTTTCAAAA
GTCAATAATTAGCTTTTTAGACCACATGGGACATATTTCTAGATTCTAATTAAGTTGGCAAAAAGTAGCAAGAGCTTTAT
GCTTACAAAATATAGACAAATTAGATCCAAACATATTTTATATTGTGTAGAATTCTATTAAAACATACAACTTCTATACA
TAATTTTTGTTGTACAGAAATTGGGGCAAGACATACAACTTATTTATGTTTTCCTGTTCAAGTTAATTTCAATATGGAAT
ATCCGCTTTTTGTTTATATCCCACCAAGAATGACAAGGCTTTTATTTCCCTTGTTGTGATGTTATACAAATAACTTTTGA
GTATCTTTATGGTTAGAGTGACAAACAAGGCCATTGCAATGATTTGATTGAATAAGAATCTCGGTTTCATGAAAAAATTA
TAAGGACCCACAAATCGTTGTAAAGGGAATTGTTCAAGATGTGTTAGAGTCCTTCCATATGGTGACGGTTTTTTTATACC
TACTTCAAATAAGAGGCAGCGGATGTGTCTAGAACGAGCATTGTACAACTTGACAAAGTTAAGATCATGTCATATCAAGC
TATTCCAAGCTTTAGAAACACAGTTGAATCTCATGAGACACTTAGCTGGAAGCCATATTAAATTGCCACATCATCTACAA
ATCCATACGCGCCTCCTCATTCCTCTAACATCATCGTTGCGGCCACTTTTCACCTTCCATGTTAACGTAGCTATGGCTAT
GGAGAAGAAAAGAGAAAGAAAAAGAAGAGGAAAATATTAAATTAACCTAGCTAACAAATGAAAATATTCTAAAATATATA
TATAAATCATTATTTACATATATCCAAGATATAACAAAGAAAAATATTATCATATATATATAAATATTATTGAGGAAATA
AAAGTGCACCGACATTAAAATCATTTATAACTAATGGAATAATTTTCGAAAAATATAAATTGATGTAAATAAAACACACT
ATTCCTCTTTTAATTCCTTTAGAACTAAGTTTTATGATTTTGCCATATTTGTTAGCTAGGTTAATATATTTAATATTTGC
CTCCTCTTGTTTGCTCTTCTCCATAGCCATAGCAACTACATTAACATGGAAGGTAAAAAGCGGCCGCCCTCATCCTTTCA
GGATACACAAACTAATCAAAAACGATGTCGAAGGATTACTACGGAGGAGATGCATATGGCACATGATGACATGGTATTTG
AGATATTAACGTTGCTACCAGCTAAGTCTCTTGTGAGATTCATCTGTGTTTCTAAAGCTTGGAATATTTTGATACGACAT
GATCTCAACTTTGCGAATGCTCGTTTTAAAGCCCGTCCCCGTCTCTTATTTGAAGTACGTATAAAAACACCTTCTAATCC
TGAACACTATGAACACTATCGTAAGTACGAACGATTCCCTTTACAACTCGTGGGTCCTCGTAATTATTTCAATCACAAGA
AGATATCTATTTGCTCAAATTATTGCAATGGCCTTATTTGTCTCTATTATCATAAAGAAAGTCAGGGTTACTTGTATAAC
ATCACAACAGGGGAAATAAAAGCCTTTCCATTTCCAATATTCTCACTGGGATATACAAAAAGTGTTTTTGCATGTTTGTA
TCTGGGATATGATCCGGCCACAGAAAAATACAAATTACTTTTTTGTATTTACAACAAGAAAAGAAGGCCATGTATAAAGA
TTCTAACCCTCGGAACTAACTCATGGAGAAGAATTTGTGAAAACAGCACTTATAAACTTTACAATTATACTTGTACTTTC
CTCAATGGGGTACTTTATTGGATTCACCATTACCTAAGTACTATGACCTATTTCAACTTTACTGATGAGAAGTTTGGAAC
TCTTTCACTTCCACAAAAGAGTGAAATAAGCAAAATTCAAACTGCATTGTGGGAAAAGTTGATTCTGCACCCACCTAACC
AACCTAAAAACTGTAATTTGGTGTACGACGAGGTCAATAAGGTTTTCAATAAATTTGACTCTAATCCGGAATTGGTGAAG
AAGAAAGTTGCCTTTCTTGAAGCAGAAAACATTGTCGAGAGAACAAAGGATTCGAAAATGATTTTTGCAACATCAAGTCT
TATTAGCAGCTCAACCTATCTGGTGTTCCCCTATCATTTTGCGGAAAGACATGTTAGCAGGTTTGTTGAAAACATTATCC
CATTGAAATTTATTATTGACGTTTAGTTTTAAGAGTATTAGAGAATTTGTTTTAGATTCTAGTTTTGATAGTAGACCAAT
TTATCACATTATAGTTTTTATTCTACTTTGTATTGGTAAACAGAGTTGTGTTTTCATAGTACTATTGGTTATATTGTTTA
ATTCCTTAACTGAAATGTTCAAACATGCAATTTTATAATATTTGTTTGGTTACAACACTTTCGGAACTTGTGATGTCAAA
CATGTCACAACACTAATTACTGTCACGTTTAGCCCTAAAGCCTTGACAAAGTTAACACGAACATGACCAAGTCCACCAAG
ACCTACTACATCAACGTGAAGTTCCGGTTTATCTAGTCCAAAGTACCTCAACGGGCTGTAAGTTGTAATTCCAGCACAAA
ACAGAGGTGCTGCAGAAGCTAGGGGCATGTTTTCTGGGACACGAACAACGATTATGTCTCAGTAGCCTCCGTACGTTGGT
GTTCCATCGTGGTTGGAACAATAATTCTCGATATCTTTGTTGCAATTTTTGCAAGATCGACATGATTCAACTAGGCACCC
CACACTAGCTTTATCCCCAACTTTGAATTTCTCCACCTTACTACCAACCTCAGTTACTTCACCCACAATGTCATGTCTAT
ATAAGAACTTATACACTATCAGGTCACTCAAAGATAACTAATGATCGGTCACCGACCATAAAAAGAGGGATTAGTGACAT
AAAAAAAAAGACAGATTACCAGCTACAAGAGGTGCTGACATAATGACTGTAAAATTCTTTTTTCACAAGTAAACATACAT
GACAATTTGCATCTAGAAATGCAAGATGCAAATTCTAGATGATTTTAGTTGCAATTGTTATTATTGCTAAATAAATGCCA
CTAAAATTAAACCTTTTAGTGGCAATGGTTAGAATCTTTACCCGTCCTTTTTATTTTAATTTTATAATTATCACTAAAGT
CTTTAGCAACATTAAATTAAGTTACAATTAGCTAATTATCCGTAAAAGTTGTAGCAACAACTTATATGGCTGCTAAAGGG
CATATGTATTGCCGTTAAAGTCTTTATTGTTGTATTGTGTTCAAATGAAAAAAAATCTCAAAGAAAGCATATAAATGTCA
TGTTATAATTCTAACAACTTTGTATTTAGATGTTTCTTTCTCTTCTGTTAGCATTTTAAATGTCATGTTATGCAATTCTT
TTTTTTTTTTATATAAACTTTGCCTGCATTGATCTTGGAGTGCAAAAAGTTACAGGTTGAGTTTGGCATCCCAAACTATA
TACAAGATCATTGAGAAGAGGCTATTATATTTGTACTACTCCTTAACCAAAAAAGGCCCTAATGGCCAAGAAATCTAAGG
AGGTTCGTAGATAACATTGCTATCCTTTACCTCTTTGATTCTAAGGGATGGAAAACCCCATTTGTCCATATTAGTGAGCC
CTTTAATAGCTGCTGGCAGATCAGAGAAGGAGTTGAATATTTGAATTCCATTACTTCCATGGCTTAGGCAGGCTAACTTA
TCGGCAGTTTTGTTAGCTTCCCTGTAGCAATGAGTGATTGTAAATTCATGGGATATGAGTCTGAAAAATACCCCAACTTT
GGTCGGATTTGCTGTTGCGATACTAAACTTTCATAAGGACCTATTACCTCCCTAGACTATTTAATACCATATTTTTTCCC
CCCTGAACTATTTAATAGTGTATTTTAAAGGTATATATGTGCCCACGTGGACACATTGCTATTTATAATTTTACATTATT
TTTTATGTCCACGTGGGCAAATATATATGTTTAAAATACGATATTAAATAGTCTAGGGAGGTAATAGGTTCTCATGAAAG
TTTAGTATTGCAACATCAAATCCGACCAAAGTTGGGATATTTTTCAAACCCTTATACTTAAATTCATTCACTTCAACTAG
TTTCTAAATGTCTTCTATGAGTCTCAAAATCATACTTTGTTTATGCAATTTGTAACTATGATTTGCTCATTTGTTATAAT
TATATAAAAGTAGGGGAAATTTTAATAATTTTCACAAATTGTGAGCTTTTATTTTTAAAAAAAGAAATACGAATTAGAAA
ATTAAAATTGGATGTCCAAATAAAAAATGAAATGATAATAGGCAATATGAGTTTGGCAAATACCGTTGAAACTATATCCG
GGCTATCTCTTTCCATGGGATCGATCCGGGCTATCTCTTTCCATGGGGATCGATGAGTGTGTTCGGATGACATATGAAGA
TTTCAAAGAACTTATCGATGAGACTATGCTTGATGTTGATGAGGTAAGGTTAATATTTTTATATTTTGATATGTATACCG
TGTTACTTTTATTTAACTAGTGTTTTTGATTGTAGGAATAGAACAAATCACCATACTATAACAACAAAACATTTTATGAC
ACCTTATATCTTGCTATGAATGAATTATTATATTTGGAGTACTCTGAAATATATTCCTATGATGAGGATACTACGTATGT
CGATGATAAATTTGCGAATATGTTTCATTGTTTTTTCTACAACGCAAATCGCCAATTAGTTTTTCATGAGGTTATTATTT
CTTTATTAATAATTTTTTCTATTTTTTTTCAGATGTGAAATTGGAGATGGAGATGAAGATTCGTATTGAAAGTGGTTCTG
TAGTCTCCAATTTTCTCAGCTATTTAAACTGTAATTTTGAAATGTGGTTCTTTAGGCAATATGAGTTTGGCAGAAAAAGT
ATTTTCTAGAAATACCGTTGAAACTATATTTGGGCTATCTCTTTCCATGGGGATCGATCCGGGCAATCTCTTTCCATGGG
AATCAATAAGTGTGTTCGGATGACGTATGAGGATTTCAAAGAATTTATCGATGATACTATGCTTGATGTTGATGAGGTAA
GGGTAATATTTTAATATTTTGATACGTATACCGTGTTACTTTTATATAATTAATGTTTTTGATTGTAGGAATAGAAGGAG
TCACCAAACTATAACAACAAAACATTTTATGACACCTAACATCTTGCTATTGATTTCCAATCTCATAAAGAATCCTTCTA
ATCGATTTCCTTTCTATTTGTTTTTAGAATTTTAGCATGAGTTCCATACTCTTTTATCAATTTTAGGCATTGAATGACTT
AGTTCATGGGGTACTCTGTTTGGTGAAGGCTGAATTAATTACGTTTGATTGTATGTTTTTTATGAATATATTTATTTGTT
TACAGATTTTACAGAAAGACATAAGAAGATTTTCTTACTTTTTTTTTCTTTTCAATTCAGTCTCAAAGGTAGAAGATGAA
AATGAGGAGCAAGTAGATCTCAGAGACGCATTCTCCTCCGAGAGTGATGCAGATAAAATCGAACAAATACTAAGCAACAT
GACCTTGACAGAGAAGTCCTTTCTGCAAATATTATTGAACCTTTATCTAAGATATTTCTTTCTATGAGAGAAAGATAAAT
GTTTTCTGATGACATATGACAATTTCAAACAATTTGTCCATGAGGCTTGAATATGTAGGTGAATATATTTATATTTTGGC
AGGTATAGTGTTACTTTTTTTTTAATTAATGTCTTTGATATAAGGGGTGGAAAGAATCAGACTACTATAACAACAAATCG
TTTGATCAGAACTTGCGAGTTGCTATGGATGAAGTGTTACACTTGGAAGATTGTAAAATATATTGCTATGAGGAGGATAT
TTCATTTGTGGATGACAAATGTGAAAATATGTATCATTGGTTTTTCTTCAGTCCAAATCGTCAATTAGTAGTGTGTTTTA
GATTGGGAGTATATAAGTAAGTAGTGATATATTTGCTAATTTTCATATTTTGTTATTTCTTTGTTATAATAACTTCTACT
TCTTTTTCAGATGTGAAATTGGAGATGGAGAAGACTATGGACAAAATTTTATAGTCACAGAAATGTTATGACATATTTGA
CATCACAAGTTTCGAAAGTCTTATAACCAAACAAATATTATAAAATCGCATGTTAGAACTCCATATGTATGCTTGCGTGC
AGTCTCTAAGTCTTTTCCATGACAGACATTTTAGTTGTATACAAGTAAATGAATTAAACATCATAACCAATAGTTCAATA
GTAATTATTTGCTTTAGACACCTAAAATATTGAGGCTCGAAACATTCTAATGGTAATTTTATGATTTTATTTTCATTTAA
GTTTAAAATTTATATTTAAAAAAAGAAGAAAAACTATTTATATTTTACCAAAAATACTTTAGAACTTCGAATTATATAAC
TCAAATCTTCATAATAATAAATAAAGTTTTACAATACTATCCAAGATAATATATTGTAAACACATCACTAAGAACTAACA
TTATCTGATTAACTAGAATTACAGGTGATAATATATATTCGCTTTGATTTTCATAATTTTGTTATTTCTTTATTAATAGT
AACTTCTTTATTAAGTGATGGAATAGTCACACACATTTACTCATAAAATAAATATAGAAATATGCAATTTATTAATGAGG
CGTCTTAGACTATTTTGATATCTTATTTATTAACTATGATTTGCTCATTTGTTATAATTGTATAAAAGTAGGGGAAGTTT
TAATAATTTTCACAAATTGTGAGCTTTTATTTTTAAAAGAAGAAATACGAATTAGAAAATTAAAATTGGATGTCCAAATA
AAAAATGAAATGATAATAGGCAATATGAGTTTGGAAGAAAAAGTATTTTCTAGAAATACCGTTGAAACTATATCCGGGCT
TTTGATATCAGGGGTGGAAAGAATCAGACTACTATAACGACAAATCGTTTGATCAGAACTTGCGAGTTGCTATGGATGAA
GTATTACACTTGGAAGATTGTGAAATATATTCCTATGAGGAGGATATTTCATTTGTGGATGACAAATGTGAAAATATGTA
TCACTGGTTTTTCTTCGGTCCAAATCGTCAATTAGTAGTGTGTTTTAGATTGGGAGAATATAAGTAAGTAGTGATATATT
TGCTAATTTTTCATATTTTGTTGTTTTTTTTGTTAGGCGAAATGGTCTGATGAATCCTTATACTTGTATCAGTTTGTATT
TTGAACCCTTCTACTTAGCCCTTTGTCATTTGGACCCTTAAACTCAATAAAAATAAGATTTTTAAATCCTTGAACCATGT
GTGTAGCTTACTCTCCCTTACATAGATGACATGTCATATCCATGTCATATATATTAATGCCAAGTCATAATTTTCTTCAT
AACTACTTTTTAATTATTAATAAAAATGTTAAATAAAAGACAAAATCAATAAATTTTCTATTTTACCAAATAAAATAAAA
TTATTGTTTCTCTCACCTTTCCTCCACCTCTCCTAACCCACAATCACTGTCAAAACTCAAAACCATCTCCATATCTCCTG
TTTTTTTCTTCATTTTTTTTCACAAAAAAAGGAGGCATCACTTTTTTTAATGAAATTAAACAGAAATATAACATCTTTAT
GAAAATAGATTGGGAGCATTTTTGGGGTCTTTGTAGAAGAAAAAAGAAAAAGAAAAGGCCGTCGCCAGAGAAAGCCATCG
CTGCCGTCGCCGGAGAAAGTCATCACCGCCGTCGCCATTTTTGCTAGCGAAATCACATATACTTCCTTCCTCACCTATCT
TCATCTCCGCCGCACACCATCACTATTTTTCTTTTCTCCTCCAACCTCCACAAAAACAACAACCTAAGCCACCGCACCAT
CAGATCTGGCCAAAAAACCTCTTCACTGCCATGACCGCACCCTCACCCACCTCGTTTTCCTCATCACTAACCAGTGTTGC
CCCTCTCTCACACTCTACTGCGAAACAGTGGTGGCGCTTCATCTCCATTTTGTTAACTTCTTACTTGGATAGATGACACC
ACCAACGCCTTTATTTCTCTCTCACGCCACTGCGATTCAGTGGTCTCCGGTGTTAGTAAATTGTGGAGAAGAAAAAAAAA
GTTTTGGTCAGCCGTGAAAATGGCCAAAAAGGAAGGGGTAGTGGGGAAGAAGAAAAGACTCTTTTAATTAATTGTTTTTT
TTTTTAAATATTTCTTTTTTAATTTTAATATTTTTTTAACCTAAAAAAGTTATTCACTAGCCTTAAGGTGCGTGAAGTCA
CATAGTTTCGCCAACTCAGCCATCTTAAAGACACATAAGCTTGGTCTAAGACTGGGCAACGGACCGGAACGGAATCACCG
GACCGGAATGAACCGGTACCGGACCGGAACGGGATGGGTTGACCGGAATGTTGACCGGTACCGGGATGAACCGGACCGGA
ATTACCGGTACGGATACACGGTTCCGTCCCGTTCCACTATATACCGGGATGGAACCGGAACGGACCGGAACGGACCGGAA
TGGAACGGGACGGGATAAACGGAACGACACATCTAGCTATTTTAAAAAATGATTAAAAAAATTTAGTTATTTTAATTTTT
TGAAATACAAAAATATTAATGTTTTTTTATTTTTCTAAGTTTAAATTAATAGTTTTGAAATTTATAATGTAGTTTTACTT
AAGTTTATTTTAAAAATATTTTTTTTAATTTTTACTTATTAAATTTGCAAGTTAAGTTTAATAAAGTTTTTTTAAAAAAA
TATATTTTTGAGCTTAGTTTTAAATATTTGAATCTTTTGAAGTATGCAAGTTAAGTTTAATAAAGTTTTTTTTTTAAAAA
AATATTTTTGAGCTTAAGTTTTCAAGATTTGAATCTTTTGAAACTTATAAGTTATTACTTATTAATATGTTATAACTTAT
AAGTTATATTTATAACTTGTAATTTAAATAACTTAAGTTTGTAATTTTAAAAAATTAAATAAAAATAAGGATAAAACAAT
AACACAAAGTCACAAATTAAAAAATATCAATCCAATATTCCAATTTATTTAAATTTGTATTACAAATTACAATTTACAAC
TATTAGTAGAGTGCATAGTTTACGCAGCCACCTTCTAGGAAGGGTTCTGTTTCAACTAAGCCTCAAATGTAATACTAATA
GTTGTATAGTCCCGTAAATTCTTTCTCTAACTCAGCTATAGATTGACCGTAATCAACTACTGGTCTTGGTAAAGCTCGTT
GACGATCTTGAAGTTCCATGCCATCGTCACTACCACATCCAATGGCGGAATCTATGAAAAGTTCAAATTGACTATCCAAC
TTTGGAAGTCCTTGATTTCTCCGCTCAGCATTTATCCAATCTCTAAACAACACCGATATCTCCAAACTGTCTTCTGCTAA
CGAATATCTGTGGTCTCCAATTTGAAATCTTGCCGCGCTGAAAGCTGCCTCCGAAGCAACTGATGATCCTTGAATTGCAA
GCACGTCCTTCACCATCCTACTAAGTTTTGGAAATTGAGTTCCACGAGCCCTCCACCAGTTCAATAATTGTGGTATACCT
TCATCGTTTGTAATATTATCTGAACCCTGTTCAAGATATTTAACAAATTCACATTTATTAGAAGAGTCAAGACCAAGTTT
ATGTTTCACTCTACCATGGGCACCTACCTGAGGCATAGACATTTGAGGATTTTCAACATTATCTAAAGAACAATATTTAT
CATACATTTCTTTAGCAAGTAATTTTATACTATTTTGACATGTTACCAAATCAGGTGTTTCTTCTGGTTTAATATCTAAA
TTTTGATAAATGCATTCAACTAAAGCTTTTGCACCATATTCTTTATATTCGGGGTTGAAAAGAATTGCAGTTAAATAAAT
TTGAGGGATAGGAAAAAAATATTTCTTAAATTTTGTAATCATAACTTCAATAGCAATGGTAAATAATTCATGTGTTTTAT
ATTCAGCAAAGATATATGAAATCTCACATATATGTATTAAAATTTCAGAAATAGTAGGATAATACATTCCAGAAAAAATT
TTAGTAGCATCATAAAACGATTTCAAAAATATTCTAAGTTCATTTACTTCATTCCAATCACTATCATTAAGTTTAAATTC
AGGATAAGCATTATGACTATTAAATTGCATAGTAATAGGCTCTTTATATGTATAAGCAACTTCAAGCATTTCATAAAAGG
AATTCCATCTAGTTTTTACATGCTTCGGAACTTTTCTAAACGGAAGTTTACATGCATTACAAAGCTCTTTAAATTGATTA
ATTCTACTACTACTATTCATATGAAAAATATAAAAACAAGCATTATCAACTTTATCACAACTATTTTCAAATAATTTCAC
ACCGTCACTAACAACCAAATTTAATATATGCGCAGCACATCTAACATGAAAAGCATATTTACTAATAGGACAAAGTCTAG
TTTCTAGCATATTAATAGCATTTAAATTAGCAGAAGCATTATCTAAAGTAATACTAATGACTTTATCACAAAGACCGAAA
AAATCTAAAATTTCCAACACAGTAGTAGCAATATACATTCCAGTTTTTTTCTTTTGACAAATTTTATAACCAATAATTCT
TTTTTGTAAATTCCAATTATAATCAGTCCAATGCGCAGTAACAGTTAAATAATCAAAACCATTAGGACTACGACCCATAT
CAGTGGTAATAGCAACTCTACAATCCATTATTTCAAAATAGGCACGCAAATATTGACAATGTTTTTCTTGAAATTCAAAA
ATATCTCTTTTTACCATGCTTCTTGATAAACCTTTAAAACTAGGATTATATGTATCACGAATATATGCAATAAAACCCGG
ATGTTCTCCAAAACTAAAAGGTAAACCACAAACAACAACCATTTTAGCAAAATTTTCACGATCACGATCCTTATTATAGG
TTCGATGTGTAAGAGGACCACTTGGGTTCGAAGTATTTAATTCACCTTGAACCATATTTGACCCTCTAACCGATGTTTCA
ATGTTAGAATTTTCACAAACATTAAGAGAAGATATATATGCAAACCACTCTTTACTATGCTTATTAATCAAATGTTTTTT
TAATCCCCCCGTTGAACCTCCACTCCCACCAGATGTATATTTAAAATGTTGTTTACAAATATTACATATACTAAAAGTTT
TTTCTTCATTCAAATAACAAAATTTCCACACATGTGATTTTAAAACACGTTGTACCTTGGTCTTACCTCTAGTTGGAACA
ATAGGAGGACGACTAGTTCCAACTGAAGGATTGTCCTCCTGAGGTGAAACTTCAGTACTATTAAGGTCGGGACTAGTCGG
TGTATCATCTAAATCTTCTTCATCAATTTCTACTTCTTCATTTTCTTGATAATTACCATAATGTCTTTCATAAACCTCTT
CGGGAATTATAGGAGTATCCGAATTAATTTCTATAGGACCGGGACGAGAAAAACTAGTTTCATTCACATGAGTAAATTCA
TCAGTATTCATTCTAACAAGAGGAAAATTAGATTTAGAAGAACTAGAACCCTTCTTACTTTTTGTAAGCATATTTTTTAC
TCCGTGTACAATACCTTTTTTACCTCCACTTTTTTTAGAAGACTCCATGCTAAAAAATTATAAATTATGAAATACGAAAT
TTAACAAGAACAAATAAAATATAACAAGAACTTACAAATAATAAATACAAAAAATAAATATAAGATTAGAGAGTGGAACG
AAGTTACCAAACGCTTGTGTAAAGAACAAATGATTATAATCGAAAATTGAAAAATTGATGTCGAAACTTGAAGTTTGAAG
AAGATTCCTACTCCAAAATTCACCAAATGATTGTTGAAATCTTCACAATTACAAAATAATATGATTGAAATTTGAAACTT
GAATATTGAAAGTATGAAACTTTGAGCAAGATTGAGAATTGAGAGAAATTGATGATTCTTAATTGTTAACTATTGTAAAT
ATATAAACTGTAATTAAAAGTATAAAAAGAGGGAGTATATATAGTTTTTAGAATTTGTGAATTGTGATTATGTGTTAGAA
ACTTGGAATTGAAAAATATTATAGTCGTTGGCTCGTTGCTAGTTGGAATTGAAAATAAATCCGTTGAAAAAATAGGGGCA
GGGGATGGGACTTGTCAGCAGGGGCAGGGGCAGGGGCAGGGGCAGGGGGCAGGGGCAGGGGCGGGGGCAGGGGGCAGGTG
GCAGGGGGCATCAGGCTTTTCAGCCTTTGCTGACCCCTAGGAATTTTCAGCCGTTGGTCACTACTCACTTGGAAGTGTAT
ATATATATATATATATATTATATATTATATGGAAGTATTATATATATATATATATATATACACTTCCATATATATATATT
TATATATATATATATAATCCCTAGGATAGTATGGTAGATTACATTAATATATTTAAAGAATCATTAAACTGTCGGTACTC
GGTACTATAATTTAAATCCATGAATATTTTGGGACTGGGGTAACGTGATGAACATTTTAGTTTGAAAAATTTCAAATTTT
AGTCAACTTCGTTCTGTGTAACAATCAAATCCACGCCACAACAGCACAACTACATCGATGTTGGCAATTTTCAACAATTT
TTAGGCTATTCTGAATTTCTGATCACTACTAGGGAGAAACTCGTGCTTTATATATATATATATTTTATTTTTATTTTTTT
TCTCTTTGATTCCATATAGTAATTAATAACTAATAAATCAATGGAATACATGTTGGAAGCAACATATACAAATATTAAAT
ATATATATATATATAAAAAAAAAAATTAATCGGAACCGGACCGGAACCGGACCGGACCGGAACCGAACCGGAATAAACCG
GGATGTACCGGTACCGGTACACCGGTATCAAATTGTGGTACCGTTCCGTCCCGTGTACCGGCTCACGGTGTCCCGTTCCG
TCCCGAATACTACCGGACCGGAACGAACCGGAATGGTACCGGAACGGTACCGGACCGGTACCGGTACAACCCGGTCCGGT
GCCCAGCCTTACCTCTTATATAGAGTTTTTTTTTTTCTCTGAATAGAAAATGAAGTTAAGTTATTTTACATGTTTAGTTG
ATAATTTATCCGAGTTATAATTACTAATTATGTGATAAATTATCTTACACTTTATAAGTAAACAAAGAATTGAGGGATAC
TAAAAATTTATTTTGAAATTATGTACTACATTAAACAATGCCTATTTATCATCATATTAATAAAGGTCTTTTAACAAAAT
AATTGACTAAATTAAAACTATCTAAATAGTTATTTATCTTGATTCCAATCTTTTAGCATTATGACAATTAACAACAATCA
AATATTTTTTTTGCTGCTTCAGTCTATCGTAGCAATTAGTAACAAGGTTACTATAAACAACTATATATACTCCCTATACG
TTCACTTTTATTTTTGTTTAGAGTCAAATTATAAGAATTTTGACTAATACTTTACAATATATTTTTTCATCATATTGATA
TGCAAAAAATTGCAATTTATAATCTCAATTTATGTGGTACAAATGAAATTTCAAGTTATGTGGTACATATGAAATTTGGA
GAGTCGGTCAAATATTCTATATATTTTATTAAAAAATAAGTTGTTAATTATATAGTTGCAATACTTTTTACGTTATTTTC
AAATCATCAATATTACTTTATCTATCTCAATTTATGTAACACAAATAAATCTTGAGAGTCAATTAAATTTTATATATGAT
TTTTAAATATTTTAAGTTGTTAATTATTATGATTTATAGTATTTTTACGTAATTTTTAAATAATATATTTTACTTTTCTT
TGTCTCAATATACGTAATATTGATAGAATATTAAGAGTTGAATAATATTCATGTAATTTAATTATAAAACTATTTTTAAT
ATAATGATAATTTGAAGCAATTTATGTCAATTTAGATGAGTGCATATGTCCGGAAACTTCTCTCTATATATAAAAGAAAT
AATTAGTACTAAAAAGTGAGAAAGAAGGAAGTAAACATAAAATTTGTATAAAATAACAAAGTTGCACAGGTTTGAATACG
CGACATTGTCTCAAAAATTTGAAAGGCTTACCAATTGAGCTACACATAGATTATCTATTAGGAGTGTCACTCGCACTATA
TATCTCTTTTATATGCTTTTCCCATTTAATCGTACATGCATTTTTAGTAAATTTTTCCGGTAGTGTTACGTGACACCCCA
TAAACCTTCTTAAATCCTCCTCTGACGGTATGGTAAATCGGTAATTATAATTTGTTTAATTTCGACTACTATATTCTCAT
ATAATAGAGTATTATGACTTTGACAATTAAAAAAGGTCTCAATGGTATCATACTAAAACATTACACATCTAGAAATATAT
ATGCAAAATAAAGTACAAACAACTCATTTTGTTAATCAATTACAATATAAATACATTTCAATCGAAATAGAGTAGTCGCA
GTTTCAACTTCTAAACATTTAGTTTATATTAATACTAGGTTGCATATTTGTTAGTATTTTAATAATAATATATATGTTAT
TTATGTAACTATATATATTTCGGTATGGTATTCGGTGTTTCGGAATGCTATTACTAAATGCCAAATACCGTATCAAATAC
CAAAAAAATTTAAAAGGTATACCATATGCCATACCAAATACCATAATACCCCACAATATTAAAAATTTTGGTATGGTATG
GTATGGTATGGTAATTCGGTATATATCGTACCATGCCCACCCCTAGCTAGGATAAATTTTTTCAAGTCCATTTAAAACTA
GGGCTTATAAGCCCAACCCATATAAGTCATTGGCCCTTGAGGCTTGATCGGGGACGACCGAGGTCGGTCCATGGGCCAAA
ACTATTTATTTAAGGGTAATTTACAACAATCTTACTGTTATATGAGCTAATTACTTAAATGCACGCTATGTTGTAATATT
ACAAATCTTACCTGATTTTGGTACGCCTAGATATATGTATCTCGGGATACATGGACTTAAAATTAAGTTAATTTGTTCTG
AATACACTCTATCCAAGTGGATTCATATGTATATAGGATACATAAACAAAGTCCGCGCCCTCGCCTCTCTCCGATCTCGC
TCACCACTCTCTTATCTCACTCGTGTATCTGGGATGCATCATACCATATACATGTATCACGTGTATCTAGTATCCTAGAT
ACATGCTATCATACTAGATTTTTTGCTAGTGTTATTGAAACAACACCATTGTTTGTCATATTTGATTTGAAAATCTTCTC
ATTTTCTTGATGTTATAGAATTTTAAGTTTGAAAAGAAAAAAAAAAAAGGGCTAGCTCAGCCAAGCCCTCGGCCCTTCCA
TATGAAGGGACGGCCCGCCCTAGCACATCAAATTTCTTGGCCCCTGAAGCTTGAGCCGGGTGGGGCTGGCCTGAGTTAGT
TCCTAGAGTTAGAATCTTTAAACATAGCCTTTTCTTGTTGTAAATACGATCGCGAAGTAATTTGTATCTTTTTGTGGCGG
GATCATATCCCAGATACAAACGTGGAAAATTCCAATCTCTTTTATATCCAAGCGAGAATGGAAAGGCTTTTATTTCTCCT
GTTGTGATGTTATACAGACCATTGCAATGATTTGAGCAAATATGAATCTCCGTGTGGTGGTGGAAATAATTACGAGGACT
CACAAGTTGTGTTGTGAGTGTGGAATTAAAAAAGGTATTTTTATACCTACTTCAAATAAGAGGTGGATGGCTAGGGGACG
GTATATATCTAGAACGAGCAATGTGCAAATTGAGATCATATCGTATCACACTGTTTCAAGATTTAGAAACACAGTTAAAT
CTCATAAGAGACTTAGCTGGTAGCCACGTTAGTATCTCGAATACCATGTCATCTACGAAACCATGTGCCTCCTTAGTACT
CCTTCGACATCGTCTTTGTGTATGCTTTTCACTTTCCATGTTAACGTAGCTATCTGTATGGAAAAGAGAAAACAAGAGGA
GTAAAATATTAAATTAACCTATTACCTAACAAATTAAGGTCACTTCGTACCGTAATCGTATTTGTATGTGTATTTACTTA
TTCTTTAAGGATACGTACTACTTCTCCATCCTTAGCTAACAAAGGAAAATATCTAAAAAATATATATCCAAGTTATATGA
ACATTATTGAGTAAATAAAAGTGCACCGACATTAATTAAAATCATTTATAACTAACTGAATAATTTTCAATTGGTGTAAA
TAAAACACACTATTCCTCTTTTAATCCCTTTAGTAGTAAGTTTATGTGGTTAGTTAGTAAACATTTGGGAGGCTAACGAT
CAAATGTTTCCTTGATTAGGAGGGCAAATTGCAAAGAGCTCAGTTGAAAACAAGTTAATACTCTTCTTTACCAATGGAAT
ACTTTGCGCAACTTCTTCTTTTTTTTTCTTTTTAATTTACTGTATGAGCATGCAATTTTTTAGTTTGGTGTCCATTTTAA
GGTTACTTTAATTAACAAACATATTATATTATTGTTTTCCTTTTTAGGAAGTTCGCCGATATAATTTGCTAGAAAAATGA
AATGTGATAGTTCATGTTAGATAATAGTAATAAATATGGACATCGTGACACTGCCAGTCTGCCACTCAAAAAGTTTTATT
GATTCACTTTCAGCAACAAATTAAAGCAACTGTTAAGCATAGATGACTCTATCAAGCAAGCATAACAGGCATCAGATAGG
CTGATTGACACCTAAGTTGCTCCAAAAATGTTGCCGCACCCGTGTTGGATCCTTAAAATCCAACACACACCCATCGAAGA
GTCTGAGTGACACTATACTAACTCAGTACATTTATAGTGGGACTTGTTTAGATGTCTCTTCTTTTCTAGAGCTTATATCA
GTTGCAAAGAAAATATGCAAGTTTGCTAAAAAGAAGGTAATATGGAGCAGTCTTTAAGCAAGAGCTACAAATCATGCCAT
GAATGATCTCCAAGAACTCAAGCCGTAACAGCTCCAGCAGTCGCACAACTCGCGTGCCCCTATTGGCTAGGATCCGAAAG
GACAGCTGCCTATATGTTTCTGAGCATCTGCAAAAAATCATCAAATAGAGACTTAATGGAGGAACAGATGCAAAATTCAC
TAGTTTGAAATGAACTTCAGACAAATACGAGCAATTCTAGCAAGTCAAAACTGGAACAAAGAACTGATAGTACTAAAGTT
GAAGGCAACAGAACAATATAAGGGATACGATACCATAACCGAAAACCAGAAAAACACAGAAGAACATTCGGTACCTGTTA
ACTTTTCTTATAGATGCCGAAGTCCTCTGTCTTTTCTCCACACAAAATGTGTTTCGTCGGAGGACATAATTTCCCTATGA
CCTCATCTATCAAGTCCATATAACTGCATAGTCAGTGCAATTACAAACCTTTCAATCCAAAAAAATTGAAGTCAGGAATG
AGTTATTAAATAGGTTCACATACCTTATAAAATCAAGTTACAACTTCTACGAACTTCTCTCGTAACATCACATGAACCAA
GAAGCTCACATATTGCAGCAGAGCACAATAATCATCCTGAATTGGTTTCTCGTACACTTAACCACACATGAACCAAGAAG
TTCATATATTGCAGCAGAGCACAATAATCATCCTGAATTGGTGTCTCGTACACTTAGCCACAATTAGAGTCAGTATCTAA
CCCACACTTAATCATCAAAGAGGCCAACTGGAACACAGAATTGTGATCACGGAAACTGTTAAGCATAACAAAACAAATCT
GTGAATCAACAGATATGCCATGAAACAACATCATACGCAGAAAAATATCTACGCCAGCTAGTAAGTTTCTTTTGCACAAC
CTATTAATCACAGCACTATAATCTCTAATAGAGATTTCAAAGCCCTTCTCAATCATCTTTTGGAACAGAACCACTGCCTT
ATGCACTGATCCTTTTGCACAATGTGCTTTTATTAGAATGGTGTAATCACATTTCATCAGGCCGCCAACATCTTGGAGTT
TAGAAAATAGTTCCTCCGCATCCTTTAGCTCTCCATGTGTACAATAACCATTAAGGAGAATGTTGTACGTGACACGACTT
GGCTGAAGTTCGTGCACCGCCATCTCTTTATATAATTTGCAAGCGCCTTCCATATCGCGAGCTTCACATAAACTTTTAAT
AATGGTGTTGTAAAAAACTTCATCATGCTGAAAATCATCCGGTAACATAGTCTTTAGTATCTGGACAGACTCATGAATCT
GCCTTCTTTTACAGAGGCATTTCATTATCACTGTGTAAGTAACATGAGTTGGTTCTATGCACCTTGCTTTCATTTCGTCT
AGCAATTCAAAAACGGTTTGCATTTTCCCTTCTTCACCATAGGCATTCATAAGAGTTGTGTACGTCCTCGCTGATGGTAT
CAACCCATGTGCACATATAGTGTCAACCCACTTTCTTGCATCATCTAACTTTCTGGCTTTGCAGAACCCATATATTAAGG
AATTGAATGTAGCTATGCTTGGGGTTATTCCTTTCCCTGTTATTAGTTCGTATACCTGAACAACCTCACCGATGTCACCA
AGTTTTGCATATCCGTCAATCATAATATTAACCAAAAAAATATCATCTATTAAGTCGCAATTTATTAAAGTGTCAAACAG
AACTCTTGCCTCATATATGTACCCTTTCTCACAGAAGCTTTTGAGAATAGATCTATGAGCAACAATATTTGGAATAATTC
TCTTACAACACATATCTTTGTACAATTGAAAAGCCATATCAACCAATCCTTGCTTACAAAGGCCTTGAATGAGAATCGAG
TACATGATATGATCCAGTTTACGACCGCTGCTCTCTATCTCATGGAACAAATTCAAAGCTTCATCTAAATGTCCGCTTTT
ACACAAACTGCTTAGTAACATGTTGTTTGAGATAGCACTAGCATGGACCCCCTCCTTTGAAAACATCTCCTCTCTCAACT
TAATACTCTTCTCATCAATATTACCTTCTTTGCAATATCCACAATTCAACATTGTATATGTGAAAATATCAGGATTCATG
CCTTTACGAAGCATTTCATTAATGAACTTCCGGACACCATTCATCATACCAAGCAAATGAAATCCTTTGGCAAGGACGTT
ATAAGTTTCCAAATCAGGCTCTAAACCATGTTTCTTCATATCATCTATGAACTCCAATGCTTCTTCCATTGCACCCGCCA
CACTTAATCCGTGAATGAGAATATTGTAACTATATACATTGGGATAAAATCCACACTTAAACATCATACAAAAGAATGAC
TTAGCAACATCTACAGAACCCATTTTACATGAACTCAACATAAGAGCATTGAAAGACACAACACAAGGCTCAGACTCTCT
ACATTCAGTCCCTCGGACAAAATTAACTGCTTTTTGAATCAAGAATTGTTTGCACAGACCATCTATAAGAATGGAATTAG
TATACTCGCTCGGGTTTATCCCACTGGCTTTCATGTCATAGTAAACATCCCAGATGTAATCAGTGTGCCTCAAATTATAC
AACAAATTATTGTACGTAAATACCGAAGCCTGGATATCGAAATCTTTCATCTTTGCAAAAACAAAGAGAGCATCATCAAC
CATCTGACAATGGGAATAAGCAGAAACCAGCACATCCCAGACAACATGATTAGAGTCCCATTTCTGAAAGCGAATCAAAA
GCAGCTCGCATATCGAATGAGCTGAACCAAAGCCTGATTGGAAATCACAACAAATCTATATAAACAACAAAATGAGCAAT
GTAAGAAGTACTCCATAGTTACACTATACTATTACTCCCTCCATCCCATATTACTTGCACTAGAATTAGTAAAACTATCA
TTCTTATTTACGATATCTTAAGGGGCATGTAAAGGGAAAGTGGACAAGTAATACAAGTCGGAGGGAGTGACAAAAATAGA
ATTTTTAATGCCATAGCAGAGAACACAATACCTTCTTGTTGAACCAAATGTTGTAAATGAATCTTCAAAGCTATAAACCT
CTGTTTCTTAGCCAAAACATGAGCAACAGCAATGTGTGAAGCTCTGGAATGATTAAACCCATAATCATTTCTCAATAAGA
AGAAGAACTCAAGGGCAGATTCGGAATTTTCAAAACTCAGTTTCTCAACAATGTCTTCTATTTCCGATGAATTCAGCTCA
AAGATTAAAATTTTAAAACACGGGTCACCTCGTAAAAGCTTTGCGGAGCCTTTAGTGCAATGATTTTGGAGAAAAAAGTT
GAAGATTCTTGAAACTGCAGCTCTGGTGGTTGTGGTAGTTGGTGGTGGTGGTTCAGGGTGGTCGACGGCGAGGTTAGCGG
TGGAGAAAGAGGGTTTAGGGTGGCGGAGAGAGGAGAGTAATCGAGATTTTAGGGGTGATTTAAGGGTTAATCGAAGCATT
AGGAGGAGGAGAAGAAAAAAATGGGAGATTTTTACAGAGGTTTAGGGTTTAAGAGAGAAAAAGAGGAATTATTGATTTGT
GGAAGAGACAAATGAAACGAAGTCGTTAACCCCATTTCTTTTTTCCGTCTCGTTTGGTACGAGGGATAAGATATAACTAA
TTTCGAAATTAATTTTAAAGTTTATTTTATATTTGATTACGATAAAATTGTCAGATAACTTATAATGTTATTTTTATTCC
ACGTTAAGAATGAAATAACAATCATGCATAATTATACATAAATATGTTTTTAAACTTGGTTTCAACTGGCATTACGTCTT
TCAATTTTGAGTGTGCACAAGTAGACACTTAACTTGTATAAAATCAGAAAAAATAGCTAGCCACATTCATCCTACGTGAA
GTCCTACATGACAATTTCATGTCATATGTGACGTTCTACATGTATTATGTCACGTAGGATGTATGTGTCTATTTATTCAA
CTTTATAAAAGTTTATATCGTGCAAGACCTGTTTAATAGGATAGTGTTCTCATTTAGTTTGCCAAGGTCGAGGATACTTT
TTTTTTTTTACTACATAGGGGTTGTACGGAAGGGAGAAAGGAGGAGGGGATTATGAGTTGTGGAATCGAACCATCACCAA
GGACTAACAAGTTGAAAATTTAGATAACTAATCAATCAATCGAACTACTAAGATTTCTGAGAAGAACGCTTTGGTTTTTA
CTAATCTTTGTTAAAAAATCTACTTGCAAGTTGGAAGGGGAAAATCATTTTCCAAAGATAGCACATATAATTACAAAATT
ACAAAAAGAAAGGATGAGATGTATATATAGAGTGAGTATTAAGTCTTAGCAAATAAAGGCAACCCATTACACTTACATTG
AAGTAACATTTGAACTAAAAGAATGGTTAAACTATTAATGTTTTCAAGCTTTATAACTCACTCTTTAACTCTAATTAATT
TTCTAAAAAGTATTTTTGGGTGTTTAATATTACATTTACAATATGGATCATATATTATTTGTAGAAGCAAAAAAAAACAC
TTCATAGAGGAGGATGGAGATTTAATTTTCATGAAATATTTTAAGATGGATAAGAAAAAAGAAAAAAAAAAGTTGAGATC
ATAAGTTAATAATCTGATTTATTACCATTAAGGATTGCGATAGGACGGATAAGATTCTTTACCCTTAACTCTAGGTTTCG
AGTTTGAATACTGAGAATTAAAAAAAAATCCTGATAGAAAACACTTTCAAAACGGATATCATACACTGAGCGGGAAAAAA
AAACTCTCTATTAGTGTAATACGATCCTTTTATGCCTTGATAGTTTGATATAGAATACTCATAACTTTTTACTTCAACAT
CGAATTAACAAATAATTTAATTCGTTGGAAACTAGACTTAAAGACCGATAATATAACAATGTAATGCAAAACCTTCTCAA
ATGTGAACATTTTTCACTAAAAATCTTGAGCTTCTGGAAAGTCTACACTTCTTCAACACTTCAATGCTCAAACTTTCTAT
TGTCAACAAGTAATATTTTACAATCCACAAACCATTTTCATATCAAATTTGCTTCAATTATAAGTCTAAAAAGTTGCCTC
ATTATGAGATTCACATTCTACCAACTTCACCTTTTATTAACATTCTTAATTAAATTTTCCATCACTTCAAAATCCAATCT
TTATATATTCCAATCATCTTCTCACATATTTACAATCCATAGCCACTTTTAATTTATTTATTTTTTCCAAAAAAAATGTC
TAAGCAAAGTGTGAGGAAACATCATGCATTAGAGAAACATAGGGAAAAAGAAAAAACAAGAAGCAATACTATTAGTAGTA
ATTTCTTATTATCCAAACATTGGAAAAAAATTTACCCTATAGGGTTACATAAAACAAGTTCTTCTCTTTCACTTTCTTCA
CTTTCTTTATCTTTATCACAAACTTCAAATGATTCTTCTATTACTGATTCTTCTTCAATCACTCCATTGGATCAAAAAAT
CTCTCTAGCACTACGATTAATCGCGTCATCAAGGGAGAAAAAAGAGGGTTCGAGCATGTCCAATAAGAACGTGGCTCTAA
CGGTTATAAGTCCAACTTGTAACCCTAATCCAAACCCTAGTAGTGAAGAAGAACTCATGAGAAGGTGCAATTGGATTACT
AGTACTAGTGGTAAGTTTCATAAGTAGCATTCATCTATATTTTATTTATTTTCTTGAAATATTGCTAATGTTTAAAAATG
TCTTATAGTAGTTTCAGATTTTCATTTTATATTATGGCGTTTGATTTATTTTTTTCTTGATGTTTGATTGTGGATAGAAC
TTAAAGAGATGTTATTTTGACTTTATTATATATTAAAAGCATAATATAAGATTATTATGCTATTAAGTTAAATTGACCTA
TTGATAACATAATCATTATTCATTAATAAAGTTAGGAATTTTGATAGTCAAATTTGAGATTTAATATATTTGTATAACGA
GTGATGTTTGACCTATACATATACACAATATAGTTTTGTGACCACGAGGGTGATCAGGGCACACGTAATGCTGTCACTGC
ATGTAACTCTTTATAGCAAGTCTGATATGATAATCTGAAAAATAAAGTAATAACTTACTAAACTTTCTAGTATTGTGTTG
TTTATAGTATTTGGAAGTAGAATTATTTGAATTATTGATAAATTGACACTTAATTTGTACCAAATTATCCTAACATTAAT
GCCAATTGTAAGATTAATTTTTTTGAATTTGCTATATGCAGATAAGGTTTATGTGCAATTCCATGATGAATGTTGGGGAG
TTCCTGTTTATGATGACCAGTAAGTAATAATTTATGATTAATTTTGGAGGCCATTTAATAATACATAAAAGTTTATTAAC
AAATTAATTAATTAATTAAACAGTCAATTATTCGAGCTTCTTGCATTATGTGGAATGCTTATGGATTTCAATTGGAATGA
AATTTTAAAGAGAAGGGAACAAATAAGGTACATAAATTCTCCCCCTTTCAATTTATATAATTGATAGTCTAATGGATTCA
GAATTTAAATTTTATGCGCCTGAAAATGTAGCATTTTGAGTTATTGGATCAAAACTAATACTAATATATACATAGTGAAT
TTCGTAAGACAACACTACATGTAGTTTAAAATTACTAGATATCACGAATTTGTAGTCGAAATTGTACATCCATCCTAGAT
TATCAGTATAATTTAACTTGTTTTAGCAAGTTATCTATCTTATTTTTTATTATTGGTTCCACTCATTACTAACAATTATC
CGTAGTTTATTTTTGAATGATCTGATAGTATAAAAAATATTTTTTAATGTGTGAATATGTAGAGAAGCATTTGGTGGATT
TAATGCAAACCATGTGGCCAAAATGGGGGAGAGTGAGATTGAAGAATTAATCTCAAATACATCACTCAATTTAGCAGAAA
GCAGAGTTAGATGCATAGTTGACAATGCCAAATGCATAGTCAAGGCAAGTTCCAACTTCTTTATTATTATTATTATTATT
ATTATAATATATATATATATATATATATATATATATATATATATATATATTCAAAAATTCACAAAATAGTCATTGTCATG
GAGTTTCAGATTCAACATGTGAAAAAGTCTATGACATGAAAGTGACTATTTTTTCAATTACAAGACCGAAAAGTGACTAG
TTCATGCTATTACTATGATATCAATTAGTTGTTAACTGAATTAATTATCATTTTTTTCTCTCATTAATCAATTAACATAT
GCAGATTGTGAGAGAATATGGATCATTTAGCAGCTACATGTGGAATTATGTGAATTATAAACCTATAATTAACAGATTTA
GACATCCAAGAAATGTTCCATTAAGAACACCAAAAGCAGAAACAATTAGCAAAGATTTATTGAAGAAAGGATTTAGATTT
GTTGGGCCAGTAATTGTTTATTCATTCATGCAAGCTGCTGGAATGACAATTGATCATTTGGTTGATTGTATTAGGCATAA
AGATTGTGTTAATCTTGCTGAAAGACCATGGAGGCATGTATGAGTTTAATTTAATTTAATTATGTATGTTTTTTTTTTCC
TTTGGTTTATTTAAGTTGTTTTTTGGCAATTGGTTTTGCTTATAACAACAAATTCAATGTAATCTCACCAATGGAATAAT
CTAGAAAGAGTGGTGTGTGCGCAGTCTTATTTCTACCTTGTGAATGTAGAAAAGTTGTTTTTAGCACTGGTTTTGTTTAT
AACAATATATTTTGTGTAATCTTACAAGTGGAGTATGAAGAGAGTGGTGTGTACGCAGTCTTGTTTTTGCCACTGGTTTT
GCTTAAAACAATATAATCAATATAATCTTACGAGTGGAGTTTGGAGAGAGTGGTGTGTACGCAGTCTTGTTTTTGTCTTG
TGAATGTAGAGAGGTTGTTTCTGCCACTGGCTTTGCTTGTATGTATCAATTATGAGTTGAATGACGTATTTATTTCCATG
TTTATTTTTAATTAATTATAATTGTACAATGTTTTTTCTTATTACTTGTGAAGATTTATGGTATGTGCTTATAAAGTATA
TGCATGTTGTGTGTGTTGTATTTTTTTTATATATACATTAGGAAATTCCATTTTGGTAAAGCTAATACTTATACCTTGTT
TGATCAAGCTTAGTTTTTGTATTTTTAAAAAAAAAAATTAAAAAGTTATTTTAGAGAGTTAATAGTCCATTAAAATGATA
GGGTTGATATTGTGCATATAGCTGTGGTCCACTGGGCTTAGCCACTTTAATGGCTTTTATATGGGCCTTACAAAACAAGA
GGAAATTGGTACAATTGTATACATACATTATACATATTTTGCTTCTTTTTTTTTTTTCAATTTATTTTGCTAATTGAGGA
ATAAGATAATGAGATTGAAAATAATAATTTTGGAAAGGAAACTGGTCAATATTCCACTATCCACATATTCCTCTCCACAA
TACTTTTTCGGTTTACCTCTACCTCTCTTCGTACCCGTCATAGTCAATCTTTCACACCTTCTCACTGGTCGGAATATTTG
TGCATCTTTTCTTCACATGCCTAAACTATTCAATTTCTCCTCCCTCATCTTATCCACCACGAAGGTCACTCTCATTTTGT
CATGAATATCTTCGTTTTTAATCATAACCCTTTTGATATACCCACACTTCCATCTTAACCTCATTTCCACTATTTTTATC
TTTTGAGTATGTGTGAGTCTTGACCGACCAACACTCAATCTGTATAATCTGATAATTATTTTACAAAACTAACGTCTAAG
TCTCAATGACACATTCTTTTTAACACTATTCAAATGGAGTATCCATAAAAAAAAATGTTTTTTTTGACTGACAAGAATTT
GTACTTGACCCCAAAACAAAAGTAAGCAACATTTTAAATTGTGTGTGATAGAGTAAATACAATAGAAGAAAATAAAAGTT
TTTTGGAATTTTTAATAGGTCCAAAGGTCCTATTAGTAGTTCAGTCGATGCTATCAATGTCCTAATTAATTACATTAATT
AAGAAGAATTTTATAGTTCAAGGCATGACACAAATGATATAATTTTCAAGATAAGCAAGCTTTAGCAAGAATAATATCAC
CCTAATTTAGTCATGTTCTTGAGAACAACCTTTATTTAATGAAGCAAGTAGACAACCTGGACCCCCCACCCCACCCCACC
CCACCCTATCCCCACACACCCTGTTCTTGTGTTTTCAACTATACGCACCCATATATACAATAATAATTATTACGTCTTAA
TCTCAAACATGTATATCTATGGACGTAAGTGGTTCGAGCCAATTGTGGCTGGTGCCATACGTATGGAGTAGTTGGAAGTT
TTTTATAAGTACGTAATTACTATGTTTGCATACATTGCTCTAAATTATAGAGTTACAACAAATTTTCACATTTGTGTTTA
AAAGTCTTATTATACTAGTTAATTTTCACATTTGTGCATAAAACATTCGTTATACTAGTTAATTTTCATTTGGAATCAAT
TATATTCATATTATGTTATATTAGATTTGCCTCTGTAATATTATTTTCCGATATCAGTTAAAAGATATTCTGACAAATAA
TATTCATATAGAAAGATTTAACTATTATTTTCCAAATTAAGTAAATATATATTCTCTGTCTCATATTAATTGTCCACATT
GCATAATAATTAGTTATCCTGAATTACTTGTCATCGAAAGTAGGAATAATGACATCGAAAGTATATACAAATGTCAACAT
GTAACACCCAGAAGAAGCTTCTCCCCCCTCCCCCAACCCTACCAACCCCAAACAACAGGTTATATAGTAGTACAAATCAA
GCCCAATCAGAGATGAGGCTACCACGTTTGCTCTCATCCAATTTCATTTTATTTTATTTTTAAATAATTTCCTGGTGTGC
TTTTCTTTCTAGTCAACATTGAGCAGCCAACCAACGTGGTGCAGCGATATAAGGTTTCGGGTTCGAGCCTGGGTATGATG
AAAATCGTGTTAAGAGCGTAATCCTAGATTGAACCTTGCGGTGCGCGATTAAAATTTAGTTAAAACTCCAATGTAGGCTT
CGAACACAGATTGGACGAGCCAAAATAAATCTTGTATGTTTATGTATACATTTTATTTTCCAATAATTATACACTTCACG
CATAAAAACCGTTTCTTGATTGCTAAAAAAGAATGACCATTTTGACGCAGACATCCACCAAACTTTCAACCTTATCACTT
TTTCTTCATCTTGTTTTGTTTTAAACGTTCCAATTCTTCTCATTCTGTTAACAACAACAAAGATTGACATATCACCAAAC
TAGCAACTTTACACGACTAATTCCATGAGATACATATATGTTACCTCCGACCAGCACAACTTTGTCAACCACACGGTTTG
GACTAATCGAGACCATACTTTGGGACCTCCACCCTAGTGATGTGCCATCGATACCATTCAAGAATGACAATTGACAAGCA
AATATCATTAGGGTCCACTTTGATGTTTATGTACTGGAAATTGGATCAAACAAACATGAATTTTCTTGACCACAAACATA
TTCTACAACTGTGATGTTCTAGTGTGTGAACTCCTCAGTACACTGAAGGGTCAACTGGTCTACAAAAGGGACCTACTACA
CTGCACTTTTACTCATTCTTCCCACTTTTAGGACTATTCGAGGAAAGACACAACTCATGTCATGCACAATGAACACTAAA
TAACAATGTATACAATAACTGGTAAAAAGGATAATCAATATCTTTCAACTTGCACCAAACATATGAGAAGAAACAAGAAC
ACACATCGAACATTTACACAAACTTTTTTTGTTTTATTTTTTTCGGATTACATTCTACATATTATTTATCTAACAGTCGC
CGTGACAAAGTGAAAAGGAAAAAAAATGAAGACATCAAACAGAAAAAAAGACACCAATTCTACTCGGCACTTCCACTCAG
GTGCCTCAAAAATATTTACAGCATCTCCTATTAAAGCTACTACCGCCCTATAACTTCTTCTTCAAGGGAGCACATAACCA
CTTAACCAACCTAAGCTAGATATCCTTCACTTCCACCACCAGACTGCGTGGAGTTATTTAGGTATTAACTCATACTAGTA
GTGAGATGTCGTGGTAGTACCACACCTTGTGATATCTCAAAACTGGCAAGAAGTACCAAGCCTTTGTATCTGCCTCTGAC
CAAGGGTGACTGACTTGCGCTTGGCAAAAGCTGGGTATAGCAGTTCCTGGAACTTCTCTAGAAACAGACGCCATTCCTCT
TCACCCATATCTGCTAGCTTCACAAAGCTGGAACTCACAGGAAGCTGTTCATTCGCACTCCTGTGGCCAGATGAAGAGTT
GGCGAGATAGGCATTTTCTGGTTTAGTTCCAGAAAAATAAGGATGCTTCTGATTCTTGTCACCTAAACTAATATTCTTGA
GGGACATTGATAGTTTTGACTCTGCTACATTCTTTGCGGGGGCTGGAACATAGTTAAAGTTTGTATCCTCTTCCTCTTCA
CTTTCTTCTTCCTCGATGCTTTCATCTAGCTTAAAGAGTTGAGTGCGGCCATTTCCTCCTCCAAATGGAAACTGAAACGG
GTTCCTGCTCACAAAGTCCTCAGAGGCCATTTTTGGACTAAAACCATATCCTGCGTCCTCATAATCTATGTCAAATTGGA
ACTCCTCCTCATCAACTTCAGCCTTAGGAGACAAAATCCCTCTCTCAGCAATCAACTGTCTGGCCTCCAAACAAACTACT
TCAAGCTCGCTCGGTTCTTCTTCCCCACGACGAAATTCCCTGCTCATCATCTCACCAATCTCTGCAAGGCAAAGCCCATA
AGCAGCAGCTTCCTTGAGGAAAATGGTGGACAGGACCAAGACACGAAGGCAGGCTTCGCGAATCATAGGGAGCTCACTTT
TCAGCATATCAGAGTCACGAACAGGATCAAGTTTCTCTATGTACTTGAGTTCATCATCTGAAAACGGAATGGATGCCTGA
GGCCAATGAATCCACTCAAAATACGGATCTTCCAACGTTTCTGGTAGACAGAGGCCATGATCAATGGGAATTAACTCTAC
TTGACCAAACATCCCAACACCATCAAGCTTCCTAACTAAAAGATTTCCTGCATGTCTGTCTGTGTTAAATATCCTGATGT
CTAATATCCCAATCCGGTGCACAGCAGCAACAGGGAAGCTTGATGTTCCATGGTCACTGGCATCAAAATCATGCGGGATG
AACTGCTGCAAAGATGCAATCTTGCTGACGAGTTTCTTCTTGCTAAAAGGCTTATCTCCATTAACACCGTCATTGATATT
AAAAATAGAATGAGTGATTTTCACCAATGCAGTGGCTGGCACATTGGCAAAATGATCATAATCGAGAAGATATGCAGCAA
CCTCCCGAAACCCTGTTTCTCCAACCCTAACTGAACGTTTTAAGCCTGGCTGTCCAAGAGCTTTGCCAACAAAACCTTTA
GGATTATTTGGTGCAAACGGCTCTTCGTCTGTTGGCTTGACAATAGCAACACTCTCACCTCTGCTGTTTCTAAAATAGTA
TGCGCCCCCAAGTCCACTATGGACTGGAAGTGGATCAACTCCAATCTTGACAGCCTTCACAATCTCCTTGACAAGTTGTT
TTGTCTTGGCAAAGTGACTAGAGTTCCCCAGTATTTCTATAGGGCCACTCTGATCTCTCTGTTGGACATCCCTCCCAGTA
GGTGAAAGACATGGAGTTGATGAACTTCTGTGCATAAAATTCCTCGTCAGCAGTAGAGGGGAATCATTCCGAATGGCACT
AAGGTCATTCTTCAACACCACATCTCCAAATGTTAAAGAACTCTCCTCAGTTGGAACATTGAGGGCGATCTGCAACCTCC
TCTTCACAGTATGAGCATTGTCACTACGGTCCAACTCCATCCCCAGCACACAACCATTGTCAGTTTGCACAAAAACCCGT
CTCCGCCCAGTAGATTTCCCTTCCATCCTACTGCTTCCATGGTACTCTCCACCAAGCGGACTCTTAAATACTGCTACAGC
CATCTGAGTTTGAACAGGACTGTCCAAGTTAGGAGACATACAAGGACAAGAAACACCGTCCTAAGTCACAATCACAAAAA
GAGATGGTGGCAGGAGAGAGCTTCCCGACACACTCAACTCAGAAGCCGATTGTGCATAAACCACCAAAAGAATCAATCCA
GAAACGATCATCAATCAGGAAAAGAGGAATCAAAAATCAACCCCCACAGATATCACCACTGGACACAAGAATACAAGAAC
ACTATCACTCGCACGTCAAGTTGTTTTGAACAGCGAATGATGAAGATCCCAAATGTTACATCGAAAGAGCCATCTGCTGA
TGCGGATAATAGCACTGACAGCAATCTGTAAACACGCACAAACAACTAAATTAATCTACACACTTGATCAACAAATAACC
AAAACCCAAAGATCAGCCAAATACAATATTTTACATTAAACTGACCACTTATTCAGAACAACACCAATAACAAACCTCAC
AAGATCTTCAAGAATCCAAATAAACAATCCTCTTAACACTAAAAACCTACGTTTAACAATCCTTAATACTCGAGAAATAT
AGCTAAAAAACTCAAAACATCCTGAATCAATTAGCACTAATTTCTGAAACTCTTTTCAATACACAATAAGATTAACACAC
TATAACTACGTTCATCTAAGATATTGCCAGCATTTAACACTCTAAACTCGAAACTCTCCTTTTTTATCCAATAACATAGA
AATACAAACAAACAAATCTTCGCATATCGATTACTCACATTTACTACTCAAAACTCTCATTTCCATTCAATTATTTAACA
ACAAAAACTCAAAACAGGGAAAAACATCACTAATACCGCTGCAAATCACTACTCTACACGAACATCCACAATAAACAGTA
AATTAACAGATCAAACGAAATCCAAATGAATACTTCAGTTCAAAAAAACAACAAAAAAACTTACCAGATGACCAGATCTG
AGAGAGATCGTGCCTCTATATCTCACTTTTTTCCGGCACGACTACACCGTCTTTCTCTTCACCGCCGATTGAATACTTCA
GTTCAGCGATGTAGACGGTCTGATTCCGGCAATCACAAAAACCCTCTTCTCTTTCTCCGGCTTTTTCTCTCTCTCTCTCT
CTCTATATATCTATATTTCTCTGTCTTGCAATATTCTGTATCTATATATCCAACAATGGATTTAATTTTTAATTTAATTT
ATTTAATTATTATTTATTTATTTATTGTTAACTAACCATGGTTTATTACATGGAAAAGTCTAGAATATTGAAGATAAGCC
GTTGGATTAAAATGAACGGTGGGATTTGAAGGGCCAATGAGAGGAAGGTGACGTGGAGATAAGTGATTGGAATATGATGT
GGCGGGTTGGGTATTGACAAGTGACGAAACGAATCGGGTGGGGATTTTACCATTTTCAGAGACGGTGAGTGGCTGAATGA
CAGAAATAACCTTGATTGGACAGATATTATTTTCTTTTTCTTTTCACCTGAAAAATATGGGTTTGACGAACGCGGTATAT
TCTATGAGTGATGTATGAGGAGAGTAGAGTGTATATATCTCATACGTATCATAGTGATATAGTTTTCGGCAGATCGTCGA
CTTAAGTAAAATATATTCAAAAATCAAGCATGTAAAGCAATTATAGAGGGTGAAGAATATGGAGAAGAAATATAGTAGCA
ACAACAAATAAAATACGATAATCAAAATCGAGGAGATACTAAAACCGACACCATAGGACGAGATAGTAGGAGGGTAATAA
AACCAATATTGATTGATAAGGAGACGATACAATGTATTACTATCTACTAACTTTCTATCATAATTATTTCGACATCCAAA
TATTTTCTATCTAGAATCATGTTTTCAATAAGTCCTATATAGACGTGTCACATACCTTGTCTAATCACTTTTCACCATGA
TCCCATGAATAGTTCCTTGACCTATCTCTCATGCTTCTTTGTTGCATGAGATGTTTATTTATCTCTTCTTTATATGCACA
TCTTTCGTATCTATCATGTTTTTCATCATAAAGGTCACTCTCATTTTGTTATATATATTTATTCATAATTATGTCTCATC
TAATATGTCTCGTATATCCATATCAATATTTTTATTTTTGTTACTTTTATCTTCTAAACATCTCAAGTAATTAATTAAGT
TCTATAAAATGTTTGTTAGATGGGATGGATGAGATTTTCAAGAAACAAAGGGGAATTTTATAGGCAATGGATTGAAATTG
CAGACTTAAATGTATGTGAGGTCATTGTAGTCACGTTCGTTTGATTGAAAAAAAAAAGAAGGAAAAGTGTGTTGATATAA
TTGGGGTCATCATCATGAAGGAAAAATTAGTGTGTTGATATCATATCATTTCAATCCTCATCACTTTGGTTTAAAATAAA
TAATTAAAAAAAAAGATAAATATTTTTTAAATAGTAGTAAATTTTGAAAAATATATATTTCAAATGTTTCAAGAAAATAA
ATTTGTTGTCAACAAATTATTATTCAGATATGTATTGATAAAAGTAGATTGCAAATTAATCAGGCAAACACGAATTTCTA
TTCTTCAAATGTACTTTTTCGAAAAACACTTTATTCTTCAATTTCTATCCATTTTATTCTGATGTAGTCTCAAACATGAT
ATAAGATTTATGGATCGAACAATATTTTTTAATTTTTCTATGTTATTAGTTAAATCGAATAAACTTTTTTTATGTCTACC
ACATATATTAAGCTCTAATTAATGTTGTAAAATCATTAAACCTAGTCAAAATAACAAGTGACGTTTGAATTTTGGCATTT
CCCAAAATACAGGGTGTTTTCTTTTTATCACAGTTCTAATTAAGTATTGGTAAGTGGAATTATTTGGCATTTGTTGTTAG
TAGAAATTATTCGATACCTTACGTTATGGTTAAAAAGGGGAAAAACGTCTAACTTATAAGATTTAGAACAGATTAGCACA
ATTTAAATCTTAATTAGTGGAAAAATTAACTTTTGAAAGTCTCATATTTATTTGTCTCACTTAAATTATTAATATCTAGT
TTGAAAATCAAAAGTACAAGGATATTTCTATTTTCTAGTCACTCATGTCCAATTACACAAAATACATAGATGAGACTTTT
TTTAAAAAAAATAAAAATAAAATGGAACATGGTTTGTCATAATTATAAGATTAATCATATAGATTTGAACTCTATTAAGG
GCTTCTAATTAATCGACAACATTATAGTTTGTTAAGACCCTACATTTGGAAGCTCTTTCGCAAGACTTTCGATTGTTGAT
CGATTAAATGGAACCATCGATCTACATAAAAACATTATTCACTCCTTATTAATTTTAAGAGGTTACTTGTGACGATAAAT
AATATTACTATTAGCTACTAGATGTGCCCTCTCAAGGTAATAACTTAAAGGCATAACTAGTCAAAAGCACTAAAGTTAAC
AAAATATGAGAATTAATTGAAGTTATTAGGATTGATGTGATGTATATGACTAAAATAACCAAAGATAATTACAATAACTA
GTTTTTGAAGTTATCAAATACATTGTTCTCATCAATTGACTTGTTCTTGCTCCATCCCTATCTAAGATGCATATATATAA
GCATTATATATAAATAAATATTTAAATTTGGTTTTGCCATGACAAGTGAGTACTTTAACTTTGAGAGTATATAATCCAAA
CACTTCAATTTAATCTCAACTGACAATTAAACACTCCAAACGCATTCTCATTGTGTCTCATAGACATCTAATGCTGACGT
GACATATAATTTTGGAGTTGTCTAGATGATAATTTTGAAGCTGGAATATTCAATTGACATAGTAGAGGTGAGTTAAAGCA
TCTAGATGTGCACTCTTAAAATTAAAATGCTTATTTGCGAGCGAGGCCAAATTTAAGTGTCTTTTTTATGTGTTATATGC
ATAATTAATAATCAAGAAAGCACCAAGGGGACATGCACTCATCACGGCATGTTAAGTACCTTTAAAAGAAGCAATTTGGC
TATATACAAATGTATAATCATGAAATTAGGTTTCATTTAACTAAGATTATATAAGGAGTTTGGTATATGTTTAATCAAGT
TAATTAATCCAATATATCGCCTTGCATTCTACACTATACCAAGTGAAGTTGATCCCTTATATTATAGATTTGTAAGTAGA
AACCACTCTTTGATGTTAGCAAAAAATGTTAGAAATCCTACACACTATAGGTCGTGGTTCTTACTTCGATCCCTTGAGTA
AGGAGGTTTTCCACGATAAATCTTATATTCTTCATTTTATCATTTTAGTTATCTTTAAGAAGCTTGGTCTTTTAAGCCGA
GTAGTACTTAGTACTAATTTCTTTCAATAATAGGTTTAAGTTTAAATTAGGAGAAAGATGATCCATAAATATGAATGGAA
GTTGAACTAATTTATTAGAAGTTTAGACTTGTAGTTCAAAAAAGGCGCTACAAACGTGCAAGGTGGTAATTATGTTTGTG
AGAGAAACTTCTTCACATAAACAAGGACGTGCAAAACTGTAGTTGACTCATATATACAAGTGATTTTAAATATTTATTGT
CACTCGATGTTCAGTATTCACATTGAATTTCAATTAATTTAGATAAACGGAGCCTATTTTCGATGGCAATGCTCTGGAAA
TAAATTCATACTTAAGACTCGAACAGTCAAACCCAAAACCGCTTATTAAAAATAGTGAATTACTAATTATTTTACCACGA
TTCAAATTAAGTTGACTAATCCAAGTGAATCCACTTTTTGAGAACATAAGGAAATGGGAAAGCTTTCGTCATAGCTTTTA
ACTCATGCATTTCTTTTTAACTTGTTTTGCAAATATTTTTCTTGATTTGATCGAGAGTTTGTCAAGAATAATTTCTTTAT
CGCATAAAGATAGACGTAAAATATGTGCATATATTTATAAAAATATATAAACTAGTATGTTATTATTATCAACAAATTAA
AAATGGAAACTATTAGATTAAACAATAGTAACATATAGCTCAAGATGCCACTTAATTAATGTGTAAAAATTATTTATACG
TGGGAAACTATCATCTGAAAATCTTATCTTTCTGTCTCACGTAGAATATATACTTAACAAACTTGTTATAAAAACTTAGT
ACAAAATTTTATAATTGCATAAAACTCTTGTAAGACATTACTTTTTATTTAATTATTTTTTTGGACATGATCTGAATACA
ACATTATAGTTCATCCACTTGTCATAATTACAAGGAAAATGTATTAATTAAGCTCTAATCTTAATTAGCAAGGTCTTTGA
ATCTAGTCAAAGATATAATAAGTAGTTATTAAATTGTTTTTTTTTTACTTCCTTTTGTGCTTACTACAATTGGACAAAGT
GATTATAGAGCTACTAATTAAGTAGACAGCATTATAATTTACCTAAGAGCTAAAAAATTTCTAGTCAAAGTACAAAGAAA
TGGTACAATTATTTAAAGTAGTAAATTTTGTTAATTAAAGGATATATCCTAATGTAATATTATCTGCATTAGGTGAAATT
TGCATGATTTTTCGATAATAGTGCAAATCAGTAAGAATATTACTACACCTTATATATTATAACTTTATTTTTTATCTATC
AATATATGAACTTTTTTATACACTCAATAATTATATGAATTAATGTCAATCGAGTATTTATAGTCAACAAACAACACTAA
CTTTTTATTTTTTTTATTTTGCATATCTCTCCAAATTTACAACATACTGGTAAATGTAACAAATCGACTCATAGACGGGC
AAAAACACTAAATTGTGCCCCCATGTCATCAATGCTCTACCATATCCACATATACTCATTTCATTGAATCATTAATTAAA
ATAATTTAAAATTATTTTTATTATAATGTGATATAATTTATTTTAATCAAATTCTGATGATGTTCTTCAATATAAATCTC
ACATTATTAAGAGTATCACTAACATGACCTTACACATACCTTTTTTTCTTTTTTCTTTTCAACCACCATTACATCATTTT
AATCAATTCTAACCGTGGTGAATTAAAAAATCTGAATTTTTCATTTTCTGAGCTCATTAATACTGGCAAGAAAAGTCTTA
TTTTTGATGTATTAGGTGAACAAAAACATTAAATTTTTTTAAAAAGAAAAATTAAAACTAGCTGTGATTAGGCAAGATGT
GATGTATGACTAAAATAAATCCAAGGTAATAGTAATAATTTAGAGTTGGTTGATCCGCGATCTAAGTTACGTCATCTCAA
AATTTTATAACACTAAATATAATCATGAGATATTTCAATTTGGAAAATCTTAGTAACTCATTGGTTGATCGACTATCTGA
ATAGTTTGATTCTTGATGCGAATATAATATATATATTGACTAATTCTTCTTGCTTTTTTTTTTCTTTTCTTCTTTCACAT
ATTGTCATTGTCAGACACATATATATAATAATATAATTAATTAACCAAGTCAGTGTTAGGATTTTACCCTGATTTTCTTA
TCATAATTTAAGATTTATTTTTCCTTCAAGAAAAGACAAAGTATTACCATAAATGTTTTTACTTTTAGGAAAAGGAAAAT
ATAATATTCTTTCATATTTGGTTTATTCTTTCCTTTTAAGAAAAGGTTTTGGAGTGGCTAGTTTTTTTCTAGTAGGAAAG
GTTTTAGGACTCTATAAATATAAGTTTGTTTCTTCTAACACAACAACAATAACATCCACAATGTAGACGTTTAATAGTCA
AATTTATGGGGAGATTTATTCTCTCTAAAGTTTATAATATTTTTCTTTTATACTAGTTTTCATATATATAATAATATTAT
GTTTTTAGTATAAGTTTTTTGTTATCTGATTTATCAACTATATGATTTGCAATTTGTAAGCTTCCGCGTGACGCCTTAAT
CACCCTTCAGAACCCAACAGTCAGCACCAAGGAAACATGCAATCATCACAGCAAGTTGCATAATAATGAGATTAAATTAC
TTTTAATTTATTATGATAACTTAAAGGAGTTTGGTATAGTCTTTGGTATATGTTTAATCAAGTTAATTAATCACTTTTCA
TATCACATTAGCTGATCTTTAAAGTGCTTTAGTCAAACCAAGAAGGCATCTTTTCTGTTCAAAAACCTTGACTTCAATTT
AGGGTGAAAATGATGTTCTACATTAATTTTGGGAGAAAAAAGTTAGTGTGTTCTCGACAACGTTTATTATATAATCACAT
AAAATATGTTATATTCTTTAATATATATATAAACATTAATTGAAATATACCTGAGATTTTACGACTTATTGTAGTTAATA
CGTCTAATTAAGGTATATGATATATTTTAAGTGGTTAACTTATCTACGTAATGATCGCTTGAACAAAACGCGCATAAATC
CAGATAAATCTATTGATAAGTTTAAGAAGTTAACTATATAATTGACCTAAAAATAAATTTACGTACAAACATAAATTATA
CTGTAAATCCGTCCATGCTTGTAGTCGTAGGTAAAGGGACTAAAAACGTTGGAAACGGCAAATGTATGGGAGGAACTTGT
CAACAAAAAATAGAACGTGCAAACCGGTCGTGCATAATTGTATTATGTATACCCAATTTTTATTTTATTCTTTTAATTAT
AATGTAATCAAAAATCTAATTTATTGTAACTCATGCTATATCGATCTCAAATCAATTGTCATATTTTAAATTTTGAAAAT
CAATTTGATTCATTTTTAAAAATATTGATAAAAATTTATATAATTTGACTATCGAGAAATGAAATATGATAGCATGTTGT
TGCATGTGATGCTGACTCGTGGGGAACGATGAGGTCCCTCTAATCTTTTTCTTCTTTCAAATTTAATTAAAATAATTAAC
ACTCTATTATTCATTTATATGTTTATTTATTATATTCGATATTATCCTGCCACATCTGAGGTAGGACTAATTCTATTTGT
TTTTTTGCACCTTCTTTCACTATCTATTCTTCGTATTATAATTTTCGTATATAATGTAATTCACTTGATTATAACCCATA
GTTTTTATTTATTGTCTTACCATACTAATGGCTATGTGCCGCTTGTTTTTAATAGGGATAATTAATATGCAATTATATCT
TGAATATGCAAGTTGCAACTTATTGGAAGATTCTATATGTAACAATTAGAAGTAAATAATAAATAACACGAGGGTTATTC
GGTAGAAAATCATTAATTTGTGACTTGTAGATAATTGTTATAGTTAATTCACGACACATATTTTTTGGTGCAACATACCA
TGTATATTTGTCTTTTGATTGGATTATACCATCATTGTGTATAAGCGATGTACGCAATATGTGAACTTGGTGTATAATGT
CTTATACAATTATATATTTTCTTCTCTCATTTCAATCATGGAATTCATTTAAGATATAATATGCATACACATACTTTGAA
AACTGTCACGATCCAAAAATGAACGTGATGGCACTCGTCTTATCCCACCAAGACAAGTCAGCCAAAAGCTCAACCTTTAC
AATAAAATGCGGAAATTTCATAATCAACTGAAAAATATCTCCAAAATCTGGTTGTCACGTGTACAAGCCTCTAAAGCATT
ACAATTGATTCAAAAGAAAAACACAAGTCTCAAATGATCTTGTTTCTAGAATAGAACAAAATCATAAATAGGAGTAAGAA
GGTCCGCTGAAATGACAAGCAGCTACCTCACAAACCTCCACAAGAAGCCTTAGACAAGGAGAAGAGAAAAATATCACAAA
GGTCCGGGCTAATAACCTACAAAAAAAATGTAGTAGCAAGGGGTGAGTACCAAACCACACGGTACTTAGCAAGTAAACCT
CTAAACACGAGCTAAGGGGATAGAATACAAGTACTCCTTACACCCCAACCGAACCTTCACAACTACAATCTGTATAAAAC
CAGCCCAACCTAACAGTTCACAATTTACAAAGCACATAGCTCAACACAACACTCTAACAATTTCATATCCTCAACAACAA
CAATAATTTCATATCCTCAACAACAACACTCTAACAATTGCATATCTTCAACAACAAGCTCAATATTCCTCAGTCACAAG
TTCCATAGAAAGGCACTCACAAGATCAACAACACACAAGATCAAGTTCACCAATAATAAAGAAGTGCAATGCAATGAAAT
GCAATGTCAAGTATAGTGATGCATGTCTGACTTAATGATACACACCCGCTGTCTCTCAGTCCGGGACCCATGGGGGACAT
ATCTGTCCATGCATCCATCGCGGCGCGCGATACGACCCTCGATAATAGTAACCATCGCGGCGTGCGATACGTCCCTCGAA
ATATAGTATCCATCGCGGCGCGCAATACGTCCCTCGAAATGGTACATCCTCTTTATTTTCTTATTCTTTCTCAATGCACA
TAACACTTGTCACAATCATGTCTTAGAACAATGCAAATGACATGTTCACACAAATAATGAGGAGATGACCATTTTCATAA
CATTGCACAATTCACAACAAGATAATCAGGATACAACATCAACAATGATTCAACAAGCCTTTCAAACAATTCTCAACACA
TCACACAAACAATTGATCACATTGCCTTTTATTATCCCTTTTTCATCATTAGAATTAATCAATGTGGACAAGTCAATCCA
TCACCAAGTCTCATTACCCTAAACACATATTACAAGGAAATACATGAATTCCATACACTTAACAAGGGTTTAGAAATTCA
CTTGCCTCAAATAGTCGAACAATCACTCCGGGACTTGAACCTTCCCCTTTCGTTGAACTTCTAAATCAATTCGATCTATT
CAAATAAATATTCACAATAAGTTTTCAAAACTAACAACACTCATATTACTATAGGTCTAGTATAGACCCAAAAACTCACT
CAAAATTATAATCAAGTTCTTAAATCTTGATGTCAATTAACATTTCAATTATCATATTTTCCAAGTTTCAAGTCTAGGGT
TAAATCCAATTTTTCCAATATCATTATTCGAATGGTATTCATGTTATATAATATACTTAATACTTATTTATATGCACCCA
ATATTATATATAATAATTGAAGTTGTGACACGATGTTCATAAGAGATTTCCAACATGAAATTAAAACACGGAAACTGTAT
CAATTCAGGTAGAAATCCTACACCCACCCTTCTATAATTTGCTTAATAATTGGCTCATCATTGCGCCATAATTGATCCAC
TATCTATTGTATCCTAGACTTACAGAACAACACTAACAATGTTACAATATTTCTCTATAAAGAGTGAAAACTCAAAACTT
ACCAATATATTTTAGCATGTAGTTGTTTCATATACATCAGTCACTGTACACTAAGAAAAAAACTAAACAAAACAACAATT
ATAGACTAGTCTAAGTACATTGTCCATTTTTCTTTCATAACATTATTATATTAATATATATATGTAGCATCCTAACTTCA
ATATAAATGGAAAGAGTTGGAATTGTATTAGCTCTGACCTGGAGAAGTACGCCTCCCATTTTCCATTCGTCTTACGCCGC
TGCGAGTAAGTCCTCGCCTATTTCCTTTTATCTCTTTTCTTTTCTAAATAAATTACTTTTGTACCAAAAAGTGACAAACC
CTAATAGCTTATGTTAATAGGTATGAGTCAAATTGTATAGGTTCTTAAATGAATTTTCAGACTTGATCCATTTTTATCAA
TTACTAAATAAATACCCGCTAGTTAAATAGCCATAGTTATTGAATAGTTTAAAATTCTCAAACCAACTTCACCGACTAAT
CATAAATGACTCAAAGCAACTATCGGGAGGGATAAAATGGTAATTTTTTATTTTTTTTTGAAGTTTTTCTAAAATGATCT
TCCGGGTCATTACAAAAACTTATCAACCATGTTTGTCATAGTCCTTCTCTTTAAAACGTCTTCTGTCATGATCGTGATAT
TAAAGTTTGAATTTTGGTTTAGTTGATTTTGAAAGCCAAATTTCAAGTAAAAGGTGATTGCTCAGATGATAAAAATCATC
CACCTCCAACTCTGAGGTTGCTCATACGAACATTAGACAATAAAACTTCTCATTTGACATCGAAACTCAGCTACAGATTT
CACCAAACATATAATAACTTTACTCATAAAATTAAAATTCTGACTCCGTAACGTTAACAACTCACATATTTTAGGGAAGG
ATAAAGTGAAGGTAAGTGACTTGATTAATCATACTCTGAATTTCATAAAAAAAGATGTCAGCTACACTACATGCAACAAA
CTTGGGAGTTGGGACATAGTATAATTCATTCCAGTGGGCGGTATTGACCAATTACTCTTTTTGTATAAATAATAAAATAC
CTATTATTATTTTACATTAATTAAATTGCAATGAAATAATAAATATATCTTTATTTCTGATAAAAAATCTTGAATTAATC
TTAGTACTATTAAGTATAAAATCACTTTTATTACAAGAATTTTATCCGTACTTTGAGTTTTTTTTATGTAAATTTGAATT
TAACTTGAATTTGAATATACGATATAAAATTATGGTTCCTATGTACGACTGATGGCAATGACTATTTTTTATATAAATAA
TATTTTACATCAATAAATTCTTTTAAATTTTAGCACTGTTAGATATACAATTACTTTTATTAAATGTTTTACATAGTTTT
TTCAACATTAATCAGAATTTAATCGGTCAATATGAATACTGGATTAAAAATTTAAGAAATATATTTTACTATTATTTTAA
GTTATCATCTTAGATTTGGACACTTGTATGTGCACGTACCATCCCATTTTTGGATTATTTTTTCCTAAATCAGAGCTTCG
TATCTAGGAAATATTAAATTATATACTGCACCGATACAATGCACTCATGATATTCTAATTATTTTGTATTTCTTAAGTTT
TCATTATTTTATACAAAGAAATTTTGGAAAGAAATGAATTAATTTGTCAGTGAATCGTAAACTTTAGTCTAATGAATTAA
ACTTAGTGGATATGGAACGTGAAAGCCACTTAGAATATTGTGGATATTAACTTGTGAAAGATACTTGAAATATATATTTT
TTACGATCAAGTTATGTTTATGTATTATATTTGGATTTTGGATCCTATAATTTTAATACATATATATTCGTTACCTCGTT
AGGATTGACAAGGTAAGGCCTAGTCCTCCCTTGCTTATACTTATTTTTATTGAAGATTTTTACTTTAATAAAAAAAATGC
TAAACACTGTTTAGTGATATAAATTCGTAAAAAATTAAAATAAAATAAACTAAAGTTATTAAGTTCGGTCTATAAAATTA
GTATGTTCAAACTTACGTCCGTTGTGATAATGTTCATGAGGTGGAGCTATGAGGGGATTCAAAATATGAAAAAAGATAAA
CACTTTAACACTATGTTTGGATGACTGTTATGTATTGTCTCATAAATCATAATGTATCGTATTTGTATTGTATTATATTG
TTTTAATGAATATAACGTTGGAATAGATGGTATCATTCCCTGTCGTTACATATCGTCATATATCAACAATTTGAATGATA
TTTCTATAAAAAAAAAAAGTAGCATATGATGTAGAACTACTATTAAAAAAGTGCGGAAAAGAATAAAATATATTATTAAA
TAATAAATAAAGACAAAATGATAATACAATATTTAGGTAATGCATCGACAAACCAAAATCAATTGTTACACAAAATAAAT
TTTTCATCGTTATTTAATGATGAATTTAAACAATACTATGCAAAATAATAATCAATATATACTTGAAAAGAATACAAAAT
AATAATCAATATATCCCAACAAGATGTAAGAAATTATGAGTAATTGACATCTTCTATATATACCTGAAAAGAATATTTTT
TAATATTATATATATAATATAATTTTTAAGCCCTATTATGGTACCTAGCTCCATAAGTAGCCAAAATTAATAATCATAAT
GACCGTCCTCAATCTTTTTTTTTTTTTTGGTTCTTTTTTGTGTGGCTAATTTCATATATTATTTTTCTTCATAAAAAGCA
ATTCAAAAAATTTGTGGCCCAGAAAATTCAATTATTTAAATAGTTTTTAAAAAGTAAACAATAATAAGAAATTGAACAAT
TTTGAATTGGCCTATGAAACGACGTTAGCCTCAAACAATACAACAAGTGTCACTATGTACTCTAAACTTTGAAGATATTT
TCAGACAAACTTATTAAGTTATTCACCTAATTAAGATATGGTTTTAATTAAACTACTACTATATATTATTGTACAATAAT
TCTTTATTAATTGTATTGAGTACTAGGACGGCTAAAGATATTAAGATAGGCATGTGCTGAACAACATATGAATTGCACGT
GTTGAGACTACAATACATTTGCTTTATTAACGAGTTATCGTGGGATAATTAAGATCCTTCTTTTTAATCAGAAGTCTGGT
ATTTCGAATCCTTGAGAATGAGAAACATCATCCTTCGAATAAAATTTGCAATGTTTGAACTCAAATTTAATCAAATTCGA
GTTTTAATATGAATATCTGATATCAGATAAGAAAAAAAATGATTTTTTAAGGTAAATTGTTACTTTTATTAGCAGGCATG
TTTGATTGTTACTCTATATGGATACCTTTCCATGATGACAATTATATCTTAATCACAAGAAAATTAGAGTTGATTAAATA
AATTTTTAAGGTATATGTGAAGATAAAGGAATAAGATTCTGATAAATTCATGGTTAACATAACATTAATCAATTTATTGA
TGAATCCTCACGATATAATTTAAATCAAGAAATTTTATAAAAATTAATTTGGTTGTTGTCTTAGCTTTTATTATCAGTAC
ATGATCAATTCATTATATTAATAACAAAAATATAAGTATTACCAAAGGTGTATGAAAAAGGATTAGATTCCTCTATCAAT
AATCAGATATTACAGATTAAAGTCCGAAAATTATTAATAGATTTTCCAAGAAAAACTTTTCCTCCTAAGTATATTATATA
TGACACAAATTTTAATTGATTGTATCAATAAATTTCAGATATCAAATTAATTACTTTAGCACACATTTTCATTTCATGAA
TAAGAAAAAGAGATAATGAAAAGGACTTGCGGGATTTGATGGCAGAAACTGCCTAATAAGTCAAATAGACAATCATAAAA
TTGCATAGTCGACTCTTTAAATGAGTTGATTTTTAATTGTTGCTACTTATCAATTGAACTTATGTCTAGCGGGGATATTA
GCTTTTTAGAAACTAATGTTCTACTCAAACATAACTTGTGAAATGATACGATCATCCAAACATATAAACTTATATCTGCC
AAAAAATATATGTAGTTATTATAAATGCAAATGACCCATGGGCAATCTATAAGGTGTTGTTGGATCCACTGCTGGTTTTA
GCCCAATCTTCTATGAGTTGGTGTTTGTACACAAATAGTACTTAATCAATTAAGATCTCTATTTTAAAAATAGTCAAATT
TTAATAAATTTCCTAAATTTTGATGGTCTCCGAATTAATTTAAATTCGTAAAAATTCAATTGTAAATCGTAATTCGTAAA
TTAGAAGTTTCAAACTTCAGACATATGGATATGTGCCTAAAGTTGAGACTATGATATGATTATTATTGATGCCAAATTAA
TCATTTCTTACACACTTTTTAACCGTACGAAAAGAAATAACATGAAATCTTAGTAGATCTGTTAATTGACTATCATAAGT
TTCACTTATTAGTGAAGATTTGATTCATACATGTAATTCCCTTCCCCGACCCCCAAATAATTAATGAAGTTAATATATCT
TTTTCTTATCGATAACCTTATCGAGAGAAAAAAAAACACAGAGAGGACACATCAAGTTTAGTGAAAGGGATTAGGGGGTC
CATTTTTTTTTGTTATTATTACTAGTAAGAATAAATTTCTTAGTTTACACATCATAACAAGTCAATTTACTTCAACCTAA
AAGAAATAAACAAATTTGACCCTTGAGTTCATGAATGGCCATCTTTGTCCACTAATTACAAAATATCTAAAATACAGATT
AATCTGTGTTATAAATTAAATTTATGTAGTTTATTTGTATTATAAGTCGCTATTGGCAAGCAAATTGTTCGTTTTGTTCA
TCAAATCGACGTCATGGTTAATAGTTCTAGTTCCTTGAATATGTCCGTTTTTTTGTAATCTTTGGAGGGCATCCCTTTAG
TTCAGATGCTTTTGAAAGTCGGTTCCTAGCGGTTATTTTAAGCCGCAATTGTTCCTGTATGCTTAACTTTTAATATTAAT
ACACAGTATATCTTTTTAACCAAAAAAAGAAAAAAAAGAAAGAAAGAGGGACTTAATGGGCTCAAATTTAATTGATTGTC
TGAGCCCAACTCATAGATTTTCAAATGGGCTCCTGGGATATATTATCAGATACATCATGACTTACATTGAATCATTACAT
TAAAAATAATCTGCAGCGGCAAATAATTAACAACAATAACTTTTCAGAGGCAATTATGTACTAGTGACAAGTACATTTCA
GCATTCTTTATAAATGTGGCTAAAACATATAGCGACATTGAATCTATTAACAGTTAACTAATGCAAGTAAAGACTTCAAC
ACTCTTTGTTAAAGTGCATACTTATTGCTGCTAAAAGTTGTTTTTGTTATAGCGAATATAGCAGTTGTCAAAGAACCAAT
TGTGATGTCTCAACAGTTGCCAATGCAACAAATTCATGTTCAAAGCTCAAAGCATCCATATTAGCAAGTTTGAGTAGATA
ACAAAACACAATTACATGGATTACTAAACACATAATTTGTGTTTGTAGTCTGCCCAACTTAGCTCTGCTTGTGTCGCGAG
AGAATCAGCCACGTCTTTCTTTGATGCAGGAAATTCAGCTCTCATTTCTTCCAATTTATCTTCCAAGTGAGAAATTTTCG
TTGTTAAATTCATTTCTAGTGCTTCGATCTCCTTCAAATTTGGGATGGAAGCATCGATTCCAACGACAAGGTCTTTGAGT
TCATTGTGAAGCTCCTGTTTTTTAATAATATCATCGACCAACATTACCTTCCTGGCACTCTCTTTGTAATACCCGTCCTT
CTGCTTCTTTGCCTCCTGAAAATTTGCGAGTAGAGATGGAAGATTTCTTCTGAGTTCCTCCAAATTACGTGATTTCTCAA
CCGAGAGATCAGGTGATTCAACAGATATGGGAAGAGCAACCTCTAAAGATGAATAGTTTTTCGGGAGAAGCACTTGTTGC
AAAGGCATCATTAATAGCTTCTGAATTTCAGCTTTAGCTTTGTCAAGTACTTCTCTGAGTATTGTGCTGCAGGTGACTTA
ACATCGGACGATAAAGGTGCAACATTCTAGCAAAAAATTTAAAACATAACCATGAATTGGAATTGATTGACCATTTCCAA
CTATTATACCACGTTTATTGCTCAATATAAAATAAGACGTGAGGTTACCTTGTGCGGATGTCATATGAGAAGTAGCCCCA
GTATCCATGTACCAATTCGCATCCGGAGGAGTGATTCCAAGAGTATGCATTGCAGCTTCACTGTCGGTTGGAGATGGAGC
TGCCGTGTAGGCCTGCTGCGGTCTGGGCCCAAGTATACCAGGCTGCTGTTTCGGTTGCTGTCCATAATTGGGCCTTATCC
ATGAGTTTGACGGATATGGACAATGAGGTATAGCCTAGGGAGCCTACGGTGCCATCCAAGGCCACGACTGACCTCCAGCC
CATGGAGAATTAGGTGGCAGATGCTGACCTGCTGGCTGTTGTCCGCCACCGCGGCTGTTGTCGCCCCCCATCTGACCACT
ACCTCTAGCCTTACCCCTACCACCCTTGCTGCCTCCACGACCACCTTTGTTGCTGCGATTATTGTTGCGGTATTGGTTTC
TCTTCTTACCATTAGTATTGCGATGTGAAAAAGAATGATCAACAATATTATGCGAGCTAGTCGACTCACGAGCAACCATA
GCTGATGAGGAACTATGTGCCACCTTCTTAGTTAGGCCGGCCTCTTCAAGAGTGAGCATCGAATGGGCCTGATAAAAAAT
TAGGGTAAAGGATCACGTTGGCGAATGAGAATGGCCACACCTTTGTAGGGTTCGATGAGGCCAGAGACCAGTTGTAAAAC
TAGTCTATTGTTGTCAATAGAAGAGCCGACATTCTTGAGTTGGTCCGACAAAGATTTGAGGTGCTGACAATAGGAAGAGA
CACTTGGAAAATCTTTCATGTTCACATGAGTGAAATCGTACTCAAGGGTGACGACACGAGAGTGTTTGTTATCTTGGAAT
ATGTCACGCAGTCTATTCCAAGACTCCATTGCCGTGGTGTCGGGCTCAAGATCGTATGTAAAAGATCATGAGATATAGTG
GCATAGATCCATTGTAGAACAGTAGCATTAAGAGTCGACCAAAGTTCTTTCTCCTCCTCTGTTTTTGGCGTTTTCTCCTT
GCCCTTTGTCGGAGGAATAATATGGTCAAGAACTCGATGGGATCGTGCGTGAATCTTAAATAGTTCCGCCCATGTGGAAT
ACTGGACATTCTCCATCTCAAGAACGATGGGAACATGGTTCTTGATGTTGGTTACAACAAGAGCAGGGTGAAATGAAGAT
TTTGATTTCGACATGATGATAGAGAAGAGACGAAGAAGAGAGGGGGGGGGGGCGGACGGTGTTGAAGAGGAAGCGGAAGG
TTTTCCCCTAGAGCTCTGATAGCATGAAAGAGTTTAATCCCTTGATTATTTCATCGATATCAATCGTTTATATACAATTA
ATACAAGACTATAATTAAGGAAACTAACTAGCTATAAGAGGAACTAAATATACACTTAACTAATGTGATATATACAAAGA
ATCAGAATATCTTTATCATATATTCTAACATATAATATAAGCTAACTGTTAGAAAATTCAAGTTGCACCGCTCTTTGGCC
AATGATTTTATTTATTCTGTTCCTCAATTTTTTGACAATTTTTTCAATGAATGTATTATTTTTATTTCAATATTCTAAAA
ATTTGTCATGGTTGAAAGGTATATTATCTATAGTACATTTCTCATAGGTATTAGATATTGTTGTGCTTAAAAATCTATAT
ATAATATAAGCTAGATTTTAAAAAAGTGAAGTTGCACCTCTCTTTGGCCAAGGTCCAAGGATTCTATTTATCTTTTTCCT
CAATTTTTTTTGGGATAAGGATTTGAAAAATACCCCAACTTTGGTCGGATTTGCTGTTGCAATACTAAACTTTCATAAGG
ACCTATTACCTCCCTAGACTATTTAATACCGTATTTTTTACTCCCTGAACTATTTAATAGTGTATTTTAAAGGTATATAT
GTGCCCACGTGGACACATTATTATTTATAATTTTGCATTAGTGTTTATGTCCACGTGGGCAAATATACATGTTTAAAATA
CGGTATTAAATAGTCTAGGGAGGTAATAGGTCCTCATGAAAGTTTAGTATCGCAACAACAAATCCGACCAAAGTTAGGAT
ATTTTTCAGACCCTTATCCCATTTTTTTTTGACAATTTTTCATATTTTTCTACTTACTTATTATTGTACAAAAAATAAAC
ATATTAATTACTACTCCTCTATTTATTGTTATACTTAAAAGTCTTAAAAATTATTTACACTCATTATTATTCTTTATTAC
AAATAATTAAAAGTCTCAATATTTACTACTTCAATCTTTCAAGATATTTATCGCTTTTTTTATTGTATTTTTTTTTCCTC
TTCCAATTTTGTTAAACACAATGGAGTAATACAAAAATGAAGAAGTTGATTTGCTTTCTTTTCTAATAAAACTTAGACAC
CCAACAAATGTTGGATAGTTCATGAGTTTTTTTTTCGTCTTCATTATTTTATTTTTCCTTCTTTTATTTATATTAAATTT
TTTATCTCCATAACTTATACCTATTGATCTTTTACTTTAATTAATATTATTAACTCATTTTCTTTAAATTTTATATTCAT
AACCCCCATTAATTATTTAATTTCAAAATTTAAGATACCTTATGATATTACTTTAATTTTGTCAATATAAATTCATATTT
TTGTTTCATAAGATTCCTACTCAAGATTATTATTTTATTTCATATTTGAAATAGTGATATTTTATATTATTATTGTAATA
TCATATTTATACTTTAGTTCGACTCCATAAAAAGTCTCTTGAATGTGGATAGAAGGGGAGCCATATAAAAACTCAAAAAT
ATGTGCATTGATTATGTAACTTTTTTTCATCTTTGTTTTTGTGATTACGAACTTTACAAAAATATGTTAATTATCTCTAT
AATTTTTTAAAATTTAGGTTCTTATAAATTTTTTAATTGTAGCAAATTACATTTTCACTTAGGCTCAAATTAGTTATTTG
TAACTTTGTCAGAAATAGCCAATTACGCTAACCGATGTTCAAATTTTACTACTCATGGCTCAAAAGAAATGTATATTAAA
TATTGAAATACACAGTTCTTATGTGTTTTTTATGATGATGGACCATTTACATTTTCTCTAAATTTGTTCATTTCTTCTAC
TTTAAAAGAATTACCAAAAGAATAATATAAGATATACATGAAAATTAGTAATAGAGGTTTATTTAGATGATGAATATGGA
AAATACGAGAAAAATATTTATTTAGACGATGGTGAAAAATAAGAGAGAAACCATGGAAAATGAAAGGATTAAGTATCAAA
GAAGAAATTAAATTGAGATACTTATCTCTTTTTCCTCCTATTTTTAGTTTCATCATTTTCTTTTTCAAAAATAACAAGAA
GATTCATCAAATAGTAAATTTAACATTTAATAAAAACAAGAAGAAAAAAAATCAAGTCCTTAAATATGTTTATTCAAATT
ATATGTATTAATATCATAATATATGATTTTTTCTTAATAAATTAACCTTTTAATTATGAAAAATATTTAATAATAAAAAT
GTAATTCACTTAAGCTCTAATTCTACAAAAATATTTATATTGTGATTTTATCATTTTGTTATTTCTATAGTTGGTTTTCG
GCCAAATTCCCTTGTTTAAGTATAAAACAACTAATCACAATACTATAAATAACAAGACCAAACAAATAAATAAAAAAACT
TAAACAGTTAGTACCAAAAATTAAAAAAAAAAACCAAAAAAACATGAATTCAACTTCAAGCTTGGCAAACATATATATAT
AATACTAGTCACAAAAACCAAAAAAAATATTTTTTACAAGAGAAAGGCGAAAGGCCATTTATTATTTTGTTCTTGGTAAG
CTTAATATCTAGTTCTTTTTCCTATAATGTATTTTTTTTTCTTGTTTCTTTTTTCCATTAAGTTAGATTGGAGCCGGTAT
TTTTTCTAAGGGGTTCAATATATGAATAAGTAAATACACGAATTAGCTTGAGGGATTCAACATCTACTATATATACATAA
TAAATAACTTCAACATGTATAAGTAGCGTAATTTTTCGTCAAAGGGGTTCGGATGAACGTCTAGGCTTCGCCCTTGCCAA
TAGACCCTTAGCTCGACAAAAAAGACTAATTTCTGAATTAAATCAACCTATATCACATAGATTAATATCTATGTGCTATA
AACTAAACTAATGTAGTTTATTTGTATGGTTAGTCATTACTGGCACCTAACCTGTTCGTTTTGTTCATCAAATCGGCGAT
AACTTTTAATATTTCAAGGCAATTACTAGTGACAAGTACATTTTAACACTCTTTATAAAATGCCGCTAAAGCTTATAGCG
ACATTGAATCTAATGACAGTTAACTAATGCAAGTAAAGACTTTAGCATTCTTTGTTAAAGTGCATACTTGTTGCCACTAA
AAGTTGCTTTTGTTATAGTGAATATAACAGTTGCAGATGTCAAAGAACCAATTGTGATGTCTCAACAGTTGCCAATGCAA
CAAATTCATGTTCAAAGATCAAACCATCCATAAAAACAAGTTTGAGTAGATAACAATACACATTTGCATATGGATTACTA
AACACATATTTTGCGTTTATAGTCTGCCCACCTTGTTTCTGCTTGTGTCGCGAGAGAATCAGCCACGTCTTTCTTTGATG
CAGGAAATTCAATTCTCAGTTCTTCCAATTTAGCTTCCAAGTGAGAAATCTCCGTTGTTAAATTCATTTCTAGTGCTTCA
ATCTCCTTCAAATTTGGGATGGAAGCATCGATTCCAACGACAAGGTCTTTGAGTTCAGTGTGAAGCTCCTGTTTTCTAAT
AATATCATCGACCAACATTACCTTCCTGGCACTCTCTTTGTAATATTCGTCCTTCTGCTTCTTTGCCTCCTGAAAATTTG
CGAGTAGAGATGGAAGATTTCTTCTGAGTTCCTCCAAATTACGTGCTTTCTCAACCAAGAGATCAGGTGATTCAGCATAT
ATAGGAAGAGCAGCCTCTAAAGATGAGTAGTTTTCCGGGAGAAGCACTTGTTGCAAAGGCATCATTAGTAGCTTCTGAAC
TTCAGCTTTAGCTTTGTCAAGTACTTCTGCTGAGTATTGTGCTGCAGGTGACTTGACATCGGACGATACATGTGCAACAT
TCTAGCAAAAGATTTAAAACATAACATCATGTCTACGAATAAACAAACATATCCTCTGCAAGAATGTATTTTCATAAGAA
TGTGTACTTACTTCATCATCGACAGACTTCTCATGACGATTAACAGACGAGTGACTTGAGCCAGGAACACCAGGAGAATG
TTCGATATTCTGAAACAAGAAAGGGAGGAGATTATTATTAACAGACAAAAATTGCATTTCTAAACGAACAATTTGGCTTC
AAGGATTTAACTTACAGGAAGGACCAGTTCCCTCTTTGCATTTTTCGAAGGCCTTTTATCTTTTTCTTGTCCTTCAAAAA
AAGAAACAAAAGTATATTGATTCATGAGTACGTGTTATGTTACATAGCAAATATTATGCACTATAACCAGCTTTGACTGT
ATTATTTATGAAGGGAAAAGTTTCATTTACAATACCTTTGTTCCTTCTTTTCTTGATTGCTTCCTCACCGATAATCCTAT
CTAGGATCTGCTCAACTGATTCGGTCCGTGTTTTACTTATGTAAGTAGACCACCACGACTCAAATGATGGCGTACATTTT
GGATTAGGATGAAATTCGACAACTGAGAAATTTCTCTTCAGTTGATCAAACTTCGAATCCACTTCTCTAATGCCACTTTC
TGAATTGAAAACGATCCTTTCGAGTGGTGAAGCGTTGACAGACTGATGAGGAGGAAGAGGAACAGTCTGTGTCAAGCCGA
ACTGCCGTGCAAACTGATTTGGAGAGTAATACTCCACTCCAGCTTTTCCAACACTTGGGTTGCCTATTGCGAGACCATAC
TGGAGGTCTCGAGGAATAAGGAAGCTGGACCAGATATCGTCTAGAGCTAGCTTATTAGATGGAATATGCTCCGCCAATTG
CAGCCATCCAGGTGAATATGGAGTGAACTGACTAGGAGATATGGAAGAACATGAGTAGAAGAACTTAAAACATTCTCGGA
AGCTGTTCTGTTTTAACTTCCCTTGAGCCAGGGCAATCCCTAAAGTCGTACAGTTCTGTGTATCGTAAGACAAAGGTCTA
TACTGCGGAAAGTAAGACTGCAGCCAGAGCTGTAGGATCCATAAGGGCCCCCCTGCAGGAGCAAATCCTCGGGTAACTAA
GCTTCTACAACCTCGGTATAGATGAGATAGTATGAAAGGAGCCAAAGCAACCTTTCTGCCTGAAGCAAGAGCTATGGCAA
GATTATTATACTCCTTCGCTACCATAGACGAACCAATGCAAAATACAAATTTGCAGAGCCACATATTGAGGAACGCCAAA
TGTTCCTCCTCAGTTACGTCCTCTCGTTGCGTGTTCACTTTGATGAACTTCTCATAGTATATTTTCTTACTCTTCTCCCT
CTTTGGACTTTGGATGTCGAGGACTGAGCTAATTGCCTCACCATGAGGCCTAATTCCTGTCAAAGCAGAAATGTCGAACA
CCGTTGGACTCATCATCCCAAAATTGAAGTGGAATGCATTACCTGATGTAGACCAAAAGCACAATGCAGCATACAACAGA
TTGGGGTCACATGGTATGTTGACTTTGGATAACTGTATGGTATCATATATATCCGCAGTCCTCCAGGTATCCCCCTTAAC
CTTCTCCATTCGGTTAACCCAACCGATCCATCCTTCTGTTGCAGTTGGCCATGACTTCCACGTGTTTTTCTCCTGCCAAC
CAGGTTGCAGTGTGTGTAGAAGTAGCTTCTCCCCTTCTGCTAGGGGATAAAATGACTCGAGCTCCAAAGGAAATCCATCC
TTGAAGCACGGGCCTAACATAAACTCCGAAGAACTTGTAGAATACGGAACAAAGACCTCAGGATGTAGAATATCACTGTC
AAACTCCTTAATTATCTGCTCCATAGTGGTGGTGAGAAGCAAAGGCGGAAAACCTGCATAAACGTAAACGATTTAAATTA
AACACAATGTTACCAACAGGGGACTCAATATAATCAGTGGCTTAAAGCGAAAACTTAGTAAGAAATCATAAATATTTTTA
GTACAATTCACTCTTTTAACTTTTTTAGACGCAAAGCTATAAGTTATCCTTTTAAGGTTCTTTCACTAATTGGTTTGTCA
AAAAACCCCTTCTCTGTTTCTAAGACGACTTGAATGGCGAAGTAAAGTCTTCCATGTTAATGTTGATTGCTATTGATAAA
GAATGCAACAAAAAATCAAGAAGATTCATTGAAAGATGGAACTTATATTGAAAAATATCAAGGTGATGCGAGGGAGATAA
AGATTGTTTGGTGCAGCAATTCGTAACACAATGCAGCAAATTTTAGGCACTTTTGATGATCTTTCGAATAATATTGTGTA
TGAGATCAATCTAACTACTTCTAAAATGGTTGTCGCTAATCAAGAAGCTAAGTAATTAACACATTAAAGGAAAATCAGTT
TGCTAATATGGTTAATTCCATTCCATTGATAGATTTGATTACCTACAAGATGAGAACATATTCGCAAATGCAACTAGGAA
TGCAGATACTTCTCTTAGGCAACGACACAATAACAAAAAAAAATTATAAAAGAAAGACATGGTAAGATGACTGAGGAATT
GTTCCAAAGCACCTATCGATACAACTAGCAAAACAGAATCACATGACAATGTCAACAACTTCAACAAGATCTAATGAACA
CAAGCAAAAGTGATGAACTATCAAGAGCTATTGGACAAATTTGAATAAGAAGACGAGAAAAGTACTTCAGGTTATTTTAG
AAGAGCAATCTATCTTTTTTAATTCATCCATTTGTACAAGAAAGTTTGAGGTTGATAACTCAACTTTCTTCTTTCGCTTT
ATAACTTTGCATTACTTCGCTTTAAACTATTTAACCGTTATTAGCTATATATACTAATAAGATTTTTGATGATAAACCCA
ATAGATATACTTATAAACTATAAATAGTACTCACGAGTGACTAGTTATATAATAAACGCAAAATTTTTAGAGGTTTTTAA
CTTTTGGGGGCTTAACCTTACTCTTAGAGTTACTAGCAATAAACATTTTTCCATTCCAATGTCCGTACATTCCATCACTA
ATTTCCAATTTTACTTCTATAATTTAGATTAATAAGTAAAACTACTTTATTTTTCCAGCTAGTTTGATGCTACAGTTTTT
CCACTAATATTCTATCTTTTCATAGCTTGTCAAGATACCTTAAATAGTCGTATCTAATAAATGAGTTAATCAAGTCAATA
GACAATCAGAGGCGGACCTAGGTGGACCCTAGGGGGTTACACTGTATATATAATTATGCCAAATAATAATTATGGAGACT
TGATTGGACAAAACATGATGCAATTTCAGATTACTGAGGACATGCCTTTAGAAAGGAGGTCGTGGAGGACACACTGACAC
ATATGGTTGGAAGGCAAGTAGGTAATAGAATGTTGTCTCACTTATTTTTCGTACTAGTAGTCGTAGTATTACTCACGGAG
TTTCTTGTCCTTCGATGTCTGTTGTTTTATTGCATTTATATTGTCATATTATTTCGTTGAAGTTATGTTATTTTTCAATA
TGCTTTGTCATTCTCTCTCTAGTATTTTGCTACGACTTCATCACACTTTTTCATTTCTTCTTTTTCTTTGAGCCAATGGT
CTATCAAAACATCGTATCTACCTCCCAAAATAAAAGTAACATCTTCGTACACTCTATCCTTCCCAAACTTCACTTGTAGA
ATTACACTAGATAGATTATTATTGTTATAGTATCCGATGGTCTATAGATTAAAAAAACTTAACCTTTACAAAGCTAACAT
CATTTTACAAAAACTTTGAGAGCCATTTGGACATAAGATCAAAATGTGATATTTACTTGATTAAACAATACTCTATTTAT
CTCAATTTAGGTGTCTTACATTTTGTTTTTGGTCTGTTCATGAGTGTAATTCCTTCTAGATTTAGCAAAATTTTCAATTC
CAACATTCTACATCGCAAATCTAAGATCTCAACAATTTAATCAATACACACATTTATAATTTAATCCCACAGAATTTAAG
AAAGATTAAAATCTACTAACCTAACCAGAGAGGATTAAGAAATGTCGTCAATTGATATAAGCACAGACAGCCGCACACAA
AATTAGGGGGAAAAAAAGTGCCAAGTAATTATATATATATATAAGCACACACGTGTTAATTAAATAATGTGACATAACAC
ATTGATTTTCTAGGTTTACAGTTATGTAAGTATTAGTAAATTAAAATACATTGATAACTATTTAAATTTGTTATGTAAAA
TGTTAGGTAGGTATTAGTAAGTTAAAAATAATACATTAATAGATATTTAAATTTGTCGCGTGATATGTTAGGTAGGTATT
TGTACGTTAAAAAAAATATATTAACTGATATTTAAATTTATCGCGTGAAATGTTAGATAGGTATTAGTAAGTCAAAATAT
ATTAACAAATATTTAAACTTGCCGCGTGGAATCTTATTTTTACCTAATATAGAGTTGAGCAATAAGACTCCAAGGAGAAT
CAATCCCGCGTCAAGCACTAAGTTTTAGTTATGAGTTTCGAACAGTCAATTTATTATATTAATAAATTTTTAATATAATG
CAAGGTTTAGAAAAAATTTACTGGGTTTTTGAGAATTATGAGTTTCATATTTAACCTTCAATTACTTGAAATACACTTTT
GGTCTCTTTGTTTATAATATATATGAATTTTTAGAATACCGTTTCATTATTTAATTATCCATGTGAAATATTATACTTGT
ATTGCTACTTCATTATTCAGGGCAATATCCTTCTAAAAATAATCTAAATATAACATATTTCTCGTGTAAAGTAATCAAAA
AGACATTTTTTAATTGATTAAAAGTTAAATGTGTTGAGTCAAATTTCTCATACCGAAGAAATGAATTTAAGGTTCCTCAA
AAGTCAAATCCTTTTCTTTTAAATAAGTCAGAAAATATTAATTTTAATAATAATAAAAAACAATAACCAGATAATTAATT
TCAACATAATTAAATCATTATATCTTGTGCTCAAATTTAGCATAGGCCAACAAATAAACACTTCAAGAGAAAGGCGAAAG
GCCATTATCTAGTTCTTGGTAAGTTTAATATCTATTTTCCCAGTAATGTATTTTTTTTTTCTTGTTTCTTATTAATCTTT
TTGGAGATTAGGGTTTTGCAATTTGGTGTGTGTGTGGGGGAGGGGGGGCTAATATCGGCTAGTGGGGTCTACAGAGGGTA
AGATTTATCTGTCGGAGGGTAAGATTTAGGTAGACCTTTACTTTGTGGGTGTGTGAGATAAAAAGGATGTTTTCGATAGA
TTGAGGTGGAACCGGGATTTTTACTAGTTAAGGGGTTCAAAATATGAATAACTACATACACAAATTAGCTAAAGAGAGTT
CGAGATATACTGTATATACATAAAAAATAATTTTAGCCATGTATAAATAGTGTAATTTTCCGTTGAAGGATTCAGGTGAA
TCGCCTAGGCCCAAGTTGGCTCCTCCCATGCCGATAGACCCGTAGCTCGACAAAAAAGACTAATTTCTGAATGGAATCGA
CCTATTAAATAACAACAACATATCCAATGCAATTCCACTGGTGGGGTCTTGGGAGGGTAAGATACCCCTACCTTTGTGGG
TGTGTGGGGGTAGAAAAGACTTGTTTCTGATAGATTCTCAGCTAAGAAGACGAATTCGAAGCATGATAGCAAGAAAAATA
TGACAACAAATTAATAAGTTACGGGCAACATATAGTAGTTTTATATAGAAGAAAAAGAAACAAAATGGGACAACATTCTC
GATCGACTATCTACTAACCTTCTAGCCTAATGACTGATCCTCGACCTCCATACCTTATTGTGTAGATACCCCTATTAACC
TGTTTGAGTTTCATTTGAATTTTAATTTCGAATAACAAATCTGTTTAATCCTCTGTATTTGTAAATAATGCAACCTTTAC
ATATTAAGAGGGGATGGATGATTGATTTCTTGATTTAATTAGAAGGAGACGCGCCCTTTCTGCTCTTCTTACATTTGTCA
CTTGTTAAATTGACAATGTGACCGAAATTTTATCCAGATAGTTTCGAGATGTTTCTCATTTTTGTGTTCTGTTGTGTATT
TCCTACAGGTTCTTATTGGCGAATATCGTTATATAATATGAGACATAAGTGCAGAAAGCAATGTTCCCATCGAACATTAC
TTTGTGACCTTCCTAGGAATGTATTAGATGAAATCCTTATGTGTTTGCCTTTTCGAGATGTTGTGAGGACAAGTATCTTA
TCGAAAAAATGGAGAAATATATGGCATGGACTTCCTGTGTTGACGCTTTCTCACACACTTTGGAAACCTGAGGAGGATTT
AGCTGATCTTACAAGTAACCTTGTAAAGATCATCAACCACATTTTGATCTTTCATACAGGACCAGTTACAAAGTTTACCC
TCTGCGTTCCTTATTTGGATACATGTCCTAATATTGACAACTTGATACGTTTCCTCTCTAGAAACGACATTCAACACCTT
GTTCTTAGACTTCCAATCAGGGGTAGCCTATACAAAATGCCTCTTTCATTCTTCACATATTTCGAGTTAAGGCATTTGAC
TCTCCAGAATTGTTCGATACTTGCTCAACCATCCTTCAAAGGATTTGATAGGTTGATTAGCTTAGAACTACGTGATGTTG
CAATTTCTTCCAAGTTGCTTGAACGTTTAATCTCTCGTTCCTTGTTGCTCGAGCAGTTGGTGCTGCAGATCTCAGGTGCT
TCAAGCAATGTCATTGAAATTAGTGCTCCAAATCTGAGATCCTTTGACTACACAGGCAATATAAGATCTGTCTGTTTAAA
AAATATCCCTCGTCTGGCAAAGCTTTCACTTTCGCATAGGGAATATTACGTGGGAGCAGGAAAGTGTAATATCGCCAAGT
TTTTTGAGTTTTTCTCTGCTCTCGAGCACCTCCACTTGAATGATATGGTAAATGTTGCTTCATTACTGCATTTTCAATCA
TGGAACATCTTTTGGGCTTTGAGTCATTCTGTTTTATGGTTTTTTCTTCCTAGTTCTTTGTTGCAGGAGCAGGTGAAGTA
CCAACGAGGCTTTCCTACGATCTTTATTGTGTCAAACATCTCTGCATATCTAGCATCTATCTGTCTGACCCGAACGAGGT
TTCATGTGCTCTTTGCTTGATAAGAAGCTTCCCGAATTTACAATCTATGGAAATTAAGGTTCTCTTTTCTCGCTTTTTAT
GTAGTATCTCCTTATTTCCGTGCTCCTTAAATCATCAATAAGCTGAAAAGGATGAGTTTTGGTTCATCGTTCTTAGGTGG
AGTGCGATGACAATGATATACCAGCTCTAGAATCTCTTGAAGTGGAACGCTTCTCAGGTGTGACGTTTAATCACCTCAGG
GAAGTTAAGCTAATGCAGACTAATGGCACAATCCCTGAGATACAACTGATGAAGCTTCTGTTGGCTAAGTCTCCCGAGCT
GATGAAAATCATAATCGAGCCATGTGTAATTGAAGAATCCGCAACTGTCAAAATACTCACTGAGATAATACAGTTTCAGC
GGGCATCAACCAAGGCAGAAGTTGTATATAAGTTGGATAAGCATCCAAATCCTGGTCCTCTTTGATTTTCACACTGAGTT
GATGCAGTAGTATAACACTTGAGTTTTTGGGGATATAAACTAATGTGGATGGATATATTGTTTCTTCAACTTTGTTTTTC
TCGAACTGCTTTGTTATGGTTTTACTTGAACCAAGGATGAAACAACCTCTCAGCCTCCCAAGGTAGGGGTGAAGTTTGCG
TACATACAACCCTCTACAGACCTCACTTCTGTGATGACGCTGAGTATGTTGTTGTTGTTGCTCATGCTTGAAATGAGACT
TGCAACAAGAATTACTATTGTTTGTTTATTTCATACTTCAAAGTTGGCAATTAAACACTAAAAGCTTCCTTACCCTTTTC
GGCGAAAACCAAAGCATCTTGCCCCTACTTTTAGTGGTAGAAACATTATTTCTGACTAACCCTCGATAATCGTCTTTATT
TATCCAGATTTGAGATCGATAATGTGAACTAGCTCTATGAAATTAAAAACACACAAATCTGGTCATGTTTGTTTGATAAC
TCACATCTCACATGTAAACATAATTGCCTAACTCGTGAAATATCTAATTGAATCACATGACTCATGACACCAATTTAAGT
ATAAAACAACTAATCACAATATACTATAAATAACAAGACCAAGCAAATAAATAAAAAAAACTTAAAAACAGTTGGTACCA
AAAACAAAAAGCAGCCAACTTTCCATTTTCCAATACCAATAAAACCAAAAGATTGGTTCCACTCTTCAATTTTTCAAATT
ACCCAAAAAAAAATAACTTGGGGTTTCCAAAAAACAGTAAAAATGTAATCTTTCTTTCACCAATTTCTGTGGGAACCTTT
TTTTTTTGTTGTTCTTTTAATTGAGTAGATCTCTATTTCTTAGATGAATGAGTTTATTTTGTTGTTTTGATCTTGTGGGG
GTCTCTAATTTGTTGATTTTATGCAGAAAATTTCAAAATCTTGAAAAAATAGGATGAAATCTGGAAAGGGTCATCATGTG
GAAGAAGAAGAGGATGAGTATGATTTTGGTTCTAACAGAGATGCCACACCTTCAAGTAACAGTACTAAAGGTTTGTGAAA
ATTTTGATTTTTGTGTTTGTTGTAGTTTAATGGTAGAATTTTCTGCAAGAAAGGATTTTTGAACTGGATTTTGAGGTGGG
AATAATTTTTTTGACTATTTTGGTTTAGGTTAATTGTTTAAAAATGTAATTTTTATTTACTTGTTGTAAGTGACAGATGG
GAAGAACAGTGACAAGGCAAATGCAATTAGGTCGAAGCATTCTGTTACAGAGCAGCGTCGGAGGAGCAAGATCAATGAGA
GGTTTGTTTTTGATTTTCTAATTTTAGTTATAGTTGATTTGGTAGGAACAATAAGGTATGAATGCAACTCGAGAACCACG
AGTTCATGCTCAGGAATTGGAATTCAATTGAGAAACAAGCTCACAAACTGAACTAATAGAGTAATTGTATTGATAAACTC
TGAAATGATTAGGGTGAGTTTTTTTATTAACTGTTGCTGACATAAGGCACCAAAATGCTCTTAACTATGGTGGCAAAAAT
TACACCTAATTGTCTTAACATGAAGGAGACAGTTATGAATAGAAAAATATATACAGAAAAAAGCTTTAATATTCCATTAG
GAATAACTTCCCATTTACTGAAAATATATTGGATACGGATATCAAGTTACGAACCTAAGCAGTAGATTCTGAACTGGAAA
GCACTAGTTAAAATAAAAACAAGTTGCAAACCTGAGAAAAAAGATAATGCATGTCTTACATTTTGAGGCCACAGAGATCT
TTGAACTGAATATTTGCTTTGAAAGCCTACCTCTTGGTACCATTGCAAACTTTGAAATACACTTGCTCGGTGCTGATGTA
CGTCATGTTGATGAACATCTGATGTCTTCTCCATTTGTATGTTCTGTGATTTTCTTTTCTTTTCATGTTTGTGTTGCAAA
GGCGCTCTATACATACTCAAGTTGATTTACAAGATAATGCATTTATTTTGTTGTGACTTTATCTTTAGAATTTGTAACAA
TTGCCAGATTTGTGTAAAATGCCTGAACAAAATTTCTGCACTCTTGACAAAGCTTTTTGTCTATCTCTAGATTTCAGATG
TTGAGAAATTTGATACCCCATACTGATCAAAAACGAGATACCGCGTCATTCTTGTTCGAGGTACATTTTAGAAAGAAACT
TTTACATTCTTCTTCTTTAAAGTTTAGATTTATTGGTTTATTTTGATGTTTGTATGCAGGTAATTCAGTACGTACAGTAT
TTACAGGATACAGTACAGAAGTATGAAGGATCATATCAACCTTGGAGCTCGGAGCCTACAAAACTTATGCCATGGGTAAA
TTATATACCTATATTTATAACATCTCTATTCTCACCATAACTTTTTTGGTTGTGAACTTTTGAATTGGGCTCTTTTGGTC
TTAGCTGTGCTAAATATTATTCCTCTAACAGAAAATACTCTTGCTTCAGATTGTTAAGATATTATGTAATCCACGTCAAT
TAGGAATGATTTGATTAGGATTCTGTAATTATACACTTGCTAAAATTGTACATATTGAAGTACTATAAATCCCAACCAAG
CTTGTGGGAAATAATCAAGTTTTTTCAGTGCAATTATCTCTAGTTTTAACAGAGACAGAAGTTGCAAAATAATTCAGAGC
TGATCTGTACAGCTGAACAGTGAACTTGTAAAAGACACATTCAGCTCTAGTCTGTCTAGCAGACTTCCACGTAATTGCAC
CCATGCTCTGTAAATCGTTTTCAAGTCGAGTCAAATTGGAAAGAGAACTTTCTCTTCCTTCCCCCCCTACGTCCACCCCC
ACCAAACACACACATACATGCACCACTCTCTGATGACCATTGAGGTGCATGTAATTTCAGGTCACATTTTATGTACTGGT
ATATGCATGGTGCTCTCATTTTGTGGTTCCATTGTTTTTCTTTATCTTTCCACTATTTCATATGTGAATATGTTCATGGT
TTCAGAAAATAGATAGGTCTACATTATGGATGCATCTGATCTATGGGTAACTATACCTTAGATTGGTGTTGGCTCGATTG
CTTTCTGGTGTTGGCCTTTAGTCCTGCAAGATTATGACATATCCCCCTTTTCTTCCACTTTACTCTCTTCCAGATGTAAA
ATTCCATTGATGCAACTTAGGCTATATAAGGAGGTTGCTATTTAGGCAATGATAAGTCCATAGGTGCAACATAAATTGTG
CTATTAACTACCTAGACTGTGTTTTTGCATCTCTTAGTAGAAGGAAGGGAGGGGCATGACTACATATACTTCGTAATGGG
AACAATATGTGTTTAGTTATAAGTGTGTGCTACTTTTGAAATCAGAGAAACAGTCAGTGGCACGCACAGAGTTTTCCTGC
AAACCCTCAAGCCTTGAACAATGGTTCTGACACAGGACCAACATATTCAGGAAGCTTTGATGAGAATCTCTTAACCGTCA
CTTCGTCTATGCAAGCCAATCAACGGAATCCACTTGAATCTCATCCTGGTGGTGATGTTAAATCGATGGATCAAGAAAAG
GAACTAGCTAGAATGGCAATCGCGACATCGATGCCTCTTCAGGCTAGTATGCCAGTCCCTTTTCAGAATGATAGTTCCTT
CTCTGACTCACTACCCACGCCTGCTTCTGATGAATGCCCCAGCACCACTAATGCTCTGAATAATCAGGAGTTTATGGTAG
AAGGCGGCACAATCAACTTTTCGAATACTTACTCTCAAGGGTGAGTACATTTATCTAGTTTTAGAGTTTATAATATTAAA
TAAAGTGTGTGGTCTCTGTATATTGGAAGTATATTAGTTGTCTTCTGCAGGAATTTGCTTGCTTTTCCTTTTTTGTTAGT
AGTCGTTCTATATGCTGCTTTCATGTTTTAAGACACTGCTATCTCTGTCACTGAATGATGTTGCATGAAAGAATGCGGTG
ATATCTCGAGTATCTTAAGTATGCCTTTTTTGTTATGATGAAGCTTGTGTATCTCTCATCACAAATTTGGAATTTTTAAA
CAGTTGCGATGGTTGCTATATTTATTGCTTAAGCTAGCATGTTGAAATTTCTCTAGTTAATGAGTCGTAGTTTTTGTATT
CCAAAAAGCTTTTGTGTTTCACATTACCGGCTTATCTATATTCTAGCACAATAGCCAGAAATACCACTTATATTATCATC
CTTGTACTTGAAAATTGAAATACGTGAAGCTGAGTTGTTGGACATATACACCAATTTTGCCCATATGCGTGTAGAGTTGT
TGAACTCGGAGTTTTTTATTCGTGGATGCTTATGTTAGATCTAGAGTTGTTCAAGAAAATAATTATTGGCTCTTACCTCT
CTTACATTTGCTACAACTTCTCCTGAGATTCATGTCAAGTTGAATATTTGCAAGTTATCTAATGATATTGATGTATTATT
CATGCTGACCCTTGATCGATGATTTGTTTGCTTTTACTCAGATTACTGAATTCGTTGACCCAAGCGCTACAGGCTACTGG
CCTTGATCTTTCACAGGCCAGTATATCAGTGCAGATTAATCTAGGGAAGCGGGCAAACAAGGATGCTAAGGTATGAACCT
TTTCCGACTTCTATGTAGTCATTCACCGATCCTACTCCCTTTAGGATAATGAGATCAATCACGGTATTTAGCTGACCAAT
ACTACACACATTTCACTCTAGGATACAGAAAATCCTCCACCTGCACCTGGCGATCAATTTATGGAGGAATTTCGGGATAT
AAACAATGATGAAGAGTTGGACCGAGCTCAAAAGAGGCTGAAGAAATAGATATAACTATGTATAGCATGGCAATACCAAG
TCAAATCAACTCAAGTTTGCATCACCTTCGCGTAAATCAGTTGAGTGTATATCCTGCGTTTCTTTTGATAACTTTCCTTT
TTCCTTGTCTGTAGTTAAACACGAATTCGACATGTTCTGAGTCTGTGAAGTCAACAATTTATTTATATATAGAAGCAATG
TTGTTATGCTATGCTATAAATTGATGGGCAAAGTTTGTCTTTGCACAAATCTTGACGTCATATTCTAACTGAATCGCCAG
AATTTTGACCACAAAACGTAACGAATCGATCTTGATGTATCGTCATAGCTTCTTGTGTAAAAATTTCACAAACACATTTG
ATGATCTCAGATGTGTTATGTAAACACCCTATATTTTATTCAAATTTTCCATTTTATTGAAAAATGAAGAGATGGGAAAA
AAAAAACTAAGGCAAGCAAATTGAAACAGAGCAAGAATAGTACATTTTCTAGTTAAAATCACGTCAGTATTATACATAGG
AACCTAAAAATTCATCAGACCACTTTTAGTTTTATAACAATAAGAGTACTTCAATCCACAAAACCTGACAATTACTGTTG
GATGGTAAGCTTTACAAGCAACTGGGGTCATTTAACACCCTTCTGCTGGAAATCATGTTGAGCATAAGAAAAGGGCAGTC
GGGGGCACGAAACATCCCACAGACTCGTTGGGGTGTAATGTATGCAGCTTACCATATGGCTGATTCCACAGCTTGAACTC
ATGACCTATAAGTCACACGGAAATAATGCTAAGCTCAACAATGACAGCAGTCGACCTCTGGTGTCTCCAGCTCTTCTTCT
CATGAGTCACGCTATTCTGCAACTAGCCATAAAGAAAGACACATCAATCGATTGGCTAAAACGTATAGACACATTATCTT
CGTTTCATGCTAATACCAACGGGAAGTTCAAGTACCACGAGGAGTTTCCGAGTGCATTTGGTTAATGCAGAGCTATAGCT
GATGAACGTTTTCCAGCTAGCCTCTGTGTCATTAGGACAATAGCTCTAGACCAACCCTCCATCATCGAAATCCAGAAGCT
GCATTTTAGTTCAAGATTCCCCGAGAACTTTCATCAGAAAAGCGTATTCATGAGCTGCTTCCTCGCATTGTCCAAAACGA
CCACCTTCACCAAAATGTCCTCCGCTCATGTTTGTCTGCAGTATAACTGAAGAAGAACACCTAGTGCACGTTTTATCTCG
TATCTTGGCCACCCATTTTGCAGCTTCCCAAACGCCAACTCTGCTTAAAGACATAATATGATATCGATCCTTTCCAGGGA
GTTTTCGTGAAGATCAAAATAAGATGTTGAGAGAAAGAATCTTAGCAGGCTGAAAATGCCTTAGCATTTCAGCCAAACCA
TTCAATAGACTCAAGTATTACATAAATATGATGTGCATTCTGACGAGAACAAAATTATACCTTGAGTCGTTTAATGAAGC
TTTCACAAGCATCGACGGACAACAAACACCCTCAGGAATATTGTCATAAGGAGAATACTTCAAAATATATTCAAAGTGCG
CATGTAGTTGAGGATTTCCGAATTCTTCGTAGTCTAGAACAGTGAGAGGCAAGGTGGGATCCAACAAGCTACTGCACACA
TCAAGGAAAGGAACCTGGGACAAACATTACATACATGAACAGCTATAATACATCAGCGTCAAACAAAAAATAAAGACACT
TCCTGCCATCCAAATTAGACGGCGAGGTTATATTTAAACGAAAGGTATATTAGTTCTAAATTGCAAAGTTGAGGGGTATA
TTTGCCCCTTTTCTCTTTTAGGTTTATAGAGAGTTGTCTAAAGACACTAAATATTCTTTAGCTCGAGAGAAACTTGAAAC
AAAAGCAGACTGCATCTAGTGTATATCGTCCCAAACCAAAGTATTTAGAATTCTTGTTTCCTTTCCCGCTAAAGAAGACA
TATATACGGAGACCAAATCAAACCATAATATGCAATATGAATCCAATTCAATGAATCTATAGGAGTATGAAAGAACACTA
AAGGATTCCCAAATTGGTGCTTACCTTCAGGATTGCAGCTTGAAAAAGTTCAGGGTGCATGTTAATTGCTGCCGAGACAA
GAAGACTTCCTGCACTTACACCAACAGCTCCCAGCCGATGTCGATGAACATAACCCTCACTGACAAGATACTTGCCACAT
GATATGAAATCACTCACAGAGTTCAACTTGTTCATTCCGCTTCCAGATTTGTGCCACGAAGGATCTGGACCACCACCACC
TCTGCACAAGTAAAATATGTCACCTAATTGTTCTGTTACAAGAAATCACAAGCAAGGGTACTTCTTTCCAGACTCTCTGA
AGCAAAGTATGTTGTTAATTTGGTAGCCTATATCATTGCACGATTACATGCATTTGAAAAAGAGAGAAACTGACAGCAAC
AAATGGAACTTTGTGAGAGAGTGACCAAGCTAGAGTGTTTTTTCATCCTTACCATTGGAGTTCAATTCATGGACGGATAA
GTAATGTTTCAAGGCAAACTAAATCACAAAAGTTTTATCACTTCTATTGCATTGAGAAAATCAGTGATAAGTTATCAAAC
ACAACATAAGTTACCAAAATAACACAAGTGGCTTTCAAATGTTTGTAAATGGTTAACCACTTCGAATGCATCTAAATCAA
CAGTTTCCTGTACATTCATTTTCTTTTCTCTTTTTCCTCTTTCTACTTCTTTCCTTTTCTTTGCTTTGGGAGGATGAAGC
ATAAGGAGTTCTGAGTGACTGAGTTAGCAGCTTCTCGACAAGCAAATCCCCCCAACCAGTGGCCAAACTATGCTCGGATA
AAAGCTTTTTGAGCATTGCCAAATATCACAATCCAACTTACACTAAAAGAGAGCTGTACCTGACATCAGCAAATGCAATC
AGCCAACCACGATCAAGTAAGCTCAGGCGGTCAACACACCAGCTTTTATCTAGCACTTCTCCATATGCTCCATATCCATG
TAGAAGCCCAGGAGACTGACCCTTCTTATATGCTTTACGAGAGAATAAAATAGTTAAAGGAATCCTTTCACCATCATGCG
ATATCACTTCTTTTTCTTGACAGGAATAAATTTCAGCAAAGTCACTCCATCTGTGGACTCCATTATTCTGAATTTTGTGT
TCCTTCTTTAAAGGGGTGCCCAGAAACTCATTTCGGCTTCTCTCTCCATTGTTAGAGTGGTATTTTGTATTGTGGGAAAC
GTTAATTACTTCTTCTTGATGAATGACAGAAAACGTTCTTCTAGACATATCATAGTCAACAATAACATCAGGCATCTGCA
TTTCAAAAGAGAAACACTGAGAAGCATATAATGTTATTTGGCCGTACAGGTAGACACCTGCTAGGCTGCTACGGTAGGTT
GTGAAGTCTTTAACTATGACAGGAATAGGGAGGAAAGGTGTATTTCTGATGGAATTATCAAAATTTTCATGATGCTTTAT
TTAACCCAACTAGTTTAGGCTTGAGGCGTAATTGTTGGGTTCTTTTTCAAAGAAAAGAACAACTTAGTAAAAGAAGTATT
TATATAGGGAAACAAGCTGAATATTCATACGATACATCATGATTAGCATTTGAGATATTAAGACTATATAACAGAGATCT
GCGCTAAATTTTCCATGGAATATAGCGAGAATACCTCAAAGTGGAGTAATATGGGTACAAGCTTATCAATCAATAACGTT
GATTAGTCGAATACAAGAATAAGTTGAAAAGCAAAAATATGACAACCAACAGGATGCAGAGCATTTGAAGACTATTAACA
ATATTACCACTGGGAAGGAAAAAAAGTTGACAAGCATTACCACTGGGGAAGAAACAACAGCGCGGTATACAGATCGTGTG
AAATCATGATTTGACCCTGGAGCTATTGTACACATATCAGAGGGAAGAGGAAAGAACCATGGGTTAAGTCCATCAATCTT
CATTTGTTCCTGCACAACACGTAGACATTAAGAAACAAGGGAATTTTAATTAAGGGTGACAAAATAGTATCAAAATTAAA
AAAAAAAGTGACATAAGTTTTAATTATACCTCACAATTGATGATCGTTCGCATATCTACAGAGCATATCGATGAGGAACC
CTCTTTGTTGAGAAAAAGCACCAGATGTTCATCAAACATGTCCATATCTTGGATGAAAATGTCCTCGCTGGGTTCTATAA
TATTCTGCAGAGAAAGCTTGCAGATGATTAAAGACCAAAAACTCGTGAATCAACATGTGTTCATATAACTCAATTTTGCA
CTTGCCCAGGTAGAAAAGTTTAGGATCCAAATAACCAACATATCATAATTATGCAGGCAGATAACGAGCATGTAGCCTCA
AATTACAACCAAAACGACTAGCTGGAATGAGGTACACAGCAAAACTACAAATCCTTTATCAGCCTTAAATCCATGTGAAA
GAAATGTCAAAGTATCCACTAGATAGAATGCTTTTGGAGAACACTTTGAAAGCTGTATATTCATGCATGTATAAATGTTT
TATCAGCAGCGGCAGCCCCTTCTAGAATCAATATATGATGGAAGAAGACATACCTGCAAACAAGTTGACTGCAAGTTCTC
AACAGGGCATCTAGCCAAATAATACTCTCCACTCAAAGGTGATTCCTCACCAGCATTAGGAGAATTAGTGAGAACATAGA
AAAAGCCATGATGATGTTCAAGAAAGTATTGCACACCAGACACACGCTTACAAAATCTTTGAATTCCAGTCTGCAAATTG
GTTGCATTGATGACATAAACCTGCAATAAGACAATGAGCAAAACTAAGAAAACATCCTCACCAATACAAAGAAGTATCTA
TGCCGTGATAGGGGTAAATTTCTTGCCTCAGATGAAGTTCTTGAATTAGAATTCACAGTAATAAACTTTCCATCTTTTGT
ACTTGCTATATCCACACAGAAACTGGAATCATTTTCTACAAACAATGGGACAGTATGAACAGAATCTGATCCCAGTTTTA
TGCAATGTACCCTGGCCACATAATGTTTAAGTAATAACACATCCGAATATCCAATTTAAAGTAGTAATCAACTAATCATA
GTATAGAGAATTGCCTGTAAGGGCGTTGGTTCTGGTCGGATAATGTATAGAAGAAAGTACAAGAATCTTGAGCCCATTCC
ACACTGACAACCCCTTCAACTCCCAGGGTTGGCAGAACACAGTCATTTCGGAGGTCCTTAATCTGAAGCACAAACTGCTC
ACTACCAGTAACATCAATTGTGTAAGCAAGATAATTGTGGTCTGGAGACACTCTACATGTACCCACATGCACATATCCTA
CAAAAAACAAGAACAAATCAAAACATAATGGAAACACTATCTTTAAAACTAACAACACCTAAAACAATGGCCAATGATTT
GCATGCATATCATGAAGCCTATAAGAATATTCTCCTTCCTTTCTCTTAAATTTTAACACTTCATTGTCCTGTTAACCTCA
ATATGCTGCTATGGATATTTTTCCAGAGTGGATTCAGTCCTTAAACCAATACACAAGGATAGAAAATTGATTATAAGTGC
TTGGAAAAGAAACAAGATGAGCAAAAAGTGGTTGTTAAAAGAATAATATGAAAATGATATACCATATCTTTCTGCAATTT
CATTCCAGTCAAGCAGTATTTGTTCCTTCCCAGCAACGCCAATCACATAACTTGATACAGTCTTCATCCAACCTTTGCTC
TCAGCAGCCAGTTTCCTACATAATACTGGAAACTCCTTCCCTTCTGGAATGTACTGGTAGTATAACCTGTTAACAACCCA
AAAAACAGACCGATAGTCAACCAACAAAGAAAGAATTTCGTAGCAAGTAGATTCTCGAACAGAACTTAGAATCAATGTTC
ATACCAAAGCATCCGCTAAACCAAATGCAGCCTGTAGCATTTAGATCATTTCACAAAATACCCTTATTAATTCTTCAGAA
CATATGGTACATACTTCAAGACATTATTTTAACAACTCCTTAGTTCACACAACAGTTACACTAATTCTTAATCTGATTAG
GCTATTTCTATTGCACAACTCAATCATTAAGTATTTGCAGACTTAATGCAGATTGTACATGATGTAATAGGCTTAACATG
GACTTAAATCTACTTCATATAGAAAAATAATAGTTGATTTGTATCATTTTGATTAAAGTGGTTTCTTTTTTACTAAATTT
ATGACTCGTCCTCTCCAATTCAAATAGAATGACTTAGTTCGACTTGGCAATAGAAAAAATGAAAAGTCGGCAGTCTGAAT
TCTTTAGTATTCGTGCAAGGAACATATGAAAGAGATCATTTTTACGCGAACTAAACAAAAGTGAACAACAACGTTTGATA
CATAGGAATATAAAATGCATAATACATAAACAAGCATTCAAACTTAGCATCAGCTTACAAGTAAGCACTCCAACTTTGAG
AGTACACATCTAGACACCTTAACTTGGTCTCAACTGACAACTTAAACACTCCAACTCATCCCCATTGTATCTCTTGGACT
CCCGACGCTAACTTGACACATAAACATTGAACATGTCTAGTTGATCATTTTGTAAGTTGGAACGTTTAACTAACACAACG
GAGGTGAGTTGATGTGTCTAAATATGCATACTCAAAATTGAAATGCTTAATTATCACGTCAAGTTTGAGTGTCTGTTTAT
GTATTAGCTCAATTTAAAATTACAAACTTTTCCTCTCAAATCATATTTTCATATAAACTACCTCATTCTTTAACATTTCA
AACTTATATTTAAAACACTATTGAATCAATCATTTTCCCACATTTTCATACAATGAAAGCATATAAAAAAGTTGAAAAAT
TGAGTTTTTAGACAAACCAAGGACCCCATAGTTCAGGTGGAGTAGAAATCTTGGAAGGCATTCTACTAATCATCTCAGAA
AACAAACTCTTTTGCATTTCCTCAGTATCCTTCATAAAAGACTGAGCATATAAATTTTCTTGCTGAAGATAGTTGATGAA
ATCAGGGTCGTTGGTTTTGCGCATCCAATGGTAAGGATCATTCCACGTAACCCCATGTGCAGAAACAGTAAAAGGAAGCT
TTTTTGGCACTGGTGGAGAAGTAATTTGAGGTGAAATTTTTTGGTGATGGTTCTTGATTAGTGTGGAGAAAAGGGTAAAT
TTTGTGATGGAGAATGAGTTTAGAGAAAAGGGTATTTTGGTCCTTTTGATTGAGATGAAAGCTGAGGAAGCCATTGTTAA
TGGCGAAGGATAGGTGTGATTCCGGCGAACGGGATTCGCCGGCGGCGATGGTAGGGTGGAGGTAAAGAGTGAAAAAGTCA
AGTTGGTCCTTGTAGTTTTGGAGTGTTTCAATTTGGGAAACTATTTAATGTTTAGTTATTTTTAATGCATAAATAATATT
TTTAACTATAAAGTGCGGGGAAAACTTCTAAGAATATTTAGCGATTTGAATTTCATAAATCGTTCTTGAAGTTTCTATTG
ATAGAGATTTGAAATCGATGAATTGCTTATGAAATTTAAAATTTTAGTAAAATTTTTGCACTTGAATTTTGAAAGTGATA
CAAGTTTCAATCTAATGAATTACTAATAGAGTTTGAAACTTCAACAAATTGTTACATTTGAATATGAATGTTTATAGTCA
TGAATCTTCCTAAAATATAATACAATAGCAGCAACATGGATTGTGACAAAATAATTGAGATTTCTTTACCTTTAACCAAA
AGTCTCGAATAGTATAATACAATAGTAGCAACATGGATTGTGACGAAATAGTTGAGATTCCTTTACTCTTAACCAAAAGT
CTCGAATAAAAAGGTCGTGTTGAGAGCATACGTTCATTTTCGTTCGTTGGAACAAAAAAGTAATGTTGATGCCTAGGATC
GAACTGGGGACCTTCAGTGTGGGAACAAAAAAGTAATGTTGATGCCCAGGATCGAACTGGGGACCTTCAGTGTGTAAGAC
TGACGTGATAACCACTACACCACACCAACTTCATGGCACTAAAGTTGCAACTTTATTTATCTATATTCTAAACTCATATA
ACAAACAAAAGAGAATAAAATTTATAATGATGTAATATAATTATATAGATGTAAATAAAAGAAACTATCACATAAACTTA
GATAATTGTTTCTTGATAAAAGTATTAAAATGAAGGGGAGATGGGGAAAGGATAGGCGCAAAATCATGGATTAGTAGATC
TTGAAACTTATCATCTTAATTTTTTATTCACCGTCTATTTTTTTAATATCTAAATTAGACGTGTCTTAATTCATTGACGT
AAATAAAAGTGTCAATTATTATTAAGTACTTATATTGCTATTAGAACTTAGTGCATCAAATTTTAATAGGGATTAAATTG
CTAGAAGTGCACACCCTATTATCCTCCAAGCAAGCAAACAAAAGAAAAATAAAGACTATGGTGTTATTACTAAAACATTT
ACCTTGTTCATTAAAGTTCATAGAAAATTTGGATCAATCATTCGCATAGTCAGTGCGATCGTTTGTCCTTTGTAGAAAAG
ACTCATATGTTAAATATGTTGCATCATTGAGTGCTAAACATTATCATTAGAGACTAAGCTTATGCCATTAGTCAATAAGG
AAAAATCTAACTTATTTTTATAACGATAAAGATAGATTCAACCTAATTATTCTATTTCTCATAATTCAATCACAAATTTG
GACTAGCCATTTGCGGCGACAAGGCAACCGTTTTGTCCTTTGTAAAAAAAACTCTTGTGATTGAACACATGATATCAAGG
AGTGTTAAACATTACCATTAGAGACTAAGCTTCTACCATTAGTCAACAAGGATAAACCCACCCTAACGATAAAGATAGAT
TTAACTCGATTATCTCATTTCTCATAATTCAATAAAAAATTTGGACCTTTTCCATACGAAAACTTAGTACTTGAAAATAT
CAAAAAGTGGACATATTTGCAAATTTCAAGGGATTAGTTAAACATCCCTCATGGCCAAATACTACATTCATGCTCCTCAT
GTACGGAGAATTTGTCTTTCGAGAAAAACTATATATTAAAAAAATAACTTGTTATGTGTGACACCAAATCTCAATATATA
TTTTATTGGGGATTGAGAAAACTAATTTGACTACAATTTATAAATTGCCTACATTAAATAAAATATATATTAAAAAAAAC
ATAAAATTTGTCCCCTTGGAACTAAACTCAAAACTTTTTCTTGTTAATACCAAAAATTAGGGTTTAATGTCGGCCATAAA
CAAAGCTACAACGCGACATAATCCTCATTAAACTCTTAATTAATTACAACAAAATGTAACACACGTCAAAATTGTATTCC
CAAAAATCTACTACATTTTTATACTTGATATCGGGAATTACTATATATGATATTATATTGAGGATTCATACAAACTAAAA
AGTCGATTCTGACTAGTTTGAGATTGTTATTTTATGGGCGAATGGACTTGTTATGTATGGGGCGGCGTCGTCTAACCCAA
TGATAGTCCATTGTGAAGAAATCAGAAGTGTCTTTCCCTTCAATCCACTCTTGCCTTGTCCCTTTTCTTGCATGTACCAC
TTCAGCTGACTCATGTTCCTTACCTAAACACGTATGTCATATCGCGCAAAATATTAGTCGTTTGATAAATTAAATTTGAA
TTATTTCAAGTTCTAGATAAATAAAAGGTCATTGATAATTATTATGTAACATATTACCGTTAGTGTTAATTAAGTGAGAC
GATATATATATACATAAGTAAGGGATCGAATATATGTAAAAATAATTACTAATATCTTTTTTAAGGGGCATGCAAAATAA
TAGTATTAATTAAAGGAAAAAAAAGATAAATATACCTCTGAAGTATCGTAAATGGTATGCAGATATCCTCCGTCATACGT
TTGGGACATTGGTGTCCCTGCCGTCCAAAAACTAGAGCATATATACTATTTATACTAAAGGACATACACAGTGGCGGATC
TATAAAGGGCTGTGGGGGTGCCACGCCACCCCCGAACTTCGACGGAAACTCTATATACATAGGTATATATATATATATAA
TATTTATATAAATATAAAGCGTGCCACCCACAGAACAAAATTGGCTTGTGGTGCCACGGTAGGAGGGCAACTTTAGAAGG
TTGAGGTTGCGGGTTCGAATCCCATTTGTCACCCACAGACTCTAAATCCTGGAACCGCCACTGGACATACATGTGTCATA
ATCTTATCCACCGACCCAACATTTATTAAACATTGGATCGACGGGTAAGATTGTACCATGTGTCCCTAATTAGTCTTCTG
TTAGAGTGAAGGGGCATATATGCTCTAGTTTTTGGATGATAGGGGCACCAATGTCCCAAAAGTATGAGAGAGGATATCTG
CATACCATTTATGATAGTTCAGGATATATTTATCATTTTTCCCTTAATTAAAAGACATAGTAGGTTGTAATTAAGTTGGT
CAAAGTGTAAACAAATTGAAACATAAGTTGAGTATTTTAAGATTTCTACACCATATATTAATAGTATTTTTTCTGTTCCA
AAATAGTTGTTACTGTATTTTATTTTCAGAAAGTAAATTTAATTAATTTTTTAAGTTAAATTAAATTAGATTAAGATTTG
GATATTCAGAACTATCTAGGGAAGTATTATACATTGTAATTCTTTTTATATTAATATGATGAAAAAATATATCTTAAAAT
ATTGATGAAAAATTATGTAATTTGATTCTTGAGATGAAATAAAATGTGAAAAGTATTATAAGACGAAGGAAATATTATAT
TAAGTGAAAAGACTACTAGACATGAAATTATGGAATTATCAGCATATCAATGGAAGGCTTGTTAGTTAATTAGTCAAAGT
AGGGGGATTCTTAAAAAAATTAAACTTTTATTTATCTTATATATATATATATATGTCATGCATATGAAACCAGTTAATAT
TTTTATAATAAAATTACTAAATTATATACATGTACCTGTTAATTGTGCAGTGTTCAATGGTACCAAATTCATTTGATTTC
CATTGCTTTTCACCTGCTTCACACAAATGATAACATGTCATTTTCATGAAGAAAAAAAATACATACTATATGCTGGAAAA
TATTAAAAGGAAAATACATACTATAAATAAGTTTTTTTTTTTAAAAAAATATTTTTATATATGAAAAAAAAAACTCATTA
CATTTGGATGTTCATTGAACTTGAGCTTCCTGGGACTTGAAGGGAGAGTCATTTTCCCTTCATGATCTGTCAAAATTACA
ATACAATGAAGTTAGCAATGATATATAAGCAAAAGGAAAAAAAAATATTCAATAGATAGAAACAAAAAGGGCAAATGACA
GCTCGGTGCACAAAGCATCTTGTATTAATAGAGTTCATGAAAGGGTCACATGTTACACTCCAAGGAATGTGACGTAAACA
GTCTACCCTAATGCAAACATGCAAGCATTAGTGATTAAACTTCCACAACTCAAACGGTAACCTATAGGTCACATAGAAAA
AAGAATTACCTAACAATGGAGCAGCATATGAAAATGGAAATAACATGAAAAAAGTGAAGCAAATGAGTAGAAGAGTAAGG
ATGAATTTTTTTATTTCCATTGTTATGGTATTAATTTGATGAAAGTGTAATTCTTTTTTGAAATGAAAGTAGGAATTTAT
AAGAGTCAAAGAAGGAAGGAAGGAAGGTAAAAGCCCACAAAGTTCAATGAAAAGAAGAGAGAAAAAAGACATACACAAAG
CACAAAACTCACACTTCCAAAAATAAATTAAAATAGGTGTAAAACTCCATATATATATATATATATATATATATATATAT
ATATGAGTTTTGCTTTTTTAGGAACCTTCACACCATTTGGGTTGATTTTGTGTTACCTAACATCTTGCCCCCTTTGTAGG
CCGGGGTGAAGTCAAGTAGGGTCAAATGAGTTTATCTTAATCTCATTTTTTTTTATGTATATACGGTAAATGTTGAATTT
TTGTTGATTTTTTCATGTGTTTACTTATTTTATATTTTGAATCTTGTTTGTGAAAATCTTGATTTTGCCACTATTTATAG
GACAATAATAAATGGAGGTTATATTTGCTGACAAAATTGTTACACTTCACATATGTTTGTCTAGCTAGAAAACCCAATAT
GATAATTTAATTTAAGTTATTTTGGATAAAAGGTTCACTTGCATTAGCAGACTTGTGAAATGATAAAAGTTAAATGTCCT
TAACTCTTAAATCTTAATTAATGATTTCGAGTTTGAGTCTTGAAAATGACGTTTTCTTTGATAAGAAGCACTAAAATTCA
CCATATTATATTAGACTTTTTACGATGCAAATCCAAATTAGTCATGCTAGTGGACTATGAGCACCAAATGCTCAAAAAGG
TAAATGAGTTTCAAATTCTAAAAATAAAATTCCATGACGTTAATTATCTTTCAATAGCATGGTTATTTGTGAATTTTACA
CAAATTTATTAGTAGTAATAATAAATAAATGGTCTTTAAAAGAAAAAAAACTAAAAACCAAATATATTGCATATATTTAG
GCTCAATGGGCCTTGACCAAAAGAGTCAAAAAGACAAAAATCTCCCACAATAATTAACCATAGAAAAAAAATAAAAAAAA
ATCACCCCATATACACATTTAAGAGTCAATATTACAGGTTTTAAATCTACTTTTAAATTGTTTTGCTTATAACAGTTTAT
TTACGGGTTATAACATATCATTAATTATTTATAAATTAATTAAATTTTGCTTTATAAAATAAGTAATTTTTTGTAATTTT
ATATTACTATTAAATTATTTAAATAAAGAATACCCCATAATTATCTCTTACATAATTATAAGGATTTTACATTGATTACA
CTTTCTTATTTAATGTTATACTCATAACCTCCCATTAGTCAATCTCACCACCCTTCTCCAACACATATCCAACTATACAC
GCTATTACCCCACTTTCACCTTCTTCTTTCCCATTTTTCTCACCAGCCAACTACACCAACATTCAATCTTTCGTCCAATT
TTTTTCCCAACAAAATTATGTCTAAGAAACCCATTGAAACGCCTCAAAAGAGTCCCAGATTGGGTGAAATGGTTGAAAAT
CCGGCGAATATTCAAAATCCGACGACGGATGGTTCATCTAAGTTGAAGGGGCGACAAAGAGAGAAAAAATGAAGAAAAAA
AAAGGTCACCCCTGCAAATCAAAAGGGGAAGAAGATGAAGGGGAAAATTGTTGAAACCCCTTCTGATTTTGATTTTGATT
TTGTTACTGAAATCAAAAAGAAAAAAAGAAAAAAAATGTAGAAGTTGGAGCATCTTCAAAACCATCAACAAGAAGAACAA
CAAAAAGTTATTTTTTTTAAACTTCTGGACAATTTTTTTGTGTTTAAGTGTTTGATGATATATAATATCATATGTTTTCT
TTCAGGCTGATATCGTTTACATATGAATTATTGATGACCTATTACAATTTCAAGATACTATTTTGAAAATATTAGTGTGT
TCCAAACTGTACATTTATTGGATGAAATCTGTACGAAATCTGACTAATATGTGTATGACTACGCTTAAATGTTTTGATTT
TGAAAATTTTATGAATTGTGATATAATAATGGTATACAAATGGTATGAATTGCATTTTAACATTGGTGTGATTGTCTATT
AACTGTGTTTATGGTATAAATTATTAAATTGGTATGAAAATGGTATGATTTGTCAAACTACTGATTTTTTCTAAAAAAAA
TCACATTATGCTTACTTTATATTCTAAACATGTTTTTGGATGAAACATGTATGAAATCTAATTAATACATGTATGCCTAT
GAGTTTAATATTTTATTGTTGGATATTGTATGAATTGTGATATAATATTGATATACAAATGGTATAAATTGTGTGATTAT
ATGAATTTATCAATTTTTATACAGGTTGTTTGGATAAAACGTGTATGAAATTTTGATTAATATGTGTATGACACTAACTG
AAGTTAGTGTGGGAATGAAACACTAACTGCAATTTGTTTTAAATTTATTTATAGTAGGACACCAGTTGAAAACCAAATTA
ATATTCATGTAAACTTTACATTAAATTAAATACTCAGGATACCATAATTACCTTTTATAATTATCACTAATATTTACACT
ATCTTATGTATTAAGCTGGAATAAATTTTATTTTTAACAGTATGCAATCTGTATGATTAATGAATGAACAATGTATAAAG
AATGAACGGTATATTAAACACTAAGTTTATAATGCACTTCAAATCAATTCTGTTTCATATCAAAACAAAACATTAATCTA
AACGACAAAATAAAATAAAAATTATATATAGTCTAAACAAATAAACAGTCATTAGTTTTGCACATGATAATTTGAACATG
CTTTATGTTGTGGCCAACTTGACAACATCTACTGCAAGTAACTTTGGACCTTTTGAATTTCACATCATCAACCCTCTTTC
ATATATAATTTATTTCATTTGAAAATCAACATAATTCTCTGTTTCATTAAAAAAAAAACAATTAGTCTAACATTAGACAA
ATCAATTAGAAATATGTTAAATAATATTAACTTTTCATTTCAAAGACAATACAAATTTCATCCATAAAAATCATTATAAT
AACAACTAAATTATACACACTCGTCATTATTTTTTCATACAAATATCATTCAGATAGTACATTACAAAACAAATTTCATA
CAAAACATAATATTTCACATTTAATATTCACTTAATACACTTTTCATACCACAATCATCATTCATACCAAATTTATACAT
TTTCATACTCATTTAATACACATTTCATACAAAACGATTATTCATTCAAACTATATACATTTCTCGTCCCAAATAATTAA
TTACCGTCACCCAACTTTATACAGAAATAACAAAACTAATATAAACTCAACAATTTCACATTTAATACCAATTTAAAACA
CTTGTAATACACTTCGTCAAGAATTCCATTTTTTTTTTACATATTTCTTAACACACTTTTCATACATAATTCATTCAACT
TATACTATCAAATTCATTATCAAATAAAATAAATTTTCATAAATTTGTCAACATTATAATTAAATTATTTTTACAGAATA
ATTAGCACACTTTCATACAAATTTCATTTAATTTATTCTATCAAATTTATTCATAAATCACATTAAATTTATAATTTCAC
AAAACAATAACCGTATACAAAATAAACAAATAAACAAAAAAAACACTAAATTTTTTACATTTCACAACAGTAAACATAAT
ATGATATCAACAGTTAACAAAATATGACTCCACCTTTAATTAATCGACAGTTTGATCATTTTTGTTTCATTTCGCTATCA
TTCTAAAACAAACGTTAAACAATAATAAATACTAACCTGAAGGATCCCATCTTTCACCATGTTTGATTAAAACTGATACG
TAGTTGTCCATCACAACAAAATCAAGAATTTTCAAAGATGAAAAAAACTTCAATTACTTGAATGTGGGATTTTTTTTGTT
GAAAATTGAAGAGAGAAACGTTGAATTTTTTTTGTTGCAAATTGAAGAGAGAGAAACGTTGAAAAAAGAAGAAGATAAAA
TCTGAATTTTTATTTGATTTTAACTGATTTGAGTGAATTAAGGATACTAAATAATCTTAATTAGTTTAAATCCCTTAATT
CGTGCTATTTATTAATTATCTACAAAAGAATGATATCTGATTTTTTAATTTATCTTAACTAATTTTGAGTGAATTAAGGA
TAAAAAATATTGTTAATTTGTTTGAATCCCTTATTTCATGCTAATCATTAATTATCTACAATAAATTCAAATTAAATTAC
AGGCCACACTTTCAGTTTTTTACTTTATTATCTATAATTCCGTTTTTTTTTTTAACTTTTTTCAAATTAATAAAAACATT
TCTTTTATTTGTGAATTTGTTATAACTTGAAATTTTTAATGCTATAACTTGAAAGTCTAAATCTACTGATATAGCTTGGA
AATACTACTATAATATATGTCATATATGAAATTTACACAAAAAAAAAAAAAAAGGGACATTAAACATGAGTATACATGAT
ATATTGTATAAGAACAAAAATGTAAGAAAAAAGTGTTACATCAGTAGCCTTCATGTCTTTAATAAAACAAAGGGAAAATT
GACATAAATAGCCACCCATCCAAATAATAGCCGATAGATATATAATATACACATAGTATATATATGTATATTGGCTAGCG
GATGTAAATATTTTTGGCCACGCGACCAAATGTGTAATTTCCCCTACAACATGCCACCCCTAAGAGAATAATGAATATCA
ACACGTATGCATACTTACAATACTCAAAAGATTCAAGATTTAAGGTCTTGTTATGTATATTCTTTAACTAAGAACAACAA
TTTAGAATCTACAACACAGAAGGCCTTGTTTCCAACCTTTTTGTTTACTTAAACGCCTCCGTTCCGCTTTCGCCATTCTT
ACTGGACTGCTATTCCATTCATTTTGTAAGCTGTGAGGAAGAAAGACTGAAAATGTTCATCATAAAGTTACTAATATCAG
TATCAAATTTGAAAAGAAAAGGGTAAGGAGCATACACTGGGAAGGCAAAGGATCTGGTGCTGGTTGTGCTGCTTTCGGAT
CGAAGAGATACGCTGCCGGAGTAAGATATAGGCCCTGAGTAAGTGATGGAACCTGATATAGGACCTCTTGCTGCAGAAAA
ACTTGCCTCTCCATCAGCAAAATGACCTTGTCCATTAGCCATATTTTGGGATTCAAGGTGTTGTTGGTGCGCGTTGTCAG
CAGTATTAGCAAAAGGAACTTGACTTGAAGCTGAATTATTATCTGAGTTTCCGTTCTTGTGAACGGAGACAGCCTTTGGC
ATGTGAGAATCTTCAGGCAAGTTTCCGACTCCTCCTTCCGTGGTTTTTGTTGATTCTGGTTTGGTAAGATTGAAGTCGAA
AATACTAGTTCCCGCTCCCTCCTTGCTATTACCTTTGTTGTTGTTTGACTCATCAGCTGCAGAAACCGCAGCTTGGCTTT
TCAAAGTTTGCTCAGAAGGCACCTGCAGTTCAAGAAACGAAATCCTTACTTTATCAACCAGAAGAATGTGTCTGAAGAAC
ACACCTAATTTCCGCGAATCTGTAAGAATGATAGGAACAAACCTGATCAGGTTGCAGTGTAGATTGATCACCATCAGAAG
TCTTTATATTGGACTCTTCCACACGAACAATGGTATTAGGAGATGATGGTTTTTCTGATGCATTAGTAGTACATTTTGAA
CCAAAAATCATCAACAAATCCTCGAGATAAGAATCCTTATCCGCATCTTTGTTGGCATTATTCTCTAGGGACGGATTGAA
ACCGTTTGGAACAGGTGCTCCAGTAGCTTCTATTTCTGTATCATGAGTCACAGCAATGTTCTTGGCATCTTTGAAAGATG
AATCTTGAGATACAGATGCAATGGTCGACCCCATATCAACACTTTTCCCGGTGTTGCTCTGCTGTTCTTCATCAGCATCA
ACAGAAACAGACGTGCTCGGTTGATCATCTTTCCAGCTTTCGATTAGAACTTTATCTACTGCAGGTACACCCTCATCCAT
ACATATGTCTTTAACCATGTTAAAGTTGTTCTCTCTATAGCAAACTGTCAATTCAGGAAGCTCGTGATCGGTGACACCTT
TATCAGAATAAAAATGTTTGTTATTCTCAAACAACTCGGAGTGAGAGGTAAAAGGCGAATCAGAGTCGATAGTTTCATTT
TCTTTGTCATCAAGGAAACCAAGGGACTCATATTCTGGAATATTCCATGGCTGATCTCTATCTTTTGTATCACATTCAAA
TGGATTTCCACCTCTCTTGCTATGGATGATATTCGACAAGCCTCCATTTTGATCATCCGTAACACTTGCAGCAGCAATTT
CATTTGTTTCACTTGAGGGAATATCACACGCAAAAGGATTTCCACCTCTATTGTCACCGTTTATCTTGGACAGATCTACA
TTATGATCGTCCCTCACATTTGAACCCTTAATCTCATTGTTGTTATCAAAAAATATAGAGTCATCGAGTTCAGGAACTTT
CCAGAATTCATTCCCATCTTTTCTGTCACACGCCAAAGGATCTTCCCTATTATCGTGGACATTTGTATTTCCGAAGTCAT
TTACAGGAAAACCTAAAGAATCTGCTTCCTTGTAACCATTTGAATGACTTAATATCCCATTCTGATTTCCATTCATCGTA
GGCTTCTCTTCAGCTGTGTCAAAGACGCTGTCGTTGCATTCAAATGTTTTAGAATCATGCACAGAGACTAGTGTGGAATC
ACTAAACAGAGGATGATTATCTGCAGTCGAAGTTAACTTCTCAATGCAGGGATCAAGTTTTGAGAATACTAGTGTATTAA
AATCCATCGATGAACTCTTAAAGTAAAGATATCAAGAAATAGACGAGTAGTACAACAAAATGAAACATCTCGACATTTAT
CAAATGAAAATCTAGAGTCTCCAAACGAAAGAAGAAAGCATCAGATTCGCAATCCTTATTACTCGAAACTAAATAGAAAA
ATACACACATTTGCTCAATACTACGGTGTACATGGATCCTTTATTTCACACGAGTACTTTGTACTTAAGAAGCTGCAGCA
TAAAGAAGAAGCACAGTTTGTACACTTACGAGCTTTCATTGTTCACATCAGCTGGTAGAGTCTGGAGAAGTCTCAAAAGC
TGTGAAGCAAACATCAAGAAGTAGTCACGGAGAAAAATAGCTCACAGACCTGTGTCAACATAAATTTCAAGAAAATATTT
AAGAACATTCGCTGAAATCTCCTCAAGTTTAGTACATAACAGGCCAAACGACATTAATCGTTAATGAATACTGATAATGT
CCAAGAATACAATATGAAGCAAACTTAGCGTTCAACAGGTCTGATAAACCACTACAACAACAACTATTTAGCATAAATCA
ACCTGGAAAGGAGGATAGAGTGTACGCAGACCTTATCCCTACCTTGGGAGGTAGAGAGACGGTTTCCGATAGACTCTCGA
CTCAAGAAAAAACAGATACTAAGGAAAACATGACAAGCATTCTGAAAAAAAGGAACAGTAACAAGAAAAATACTACGACT
ACTAGTAAGGAAGGATAAGCAAGACAATGCTCTACTACCTGCTAACCTTCTACCGTAATCCGTGTCCATAAATCAGGTAA
GACTCAAACTTGTAAATGCCACCCATAAGTTGAGATTTTGTAACAAAGAAACAAAAAGGTGCAAAATCATCTCAATCACA
AGATGCCAATAATTTGAAATAAAACAAAGGGAATTCACTCAGACCTCATCTTTATTTTGTCTTTTCAAGACATCCTTTAT
TTTAAATTCTTGTCCTGACAATGAATAGTGAATTTATGGTCTAATTACCAAACAACCTGGAATCTTAACTTTGTCCATCT
GTGAAGAAAAAGACAATAAATGGTCACCATTTTGAAAATTTGTATAAAAAGCTCAACAACAATAACATATCCAGTGTAAT
TCCACAAGTAGAGTCTAACGAGGGTACAACATACACTAACCTTATCCCTACCTCCGAGTAAAAGCTAAGTCAAAAGATCA
ATCTCTACCATCCATTTTGTTCTTCAGCTATACTACCTAATCATAATCAACTAGATCTAGTTCTAATTCTTTAAATAGCA
ATCTCTTCACAAAAAGTTAAAAAAAAAAAAGATTTCTTCACAATGATACATTCTGACAGGTTGTCATAGGATCCCAAGAA
AATTCACAATCTCATAAAATCCAATAAACAAAGAATATATAACAAAAGGACTGTTAATTATTAAATATAAAATGATTATA
ATCAAATGATTTAACATATAAACTTTACCTTTCTAAAAGTGAATCAAAAGAATTTTCCTCTTTATCCCTTTAGTACAAAC
TTCTGTCTCTGGGTTTCACTGCAAAAAGCATAAAAACACCAAATTTCATCAAAATTAAAGACATAAATAGTACTTCAAAA
AAAAAAAACAATTTTTACCATGAAATTTGAAAATCCAACTACAAAACCAAACTATAAGCTAGCCTTTGACAATAAATTTT
TGAAAAATTGTCTTCAAATATCTATTTGGCCATATATTTTGATATGATCTTCAAGTAATTTCAAGTTCTCGAAAACTAGT
CTGACAAGCTCAGACCAGTTTTTTGGTTTTTGGGACTTTCCATCACAAAAATCCAATCTTTGCCATGAAAATTGAAAACC
CAACTAGAAAACCAAACTAGGCTAGCGTTTGACCATAGATTTATTAACAATTATCTTCAAATATCTATTTTTGCCATAGA
TTGTGACCTGATCTTCAAATATTTTCAAGTTCCCAGAAACTGGCTTGAGCTTGTCAAACCAGTTTTTGACTTTTTGGGAC
TTTCCCTCACCAAAAGATTAAATTTTTTCCAAGTAAAATGCACGTCCAAACACAACGTTTAAATTCTAAGAATCACAATT
TCAAAGAACTCAAATCAATCCACAAATACACAACACATTCAAGAAAACAGAAAAACAGAGAAAGACAAGAAAACCTTAGT
ATTGTTGGGAAGAAGAAGAGGATGTTGGTGAATAATATACAGTAAGATCATGAAACGACAACAAATGATGCCGTTTTGAA
TTGCTTCATTGAGGATTACAGAGAGAGAGAAAGGGTCTAAAAAGGAGATAGTTAGAAAACGCAATGAATGTGACAGAAAA
GAGTTTGAAGTAACAAGTAATAAGAAGAAATAAGAGAGAGTGGGAAGCCAGCAAACATTAATATACAGCTAATACAAAAA
TAAAATTGTCAACTCTTTCTCTCTCTATACGTATATACATACACAAACAACATAGTATAAATTAATAGAACCACATATTA
TAAGTACTAAATAACATCTTATTCCTTCTAGTTTTCTATTTACCAAAAATCCCTTAAAAATAATGTTTGCGGGATACATA
GCGTTGTGCACGGGATACATTAGGTTTGATACATTTCACATAGCGAGATACATAGCGTTGTGCACGGGATACATTAGGTT
TGATACATTCCACATAGCGGGATACATAGCATTGTGCACGGGATACATGAGGGAGACATAACGTTGTGCACGAGATACAT
AACGTTTGATACATTCTACATAGCAGGATACATAGCGTTGTGCACGGAATACATGCGGGATACGTAAGTAAATAAGAGAT
TTTTGAAAATTTTGAAATAAGTAGGGATAAATGGATATTAAGGTAAGTAAAAGAGTGTAGTTAAGTAATTTGTCCAACAT
ATAATACTCCCTTCCCTTCCATCCATCTTTACTCGTCAACGTATATGTTTTGGACAACTTTTAAGATTCAATTAAAGTCA
AAATTCATTTGGCACTTGATTCTGATACCAATTTGTCACGACCTGACTTTTTTCAAGACACATCATCATGATTTGAGAAA
TTAGATCGTGACTGATTAGATACATTTATATAAACATTTATTTTTAATATAACAAACAAAAATAGAGTGTTAGCAATTAA
TATACACTTATTGTCATCTATTTTTTTTTTTCGTACGTGAAAAAAAACAGAGTAGAGTCAGTTGGTCATAATAATAAAGG
TGCAGTGCACGAAAGAGAGGCACAAAAAAGGATTAATTATTGTTCTAAACTCAAAATAGATTAAAAAAAATACATTTTTA
AAAAAATTAAAAAGAGGACGGCAGAGTTTACCGGAAAAATAGATCAGTCGATTCCGATTCCGATTCAGTTCGCCGGCGGC
GGTACAGAGAACTTATAATTTTAGAATTTTTTTTGTAGTTTTGTTAGATCCATAGAGAAAAAGGGATATTTGGGATTCTG
ACAATGTAAGAGCTGACTTTGTATGAGTATTTTTTTTAATGGAGAGAAAGGGTACAAGAGATAGTCAAAAGGTGAACTTC
ATTTGGGACGAAGCTGTTTGGCCGCATTCATACATATCTGTCTCTTTACTTTCTTCATTGAGTCGAGGGTTTATCGAAAA
TGAGTCTTTTCAGTTTCTTAGGACTTTTTTAGTTGAAAAAATATATTATTTTGAGATTATCAATTTTATTATAATTAAAT
ATGAATAAATTTATCACAAATAAAATTAATTTTGAAATTAGTCATTTCTTATCTCTCATCTCATATCATTAAGCGAGCCC
TTAAAAGGTAAATCTACATATAAACTATGCTTATGATGCTCTTTAATTGAGTTATGATCTATCGAAATTTATTTCTCTAA
CTCTCGAGATAAGGATAAAATTTGTTTACATATTATTTTTTTTAACTTGAGTTAATGTATAAGATTATAAAAACAATTTA
ATTCGAGTTTAAATGTCCAATAAATACACTTCTTAATTTAAGTATTATAAAAAAATAAATTTGAGAAATTATGTAAATAG
TATCATAACTTTAGAGTGAACTGTTTGTCATTATTAACGAATAATCAAAAGTTTCACCTATAAGTTTTTTCTTTACAATT
GGACCAAATTGGTCTATATGACTTTAAATTTGACATTCAATATTTTAATGTTGATTCTAATAATGATTTTTAATGATTAC
ATTCAGCTCAAATATTCAATAAATTTATATATTGTTCAATAATCAAATTCAATAATTGTTTGGTTCAAATTTCTTCAACC
AAATTGATTGATCACAAATAAATAATTCTTGAGTTGCAGTTGAAAGATTAAAGTGTTTAGATTATTTTAGACTCGCGTAG
CATAGAGTCCTATTTGAGGAAAAACACTCTTCATTAATAATATTTTTCATTTTCAGACTCAAATTCAAAATTTCTTATTA
AGAAAGGAACAGTTTCATCCACTGCAATACTAGATGGTAACTTCTGGTTTTTTGACATTATACATCTCTTTATAATAATA
TATTACAAATTTATTTTCTGCATTTACTCCTTTCATGTGTTGGTAGCTATATTAAATGTTTATTCAAGGACCACTAATTT
TGTCCTACATGTTTATTTTAATTTATTAAGAACAAATACATTCATTATTTTTTCACCCCTAGTACGTATAATTATTTTTT
TTCCTAAACAAAATACATTTAAGAATGTCTATTTCTGGGTTCGACTACACCTAACTGTCAAATTGTTAAAATGTATGCAC
ACAAAATACATTTAAGAATGTCTATTTAAATTCACAATTTGGTGTGCAAATTGTTCTTTCAATCATATGAAGAATATTAA
ATTAATGCATAATTTAAGAGAAGATTACTAACTTGCTTTATTAAATGTAGATTCATGAAAAAAATAAAATGACATAATAT
AATTGTATATACGTAAAAGTATTCAAAGCAAAGACTATATTACCAAACACATGATAAGTGTAGAGAGAATTATAGTCAAT
CATAAAATATATCAAAGCTGATTCGTCGATCAACAAATAGTTAGACCATTTGAAAGTTACATACTCTTCGAACGTCCTTT
GAAATGTAGACAGTAGATCATAAAGATTTGAAACGATTTATACTAACAAAACTAGAGTATCTAGATCAAAGATAACTCAG
ATCACATTCAAACTCTAAAGTCCTATAGAATTACATTTAATCTCATTAAACCTCCCTCATATTCATTCATAGCCATATGT
AACAGGTGAAAGAACCATTGGTCACGAAAAATAGTTATGACTATATATGTACCTTATAAAGTCCCAACTTCCCATAACTG
TACTATCTGATTTTTTGTAACTTTACGCTTGTTCAATGTATATACGAGTTGTTCATTACTTCTCTCCAGCAATATCAACC
ACCTCATTCAGAAGAATCAAGAATGAACAAAGAACCTCGCCCCACGCTCCTATCCTGTTCTAAATCAACTCGATTTGTTT
CTGAAGGTGATCAAAAAGATTCGAGGATCATTTTGGAGCACACGTGTCATTTTCACTATTATGCGCTTGAATCCGGTCCA
TACCTAACCACTTACTAGTTAAGATTCCACGCATGTCATCATTTCAAAGAAACAATAATTATAATTTAAAAAATAAAATA
TAAAACTTGAAAGCATTTTTTATTCTGACCACACAATTTTTTTTAAAAAAACAAACTTTTCTTTAATTCTTTTAAAATAA
TAATAATATTATTATAGTAGAAAAATGGATGTCAATGATGAGTTACACTTACAAGATAATAGGAGCCTTGGTATTTTATA
TTTATTAGCTCGATTAATTTATATATATACATAATATTATTCTATATTTCTATAAAAAAAAATTGTTTTCATAATTTGAA
TCTGTAACGTCCTAATTGATCACATATGCAATAACTTCATCGACTATTATATTATTATTTTTTTGCCTAATAAGACTCAG
ACAGACGTAAGAGTCTCATGAGACAATAAAGCAACATAAAGTAAATTAATTTAGGCTCTTGTTCTGAATTAAATAGACAT
TATTATTAAGGGACAAAATATGTTACACTTGTGTGCTCAATTTTGTTTTCGTCGTTCTTTCCATACAACAAAATATTTCA
ATACATTTTGACAAAAATAATAATGGAGTTATTAATGGAGTACGCTAATAAAGCATTATATACCATGAAAAAGACTTTGC
TTGTCTGCCAATGCTTTTTTTGGTTCCGTGTATACGTGTATTGAAGTTCGACTATTTTGAATTTACGCTGCATAAGATTC
CATTCAGGGGAAGCGCTCCCTATCAAGAATTTTTTCATTTACAAGGCTCGAATTCGAAACCTCTAATTAAGAAAAGAGCA
ACTTCGGCTCATCTGCTGCACCACATTCGTGATATCATGTCGGCCAATGTAAAAATGCTTTTTACAATGTGTCTACTTTA
AACATTCGAAAAAACATTTGTTTCTATTTTATTGTACTTATTATACCTTTTAATGAAATAAAAAAACACCAAAAGCATAG
AAACAACAAAAAAAAAAATAGAATAGGGAAATACTGATAAAACTATAATATCATCGAAATAGATCGTACTGATTAATTTA
GGTTCACACAAAATTATAACGTTTAAACCAACAAAGCTTAAATTCTTATCCACCTTTGGGTGAGGCTGGGAGGAGGAAGG
AATTTATCGAAAGAATCGCGTGCCTTTCCCCCCCCAAATAGAATAGAATAGATAAATGTAACCTAGGCAGTAGGCAAGAG
AGATGAACATGCACCTTTGAATTGAGGTCGCTGGCATAGAAATTCATATTATTTCAACAAAACTTACTTTAAACCAAAGA
AAAAAAATCTAATTTCCACGTAGTTTATACACATAGCCCTTGTTATTATTTTCTCGATTGATTTGACTATAGGTTATAAA
ATAAAGAAGATAAAGATAAAAAAAGTCAACCATACATTTACAGTTAACCAATACACATATTGAAAGTACAATAATCCTTG
GCATAATTCCAAAATTCTGGCTTACACTCTTCTTTTATATACTACAAATTGAGGATTTCTCCAGTCTCAAATTATCTGTC
GTAATTTTTTAAAATTATCTATCGTAATTATGAAATTATAATTTGATCTATAAAAAAAGAATAAAATAATCAAAAAAATT
CTATACTTAATATTTTTTAAGAAAATATATACAAAAGTAAAATACGATAAATTATTTGAGACGAAGGGATATATAACGAA
GGGAAATTTTAATTTGTTTGGTATCATGGGGATACAGAATGGTCGGTTCACTTATTTATTAAAGTCAATGAAAACATATA
AGAGAACCTGTTTCCATGTTTTCATGCAAATGTGAACTTTATGATATTTTATTAATTAGATCCAAAATTCATTTTTTTTA
ATTCATCTATAGTTACCATATATCGACATGTTCATACTAGTTCTGCATGTATTATTAGTTTATTACTACCATTTTATTTT
TTGAAAAAGATAATTTTCTTTAGATATTTGTTGGCAATTTTACAAAGAAAGTATCGCCGTAATAATGTTTCATGATTGTT
ATAAGTAAAATATTGTTATAAAGAAGTAAAATATAATAAGAAAAATTAATTTTCGAGAAAATCAAATCCATACCGTAAAA
ATGTTAGTATTATAATTACGAATAATGATTGTTATAACGAAGTTCGATTATACTTCTAGATTATAATAGCAACAAAATCA
TAAGTGCAATTGTAGTACGGATACAAATGTTTTGCATAAGTTTTTAACCCAAACTCTTTTTTTCTTAAAAAAAGAAAAAA
AAACACGTTATGACGTTTCATTGTGATATAAAAAATGATTAATTGGTTACTTAGCCATTAATTGTTATTATTAATAATTA
ATAAGCAGATTTTTTTTTGACCAATTCACAATATTTGATTTGGATAAACAAAAGGAAGCCCACTCCCCACGTGTGATCAA
TGCAAAAATACAAAAACTAGAAATAAAATTCAACCTTTTTTATTTACTAATAAAGAATTATAGATTATTTCAAGAGATGT
AATTGGTTTATTGTTTTGTTGACGTGGATATATACTAAAACCTAATACATAACTTTTTAGCCATCGAGACATCTTGAAAG
TGAATTATATTTCATGAATTAGTATCGACTATGATATATGATATATATTAATCAGTCATGCATGCCACATAGACACGAGC
TAGACATTCAATTACTTTAATTTGAATTATTTGAAGAATGTAATATTGTATTGAAATAAAGATAATCAGACATATTTTTC
GATTCACTCAAAGTTAGATAATCGAATACATACTACATAGCAAATTTTAAATTCATCTTTGATTATAATTTGAATTAGAA
TTATCGGATAAATTAATTGAGATATGCGTAAAAACTTATGCATCATCATGAGTCAATTGTGTACACTTGCACTCTCATTA
AAAAAAGAAAAACTATACTACAAATTGCTAATGCAAGCACCTCTTCGATCAACGTTGAATTCTTAATTTTGGCTAATAGT
TTAACTAAGCAACTTAAGAAATAAGTTTGGTAGCGTGTACATAAGTAGAAGTGGATCAAGATTTAAATTTTATGAATTTA
ATTTTTAATATAAAAATTATTATATATATTAGAATTAGAGATCAAATTATTATTTGTTTTAATTTTACTAAAATTTTACA
CATAATTTATACTTTAGGTAAAAAAATGTCGATTCAGATGAATTTGAGATCGTAATGATCTGTCAACCTCAAATAACAGG
TGTCCATAGTCTAATATTGACTTTAAAATGCTCCAATGTTTTAGAATTTAGAAATGACGTTTGGCATATAAATTATGTAT
GATTTTTTGATTTAAATATATTTAACATATGATCATTTTTTAGAGGGGATGAATGAGGCGGCAGAACCAGAAAATGTTTG
ATTTTTTTGGTCAGTAATATTAAGTACTTGCATTAATTAGAATGGATGACATTAGGTTAAAGTGATTTCAACGAAACTAT
ATTTAATAAAACATTAAGTTCACATCCATTACTATTATATACGAAAGAGTAGTCATTGTAAATTGTAATGATAGAATTTT
GTGTTTTTTTATGTAACGCTCTTGACATAGGGTTGATAGATGAGGGCGGGTTAGATAGAATTGACAAGTTTTTGGGGTTG
ATAATTTTTTTGAAGATAAGGTGTACATGTCATTTCAGGCAAATCTCACGTCGCAATGAAAGAAGAAAGTGATGTAAGTT
CACATGGTATGCACGTTTTTGGAGCTCGATATAACGTAGCTCGAAAGATAAATTCATATGGACGCTGGACACTATATGTC
ATTTGGGTTGTGGCATGTTAGTCCATCAAATATAGATAAATTTTGATTTTGATATTTGTGATTAATTTCCGGTTAAACAT
AGTTAACCTTCATGTAATTGATACACACTTTTAATCCTTGCGAGTTTGAATTTTCACAAATTTAACAAACTAATAAATGG
CAAACCATTTAATTAATTATGTATGTTCTATTTATTGGTCTTATATATGATGTAAGGTTGAAAATAAATATGAAAGGAAA
AATAATATATATGAGAGAAAATGTGAAATTGGAAAAATAACTTATTTGATAATCAAAATGGTGCTAATTATCATGGGCCC
AATAAATTGGGCTTTGAATTGTAAGGGGAATTCTTTACGGCCCAATAACCTAAGTCGGTAAGTCGACGGCCCTATAAGTA
GATAATAATGACATGGATTGTGGCGAAATATAGGTGAGATCCTTTACCCTTAACCAGAAGTCTAGATTTGAGTATGTAGA
AATGGAAAAAAGTCTTGTCAAGAACGTCACTCCAGAAAAAGAGTCATGCAATGCATGAATTTGAATTTAGTCAAGTTACA
ATATGAGTACAGAATATCAATGAAAAACCATAATAAATGAAACATTCATTTCCGTTGGGAAAAAAAGTGATAATATGAGT
ACCGAACATGAAAAAAAAGTAATGTTGATGCCCAGGATCGAACTGGGGACCTTCAGTGTGTAAGACTGACGTGATAACCA
CTACACCACACCAACTTCATGGCACTTGAATTTGAACTTTATTTATTAGTTAAGTAACAAGAAAAAGAAATAAAATTGTG
CTACAATATAATATTTAATTAGATGTAAATAAAAGAAAAAGTATCATTAATATGTTGCAATTGCTGAGGATAATATTATT
AAAATGTTAACTTATTGCATAATTTTGTTCTTTGGGTGAAAAAATATATTTCCCTCTTCTTATTCAAAGTCAAGGAGATC
AAATAAAATCAATTAGATTAAGATTTTTGTATGAGTAAGGAAGTGATCGAATTAATTTAATATCGAATTTCAGATCTTTA
TAGATAATGATGATTATCGATCAAGAAGTGACAGCTAGATTTGAATTGCTCTATATTATTTATTTTCGTCCTTTTTCTCA
CTCTTAAATTATTTTATTCAACTAGCTAGATTTAATAGATCTTTATAGATAATGATGATTATCGATCAAGAAGTGACAGC
TAGATTTGAATTGCTCTATATTATTTATTTTCGTCCTTTTTCTCACTCTTAAATTATTTTATTCAACTAGCTAGAATAAT
TAAATCGGGATACCCATAAATGTCAAAATAACTTGTGCATTCTTTTGTTTTCTCAAACAACAAGCTATCACAATTTTACA
ATATTAATGTGACAAACTTCTCAATTTTAAACATAAAGTGACAACAATTAGACATTGCATGCAATAATTGGCAAAACAAA
TATAATAAATGTTCAATCAAATATATTAAAACCTTAATCCAGATCCTTCAAACTTTTGTTCAATAATATGATTGAGTTTC
TCATTCATTTCTATAGTGAAGTAATTCTTCCAATCTCCAACTTTACGAAAGAACACTTTATTTTCCTCTCTAGATGATAA
TTTTCCGTTTGTATTCACCTCCAATTTGCTCAAATTTTCAAAGCTACATATTCTTAATATTTCATCTACCACTCCACAAT
TTTCTTCCTTTATGAAAAATGGAAATTCCAAGAATTCAGCCAAACATTTAATCTGAATTTTGGGTTGCTGTTTAATTTCT
TCATACATAAAGAAAATTACTTTATTTAATTTTTCAATACTTGCTTTCCAATAATCTAACACGTGATTCCAAAATGGACC
ATAAAGACTCACACCATTGCAAAAAAGATCAAACACTTTTCCAATGGAATTGATATCTTTGTGATCTAGTTTTAATTTGT
TTGTAAAATGCCACATAGAAATAAAAGTGTCTTTGGAATTCCTACATAAGTAAACATGTTTGGTATTTGAATCTTGAATA
GATTTTGGCAATGAAGCGAAAGGCAAATGAGTTGACAAGAGTCTAGGTGTGGTAATGGATGAGAAATTAGGGACTTGTCC
ATCCACATAAAGTGTAAGTTCCAAGTATGGAACAAGATCATGAGGTTTCTTGATAAGTAAAGGGTGATTTTGTTCAAAAA
TAGGATGTTTTACTCGATTCACTAAACCAAATAAAAGTGCGTTTAGGCAAGTGGTTCCTGATTTAGGAGTTGTAACAAGG
ATGATATCACTATATATCTTGAGCCTGAAATTGTTGTTGACAAGCAATCACACCTTGAATGATTCTTGGTGTTGCCCAAA
AACCTTGGTAATTATAGATATGTGATGCAAGCCATCCTCTTTCTTTTGGTAGAGTTAAGAGCAATTTCTTACCCTCTTCA
CTAAGTTCATCCTCTTGTAAATATGGTGTATTATGAAATTATTTCTTATGCGATGTTTGTTTGGTGTATGAAAAATAATA
TCTATCGCATGATTTCTAAAAGTATATATTTATTTGTAAGAATGTCCTCCATAAATATGATGAAAAGGCAGTGGAAAAAG
AGGTATAGTTTGAACAATAGTGTTACATATTATTAGTATGTAAAATCATAATTGGCAATAAAATTACTCTTTTCTTCGAC
TCTAATTTTTCTCCTCAAGAAAAATAGAGTTACAAAGCATAAAAAATAGGGTTGTGTATCGGTTGGTTCGGTTCGATTTT
AAAGTTTATCAGTTATTGGTTTATAGACATGCTAAATTGTTATGGAACCATTAAGAGATTGACTTATCGGTTTAACCGTT
AAGATTTGACACAAAAAATAAATAATCGAAATCACTTAGAAACACGGTGACAAACTAAATCATGCATATGAGTTGATAGA
TTGCATCTTACTCAAAAGCAACACTAACACATTGGAGAATAACCGAAAGTTTGTGACTGCTAGAAATAAAAATATGAATC
TAAATCCTAAGTCAAGGACTTTATATACCGAATGCTATAAATATAATTTTTTTAATTTACTATTAGGTTATCGATTAACC
CATTAAGAAAAAAAACCTCAAACCGTTAAAAATCGATAATCTGATGATAAAAAAATAAAACCTTTACATCAATAACTTTT
TTTTTGAATTATCGGTTTGGATTCGATTTTGAATCGCTCTAATAAAAAAAAAGGTGTTTTGCAACCACTATTTTAGCATA
TAATAAGAAGAGTAAAACGACGATACAACCACCATCCCTATTTTAGCATTTAAGCGCTAACTTATTCCTATATATAAAAT
ATAAATAAATAAATATATATATCCATTTTAAATTTTACAACTCCAACTAATAAATTAACTACCCATAAAAAAATTAAATG
CACGACTAAAATAACTAAAGTCATGATTCATGATATATATATATATATATATATATATATATATATATATATATATATAT
ATATATATATGGGTGTGGGGGGGGGGGGGGCAATAAAATAGTGTAAAAACTAGGTAGATGCTGATATAGTTGGTTGATGT
TTGATATAAGATTATTTGTACTCATCATTTGCTTAATTTATTTAAGGTCAATTTAGTAATTTGTTAAAATGCATTATTGT
TTCACTAATCCTTCAAGATATGCCTTTTGCAATCATTTGAAAAAGGAATAGCTAGAGCGATTTTTTCAAATTTGAAATTC
ATTTTCAAAATAATAAAATAAAAACTTCAAAAATCAATCTGATATATAATTAAGTGGTGTTTCAAAATTTCTTTGTTGAA
TAGAAGTGGAAAAAATTGTATGGACAAACATAAGCATAGTAAAAAAATATATATGATGATTTGATAGGAAGTGTTTTCTC
CCGAATAAAGCTCTACACAGCTTTAATCAAAATTAATCGGCTTCAATACGGATAGTAGACACTCTCAAAATCGAAAAGGA
AAACGATCGTACTATGAAAAACACCGTTTGCGACCAAATAAAGATATATGATTTTATACATATTTTTTCAACAATTTAAG
TTGTGAACATAATTGTATCAGTACTACAATAAAACTCTTGTAGTATGTTCTTATTACATTATTAATCTCAAATACAACTA
CTTCAATTCAACATTGACTTTTAAAGCAAATAATTGCATTCATTTGACATAGAATCTTTATGCCTATTGCATTCAATTGG
CATAAAATCTTAATGCCTAATTAGATGTATGAAAACTTTATTCCAGATCCTTGGAATTTTTGTTCAATAATATGATTGAG
TTTTTCACTCATTTCTATGGTAAAATAATTCTTCCAATCTCCAACTTCTCCTTTACGAAAGAACACTTTATTTTCTTCTC
CACTTGACAATTTCCCATTTGTATTCACCTCCAAGTTGCTCAAATTCTCAAAGCTACACATTCTTAATATTTCATCCACA
TTTTCTGTCCCTGTAACAGATCTTCTGTAAAAAAAAAATTGTACAACTGTACTTTGCACATTAATAATGCATAAAACAAC
AACAATTATCTGTGAAACTTGAGTCAAACCACTATGCATTTGGGAAAAACAATATGAAAAACTTTACTGAAGCTAGTATG
TGATGGCTCATGTATGACTTAGTATCATGGAAGATACAGTTTGTAGAAGAGACCTAATCTGTCACATTTATATCCAAAGG
CACCATTTAGTCTTACCAAAAATGTTTCCTATTTTTCACAGGAAAACTCAATTTTCATGTTACTATTTAAAATTTCAATA
AAAAGAAACCAAAAAAAAAGACAAAAGAAAACAGCTATGCTGCAGATATTTTGATCATGTTAGGCATGAAGCTAAAAGCA
TACTGCTGGGTCCATGGTATATCTATGAAAGATTGAATAGTATTGAAAGCATTAAATATGAGGCATGAAACAACAAACTC
ATAAGGGAGGCTATTACTTTGGCTTTTACATTTGCAATATCAATACAAATGTAATAGCATAGTAATTGACGTCCAGCTAA
TAACTGTAATTTTGATGTATTTTGATTTTCTGTTTTGGTGACAAGCAGAATCTGGAAGAAAAATTGAAAATGGGAAGAGG
GAAAAGATGAAAAGGGAAGAAATAATACCTGAGAAAGAGAGCAAAATATTTTCTTGAATGAAAGGCTATTAAATTTGTGT
TGTATGAGTAATATATATATATAAGGGTAATATTATATATATATATATATATATATATATAAATATGTATTACCTTACTC
TTATCTAATGTGTTAATATTTTTTTTTTAGAAATATAGAAATTATAAAGGACAAAAAAACTACATGTGTCTTCCTAGAAA
TTCATGGGGTTTTGGTTGCCAATGAAATTGTGCCATAAAAGACAGAAAATCAGTACATTTGGCAGTCCAAAAAGAGACAA
AATCATTACCTTTGACTACCTAATGTAATGAGTTTGTCTGTTTTTTGGCATTATTTCATTGGCAACCAAAACTGCCTGAA
TTTTGAAGAAGACAGTTGTAGTTTAATTGTTCTTTCTAAATAAGGAAAAAAAAGTATCTATCTATCTATCTATCTATCTA
TCTATCTATCTATCTATCTATCTATCTATCTATCTATCTATCTATGTGTATATATATACTCTCTCTCTTTGTCTCTGTCT
CTCTCTCTCTCTCTCTCTATATATATATATATATATATATATATATATACGCACACACACATGAAATCATGTGTCATCTG
GTTAGTATGGTAGAAAAAATAGTATAGGATTACCATTTTGTTTCTAGTGTAAAATTGAATGTAGGAGCTGTTAGCGTAAA
GGTAGATAATGCATTTCCCTAAAAGTAAAATACATTTGAATGCCTAATAAGTTCAGAAGCACATAGAGATCACTACTGCC
TTTGCCTTTTCGTTTACTACATGCGAAACTTGAATGATACTCCTTGTAGCTTTCTCCTATAGCAAGGCAAATTCATTAAT
GTGTATTTCACATTATTAGGGGCTTTAAATGTGAATGATTCGAGCCTATATGATTACGGGCAGAATTAAGTATACTAAGT
GGAACAAGCTCTGCCATTGAGATGTTTACGTAACAGGTGATGGTTTATTGTGAAGGAACACAGTAGATTGTGCTGGAGTT
ATACTTTGACGGCCAGAGTCAGTCTTTGTAAAATGGAGAGCAGCAAGATTTTGGGGAAGAGCATGTGTTTGAGCAGAGTA
TTCTGGCTAGCGTAGTGCCAGAAGAGCTACCCTTTTTTCAGTTGGTATTTTATGGTAAGAAATTGGGTTTCTCCAATTTT
TGGCATCCTTTTTGGTAGTAGCTGTTTCTTCAGGCAGGATTGTATTCATTTTCTGTTTAGTGGTACACAGGTGAGGGCAA
GTATTTAGCGAAATTCTTTTATTGAAGGTAATATCTTGCTGTTCAATTAGGGTCAGTCAACACAGAATAACATAGTACAG
TGTAGATTGAAGAATACATCAGAACAGTAACAGAGGTAAAAAAACTAAAGAGCAGGAAAATGCAGAAACTTACGTTTGTC
AGTTAGAAGTTTGTTCTCTATTTCACCAGCTGAAGAAGTGTGAGTTTGAAAATCCTACATAAGGTGTAGCAAGTATGCAG
TGTATTAGTTAAAACTATGCAAAAGCGAAGATTCAAATGAAGATTGCATTCTTGAGACCACTCTAATTAACTAAAAGGTC
AAATGACATCTTACCAAGAGTAGAACATATATTAAAAGGCCATATGTGGTAAAGGCGTAAATACCAGCCGTGTGTGAGGG
TCAAGCATATATGTGGTTAATACATTGGGTAAAGTTGTTGGATCTTTGGATAATTCCCAAAGTTAACTGTCTCTTTAGTG
CAGAGGACCTGGACAAAGAAGATTGTCTCGTTGTTTCAGCTAAACTACTGTAGTTTATTTTGCAAATTAAGAAGTTGTTC
TTTCCCGTTAAATTATCTTTCATTCACCTATTTACTACATATTTGTTATGGACATCAGCAATGTAGAAATCCCAGAAGCA
GTAAGACATAGACTGGAGTTTTCTTCTAGTTTGACACGACATATATACTGCAAATCAATACTAACTAAGGCAACTAATGA
AAAAATTGACTGACATTTGCGCATTTGTACAGGGAGCTGCTACAGTATATTACATTGATTTGCTTAGAGGGCATTACCTT
TATATCATATAACCCATTTAGGTATAATTACATTTGATAAAAGCCCTTTTGTTCCCACTGAAATGAATATAGAGAGTAGA
AGATAATGACCAAATATACAGTAAGATTTACTTATGTAAAAGGACACGAACTTAGTAGGCAATTTACTCCTAATAAGGTA
GAGACTTTTGTCATCACAACAATTGCTTTGAGTTGATGATTTTATAATATGTTTATGTCATTGATTGCACTGTCTATAAT
TCAGAAGTCATTTTGATTTGATAAGAACTACAAGAGAGCAAATAGAGATCCAACTAATTGTCGAGGAAAGAGAGGAAAAT
GAGCAGAGCAAAGGCAGGCAGCATACCTTTGTTAGCTTGAAAGATCGATGAACTCCAAAGAAGCTTTGCATATTGAGAGA
TGTAGAGGAAGAAACAAATAACAGGTGGTAGCTGCAATGGAGGTACCAAATACGTGTCAACAGAAGAAAGCCTTGAGTTG
TTGCAATGTTTAAATGACGCGGAAACTGAAAAGGCAAAATAGAAGTGGCCTTAATTTTTTATCTATTTACAGAAGTAGCC
TTAAACGTACAGGTGTAAGGAATTTATTGATTTCGTCGGACTAAGGAAACCCTGACTTATTAAGAATGGCAATTTACTCC
TAACAAGCTAGACACTTTTCTCATGAGAGCAATTGCTTTGAGTTGATGATTTTATAAGATGTCTATGTCATTGATTGCAC
TGTGTATAATTAAGAAGTCATTTTCATTTGATAAGAACTACAAGAGAGGAAACAGAGATCCAACTAATTGTCCAGGAAAG
AGAGGAAAATGAGTAAAGCAAAGGCAGGGAGCATACCTTTGTTAGCTTGGAAGATCGATGAACTCGAAAGAAGGTTTGCA
TATTCACACAGAATATGCTCAAGAGAAAAAAAGTATCTACCTTTGATGGAACTCACAGAGTTAGTTAAGTTAGTCTTCAG
ACTCTGTCTGCCCTGGTGGGACCATGTAGTGTATTAGTTCATTTATCCTGTTGTTGATATAAATGGTGGATCTTTCTGTC
GCCTTCTTCTGCAGTAGAGCAGATCAGCAGGACTGCACGATGATATGTGCTTTGTTTGTGAAATTACAGTCATATGGATG
GAGAATGAACTGAGACAAAAGGAAGGGCAGTTATTCTGTACGTAGAAAGTTAGCATGAGAACTAAGGTTGTGACTAAACG
ACATGGAGCTAAAGTGTACTTTCTACTCCTCTCTCTAGTTGAGTTCACTTGCTGCCTTTTGAGCAGCAAGAAATTGACAA
TTCTAATCCCCAAATGTGTGAAGTTGGTACAATAATTTTAACAGGTTGAGAGAGCAATAGAAAAGGGTAGTTTGCATTAA
CTTTTGAATTAATGTTATGTGATACAATGTAAAGACCCTATGCTCTTCCACTAAGGTGAAGCTGCAATGAAGTATGGTTC
ATAAAGTTTGTTGAATCAACAATAATAAATTCTATAGAGAATGAAGACGTTTCGACTCTTCTGTTGATACACTATGCAAC
ATATAGAAGGAAATATGTTGGTGAAGTTACATACGAAAAGGATTGATATTGTGAAGACAGAAGCAAAAGGATTAATATTC
TCAGTTGTCAAAGAGAAACAAGTTGAGATATGGGTTGGATGCCACAAATAAGAACAGAAATGTAAGAATAAGCGTGAGAA
ATCATCTGTACCTGCTTGCTCTGAATGGTGTATTTTATTTTCTATGTTGGGAACCTTGGTATTCAGTTGAGCAGAACCAC
CAACAGAAGGCATGGGATGCAATGTCTGGACATCAGGACAATTAACCAGATTCATTTTTGTAGAAATGAAGTCCGTGTTA
CTACTGCCTGCAGCTACAGTCATGTGACCATGTTAATCGTAGATTTTGAAATGAAGAACAAAGGAATACAAACCACATTC
ACTGCACGCAATTACCATATCAGTGTCTACCACATTCCCAATTCCACAGAAATACTTAAGAGTTAGCTTTAGGTCCAAAG
CGAAGCATGATTTTGCCTGTTTTTTGGCATTATTTGATTGGCAACTAAAACAGCATGAATTTTGAAGAAGACAGTTGTAG
TTTAATTGTTCTTTCTAAAGAAGCAAAAAAATTATTTATCTATCTATCTATCTATTTATCTATCTATCTATCTATCTATC
TATGTGTATATATATATATATATACCATATATCTATATATATATATATATATATACACACACACAGACACACACATCAAA
TGATGTGTCATCTGGTTAGTATGCTAGGAAAAATAGTATATGATTAGCATTTTGTTTTTACTGTAAAATTTAATGTAGGA
ACTGTTTCGGTAAAGGTAGATAATGCATTTCCCTAAAAGCAAAATATATTTGAATGCCTAAAAAGTTGACAAACACACAG
AGGTCAGTACTTCTCTATTGGTATAAAAAAAAGGTAATTTAGATTCTTCATTTGCAATATATGTTCAGCAATGGAGCTAA
AAACATTTAGAAATTGGTCAAAGTATAAGTTCAGTGAGTGTTCACATGAGTGAATTCCCTTTATTAAACATGTATATATC
TTCTGTAGTGCTCCTTCAGTGGGAAGAAAGTTTGTAATATTAGTTGACAAATGTTTAGAAGAAATAAAGTGTGAAAGGGA
TTTTGAAAACAAATAGAAAATTGTGGTACCTGCTGCAGTATTGGTACTTCAGCGTTTACATTAGCGATGAGGTGCTAGTT
GATTGAAGCAGTGCGTACAATGTAATTGTTGCAGCAGTTTGCTGATGTTGCTATAGATTGTTATTATCTTCATGGTAAGA
AGTTGAGTAACCACATTCATCTTTGCTCCAAATTGAAAACGGTTGACCTACAATGGAAGAGAAAGTATGTGCTTTAGGAT
ATATATATCTCTGTTTTCTGAAAATTAGGAAGAAGAACAAGTTAAAAGCTACAATGAAAATAGGACAATGTATGCTCTAA
TTGACTGTGTTCTTTAAATATATATATGAACTCTCTCTTTGAACTGATGACATATGAAATACAGAAGAGTAGAGAAAGCT
AGTCTTTACAATGAACATGTGTGCTATAGTCTTAAATTATAAGCAAAGTAAATACTTGAAATATATAATATGACACTGTG
CAAAAAATGAATGTAAGATTAGATATTATATACCTTTGAGTAAAGAATATTTTCACTGTCTTTGCCTTTTCCTTTACTAC
ATGCGAAACTTGAATGATAGTCCTTCTAGCTTTCTCCTATAGTAAGGGAAATTCATAAATGTATATTTGACATTATTAGG
GACTTTAAATGTGAATCATTTGAGCTTATATGATTACGGGCAGAATTATGTATACTAAGCGGAACAAAAATGCTAAAGCT
TTATATATATTTGAAAAGTAAATAAATGAAGTTGCAAGCAAATATAGAAGATTAAATTTTCACCAAAGTTGAACTGTAAA
TTTAGAGAGAATATGCTTAAGAGAAAAAAAAATGTACTTTTCATGGAACTGACAGAGTTACTTAAGTTAGTGTTCAGACT
CTATCTGCCCTGGTACGACCATGTAGTGTATTAGTTAATTCATGACATTGTTCATATAAATGCTGGATCTTTCTGTGTCC
TTGTTCTGCAGTAGAGCAGATCAGGAGGACTGCACGATGATATGTGGTTTGCCTGTGAAATTGCAGTTGTATGGATGGAG
AATGAACTGAGACAAAAGGAAGGGCAGTTATTCTATACCTACGAAGTTAGCATGAGAACTAAGGTTGTAAGTAAACCACA
TGGAGCTAAAATGTACCTTGTACTCCTCTCTGTAGCTAAGTTCATTTGCTCCCTTTTGACCACTAAGAAATTGAGAATTC
TAATCCCCAAATATGTGAAGCTGCTACAATAATTTTAACAAGTTGAGAGAGCAATTCAAAAGGCTAGTTTGCGTTTACTT
TTCAATTAATGTTATGTGATACAATGTAAAGACCCTATGCTCTTCCATTAAGGTGAAGCTGCAATGAAGTATGGTTGATA
AAGTTTGTTAAATGTAGAATAATAAATTCCATAGAGAATGAAGAGCGTTGGACTCTTCTATTGATACACTATGCAACATA
TAGAACCAAATATGTTGGTCAATTTACATAGAAAAAGGATTGATATTGTGAACACAGAACCAGAAGGATTGATATTCTCA
GCTGTGAAAGAAAAACAAGTTGAGATATGGGTTGAATGGCAGAAATAAGGACAGAAATGTAGGAATAAGCATGAGAAATC
ATCTGTACCTGCTTTGTGTGACTGGAGTCTTTTATTTTGTATGTTGGAAACATTGGTATTCACGTGAGCAGAACCATCAG
CAGAAGCCATGGGATGCAATGTCTGGACATCAGGACAATTAGGCAGATTCATTTTTGTAGAAATGAAGTCCGTGTTACCA
CTGCCTGCAGCTACAGTCATGTGACGATGTTAATCGTAGAGTTTGAAATTTAAAACAAAGGAACACAAATCACTTTCACT
GCACGCAATTACCATATCAGTGTCTACCACATTTCCAGTTGCACATAAATTCTTAGGAGTTAGGTTTAGGTCCAAAGGCA
AGCAAAAATTTCAAAATGCATGCATAGATAAGTAAAGCTTAGGCATAGCAGAAAAACCATCACTCAATAACTGTAAGTCC
CTAACTGAAATTGAAAACCATAGAGAATTTGAGTACATAACAGTAAAAAAAAGGTCAACAAGACAGATATTAGCATAATA
ATACCTTCATCTCTTCATTTACCACTGCCATTTCCATTTCCATTTGCAGGTGAATTAAGTAATGGAGGCGTAGGTGGTGA
CAATTGTTTTTCCTGAAGATCTCCATCAGCACCAAAAGCTTTACTATTCACTTGTACAATGTCATCATCCTCAGCTTCCA
AATCTTCTATCATTTTTTGGATCAGTGAGACATTCACAGCACGATTTTTAGTAGTTCCTCCCTCCTGAAGTGATACTGTA
TTTTCCAAGTGTTTGAACTTTTGCAAATACATCTTCAGTTTTGCCTTAACTTTAGCTTCTTCATTTTTTAGCTCCTCATT
TTTCCTTTGCATATCCTTCAATCGATGGAGAATTCATTGAAGGATATGCAGAGGAAAAATGAAGAGCTAAAAAATGAAAA
AGCTAAAGTTGAGGCAAAACTGAAGTTGTATTTGAAAAAGTTGAAAGAGTTAGAAAGTAAAGTATCACTTTAGGAGTAAG
GAACTGCTAGAAATGGTGTTGTGGATGTCTGAGTGATCCAAAAAATGGTAGAAGATTTGGAAGCGAAGGATGATGATGTT
GTAGAAGTGAATAGTAAAGCTTCTGGTGCTGATGGAGATTTTCATGAAAAGCATCTCTGCTAAATCTGACCCACTCTTTA
CCGAATCAAAATCTCTGTTAAGATTTTGAATATTTGTCGACAAGTGCTCTTCATGGTCTATTAGAATTCCTTCAACCAGA
GAGAATTCTTTATGACGAAAAGCTGATTTTAGATATAAGATCAGTTCCGGTATAGAGGAAGCTTGCGAGATAGAGGAAGA
AACCATTGGTTTCAAATGGTACGCCTTTCCTGAGTTCCATGTGCTTGTAGTAAGCGAGTTAATCACTGCTTTTTGTCTCA
ACAGTCACGGCAAAACCTATTGAAAGTGAAAAACCAAAAATTTGCTGAAGAGAGAAGAGTGTTGTTACCGGTTTGTGAGA
TGAACTGTTAGAGTGAAGCTCTGGTGCCGCTCAAGAAGATGGCCGGCGAGTGGTTAATCAGATAGTCATGAATTGAATGT
AGTGTTTCTCCAATAGCAAAATTATTCTTCAATTCGACAGTCACTTCTTTGCCCACGAGATCGTTGGAGTATGAAAAAAA
AACTACAGGGAAACACAATGGAGCAAGGGGAAAACGAAGTTAGAACATAGACCAAATAAACTCATGAGAAAAATACAAAA
AACGCAGAGAAATGTATAGTTGTGAAATTAGTTGGACCCCGAAATCGTTAGACGTAAATGGATGTGAAATTGAGACCAAA
GTAATATCAATTATTTACTGTTACTAATCTTTTAAAAAAACAGGTGAAGTAAAATAATTTGAAATTGAAGAATGTGTAGC
ATGAGGGTGGTTAGTTGTTACATTTGTTGCTTTTAAAAGTATCACGCGAATGCTTTTCGAATAATTTCGTCATAAATTAC
ATTATATGTAGAATGATCATTTGTGTCCTCTGCTGTAGGCGGGCGTATTAATATTTTTACGTTGTCTGAACATGTTGCTT
TAGATAAAGCAACATAAAGTTGTCCATGTGAAAAAACTGGTTCACGCAAATATATTTCAACAAAATATAATGTTTGACCT
TGAGCTTTGTTTATAGTCATAGCAAAACATAATCTAATTGGAAATTGTGTTCTTTTGAAGGGAACTGGTAGCTTCTCATC
TTGTGATGCCAGTAATGGTATCTTTGGAATAAAAACATGTTTATTTTTAAAATCACCATTGGAAATAGTAGCACTGATAA
CATGTGACTTAAAATCATGACATATCAATCGTGTACCATTGCATAAACCTTCAGTAGGATTTAAGTTTCTTAATAATATA
ACTGGACAATCTTTTTTCAAAGTTAATCTATAAGGTGGTAAGTTAGCAGGATGTAAGGTATGCAAGAAATCTTCAAATTG
GCACTGATCATTTGGTTCTATTGTTTCATCAATAGCTGTATAGACTGTAGCATTATCGGGAAATCTATGTCTAAGCATGT
CATTTATTTCATGAACAAAATCATTTTTTGTTGTCAAAATAATACGGGAAGTTATAAAAGATGGATTAGAATAGAATGTA
CGGAAATCAGGATAAGTTACATTAAACAAATGATTCAAAGATTTGATTTCATGTGTAAAGGGAATGACAAAATTATTGGG
AATTTCAATTTTGTTGCAGTTGTTAGTTTTTTCTTGTCCATTTCCAATTCTCATTAAATATGCAGAAAATGCTGGATCTT
TTTTTGCACGCATGTTTTCAGATAAGCATAATTTTTTGAGATGGTTCCAAATATGGGAGTATAATAAACTTTGACCAATA
AAGTCTTCTTTTTTCCCATTACGAACAACAGGAAGTGTTTGTCTAAAGTCTCCCCCAAAAACTACAACTTTTCCACCAAA
AAGTGTTTTTGTATTCATAAGATCTTTTAAAAGTGTATCAAGAGCTTCAATGGTGTTTTTTTTTTGCCATTGAGACTTCA
TCCCAAACAATTAACTTTGAATCTTGAATTAGAGTTGCTGATGAACTTTGTTTACTAATATTGCAACTGAAATTTTCATC
GATGTCAATAGGAATTTTGAACCGTGAATGAGCTGTTCATCCTCCTGGAAGTATTGAAGTTGCGACACCAGAAGTTGCAG
TTGCTAAAGCTATGCATCCTTTTGTTCTTATAGCAGCCAACAAAGCTCGATAAAGAAAAGTTTTTCCTGTTCCAGAAGGA
CCATCAATGAAAAAAGCTCCTGATTTATTGGAATATACTCTTTCAAGAATTATGTCATATGCCCTTTTCTGTTGAATATT
CAATTTGCTTTGTAGATGTATATCTTTTTCAGAGACTATTATATTTCTTTCGAAATATATTTCTTTTGCCTCATTAGTTG
TTTTAGAAAAGCTAACATTTCCAAATATATCTCTGAATTCATTTATGTTATGTCCCATTGAAAGTAGAACCTCATTAATA
TGATTTAAAACTAATTGGTGGATATCTTTTTTTGTAATAGTTGAAATTATTTTAAAATCTTCTGACATAGATTCTTCATA
TTTTTTCCAAAGATCTTTTGGGTTACCAGGATTACAGTAAACTAATAATGTTGCAAATAAACTTCTTAAACTATAAGGCA
TTTGATAGCTTACAACTTCAGACATACACTCAATTAAGTTGTTATCAGAATGTAATAAGCCATTTTTTTCTGCAGCTTCT
CTAAATGAACTGTAGCATTTTCCATCTATTGTACGTAGATCTTCGTACGATTTTGGTCCTCTTATGTTCATTAGAAGCAA
CCTAAGCTAATATCTTTCTCCTTCGGTTGGATGACATGTGACAATACGTCCAATAGTAAGACCTTGTTTTCGACGTGACC
ACATTTTGTATGATGATGACCATACAAAGTGTTGAGGAAACTCTTTATATAGTAAATTGAGATTTATAGCATCGTTATTC
ATTTTGTTCATAAGGAAAAATTCTGTTAACATGGTTTTCTTTATCATTGGATTGTTTATTATTTGATCGATAGTTTGGTT
ATTTTTGAAAGAAACAAATTGTTGTCCATCAAGATGTAATTGCAACTGGCAAACACTTGGAGTCATTTCACTTATTGAAA
AAGCAAACAGACGCTACGCAGCTTCTGGAGGAGAAACCCATCTAGCAGATTGGTATTCTTTGATTTCATCTATTTGTACA
TTAGTATCATTATTATGTACAGAGAATGCAATTTTGTCATGTCCTTTGCAAATATATTTGTAAATGTATTTGACAACCTT
AATGTCAGAACATATTTCAACATTATTATGACAACTGAATTTCCTAAGTAAAAATGGATTGTACGGGACAATCCAAGAAT
TATCAATGTTGTGTCCTCTAACTTTGATTGGTGTGATCATTTTTGCTCTTTTGTAAAGAGGATAAGAATTCTTTCCTTTC
GTTGTTTGTTCAACAAGTTGTTTTGGATATTTAAACTTACATTTTCCTTCTTTTTACATGCAAGAATTTGAAGGATTTAA
ATATTCACAAGGACCATGGATCATGTGCATGGTCACAAGTTTGTATAGATGATGGTCAATATGACGATCAGGTAATTCAG
CGCATACAATTTTATCATATGATTGTGGTGTTAGCAATTTATATTCATCCATAAGTATAATGAGAAAATGGGCATGTGAA
GACCTCGTTTTTGAAACTCAATTGTATACATAAAAGCTGCAATCTTTCCAAATATGTTGGCTTTTTTAATATCTGTTTTA
AGTTCTTCTACTTTTGCTCTGAATACTCTACTGACTAAATTAGGTCTGTTTTGAACTTCTTCCATTAGCTGTAAATGTTG
TTGTATTTCAGGCCAACAAGGATTACAAGTCATGGTAAAAAATATGTCTGGTTTTCCAAAATGTTGTACCAAAACAATGA
CATCCATATATCTTCGACGCATATCTCTTGGGCCTTCTATGAAACTACCAGGAAGGAATTTTTGTCTGCCAATATTGGAA
GCATCTCTTTCTCCTTGCCTTAATAAATCAATAATTCCTTGAAAGGCTTCAACTCTAAATAGATCTTGATTAAATGAAAC
AAAATCTAATCTTTGTATCTCAAGTTTGATATATTGGTCAACTATGTATTGTTGAAATACTCTACCAGAATGTAAAGTTT
CATTTGGTTCTTCATCTCTTATTTGAATTTTATAACAATAATATTCACGACAAGAAACAATCTCTCCTTTTCTTAATCCT
TTTGATAAAACGGTAGATTCAATGTGAAGAAGTGTATCAATAGAAGTGATGTTTTTTATACTTGGTAGTTGCTCATATTC
ACAAGAAATTTGCGTTTTGGAATAACTATATGTGTTGTTCAATTTTTTAATACCACAATGCCAGCCATTTTGACCATAAG
GAAACAATAGTGGATATTGTAATGGGTCATAACATCCATAATAGTAATTGACCAATTGGGTTTTGTTACTATGAGTGTAA
ATTCGAATATATGGGGTGGGAATTTTATCATTTACTTGATCTTCAATCCAAATTGCCCCAACTTCAGATGCAGTTGGTAA
GTTATATGTTCTTTGGTCTAAATTGGAACTTGAGTTTAGAGCAATGTAAAATTCATATAAATTAGGAACAACTGTTAACG
ATCTGAGAAAAGTACAATAAGGATTAAGTTTGAGTATATCCATGAGTTTTGTAACAATTAGCTCATTAAGATTATCTGAT
AACGTCATTCGATTTGTTAGCTCATTTTCATTATCATAGAAATATAATTGTAAGTTTTTTGCTTTTCCTGTTGAGGGTAT
CAAATCATCAATGAAGTGATACATTTGTCCTTGAACTTTAAATGTATAGATGCCACGATTTCTCTTTGCTAATTCTTTAT
GATAATGTACTCCAAGTGAAGTGAAGGCAAACATATTATTGTAGGCTCTACTGTAAGTGCGAAAATGTTGACTTTCTTTG
GAGTCACCCAAGAACAAATTGTGTAACTCAATAGGCATCCTATGAGAACCTAATCTAATTGATCCATTATCACAACAAAA
ACCTGGTGATTCATACTGAAACTTTTTTGCTACACAAAATTTGCAATTTGGAACTTTCTTTAAAACCAAGTAATCTTTTG
GCAATAAATTATCATTTTGTAGATTGACTTGTAACTTATTTCTACCTGTGCAAGGTAAAAAGCAATTATTTGTTATATAT
AAAGTGAAAACAATACATTGTCTTTAATGATTTTCGTAGAAAGAAGCATACCTTTATTTGCAGTACGTGTTGAAGGCAAT
TTGCTTGCAACATGAGATGCAGCTGATGTTGATCCTAGTATGAGGAATAGAAATATTTAGAAATACCTAGGTAATTATGA
GAAATGAATATAGTCAAAATAGTTGAAGTAATATTTCTGAACTAACCTAGTTCAAAGGTAGATAAGCAACTAACTATATG
TTCTCCTCTAGTTGTAGTACCTGGTAGATTTGTAGGTTTGGAAGCTGCAACCAAAAAATGAGCAAAGTAAATGTATTAAC
AGTAGGTTAGTTGAAGCGTGTAACTATGACAAGTAATTCATGATTTGTTTAAATAATTTATAAGCTAATGTAATGTGGGG
AAAATACATAGAATTGACCAAAAAAAAGGCTTGTGCTACCATGAGGGCAATATGGACTAATAAGAAACATCATATAAGTA
TTACAACATTTCGATAGAAATATGCATGGAAAACTTGGTCAATTGATTTAATCAGTACCTGTTCCTACAGTTAGTACATC
ATATGTTGTCTTCGAAGACATAAGATTCTACTTTAGAACAAACGGAACATAAGTTATGTAATAGAAGATGTTTTGACAAT
TTAAAGCTTACGTGGTAGTTCAGTAGTGATATAAATAACTTTATGTTGCTGCGAAGGATGAATCTATTGTCATTATTGTG
TTGCAAAGTTTTTATCATTGAAAGAATGGAAAAGGAAAACATAACTTCATTAGGTTGTCTCCCACCATCACGAAAGCAAC
ATAATTATTGCAAATATTCTTCGGAAGTAAAAATACTATATATTCCAAAAATCTCTATAGAGAAAAGAATATTGTCACGA
TGATTCACTATTAGCACTAAAATAGACTGAAGATACCATATGGCAAATAAATCAGACATATTATATGCATTTGGAAATGA
GTTGTGACCATTTGAAAGCACCTAACTTTTATTCATATGTGTAAAGTGATTCTGATTTTAAAATAAGGATAATGTTTGGC
TATTGCTATTGTCAAAGTTCCATCTATTCGCAGGAATAGAAATATTTAGAGATAGCTAGGTAATTAGGAAAAATGAATAT
AGGCAAAATAGCTGAAGTAATATTTCTAAACTGACCTAGTTCGAAAGTAGATGAGCAACTAACTATATGTTGTCCTCTAG
TTGAACTACACGGTACATTTGTAGGTTTAGAAACTGCAACTGCAAAATAAAGAAAATAAATATATTAAGAGTAGGTCAGT
TCAAGCATGTAACTGTAGCTATAGATATTTAGAAGAGAGATTTCATAGAAGGAAGATAACAATATGCGTAGCTAACCTTG
TTCAGGAGATAATGAAGAAGTGCTAATTGTAAGAGCAGCAGTACTATTTGATTGATGAAGGGTTTTTTGTCTTTTTGATT
GAGCCCTTTTTTCTCTTAGCTGGGATAAAAATAAGTCTTTTTTCTCTGGTGACATTTGTGCATATCTAGTACGTCGACGC
AAATTTCTGTCAGAAGTTGTTTCCTGGGCAGGCACATTATCTATATTTTCTTCCATTCCTATTTGAAGTAATTGATGATT
TGTTATAATGATTTATCACCTAATGTAATGTAGGGAAAAAACATAGAATTGACGAAAAGCAATTGGAAGGGAAAAAGCAA
ACTATTTCAACATAAGAATGTAATTATGTTTAAATTGAAGGACACACAAACTGAAATATATATAGAAAGAAGACTGAGAG
TAGCCACCATCATAGGCATTTTGTGAATAGAAGGATAGATTAGGAATAGAACATGTCTATGACATTCAGCTTCTATGACA
TTCATCCTATATAAGCCTAATTAAATGAGTTTTTTGTCTTCGCAATGATTCTTTAGCATAGAGAATATTTGGAGTGTAAT
TGTTCTGTTGAAGCAAATAAAATAACTTATCATGGTTTTCACATATGAACGTTTTACATATGAAACAGAGAAATTCTGTA
ACAAGTACGATTAAAGGCAGTAAAACACTTTTGCTAACATACAAAATGGATGTTTAAGCTTTTGAGGAAATCTAGGACAA
ATGACTATGTAGATTAATAAATTTTCACCTAAGGACTCAAAATTTGAAGTAATTGTGCAGATTTCCCTCACTTGTTTGAC
ATGTTATTGTGTTGGATACTAATGTGATATCATAAGTTCAACGCATCATATAATTCTAAATTTTCAAATGATGATATGCC
TTTTTTTAGCATGCATGCCATAACCATTGTAGACATAAGGTAGAGCCTAAGATGAGGTGTCAATTAGTGACGTTATAAAA
TGAAGTCCACATGTGTATTCATTTGTGTTTTAGTTGAACCTGTGTTGATAAGTTTACACACTTTGGTAATATTGTCTATG
TAGATAGTAATGTTTGTGGGTTTATTTTAAGTTCTTTCTGAAGAGGAATCAGAAGAGAGCAAAAGAAAAAATATAGTGAG
TTTAGCTACTGCAATGTTGTAATATTGTAAGAAACTGTATAAGACACTTACACCCTAGAGGAAAAATGAATGTATCTGTA
GAGAATGCTGGCACTATGGTATTAATCATGTATGTACTCATAATGTTGTGATGTAGTTAATGTAATTGAGCTACAGTTAA
GTGGAAATAATATTGGACGGAAGTGTATAGTGAACTTTGCAATTTGACTATTCATAATAACTAACCTCTACGTTGAACTG
TTAATAAGAGTTCTGTAGCGATATAAATGGATTTCAGGCATATGATAGTGAAGACATTTTAACAAGCGAATTCGCCTAAC
TCAATAAGGCAACAGACTGATATTGACAGTAAGTTACACATAAAGATAAAGATTGTGGCAGCCTAGGCAAATGTTATTTT
TATGGTAGGTGTAAATCATGAAAAAGGTTATACTAATAGCTATAAAGAATTCGCACGTTGATTGATAAAATTTGCTGTTC
AAATGTAAGTAAAAAAACATTGTTACCTGAACAACATTTGTTTTTTCTTGATTTTTGGGAAATTTGAACACTCAGAAACA
GGAGATTTATTTATTTCCTGTAAAGAAACAAAACAACTAATAAAGTAAGAACTTTCATAGTAGTTTCTGTAAAATTTGAA
GAGGTTTATCAGATAAAATCATAAATAATTGCGCAGAATGAAACGGAGATATACATACACATGAGTATTCGACTACTATA
AGTGTCTAATGTACAAATTTGTTTGTGAAAGCTCTCAAAATGAAGCTACATCAGCAGAGCTGAAGTGATTAAGCTTTGAG
TGGAAACATTTGGTCTCATACTGCTAAATCTGCGACTCTGTCGTATAGTAATTTTATCATTCTAAGGCTCCATTTTCTAT
TGATGTTACAATTGGGTTTTCCGTTTGTTTAACTATGTTCTATTATCGGCAATGTTAGAGTCAGATTATCGTACCTTCTT
TGAGCTTACATCTTAAAATGTGGTCAACATCCACATTTGTGTGGCATTCTGTAAAATGATTCCATTGCGAAATAGAACCA
AAGAAAGAGCGATGAATATAAGGCATTATATTTTGGGTCCTACATGGAAGATTCAACAGAATCCATAAAACCTAAAATTG
AAGAGATTGCTGGAAATGTTTGGCTGTAAGCTGCTATTCTATCCACAATTTGTATAGAAGTTATACTGAAGATCAACACT
TTGACCAAACACTTTATTTGCATGTTCAATTGTTTTGTCTACTTCATTGTTAACCTCAAAACAAGTCAAAGTAGTGGAAC
TAAAACTATTGGAGAAATGAAAGTAAGTGAAACTATTACCACAGAAATCTCCCTAGCTGCACTATGTGCATAAAGAATCG
AAAGTGATGTATGTATTTAGTTTTATTCTGAAACATGCAAGAGCAAATTACATTAAATTGTTCATATGCACACGTATTAC
TTTGTTGTAAGAAAGGATGAAAATAGCATTCGGGATTAAAATTTTTGTAAGATTCATGTTCTTAAGAAAATACTGTAATA
GAGAAATGAGCTGGGGAAGTATTTCATTACCTTGTTTTGCAGTAAAGCAAAGAAATAATGCTTCAAAAGTGAAAAGTGTG
TTGTATATCTTTTCTGTAACTGAAAGGAACATACATTAACTATAAACAATTAGTAGAATATGAGAAAACAAAACTTCATC
AAGTAAGATTTAATATGTTAAAGTCATAGTTGGTTTGCAGTCATTTGATGCGGAAAACGGGGAAGTTGTGCACAGGAAAA
CAGAAAGGCAGGACGTAAATGTAAAAGTAGGTCACATAAGTACTTAATTACATTGGAGAATGCCTTTCCAAGTAATATAG
GCATTGCACATATGCAAAACAAAAGTACAGGAATAATGACTTATAAAACTGAGCTTAGACAATGAAGTTGCAGGAAAACA
GTAGATTGTTTCAGTACTTTACAGGAAAAGGGAAAAAACATCAAATGAAAGCAGGAAGGCAGAGTAAAATTGACTTTCTA
GCCGCATAAGTGACCTTTTGATGTTGTAACAAAGCATTAACAGACTGTTGCCAAAGGAAGTGAGGAGAAACAATGAAGAT
AAATTAGAGAAGCATAAAAGAGCACATAGCGTGTATCCTACTATTAACTTTTGCTTCCATCTTCAGCTCGTAACCATATA
TGTGCAATTAGTTATTTCTCAATCATGACATACAGGTGTATAATTTGAACTATTAATTTTTTGGCAACATTCATACGCGA
ACATTCATTTGTTGTGTTTTATTTTTTCCTACTTGAATTATGATTGTACATATCATTCGTGAAAGTTTTTTTGGCATTTT
TAGCCATGAACAATTTGTTCCGTCTCTATCCTGCTGCGTAAACTATCAGCATGTACATATTTTAAGGGGAAACCAAATGA
GTTTTTATGTTTTTGTTAGATGACAGTGGACAGGAATAAATGCGTGAGATGAGAATGAAAATGATGGCACCACAGGTACT
TTGTAGGCAAACTGAGAGCTCTATTCCTGTTGTTTGCCTTTCCTATGTTACTCTTTACACTGTTGGCCCTTTAGGTATCA
GCTGATTTATTTTTCTGTAATGTTTCTTAAAAATTACTGAAGTTTTTTGCACTATATCCAAGTAAGAAGGAAGAGTTGAT
ATTTTCCTGCTTTATGTTGTTACTAATCCATCCTATAAGTGTTAATTGTTTGTTCTTTGTAATAATTCCTTGGTAAAATT
TGGCAGACATGTAGATCCTAACAGACTACTAAGAGTGACAACAATGTTGGTAAAAGAGAAAACCCAAAGGTAGCGTATTG
ATCTAACTAAACGTTGTATCTTGTGTAAAAAAACAGAATAAGCAACAAATAAAAACAGAAAGAACAGTGTTGTCATAGTC
GAAGTACAGTCATGTGTAAATCTGTTAGGTCGCTTTAGCGAAGGTCAATGAACACATAAAATGAGCTACGAACAAAAAGT
TAAACTAATAGCAGCAAGTTACAATTGAAATCGATGGAAATAAAGGATAGAGCTTTCAAATGTGTGTGTTTGGGAAAAAG
AAATAAACAAGAGACATGTAGCAGAGAGAGATGATGCACCTTTTGTATCATTGACGCACAAAGGAATACGTTGTAGAAAA
TCTGTGGGAAAAACAAATAAATTTTTTTAGCTTGCATTTGAAGATAGCACAAAACTTCACAACTTTGTAGAAGTTTTGTA
TTCTTATTAAAGAATACAAGACGTAGAAAGTCAAGGGGAAAAAAAGTAACTAAAGAATGCTTACTCCTTTGAATTGACAT
TGCTAAAGAGAGCTAAACTACAGGACGAACCATTAATTTGGAATTTACCTAAAGGGCTTAGAAATAGAAGTGACATCTAT
TGTTGAATGTAATAATTGTTTCTTCTCGAACAGACAACATGAAAGTTGTATTTTGTATTATACTGGCTGTTTTTGTTACT
TAGTTTTTTCCCTGTTACGCAAGCGTAAAATGTAAATGGCTTGTATATTGTAAGCATATTTAATTGGGGGAAAAGAAATG
ATAAGCTAATGAAACAAAGTAAGGATAAGCTTACAAGCAACTATTTCCCTACAGTGGTAGGCCTAACAGTTAATGAGTTT
GAATAGGCGCTAACAATTTGGACTATCCAGAAAAACAGGAAATTGGACAAACTTCAAACGTTAATTAAAGGAGTTGAACA
AAAAGTGATGTGCAAAGAGTGGTAACTAAATCAATAAGAGAAGTAGTAAATTAGCAGTAGAAATGAAGTACTGTAAGTTG
GTCCTAGTAGCATTATGACAGACTTTCCTACTGGAGTCAATACTACAAATGGGTGAGATAACAATTCTGACTATATTTGA
AATTTTTTTGTTACAACTGAAGTAAAATATGAGACAATAGCTCCTGGGTCTATGAAATTGTATAGAGCATGAGAGGAAAC
ATATAAGGTACCTGTGACCACGTGCGCGATGTCTGTGAATCTTGTGGACGGGCTAGCCTGTATATATGGTTTGCGTGGGC
AGTTGAAGCAATCCCTCTAAGGTGGTAATAATGAAGAGGCTTCTGCAGACCCTGCAGGCTGTTCTGTATCAGCGGTATTT
CTACTTTTCAGTTGCAGGCAATCTCCTGTAAAATAGAGTTACTATTTAGGAACATTGAATTGCAGGAAATTCAATATGAA
ATAAGTTAGAATGACATATGGAACAGCTGAAATTAATCATTAATTATATTACATGGAATATTTGTAGCAGCTAATGTTTT
TTAATAACTAGTCAGAATTTGGAGTATCTGGAAAAACACAAAATTGAAGTAAGCTGAAACGATAATTAAAAGAGTTGAAG
GAAAAGCGATGTGCAAACAGTGGTAAATAAATAAATAAGAGAAGTAGTAAATTAGGAGCACAAATAAACTACCAAAAGTT
AATCCTAGTACCATTATCAGAGACTTTCCTACTGGAGTCAACAGGTGAAGTAAAATATGGGAGAATACCTCGTGGGTCTA
TCAAATCGTATAGATCATGCGACAAAATATATAAGGTACCTGTGAGCACGTGTGGGATGTCTCTGAATCTTGTGGACTGT
CTAGCGTGTATATAAGGTTTGGGTCAGCAGTTGAACAAATCCCTCTAAGGTGGTGATAATGAAGAGGGTGCTGCAGACCC
AGTGGGCTGTTCTGTATGACTGCTATTTCTATTGTTGAGTTACAGGCAATCTCCTGCGGGAAAAAATGATCATTTAGGAA
TATTGAATTTCAGCAAATTCAATATGAAATAAGTTACAACTACATATAGAACAAATGAAATGAATCATTAATTATATTAC
ATGAAATATTTTATTTCCTTTTGGCAATGAATTTGTTTGGACAAGTATTGAAGGAATTCAAAGCGTAAACAATAGGGAAA
ACAGAAATGGACAAACCCTTGAAAGTTGAAGTTTTGAATCAGTCAAAGTGTGAAAGCCAATTTTGTGGTTTTGAGGGGTT
GTGGTGGTTCGATGGTGAAGATAGTGTAACAGACAAATACATGCAATTATTCAGCAGAAGTTTACAGCACATACATACAG
TATAATATGGCTTAATATGGTCTACAGGAGACAAATTAGGAATCAGAGAAAGAGCAAAACAAAAGAAAAAGTAGGAATCG
GACAAGGAGCAACTGATGGAGGAAACCTGTAAATTTTGCTTAAACCGTGAAGAAGTACCTGCACAGGGCGTCCGAGAGAA
ACAGAAATCTTCAGCAAACCTTCAGAGACAGATTTAAAGGCTGTAGAGAAACAGAAAACAGTAAAGAACAGATGGATTCG
CCATTGAAATTTCACTTAAAGGATGAAGAAGTACATGCGCAGGTCGTCGGACACAAACATAAATCTTCAGCAAACCTTTA
GAGAGAAATTTAAAGGCTGTAGAGAAACCGAAAACACAAAAGAACAGATGGATTTGCCATTGAAGAGTTGACAAGTAGAA
AGAAGAGTTGAGAGGGAGAGAAATTAGGGTCGCTTAAACCATGAAGAAATACCTGCGCAGGTCGTCGGAAAGAAAGAGAA
ATCTTCAGCAAAGCTTCAGAGAGAGATTTGAAGGATGTAGACAAACAACAAAGAATAAAGAAGAGATGGAGTCGCCATTG
AAATTTCGCTTAAACCATGAAGAAGAACCTGCGCAGGTCGTCCGAGACAAACAGAAATCTTCAGGAAACCTTGAGAGAGA
TGTAGAGAAACAGAAAAGAGTAAAGAACAGCTTGATTCGCCATTGAAGAGTTGAGAAGTCGAAAGAAGAGTTGAGACGGA
GAGAAATTAGGGTTAGAAATTTGAGAAACTTCTAGAGAAAGTGAAAGGAAAAGGAGAGAGGGCTTTATTGATGTACAATT
AGTACTACCTTTAGTACAATGACAACATGCAGTGTTGGTCCTGTAAATGTACAATTTCTAAATGTACAATTACTACTGCC
TTTAGTACAATCAGCAGATGCAGTGTTGGTCCTTTTAAATGTACAATTAGTACTGCCTTTAGTACAATGAGCAGCTGCAG
TGTTGGTCCTTTTTAAGTGCCACTTCTAAATAAGGGTAATGTACAATTACTACTGCCTTTAGTACAATCAACAGATGCAG
TGTTGGTCCTTTTAAATGTACAATTAGTACTGCCTTTAGTACAATACGCAGCTGCAGTGTTGGTCCTTTTTAAGTGCCAC
TTCTAAATAAGGGTAATATAGAGATAAATTACCAGCCATGTGATAGCAATAATTGAATATATATATATAGAGCTAAATCA
CCAACCATGTGATAGCAATAATTGAGCTAGCTTGAGTCCAATCCTAGGGCTGTCTGACTTTATGATACTTATCCGATATA
ATAATAGTCTCTCAAACTTTATTAGGTAGGAGTAAGGATTAAAATTGCATCTTGCTCAAAAATAATATTAACATGTTTGA
AAATAATTGAAAGTTTGTGATTGTCAGAAATAAAAATATGAATCTAAATTCATAATCAAGGATTTTATATATACCAAATT
CTATAAGTATAATTTTTTTAATTTACTATTAGGTTATCGATTAACCCGTTAAGAAAAAAACCTCAAACCATTAAGAATTG
ATAATCCAATAATAATAATAAAAAAAACCTTTAAACCAATTACTTTTTTTTTTATTTGAATTATCGGTTTGTGTTCGATT
TTGAATCGCTCGGATAAAAAAGGGTGTTTGCAACCACCATTTAGCATTTAAGCGCTAACTTGTTCATATATATAAATAAA
TATATATCCATTTTAAATTTTACAACTCCAACTAATAAATTAACTACCCATAAAAAAAATTAAATGCAAGATATATATAT
ATATATATATATATATATATATATATGTGGGTGTGTGGAGGTGGGGGGGTAATAAAATAGTGTAAAAACTAGGTAGATGC
TGATATAGTTGGTTGATGTTTGATATAAGATGATTTGTACTCATCATTAGCTTAATTTATTTAGGGCCAATTTAGTAATT
TGTTAAAATGCATTATTGTTTCACTAGTCCTTCAAGATATGCCTTTTGCAATCATTTGAAAGAAAGAATTAAAAAGGAAA
TGGAAGGAGAAATACCAATAAGTTATTTAATTTATTATACCTTATTTTATAAAGTAGAAAAAATAGCAAGAGCGACTTTT
TCAAATTTGAAATTATCTTCAAAAAATAAAATAAAAACTTCAAAAAATCAATCTGATATATAACTAAATGGTGTTTCGAA
ATTTCTTTGTTGAATAGAAGTGGAAAAAATTGTATGGACAAACAAAAGCATAGTAAAAAATATATATATGATGATTTGAT
AGAAAATGTTTTCTTCCGAATAAAGCTCTATACAACTCTAATCAAAATTAATCGGCTTCAATACGGATACTAAACACTCT
CAAAATCATAAAGGAAAACGATCTTACTATGAAAGCACCGTTTGCGACCAAATAAAGATATATGATTTTATACATATTTT
TTCAACAATTTAAGTTGTGAACATAATTGTATCAGTACTACAATAAAACTCTTGTAGTATGTTCTTATTACATTATTAAT
CTCAAATACAACTACTTTAATTCAACATTGACTTTTAAAACAAATAATTGCATTCAATTGACATAGAATCTTAATGCTTA
ATTAGATGTATGAAAACTTTATTCCAGATCCTTGGAATTTTTGTTCAATAATATGATTGAGTTTCTCACTCATTTCTATG
GTAAAATAATTCTTCCAATCTCCAACTTCTCCTTTACGAAAGAATGCTTTATTTTCTTCTCCACTTGACAATTTCCCATT
TGCATTCACCTCCAGGTTGCTCAAATTCTCAAAGCTACACATTTTTAATATTTCATCCATCACTCCACAATTTTCTTCCT
CTATGGAAAATGGACATTCCAAAAATTCAGCCAAACGTTTAAGCTGAAGTTTGGGCTGCACTTTAATTTCTTCATACATC
AAGAAAAGTACTTTGTTAGGCTTTTCCATACTTTGTTTCCAATAATCCAATACGTGATTCCAAAACGGACCATAAAGGCT
CACCCCCTTACAAAAAGATTCAAATTTTTCTTCAATGGGATGTATATCTTTGTGATGAAGTCTTAAATTGTTTGTAAAAT
GCCAAAGAGAAATAAAAGTGTCCTTAGGATTCCTACACAAGTAAACAAGTTTGGTTTTTGAATCCTGGACAGATTTTGGC
AATGAAGCAAAGGGCATATGAGTTGACAAGAGTCTAGGTGAAGTGAAGGATGCAAAATTAGGGACAACACCATCACCATA
GAGTTTAATTTCCAAGAATGGAATAAGATCATGAGGATTCTTAACAAGTAAAGGGTGATTTTGTTTAAAAACAGGATATT
TCATTCGATTCACTAAAACAAATAAAAGAGATTTTAACCAAGTGGTTCCTGATTTAGGAGTTGTAACAAGGATAATATCA
CTATCTTGAGCCTGAAATTGTTGTTGACAAGCAATCACACCTTGAATGAATCTTGGTGTTACCCAAAAACCTTGGTAATT
ATAGATATGTGATGCAAGCCATCCTCTTTCTTTTGGTAGAGTTAAGAGCAATTTCTTACACTCATCACTGATTTCATCCT
CTTGTAAATACTTGGGAGGAATTTGGGGAGAAGTTTGAGATTTTGACATGTTTTAAAGTGTATAGAGGAGTGTTTCGTTT
AGTTTGTAGGTTGAAGATTTACTCATACATATTACTACTATATATAAGAGATTAGGGAAGCAGTTGTTCGTCAACATTAG
GGGTGTAGAAGTTAAACCATAAAGTCAAATCGAACCGACGAACCAAATCAAACCGGAAAAAAAAATGATTTGTGGTTTGG
TTTGGTTGGTTTGGCAGTTCAAAAAAAAAACCGCCACTCTTGATGTGGTTTGATATTAAAAGAAAAAAGTCAAACCGAAC
ACAAACCAAACCGACATAATATTATATATATATATATATATATATATATATATATATATATATATAATTTTATTTTATTT
ATAGATAAAAATATTATTTATAATCTACTTTGTTAATATAATTTTAGTTAGTTTATAGTTTTCAATGTTTATATATTTTA
TTTCAAATTTGGGCTTGTAAAATTTGTAAATATTTTATTTTGTATTTAGATTCGAAGTTACAATTATATTGTTATAGTTT
TTCAAATTCAAAGTTAACAATTTACTTTGTAAATATTTTGTTTTGTATTCAGTTTGCATGTAGCCTTTAATCTTATTAAT
TTAACATAATGAGCGTTGATAATTTTTTAAAAAAATGTACTCGTGTGAATTTTACCGTCTTTTCAAAAATTTCTATTCAT
TTAACATTTTTAAGTTTAGTTTATCACACAGGTAAGTGAAAATATATTTGATCTCTTTTTCAAACACCATATAGTTGTAA
AAAAACTGAAAAACCGAAAAAATCGACTTTATGTGGTTTGATTTGTTTTTTAGATTTAATAAACCGACATAATTGGTTTA
GGTTTTTTAAATAAAAAACCAAACCAAACCGACCTATGTACACCTCTAGTCAACATGTCTGCTTCCCTAGCCAGGGGCAA
TATGGGTATTTTCTTTAATATTATACCAGCTTCTTTACGGTTGTGTACATTCTTATCATTTGACATAAAAATTCGTTTAT
ATTTTCTTTTTTTAACTTGCCTGAGCCGAAAAGTTCATTGACTCCACCTTTTCAATTTTGCTTTGCATTTATTTCATTGT
CAATAGATATGGACCCCACCTTATCAATTCCATTCCTTTCTTTTATTCTTTGCCACACAAATGTTAATTACTCAATTTAT
AAATTGTATATTACAAAAATGTTACCTACTTAAATTTGTTCAAATTTTGTTGTTGTCCTCTCTATTTTAATTTATTTGTC
TTACTTTTTTTAATTAATCGTATATTTAAAGAATACATAGAAGATACTATAAATTATTATTATTATAATTAACAACTTAA
AATATTTTATTATAAATTTGAAAATTACGTAACATACGCTATAAATTATAATAATTAACCACTTAAATATTTATACTATC
TAATAAGAGTCTTACTTTCTTTTTTAATTAATCGTATATTCAAAGATTACGTTGAAGATACTATAAATAATTGTGAGTAA
CAAAACTTAAAATATTTTATTGTAAATTTGAAAATTACGTAACATACGCTATAAATTACAATAATTAACGACTTAAAATA
TTTATAGTATCTAATAAGAGACTACAAAACACTACTCTTAAACATACGAGATATGTTTAAAAATTCTATAAATCACAACA
ATTAACAACTTAAAATATTCTATTATAATTAAAATGACGTTAAAGCATTATAAATCACATTAATTAACAACTTAAAATAT
TTTTTAAAAATAAATAGAAAAAAATTAGTTGACTCTTAAAATTCTATCGGTGACGCATGGATTTGAATAGATGAAACAAT
ATATATTATTGAAAGTTACGTAAACCATACTATAATTAACAATTGAAAATACTTAAAAGAACATATAAGAAATTTGGTGG
ACTCTCCTAATTCTGTATGTGTAATATAAGCTGGAACAAAATGAGTAACATATATTATTCGAAAATAACGTAAAAAAATT
TATAAATCATAAAAAATTAATAACTTAAAATATTTTTGAAAAAACATACCAAAAAATTAGTCAACTCTCCAAATTTCATA
AGTATCACATAAATTGAGACTAAAAATTAACATATATTACGCCATGAACACCTAATATCTAGTGTATATTTTACTATATA
AGAAGAGGGAATAGCACACGCCTCTGTGTCGACACGTGTGCTTCCCTCAAATTGACCAAAAAAACATTCACACACAAGAG
GAAAGTCCTCATTAATAGATTCATCTTAATTACCTAATCATAACCGTCCACGTGGCTTTCCTTTTCATTATTGGAAACTC
AAATACACCCAATGGGTCCAACATATTATTCTAACCCTACAAAATACATTAAAAACATCATATTATAATGTCCCCATTCA
CTCATTCCTCTTTGTCCTCTTTCATTACTTTACTACAATATCCCAATTAATATATTTATCTGATTTTAACTTGATATAAA
ATTCTAAAAGAATATTATTTATAAAATTTGATGATAAATTAAAACCATTCACACAATTAAGTCAAAAAGGAGAAAGAGAT
GGAATAATTGAATACATTGGGCATTTGTAGTCCCCTACAAATACAATTTTGCTAATTAATAAATACTCATTGATTGTATA
CAAATTAACCTAAGAAATCTACATTGGACTTTGTCCATGGTCCCACTTTGGATGTGGGATCACTTTAAGAAACCCACACA
AATGGGTCGTTCTATTTCCTTTTTAGTCAGTCCCAAATGTCACATTCCTTGTTTTTCTTTTAATTTGTTCTATATTTAAA
AATTACATAAAAAGTACTTAAAATCACAATGTAATACTCCCTCCGTTTCACAAAGAATGACCTCCTTTCCTTTTTAGTCA
GTTTCAAAAAGAATGACCTCTTTCCTTTTTTGGTAACATTTTACTTTTTGCTTTCCACGTGGCATGTTTAAGACCACAAG
ATTAAGGGCAATTTTGTACATTTGACATAACTTTAATTTAGGACCACAAGATTCAAAAGTCTTCTTTATTTACTTAAACT
CCGTGCCAAGTCAAACCAGGTCATTCTTTGTGAAATGGAGGGAGTAATATAAGATATTAAAAATAACATAATTAAAAATC
ATAAAACAAATTTTATTGACTCTTTAATTCCATATTGAAACAAAAGAAGTTTGTTTCAAAATAACATTAAAAGTACTGTA
AATTCAAGTAAAATAACAACTAAAAATATTTAAGAATCATATAAGAAATTTAGTTGACTTTCGTAAAAGTACCTACATAG
CATAAAATGGAACAAAAAGAGTAATATATATTATTTGAAAATGATATAAAAAGTGTTATAAATCACAATAAATTAACAAC
TTCAAAATATATTTAACAAAATCACATACAAAAAATTATATAACTCTCCAAATTTCATCGGTGTCACATAAATTGAAACA
AAGAACTACTCCCAATTTATGTGACTTACTTTCCTTTTTAGTCAGTCCCAAAAGAATGTCACGTTTCTATATTAAGTAAC
AATTTCACTATAAAATATTTATTTTACTCTTAATAAAATAATTTACAGTCATAAAAATTTATACAATTCATTTTGGACCA
CAAGTTTTAAAAGTTTTCATTTATTTCTTAAACTCCGTGACAAATTAAACTACCTCACATAAAATGAGACGGAGAAAGTA
ATATATATTGGGCCCTCACTGGCGCGGAAACCTAATATCTAGTATATATATAGAGCTAAATCACCAGCCATGTGATACCA
ATAATTGAATAGAGCTAAATCACCAACCATGTGATAGCAATAATTGAGCTAGCTAGAGTCCAATCCCAGGGTTTGTCTGA
CTTTATAATTCTTATCATTTCACGATATAAAAATAGTCTCTCAAACTTTATTAGGTAGGAGTAAGGATTAAGATTGCATC
TTGTCAAAAACAACACTAATATATTTAAAAATAATTAAAAGTTTGTGATTGTCAGAAATAAAAATATGAATCTAAATTTA
AAGTCAAGGATTTTATATATACCGAATCTTATAAATATAATTTTTTTAATTTACTATTAGGTTATCGATTAACTAGTTAA
GAAAAAAACCTCAAATCATTAAGAATTGATAATTCAATAATAAAAAAGATAAAACCTTTAAATCAATAACTTTTTTTTAT
TTGAATTATTGATTTATGTTCGATTTTGAATCGCTCAGATAAAAAAGGGTGTTTGCAACCACCATTTAGCATTTAAGCGC
TAACTTGTTCATACATATAAATAAATATATATCCATTTTAAATTTTACAACTCCAACTAATAAATTAACTACCCATAAAA
AAATTAAATGCAAGATATATATATATGGGTGTGTGTGGGGTGGGGGTAAGGGGGGGGGGGGCAATAAAATAGTGAAAAAA
CTAGGTAGATGCTGATAGAGTTGGTTGATGTTTGGATGATTTGTACTCATCATTAGCTTAATTTATTTAGGGTCAATTTA
GTAATTTGTTAAAATGCATTATTGTTTCACTAATCCTTCAAGATATGCCTTTTGCAATCATTTGAGAAAAAGAATTTAAA
AGGAAATGGAAGGAGAAATACCAATAAGTTATTTAATTTATTATACCTTATTTTATAAAGTAGAGAAAATAGCAACAATG
ACTTTTTCAAACTTGAAATTCATCTTCAAAAAATAAAATAAAAACTTCAAAAAGTCAGTCTGACATATAATTAAATGGTG
TTTCGAAATTTCTTTGTTGAATAGAAGTGGAAAAAATTGTATGGACAAACATAAGCATAGTAAAAATATATATATGATGA
TTTGATAGAAAGTGCTTTCTCCCGAATAAAGCTCTACACAACTCTAATGAAAATTAATCGGCTTCAATACGGATACTAGA
TACTCTCAAAATCGAAAAGGAAAACGATCTTACTATGAAAAGCACCGTTTGCTTCAATAAAACTCTTGTAGTATGTTCTT
ATTACAATATTAATATCAAATACAACTACTTCAATTCAACATTGACTTTTAAAACAAATAATTGCATTCAATTGACATAT
AGAATCTTAATGCCTAATCAAATGTATGAAAACTTTATTCCAGATTCTTAAAACTTTTGTTCAATAATATGATTGAGTTT
TTCACTCATTTCTATGGTAAAATAGTTTTTCCAATCTCCAACTTCTCCTTTACGAAAGAACACTTTATTTTCTGCTTTAG
TTGACAATTTCCCATTTGTATTCACCTCCAAGTTGCTCAAATTCTCAAAGCTACACATTCTTAATATTTCATTCACCACT
CCACAATTTTCTTCCTCTATGGAAAATGGACATTCCAAAAATTCAGCCAAGCGTTTAAGCTGAAGTTTGGGCTGCACTTT
AATTTCTTCATACATCAAGAAAAGTACTTTGTTAGGCTTTTCTATACTTTGTTTCCAATAATCTAATATGTGATTCCAAA
ACGGACCATAAGGGCTCACCCCGTTACAAAAAGATTCTAATATTTCTTCAATGGAATGGATATCAATGTGATGAAGTCTT
AAATTGTTTGTAAAATGCCACATAGAAATAAAAGTGTCCTTAGGATTCCTACACAAGTAAACAAGTTTGGTTTTTGAATC
TTTGACAGATTTTGGCAATGAAGCAAAGGGCACATGAGTTGACAAGAGTCTAGGTGAAGTGAAAGCGGAAAAATTAGGGA
CATGGCCATCAACATAGAGTGTGAGTTCCATGAATGGAATAAGATCATGAGGGTTCTTGTCAAGTAAAGGGTGATTTTGT
TCAAAAACGGGATGTTTCATTCGATTCACTAAAACAAATAAAAGTGATTTTAACCAAGTGGTTCCTGATTTAGGAGGTGT
AATAAGGATGATATCACTATCTTGAGCTTGAAATTGTTGTTGACATGCAATCGCACCTTGGATTGTTCTTGGCGATGCCC
AAAAACCTTGATAGTTATAAATATACGATCCCATCCATCCTTTTTCTTTTGGTAACACTGAGAAAAAATTCTTACACTCT
TCACTTAAGCCCTCTTGATCTTGTAAGTATTTGGGAAGAGATGTTGTCATGGTTTTGAAGATTGAGTGTTTTCTTCTAAT
TTGTATGATGAAGGTTTACTCATAAGTGTATATATAGAGAGAACTAGACAAGAAACTTTAAATAGAGCTCTTGTTTTGTT
ACATTACATTAATAATGTTGTTGTTGTGGAGTCATGTTAGAAAACACTTTTTTTTCCCACCTAATAATTGAACAGCAAAG
TAAGAGAACTAGACAAAGCACTTTAGAGATAGCTCTTAATTAGGCATATCCATGGGTAAAAAATTTAGTTAAGAAAAAAA
GTACACACATCTAGTAATATAATTGTTAGTTGTCTCATGAAAATTTTTATAAGGAAAGTTTAATTGGATAAAATCTTGAT
TAAGGAGAAAATAGTACATCACATATTTTACTATTCTTGATTAAAATATCACTTAATATCTAGAAAATGAAATGATGCAT
TCTGATCTTGTATATCAATTTCTTCAATATTGAGGTCGATAATGCCTTGAAAACAAATCAGCTTGATTCTGATCACTTGA
ACAAACTTTTTGAACATCTATTTAACCCATCTTTTGAAGAACACGAGTGATGATTTTTTTTAAATTACATATGTGTTCGA
ATTGCTCCAAAGTTCCAAGAGACTCATTCAAACTATCTATCTAAGTTCTGAATCATTATCTGGATCTATAATAACTTTCA
AACCTCTATTTCAAGTCCATTTACCTCAAATGTTGTTTTTAATCAAATTTTTCCCCTAACATTTAGCTTTTCGTTTTCTT
CTCTGATACACATTTGGATGCCTCGAGATTCATGTCACCCGACCTCACAAGTCGTTAAATGGATCGTTACAAGTCGTTCT
TTAATTTGTGCCCTCTCTAAACGTGAGTATATGTATAGAGTGTGGTTCCCTTTTTGTCCATGACAAAACAAAGTAATATG
AATTTAATACATAATTTGTAATAATTTGAGTAATGATTAATGAACATCTAAAACAGTACCATTATATTACTAGTAGAATT
TTTGTGATATATATGTTCTTGTTACATTAATCTCAAATACACATATCTCAAAAACATATACTCCAATATTATTTTTCGAA
GCAAATAAAATAACCCCTAATTAAATATATGAAAATTTCAGTCCAGATCCTTGAAATTTTTGTTCAATGATATAATTGAG
TTTCTCACTCATCTCTGTAGTAAAATAATTCCTCCAATCTCCAATTTCTCCTCTACGAAAGAACGCTTTATTTTCTTCTC
CAGTTGACAACTTTCCAGTTGTATTCACCTCCAAATTGCTCAAATTCTTAAAGCTACACATTCTTAATATTTCATCTACA
ACTCCACAATTTTCTTCCTTTATAGAAAATGGACATTCCAAGAATTCAGCCAAACGCTTAAGATGCATTTTTGGTTGTTC
TTTAATTTCTTCATACATCAAGAAAAGTACTTTGTTAGGATTTTCTATGCTTTGTTTCCAATAGTCTAACACGTGATCCC
AAAATGGACCATAAACGCTTATCCCCTTACAAAAACGATCAAACAATTCTTCAATGGAATTGGTTTCTTTGTGATGAAGT
CTTAAGTTGTTTGCAAAATGCCACATAGAAATGAAAGTGTCCTTAGGATTCCTACATAAGTAAACAAGTTTGGTTTTTGA
ATCTTGGGCAGATTTTGGTAATGAAGCAAAGGGCAAATGAGTTGACAAGAGTCTAGGTGCGGTGAAGGATGAGAAATCAG
GGACTTGTCCATCAACATAGAGTGTAAGTTCAAAGAATGGAACAAGATCATGAGGGTTCTTGATAAGTAAAGGGTGGTTT
TGTTCAAAAATAGGATGTTTTACTCGATTCACTAAACCAAATAAAAGTGCTTTTAGCCAAGTGGTTCCTGATTTAGGAGT
TGTAACAAGGATGATATCACTATCTTGAGCTTGAAATTGTTGTTGACAAGCCATCACAGCTTGAATGATTCTTGGTATTG
CCCAAAAACCTTGGTAATTGTAGCTATGTGATGTAAGCCATCCTCTTTCTTTTGGTAGAGTTAAGAGCAATTTCTTACAC
TCATCACTGATTTCATCCTCTTGTAAATACTTGGGAGGAATTTGGGGAGAAGTTTGAGATTTTGACATGTTTAAANNNNN
NNNNNNNNNNNNNNNNNNNNNNNNNNNNNNNNNNNNNNNNNNNNNNNNNNNNNNNNNNNNNNNNNNNNNNNNNNNNNNNN
NNNNNNNNNNNNNNNNNNNAATATTATTTTCGAAGCAAATAAAATAACCCCTAATCAAATATATGAAAATTTCAGTCCAG
ATCCTTGAAATTTTTGTTCAATGATATAATTGAGTTTCTCACTCATCTTTGTAGCAAAATAATTCTTCCAATTTCTCCTC
TACGAAAAAAACATTTTATTTTCTTCTCCAGTTGTATTTACCTCCAAATTGCTCAAATTCTTAAAGCTACAGATTCTTAA
TATTTCATCTACAACTCCACAATTTTCTTCCTTTATAGAAAATGGACATTCCAAGAATTCAATCAAACACTTAAGATGCA
TTTTTGATTGTTCTTTAATATCTTCATACATCAAGAAAAGTACTTTGTTAGGACTTTCTATGCTTTGTTTCCAATAATCT
AACACATGATCCCAAAATGGAGCATAAACGCTTATCCCTTTACAAAACGATCAAACATTTCTTCAATGGAATTGGTATCT
TTGTGATGAAGTCTTAAGTTGTTTACAAAATGCCACATAGAAATGAAAGTGTCCTTAGGATCCCTACATAAGTAAACAAG
TTTGGTTTTTGAATCTTGAACAGATTTTGGTAATGAAGCAAAGGGCAAATGAGTTGTTACGAGTCTAGGTGTGGTGAAGG
ATGAGAAATCAGAGACTTGTCCATCAACATAGAGTGTAAGTTCAAAGAATGGAACAAGATCATGAGGGTTCTTAATAATC
AAAGGGTGATTTTGTTCAAAAATAGGATGTTTCACTCGATTCACTAAAGAAAATAAAAGTGATTTTAGTCAAGTGATTCC
TGATTTAAGAGTTGTAACAAGAATGATATCACTATCTTGAGCTTGAAATTATTGTTGACAAGCAATCACATCTTGAATGA
TTCTTGGTATTGCCCAAAAACCTTGGTAATTGTAGCTATGTGATGTAAGCCATCCTCTTTCTTTTGGTAGAGTTAAGAGC
AATTTCTTACACTGATCACTAAGTTCATCCTCTTGTTAAATACTTGGGAGGAATTTGGGGAGAAGTTTGAGATTTTGACA
TGTTTTAAAGTGTATAGAGGAGTGTTTCTTTTAGTTTGTAGGTTGAAGATTTACTCATATACTAATATATAAGAGGCTAG
GAAACTAAAGCAGTTGTTCGTCAACATGTCTGCTTCCCTAGCCAGGGGCAATATGGGTATTTTCTTTATTAGCAGTTGTT
TGTCAACATATCTGCTTCCCTAGCCAGGGGCAATATGGGTATTTTCTTTATTATTATACCCAGCTTCTTTACGGTAGTTA
AATCTTATCATTTGACATAAAAATTCGTTTATATTTTCTTTTTTTTAACTTGCCTGAGCCGACAAGTTTATTGACCCCAC
CTTTTCAATTTTGCTTTGCATTTATTTCATTGTCAATTGATATGGACCCCACCTTAGCAATTCCATTCCTTTCTTTTATT
TCTTGCCTCACAAATGTTAATTACTAAATTTATAAATTGTATATTACAAAAATGTTACCTACTTAAATTTGTTCAAATTT
TGTTGTTGTCCTCTCTATTTTAATTTATTTGTCTTACTTTTTTTTAATTAATCGTATATTTAAAAATTACATTGAAGATA
CTATCAATTATTATTATAATTAACAATTTAAAATATTTTATTATAAATTTGAAAATTACGTAACATACGCTATAAATTAC
AATAATTAACCACTTAAATATTTATACTATCTAATAAGAGTTTTACTTTATTTTTTAATTAATCGTATATTCAAAGATTA
CGTTGAAGATACTATAAATAATTATGAGTAACAAAACTTAAAATATTTTATTGTAAATTTGAAAATTACGTAACATACGC
TATAAATTACAATAATTAACGACTTAAAATATTTATAGTATCTAATAAGAGACTACAAAACACTACTCTTAAACATATGA
GATATGTTTAAAAATTCTATAATTACAATAATTAACAACTTAAAATATTCTATTATAATTAAAATGACGTTAAAGTATTA
TAAATCACATTAATTAACAACTTTAAATATATTTTTTTAAAAAATAGAAAAAATTTAGTTGACACTTAAATTCTATCGGT
GCCACATGGATTTGAATAGATGGAACAATATATATTATTGAAAGCTACGTAAACCATACTGTTGACACCCAATTTTGGAC
CTCCAAAATATATATTAATCACCGAACTTCTTAAATTCCATACAATTTGAAATAATTAGTTTTTATAAAGTTCAAAATAC
TTTTCAAGTTACTTTTATTTAATTTTATCATTTTTATAATTTTTAAGTAATATATATGTTTTATATAATTTTGTATATAA
TTAGTATATTTTATAAACATTCAAAAATCATCCCAAAAAGATTTTAATTTTAGTAAGTATTTTATTAAATTAGTTTAGTT
TAAGTTATGGTTATAATTTTGAATCATTAGTTTACAATTAAGTTAATTATGTTATCTCGTTAAGAATAAGAAACTCGTTA
ATTAATTAATATTAATTCGTCTTATTTAGATTTTAGCCGAATTTGTTGATTTAACTCAATTTGGTTATTTCTTAAACTCC
AAGATCTAATCCATCTTTAACCTTACCTTAAACCCATTTGGAGACCAATTTTGGGCCTTTTTTTACCTCTCTTTTCAGCA
GCCCAATTCACAGAATAACCCAAACCAGTGAAAACCCAACAATTCCCAACAATAACCCGGCCCATTACAGAATCCAATCC
CAATCCAATACATACAACAACGCTACCCGACCCCACATCATTTCTTCTTCACGCCAACAAACCCCAAACTTCAACGTGAC
CGAAACCCAGAAACTCTAAGGAAAAATTGCGAGCCCAGCGAACCAGAACTCGAATCCTACAGCCCTGCTCACTCGCGCGC
GTCCCTCTCTCATCTCAACATGTCCATCTCCATACAAAATCATTTCTAGAATTGTCCAGATGTCTCAATCTCCTTGCGCC
CTTGTCCTTTGTTCCAAAATTAGCGGCTCCCTTCAAGTTTCCTTTGAGAAATTGTACAAAGATGGTACCAAATTGAGTTG
ACAACCTTATCTTCTAGGAGATATTTTGAATTTCAAATTTCAAATTCCATCCAATTGTTCTCGGTTTCCTCCTCTTTCTG
CCCTCTCTCTCTCTCTCTCTCTCTTTTACCTATTTCGTATTTGTTTAATTATTTATTTGCTAGTTAATTTTAAGGTTTTC
TTAATTTGATTTCTCCAAAAAGATAGTCGTTTCTAGATTTTCTAAAGATTAAATAATTATAAATATTTCATTACTTAAAT
TACTTTGAAAATATTTTATTTAAGTAATATCCTTATACTATCCCCTTTTCCCTCTAAAAACAATTTCAAGTCTTAAGTTG
TTATCTCTTCAAACAAAGCATGCTTTTCTTTTAAATTTTTAGCCAAATAGCTAATTACAGAATAACCGCGTGTTAGCGGA
CATTTTGGGTGCTTTCAAACCCTTCTCGAAATGCTAATATGAACCCCGAACCCCCTTCTTAATATTTTCATTAGATTTAT
GTTTTAATCTTTTGGAAAAAAATAGTTTTCTTAATTTTACTTTTAAAATTAAGTGGCGACTCTAAACCAGTCTATTTTTT
TAAAAAATAAAACAGAATGACGACTCTGCTGAGGATTTGGATGGGTTCTAACCTTAAGATTAACTTATTTGGCTATTTGT
TTAAATTGCTTAATTGTTTCAATTTTTCTAAAATATAAATTGTTGCATTTCATGGCATTGATTCTGCCAAATGGCAAATA
GTTTGCATTAGAAAAAAAGGTAGTTATGTGAATTCTCACGGCTATCCTTCAGAAAAAACACCTTTGAATTATTTTAAAGT
GATAAACGAATAATTGGTTTGTGGTCATACTTATGTGTTTAAATTTGAAGGATGTATACATCGTTTGACAAACCATTGTT
CCTTTGGTTTGGAAGTTTAATAACTTGTTCTAGTCAAAGAAGATACTTACAAGTCATCACTGCATTTAAAGGCGTCGGTA
CTCGGAGAAGAGAAGAAATCAAGAACGAAGGACGTTCCATGGAGGCATAGTTTAGGATCGTACCCCTATGCGAGACTGAT
TATTTTGTATCACATTTTCCTTATTATGTATCCCCATTCATTTTATTTATGAAATTTGTATAATTTGGGTTTTAGGACAA
TGAAATGTTTCAAATGATGCTATACATTGTTCAAATCGTTAGGCCTACCCTTGGCACAAAGGGTCACATATCTGTGTAGA
ACGTGGAATGTTTGTTTATGTGTTATAACTTCTTGTGTGATTATGTTGCTTTATTTAGAGATGTTCTAGCCTATTCTTTT
TGGAAAATTTCTAGAAACCCCTAACCACAAATATCAAGTCACTATCAAAAGTGCGTCCAAATACTCTTCGAATCTTTAAT
TTCCCAATAAATTTTGAACTTCATTTTTCAAATGTTACTCTCTCAGAAAAGATTCACTGTCTCAAATTGAAAGAGATCAA
GCTAAGTCGAACTACATAGGACCTGAATTCTTCTTCGTGAGATACACATGCAATCTTTCAAGGTTCGGTCCCCATTTTTG
AGAAATTATGTTTTCCCAACTATTGCAAGAAGACTAAAGTTTCATATCAATTGAAAATCAAAAGTATCAAAAGGACCTTG
GCTCCACTAAAACCGACTTCTTTGATACACTAATCCCAAAGCCAATTCGATAAATTTCTGTCTACTTAGCTATTTCTCTA
TGCCGATGGACCAGGTTATCTCCGAATAAAGCAACTCTTGTGTATTTACACCTATGTGTGATATATTGTACTATTTATTA
CCTTCAGGCACTAACACATTTACCTTTTGAGTTATTTTTCATTTGCCATGTATTTAGAACTAATATGTGTTGATAAGCTG
ACCGAACGCCTTTACTTTACAAGATCCAAAGATCCTAAAGATTCTTTCCCTAACCGAAGTGTACTAAAAGGAAAAGCCAC
AATGGTTGACAACAGTGAAGAGATTGGCCTGACCAAAGTTGCTATAGTCCAGCCCTCTACCGCTGAATAAAATGAGTTGA
TCACACAACTGATGCAACAGGTTGCTGAGTTGAGGGTTGAGATCCAGAAAAAGCAAGATTTTCCAAATTCAGGTACCACC
GCGAACATTCCAGGCAATGAAAGGCCTCCACTCTACTTTCTTCCTCTGAATTCAAGTGCAGAACATTTTATTAACCCACC
CTCCAACTCTATTCAAAATCTTTCTACCATCGACTTAACTACCCTCAAACCGTATCATTCCACCACCTCGTATCAAGCAA
CACATCCTCCTCAAAATATCAACCCTCAAACCTTCCCTCTCCATCAAAACCAAAATACGAACAATGCTCAGACTTTCCCC
CATCTTCAAAACCAAAATACCAACCCTCAAGCATTCCACTAGATATACCAAGCTCCTTAAAACACCCAAAATCCTTCCAC
TGCTCCACCCTTGCCTCCAAAACCTACTTTCCAAATCCCAGTCCAAAATGAACCTTACACTAATTATTCTAAACTCGATC
ATTATGAGAAGCAGGAAAAAGAGTGGAGAACCAAGGAAGAAAAGGCCAAGCAGAATATAAAAGAGGAAATCATGAAAGTC
ATGAAAGAGTTGCATTATACTCCAGAAGTCACCGGGTTTGATTATGAAGATTTGTGCATCCATCCAAATTTGGACCTTCC
AGAAGGGTTCTAAATGCCAAAGTTCGACACTTTTGGAGGAATTGGAAATCCGCTGACTCATCTAAGAGCTTATTGTGACC
AACTCGTAGGAGTTGGCAGGAATAAAACCTTGTTAATATGGCTCTTTAGCCGAAGTTTAAGTGGAGAAGCGTTGTAATGG
TTTACCTCTCATGTGATAAAGTAGTGGTCGAGCTGGAATGCACTAGCTAAGGATTTCGTCGAACGGTTCTCCTACAATGT
GGAGATCGCTCCTAATCGATATTCTTTAGAAAAGATTAAACAGAAATCCACTGAAAGCTATCGTTAATATGCGTATATAT
AGAGAAAAGAGGTCACCTGGGTTCGACCTCCCATGTCTGAGAAGGAGATCGTTGAAGTGTTCATACGCATTCAAGAACCA
GAGTATTATGATAGGATAATGTTGCTTATTGGAGCAAAATTTGCGTAGATAGTCGAGATAGGTGAGACTATCGAGGATGG
GTTTAAAACCAGAAAGATTTCTCGCGTTGCCGCCCCAACTGAATTTTCAGGATTGTTGAAGGAGAAAAGAGAGGATGTGT
TTTCCATTTTCTTACGTATCTGATGAAAAAAGACACTTCAGAAAATCCTCACCATACAAAGGTTATCCTCGAGCTCCAAA
AAATTCATATCCAACTTAGGTTATCAAACTCCACTTCTGAGTTACCAAATTCCACATCCTTTTTACCAAACTCCACCTCC
ATATTTCCAAAATACCCAGCCATATTACCAAGCTCCATTAATTAATTGTTCAAATATCCAATCAAGTTACCAAACTCCAC
CCCACACTACCAAACACCCTTCCTAACTATCGAGCTATGCAATACCCAAATTTTTAAACGTCAGCACCAAATCATCAAAA
TCTTCCAAACTACCGTCAAGTGCCTCCACATCCACAAAATAATTACAATCCTTCTCGCACAAATCTTGAGAAGAAACCTT
CTAGAGTCTTCACTCCTTTGGTTGAGAGTCGAACACAACTTTTTGAGAGATTTAAATCATTTGGCCTGATACAGACAATT
GATCCAAAAATATCAATGCCAACTTCAAGCTTTATAGACAAGATCTTCATTGTGCTGACCATTCAGGAGGTGCTGGGCAT
ATTATCAAAAATTGTATCAACTTGAAGCATAAAATTCAAGACTTGATAGATTAAAAGGTCATCACTCTTCAAACTGTCAC
TCCTAATGTCAATAGTAATCCCATGCCGAATCATGGAGGGGTGCGTATTAATATGATTGTAGTCGAAGGAGATTTGAATG
TGGAGAAAGTTATAATCTCAGTCAACCTTGAAAAGCTTAAGAAAATTGTAAACTCTCCAACCAAAAGAGAGAAATCCAAA
TTTGTGATAATGGCACCTTATCAAGCTTTTGCTTTAGTGCCGAAGGAGAGTTAGAACAAGCAGAAGATCGATCAAGATTG
TCCAAAATCATTGCCTCACTTATATCGGTCTTGTCCAATGCAAAATGGTCTAAGGGAAGGGATAAAAAATTTGTCCAAAG
AAGATGATATTGTGCTTGAAGAGATGATCGAGACACCAAATATACTAGACAGCGAGCCAAAGGAGCAAATGCCTAATTGG
GCATCCACATCGCTCTTGATTCCTCGCTCGTCTTAGTAGATATAGATAATTTTCTATGTTATTTCTAATGGTGTTCCGAA
TGAGGCTCGAGACTCATCCTTTACTCTATTTTTGTCTCACTACATTTTAATCTCCATGATAATATTTTGAAATAAAATAA
AAAATGATTTATCTCATGGCCAAAGTTCTTATTTTCTTATTTAAAATGAAAACCTCATTTATTGCAAAAAATTATTTTAC
TTGCTTTATATTTGCTATCTAACAATATCTGCCTATGATTTCAGTGAAAATTTTCAAATCTGTCAACATCATGTCATGTC
ACAAGCTAAATGAACAAAATGAGGTGGATGCAGACGAATTTGAGGACTACAATGAGAAGATCAGGGTACACAAACACTAG
TTTAAAAAATTCAGAAAGTCCGAAAGTCCCGTTATGCCAAATTCAAAAGAGATCGAAATAGTAAATTAGAAAAATGATGA
ATGCATCAAAGAAATCAAAATTGGTGTCTATCTGACAAAAGCACAGGAAAGAGAACTCATCAGTTTCTTAGAGAACACAT
CGATACATTTGTTTGATGACATTACATAGTTGAGCATGAACATTGGATCTCACAAGTCATCAATCTACTCAAATGCTGTC
AAAAGATATCATGTTTGAAGACTCGATTTCTATCCTTTCACTGTAATAGCCTTTATTTCGTTGTAATAGTTTATGCTTAG
AATTTATCCCTTTGTCATGAACTACGTTTAAGCTGAATTCTCAAGAATGAGATACGTAGGCGGCCTATGTCGGCCTCGGT
CGTTTCCTTATCAAAATTTCTTATTTCTGTTAGTCCTCGAGATGGGAACTACGTTTGACCTGATTCCTTTCTCAACGAAA
TACATAGGCGCCACGACGGCTCGGTCATATCTCCCGTAAGATTTCTTTTTTTTCTTTATAATATAAATAGGACATAACTT
TTTAGAGGGACTCAAAAATTCTCAATAAGAAGATCTCTCCAACAAGTCAAGATTGAAGTTACGTTGAGAATAGTAACTGG
GACAGGATTTTTAGAAGATCTAAAAAATTTCATGGTTCATTCATCAACGATTCAAGATTCGCCAAGACAGTTAACTGGGA
CAAATTTTTTTGAGGATGACCTCAAAAATTTCATCATGGCTTCACTAAAGATTTAAGACAACTGTGAATAACTCCAACAT
GATCAAGAGTTTAGAAGTAACTTCGAATGACCCCCAAGTTCATTATGAGATCAGGAGCTAACTTAAACAATCTTTGACAT
TTCAAGAGTCAGATTACCCGAGCTTCAAGAGTACTCAAAATCTTTCTAACAAGTTACTAGATAAACTTCGAAGCATCAAT
CTAAAGACATTCATTTAAGCTTGACGTGGAATAACACTTGGCAATATTCCTTTTTCGAATATTTCTTCTTGAAAACCTAT
TTTTCTTAAAAACCTTTTCCATATGTTTCAAATGTTTTGCATAACATGTTGCTTTATCTATCAAGAAGCGGGAGATCAGA
GCAATCAACATGAGATAGCAAGACAAAGAGCAATCATTTGGAGATAAGAAGGCAAGGAGCAAATAATCAAAGAAATCAAC
ACAGATCAGTTCACTTTAAACTAACAAATTTTTTGTGGATGTAGGAAATGGTTTAATGCTTCTGATTCCAAAAGAAGTAA
CTGGGGTATGAGTAACATTGTGTTCGCTCAAATCCCCAATAAGACAAGTGAATATATAAATGTTCGAAGGTAAAATGAAA
GACAAATCTTCATCATCCCACCAATCAATCATCTTCATCCTATCGACGGATCTTTATCATTTTTATTATCATTATCCTAC
TAATGGATCAACATTATCCTACAAATGGATCATCAACATCATTCTACCAATGGATCGACATTATCCTACCAATGAATCAT
CAACGTTATCCTAACAAAGGATCAACATTATCCTACCAATGGATCATTAACATCATCCTATCAATGGATCAACATCATTC
TACCGACGGATCTTCGTTATCATTATCTTAATAATGGATCATCATTATCTTACTAATGGATCATCATTATCCTACCAATG
AATTATCAACATTATCCTACCAACGGATCTTCATCATCAACATCATCCTACCGACGAATCTTCATTATCATTATCCTACC
AATGGATCATCATTATCTTACCAATGAATCATCAACATTATCTTACCGACGGATCATCATCATCATCATCATATCGATGG
AGCAACATCATCCTACCAATGGATTATTGTCATTCTATCAATAAAGCATTGTTAACCTACCAATGGAGCATCAACATCAT
CATCCTATCAATAGAGCATTATCACCACCCTATCGATGAAGCATTATCATCATCCTATAATTATCGTCATCCTATTAATG
AAGAATCATTATCTTATCAATGGAGCATGAACATCATCATCCTATCGATGGAGCATCATCATCATTCTATCATGTAGCAA
CATTATCTTACCGATGGATCAATATAATCCTACTAATAGATTAACGTTATCTTACCAATGAAGAATTATCATCATTATTT
TCATTTGCAAGAACGTCATCAAGAGAGCCACAACATAATACACCAGTCTATTTTATTACTTTGATATCGAAGGAAGAGTA
CATTGAATATTATTTTGCAAATATGAAATACAAGTTTTATTTGTTTTACGTCAAACTGGAGGAAGTTGACGTCAAATGTT
CAAGGAAAGCAATCAAGTGTTAACATGGTAAAATACACTATCTCCCTATTTGAATTACATTTTTATGCTAATGAGTTTTA
TCTCAGTCTTTGTCAAGAGCATCCGAAAGGATGAATTCTCCAAAACAAACCATAAGTGCGGACGACATAAAAAAGGATGC
AGCACAACGTGAAACTTTTTCTTAGCAGCAAACTGGGACATAGTTCGAAGAGGAGTACCAAACTCTTAGAAATCGAACTA
AGGAGTGACTTCACCACAATCAAACCACACCCCTATTAGAAGGCATACGGGTTTTTCTTCAAATTTATCGATTTCAGTTT
CGCATCCGAAAAATATAAGCGTTCACCTGAGGCATCTTTCCAATCTGAGTGACAATCCACCAAGAGCTTTGGAAATTACG
TCCGTGTAAGTTATTACTTATGGATGTGAAGAGCCCCACATTCATGGCTAAGAGGTTGCAAACCTCTTTTTCACACTCAA
TTTTTTGTCACTCTTCCAGAACCAAATGTTATCTTCCATATCAGATTTCCTTTTCAATCGATCAAGTCTTGATTCCTTTA
GTTGAAGGATATGCAGGCGGGCTCAATGTTGAAAACTCGATTGTATTCCAACAATCTCTCTCTAATCTTAGTGTCAGGCA
TTCTACCTTCTTTATAATTTGATATCGGGATAGCTTTGAATTCTTTCAAAATCGGGCGTGAAATCAAGCGTATCGAACTA
AAAGTGGCTTGAATTCTCATATAGCATGAGATATGTAGGAAACCCATTTCTGGGGTTCGGCCATAATTCCTAAAGTCCGC
AGCAAAAGCTCTTTTCTAAAAGATGAAAATGTGGTCGGTCAAAATTGGATTTGTCAATTTCATTTGCCTCGAATTTCTTT
CATCAATCCAAGTCAAACGAGGGATAGTTGTTGACACCCAATTTTGGACCTCCAAAATATTGATTAATCACCGAGCTTCT
TAAATTTCAAACGATTTGAAATAATTAGTTTTTATAAAGTTCAAAATACTTTTCAAGTTACTTTTATTTAATTTTCAAAT
TACAAAATCCAATCCCAATCCAATACATACCCGACCCCACATCGTTTCTTCTTCACGCCAGCAAACCCAGAACTTCAACG
CGATCGAAACCCAGAAACTCTAAGGAAAAATCGTGAGCCCAGCGAACCAAAACCCGAATCCAGTAGCTCTACTCACTTGC
GCGCATCCCTCTCTCCTCTCAATGTGTCCATCTCCGTACAGAATTATTTCTAGAATTGTCCAGATGTCTCAATCTCCTTG
CGCCCTTGTCCTTTGCTTTGAAATCAGCGGCTCCCTTCAAGTTTCCTTTGAGAAATTGAACAAAAATGGTAACAAATCAA
GTTGGCAACCTTATCTTCTAGGGGATTTTTTGAATTTCGAATTTCAAATTCCATCCAATTGTTCTCGATTTCCCCCTATT
TCTGCCCACTCTCTCTTTCTCTCTCTCTCTCTTACCTATTTTGTATTTGTTTAATTGTTTATTTGCTAGTTAATGTTAAG
GTTTTCTTAATTTGATTTCTCCAAAAAGATAGTCGTTTCTAGATTTTGTAAAGATTAAATAATTATATATATTTCACTAC
TTAAATTACTTTGAAAATATTTTATTTAAGTAATATCCTTATACTATCCCCTTTTCCTTCTAAAAACAATCTCAAGTCTT
AAGTTGTTATCTCTTCAAAAAAAAACCTGTTTTTTTTTTAAATTTTTAGCCAAATAAGTAATTACCAGATAACCGCGTAT
TAGCGGGTATTTCGGATGCTTTCAAACCCTTCTCGAAATGCTAATATGAACCTTGAACCCCCTTTTTAATATTTTCATTA
GATTTCTGTTTTAATCTTTTGAAAAGAAAAACAGTTTTCTTAATTTTACTTTCAAAATTAAGTGGCGACTCTAAACCAGT
CTATTTTTTTTTTGAAAAAAAACACATACTATAATTAACAACTTAAAATACTTAAAAGAACATATAAGAAATTTGGCGGA
CTCTCCTAATTCCTTATGTGTAATATAAGTTGGAACAAAATGAGTAACATATATCATTCAAAAATGATGTAAAAAAAAGT
TACAAATCATAACAAATTAACAACTTAAATATTTTTGAAAAAGCATACCAAAAAATTAGTTGACTCTCCAAATTTCATAA
GTATCACATAAATTGAGATTAAAAATTAATATATATTACATCCGTACTAACGCACGAACACCTAATATCTAGTGTATATA
TATATACACACACACACACTAGAGAGGCATGGCCCGTGCTGAGCACATGCCCAACATTGTAAGTTCGTTCTCGATAAATA
ATAAATTTAGTTGTATAAACTACAAATTGCAAAGAAACAATTTATTCTAGTGATGTCTATGTATCAGTGAAAGAGATGAT
CAAGTAAGAGCAGACATGGTCAAAGTAATTAGAAACATTCTGCATTTACAGCATATCATTTCACGAAGAACATCAACTCT
TCAACTCTTTGTACATACTTAGCCTCAAATTTTCAATACCATTGAATCATGATGATAGTTCAAATAAGGTTCATTCTAAC
ACCAAGTAAACAAATGTGACAAAATTCAATATCTCAATTCAACTAAATGAGTGTTCATTTTCGATCCAAGATATATGTCC
TTTGTATATGAAGCATAATGTAGAGAATAGCATGGCAAAAGAAATACCGAGGATTAACGTCCATGCTAAGCGATGAGCTT
GATAGTAGATAGTTGTAGAAAAAAAGTTACACAAACTTGTTGGCAATCTTCCTCTCACTGGAAAATTTTGTCAAACACAC
TGGTCGCTTCAATCCTCTTCACTTGTTGTTACTACTATTTTTATCCGATAGAAACTCCTGAGGCTAGAATCCACAAAGAA
CACATGAATAAAGAGGAAATATGAGCATTAAAAACAAACACTAACCGCAAGAGAAGTGATGTATAAATTCCATAGCCTAA
GATTATAATCACTTTTTTTTACAATCAAATGATTAGGCTCTGCACATTTACAACATAAACAAATCTCAAATGTCAAACCA
ACACTGTGAACTGAAAAAACGACATTATCAATCATGTTCTTTCTGAACATCCGTAAAATTTGACTTACAAATCGACTCCA
ACGGCGGGTAAAGTCAAAGATGTCACATGGCCAGTACAACTGCTTCCTGGTTCAACTCTGGTAGCCTATACATGTACCCA
AGAAAGGGTTTAGTACTTAAACAGCCTATAAGTGTCCAGTTGAAGAAACGTCCACCAAATACGGTTCAATTCTCAACTTG
CTTCTATCATACATGCCTGGAATTAGGGGTGTTCACGGTTTGGATAAAAACCGATCCAAACCTAAAAACCAAACCAAACC
GATAAAAAAAAACGATTTTATTTGGGTTTGGTTTGGTTTGGTTTGGTTTTAGATTTTTGAAAACCGATAGTATTTGATTT
AGTTATGATTTTATTAGAAAAAAACCGAAGAAATAACCGAACCGAACCGATGAATTATATACATTTATTTTATTAATATA
CATACTTAATATATTGTTTTTATAAACAATTTTAAAGATCTTATATATATTTTCATTAAAATTTCTTTATAATTTACTTA
TTGAAAGCAAAATTGCCCAAGATGAAACATTTATCTTATTGATTTCATGTATATGAGTGTCTATGACAATTATTTGTGGG
ACTGAAAATGTTATTGTTTCTTCCTTTTAGGCCAATATAGTGAATTTTAAAGCTTTATTGATAGTAAATTTAGTGATTGA
AAGTTCAGTAATTTAAGTCATTCTAACTAATTTTTGTTTAGAATGGATTGTTGTCACTTTTTTCACATTTTAAATGAATT
GTTTCTTTTATTTTTGTGTATGGTTAATAACCGAATAACCGAACCAAACCAAACCGAAACCGATAATCACCAAATCGATA
AATGTATATTATATTTGGTTTGGTTTGGTTTTGATAATTTTAAAACCGATTAAGTTGGTTTGGTTTTGGTTTTGACCAAT
AACCGATCTAAACCAACCCGTGAACACCCCTACCTGGAATGAGTGGTCTATTGCATATAGTGGCAGATTTAGATTTTTCA
CCAATGAGTGAGAAAATAGATATGTAGTGGTTATGATCTGAATGTGGAATCTGAAGATAAGCGTTAAGAGTTCATTGGTT
ACTACTATCTGTTTAAGTACAAATAAAGTAAGCTGTAGAAAATCATATTAAAAAAACGATAAACTTACTACTATCCAAGC
TAACAGCCTGAACAATTTAATACAAAGTAGACAAAAAGTTGACATTTTAATCATCATAAATTTTTTTATTGTAGTGAAAA
AATACAACAGGCAAATATGGAATAATATATCACCAATTGACTGATATGTGTGGCTGAATTATTTTTCTAGCTTTCATCCA
TTTTGATCTCGTCATTTTTTTTTATGGTACTTCCAGAAATCGAGCTATTCAAATAAGAGTTTTTGTGACTTCTTCTGTAT
AACCTAAACTTCAAGTTTAAAATGTCAATATTGAAATGTAACCTAAACTGTCATGCACAAGATCACAACATCAAGAAGAA
GATTGTCCGATTTGCTTGAATATCCATAAACAACCTGATAATAGAACGGTCAATCTAACTATATATAATGATATTACTTG
CTATACCTTTCATCGAGGCAAGGGAATGCATTCATATCTTTCATTCTTGGTGAAAGAGGGAGAAGTAAAATTTTCAAGTC
GTCTTTGCTTTTCTTCTGGTCAAGAGGTGCTTAAGCGGCATATAGCCTGCTATAACTCTATTGAAAACACTTAAAGTGGT
TTATGCAAAATAAGAAAACTTTTAACATATATGGACCAGTCGACTTTCTATCCTAAATACTAAAGTTTTCTATAATTACA
TTGTGCTACAGAATGTTAACCTTGTTCTTCTCTGCACTGCTTGTGCATTTGACACTACATGAGCCAAAAAAGAAACTCAT
GAAAAATAAGATTGTTAGTTACTGTAATACAGTGGAGAAAAGTGATTTGCTTTCATTACCAGTTGAAGCATCCACAAGGT
TTCTTGTGACCCCGAGAATATGCTATCTTTTCCCATCTGCTTGTCCACCCTTGTGCTTACATCTTGCCATATGCTAGAAA
AATAAGGAAACAACATTAAAATTAGTCATCAAATGGATCAATATTAGCAGATTGATCTGAAAGGGAAACAATTCAAAGGA
GGAAAGAAAACACATGCGCTACTCTATATTCACATGATCTTTTCTCATTTTTTCAAAAAAGGAACTACTATTAAGATGGA
AATATACGTTTGTTCTTTTTCCGAAATCACTTTCGAGTTGTCATTGCTCCACATATAGGCTCTCTTTGTTATTTTTCTAA
GTCATTCACAATTCAACTCTCAAGTCAAATTCAAAATTCAAAATAAAAATAACTCTAAAAATAGCGAGCTCAAACTTGCA
CAAATAGGAAAAAATTGACAAATTCTAAAAGAACGAAAACCGACAAATAAATACCAAAAAGAACTGGAAACAAATTAGGA
ATTGAAGGATAAAAATAGTTATTTTACAATCATCACATATAATACATGTAATCTTTGAAGAGAAAAAAACAGATGCAGAA
GAAGGGCAAAAAGAGTAAAAGACTCACCCATTTCAAGATGAAAAGAGAAAGGAATAGAGATGATTATACTTTGCAAAGAG
AATGACAATTTATTTTTATCAAAAGTAAAGATAATTTCAGTTCCTTACACGTGGATATAAAGCAACTATTGCCAATAAAA
ATGGGCCAGACAGAGCAAAAAATTGAAAAGTCTTTCACTATACAGTATAGAATGCTTATATAAAAAGAGAAAGAAAGTAG
TACAATTTAACTTGCTTTTGATACAATTTTCTAATGCCATGTTAGTCCTCTCCAACTGTCCTTCTAAATAAGGGTAAAAA
ATATATATATAGAGCTAAATCACCAGCCATGTGATAGCAATAATTGAATATATATATATATATATAGCTAAATCACCAAC
CATGTGATAGCAATAATTGAGTCCAATCCTAGGGCTTGTCTGACTTTATGATTCTTATCATTTCACCATGTAAAAATAGT
CTCTCAAACTTTATTACGTAGTTTTGAAATCAATTTGATATATAATTAAATGGTGTTTCGAAATTTCTTTGTTGAATAGA
ACTGGAAAAAATTGTATGGACAAACATAAGCATAGTACAAAAATATATATGATGATTTGATAGAAAGTACTTTCTTCCGA
ATAAAGCTCTAAACAACTCTAATCAAAATTAATCGGCTTCAATACAAATACTGGACATTCTCAAAATCAAAAAGGAAAAC
GATCGTACTATGAAAAGCACCGTTTGCGACCAATTAAAGATATATGATTTTATACATATTTTTTCAACAATTTAAGTTGT
GAACATAATTGTATCAGTACTACAATAAAGCTCTTGCAGTATGTTCTTATTACATTATTAATCTCAAATACAACTACTTT
AATGCAACATTGACTTTTAAAGCAAATAATTGCATTCAATTGACATAGAATCTTAATGCCTAATTAGATGTATGAAAACT
TTATTCCAGATCCTTGGAATTTTTGTTCAATAATATGATTGAGTTTCTCACTCATTTCTATGGTAAAATAATTCTTCCAA
TCTCCAACTTTTCCTTTACGAAAGAACACTTTATTTTCTGCTCCACTTGACAATTTTCCATTTGTATTCACCTCCAAGTT
GCTCAAATTCTCAAAGCTACACATTCTTAATATTTCATCAATTACTCCACAATTTTCTTCCTCTATGGAAAATGGACATT
CCAAAAATTCAGCCAAGCGCTTAAGCTGAAGTTTGGGCTGCAGTTTAATATCTTCATACATCAAGAAAAGTAATTTGTTA
GGCTTTTCTGTACTTTGTTTCCAATAATCCAATATGTGATTCCAAAACGGACCATAAGGGCTCACCCCCTTACAAAAAGA
TTCAAATTTTTCTTCAATGGGATGTATATCTTTGTGATGAAGTCTTAAATTGTTTGTAAAATGCCACATAGAAATAAAAG
TGTCCTTAGGATTCCTGCAGAAGTAAACTAGTTTGGTTTTTGAATCTTGGACAGATTTTGGCAATGAAGCAAAGGGCAAA
TGAGTTGACAAGAGTCTAGGTGAAGTGAAGGATGCAAAATTAGGGACAAGACCATCACCATAGAGACTAATTTCCAAGAA
TGGAATAAGATCATGAGGGTTCTTAACAAGTAAAGGGTGATTTTGTTCAAAAACAGGATATTTCATTCGATTCACTAAAA
CAAATAAAAGAGATTTTAACCAAATGGTTCCCGATTTAGGAGGTGTAACAAGGATGATATCACTATCTTGAGCTTGAAAT
TGTTGTTGACATGCAATCACACCTTGAATTATTCTTGGCGATGCCCAAAAACCTTGATAGTTATAAATATACGATTCCAC
CCATCCTTTTTCTTTTGGTAAGACTGAGAAAAAATTCTTACACTCTTCACTTAAGCCCTCTTGATCTTGTAAGTATTTGG
GAATAGATGTTGTCATGATTTTGAAGATTGAGTGTTTTCTTCTAATTTGTATGAAGAAGGTTTACTCATAAGTGTATATA
GAGAGAACTAGACAAGAAACTTCAAATAGAGCTCTTGTTTTGTTACATTACATTAATAATGATTTTGTTATGGGGTCATG
TTAGAAAACACTTTTTTTCGCATCTAATAATTGAACAGCAAAGTAAGAGAACTAGACAAAGCACTCTAGAGATAGCTCTT
AATTAGGCATATCCATGGGTAAAAAATTTAGTTAAGAAAAAAAGTACACACATCTAGTAATATAATTGTTAGTTGTCTCA
TGAAAATTTTTATAAGGAAAGTTTAATTGGATAAAATCTTGATTAAGGAGAAAATAGTACATCACATATTTTACTATTCT
TGATTAAAATATCACTTAATATCTAGAAAATGATGCATTCTAATCTTGTATATCAATTTCTTCAATATTGAGGTTGATAA
TGCCTTGAAAATAAATCCGCTTGATTCTGATCACTTGAACAAACTTTTTGAACATCTATTTAACCCATGTTTTGAAGAAC
ACGAGTGATGATTTTTTTTTAAATTACAAAAGTGTTCGAATTGCTCCAAAGTTCCTAGAGACTCATTCAAGCTATCTATC
TAAGTTCTGAATCATTAGCTGGATCTATAAGAACTTTCAAACCTCTATTTCAAGTCCATTTACCTCAAATGTTGTTTTTA
ATCAATATTTTTGCCTAACATTTAGCTTTTCGTTTTCTTCTCTGATACACATTTGGATGCCTCGAGACTCATGTCACCCG
ACCTCACAAGTCAAAATTCACATTTCAAACCCAAAATAAGTGTCAAAACGGTTATCAAATGGATCGTTACAAGTCGTTCT
TTAATTTGTGCCCTCTCTAAAGTGTGGTTCCCTTTTTGTCCATGACAAAACAAAGTAATATGAATTTAATACATAATTTG
TAATAATTTGAGTAATGATTAATGAACATCTAAAACAGTACCATTATATTACTAGTAGAATTTTTGTGATATATATGTTC
TTGTTACATTAATCTCAAATACACATATCTCAAAAACATATACTCCAATATTATTTTTCGAAGCAAATAAAATAACCCCT
AATTAAATATATGAAAATTTCAGTCCAGATCCTTGAAATTTTTGTTCAATGATATAATTGAGTTTCTCACTCATCTCTGT
AGTAAAATAATTCCTCCAATCTCCAATTTCTCCTCTACGAAAGAACGCTTTATTTTCTTCTCCAGTTGACAACTTTCCAG
TTGTATTCACCTCCAAATTGCTCAAATTCTTAAAGCTACACATTCTTAATATTTCATCTACAACTCCACAATTTTCTTCC
TTTATAGAAAATGGACATTCCAAGAATTCAGCCAAACGCTTAAGATGCATTTTTGGTTGTTCTTTAATTTCTTCATACAT
CAAGAAAAGTACTTTGTTAGGATTTTCTATGCTTTGTTTCCAATAGTCTAACACGTGATCCCAAAATGGACCATAAACGC
TTATCCCCTTACAAAAACGATCAAACAATTCTTCAATGGAATTGGTTTCTTTGTGATGAAGTCTTAAGTTGTTTGCAAAA
TGCCACATAGAAATGAAAGTGTCCTTAGGATTCCTACATAAGTAAACAAGTTTGGTTTTTGAATCTTGGGCAGATTTTGG
TAATGAAGCAAAGGGCAAATGAGTTGACAAGAGTCTAGGTGCGGTGAAGGATGAGAAATCAGGGACTTGTCCATCAACAT
AGAGTGTAAGTTCAAAGAATGGAACAAGATCATGAGGGTTCTTGATAAGTAAAGGGTGGTTTTGTTCAAAAATAGGATGT
TTTACTCGATTCACTAAACCAAATAAAAGTGCTTTTAGCCAAGTGGTTCCTGATTTAGGAGTTGTAACAAGGATGATATC
ACTATCTTGAGCTTGAAATTGTTGTTGACAAGCCATCACAGCTTGAATGATTCTTGGTATTGCCCAAAAACCTTGGTAAT
TGTAGCTATGTGATGTAAGCCATCCTCTTTCTTTTGGTAGAGTTAAGAGCAATTTCTTACACTCATCACTGATTTCATCC
TCTTGTAAATACTTGGGAGGAATTTGGGGAGAAGTTTGAGATTTTGACATGTTTTAAAGTGTATAGAGGAGTGTTTCGTT
TAGTTTGTAGGTTGAAGATTTACTCATATATATATTACTACTATATATAAGAGGCTAGGGAAGCATTTGTTCGTCAACAT
GTGTGCTTCCCTAGCCAGGGGCAATATGGGTTTATTATTATACCCAGCTACTTTACGGTTGTACATTCTTATCATTTGAC
ATAAAAATTCGTTTATATATGTATTTTTTTTAACTTGCCAGAGCCGAAAATGTTAATTCCATTTGACAATTCCATTCCTT
TCTGTTATTTCTTGCCTCACAAATGTTAATTACTCAATTTATAAATTGTATATTACAAAAATGTTACCTGCACCTTTCGG
GGTGGCCCAGTGGTTTGAGCTTGAGACTTTCATGCTGGAGGTCTCAAGTTCGAAATCCCTTGCCAGCGAAAGCAAGGGGT
TTGCCTTCTGGGTCGAGCGGGGATTTTACCCTGTCTGCACCCAAAGGATAGCGGCTCCGGGTTTCCATTGTCATAAAAAA
AAATATGTTACCTACTTAAATTTGTTCAAATTTTGTTGTTGTCCTCTCTATTTTAATTTATTTGTCTTACTTTTTTTTAA
TTAATCGTATATTCAAAGATTACATTGAAGATACTATAAATTATTATTATAATTAACAATTTAAAATATTTTATTATAAA
TTTAAAAATTACGTAACATACGCTATAAATTACAATAATTAACCACTTAAATATTTATACTATCTAATAAGAGTCTTACT
TTCTTTTTTAATTAATCATATATTCAAAGATTACACTGAAGATACTATAAATTATTATGAGTAACAAAACTTAAAATATT
TTATTGTAAATTTGAAAATTACGTAACATACGCTATAAATTACAATACTTAAAATATTTATACTATCTAATAAGAGTCTT
ACTTTATTTTTTAATTCAAAGATTACGTTGAAGATACTATAAATAATTATAATTAATAACTTAAAATATTTTATTGTAAA
TTTGAAAATTACGTAACATAAGCTATAAATTACAATAATTAACAACTTAAAATATTTATAGTATCTAATAAAAACGACAA
AACACTACTCTTAAACATACGAGATATGTTTAAAAATTCTATAAATCACAATAATTAACAACTTAAAATATTATATTATA
ACTAAAATGACGTTAAAGTATTATAAATCATATTAATTAACAACTTAAAATATTTTTAAAAAAAATAGAAAAAAACTAGT
TGACTCTTAAAATTCTATCGGTGACACATGAATTTAAATAGATGGAACAATATGTATTATTGAAAGTTACGTAAACCATA
CTATAATTAACAACTGAAAATACTTAATAGAACATATAAGAAATTTGGTGGACTCTCCTAATTCCGTATGTGTAATATAA
GTTGGAACAAAAGGAGTAACATATATTATTTAAAAATGACGTAAAAAAAATTACAAATCATAACAAATTAACAACTTAAA
ATATTTTTGAAAAAACATACTAAAAAATTAGTTGACTCTCCAAATTTCATAAATATCACATAAATTGAAATTAAATAAAC
ATATATTACGTCCGTACTGGCACGAACACCTAATATCTAGTATATTTATATAGAGCTAAATCACCAGCCATATGATAGCA
ATAATTGAATATATATAGAGCTAAATCACCAGCCATGTGATAGCAATAATTGAATATATATATAGAGCTAAATCACCAAC
CATGTGATAGCAATAATTGAGCTAGCTTGAGTCCAATCCTAGGGCTTGTCTGACTTTATCATTCTTATCATTTCACGATA
AAAAAAATAGTCTCTCAAACTTTATTAGGTAGGAGTAAGATTAAGATTGCATCTCGCTCAAAAATAACATTAACACATTT
GAGAATAATTGAAAGTTTGTGACTGTCAAAAATAAAAAATATGAATCTAAATTCAAAGTCAAGGATTTTATATATCAAAT
TCTATAAATATAATTTTTTAAATTTACTATTAGGTTATCGATTAATCTGTTAAGAAAACAAACCTCAAATCGTTAAGAAT
CGATAATCTAATAATAAAAAAAAATAAAACCTTTAAACCGCTAACTTTCTTTATTTGAATTATCGATTTGTGTTCGATTT
TGAATTGCGCGCTCTGATAAAAAAGGATGTTTGCAACCACCATTTATCATTTAAGCGCTAACTTGTTCATATATATAAAT
AAATATATATCCATTTTAAATTTTACAACTCCAACTAATAAAATGGGTGTGTGGGGTTGGTGGGGCAGGGGGGGGGGAGA
ATAAAATAGTGTAAAAACTAGGTAGATGCTGATATAGTTGGTTGATGTTTGATATTAAGATGATTTGTACTCATCATTAG
CTTAATTTATTTAGGGTCAATTTAGTAATTTGTTAAAATGCATTATTGTTTCACTAATCCTTCAAGATATGCCTTTTGCA
ATCATTTGAAAAAAAGAATTAAAAAGGAAATGGAAGGAGAAATACCAATAAGTTTTTTTTTTCTTTTTTTTTTTACCCTT
TGATATTAGATGATTTGTACTCATCATTAGCTTAATTTATTTAGTGTCAATATAGTATTTTGTTAAAATGCATTATTGTT
TCACTAATCCTTCAAGATATGCCTTTTGCAATCATTTGAAAAAAAGAATTAAAAAGGAAATGGAAGGAGAAATACCAATA
AGTTTTTTTTTTCTTTTTTTTTTTACCCTTTGATAGTAGATGATTTGTACTCATCATTAGCTTAATTTATTTAGGGTCAA
TATAGTATTTTGTTAAAATGCATTATTGTTTCACTAATCCTTCAAGATATGCCTTTTGCAATCATTTGAAAAAAAGAATT
AAAAAGGAAATGGAAGGAGAAATACCATTAAGTTTTTTTTTTCTTTTTTTTTTTACCCTTTGATATTAGATGATTTGTAC
TCATCATTAGCTTAATTTATTTAGGGTCAATATAGTATTTTGTTAAAATGCATTATTGTTTCACTAATCCTTCAAGATAT
GCCTTTTGCAATCATTTGAAAAAAAGAATTAAAAAGGAAATGGAAGGAGAAATACCAATAAGTTTTTTTTTTTCTTTTTT
TTTTTACCCTTTGATATTAGATGATTTGTACTCATCATTAGCTTAATTTATTTAGGGTCAATATAGTATTTTGTTAAAAT
GCATTATTGTTTCACTAATCCTTCAAGATATGCCTTTTGCAATCATTTGAAAAAAAGAATTAAAAAGGAAATGGAAGGAG
AAATACCAATAATTTTTTTTTTTTACCCTTTCTATGAACTCCCACCCCTTTTGCTCCCTTGGTGACTTGAACTCGCAACC
TTTGGGTTGGAAGTGAGGGATGCTTACCATCCGAGCGACTCCCTCTCGTTAAATAACAATAAGTTATTTAATTTATTATA
CCTTATTTTATAAAGTAGAAAAAATAGCAAGAGCGACTTTTTCAAACTTGAAATTCATCTTCAAAAAATAAAATAAAAAC
TTCAAAAAATCAATCTAATATATAATTAAATGGTGTTTCAAAATTTCTTTGTTGAATAGAAGTGGAAAAAATTGTATGGA
CAAACATAAGCATAGTAAAAAAAAATATATGACGATTTGATAGAAAGTGCTTTCTCCCGAATAAATCTCTGCACAGCTCT
AATCAAAATTAATCGGCATCAATACAAATACTAGACTCTCAAAATCGAAAAGGAAAACGATCGTACTATGAAAAGCACCG
TTTGCGACCAATTAAAGATATATGATTTTATACATATTTTTTCAACAATTTAAGTTGTGAGCATAATTGCATCAGTACTA
CAATAAAACTCCTGCAGTATGTTCTTATTACATTATTAATCTCAAATACAACTACTTCAATTCAACATTGACTTTTAAAA
CAAATAATTGCATTCAATTAACATATAGAATCTTAATGCGTAATCAGATGTATGAAAATTTTATTTTAGATCCTTGAAAT
TTTTGTTCAATAATATCATTGAGTTTCTTACTCATTTCTCTGGTAAAATGATTCTTTCAATCTCCAATTTCTCATTTACG
AAAGAACACTTTATTTTCTGCTCCAGTTGACAATTTTCCATTTGTATTCACCTCCAAGTTGCTCAAATTCTCAAGCTACA
CATTCTTAATATTTCATCCATCACTCCACAATTTTCTTCCTCTATGGAAAATGGACATTCCAAAAATTCAGCCAAGCGTT
TAAGCTGAAGTTTGGGCTGCACGTTAATTTCTTCATACATCAAGAAAAGTACTTTGTTAGGCTTTTCTATACTTTGTTTC
CAATAATCCAATACGTGATTTCAAAACGGACCATAAGGGCTCACCCCCTTACAAAAAGATTCAATTTTTTCTTCAATGGG
ATGTATATCTTTGTGATGAAGTCTTAAATTGTTTATAAAATGCCACATAGAAATAAAAGTGTCCTTAGGATTCCTACACA
AGTAAACAAGTTTGGTTTTTGAATCTTGGACAGATTTTGGCAATGAAGCAAAGGGCAAATGAGTTGACAAGAGTCTAGGT
GAAGTGAATGATGCAAAATTAGGGACAAGACCATCAACATAGAGTCTAAGTTCCAAGAATGGAATAAGATCATGAGAGTT
CTTAACAAGTAAAGGGTGATTTTGTTCAAAAACAGGATATTTCATTCGATTCACTAAAACAAATAATAGTGATTTTAACC
AAGTGGTTCCTGATTTAGGAAGTGTAACAAGGATGATATCACTATCTTGAGCTTGAAATTGTTGTTGACAAGCAATCACA
CCTTGAATTATTCTTGGCGATCCCCAAAAACCTTGATAGTTGTAATATATGATCCAATCCATCCTTTTTCTTTTGGTAAG
ACCGAGAAAAAATTCTTACACTCTTCACTTAGACCCTCTTGATCTTGTAAGTATTTGGGACGAGATGTTGTCATGGTTTT
AAAGATTGAGTGTTTTCTTCTAATTTGTATGATGAAGGTGTATTCATAAGTGTATATATAGAATTAAAGAACTAGTCAAG
AAACTTCAAATAAAGCTCTTGTTTTGTTACATTACATTAGCAATGTTGTTGTTGTGGGGTCAGGTTAGAAAACACTTCTT
TTTCCCAACTAATAATTGAAAAACAAAGCAAGAGAACTAGACAAAGCACTTCAGAGATAGCTCTTAATTAAGCATATCTA
TGGGTAAAAAATTTAGTAAAGAAAAAAAAATACACATATTTAGTAATAAAATTGTTAGTTGTCTTATTAAAAAATTTATC
AGAAAAGTTTAATTGGATAAAATCTTGATTAAGGAGAAAATAGTACATCACATGTTTTACTATTCTTGATTAAAATATCA
CTTAATATCTCGGAAATGATGCATTCTTCTTGAATATTGAGGTTGACAATGCCTTGTGAACAAATCCGCTTAAATATCAC
TTGAACAGACTTTTTGAACATCTATTTCACTCATCTTTTCTATATATAGAACATGAGTGGTGATTTTTTTTTAATTACAT
AAGTGTTCGAATTGCTCCAGAGTTCCTTGAGACTCGTTCAAACTATCTATCTATGTTTTAAATGGTTATCTGAACCTCTA
AAAACTTTCAAACCTCTATTTCAAGTCCATTTACCTCAAATATTATTTTTTGATCATTTTTTTTAAACCTAACATCTAGT
TTTTTGTTTTCATTTCTGATACACATCTGGATGCCTTGAAACATGCAATAAGTGTCAAAACGATTATTGAACGGATCGTT
ACAAGTCGTGCTCTAATCTGTACTCTCTCTAAACATGAGTGTATACATATATATATACAAAGAGAGTGTGTTGTGCCCTT
TTTGTCCATAAGAAAATAAAGTAATATGAATTTTATACATAATTTGTAATAATTTGAGTAATGAATATATAAATCAGTAC
CATTATATTACTACAATAGAACTTTTGTGATATATATATGTTCTTGTTACATCGATTCCAAACACACATACTCAAACATT
GATTTTCAAAACAAATACCCCCTAATCAATTGTATGAAAATTTCAGTTCAGATCCTTGAAATTTTTGTTCAATGATATAA
TTGAATTTCTGACTCATCTCTGTAGTAAAATAATTTTTCCAATCTCCAATTTCTCCTCTACGAAAGAACACTTTATTTTC
CTCTCCAGTTGACAACTTCCCAGTTGTATTCACCTCCAAATTGCTCAAATTTTTAAAGCTACACATTCTCAATATTTCAT
CTACAACTCCACAATTTTCTTCCTTTATAGAAAATGGACATTCCAAGAATTCAGCTAAGCGCTTAAGATGCATTTTAGGT
TGTTCTTTAATTTCTTCATACATCAAGAAAAGTACTTTGTTAGGATTTTCTATGCTTTGTTTCCAATAATCTAACACGTG
ATCCCAAAATGGACCATAAACGCTCATCCCCTTACAATAAAGATCAAACATTTCTTCAATCGAACTGCTATCTTTGTGAT
GAAGTCTTAAGTTGTTTGCAAAATGCCACATAGAAATGAAAGTGTCCTTAGGATTCCTACATAAGTAAACAAGTTTGGTT
TTTGAACCTTGTGCAGATTTTGGTAATGAAGCAAAGGGCAAATGAGTTGACAAGAGTCTAGGTGTGGTGAAGGATGAGAA
ATCAGGGACTTGTCCATCAACATAGAGTGTAAGTTCCAAGAATGGAACAAGATCATGAGGGTTCTTGTTAAGTAAAGGGT
GATTTTGTTCAAACATAGGATGTTTCATTCGATTCACCAAAGCGAATAAAAGTGATTTTAACCAAATAGTTCCTGATTTC
GAATTTGTAACAAGAAAGATATCACTATCTTGAGCTTGAAATTGTTGTTGACACGCAATCACACCTTGAAGCAATCTTGG
TGATATCCAAAAACCTTGGTAATTATAGATATATGATCCAATCCATCCTTTTTCTTTTGGTAGGATAGGGAGCAATTTCT
TACACTCTTCACTTAGGCTATCCTCTTTTAAATATTTGGGAGGAAAAGTTTGAGATGTTGTCATGATAATTTTGAGAATT
GAATATTTTCTTCTAATTATGGGTTTTTATAACATATAGGCATGGATACACTTATAATATTATCTCATACACTTCATGTG
AGCTCACCACTTCACATTTTTTATGTCTTTCTATCAGTAATAATTACTCATTCATGTTTTTCATGCCTTTTTATTATAGT
TATTAGAACTTTTGTTTGTACTAAGAGTGTGCATAAACGTGAGTGTCAATACTTAGTGTGACAGTTAGGGGTGTACAAAA
TCAAATCAAAAATCGAATTAAACCGCAAATCGAGTCAAATAAATAAAAAAAATCCGACTAATGGTTTGGTTTGACTTGGT
TTGGTATTGGAAATTTTTTTGACTATACTTGGGTTGGTTTGGTTTTAACTAAAAAAAGTCAACCCGAGACCAAACCAACC
CGACATTATATATATAATTTTTAAAATTTATTTTATACATAAAAGAATTTACTTTGATGTAATTTCTAAATATTACTTAT
ACGTTTTCATAATTTTATCTTTTAACATATTTTTTTCAAGTTTTTTTAAACTTAAAATTTTGAATGGTCCAATAAAAATT
ATAGTCCATAGATATTAGTAATTCTAATAAAGCTCAATTCGAAATCAAATCAATACAATGCTAACAAAATAAATTAATTC
CACACTAAGAATGACAATAATGTTGAATATTTGTTCTTTAGTTTCATTGGTTTAGACATTTAAAATACATAATCTAATTT
TAATTTTTCTTTAATGTTTAATCATGTAATAATACTTATTTTAGCATGATTTAGTACTTTTAAATTATGATCATCGTCAT
TATGACTTTGCAATATTTATTTTATATGATATCATTATTATTTTTTATTGAAAATTTTAGTGTCATCATTCATCTCATAT
TTTCTATTATTTTCTTAAGAAACACCTTAGATAGTTGTATTTTGGTTGGACTAAAGAAATATTTGGAGCACAAGTTAATT
ATCAATGTTCTATTTGTTGGTCGTTTATATAATGTAAGGTTTTTATTTATATATAATAAGAGAAGAAAATGCTGAATTAG
AAAAACTATTTGTTTCTTTCTTTTATTTGGTTTGAAAATGAGATTAAAAGAAAAGAAACAAAAGATTTATTCTCATAATT
GAATTTTTCAACCCAAAAAATATTTTATTTTCGTAGTTGTTTTTTCAATTATCATGAGCACAATAAATTGGGCATTGAAT
TGTACATGGAAGGGGAATTCTTATGGGCCTCCTAAATTTGTTGCAACTTGAAGCCTGTTAATGATGTCTTCATTGACCGC
ATAATACATAAATGTACTCCTTTAACTTTGGCATAATACATAAATATGTCTTCTAATTTTGTTCTTTATGTATTGAAAAG
TTGAATGGACCCACATTTCTATACATGCATTTCTACGAGAATGTCGTGTAAGTAAATGATGAGACCGAAATACATTATTA
ACCTAAGCATATGGAAATGAGAAAAGTCTTGTTGGCAGTGCCATCCCAGAAAATGACCCCTACAATAAATGAATGTGAAT
TCAGTCGAGCTTCAATATGAGTATCGAATACCGGTGGGAAATCAAAACAAATAAATATAAAATAATATAGCGGAAACATT
CATTTTCGTCGGGACAAAAAAAAAGTAATGTTGATAAAAAATGTTGATGCCCAGGATCGAACTGGGGACCTTCAGTGTGT
AAGACTGACGTGATAACCACTACACCACACCAACTCCTTGTTGACGAAATCTAACTTTCTTATATTTTATTACTAGATGA
GGATGGCCCGTGCTAAGCACGGGCCCAACATAATAAATCTACTCACCGTTGATGATAAATTTTATTGCTGAAAAATATAT
ATACCACAAATTACAAGGAAACAAGTTATTCAAATTACGTGTGTAATAGTAAAAAGGATGATCTAATAGGTAAGGAACAA
AGTATGCTCATTGAATTTATTAATTGTACACAATAACAAATCATCTATAAAGTAGAAGACATTAAATGTTGACACAACTC
CAAAAAAATCGAAAAGAGAAAAGGAAAGGAGAATGCTCAAGACATTGTTGGAAACATTCTGCTTTTATCTGTCATTCAAA
TTCTAGTGGTTTCACAACTTCTGGACTATCCAATGTTGCCATTAGAAACATCAACTGTACATTTATTTTTTCCTTTTTTG
ATGTCGTATGTTCTTGTATGAAATGAGGGAATGAATATTTAATTCCTATACCCTTTCTTGAACGTAGTTAATTGCCTTAA
TGCTATTATTAGTAATAATTGACCCTTTATTTTCTTCTTGCATAAGTTGTCTCCCTCAGAGTTCAGTGGACTCTCTTTTC
TCTTCTTTTGAGTATTCTCTTGTTGGGTTGAAATCTCAATTTGTCAGAATTGGCAAGGCAAGTGTCAGCTTCATATAGGC
CCCCCACCGAGAATTATTCCTGCTTGTTCACTTCATTTAACAGAGCAACAATTATATCTGTAGTTAAAATACGCTTAAAG
GAATAAATATCAAATTTGAAGAAAATTATCAAGGAGCAGAATAAATAGTAACTAATCTGATTATGAACATATAAGTAAAA
AATTCACTTGCGCAACCAAGGTTAGTAATCACTGGTTGTAAGCATTTGAAGAAATTGAAGACCCATAAAAAAGATTTCTT
TTTTCAAAATCTGCTTATCAAAAATTAACTTCAAGCACCACTTGTTTACTTGAAAGTGTTCATCTCAAAACGTTGTCCGT
TGTGTACACAAACTAAAAAGACCACTTAAATTGGGGGCAGAAGTAAAGTTCAGTGAAAAAGAATAAATAAATTAACAGGA
GACTCATGGCTCCATAAAAAGATTTTGAATTTGAAACAAAATTAAGTCTTAACACATGCAGCTGAAGTTGTTGTCAACAT
CTTCTCCAATCAAGGCAATATCAATAAATCGTTCAAGAGCAACTCAATATGATAAGAATTCCACAATTGTACATTATACA
GTTCACTAACAGAGAGATTTTGACCTATGTTTTCAATTGAAATATAATAGAAACTATAAATGTCAACTAAAGAATGAAGA
TATCAATTTACTTTAAAATCAGTTCCCTATTTAATCTTTCCAACTCATTAATATCATCACATGGGTAAATCAAATACTGT
AAGCTGGGATTCCTAATCCATAGATACCTTCTATCAATCATTCTGTACACCCTTCCCGCATTGCACACAAAAAAAATTCC
TAGGATACTTGTTTAAGAAAAACTCACGCGGAGCCAATTCAGAAAAATCTTGTCCGAGGGAATCTAATTTTGAATGCCCA
CATTACATGCCTTGCATTAGTCTTTCTACAGTTGGGATGTTGTGATGCTAAAATAACAAAGTATCAAATTGTTTTTCTAG
ATTTTCATTTCAACACTTTCAGAACTCCCTGAAGATGGGCATTCAATATTTAGCTACAAACAATGCAGTTCTCTGCAATA
ATATTTCATTGGCAATTTACTACCATGGTGTTTGTATTCAAACTTGTAATACACCAACTCAAAATTTTAAGTATCTGGTG
CGACAATGAACATTATATTGAACTCAAGTCTAGCTTTCTCAGACTTGTAATATACCAACTCAAAATTTTAAATATCTGGT
GCGACAATGAACATTATGTTGAACTCAAGTGTAGCTTTCTCAGACTTGTAATACACTAACTCAAAATTTTAAGTATCTGG
TGCGACAATGAACATTGTGTTGAACTGAAGTCTAGCTTTGTCAGACTTTTTTCAGAAGCCAAATAACTTTCTAATTGTAC
TAATAAGATGAGGATTGAAATGATGTATCATATCCATTATAGCAATCTAAATGCCATTATTAAGTCACATGTGAGTGATT
GTTCTTCTTTCGCATGGTAAGCACTCGCTCAATTTCACTAAGTATGTTTATTTTTCTTTCCGATTAGAAAGATACACTTA
CAATGGAAGACAACCTGAGAGTGTTTTAGGTCAAATCCATATATAATCGATACCTTCACAAAATTATCAAGAACAAGAAC
ATCTAAGACCATAGACAACCAGTGATGATTTTCACATCCACAACAGAATCATAGAAGAAAAGAAAAGATACATTAGGCAA
AAAAAAGGATACCTTGTACGTGATTTCTACTACCCATCCAACTAACACAACAAAAATATTCTTCCCAACTAAGCTATTCA
GGCTCAACCAAATTTTCCAAACTTTATTTCCATCAACGAAATTTCTGGACAGATGACATTCCAGCAACATTGTCCATATT
GACCTTGTTCATGGTCAATTGAGCTTGTAAATTAGGTGGAGCTAACTACTTTACAGTTGGCCTGAGATGTTGTGAAGTAT
TACCATACAAAAGTGGTTCATATATAGAGCTCTTTGATCCCGTGGCCGCAGGTGCAAGTGGTCTATTATTAATATGAGAT
GCAGTATGTAGACCTCTTCCGTCCCCCTGCATGTGAAAGGTCATTTTTCACTGCGGAAGAAGTTTAGTTGTTGTAAATCT
TTAGAGTTAGTTTAGCCCTCTACAATGAGACACTTTTCAGATCAAACATGACTTACTAATGAAGGAGAATAATCCCTCAT
ATCCAGGAACAAGCCAAGCACAACATTTTTCAAGGTCTCTTGGAAATCCATAAGATGTTTTGATGAAAAAGTATTTGGCT
TCAATTCGACTGAACAAAAGACTTATCTCACATAGAAATATCTGCCTTAGATATATATATATATATATATATATATATAT
ATATATATGTCGCAACCTCAGGCTAAATTTGATATATTCCATGTATAGGTCAACCACCATTCATCAAAATAATTTTAATC
TAGTACTTAAAGTCATAGGTCTATAGTTCTATATCCAAGACATCGCCTTAGTCTTTCACACTCATTCGTAATTGTGCAAC
TTATTGATTTCTGAAAGTCTATGCAAATAAAAGATCTTACCATACTTGATACTCCAGCCAAACAAAGTATATAATGGACG
TATGGACTATGATGAGGCACCATCCAATTGAAGCAGTCCATAGAATGTCACTGTTGGAGCATTTCTGCAGCCCTTTGGTC
TCGATCATATAGATTCTTATGATGTCCATGATAAAGCACTTCTTGAACTTCACTAAGCGCATTCTCATGTTTCCTCGTAA
TTGAAAAGGGACATAACACCTACAATGAAAGACACGGTGAAGGTGTTATCTTTCGAATTAGGACACATAAAATACACAAA
AAGTAGAGAGCGCTATCATTTACAATCAGCAAGTGTTAAACATAGTAGCAAACCCAATACTTGAAACATATGATACTACC
TATACAAAAAATGAATATAAGAATACATATTACGTACTCATTGTCTTTCCCTTTACTACAGCTGAAACTCCAGTCATAGT
CCATCTAGCTTTTCCTGCAATGTAAGCCAAATTCATGGATGGGTATTTCACATTATTAGGAACTTTAAATGTCAATGATC
TGAGCATATATCATTGGGGATAAAATTAAGTTCACTAAATGGAAAGAAAATGTCAAAGCTTTAGTACCACCAGGCAGAAT
AGGCTTGCCTACTAACATTTAAGCCATGAGGCAACCTGCACTTCAAAGATCAGTATGTATTCCATAATCTGGAGCACTTC
GTAGAAGTTCTGAGGCTCTTTACCAAAAAGTGACAACTTCACTTGACAGAGGATGCTCTTTTACATGATTGAAGTAATGT
GTGAACCTAGAATCAGTGATTTAGCATCCCATATTTGTCAATCAACAAAGCAGACTCCATAATATTTCGGTGCAAATACA
CTCTCGTGACAGTGCTGCAGCTATGCAAGTAACTACCACATACAATAGTTTATATGAAACCGAAAAAATACTTTGAAAAT
CAGCAAGTGTAATGACCAACAACAAACGAAAATTAATCTCTAACGATACGTGTCTGTGTATTTTTCATTACAGGGTTGTT
GTGCATCAAATCCTCAATAGAGAATGGGGCATTGTCACTATATCCCTCTTCCATCTCTCATCCAAATAAGAAAATATTGC
TCCCTCTATGCTCATCAGTCAATGTGAAGTCTCAAAGAAGACATATCACATCTTCAAGCAACAAAAACCAAGGGAAAAAA
ATAAAGAATCCCCAAAAATAGAGCAAATGTCAGCTAATAGTGAATATACTAAAGAGGGCTATCTTTGCGGTAGTGAAAAA
TGCCAAGCAAAGTGGGTTGCTTCGTGCAGATGGCAAGCATAAAGTAGGAGAAAAAGGAGATAATTAGGAAACTATTGTTA
AACTATATCATTTCCAAATTCAGAGGAATTGAACTGAATTGAACTGAACAGTTGAAAATATAAATTCAGCTATGGCTAAT
TGGTAAAAATTTCTTATGAAGCAATAGAGATCCAAGCATACAATATTTAGCACAAAAATATCTATTTTTTCTCTTTCGGT
CCTCCTTTTTTCCTATTCTTCTTACTCTCTTTTCTCCTCCTCTCTTGTAGCCACCACTTTCCCCAGCAGCCACGTTCCCA
AAAACATTTTTCTCTACACATGTATTCTAGTAATTTTCTTCATTTTCCTTCAGTAATTTTCCCCTTAAACTTAGCTTGTT
TTTCAAGAAAACTATTATCTTAAAAAGTAGCTTATGAAAGTCATGTTTGAAACTTTTCACTCTCTAGGAGGTAAAATACC
TCTTCATAAGTGCATCATGCATGGATCATATACCATGAAAAAAATCTCAAGGGTAAATTGCTAAGGAAAATTTTATTGCA
AAAGATATATATATTCTCGTTGAAAACATAGGTAAGGTAAGTTCATAGCAGTGTAGAATCGTGGTGCAGACTTGTGAAAT
GATGTCTTGGTACTGATATTTAGTATTAGTTTTGTACTCATCAAATAAAAAGATCTAAAGTAAAACAAATGTCTTTTTTG
AAATAAAACTAAAAGAGTTAGTGACATCTATTATTGATCTCACCAAATTTACCAAAGTGAAACATCAAAAAGATAAAGGG
GGAACAAATGAGAGTTCAACCATTCATATATATCTTCTTATATGGTCTATGAATAGTTCAAGGCAAGCTTCCAGTAATAT
CCTCATAATCATGAAGTTGCAACAAATTGGAAAATTACTTGGCAACCTTATCAATTGAAAATGTACATCAAATGACTATA
GACCAAACTATAAGCATGTGCAAATTGTGGTAAAAATCTATTGTATATTTAGAAAATTAGAAGATCGTTGTTCTTTTATT
CGATGAGTCAATCTATCCATTCTCATTAGGGGAATTCCTTTATCTTATCAAGAGTCCTAGGGAAATAAAAAATAACTTCA
AGGTATTTTTTTCCTTTCTTTAAACTTCTTCAAATTTTATCATCCTACACCTCAGGACTCAGATAGCTTTCAAGTTTTTT
TCTATTCAAGCAATCCAATTTCCACAAAGGATGGGAAGAACACACATGAAAAGCAAGCTTTGTAAACATAAATTTGGCTA
ACCAAGTTGTGTCGGTGATCCTAGTTTCAGCATCTTGCCTGAAGTTGCATATTTTGTCACTGCTACTTCCCTTTCTTGTC
AATAGTAGTTGAAGAGGTCATATTCCTTTTGTTTCTTTCAGTGGCACTTGTAATCCATTGATTTAGGATGTTATAGAATT
TGATAATATATTTACTAAGAATCAATGGATCATTCTTCTAACAATCTGAACATAACTTTCATCAAACATGTTATGTACAA
AGGAATATGACTACAAAATGAGGATAGAAAAGTAACTGCAGTTTCCATGACCTCAAGGTTATGAGCCTTGCGAGCTATCA
AATTGCTCTACCACAAGCGAAAGATAAGAACTGAAAGCTAATAGATAAAAAGAATTAAATATTCCCTTCCACCCTATCAG
TACAAATGGAATAACTCATTTATACAGAATGGTAAAAGGACTACTATGATCATCAACAATAGAAATAGAACTAAAGTGTT
AATTCTTACCTACTTCATCTTCTTGCTCCTGGTAACAAACATGCTGAACCATTTCAGCAAATATACACAGTAAACTAAAG
ACGATGAGGTGATTTGTTCAGTGTAGTGACAGAGGAACACAGTTTTCTGGCATATGCAATTATTGAAAGAACAATAAACC
ATTCAAACAGTTAGGAAGCATGAGTAAACAGTTCCAAATTCTAACAAAGAATTTCTTACTTAACATCCATCTTTACCGTT
GTCCATCTGGACTTCTTAGTTTTTCATGTGGTACCTGCAATCGAAAAATGATAATATACATTATACAAATAAAAAATAGG
ATAATATTGATTAGAAAACCGTCTAATTTTTCTAGTTATGTTCAAAACAAATTTTAGATGCAAGAAAAAGGTTTAGGAAA
TTTATTTAGTTCTTTCTTCTGGCTTTTTGTTTCATAAGAGGCGTTTGAACAAACAAACAAATTTCTGTACATAATTAACA
AAGAAACATGAAGAAAGAGAGAACAATTATGTACCATCCATCAAAAAAATACTAAAAGAAAGACTCTATATTATTGGGAA
AAAAAGAGACTCAAATCCATATAGATAAAGATGTCTAAATCAATGATCTCTAAGAAAAATAAGAATAAAGATACTATTTT
TAAATAAATTCAGAGACTAACTTCCACCTTCAAATGGAATCGGTGAAAAATAGAATGATTTAGGATGGGGACTCGAAGAC
CATTCCCGTCGTTTGCAATATTTGACTGATTTTCTCTAGGGAGAGAAAGTCTGGCCGATTCTAGTAGCAGAGAACTTGCC
GCGATTTCACCTGAGACGGAAATCGCGTACCATATAGACTGTTTTTGGTACTATCCGTTTGTGTTGTGTTAGTCGCATTT
TATAATTTCTAAGGCTCGTCTTACAAGCATTGTCTAATGGTAGACTAAGATCATCGTAGCTTGTTTAACCCTACATCTTA
CCATGCGATCAACATCCACATTTGCGTGACGTTCTCTGAAATTATTCCAATCTCAAATGGAACCAGAGAAAGAGGCATGA
ATATAAATCATTATATTCTGGGTTTTATCTGCAAGAATCACCACAATCCATAAAACCTCAAAATTCAGAGATTCTTGCAA
ATGTTTGGTTTTAACCTGCTCCTCTTTCTGATTAGCACCACAATCATATTATCAAATTTGACCAGAAAAAACTCAAATTT
TAACCCTAAAGTAAGATTCGCAAAATCAGGCTAACATTAGTAATAAAGAAATAAAGATAAATCAACAAACTAAAAGTACC
TTAGCATACACCATCATAAAACCCAGAAGCTTCTAAAACAGAGAGCGAAAGTGTGTGATTGACAGAAAGACAGAAAATTT
GAGAGAGCAGAGAGAAAGATCAGCGGCATGCAATGAAATCAAATCTTAATGAGGACACATGGGGATAGACAAAAGAACCA
CGCAAGACTACTTATAATATTAATTTCCTAGTACACCCTTATTCAACTCTACTTTAACGGTACAACTCATACTACTTTTG
GTACAATTAAAAGAGTTATATTTTTTGCCTCTTTTTGTGTTACCACGTCTCTATATATTAGAAATAAGATGTCAAATTTT
ATCACAATAATTTCTTCCTCTTCCATAAAAAGCACTAAGAAATCCAAAAAATATTATCTCGACTATCATCATCATCATTT
TATAAATTCTTTTGTTCAATATCTAAGCCTATTGGTAACAAAATAACTAAAGTTACGATTCCTCTCTAAATTAGAGTAAG
TTTATGAAATCTCCCTTATGTCTCATGCCTCTTTACCTTCAAATAAATAACATAACAGTTATTAATACATAAGTGATACT
TACAAAGAAGAATTGCTCCATCCGGTAGAATCTATTTGTCTTACTTTCCTTTTAGTCCCAAAAAGAATGTCTCTTTCCTT
TTTTAAGCAACTCTTCAATTTCAATTTTTTACCTGAAATGTTTAAAAACACAAGATTAGATGACATTTTGGTCCCATTTG
ACATAACTTTTAATTTAAGACCACAAGTTTGAAGATTCTTTTATAGTTTTTAAAACTTAATGGCAAGTCAAAATAGGACA
AACAAATTAAAACAGGGGGAGTATTATATAAACAGCGAGACAGAAACGTGAGCTATTGTTACAGGTAAATAGATGTATTT
TCATCTAAGACAAACACTATTGAATACCTTGTAATAGCGAATCAACTGTGACCTTTTAAGTTAGAATATATGGTATCTAA
TATACTGTTTCGATCATCCCTATTATCAACATTAATCATAGTTTTTGTGTTTAAAACAAATTACCAACTTGTTCAGGTAA
TTGTTTAAGACTTTTAAGATAATTGAAGTGTATATTCATTGCTGTAAATTATTATCTAGCGATTACATTAGTGAAATTAG
AGAGACCAATTAAAAGTCTTAGGGCTCTCAAGCCATAAACTACCATCAGATATCCATCAACAGGATATTTGACACTTTGA
AAAAGTGAGAAAAACAGTGAGAAGTCATGAAGATAGTTCAGAAACTAACCCAAACAGTGGGAACCAAACTTTTTAGCAAA
AAGGATAGAACCTGCGACCTTCCTTCAAGGCATGCAACACTCTCAATTTTTTTGTCGACATTCCTGTTGCAAGTAGTTTT
CAATTTGTTAAAGTAATAGTCACAAATTTTTTTTCTAAAAGTTACACATTATATTCTACTTTTTTGCTGGACACAAAGTC
AGGACAAACAATATCAAACTGTAGTTGAACTACATTCATACAAAGTATACACATCTCAAGTGAATTTTGTGGACATAACC
ATAAATAACACACATATTGCTCACTAATCTTGTCCAATAAAACTAAGTAATGTAACATTCCAATTGATGATTGGCAGAGG
AGTATGTTACAGTAAACCTGATGAGAAAAATAAGAAATTTTGAAATAGTGTAGTGCTTTGTCATACTATCGAACACCTTA
GGTGCATCAACATTTAAAAAAGGAGCAGCCAAAATGTTCACCATTAGAGACATGCTCTATTAAGTTTATACATTTTTGAG
AACATCGAAAATTAATTGAGATGTATACAAACTTACAGCAAAGGAAGAAGCAACCCAATTTTGTTTTTGGGTTATTATAA
ACAATGAGAGTACAGTCTCACCAATACAAAGAGCTAAGATAAACACCAAGATAGAGAAATGTAGTAACTTCTAAAATGTT
TGATACAGAAAAAACCTGATGAAATTGAGAGCCACAAAAGCAAAAAAGATTGTAATAGAATTATCGGTAGTACACATAAT
TTGATTATGGACAGAGTCGGATATGAGCAAGTATAATGTTATGCTAAGGAAAAAGTAAAACAAACTCTTACAATCAAATT
AGAGAAGATGAAACGTAGTTTAAGACTGTAATTTGTTTTCCAATATTGAAATCGTAGACCAAGAAATCACAAACTTACCC
TATGAGAAATGGAGAAATTGGGCAGATATTTTGAATATGAAGTTCCTACGCTTCATCCCTGCAAAATACGAAGGATCAAA
ACAACATCAAATTAAATCTAAATTCAGTGCATGAAACATAACTACAACACAAAAACCGAATAGATCAACAAATTGAATGA
AAAATCAAACCATTCGAGTAATAAGTGGACAAAATAAGACCTAAAATCAAAACGAAAAAATAAAATCAAAGTACCACTTA
AATTTTCGAGACAAAACTTATGAGGATAGTGGGGAAAAACCTAAACATCAACAATTAAAAGAAGAAGGTGGAAGAATGAC
TAAAGTTTCAGCGGACATCCAAGGCCTTCTGTGAAGATGAAGATGCACAATTAGGTCAGTCAGTACAAAGTACTTTTTTA
TTAATAAAAATAAATGGGATGGAAAAGATTACCATAATTCAGTACACGTGATTTGCTCACAAAAGTACACGTATTAGCAG
ATGGGTCCAATATAAATGAAAAATGAGGTGATAACTGTTGTATCCCACATAGCTAGTAAAAAGACAAAAACACATGTCTA
GAAAAGGTGCATACACGTCGTGATGTGATTGTGGGAAATTGCCAGTACAAATACTATTTCCTTGGGTGCAACAACATGAT
GCAGTGTTGGTCCTTTAGAAGTGCCATTTCTAAATAAGGGTAATGCAAGTAGAAAATTGATTGGCAATAGAAAATTAAAC
ATTAAGTTAATCTCCGTTAGGAACATGCAAGTAGAAAATTTCATAATAAACTAAGAAAAAATTAGTAGAATTGAGGTCAC
ACAATCAAATATGCACCCAAGGAAAAGCTGAAACAAAGCAATAATCAAACGTACGGTGTAGATTTAATGACACAAACAAA
GCAATAAGTTGTTCAAATTGAAGTTTCGTGTGTTGATGAAGCTTTAACAACAATAGCAACCATACTTTAAATCTCAGTTT
AAATGGGGTTTACTATATAGATTTTTCAATATCGTTTTGACTCCATTTGTTTATGTTTCATTTCAATATTCTTATGATTT
CTTTGTAAGACAAATTTGAAGCTCTCTAACCCTAGTGGTTCTATTTATCTTTATGTTATACAAATCTGTAAATAAATAAA
GAAGACGTCCACCGTAGTCTACGCGTTCAGAAAAAAGGCTTCTGAAAAGTAAAAGTTGATCCATAACCAATAAATAAGTA
GACGCTTATAGTACCAGTAAGAAAACCTTGGGTACAATATCGAATTGCAGTGTTCGTCCTATCCTTGCATTGGAACAAAT
TAAAGGATGATTAGTTGACTAACCTTTTATAAACGGTGTGAAGATTCAAATTCAATAACTGATAGCAGTACTCCAGCTTG
CCTCTGCTGAGCTGCTTCACCGTTTTAGCGTTACTGTTAGAATTTATGCGGATGACTTTGTCAGCAGAATGCAGAATAGT
CTATTTGAGTACATCTGTTGTACATGATTAACACATAGTAGCTGGTGCTGAAAACAAAAAGAAAAAATTGTAAGATTTAA
ATATGGTATGTGAAAAGGTTAGTATAAATATTTATAGGCGTTTACATGGTAGGAATGATTCAACTGGCTGCACAACTATG
GCAGATATAGCCAAACAAACATGTATAATGTATGCTTATACGTATAAATAAAGGAAAGCTTGCCATAGGTTGTGCCAAAT
ATGTCTTCTACTGTCAAGGAGAGGAATTTTTCAGCTAGATGACCAGAAATACATGTTGTTTTCGAGCTACTGGCAACAAT
AAGATCAACTTCAAAGGTACAACTGGAACCATAGTGAGTTAAGGTGTCATGTGGAATGTTAGAACTGAAGAGTTGCCAAA
AAAGGAAAAAAACATTCTCTTTTAAATGGAGTAAAAGGGAAAGTAAGGCAAACAAATTGAAATGGAGGGAATAATAAAAA
GTTAGACAGAAGGGTCACCTGTGGCAATCTTAGGTCCTGCAGGAGTGAGTGAGAACTATATCAGGAGAACTGATGAATAT
TATTCTCTATCTATCTAGTTAGGATAGTGTTCTTTTGTCTTGTAATTGAAGTGGAACTTACTGTTCTCCTGATACTTTTG
CTACTGTTGATGTGTAGACACCAAACCTGGTGATGCTGCTGCATTGTTTGAGAGAGTTACACAAAATGTAAAAGTTAAGA
AATACAGTGAGGCACTTAATGATCTAAATTCAGCCATAGAGGCAAACCCAGCACTTTCAGAGGCGTATTGGCACTGTGCA
TCTCTCCTTCGTCAGCTGTGCAGGTTGAGATCAAATTTGCTTTTGTTTTTCTTGTACCAGCTCTAGTGTCATGTATGTGT
TCATTCTAGTGAGGGTCTTCCTGATATAAGCTTGTTTGATGTATGTGGACATTTTTTTATGTAGACACTTCCTATTATCT
TCCATTTAATGTTGTGCAGCTTTTGGACACTGAAGAATTACAATGATAAAAGGGCATCTCTTCTACTGTCAAGGAGAGGA
ATTTTTCAGCTAGATGACCAGAAATACATGTTGTTTTCGAGGTACTGGCAAAAATAAGATCAACTTCGAAGGTACAACTG
GAACCATAATGAGTTAATAGTTAAAAATATTGCACATATATGCTGGATTTTGTTGAAAGAGAATTCATGTGTATGGCATG
TGATATTAGCATTATTATCACAATGTAGGGAACTCCAATTGCAGAGGAAAATGTAAATTATGTCTATATTACTCTATTCC
ATGAAATCAAAAGATGAAGCAAAAATTAGTTTGGTTTGGTAGGCACAAGGTGTAGTACAATGTGCATATATGATGATATC
TTTTGGGTAAATTTTTGTTATAGTTGACTCCAACTGAGGTAGAAGTGAATGGACTGTTATAATGGTATAACTTTAGTCGT
ATTTCTCTTATTCTCTACATTACCTGCACGTCGAAGGAATGATGCTTTGTCTACTGTCAAGCATTCGAAGATTCTTGATG
CCCACCTAGAAGGGTCAATTGAAGCAGCGCTGAAGTAACTCCAGCCTCAATCCTTGCTCGTCTATCTCCATATGACATGA
ATCGAGTTTGTGAGACCAATTTTCCTTTGTTGACAATTTCTGCCAGCTGATAGAGGATGAAGTCAATGACGCGATGAATA
AATTTCATTAGGTAATACCATAGAACTTGAAATGCATATAATAAGAATAACTATGTTTCAATCCCAAATTCAAGTTGGGG
TCGGTCATGTGAATCCCGACTTAGCATATAGCTCCATTTTAGAATATTTCAGGCTAATAAGTATCTTCAAACAAAACCAT
GGTAACAGACTCAACATTCATTTGAGATGAGGAAGAAGGTTAATTTAGTAAAGAAAAATAAAAACGATCGTGATCGAACT
TCATGTTCTTACAGAATTTAGAAAAACATTGGTACATGTCATATAAAAAAGGATCAATAGCATCAGTTTGTGGCAATTGG
GGAAGAATTTTGATTTCTGAAGAAGTTATCAAATCCAAACACCATTGAAACAGAGAGCGGGAATTGCATATGTTTTAATA
AACGAAGAATTACTAAAAATTGATAAGATAACTCAATACGTATAATTTTGCCTAAGGAGTTTCCAGTGCTTTGACAGGAA
GATGTTGCGACGGTAACCTCCTTCGCAAGCAACTTCTTTAAATCAGTAATTCATTCCAACTGGAGATCTGAACTATTTTT
GGCGTTGTTCCAATTTGAGATGTGAACTATTTTTGGCGTTGCACTGATAATATTTTGGCATGGAAAACTAAGTCCTAAAA
GTACAAGGACCACACTACATCCAACAGAATAATAAACTACAGGAATTCATGCTCCTACATAAATTTTCAGCACTTAAATC
ACAATAGGTAGGATTGTAAATAAATGTTAATCATATTTATTGATTGCTTAATTGCCAAAAATACAAAAAGTTAATTACCT
CATTTTTGTAAGAAAGATTCAACCTGTTCATCAGGTACTTTTGGATGAACAAACTGGGAACTTGTTTGTCCTTTGATTTT
AAAATTTCAATTTTCAACAGAGGACGTGCCATGGTAAGTTGTGATTGGTCTGATCACATCTTGATTGAACTGCAAAAGGT
GGAAGGCAGAGATGTTAAGATCTCACAATAGATGTTATAGAAAAGTACATAAGGAAAAGTGTATTGTACAATATGGAAAC
AACTACTACTGTGAAAATATTTGCTAATTCATTAGTACTTAGTTGTACAACTGTTTATATATATGTGCATTAATATAATT
TTATAGTTATAACTATCCTAGGTGATCTGAAAGAGACGGAGGATACACAACTAAAACAGAATAATTACCCTGAAATGGGT
CATCTCCATCGAAAGGCATAAATAAAAATTACATTCCAATGTTACTGGAGAGAATACATGTGAAACACTAAAGGCATAAA
CTAAACATTACTTTTCAACCTGCAGTGTTTTTAATTTACGTATGTAATATTTCTTTTTAACATAAAGTCAAGCTGAAACA
AAGCAATAATCAGACATACGGTGTAGATTTAATGACACAAACAAAGCAATAAGCTGTTCAAATTGAAGTTCAAAAAGATT
GTTACCTTAACTGTATTTGGTGTTTGTCTGTTTTTGGAATAGAACACGGTATTGAAACAAAAGAAGATGGATATACTTAT
TTCAGAGACTAAAGTTCAGTTCATACCAAAAAAAAAAAACAGTTATTTCATAGACTAAAGTTGAGTTCATACCACAATGA
ACTATATTCACATGACCTACAAAGGATGAGAGCAAGAAATAGAGTGAAATAACTGATGTGCAATATTACTCAATTTAACA
CAAACACAAAAGATGAAAAAAATAAAAAGAAAAACTCAGCAGAAATAACAAAACAGTCTGATGCCCATAATTTCAATATT
ACAGATCGAGCAGACCCACAACATAGATTCATGGTGATCCCAATTGCCACTATCAATCATGTGATAGAAGTTCACTATGA
CAATTTGCTGAACTGTCTATGTACTATTAAAAGGAACGATACCTGTGAAATCAATAAACAAAATCCCAAGAGGAAACCAT
ACCATGTACATAATATTTTACAGAAACAAAAGTATTACGATAGAAATCGGACAACCAAACGATATTTTGGAGTGTTGTTC
ATCAAATAACACAAAATTCAAAATCTGATGCCTTTGAATTTGAAGAGACTATACCTGAATCAAAGTTCTATACATATTTA
TTTACATTTTCAAACATGCATATAGGACTGCTTGCTAAACAAACCACTGTTGACGAAGGGCCCCATACCCGCACTAAGGG
GTAACCTGAGATAAGGTATGGAAGCAGTCTGATTATTTCCACTTGAGTCGACTTAAGTCTTTCTCTCCTCGTACAGAACC
TAAGAATCCACAGAAAATGTAAGAATCGAAAGAATAATGGAAAAAACTACCAATATAGGTTATTTTGAAGAGTTGGACAC
ATTACCGAAAAATTGGGGAAGAAGGGGAAGCAAAACTGTCACACCCCAAATCCGGATGTGATGGCACGTGCCCAAACCCC
ACCGGACACGTTAGCCTAACACCCAAAAACCCAACGATACAGAATTAATAAAACAAGAATAAGATAGAAAGATAAGCGGA
AGTCTTTAAATAAACTCAACATAACCCCAGAAATGGTTGTCACATGTACAAACCTCTAATATAGAATCTGAATAAAATAT
ACAAGTCTCATAGTAAAGTTCTAGAATAGAACAGAACAGTAAATATAGATAACTTGAGGGCACGTCTGGAATGAACCGCT
ACCTCTCAAGTAAGTCTGGAAGCTCTAATCTGAAGATGAGTAAAAAGTCGGATCTGATAGAGCTGTCGACCTACACAACT
GTGTAGAAGCAAGGGTGAGTACCAAAAGCAACAGGTACTCGCAAGTAACACTAAACTAAGCTAAACTAGCAGCTACAAAC
AACTCCTTTCAATCCCAACCGAACCACCGAAACTTCATTCTAACAGCGAACCAACAACCTATACTACACAATTCATAATC
GACAGATATATCCAACAGTGTCTCAACATCAACCTCATATCCTCATATAAGAGCAAATAGATCATATATCACATAAAGAG
GGGCAAATAGGTAAAATCCACACACCACAGACAAAGATGAAGTCAAATGCGATGCAAATGCAATAATGATGTCATGTAGT
CGTGATGCATGTCTGTCCTACGATACACATCTGTTGACGTAATCAGTCCGCGCTGAATACTCAAATCAGAACCCATGGGG
GCCACACATGGACCATGTATCACCGCCGAAACCAGATCCCATCGGCATCCAAATCGCTAGCCGGAGCTAGTCCATCTCAT
ATATCTCTAGCCGGAGCTAGTCTCAACTGTATCTCATATCCATCCATCCTCATATCAGTGTCTCAGAACTCATGCAACAG
ATAGTTCACACATGGGATGAATAATGAATATGCACATGTCATCAATCACAATCATATCACGATCACATCATAGTATTACA
CATCATCTGTCTCAATCACAATCATATCACGATCACATCATAGTATTACACATCATCTGTCTCAATCACAACCATATCAC
GACAACTTCATAGTATTACACATCACCTGTCTCAATCACAACCATATCACGACCACATCATAGTATTACACATCATCTGT
CTCAACATCAATGTCTGTATCAATCATAGCCTACTCATGCTCTTCTATCCCCTCAATATCAGTTATCACATGACTTATTC
AACAAATTCAAGTCACATATAACACATTTAGCTCGTTTTATTCCCCATCTTTCATTTACAACAATTTCAATCAACAAATA
AAACCCATCCTCAATCCCCCTTACTCCCCAACACAATTAGGAAAGTAGTCATGCATAGTCTAAGAGTTTAACAAAGTTTA
GAAGTCACTTGCCTCAAAACATTTCAACTAGTAACTCAAATTTGAGTTTTACCCTTCCGAGCACGCTCCAAATCACCACA
ATCTATTCATAAATGGAATCCCACAATCAATACGAATCTAACAACACCAATATCGTGAAATTTGGAGAAAAAAGGTAAAA
TGGTCAAAAAATCTCGCTCCGGAAAATATTCTTGAAATCTGGAAATTTTTAGTGAAAAATGTTCCCCAAGAAATTTAGAA
TCCAATAGTGAAAACCGTTTCGAAAAAGGAGTTGAAATGAGTTCACAAACTCAAATTTTCTATTAAATTCGGATTAGGCA
AAACCCCCCAAATTTTACAGTTGAGATCTGAAATTTTGATGTTAAAATCCATAAATAATCGATGAAAATCAAAGATATAA
GTTGGAAATAACTTACCCAATGAATTTCTTGCGAAAATCCACTTGAAATCACCTATTTTCGAGCTCTCAAAGTCTAAAAA
TGGAGAAATGAGTATTTTTCAAGTTGGGGGAAAAAGGCTACTGTTTTTGACTTTAAAAAAGAAGAAAAAAGACTGCTGTT
GCAGCTAAAAAAAAAACACAGCAGCTGAAACAACAATAACACCAAAGTTTAAGTCCCCGTTGGATCCTCGGGATTCGTTC
GGAATCTCGTGCACACAAACTAAATATGTACACCCACTAAATTCGACGTTCCGGACTCAATGGAACCTTCGGAATTTGAA
TTCGAGGACTCCTTGACCCGAAATTCAATAAGATGCCAAGAAACTAGTTTAACGCCAAAAAAATTTGAAACTGAAACGGA
GCATCTAAAAATTCAATCAAGACTCATTCTAGACTTAGAATCGCCTCCCGAAACCAACGGTACTCTCGGAATTTCAATCT
GAGCCTCGGAACCTCATATGTTGACCAAAGTCAACTCATTATCACAATTTCACAACTTTAGCAACTTAGGACCTCAATTC
TTCGTTTCAACTCCAAATTCAACTTCGTAACTTCACACAGACCCGTTTCGACATTCTAAAACTGTCGGAATCGACGGAAA
TCCGATCCGAGTCCCGAAACTCCAAATAACTCGAAAAAGCACTTTTTAACCAACTTTAACTCATAAAAACTCAACTTCTC
AAAAACTCAACTTTTTACCAACTTTTCCTCAAACTAACTTTACAACCACAAAATATGGGACTCGGGGCAACTACTGAAAG
GGCAAAATAGTCATTTCCACGAAAAATTACCAAAATGACCTTTCGGGTCATTACAAAAACTTACTGTAACTAAGGATTAG
AGCAACTGTTGAGGAGAAATCGATGCAAACAATGAAAGAGCTAAACTGGATAGACAGCAAACATACAGATCCCTAAAAGT
GCCCTTGTTCATCCGCCAGAAATCCCCTAAATTTAATGATGCTGGGGAGATGTTGAATGCTTCTAGAGTTGTTAAAACTC
TTATCTCAAATTAGCCGCAAGAAATTTAACAAGATGATGAAGAAAGATGGAGCAAAAGTAAGGAAGAGGAGAGTAAAGTT
GCAGACAAAATGAACATGAGAAATGTCAGTCAAAGCAGCAAAAAAGCAAAGTAAAAAATTGTAGAGATAGCTAATATGAT
ATACATGGATTGAGGTAGAACACGTGTTTATAGGAAAAGACCATAAACACTGATTCAATTAACAATGAAATGGAGCCCAC
TTTTGTGAATGCTAGTAGAATAGTTGTTGGGCCTAACATAGTACAAGTTAAATTACATTTGGTACAAGTTTTTGGAGCTG
TGTTGGTCCTTCAAAACTCCCTCTTCTAAATAAGGGTAATATAAAAGAAACAAGAAAAAGAATAAAAATTATACAATTTA
ATATTATTTTTTTAATCTTTTTAAAACAAATTTACCACTAGACAGTGTCTAGCGGTCTTTTATTAAACATAAAATATATC
AATAGGGAGCAAGGGGGGCTAGGCCTTATCTTACTAATCCTAATGAAGTAACTAACTTCTGCTACCTAACAAGCATGAAG
AAAACTGGTTGCTAAACTTTCTATTACTAAAGCATGAATTAAAAAAGATTGATTGCCCATCAAAACCCATCATTAGTAAC
TTGAAGTTTTTTTCTCTTGTCTTCTTCTTCAAACCTATCCAACAACACTTGATGATTCATACCTTCTTTATGGATTTATT
GGATCTAGTTGAACCTATTGATACTGCCAAATGGTTTTGCTTTGCCTGTCGCATCGGTAGGTGCCTTGGAACAAACTCCT
TAGTCATTTTGCCATCCCAACTATGTTGCCTTCCATATGTCTTCTTTTTGCTTTTGTTGCTTCCACTTCTTTGCTGCCTA
GGTGATATATCCCCTTCCCTAGCCACTCTATCAAAGCATATGTCCAACATATTGTCTTCCTCATCTTCATCAAGAGAATC
CTCACCCAAATCCACTCCATTTTCATCAAGAGAATCCTCACCCAAATCAATTGTATTTGACACTAAGGCACTTGACTCAT
TCTTCCTTGCAAGCACACATTTAGGCACAAATACAGGAGCTTCTGGACTTAATTTGCTATTTTAAGCAGCTGAGACTTTT
TTTTTCTTGGATCAAATCGTGGTCATTCTCTGTTAACCTTACTTGGTTTCCAATAGTCTTCAATAAAGCATCAAAGATAT
TCGAACATAATAGGTCTCTTGAGGCATTACTAGTATCTTGCCTCTTCTCACTGTCATGAAAATTCCCAGTCGGACCCTTT
TCCCTACATGGAGAATTATTTTGACTTGTAGGGGAAAGGCTCTGACTACTAGTTGATTTTTTTTGTGCAGCAAGTGTCCA
GTTTTTAGTTGGATTCTCGTTTTCAACTTGCAAAACATCCTGCCTAGAATTTTCAACATCTTCAACATCAGATGTATTCA
TTATTTTTTGTCCTGAATCTATTAATTTTTCCCCGAATCAAGAAGCGGCGCGTCAACCCCAACTATTGGTGTTCCCCTTG
CGTTTTAGTTGCATTAGACATCAAATTCAACCCAACTTCTTTTGATTGCACCTCATTAGTAGCAGCCTCTTGGTTATTGC
AATCACCTTTGTTTTCGGTAGTTGTTTGAACACCAATTACTTGTATCAACATCCATTGAGTTTACACGATTTTTCTTGAA
AGTGGAAGCAACCAATTGTCGATCTAAAGAAGTAGTTTTACTTTGATCGACATCTACAGTCTTTCTTTTTTCATTTAATA
TCTCTCTCGCATCACCTTGATACTTTTCACTATCGGTAGTACCTTTTAAAGCACCTTCAATGGTATCATCAATTTGTTTG
TTATTTTGATTTCTTTTTTAAATCAAACGACAACTATCTTCAGCATGACCTTGGTGCTTACAATAATTGCAATACAAACG
TAGATTATCATATGCAATCTCCTGAAAAACTTCGATCAACCTACCAGATTCCATCCACAAACTACAACCTTATACGATTT
GGAAGCTTTTCCATTAGATCAAGTATAACCTTGACCCTAACTGTGCTAAGTCTTGACTTGATTTGAGTAGCTTTATCTAT
AGCTATTGGTTTCCCAACTGTTGATGCTATAGACAACAAAGACTTCTTTGCAAACAAATCTGGAGATAAGTTCGGTAAAG
AAATCCAAATCATAGCTAACGTCGTTTCCTCCTTAGGGTTATATCCAATGGTGTAATGACCCTAAAGGTCATTTTTGGAA
ATTTTCATAAAATGACCATTTTATCCCTCCCGATAGTTGTCCCGAGTCCTAATTGTTGTATTTTCAAAGTTGGTTTGAAG
GAAAATTGATGAAAAGTTGAGTTTTTAAGAGTTAAAGTTTGGTTAAAAGTGTTATTTCGAGTTATTTGGAGTTTCGAGAC
TCGAATCAAATTTTCGTCGATTTCAGCAGTTTTAGAATGTCGAAACGGGTCTATGAGAATTTATGGAGTCGAATTTGGAG
TTAAAACGAAGATTTGAGGTCCTAAGTTGCTAAAATTGTGAAATTTTGATCAAGAGTTGACTTTGGTCAACAAACGAGGT
TCCGGTGCTCGAAATGGAATTTCGAGGGCACCGTTGGATTTAGGGGGTGATTCTAAGTCTAGAATGAGTCTTGGTTGAAT
TTTTAGAGGCCCCGAGTGCGTTTCGAGTTTTTGAGCCTAAACTTAGTTTTTTGATGCCTTATCGGATACCGGGTCAAGGA
GACCTCGAATTCAAATTCCGACGATTTCATTGAGTTCGAAATGTCATTTTTGAGCTAGTAGCATATTTGGTTCGTGTTCG
GGAAGTGCCAAATGAGTTTTGGGTGAGCTTTTAAGCTTCTTGGATGCTTTGACACTATTTCAGCAAATTGTGACAACTAA
AGGGTTCATTATTAGTTTTAAGGGTTGAAAAATTATTTCGAAGGTTCTGAAATTTTGAGCATGAATTATAAGACTTATTT
GCAAATTTTGGTGCATTTTCGCTAACTCGAAATTGGACTTTTATCGCAAATAAGAAATAATTATTTATCGAGTAGAAATG
ATATTTGACTGGGCAAACGAGCATGAAATTGAGCTTCGATTGAACGAGCAGATCCGTATCATTATTTAAGACATTTACAA
AAAAAGAATCGGGTCATTTCACTATCGTATGAGGAAATTACGGCCTTTTTAGTGAAAGATTAACTGCTATTTTTCTGGTG
CATAACAGTCATGTACTGTTATAAAAATCTCAGACGGTGTTCATTTGGTATTTTGAGCATATCGGGAGTTCTAGAGATCG
GAATGGAGTGATTCTTACGAGTTTCTTCTTGAATTGATATGAGGGTTAGTATTCAATCTTCAATTCGACATTTTCTCATA
ATTTCTTTATCTGGTTTTTTTTCCTATCCGTAAGTTTCTTGGGAAAATTGGGGTTTTATCGATTTGGACTCCATTTTTGA
TGAAAAAGGTATATTTACGATCCTTATGTTATGGGTAAACTGATTTTAACATAAAATTATTGATTCATTGATTATTTTCA
TCATATTAACCGCGTACAATTTAGACTTTCCTGGTAAAGTTAAAGTTTGATAAATTGAGAATTTCAAGGTCGATTTTAGC
TCCGTTTTTGATGAAATTTCATATTTGAACTTATCTAAGCATGGGTAAGATGTTTTTCAAGAAATATTTCATTTTCGAGT
CGAGGTTTCGGATCCGAATATTTTAGGCTTCTTCAAGAACATGAATTTTCCTTCAAATTGAATTTGTGAATTGATTTCAA
CTCCGTTTTCAAATTGGTTTTCACCATTAGCTTCCAAATACTTTAAGGATCATTTTGCATCAAAAGTTTCCAGATTTGGG
TATCGTTTGCCGGTATGAGACTTTTGGACCGTTTTGCCCTTTTCCCCTAAATTTCTTGATTTTGGTGTCATTGGACTCGA
ATTGTGATTGTGAATAATTGTTTGAATAGATTATCGTGATCCAGATTATACTCGGAAAGGAAAGGCTCAAGTCAAGTAAC
TTTTAGAGTTCGTTTTAAGGCAAGTGGCTTCCAAACTTTGTAAAACTCTTAGACTACGCATGACTACTTTCCTAATTGTG
TTGGGGAGTAATGGGGATTGAGGATGGGTTTTATTTGTTGATCGAAATTGTTGTAAATGAAAGATGGGGGATAAAACGAG
CTAAATGTGTTATATGTGACTTGAATTTGTTGAATAAGTCATGTGATAATTGATATTGAGGGGATAGAAGAGCATGAGTA
GGCTATGATTGAAACAGACATTGATGTTGAGACAGGTAATGTGTAGTACTATGATGTGATCGTGATATGGTTGTGATTGA
GACAGGTGATGTGTAATACTATGATGTGGTCGTGATATGGTTGTGATTGAGACAGGTGATGTGTAATACTATGATGTGAT
CGTGATATGGTTGTGATTGAGACAGATGATGTGTAATACTATGATGTGATCGTGATATGATTGTGATTGATGACATGTGC
ATATTCATTATTCATCCCATGTGTGAACTATCTGTTGCATGAGTTCTGAGACACTGATATGAGGATGGATGGATATGAGA
CACAGTTGAGACTAGCTCCGACTAGAGATATATGAGATGGACTAGCTCCGGCTAGCGATTTGGATGCCGATAGGATCTGG
TTCCGGCGGTGATACATGNNNNNNNNNNNNNNNNNNNNNNNNNNNNNNNNNNNNNNNNNNNNNNNNNNNNNNNNNNNNNN
NNNNNNNNNNNNNNNNNNNNNNNNNNNNNNNNNNNNNNNNNNNNNNNNNNNNNNNNNNNNNNNNNNNNNNNNNNNNNNNN
NNNNNNNNNNNNNNNNNNNNNNNNNNNNNNNNNNNNNNNNNNNNNNNNNNNNNNNNNNNNNNNNNNNNNNNNNNNNNNNN
NNNNNNNNNNNNNNNNNNNNNNNNNNNNNNNNNNNNNNNNNNNNNNNNNNNNNNNNNNNNNNNNNNNNNNNNNNNNNNNN
NNNNNNNNNNNNNNNNNNNNNNNNNNNNNNNNNNNNNNNNNNNNNNNNNNNNNNNNNNNNNNNNNNNNNNNNNNNNNNNN
NNNNNNNTATAGGTTGGTTGGTTTGCTGTTAGATTGAAGTTTCGGTGGTTCGGTTGGGATTGAAAGGAGTTGTTTGTAGC
TGCTAGTTTTGCTTAGTTTAGAGTTACTTGCGAGTACCTGTGGTTTTCGATACTTACCCTTGCTTCTACACAATTGTGTA
GGTTGACAGCTCTCTCTCAGATTCGGCTTAGTATTTTCTTTAGCAGCTTGAGCTTCGGGACATACTCGAGAGGTAGCGGT
TCATTCCAGACGTGCCCTTGAGTTATCTTTACTTTCAGTTTTGTTCTATTGGAGAACTATACTCTGAGACTTGTATTTTT
TTATTCGAATTCTGTATTTAGAGGTTTGTACATGTGACAACCAAATTCTGGGTAGTGTTGAGTTTTAATTAAAGTCTTCC
GCTTATTTATTATCTCTTATTCTCGTATTTCTACTTCTCTATCGTTGTGGTTGGGTTAGGTTGACGTGTCCGGTGGGAAA
TGGACACGTGCCATCACATCCGAATTTGGGATATGACAAATGGACCATGGAAAAACCTTACATTGGTGCTGCTCTCCATT
GTAGAGAAGATAATTAACTAAGCGAGATAAAGCTAGTACATAATCTTCATATAGATCAAACCTCAACAAAATTTGTCTTG
GAGCAAGTAAGCCAATTAAACAATTGCCCTTGGTACCAAGATATTTCGATAAAATTGACCTTAATACATTCAAATATAGC
GATTAGATGTAAATAAAAGAAAATATATTATTAAAATGTTGCAATTGCTGAGGATCATATTATTAAGATATTGTTAACTT
ATTGCATAACTTTATTCTTTGGGTTAAAATTATATTTTCCAAATATGCTAAAATCATGCATGTGGTGCAAGCATTCAGAT
CCTGCTACATTTTAATAACCAAATATATATATATATATAAAGATATTGTCAACTTATTGCATAACTTTATTCTTTGGGTT
AAAATTATATTTTCCAAATATATATATATGTGTGTGTATTTAAGAGTAATGTATCATAGTTCTATACTACTAGGGAGAGA
AGGGAAATGAAAATTATACTAAACAAGCATTTAACTTCTTTTTTAAAAAAAACTGAAAGTAGATTTTCATGCACAATATT
TTTTTCAGACCTCGTTTGTGAAATTATATTGAATATGTTGTTTTGTGATGTCTATTTATGCACATAAAAAATTAAAAGAT
ATAAATGCTAGTTGAGATCAAATTCAAAAATATTTTTTTGTATTATGCCATTATTATTATTTAGGGGGTGAAGAACAAAA
AGAGAGGACAAACAATTAATCCTCTTTGCCAAAAAGAAGAAGAAGAGGAAAACTCTTTAAATATGCATTTAACTTTTATT
AAAAAATGAAAGATTTGTGTATAACTACTCTTTCAGATCTTTCTCGTGGGATTATACGCAGGGTTGGAGCCACCATATAT
ACTATTTGGGGTTCATCCGTATTCCTTTGACAAAAAATATTACTATTTATACATGGTTAAAACTATGTTTTTATGTTCAT
ATAGTAGATATCGAACTCCCTTCGATTAGTTCGTGTGTTTAAGTCTTCAGATTTTGAACCCTCTTATTAAAAATTGTAGC
TCCGGATTATACGTATTATGTTGTTTTGTGAATGTCTACTTCTGCTCATCAAAATTAAAGGATATATAAATGCTAGTTGA
GACCAAATTAAAAAATACATTTATGTATTATGAATTTGATTTTCTTTTTGTATTAGTATTAATTTGATTTTGATTTAAGT
TTTATTATAATTACCAACATCTATGAACTATAATTTTTATGGAACCATTCAAAATTCTAAGTTCCAAACTTGAAATAATA
TATTAAAAGATAAAAACTATGAAAAAGTATAAGAAATATTTTAAAATTATATCAAAGTAAATATTTTTATGTATAAAATA
AAATTTTAAAATTATATATACAATGTCGGGTTGGTTTGGTCTCGGGTTGGTTTTTTTTAGTTAAAACCAAACCAACCCAA
ATATAGTCGGGTTTTTTTTTTTTCAACACCAAACCAAGTCAAGCCAACCACTAGTCGGGTTTTTTTTTTCGGTTTGACTC
GGTTTGCGATTTGGTTCGGTTTTGTACACCCCTATATGTAGGGGTGGATCCAACATACTGTTTGGGGTTCATCCGGATCC
CTTCAACAAAAAATATTACTATTTATACATGGTTAAGACTATGTTTTTATGTATATTTAGTAGATGTCGAACTCCCTTCG
ATTAATTCGTGTGTTTAAGTCTTCAGATTTTGAACTCTCTTATTAAAAATTATAGCTCCGAATTATACATATGATGTTGT
TTTGTGAATGTCTACTTGTACTCATCAAAATTAAAGGGTATATAAATGCTAGTTGAGACCAAATTAAAAAATACATTTAT
GTATTATGCCATATTATTATTTAAGGGGTGAAGAACAAAAAGAGAGGACAAATAATTAATCCTCTTTGCCAAAAAAAAGA
AGAAGATATCTCTTTGGATTTATGAGGATCCCAATGGGTAAAGATGTAACGCTTTTTGCCTCTATAAATCCAAAGATGAA
TGGCTACTAATCTTGCAAAAACACTTTTCTCTACAAAGAAAAGTCTTGTGTATCTTCATTTTTTCCCCATTTTGATTTCT
TGGTATGTTTTTTGGATTTATTTTGATCTTTTTTTATGTGTGTTGTGTTAATTTTTTGATCAATTAAATAAGATTTGGCT
GACGATTAACTTGTTTTTATATCTTGTTTTTTTTTTTTTCATTTTCTCTACGGAAAAGGATCAAACATGTCTCTAGACTA
TTACATTTTAGCTCACTTATGTCTTTTGACTACAATCAACGTTGAATGTTTCAAAAAAAAATTATATAAATTCACGTGAC
ATTTATTAAAAAAAAAATTAAAATTAACTTCTAAAGGTTGGTATTTGCTATTGTTTTTTAAAAACAAACAATCAATCTCC
AAAGGTCGATCTACATTTTTGTGGTTGTTGGAGCTAAAAAAATAGACCTCTGGAGGTCAATTTTGTTAAAAAATATTTTT
AATAATATTTTTGTGAAATCGACCTTTGTTTGCATTTTCTTGATTACTTATGCCAAAAAAATCTACTATGGGGTTGATTT
TGTTAAAATTAATTTCGTGAAATCGACTTTTAGAGGGTTTTAACAAAAAATAAATTTAAATAGTATAAATAAAAAAAATA
AAAAAAGGTCTGATAAGAGTTAGGGTTGAGTAAATTTAAAAATTGAGTGAGTGAATTTATTTAATTGGGGTCGGAGTACC
CCTATTGTCATATATTATTCAAGTTGTTGAGGTGTGAAACTCAATAATTGGGAAGCCATATACGTAGAAGTGTAGATTGA
GGCTTAGACTGACTTTTCAGGATTTAGATTATCTTTGTTAAATGTTGTTGGAATATAAATTTAAAGATGGAATAGGAATC
CTAAATTATTACTACAAGATTTGTAATTTAATATTTATTTAATACATGTCTAGTTAGAATTTATCTATCCTAGTTCATAT
TATAATAGGTTTTCTAGTAAGATTCAGGGAACTTAAAGTAATAGAGAGAACTTAAAAGTAAGATTTAAGAACGGTAGAGT
TTATGAATAAGATATTTTCGTTTAAATATTCTTATGTATTTTATTTCCTTTTTCTAGGCCAAAATGGAATACGGGCATGC
TCAGAGGTCAAAATATGAATGTCTTCTTTTTGGTACGTACGTTATCTTTTTAAAATTTAATTAGTGTTTGATCACAGATT
TTGAAAGATTATCTACAAATATTTATTTGATCATGAAACTTAATTAGATTTTGAAAATCTGACCTTCAAATATTTTTCAA
ATTCCCAAAAGTTGGTTTAGACCAGTTCTGGGAACTTCCACACACGAAAATTCAAATATTTTTCCTTAGTAAAATGCATG
TCCGAACACAATTTCATATTTCAGAAATTCAAATTTTCAAGTTTCAATTTCAAAATCTATGACCAAATGGAAGTCGATAT
CAAATCCAATTTCTTCATTTTATTTCATCTGATTTTTATTTTGGAATTTACAGATCTAGATGACACTCTTTACCCCCTTA
GTATTGGTCTGGCTGTTGATGTCACCAAGAACATTGAAGGTATAATTACTTGACATGTAATTCAAGGTTTTAAAATAATG
ATTATCTAATTATGTCTCTAATTTAGATATTAATGTGCATCTACAGATTTTATGGTTGAAAAGCTTGGTATAGAACAAAG
CAAAATTGTTGAGTTGGGTAATTTATTGTACAAGAATTATGGAACCACAATGGCAGGCCTAAGGGTATTCTTACTTTAGC
ATTAATTATGATTATAGTAAAAAGTTTAATTTTGACAAATTTTAATAACTTAATGAGACAACTTGTTTATTTTTGGTAGG
CAATTGGCTACAATTTTGACTATGATGAGTATCATACGTGAGTATTTGGACTCAATTGATTTTTAAACTCTCATTGCATT
ATGTTATTGAATTTAATGTTGAATGAAATGTCCCACATCGGTCGGAACGAAATTTTTAAGACTTGGATAATTCTTCTTTT
TTTGAGCAATTATTTAAGCCACGAGTTAGATTCCACATTCATTTAACATGGTATACGACGTGGGGGCCTCTGGACTGTGT
AGAAGTTGTGAATATACTCCTCATCCATGATTGTATACGCTTCAGTCCAGAAAGTTTCTAAGCATGGAGGTGTTGAAAGA
AATGTCCTACATTAGACGGGGATGAAATCTTGAAAGTTCTTATATAGTTTGGTAATTTTTGTTTCTTTGAGTTAGACTTG
AAATTCATTTGACGTTTAATTTGCAGTTTTGTCCATGGTGGATTGCCTTATGAAAAATTGAGGCCTGTTCTGAGAAGTCT
TTTGCTAAGCCTACCGATCCGCAAAGTTGTAAGTCCATAAATACAATCCATAAGCGTAAATATCACATTTTGTGAATTTT
CTATTTGAACTATCTCGTGCTTATATTTTCTATCTTAACTATCATTAATTTTTTATCAAAACACACTTCAAAGTTAATGA
ATTTAGTTGTCATGTGAACGAAATTTTATGGCCAAATTAACTTGATTGTCACGTGTTTTTTAGCTTCTAGTTAGCTTGAA
TGTGTTTTGATTAATAATTAGTGAATAGTGATAGTTCAGATAGTAACCTAACAAAAACGTGATACTTTAGGTGTGTTTTG
ATGTTTCTAAATGTTCTTTTTTCATTTTCTTTTTGTGTAACAGATCTTTACTAATGCTGATGAGGTCCATGCTCTCAAAG
TTCTAAATAAACTTGGATTGGAAGATTGTTTTGAAGGGATAATATGCTTTGAGACTCTTAATCCAATTGACAAGAGCAAT
GCTACTACTAATAATGGCTCTCATGAGATCTTTGACATAATTGGACATTTTTCTCAACCTAAGGCTGGCTCAGTGTTGCC
AAAGACACCAATTCTTTGCAAACCTTCACAAGTTGCCATTGAAAGGGCATTCGACCTTGCCAACATCATTAATCCACACA
CAACAGTAAGAATTTCTAAAATCAGCTTATTTTGAAAAATGTTTTGTTGTCAAAGTGAGACGATATTTGTGTTTGACCAA
TAAAATTTGAAAAGCACTATTAAGCAACAAAAAGTGTTTCTAAGGATATTTTTCTCAAAAGTGTTTTCCATAGATGTACT
ACTGGGAAAAAACTAGAGTTTTTTATTTTTAGCTTCTGAAAAATAGTTTCTGAATACTCTCTAGAGACACTTATTTTTTC
ACAATAGTTTGGTCAAACACCTCACCTTTTGAAGGAAAAAAAATACACACTTTTGACTTTTCAAAAACTTGGCCGAATAG
GCTATTAATATATACTCATTTGAAAATTTTTCTATTTTCCAGCTTTTCTTTGAAGATAGTGTGCGTAACGTTCAAGCTGG
CAAGCGTGTAGGTCTTGATACAGTTTTGGTAAGGACTTCTACTTCCTCTGTTTCATTTTATACGATATTTTTTCCTCTGT
AGTATGTTCCATAAATAACAACACATATATTTATATATCTAAAAATCCTTTTTAAATTTGCATTTTTAGTTGTTTACCAT
TGACACAAGACACTCTTATAACCACAAAAAGTCATGCTAGCATCAAGTTGATAGGTTTTTATATGATATATGGACAAAAA
TTAATCTATCTTAAACTACGTATCGAATCTCATATGCTATATCTTTGTTATAATTTTCAGGTTGGGAAGTCCCAAAAAGT
TGTAGGTGCAGATTATGCACTAGAAAGTATCCACAACATAAAGGAAATATTACCACAACTTTGGGAAGTTGAGAAGGTGG
CTGAAGTTACCTACTCTGGTGTTGCTGTGGAGACATCTGTCATAGCTTAGATATATATATTCCAAATTTACTGTCAAATT
GATTTAAATGATGATGTAGATGTTTTGTGGTCATTATTATCAGTTAATTAGTCTTGAATTCTGCTTAATCGAACTTTGTT
AAATTCTTGTATTTTTTTTTATCTATTTACTTTGCGTGTAATTATGTGCTAGTTAACCCTCGATGAACTTTCCGCAACAC
AACAATTGCACCACAAAATTAATATCAAATATCAAAACAAATAATTGCATTGATTTTATTGGCATATAGCAGATTGATGC
CTAATCAAATGTACAAAAAACTTAATCTAGATCCTTGGAACTTTTGTTTAATAATATGATCGAGCTTCTCACTCATCTCT
TTAGTGAAGTAATTCTTCCAATCTCCAACTTCTCCTTTACGAAAAAAGACTTTATTTTCCTCTCCAGATGACAATTTTCC
ATTTCTATTCACCTCCAAATTACTTAAATTATCAAAGCTACACATTCTTAATATTTCTTCAACCACTCCACATTTTTCTT
CCTCTATAGAAAATTGACATTCCAAAAATTCAGCCAAGCGTTTAAGTTGAAGTTTGGGTTGCGCTTTAATTTCTTCATAC
ATCAAGAAAAGTACTTTGTTAGGCTTTTCTATGCTTTCTTTCCAATAGTCCAACACGTGATTCCAAAACGGACCATAAGG
GTTCACCCCCTTGCAAAAAAGATCAAAACATTCTTCAATGGACTTGATGTCAGTGTGATCAAGTTTTAAATTGTTTGTAA
AATGCCACATAGAAATAAAAGTGTCCCTAGGATTCCTGCATAAGTAAACAAGTTTGGTTCTTGATTCATGGATAGATTTT
GGCAATGAACCAAAGGACATATGAGTTGCCAAGAGTCTAGGTGAAGTAAAAGATAAAAAATCAGGGAGTTGACCATCAAC
ATAGAGTTTGAGTTCCAAGAATGGAACAAGATCATGAGGGTTCTTAACAAGTAAAGGGTGATGTTGTTCAAAAATAGGAT
ATTTCTTTCGATTCATTAGAGTAAATAAAAGTGATTTTACCCAAGTCGTTCCTGATTTAGGAGTTGTTACGAGGATGATA
TCACTTTGTTGAGCATGAAATTGTTGCTGACACGCAAGCACACCTCCTAGTAGTCTTGGTGCTAGCCAAAAACCTTGGTA
ATTGTAGAAATCATGTGATGCAAGCCATGATCTTTGTTTAGGTAGAGTTGAGAGCAATGTCTTACCCTCATCACTAAGTC
CATCCTCTAGTAAATATTTGGGAGGAATTTGTGGTGAAATAGTTTGAGATATTGACATATATAGTTTGTGGTGAAATAAT
GGAGTGTTTGTATGATGAAAGATTTAGTCATGATGAATGCCAATATATATACATACACACATTAGAGCTAAAATCCACAC
CACACATTTGAGTGGATACACTTTGGGATTTCACTCCCAACTTGCAATACATTCAATGTGTCAAATACGTTTCATTAAAT
TCAGAAAACAAGAAAAACGACCCCTACAATTCAGAAAGCGATATATATAGAATACTATGTAAATTAAATTGAATCGTACA
TTCAGAACATGGAGGTTTAATGGTAGAGAATGACACTGTACACTAGTCACTTTCAACATTAACATTTCTGTTATATAGAA
TACTAGATAAATTACTCATGCTTCGCACGAGATTAAACTATTTTATTAAGCTTACGTATGATCATTCGAAAATATTCGTA
TATTCTGTACATACACTACTTTGTCAATAACAGTTTATCTTAAGGCAAAACATTCCTCTGAAATATTAAAGTGCTATTTT
TCTAATTTTCATTTTTGTGGCATAATAATTATGAGTCAAAGAGAGATTTTAAGTATAAGAAAGAAGTCTAAGAAAATCTC
CATGGAAATAGTTGGCCAGAAGTAACCAAATTTTCTATGTTCTAGGAAGTTATAAAAAAACATCAGGCGTTAAAAGAAGA
GTCCAAAAAGCCTCGAACAACAACACTCCCAAGTAAAGTGGAACATCACGTCCATACAAGAACAAAATTAACTAAATTCA
AATGGAGGACCTTTGACTCCTTTATTATGAACCTCCATCAATCTCTTTTTTATTATAGTATGTCGTATCATGCATATGTC
AAAAATGACCCTAAAATTATTAACATCATAAAGGTTTTTCCTCATTGTCTAAAAACGGTCATTACTATTTCTTAGGTTTC
ATATCACCGGCCCCAATTTATTTGGAATTGAACCATAGTTATTGTTATGATTATAGTATGTAGTTACAAAGAATTAATGC
AACGATCAACAAAGCAATAGGTGGCATCTTAATGGAACTATTTACAACTGGATATTCAAAACCAAAATCTTGATACATAA
CATATTAAAATCTCACAACATAATTTTGTGAGAATTTGAACTCACAAATATCAACTAATAATAATAAAGACAACCTTACT
TTCTTAATAATCAAGAAGAAAAAGACATATTGCTTAACATATTTTTCAAAAAGATAGTCAATCGGATTGTATCCAAGTTT
AAAATTCAAAAAATTAACTGAAAGAAGCCAAAGAAAGAGTTATGACTACACAAAAAAATGATCTTTAACGGTAATTAATA
GCTTAATTTCTGCTAAATATGTATTTTTGAAGGTAATTAGTACTCTCTATGAATCTCCCTAAAACTTGGAGCGACATTGA
ATCTAATGACAATTAATTAATGTCGGTAAAGGCTCTAGCACTCTTCGTTAGTGTGCATATTTATTGTTGATAAATATTAT
TTTTGTTGTAGTATATTCTGGGCATCTGTTAGTTTAAATAAATCTTGATCTCTACTATGCCCAAAAAGAAGAGAGGAAGA
AATATGGAAAACTAGTCATTGCGATAAAAGAAGTGAACTAAACCTATACTAATATTCTAGGAAGAGTGCAATGACATATA
AAATATGTGTACCTAAAATAAAATAATCAAAATAATATACTAACTGTGGCAAGCAAGGGAGATATCTGTTTGGTTCTTTT
AACAAACTTCACCATTAGCTACATATTAGTTATAACATACTTGTTGTTGTGTGCTATCAAATATAACACAACCCAAAAGA
AATCTTTCAAAAAGTATATGAAGAAGCCTGTAGAAAGGAACAAAAGAGAAGATCAATTTTTAATCATCCTTGCTGGAATT
TTTAACAGAGTTCAAAAAGTCACCAAAATAGGAATTTTTTTTTTTGCAATAGTTACATGAATTAGCAATAAAAGATTAAG
CTTCATGAAACAAGAGGAAGAAAACTCTGAGGAATGAAACACACTTCATAAGAAGCTTAATCTATTTGAACTCGACTCCC
CTATAGCAAGAAAATAACTACAAATAATTATGGCAGAAGTATAAGTTTTTTTCGCTAAAGAACCAAAAGTTATGAATTCA
ACCATTTCCACAGTGTTATGAGTTATAGAACGAGAGGCGCAAAGGTAGTAATATTGCATTTCAATTGAAATCAATTTTAT
TTGTTTATTCTTTCTTCTTTTGGTGCCTTGGAATTAAGTGTTGGGTTTTAAAATGTATGAATGAAAAATGAAGAGTTGTG
ATTTTTGTGAAAAGTTGCGACTTTTGTGAGAGTTGTGACTTTTATGAAAAGTTGTGAATTTTATGAAGAATTTTAACTTT
TCTAAAGAGTTGTGACTTTTCCGCAAGGTTGCGACTTTTAAGAAGAATTAAATAAGAATGTTGATCTGTGATGGTTCCAC
ATAGCTTGTCTATAAAAATTACTTTTGATATAGTGTATTTTGGGCATCTGTCAGTTTCAAGAAAGTTTGATCTCTAATTA
TGCCCAAAAAGAAGAGAGGAAGACATATGGAAAATTAGTCAACTTGTGATAAAAGAAGTGAACTAAATGTCTCTATACTT
ATATCTTAGGAAGAGTGCAATGGCATAAAAAACATTTGTACCTAAGATAAAACAATAAGAAGAATATACTAATTGTGTCA
ATTAAGCAATAGAACAGTCTGTTTGGTTCTTTTAACAAACTTCACCATTGATACCATATTAGTTATAACATATTTGTTGT
TGTGTGCTATCAAATATAGCACAACCCACAAGCAATTTTCTCAAAAAGTATATGAAGAAGCCTGTAGAAAGAGACAAAAG
AGAAGATCAGTTTTCAATCATCTTTGCTAAGATTTTTAATAGAGTTCAAAAGAAGTCACCAAAATAGCAAAAATGAAATT
GCAATAGTTACATGAATCACTATGACTTGCCAAAAAAAGATTAAGCTTCATGAAATATGAGGAAGAAAGATTTGTGGAAC
GAAACACACTTCATAAGAAACTTAATGTATTTGAAGTCGACTCCCCTTTAGTAGAAGAAAACTACAAATAATAGTGGCAG
AATAGAAGTTTCGTTTACTAAAGAAGCAAATGTTATGAATTCAACAATTCCACCAGTGTTATGAGTTGTGGACTGAGAGG
CACAACAGTTGTAATGTCGCATTGCATTTGAAATAAATTTTTGTTGTTTATTCTTTCTTTAGGTGTCTTGGAATTAAGCG
TTGGGTTTTTAAAGGTGTGAATGGAAAATAAAGAGTTGTAATTTTTGTGAGAAAGTTGTGACTTTTGTGAAGAGTTGTGA
CTTTCTAAAAGAGTTCTGATTTTTCCGTAAGGTTGTAACTTATAAGAAGGGTTAAATAAGAACGTTGATCTGTGAGGGCG
CCACATAGACAGGTCTAAGTTTCTCTTTTATAAAGATATATAAGATTGTCCTATTACTTGTCCATTTTAGCAAATTAAGA
TAAATTTATTACTCATTTTCTTCCAATACTACTCAGATTAAATTAAATTTTCAAACCTTATTTGTAAATATTTCTCATGT
AAGTTAATATGGACCAAGTAAAATAAAACTGGGAGCCTTCTATGAGCACGAGGCTACATGAAAGTTCAAGATAGTCCCAT
CCATCTTTTGTTAAAGTGGGTGGAAACCACCCACTTTAACAAAGATTTGATTCGAATAATCACATTCGACAATATTTAAT
TCCCAAAAAACCCAAGCATAAAATAACAAGAGAAAAAAAGAAGAACAAGCTTACTATATGAAAACTAGCTCCCAAATCAT
CCATGACCACAAAACCAAATCTTGGAATGTTACTACAAATTTTGTAGCTTTCCACTCAATTATTCAAAGCTACGTACTAT
GTATACATTGTTATTTTCTCGAGCGAGAATCCTTTTTTTTAATCTTGTCAAGTGTCCTACGTTAGTACTTAAGGAAATTA
AGTATATATTATCTCTTTACACATTAATTTTGAACAATTCTTACTTCATGAGTTATCTTGTTTGTACCCACGGGGCACAT
TGAACACCAACTCAACTAAAAAGAGAAAAAAGGGAATTGAATTAAATTTGATTCAAGCTAGTCCATTTTCCTTATCATCG
TATCTGAGTCCGCCTTATCCTAATACTCCAATTGTTAATTACTTTATCAAATTAACTCCTATTATGCTTAATTAAACATC
GTTAAATTCTTTTTTTAATTACTTTGTATGTGATTATGTGATAGTTAACCCTCCACGATTAAGAGAAAACCTTAAGTAAA
AAAAAAATTAATTTGTATTTATCTTATTTTATACACAATACAATATATTAAAATAGGCTTAAATTACATACACCAATTTA
TATTTACAATTTCTTGCAACAAATCCACATGCACTTTTACACCATCAACCCTACATCTCACACATCAAATCACATATTCT
TTTAGCAAGAAGGACATACAATCACTTGTAGGGGTGGAGTAAAGTAAGGTCGGTAAACGATTACACTATTTATATATGCT
TAATATTACTTTTTATGTTATATAGTTAGTAGCTTTTGATGATATTTTTAAATTTTTACGTGTGTTTATTACTTTTCTTA
TTTTGATTAAATTCCTTAGTGAAAATTTTGCCTTTGAATTCAATACGAGTGAAGCAATATTAATCCAATACCATTGAAGC
AATATATATATATATATATATATATATATATATATATATATATATATATATATATATATATATATATTGATAAATAGGAA
AAAAACACATGTATACTTAATAAGAATTGTTATTATAAAATCTAAAAAGAGTTTTTCATTTTTCAAAGTATACTAATTGA
ATTTTATCAAAATCTAATATAGGAGCTAAAAAGAATAAAATTCGCGGTAAATATTTTTTCTTTAAACACTGAATTAATGA
TTTTCCTTGACATTCATAATTCATTTCATAAATTTATCTTATTGCTACAAATGTCAAATCAAGAATTGAATGCTTAAAAA
ATTTACAAAATTTTGATCAGAGATATTTTTTCATAAAAAGACTAAAAAAAAAGTAAGACAATTAAATAAAAGCATACGGA
GAGAATATATATTTAAAGTTTATACAAAAAATTAAAGATGTGATCCTCTAGTATGTTATACCCCATTTTAACCGGGTCAA
AATAGTGTACAACATTTTGGTGATTCCAAAGGTAATAACTAAGTTAGGAAGTCGCCACCTAATTATTATGGTGAATTAGG
GCAACTAAATTGATTAAAGTTATTGTCTAAAGTTAAACTTCATTTTAAGGTCTACTAAACTTAAGATTCTAGGTAAGGGT
TCAACTAATCTAAAGGGAAGGGGTTAGGTATCCCTTAAGATCCATTAAAAATGGTTAACCGGCCGAACTTGATTGATTAA
TTAGGCTAAATATCAAAATAAGGTATTAACATGAAAATGAATATTTGGATAAAAATAGTTTAAAAGAAAAGTATAAAGTT
TTATGTCTAAAATAGCTTACATGGACAAATTTAAGTTAAAATAAATTATTCCTTGTTTTGTCAAATCCATGGGAAACAAA
GTTACTGCCAAGAAAACTTAAAAATTTGAAACGAAGATAGTAAAATAAAATCATTTTCTGACTCAAAGTCATAGATTTAA
AACTTCAATTTTTAGAAAGTTTGAGACTAAAAGGTTTAGAGTATAGACTCGTCTTGACCGAAAGAAATAATTTCATACCA
TGAAAAGCACATTATTAAACCCAAGGTGTTTAAAAGTGTTCTTAAGTTGATAAAAAGAACTTGAGTACATTATCAAATTA
ACAATAATAATAATAGTCAAAAAAAAAAAAAACTAAGCCATCAGGTAACACTATTAAAGCACTAAATATGGGTATTTTAT
ATTATATGTGAAAAAGTAGCTACTGCTATAGTTAGAAGAAGAGCCTAAATTGCTATAATTCTATTATTAAACACATGTCT
TAATAGGTAGCAAATAATTAAGGGTTAGTTTCAAATCACACAAGCAAGTAAATGTAGATAGAATAAGTCATCAAAATAAT
GAAACATTTTGCCGAGTTTCGATGACTCTTAAGTAGAACTCGTAGGACCTTTTTCTTTCTTTAAATTAAATCATTTGAGC
TTCTAATTTTGTAATTAGTATAATATACATTAATGTAAAAAGTTTAGTAAGTAAAAAACTTAAAATAAAGTAATGACAAT
CTGTATTAAAGAAAATGATAATATGTAATAGTAGTAAAATTTTCGATAATAAAATATATAATTTCAAAATAGCAGAAATG
ATAATAAAAGATGATAATCATAAAAATAATTAAAGTTAAAGTAATATAATAATTACGATAGCAATAGAGATAAATAAAAA
ATAATAGCGAATTATAAAGTATTCTACTTGTTAGTAATTTAGAAGCTCAACGAAATAAATTAGAAGAAAGGAGGGACAAA
ATTTGGTGTCTAACATAGTAGGTTCAAGGGCATGCAAAACCAGTAGTCCAGTACTATTTCCTTTTTCAATTTGTCTACCA
AACTATATATCAATTTTTTTTTCATCTTTGTTATTAGGAAAATCAGAAAGAGTTCAAACAATATTACTTTTTTGTTTTTT
CATTCAATGTTCGGAGCTTAAATTGGAGTCCCGACTAAATTCGGATCGCGCACTGCAGAGCTCATTCAGAGGTGGCGCTC
CCAACAAAATTTTCTCCATATTCAAAATTCAAACCCGAAATTTCTGATTAAGGGTGAAGTAGTCCCACCAGTGCATCACA
AGTTCACAAACAATATTATTACCATACCCAAAGACTAGTACTAATATTTGTGTTCAATTTGCATAGATGAATTGATTTGA
TTCGAATATTTCCGAAAAACCCAAGCATAAAATAACAAGAGAAAAAAGAAGAACTAGCTCCCAAATCATCCATGACCACA
AAACCAAATCTTGGAATCTTACTACAAATTTTGTTGCTTTCCACTCAATTATTCAAAGTTACGTACTACGTATATATTGT
TCTTTTCTCAAACGAGAATCTTTTTTTATCTTGTCAAGTGTCCCACATAAGTACTTAAGGAAATGAACTATATATTATTT
GTTGATGTATTAATTTTGAACAATCCTTACCTCATGAGTTATCTTTTGAAATTGACTTGAATTTGATTCAAGCTAGTACT
CCATTTTCCTTATCATCGTATCTGAGTCCGCCTTATCCTAATATTGCAATTGTTAATTACTTTATCAAATGCTTAACTCC
TATTAAGTTATATTGTTCATACTTTAAACGTTTGATTCAAGAAATTCTGTAAATAGGTAGTAGAATAAGTGTTCCATGTC
AATTGAAAACACATTATTGCCTCTAGAATATCTAAATAATCTTGATTTACCTATACGCTAATTTCACGCATGTTACACAC
ACATGAAAACAAATGAGCTTTGATAATTTTTGACGATTTTTATGTCGTAAACGCTAGTTTTTAAAATTGAATTAGATATA
TTGTACATAGTTCTTCTATTTGTTTGGATATGCCCCACTCATTTTCTCTTTGGGTATTTTCTTGTGACCTTTCTAATACT
TAAGGGGTTATTTTATACTTTTCCCTGCATCACAATAAGGTACTATATATAAATTCTCTTTTTAAAAGCAAAAATATAGA
GGGTTTCATTTATTATATATATTTTGTCTTTCACAAATTTTATAGTAGTAAGAGCTAATTATATATATATATATATATAT
ATATATATATATATATATATATATATATATATATATATATATATATATAAAATTTATTTCAAATTATAAAAATCTCTTAA
ATTTGATGGAATCCGTATACAAACCAAAACATCCCGATACGTTGCGTCCTAATTTTGAATACATTGCTCAACGTCCCAGC
AATACATTGCGTCTCACTTTCAAATACATCACTGTCAGTTATTTTATTTTAATCATTGACAAGACACTTATAACCACAAA
AATGTCATGCCAACGTCAAGTTGTAAGGTTATTATATGATATGTGGGCAATGGCGAATTTAGAGCCAAAAAATAGGGCAC
CGACACCCGTGGTCTCTTCGTAAAATTAGATATTTTCTAAAATTTGTATAATATTATATTCTGGCACCCGTACTATAAGA
AGTCTAAATGGTCCACATGGTTAAATATTGAGCTTTTGACCTTCAGAATTAAGGATCAATTCTCACTTCAATACATTTTA
CTTGATCCACCCATGTTTGAAAAATCCTAGATTCGCCTTTGTATGTGGGCGGAAATTAATCTTTCTTAAATCACATATCG
AGTTTGATAGCTTAGAAATTAGAATATATATTTATATATCATGCTTATTTACTAGCTGCTGTTGGGAGAAAAAAATAATC
ATGAATGGTTATGGGATATTCCAAATTTCCTGTAACATTGATTTAAATGATGTTAGATGTTTTGTGGTTATTATTATAAG
TTAATTAATATAGTGATTACTTTCAACTCACGGTTTAAAATAAAGTTTTTCTCATTGCGAATGAGAGGAAAATTTATGTC
ATAGAACATATTTTTTCATTTATTTTTTACTGAATCAACTTATGTAACGACATGTTCCCGTCGTTATAGAAAAGCCAATG
GGGAAAGAATTGAGGCCAGAAAACTTTTTCGTAGTAACTTGAAATTTCCCAACCTAGTCCAGATTTGGACGAAATCAGAG
TCATTAAGGTGTAGGGAAATCTGGTAACAACCGGGTGAATTAATTATGATTTTGATTACATGAGTAGTTAGATAACTCGT
TAAAGAACCCGTATGACTTTACGGAATTGAATTCGGGCGAGTAGAACTTCCAGAATCGATCTTAGCATGGACTGTATTTT
CTGAGCGTCGTTGGTTAAAGGTGTGTTGTGAAATGGGGGTCTTGAAATTATTAAAATAGCTCACTGGTTCCGTGCAAGCC
GCTGAGGCAGGATTTCTGCCACTAGGGCGGGGCCGCTGCAGCGGGGTGAGGGCCTGTAACATCCCACAACTTGAAATAGC
TAGAAAGAAGCGAAGAACTTGAAATAATCATTTTAGGAAGGTAAAAGAAAATCTGGAAATTTTCAAGTAAGTTAGAGTTG
AGATTTTGGTCAACTTCAAACGACCATAACTCCTAACTCAAGATGAGTTAGGTGTAAATCTAGATATGGTTGGAAAGCTC
TTGGAATGATCTTTCCAACGCCGCCAAGTTTGCGCAATTTCGAGTTCGTATGAGTAAGTTATTTCTTTTGAAAGTAGGGC
TGTTGGATTAAGGAAATGTCCAATCCAAATTTTTAAAGGGTATTTGAGTCTTTTCATGGCCCTATTATTTTAATCTATTT
TTAGGAGTTTAATATGGGTCAAATCAGATTTTTAGTCAGTTTTAGAATTTGAAATTTTCACGCTAGGGCTAAGGAGAAGA
GAAAAGAAGAAGGAAAAAGGGCAAGATTCATCAAGATCGATCAAGATAGTTTGGATTTTCGCCAAGGATTTATTCCTGCT
AGGTATGTGAGGCTTCCATATCATTGGGATCGTTCTCCCACGTGCCAAGCATATTATTTCAATTTGGATTCATCCTAAAA
GTGTTTGAATATTGACGATCTTGATATCTATTCTTGAATTCATATGTTGTTCTTGAATTTGACTGAGTTAGGAAGTTTCT
GAGTTCGCTACATCGCGTTATTGAGTCGTTTCGAGTTAGGTTCTTAGGTACATTTGTTAGGTATTTGTATCTAAAAGTAA
TTTAAGAAAAATAACTGAGTTTGGGTGAATTGGGGCTAGAAAACACAGAAGAAAATTCGTCGAACGATATCTGAGCATGG
TGGCGTGTCGTGCGCCTGATCCCCAAAATTAAAGTTTTAGCTTCGCGTCGCGGAGCCATCACGGAGTCCTCTGCCTCAAA
AGTCATTTTTGAAACGAAATTTTAAAAGCTTCTCCGCGTCACGGACACACCATCAAATATTGATTTTTGGTCTTTTCTCA
TGTTTAGTTGTCTAAAATCATTCCTAAACATCATAAGATCTTTCCAATTACAAATAACAATCCTTGAATCTATAATTTAA
TTCAAGGACCAGTTAAGAGTCAAGTCAATAATAGTTAAGATCAAAGTCAAGAGAAGTCAAGAGTCAAGTTAAGAGAAGTT
CATAAAGTTTTCCAAAAGTCTTTTGCAAACGTTTTAACTTTGTTTTAAGACTTAAGTTTTGAGTTCAGTAAAGAGTAAAG
TTGGAGTTCATTTCTTCAAAGAAGCATATGGGGACTAAGTATTTCCCAAAGAGATTTAAAATGTTTTTCACATTTAAATA
AGAACGGAAACTGAGATTTTCAGAGAGCCTTCGGGCTAGGTTTCAAAAAAGAGTAATAGCTTTCTAAATGAAGCAAGCAG
GGAAACTGAGATTTCCAAGATAGCCTTGAGCTAAGTTTTTTAGCACTAATCTCAAATCACAGAAGAAGTACGTTTTTAAA
AAAAAACATAAGAGCTAGTATATTTTTGGAGTAGTATTGAGCACCGAATTAGGGGAAAGCATGAGTTCAGATAACTCACG
TCTCTATAAAACCATGTAGTCACCATGGGTAGAAAAGGGTCATATTTTTTAGATGAATCATTTTCAAATAGACTAGTGGA
TCATGTAGACAGTTCAGGTCCTATACCTTTGGCCGGGTATAGGAAGCGTTGGCAGCGTGAGGTAGATCGTTGTATCATTA
CTATAACTCTTATATGATGGTTGTCGGTTAGAGAAACTCCCTCAGAAGTTATTGTATTTTATATATATCAATTTATTTTG
TATTTTTACATACATCTCGGAGTTCATATTGTATCTTTGCATACATACAGAGTTATTATCGTATTTATAGATACACAGAG
TTGAAAACCATATTTTAAACAACTTTTCTTTATATTGGCCTTGTTTTAAAACTGCTTTATATTGAAATGAGTCTAGTTAT
GTTGAGTTGAGTTGAGCCGGGTAAGTTCTTCAACTTCTTTTCAGTTTCTTTTCAAGCTTAAGTTGTGTTTAACATTACAA
CTCGCATACTCATACATTCAATATACTGATGTCAGTTTGCTTGCATCTTATTATGATGTAGACATAGGTAACTAGGATCG
GCACATGTCACATCGTTGATCCAGTAAACAGTTCAGAGTCTGGTGGTGAGCCTCTTTGCATTCCAGAGGACTTATATTCA
TTGCTTTCAGTTTTAGTATTAGTTCATTATGATGTCGTGGGCCTGTCCCGACACCCATCTCAGTTGTTTAGAGGCTTGAT
AGATAGGTAGATAGTCAGTTAGTCAATTCAGTTGTCTTTACTTTTCATTTCATATGTTAAAGACTTGAGTTTTCCTTAAT
GGCCAGTTGAATGTTCCTTTATAACATTCTAGTTACTTCATAAATGTGTATGTGATGAGTCAAGTCTTTCGCTGAGTTAG
TAAGCCAGGCCAAGGGTTCGCTTGAGGCCAGCAATGATCTTCGAGTGACAGCCACGTCCAGGGTGTAGGCTCGGGATGTG
ACAAACTTTGTATCAGAGCACAGAGTTCAAGAATCCTAGGAAGTCTATGAAGCTGTGTCTGTAGAGTCCTAGTTATCGGT
GTGAAGCTCACCACTTCTATAATTAGGAGGCTACAACATTTAGGAATTCCTTCACTTCTTTCATATTCATTTCGTGCGTT
AGAGTTTATCTCTAAAAAGTTTCTTTCTAACTCGTGCTTATGTGTAACCGGTTGTGAGTTGGACTATTTTGAGAGTGCTT
TCATGAGGCGTTTCTTTTCTCGTGATCTAAGAGAAGAAAAAAAATGGTTGATGACATGATGAGCATGATGAGTTTATTCA
TTGTTGGGTTGGCTCGTCTGTCAAGTAAGGAAAGTAAGACAGCCATGCTAATAAGTGACATGGACATTTCGAGGTTGATG
GTCTATGTGCAACAGGTAGAGGAAGAGAAGCTAAGAGATAGAAAGGAATTCAAGAATAAGAGGGCTAAGACAGGGAATGA
GTCTGGGCAGCAGAAGAATAATGCCAACCGGTCATTTTTCCAACAGAAATAGAAAGGACCTGCTCTATCATCTGCTAGTG
CACCTGCACCTAAGAACAAGGGTGAGTACTATGGTCAGAATTCAAGAGCCAAACCTGCCTATTCTCAGGGCAGTGTAGCG
CAAGAGGGTAGTAAGCCTCCTGCATGCGCCAAGTATGGTAGGAACCACTCAGGTATTTGTCGTGAGGGCTCCACTGATTG
TTTCAAGTGTGGTTAGACTGGGCATTTCATGCGAGATTGTCCAAAGAATAAGCAGGGAAATAGTAATTGAGGCAATATAG
CCCAGTCTTCTTCAGTTGCTCCACCAGATAGAGCTGCACCTAGATGGGCTACTTCTGGTACTGGCGGAGGAACAAACCGT
TTATATGCTATCAACAGTCGCCAAGAGCAAGATGATTCACTAGATGTTGTCACTGGTATGATCCAAGTCTTTGAATTTTA
CTGTTTAAGCTTTGCTAGACCCAGGAGCGAGTTTATCTTTTGTAACTCCTTATGTTGCTATGAATTTTAACGTTATTCCT
GAGCAACTTAGTGAACCATTCAGTGTTTCCACACCCATTGGTGAGTCTATTCTAGCAAAGATAGTCTATCATGATTGTCC
CGTTTTCGTCAATCATAAGAGTACCATGTATGATTTAATTGAGTTAGACATGATAGATTTTGATGACATTCTTGGTATGG
ACTGGCTCCATGCCTGTTATGCCTCAGTTGATTGTAGAACTCGAGTTGTTAAGTTTCAATTTCCAAAATAGCCAGTTTTA
GAGTGGAAAAGCAGTTCAGCAGTGCCTAAGGGTCGTTTCATTTCATACCTCAAGGCAAAGAAGTTAGTTTCCAAGGGTTA
TATCTATCACTTAGTCCGAGTTAATGACTCAAGTGCTAAAGTACCTTCTATTCAGTCATTTCCAGTAGTAAAAGAGTTTC
CAGAAGTCTTTCCAGATGATCTTCCCGGAGTTTCTCCTGAGAGAGAAATAGACTTCGGTATAGATCTTCTTCTAGATACT
CCTCCTATCTCTATTCCGCCATACAGAATGGCACCAGCAATGTTGAAAGAGTTAAAAGAACAATTGAAAGACATGTTAGA
AAAGGGTTTATTCGACCAAGTGTTTCACCTTGGGGCGCTCCGGTCTTATTTGTAAGGAAGAAAGATGGTTCCCTTAGGAT
GTTTATAGATTACCGCCAGTTGAACAAGGTTATCATCAAGAATAAATATCCTCTTTCGAGGATTGATGATCTTTTCGATC
ACTTCAGGGTGCTTCTTGTTTTCAAAAATAAACCTTAGATCTGGCTACCATCAGTTGAAAGTAAGGGATTGTGATATTCC
CAAGACAGAATTCAGGACCCGTTATAGTCATTATGAGTTTTTTGTCATGTCCTTTGGTTTAACCAATGCACCAGCAGCGT
TCATGGACCTTATGAATAGAGTCTTCAAACTTTATTTAGATATGTTTGGTATCGTCTTCATTGATGACATACTAATCTAT
TCAAGGAATGACGAAGATCATGCTAGTCATCTCAGAATAGTTCGTCAAACTTTGAGAGACAAAGAGTTATATGTTAAATT
CTCTAAGTGTGAATTTTGGCTTGAGTCTATAGCATTCTTAGGCCATATTGTGTCAGGAGAGAGTCTTAAAGTTGATACTC
AGAAAATTGAGGCAGTGCAGAATTGGCCTAAACCCACATCTCCAACTGATATTAGAAGTTTCTTGGGTTTGGCTGGCTAT
TATAGAAGGTTTGTAGAGGGGTTCTCGTCTATTTCATCCCCTTTGACCAAGTTAACTCAGAAGACAGTGAAATTTCAATG
GTATGAAGCTTGTGAGAAAAACTTTCAGGAATTGAAAAAGAGGTTGACGAATGCCTTAATTTTAATTTTACCAGAAGGTA
CTCAAGGTTTTGTGGTGTACTATAATGCATCTAGAGTTGGTTTAAGTTGTGTCTTAATGCAGAATGACAAAGTTATAGCT
TATGCCTCCAGACAATTGAAAGTTCATGAGAAGAACTACCCAACCCATTGTTGGAAAACATATATGCACAGCGGAAGCAT
ATCAGGATCTTACTGCTTACATAAATAATAGATAACCAATATTGTTTATGCTAGAACACATATAATATACTAGAGCACAT
AAATTTACAAAAATTTAACTCAAGAAATACCTCTTGAAGTGTGAGCAGATACCTTCAAGTGAATCCCCATAGATAGCTAT
GGTCTTCTACAGCGATCCAAAGTTCACATCTGAACTCTCTCAATACTTGGGTGGGCAAGTATCGAATAGAAAACTAATCT
ATCTTTTTCTAGGTTAGGAGAATCTCTATATATAGAGATTTCTTCCCCAATCCAAAAAGGAGAAAGAAAACCCAGTTTTC
TTGAAAAACAAGAAAACACACGCCTACTCCTTTTCCCCCGAAGAAATAGGATTCTGAGTTCTAGTTAAATATGGGCATTG
GAGGGACCACAAAATTAATTACTGAGGCTTCCTATTATGGAAATAATTCCAAATAATTAATTTGAATTATTCTTACCATA
ATAAACTACAAATCATTCCACTAGAAATTCGTAATTGCACTCCTCTATTTATATTTCGTAATTCCCCATTAAACACTTAT
GTAATTCCCCATGTTAAGATTTCAGATACCAATCAATAAATTAAATTACTGACGAATTTAACTTATGACTAATTTTCTTT
AGAGCATTACTTAATTTATTTCATGTGTCGGATTCATAAATCCACTTGCAAGATTTGACACGATGAAAACTTATAAATTT
CTCAAAAAGGCATATCAATCAATCTCTATAACGAGACATGGATTCCATCAACTAACTTATTATATCACCAATATATATTA
TTATCATCCAACTTACCAGGCATATTGACCCATCTCAGAATCTCACCTTTTAATAAATCAAAATGATAATTAATATATAC
AGATCATAATAGTTATATCAGGATTATGAATACAAGTACATTTAATAGTTTAGAGACTATGTTTTGTCATTCAGTCTAAA
ACAACTATCTCTACTCAGTCCCGTTCAATACATACAAAATGCACTAGCACAAGAAGTTGAAACTACACCGTTCCCATAAT
CAAGATAAATTACATATAATTTTGTGCTACAATCGTACCGATGGCATGTCCAATTTCCATCCTAGATTGTGAACAAAAAA
CTTTATACTTATGAGAATCGATGATTTAATCCTCTGTATATAAGCTAAAACTCTACACGCTAAATCATCTACTATATTAT
AAGTAAACAAACACCATAAACGAATATATGATCTATTAAAATTGAGAAAATATTTATTCTATAATAAATATTATTTTTTA
ACACATGGTTAATAGTATATATCCCAACAATCTCCCACTTAGACTTTTAACCATTATAATTGTTATAATGTACTATATCT
AAATGCATGGTTAATAGTATATACCCTAAAAATCTCCCACTTAGATATTTAATCTTGAAAATTGTTAGAATATTATGTCT
AAACACATGATTAATAGTATATACCCTAACAATCTCCCACTCAGACTCTTAACTATGCATTTACAACTTTCACAAGCATT
CCTTTATTTCTATTTTCTCATGCAATTTTGTCTAGTAATGCTTCGTTGTAACAAATCGATTGTGTACTAGATCTTGAGAG
AGCTTCTCATGAAACCTTCCAAGAGTGTACTTCTTTTCAGATCAGAAAAGTTCACTCAAGCATACAAAACAAATCAATCT
TCGTTATGATTCTCCCACAACGACTAAGCACTACATAATCACACTTTCATGATCTTGAGTCTTAATATTTTCTTCAAAAT
CTGTCAATATTGAAATATTAACAACTTTTCATGTAGTGTTCTTCAATTTTCTCAACATCACTTCCACTACTTGAGGTAGT
AGTTTTCTTATGTCTAGCAACGTTTCTCCCACTACTTAAATGCAATGGAACGTCATTTCTGACATACCGATTAGATGTTT
TTGAGCGTCTGAATTTATAATTGACTTATTTGTTATTTCTTTGTTCAATTCCTGTAAAACTAGTTTACTTCTAGGGCATG
GTTTACTATATGATCCTTTTCTAGAAATCAGACAATTGTGTTAACAATTGTCTTATTTTCTTTAGGACACTATAATAAAC
CTTCTTTCATTCTTTAGGATATCTAATTAACACACACATTCTGTTCTTAATTCCATTTTTCTTATTCTCCCACTCAGCAC
ATGTGCTGAACAATCCTATATCTAAACATGTCACATATTAGACTTACGTCAAATTCAACTAGTTCTATTGTTATTCAAGG
TACTGATTTGAAAGACATTGAATTCAGAATGTGATATGTAGTTATTAGAACCTATCCCAAAAGAAACAAAATAACTAACA
ATAAGGCAATAATTAATCTTATCATCTTCATAAGAGTCTACTTCTTTTCTCTTCCACACCAATCTATTATTATAGAGTGT
CTGGTGTAGACAATTGAAATGCAATTATTCTATAAGATAAGTGACTCATGAGATCTGCAGAGAGGTCTACATCACTACAA
TCAGATTGCAGTGACTTTATATATTTTTCATGATGCTATTTTCATGTGTTTTAAATATTTTGAGTTTATCAAAACATTTA
GACTTACAAAACATCAAAAGAAAATATTCATATCATCAGTAATCTTCTTGAAAACTCAGAATACTCAAATTCATCTCTTG
TCCAAATGCTCATTTACCGCACAAATCAAAATAGATTAATTATAACTTATCACTACTTTTTTTTCATTTTTAAGAGGAAA
GGTTTCTTAGTCATTTTTCCTTCTAAACAAAACTCACATGTTGGTAGTGACTTCACTTTCAATGAACCGTTATGTCTATC
CATTAACCAACCTTGAAATTTTATTCAGAATAAATGACTTGGACGCTAATGTACAAAAAAATTTCATTCAATTTAAAAGA
TATTTTCCCTTATGAGACAGATTAATATAATTCAATTCATGAGAGATAATACTAATAAAAGAATCATGCATCAATATACC
ACAAGAAATAAAATATTCATCAAACTCAATGATAGGAGAGTTACAAACAAATATATTAAATACTCATCTCTTATCTAGTT
AGAAACTGAAAATAATTCCTTCTAACATAAGGTACATGTACAATGCATTCTTTGAATTAATATATTTATCTCTACCAAAA
GAAAAGCTTAAGTAGTACTAAGTGGGTGTGTAAAGTCTATTGAGAATATGAGATATAATACTTTAAATAGATCATAATAT
TCCGAATAATCCCAAATAACAAAATTCAGGGCTCATTTATACATATATATCCATGCATCTCGAATAGCTAATCGATGGGA
TTGGAGAACTAATCATGCAATACACATGTACAATGACTGATTATTCACTCCATTAACTTAGACAGACCTAACTCAGATGG
AGTGTCTACTGTTAGTTTAAGTCAAGTGAAAATCCTCTAGTTACATTGATCCAATCCGATATTACTTAGTTTAGGAGAGT
TAATACAGATTATCAAAACTAGACAATTAAATACATAGTGATTTGTATCAATTTCATCCGATCGGGAGGAAGGTCTAAGC
CAGCACATAAAACTAAAATTTCACTACTATTTAGTCAAATATGACCAAAAACTCATATAACGATCCAAAAAAAATAATTC
ACTAGGTCGTTCTTATGTCATGGTCTACTATTTGTAGATGATGAAGTACAGTGGCGGAGCCAGAACTTTGACTAAGGGGT
GTCAAAATCTAAAGAAGTAAAATCGCGTAGAAGGCAAGAAGTGTAATATGTAATATATACACATAAAAAATAATTTAACA
CTAGCTACACAGTGTAATTTTCCGACGAAGGGGTGTCAACTACATGTGGATTCGCCACTAATGAAGTTCTGATTGAAGAT
ACATAAGAAAAGATTAACGATAGACTGGAGGTTTAAAGATAGATCCTAGGGTTCAACAATTCATGTTGAGCAGCAAAGCA
AAGTAGTTAGAGTATAAATTCAGTGACATAACTCACGAGGCAAATGTGGAGGTGATTATTAATATACTAATCATGATTCT
TAAAGAGAGAAAATTTCAAGTATTTTGGTCAATAATCAAAGAAAATGTGAAGACTGATGATGATGTTATACATAGTATTA
GAGCGAGGTGGATTAAATGGAGGATCACATCCGACTTTTTTGTGTAGTAAGAATGTGCCACCAATATTTAAAGGTAAGTC
TTATAAAGTAATTGTTATGGGTAGATTGTTGGCTGATCAAGAACTTACACATTCATAAGATGAAAGTAGCGGAAATGAGG
ATGTTGAGATGGATGTATGAGTATACTTGTTGGAGAGATAAAACTAGGAATGAAGATATTTGGGACATAGTGGAATGACC
CCGTGGTGAATAAGATGAGGGAATCGAGGTTGAGATGGTTCGAAGATGTGAAGATGAGATGCACATGTGCCCTAGTGAGG
AGATGTGAGAGTTTGACTATGGTGGGTCTAAAAAGAGGTAAAGGTAGGTCAAAAAAATATTGTAGAAATGTGATTAGACA
AGACACAACAGACTTGAAGTTTATCGCATATATGATCATAGATAAGAGGATATGAAAGTCGAGGATAAGCTTACCGAGAA
TATGATATAGTTTTCCTTAAAAGTATTATTATTATTACTCCCATGCTATAATATTATTCTTTGATTTTATTATTACATGT
TGTTTCTTTTGCTTTAATTATCGTACTAATTTTTGTTGATATTATATTTTTCTCCATTGTTTCAACATAACTTCTTCACT
ACTCATGTATTTTCTTTTCATACCTAATTTTATATGCTTTACTTGAACCGAGGATTTATAAATAATAATTTATTTACCTT
CACAAAATTAAAAGGTAAGGTTATATATAACTACTCTTTCTAATCCCCTTTATCAAATTACCGTGAAAATATTGTTATTA
TTGTATTATCTTCATACTCATCTCTAAATTCTTTCTTTCCTTTTCTTTAATATTGGATAACAAGATGCAATACCTTGTTT
CTAAGGTTTTTCAATTTTCATTTTCACATCATTAGCTACTTATCACTATTATATTACTCTTTTTGTTTCAATTAATAACG
TGGCATTGTTTGAATGAATATCAAATTTAAAAAAATATATAATTTAAAAAGTCTAAAACAAATTATAAATTTGCATAGGA
TAACGAATCACCTCTTTAAAAGTTGTTAATAGAAAGACATGAAAAGCGTGAGTAGAGAGCTCACATGTAGTGTATGACTA
AAATATTCACGTAAATAATGAGTGTATCTGTGTGTATATATGTTATATAAATCTCAAACTTGAAGAAAACACTCAATTTA
AAACAATGACAACATCTCAAAATTCTCCTCCCAAATATTTACTAGAGGACCTAAGTGAAGAGTGTAAAAAATTTCTCTCT
ACCCTACCTAAAGAAAAAGGATGGATGGAATCAACAATCTACAATTTTCAAGGTTTTCGGTCATCATCAAGAGCAATTCA
AGGTATGATTGCATGTCAACAACAATTTCAAGCTCAAGATAATGATATCATTCTCATTACATCTCCAAAATCAGGAATTG
TTTGGTTAAATCACTTTTATTTGCATTAGTGAATCGAAATAACCATCCTATTTTTGAAAAAGATCACCCCTTACTTTTAA
AAAAACCCTCATGATCTCGTTTTGTTCTTGGAACTTGATCTATATGTTGATGGTCAAGTCCCTGATTTTTCATCATTCAC
TTCACCTAGACTCTTGGCAACTCATGTGCCCTTTGCTTCATTGCCAAAATCAGTTCAAAATTCAAGAACCAAACTTGTTT
ACTTATGTAGGAATCCAAAAGACACTTTTATTTCTATGTGAAATTTTGCAAACAATTTAAGACTTGATAATCACAAAGAT
ACCAATTCCATTGAAGAAATGTTTGATCATTTTAGTAAGGGTGTGTTTATGGACCATTTTGGAATCAGGTTTTAAATTAT
TGGAAAGAAAGTATAGAAAACCCTGATAAAGTATTTTTCTTGATGTATGAAGAAATTAAAAAGCAACCTAAAATTTAGCT
TAAACGCTTGGCTGAATTCTTGGAATGTCCATTTTCCATAGAGGAAGAAAATTGTGAAGTTGTGGATGAAATATTAAGAA
TGTGTAGCTTTGAAAATTTGAGGAATTTGGAGGTGAATACACATGGGAAAATGTCAGCTGGAGTGGCAAAAAATAATTTC
TTTCGTCGAGGGAAAGTTAGAGATTGGAAGAATTATTTTACTATCGAGATGAATGATAAACTCAATCATATCATTGAACA
AAAGTTTCAAGGATCTGGATTAAAATTTTCATATATTTGATTAGACATTAATATGTTATAATGTGCATTGAATGTAGTTT
ATTATTTTCAAAATCAATGTAAGAGTAGTTGTGTTTGAGGGTGATGTAACAAGAACACATAAAAAGAGCTCTATTGTAGC
ACTAATATATATTATTTTAAATGTTTATTACTCAAATTGTTGCAAATGATGTATTGATTTAAATGGAATGTACTTCTAGT
GTGATTTCATTATTATTGATTGTTTGTAAAATATAAAAATGTGTCAAGTTCAACTATGAATAAAGGATGTACTTTTGTTA
TACTCAAATTAATTTGATTCGATCATAGAGAAGTTTGTACTTTACTATCATTATCATTTTTAAGAGTTTTATATTGACGT
ACTGATGACAGTGGCACCCGTTGCACTAAAATTTTGTGTCTGAATCTAATAATCGTCACAGTCATTTCTCAACTCTTTCT
TTCGTTTGCAAATAAAGTAAAAAAATATTTCGAAAAAGGGAAATCTCATAATTAAATGATTAGGAAAAAAAAAGGTACAA
CACTTTATATATATTCATGCATGTTTTCATAGAGCATGGTAGAAAATATGAAGCTTTAAATACGTGCAAGTTTAAATAAC
TCTATAAATTGAGTATTATATACTCTTCGTTCATGTTTAGTTATCTATTATATTAAAAATATTTTTTTACTTTATTTTTT
ACTTTAGCATATCGAGAGAATGACAATTTTTGACAATTTTTTATTTTATTTTTAACATTAACAATACATTTTTCCAAATC
ATTCTAAAGTCCATCAAGACTATATATAAATTAATATGAATATTATATTAAAATATTCACGTTATATATGTTTATTTAGA
AAGAGTGCAAAATTTATCAGGAATAAGTAAAAGTAAATGGAGAAAATATATAGTTAAATTAGATTATTTTTTTATTGTTG
TTTAAATTAGATTTTCATGGTTATAAATTAAAGAATACTGATATAATAAACTCCAAAGAATTAATCTTGAAATTAAAATC
ATTATTTGACAAAGAGGACAAAACACGGCATGAATTTTGCTAACTATTCTGACACACTCACATTAATAGCACTCTATTAA
TAAATTAAATAAGTCAATCAAAGTAATTATTATTAACAGAAAGACATGAAAAATGTGAAGTGTTGAGCTCACATGAAGTG
TATGACTAAACGCTCACACGTGTAATAAGTGTATTCGTGCGTATCTGTTTTAAAATACTCTGAACTTGAAGAAAATACTC
AATCTTCTAAATCATGACAATTTCTCCTCCCAAATATTTACAAGAGGATAGCCTAAGTGAAGAGTGTAAGAAATTGCTCT
CTATCCTACCAAGAGAAAAGGGATGGATTGGGTCATATATCTACAATTATCAAGGTTGTTGTACACCACCAAGATTGCTT
CGAGGTGTGATTGCATGTCAATAACAATTTGAAGCTGAAGATAGTGATATCATTCTTGTTACAACTCTAAAATCAGGAAC
TACTTGGTTAAAATCACTTTTGTTCGCTTTGATGAATCGAGTGAAACATCCTATGTTTGAACCTAATCACCCTTTACTTG
TCAATACCCTCATGTTCTTGTTCCATTCTTGGAGCATACACTCTATGTTGATGGTCAAGTTCCTGATTTTTCAACTTTCA
CTTCACCTAGACTCTTGGCAATTCATCATGTGCCTTTTGCTTCATTGCCAAAATCAGACATGGATTCAAGAACCAAACTT
ATTTACTTATGTAGGAATCCTAAGGACACTTTTATTTCTATTTCGCATTTTGCAAACAATTTAAGACTTCATCACAAAGA
TACCAATTCCATTCATGAAATGTTTGATCTTTTTTGTGAGGGGTTGGGCCTTTAAGGTCCATTTTGGAATCACGTGTTGG
ATTATTGGAAACAAAGCATAGAAAATCCTAACAAAGTGTTTTTCTTGATGTATGAAGAAATTAAAGAGAAACCAAAAATT
CAGCTTAAACGCTTGGCTGAATTTTTCGAATGTCCATTCTCTATGGAGGAAGAAAATTGTGGAGTGGTGAATGAAATATT
AAGAATGTGCAGCTTTGAGAATTTGAGAAATTTGGAGGTGAATACAAATGGAAAGTTGTCAACTGGAGAGGGAAATAAAG
TGTTCTTTCGTCGAGGAGAAATGTAACACCCCAGAAAAATTTTGAGCTAAGACTCGAACCGTTCTTCGTAGTGAGTGAGA
TTTTTGCAAGGAATATAAAATTTCTTGAGTGTTACGGTCAGTAGATGTAGCACCTTAAGTTCCAAGAAGAACCAAAGAGA
GTTCATTCAAGTCATTCCTAAGTTTTTTTAAGTTTTGGGTCAAATTCAAACGACAATAACTCCTAGTATAGGATGAGTTA
GGTGAGATACAAGATATAAAATTAAAGCCCTTCGAGTCCTCTTTCCAACGCCACCGAGTTTGCTAACTTTCGAGCTCTAA
GTAAAAAGTTATGACTGATTTACTAATGACGCACAAACCTGGCAGCAGCTCCGCGATGGCTCCGCGGTACGGAGCCAATA
CGGACCTCACTACCTGGTGAAAAATCATTCCGACTCCCAGCTCGTTTTAATTATTTCTTAAAGGCTATTTTAGTCCTAAA
ACCCCTTAGGAGGTCATCTAAATTGCCCTAAACGAGTAGAAAATCTGTTTTCTTAAATCAAACCATCTCATTCACTCCAA
AAATTCTACGCTCAAGGGATTCAAGAAACGCTAAGGCTAGGGCTCATCTTTCAAAATTTTCCTTCAAGTCCTTCAAGAAG
ATGGTTCTTTCAGGTATGTAAACTTCCATAGTGTTGGGTTTGTTCACCCACATGCCAATCATGTTAATGTCAGCTTTAAA
TTCATTCTAAAAGTTGAAGCTTTGATGTTCTTGATATATATTCTTGAATTTACTTTCGTTCTTGAATTGGGTAGAGATTG
AGGAGTTCTTGAGATTATTGTGTCGATTTATAGAGTTATTAGAGTTAGATTCTTGTGTACATGTGTTGGGTATCTGAATC
TAAAGAGAGGTTGAGCAAAAGAATCGAGTTTAGGTGAATTGGGGTTAGAAAACGAAGAAGGAAAAAGTCGGCCGAATCTG
GCACCTTGCTCCGCGTCGCGGACCTGTCTCGCCATTTCATAAAGTTTATCTTCGCGTCGCGGAGAGGTCATGGACCTCTC
TGCCTCAAAAGTTAATTCGCGACCAAATATTTTAATTCATCTCCGTGTCACGGACTTGCTTCCAGACAGTGATTTCTTGA
TCGTTTTTCATGTTTAACTATTTAAAAACACTCCTAAACATCACAAGATCATTCCTATCACAAATCACAATCTTGAATTC
ATAAATCACATTCAAGGTAGAGTTGAGAGTCAAGTCTTGAGAGTTATTTCGGATATTTTGAGAAAGTCTCTTTGAGTCAT
TTTGAAGAGTCTTTTACAACTTCTAGTAACTTGTTTCAAGACTCGAGCAAGTGAGTATGTGTCACGACCCGAGCCTACAC
CCTGGACGTGGCTGGCACTCGAAGACCATTGCTGGTCCTCAAGCGAACCCTCATCCTGGCTGACTACAAGCGGAAAACTG
ATTCAAGCATACAAAGCTTAAAAACTGAAATAAAAGTTCATAAAACTTAAATACAAACTTTAAGTCCAAAGAAAACTCTG
TATAATAAAATATATACAACTCGCCATAAAAAGGCAACTTTAGTCTTTAAAACATTTAATAAAATAAATGATACAGACTT
CACAACTATACTGACTATCTATGAAGCCTCTAACTGATAAAGATGGAAGTCGGGACAAGACCCACGACATCCTAACAACT
AATATAACTGAAAGGTAAATGAAATCCTCCGAAAGCAAGGAGGCTCACCATAGCTAACTAGAACTCTCGGATGTATCAAC
GAAGCTCCTGTTGATGATCCTGAATACCTGTGTCTGCATCATGAGAAGATGCAGGCCAAATGGCTCAGTACGTGGAATGT
ACGAGCATGTAAGAGGAATTCTAAAACATAAACATAAGCTTGAAACTCGATAGAGATGAAACATACTTACCTCTTCTCAA
ACTTACTCAACTCAAGGAATACTCAAGGGTACTCAAAACTACTCAAACTTACTCAACTCAGAAGTACTCAAGGATAAGAT
ACTCAACTCAAAGATATGATATTCGACTCAAAGATATAATATTCGACTCTGGATACTCAACTCTGGATACTCAACTTTGA
ATACTCAACTAAATATGACTGAACTTATTTCAATATAAAGCAATTTAAAACAAGTGCAATATAAAGAAACAAACTGTTTA
AAAACATGCTGTCAAGTATGTGTGTATGCAAGGATACAACATAACTCTGAAATGTATATAAAAATACAATAAACTGATGT
ATATAAAAATACAATAACTTCTGTGGGAGTTTCTCTAACCGACAACCATCACATAAGAGCTATAGTGATGATACAGCGAT
CTACCTCACACTGCCAGCGCATCCTATACCCGGCCAAAGGTATAGGACCTGAACTACTAATGGATCCACTAGTCTATTTC
GAAAAAGGTTCATCTAAAAAGTATGACCCTTTTCTACCCATGGTGGCTACATGGTTTATGGAGGCTGTGAGTTGTCTAAA
CTCTCCCCCATATCGGTTCTCAATACTACTCCCAAAAATATACTAGCTCTTATGTTTTAAAAACATACTTCTTTCTGCTG
ATTTGAGATAATTGCTCAAAAACTTAGCTCAAAGTCTATCTTGGGAATCTCAGTTTCCCTGTTTGCTTCATTTAAAAAGC
TATTACTCTTTTCTGAAAATTAGCCCGAAGGCCCTTTGGAAATCTCAGTTTCCGTTCTTATTTAAATGTGAAAACATTTA
TAAACTCTTTCGGAATACTTAGTCCCCGTATACTTTTGAAGAAAAGGACTTCAAACTTTACTCTTTACTCTTTACTGAAC
TCAAAACTTAAGTCTTAAAACAAAGTTAAAATGTTTGTAAAAGACTTCTTAAAATATGGTTCATACCGAATTATGGACAT
AAACTACTCAATGCAAGGTTTTCAATAACCATAGATAGAACTCAAATACTTGGAACTCAAGAACTTCAATGATACTACTA
ATTTCAAGAATGCTCAACTCAGAGGGTTCGTGCGGAATTATGAGCATGAACGACTCAACTCAAGGACTCAAAGATACTTC
TCTTCTCAAGACTGCTCGACTTATAGGATTCATGCGGAATTATGGGCATGAACAATTCAACTCAAAGACTTTATGGGTAA
CATGTAATAGTCCCATGCTTAGAAATATAATCTCAAAGGGGATTAGGAACTCAATACTCAAGACTTAGAACTTGAAAATA
CTACTCCTCTCAAAGATACTCAACTTCTGGAGTTCATGCGGAATTTATGGGCATGAACGACTTGACTCGTAGGTATACAT
AACATTATAAAACTCATGTATGTGACTCTTCTCATTCTCTGACTTACTTCCTCAAAACTTAGTTCAAATCGATAGTTGAT
CTCAAAGGATTCACAATTGAACTCGAAGGCTTCCTTGAACTCTACTCTTAACTTTCTCTTGAATTTGAATTATGAATTTA
AGAGTTATGATTCATGATATCAAGGATCTCAATAACAATATAGCTATTCAATAATTAGGAATAGAACTTTTAAAAGAAAC
ATGAATTCAAGAACTCTAAATTAACTTATCTCAAGAATACTCAAATCTAGGGAAAATATCCTAGATTACTCTTTTACTGA
TCTGAAAGTAGATGTAGGGCGTGAGGACGAACTAGTCCAACACTATGATAGCCTTACATACCTAGAAGAAAAATATTCTT
GAAGAATCTTTAAGAATCTTGAAGAAGAACTTGATTAGAAGCCTTGAAACCCTAGCTTGAAGGTAAGCAATCAAGAAAAC
CTTTCTTGAGATTCTTTTCTTGAAATCTCTATGGCCAAGAATTATGATTTTCATTAGTGAAGATGAAAATCTTATTGTTT
TGAGCCTTTTATTAGTCAAGAAATTCGTTTATGGTTATCTTGGAGGTAAAAGGCAAAAATGACTCTTTTTAATATTTTCC
CGTCGGCTAATTCATAACAGCACTGTATAGGTTACTAAAATAGTCATAACTTTTTACTCAGATATTGGATTGACGTGAAA
TTGGGGGGGTTGGAAAGTAGATTCAATTACCTTTAATTGGATAGGTTATGGCTCACGTAACTCTTAATATTCTGAGAGAT
ATGGTCGTTTAAAGTTGACCCAAGCAGAATCTTACATCAAAACTTAATGAAACTTCAAGAACACTTATCAAGAACTCATC
AAGAACTCTAATCTTTAAATTTCAAGAACGAAATTACGCTGAATAAATCATGATTGGCGTGTGGGTGAAAGAACCCAACA
CTATGGAAGCTTACATACCTCTTAGGGATCAAACCCATGGCGAAAATCCGCTACAACACGCAAGAATCTCGACGAACGCT
TGATCCTCTCCTCCTTTCTCCTCTTTTCTCTTATTTTCTCTTCTTGAACTCTCAACTAAAACCCTAGGTGTATTTTAGAA
TTATAAAACTGAACCTAATAGGATTAGACCCTTAAAATATTACTAAAAATGAATTAAATCTGGTTGGGTAAGGAAAAGAC
CAAAATTCCCCTCTTTATTTTCGGCTAACTTTCCTTAACTGGACAGCCTATCTTCAAAAAGTCATATCTCACTCATCCGA
CCTCGAAACTTAGCAAACTCAGCGGCGTTGGAAAGATAATTCAAAGGTATTTCTTACGGTATCTGGTAGCACACCTAACT
CATCCTGAGCTAGGAGTTATGGTCATTTGAAGTCGACCTAAAACTCATACTTAAGCATAACTTGCAAAATTTCAGATTTT
GCTATTTCTAATTTAGTTCTCTTTCGAACTCAAGGTTCTACATCTAGTGAACTTAACACTTAAGAAATTTTAATTCCTCG
GTAAAATTCTACTCACAACAAAGGATGGCTCAAGTCTTAGTTCGAAAAATTTTCTGGGGTGTTACAGTATGAGGATGAGG
AGAATGTATTCATGAGTCTACTTTGTCATCATGAGATCTTTCGTATTATGAACCATAACTCTTGAATTCATAATTCACAT
TCAAGAGTGGGTTAAGAGTAGAGTTCAAGAAAGTCTTTGAGTTCAATTGTGAATCCTTTGAGATTCACCATCGATTTGAG
TTAAGTTTTGAGAAGTAAGTATGAGAGTGAGAAGAGTTGTATACATGAGTTCCTTATTGATATTTTGATCCTTGAGTCAA
GTCGTTCATGCCCATAACTTCCGCATGAACTCCATCAGTTTAGTATCTTTGAAAGAAGTAGTATCTTCAAGTTCTAAGTA
TTGAGTTCCTAATCTCCTTTGAGATTAAAATTTTAATCATGGGACTATTACATGTTACCCATTAAGTCCTTGAGTTGAAT
TGTTCATACCCATAATTCCGCATGAAACCTATAAGTCGAACAGTCTTGAGATGAGAAGTATCTTTGAATCCTTGAGTTAA
GTAGTTCATGCTCATAATTCCGTAAACCCTCTAAGTTGAGCATTCTTGAAATGAGTAGTATCATTGAAGTTCTTTAGTTC
CAAGTATTTAAGTTCTATCTATGGTTATTGAAAACCTTACATTGAATCGTTCAAGTCCATAATTCGGCATGAACCATATT
TTAAGAAGTCTTTTACAAATGTTTAAACTTTATTTTAAGACTTAAGCTTTGAAGTTGAGTAAAGTTCATTTTCTTTAAAA
TGATATATGGGAACTAAGTATTCCCAAGAGTAAATGTTTTCACATTTAAGATGAGAGGAAACTGAGATTTCCAAAAGAGT
TTTGAGCAAGAAAGGGAACATCGATTCCAAGAGAGCTTTAAAGCTAAGTTTTGAGTAATTATCTCAAACCAAAGAAAGAG
TTTTGTTTTTACAAACATGTGAGCTAAGTATATTTTGGGAGTAGTATTGACCACCGATATAAGGATGCGAGTTCATATTA
ACTTATGTCTCCATAAACCATGTAGCCATCATAGGTAGAAAAGGCTCATACTTTTTAGATGATTCCTTAGTGTTTTTTAG
CATAGACTAGTGGATCCACTTAATGAGTTAGGTTTATACCCCCGGCAAGGTTTAGGACGGTCCTTGACAGAATGAGGTAA
GACGTTGTATCACTACTTAGGCTCATAGTGGTGGTTGTTGGTTAGAGAACTCCCACAGAAACTATATTACTTTATTATAT
AAGTAAATTTGAGTTTGTTATTGCATTTTCTTTAACAAACTAAGTTGTTTTTACTGTTTTATAAAGCTTTCCATATATTA
CATGTGTATTGTTGCTTTATATTGAGTTGAGTACCCAGAGTCGAATATCATATCTTTGAGTCGAATATCATATCCTTGAG
TTGAGTATCTTATCCTTGAGTACTTCTGAGTTGAGTAAGTTTGAGTAGTTTTGAGTATCCTTGAGTATTCCTCGTGTTGA
GCAAGTTTGAGAAGAGGTAAGTATGTTTCCTTTTTATCAAGTTCAAGCTTATGTTTATGTTTTAGAATTCCCCTTACATG
CTCGTACATTCCACGTACTGAGCCATTTGGCCTGCATCTTTTCATGATGCAGACACATGTATTCAGGATCATCAATAGGA
GATTCGTTGATACATCCGGGAGTTCGAGTTAGTTATAGTGAGCCTCCTTGTTTCCGGAGGATTTCATTTACTTTTCAATC
ATTGGACTTTCATAGACTCTTTACATCCTCAAAAGGAGCTAAGTCCACAAACACTTTTGTACACTTCTAGTACCTCCTTG
ATGATGTATTTATTTTAGTACTAAAAATCATCTGTATCTAATTGGATGGGTTGCTGTTTTGTTGGTGTTCTAAACCATGA
ACTTTGAAGATTAAGATTGAAGTTCTAGAATTTCTGATAAAAAAGGGCAACCACAGAGGAAGAGCTAAATTAGCCCAAAA
AAGAGCAAGATGTGTATATATGAAGATGTACTGTTATCTGATGTGCTTTTTTCCTATCTAGGCACAAGAAGCCAAGAAAA
TGAAGCTGCTGCTGAAAAGAAAGAAGGCTGAAAGTATGCGTTTATTAGAAATGGAAAAGAGACAAAAGCAGCGTGTGGAG
GAAATGAGAGAAACTCAAAAGAAGGTATGGCAACTTGGCCTCTTCTGTTGTCTATTTCGTGGCTTTTTGCAGCCTCTTTA
TCTTATATTTCTTTGTGTCCCTCTTCCATGCCACTTATGATCCCCCTGTATTAATTTGTGATTATAGTATATTTGGATTT
TTCTACTGTTTAACCTATCAGATGAATCTTTATAGGACGTAGAGAATATGAACTTGAAGGAACAGATACGAGCTGAAGTT
CGAAAGGAACTCAGTAAGCTTGAAATGACATGCCATGATATGGCTTCGGTGTTGCACGGATTGGGAATCACTGTTGGCAA
TGGCACTAGTCATGAGGTTTGGTTACGCTCAGTCTCTAAATATCTTCCATCTTCTTAATTTTAAATTACCTAATTCTACT
GAACGCAAATAATTCCAGGGAACATACTTTTATGAAACATTGGCATTCTTGTTTTGCTCTTGCCCTGATTTATGATTGGT
GACCTCTCTTGTTCTTAGCAATCATATGATCCTTTTGTTCTGGTCTTGTTTAAGAGAAGTTTAGTTGAAACATAAATGAT
AGATTGTAAGTCCCTTAAAAATCTGCTTCTTCTACAGACGAGCTACTTAGATAATCTGATTGCATTAAGTTTGTGCAGAA
AACTCAGCTAAATTAGCATTTTACAAAGTGCTCAGCTAGTATGTCTTACATTCTTGCAAATGCAAGATCTCAAATCTGTG
TATTAGATCAGCTATTATTCCTTTTTAGTGTTTTGGTTAGCTTTCTGATTATGTTCCCATTTTTTTCTCTCCCCCAATAT
TGTCTCATCTTATATTGTATTGGCTGTTGTTAGCCTGTGTTGAGACTCGGCTCTCAGATCCACACTCATATTGCAACATG
CCACTTGTTAAGGAAAGCTAGTTGTCAGGACATGCAGCACATTTTCTCATTTCTTGTTTTTACCTAGGATTTTGGGAGTT
GTCTTACTATCTTCTCTGTATGACCGTCTCTTTCTTCTATTTCTATTCGTGAAGTGTTAGTCACAGTTAGAGGAATAACA
CGAGAGACATTTCTTACAATAAATTCTTGTTTCAGGTTCGTGTTGCTTACAAAAAAGCCTTGCTGAAATTTCATCCGGAT
AGAGCTTCACAATCTGATTTACAACAGCAAGTTGAAGCTGAGGAGAAATTTAAGCTCATTTCTCGAATGAAGGATAAATA
CTTACCATCTTTATGACAATGACATAGGACATAAATGTAGTTTTTTCTCAGGGAAGATATTATATTTTAGGATGGAAATT
TTGTGTATAGGCCTTCAATGCTTGAACTTTTCCCATCACATGGAAAGCTGGACTTCAATGCTTGAACTTTTCCCATCACA
TGGAAAGCTGGACTCAAATGCAGAAAGGTTTTTTATATCCAGGTTTAGTTTTGTTCATTTCTTTTTGTTTTTTGTTATTG
TAATTTTGTTTTTCCATGGTTGAGATGGCTTTCAGGAATTGCTCAACAAAGGCTGTAATTTTTTCAATTTTTTTAAAAAA
AATTCATTGGTCACTGGTTATGTGACTTTAGTTGATTTTAAGGTCAAGTTTACATTCGTCGTGTTTTTTACCAAGGTGAC
ACTTATTTATTTTGAGATGGATGGAGTAGCTGAGTTTTAATCTTCAAATAGTTCATTTTCAATGGATTTTTATTGTAAAA
GATTCTTTTGCTCATAAAAGATTGTTGAACTCAATAGACATTTGACATAAATACATAGTTTTATTTGCTTGGACAAATAT
AAGTACAATTATACTTCAGATTAAACCAATAATCAATCCCACTTCATCTTTATACACATCTTAAATCTTGTGAAGAATGA
CTTTAACTCCATGCTGTGGACGAAGCATAAAAAGCTAAGCAGGAGAGTGAACATAAGTTGGTGAAATCGTGAACATATAA
CGTTGTAGAATCATCGGTAATTTTTGCTTCCATCATTGCAAAGTTCAAGGCTAAACAAGTTCGAGGTCCATAACCAAATG
GCAAGTATGCTACTGGATTGTTGTTTGTAGCTTTAACAACTCCTTCAGCAAATCTATCTGGTTTGAAAAAATGAACGTCT
CTCCCCATATTTTACGATCATGTTGAACTGCTAATGGTGATATATAGAAATGCATTTCAGGTGGTAAACTTAGCTTTTCC
TAGCTCAACTTTCCTTTTCATGAATGGTACCGGAGGGTACAATCTTAGAGATTCATCAAGAATCATGTTCATCTACATTG
GTCAAAAAATGTTGAAAAGTGTTACGTAATAAAATAAAAGTATTGAAATTGATAATAAACAAATGCTAGCAATTTTCAGT
CTTGATAGGTATGAGCAACGACTAATGTTGCCAGTAAAACATAGTATTAGTGGCGACTAATGTTAACACTAAAACATATT
ATTAGTGGCGACTGTTTTAGGTTTTAGCGGCGACTACTATTGCCACTAAAACGTAGTATTACTGGCGACTAATTTAGGTA
TTAGCGGCGACTAATGTTGCGACTAAAGCATAGTATTAGTGGCGACTATAATAAGTATTAGCGGCGACTATTGTTGATAC
ATAGTATTAGTGGCGACTATTGTTGATACATAGTATTAGTGGCGACTATTTTACGTATTAGCGGCGACTACATTTGTCCA
CTAAAACATAGTATTAGTGGCGACTATTATAAGTGTTAGCGGCGACTAATGTTGCCAATAAAACATAGTATTAGTACGAC
TATTATAAGTGTTAGCGGCGACTAATGTTGCCACTAAAACATAATATTAGTGGTGACTATTATAAGTATTAGCTCCCACT
AATGTTGCCACTAAAACATAGTATTAGTGGCGACTATTATAAGTGTGGTCCTAGCTATTATACTATGAAATCAATAATGG
TACATTTGTATAATATTTGGTGTTTATGCAAGTAAATTTAACATTTGAAATATCTCTTATGAAGATACACTTATATTGGA
TTAGATTCAGATTCATTATATCAAAATCAGTATGTCTACCTTCACAAGATAGGGGTAACTAGATTTTCTATCTCCTAATG
TCATTTTCATAAAGTTGGTAAGTATTTATCCTTCATTTGAGAAATAAGCTTAAATGTCTCCTCAGCTTCAACTTGCTGTC
GTATATCAGATTGTGAAGATCTATCTGGATGAAATTTCAGCAATGCTTTTTTGTAAGCAACGCGAACCTGAAACAAGATC
TTACTCTTAAGTAACACTTAACAAAGATGAAAGGTGTTTAGAGACTGAACGTAAACAAACCTCAAGACTAGTACCATCAC
CAACAGTGATTCCCAATCCACACAACACCGAAGCCATATCATGGCATGTCATTTCAAGCTATTATTCCTTTTTAGTGTTT
TGGTTCGCTTTCTGATTATGTTCCCATTTTTTTCTCTCTCCCAATATTGTCTCGTCTTATATTGTGCTGGCTGTTGTTAA
CCTGTGTTGAGACTCGGCTCTCACATCCACGCTCATATTTCAACATCCCACTTATTTAGGAAAGCTAGTTGTCAGGACAT
GCAGCCACTTTTCTCATTTCTTGTTTTTACCTAGGATTTTGGGAGTTGTCTTACTATCTTCTCCGTATGACCGTCTCTTT
CTTCTATTACTATTCGTGAAGTGTTAGTAACAGTTGAGGGATATAACACAAGAGACATTACTTACAATAAATTCTTGTTT
CAGGTGCGCGTTGCTTACAAAAAAGCCTTGCTGAAATTTCACCCGGATAGAGCTTCATGATCTGATTTACAACAGCAAGT
TGAAGCTGAGGAGAAATTTAAGCTCATTTCTCGAATGAAGGATAAATACTTACCAACTTTATGAAAATGACATAGGACAT
AAATGTAGTTTTTTCTCAGGGAAGATATTATATTTTAGGATGGAAATTTTGTGTATAGGCCTTCAATGCTTGAACTTTTC
CCATCATATGGAAAACTGGACTAAAATGCAGAAAGATATTTTATATCCAGGTTTAGTTTTGCTCATTTCTTTATGTTTTT
CGTTAATGTAATTTTGTTCTTCCATTGTTGAGATGGCTTTCAGGAATTGCTCAACAAAGGCTGTAATTTTTTCAATTTTT
TTAAAAAAAAATCATTGGTCACTGGTTATATGACTTTAGTTGATTTTAAGGTCAAGTTTATATTCGTCGTGATTTTTACC
AAGGTGACACTTCCATTGAAATTGATGGAGTAGCTGAATTTTAATCTTTAAATAGTTCATATTCAATGGATTTTTATTGT
AAAAGGTTCTTTTGCTCATAAAAGATTGTTGAACTCAATAGACATTTCAAATAAATACATAGTTTTATTTGCTTGGACAA
ATATAAGTACAATTATACTTCAGTTTAAACTCAATCCCACTCCATCTTTATATACATGTTAAATCTTGTGAAGAATGACT
TTAACTCCATGCTGTGGACGAAGCATAAAAAGATGAGCAGGAGAGTGAACATAAGTTGGTGAAATCGTAAACATATAACG
TTGTAGGATCATCGAAAGAGTAATTTTTGCTTCTGTCATTGCAAAGTTCAAGCCTAAACAAGTTCGAGGTCCATAGCCAA
ATGGCAAGTATGCTACTGGATTGTTGTTTGAAGCTTTAACTACTCCTTCAGCAAATCTGTCTGGTTTGAAAACATGAACG
TCTTCTCCCCATATTTTACAATCATGTTGAACTGCTAATGCTGATATATAGAAATGCATTTCAGGTGGTAAAGTTAGCTT
TCCTAGCTCAACTTTCTTGTCAACTTTCCTTTTTATGAATGGCACTGGAGGGTACAATCTTAGAGATTCATCAAGAATCA
TGTTCATCTACATTGATCAAAGAATGTTGAAAACTGTTACGTAATTGAATAGAAGTATTGAAACCGATAATAAACAATTG
CTTACAATTTTCAGTCTTGATAGGCCATCTGCATTAGGAACTTTGTGGCCAAATGATTCAACAACTTCTTTTCTTGCTCT
TTCTTGCCACTTCTTGTTTGTAGCTAGCAAGAAGATTGTCCATCCAAGCAAAATACTTGTCGTCTCGTGACCAGCAAAAT
AAAATGTCTTGCACTCATCAATGATATCGTCTATCGATATTCTGTTATCTTGATAAGCCTCTAGGAGTTTTCCAAGGAAA
TCACTTCCAAAGTTATGGTCTTCACCAATCTTTTCCTCTTCTCTTTTCTTTATTATTCGAGCAATGCAGTCATGTATGCC
CTGCTCGAGTTTCTCTGACTCTATTTCATCATAGCTTTTCCAAATTTGACTACATGAGATGTAACAAGTATGTTGGCTTA
ACTGATCAAACGTCGTTGATAAGCTGAACTCGTGGAGGAAGGGACTTACCTGATGCCTGGAAATCTAACTTTATTAGCAT
TTCCGGAAACTAGTGAAGCTAACTTCATTAGCATCTGAAATATGTTCTTTCCTTCTGAGTAACTACTTCCAAAAGCAGTC
CTGGAAATGATTTCTGATGTTAATAGCCTAAACTCTTCAAACACTTCAATTTCTTTATCTTGATAAATCTTCCAACGTTC
GAGCATTGTCTCACAACTCATAATCATCATAGGAATCATTCTCTACAATCACAAACATTATTGGAAAAAATTAGCACTAG
AGGAAGCAGAGGAACTTCCTTACCAAAAAATTGCACAAAATTCTTACTTTTAGGCTTTCTCCATGAAAAACATGGTTGGC
TAATTTCCTCATTTTTACCCATTTTTCGCCTTTAGATGACGAAACCCCATCTCCAAAAAGCTTCTTGGGAAAACCTTCAA
GATCCATTTTGGGATAATTGTTGTTTCTATTGCTCAGTATTTCTTTGAGAAGTTCTGGTTCAGTCACTACTAGTTCAGGT
TGCAGTCCATACCAGTAGAGAAAATTTGCCCCTATAGTTAAGTGACATGAGAAACAGAGAAAATACAAACTAAATAAAAC
AAGAAAATGTGTTATAATCATTTAAATTTACCATATAGTTTCTTCCAAGAAAATATATGAGGTAGAACTCTTGGAAATAT
GTCATGTGACAAGTGATCCATGGCTTTGTTTATGGACTCTTTTTTAATTTCAACAATCTCTTTGAAGTTTCCATGTAGGA
ACTTGTAAGAAGGACCTTGTATACCTTGAGATCTCATCATAAATTGTACATGAAATGGAGTCCACAATAGCTTCTTAACG
ATCCTAACGAGGATAACTAACAAAGAAATGAAAAGAAAACTCACGAGAATGATTATCATCATCATCATATGAATGATGAT
CGCGGTTTTCTTTTTTGAATCAAGATATTGAATGGACTTGAGAGTTCAAGGTTATGGTTTTTCGCCTTTTTCTAATGTAC
GGACTAAGGTTGAGAATATTAGCTTGAATTAAAAGACAAACAAATACAGATACTGGTTTTGGCTTCAACAATAGCATTTC
AAACCACCATTCTTGTTTTTGCTCTTGACAAAGACCTCGATGAATAGACGGTGTGGCCCATGAAAGTTTGGGTGTCGAGC
AACGTCTACAATGGATCATATCATGCTAAAATGGTGTACAATAATTCCATCTTATAAAAAAGAAATTGCAAGTGACAAGT
CTCAATCTGTGTACTGTTTTTCTCTTAAAAATATTATCAATTTTTCATATCTTATGTATTGCTGATGGTCATTCCTTTAT
CTTTATTATGTATGTCTTCTATTATAAGGATTATAATAAATGTCATGATTATATGGAATCAATATTGGTATATAATATTG
GCAGCTTATACTGGTCCCAGCTATTATACTATGAAATCAATAATGGTACATTTGTATAATATTTGGTGCTTATGCAAGTA
AATTTAACTTTTGAAATATGTCTCTTATGAAGATACACTTATATCGGATTAGATTTAGATTCATTATATCGGAAACAATC
TATCTAGCTACCTTCACAAGATAGGGGTAACTAGATTTTCTATCAACTAATGTCATTGCCATAAAGTTGGTAAGTATTTG
TCCTTCATTTGAGAAATAAGCTTAAATGTCTCCTCAGCTTCAACTTGCTGTCGTATATCAGATCGTGAAGATCTATCTGG
GTGAAATTTCAGCAATGCTTTTTTGTAAGCAACGCGAACCTGAAACAAGATCTTACTCTTAAGTAACACTTAAACAAAGA
TGGAAGATATTTAGAGACTGATCAGCGTAAACAAACCTCATGACTAGTACCATCACCAACAGTGATTCCCAATCCACACA
ACACTGAAGCCATATCATGGCATGTCATTTCAAGTTTACTGAGTTCCTTCCAAACTTCAAATCGTATCTGTTCCTTCAAA
TTCATATTCTCCACAGCCTAAAGAGATTCGTCAGATTGATAAATTAGTAGGAAAAATCCAAATATGGTATAAACACAGAA
TAACACAGAGGTAGTATAAGTGGCATGGAAGAGATACACAAAGAAAAATATAAGATAAATAGGCTGCAAAAAGCCGCGAA
ATAGATGACAGAAGAGGCCAAGTTGTTATACCTTCTTTTGAGTTTCTCTCATTTCTTCCACGCACTGCATTTGTCTCTTC
TCAATTTCTAATAAACGCATACTTTCAGCCTTCTTTCTTCTCAACATCAGCTTCAACTTCTTGGCATCTTCTGCCTGAAT
AGGTAAAAGCACATCAGATAACAGTAAATCTTACTTTCTTTTGGCTAATTTTAGCTTTTCCTCTGTAATTAGGCCCATGT
GTCATATATTTACATGGTATTAGAGTCAGGTTCATTCCCGTTTGGGCTCCTGGTCCATGCTCCAGTTCCCCCTGGGCATG
AAGAGCGGGAATGGACTAGTGCTTATATACTTAGGCAATCCTCCCCTCATGACTTTTGGGGCTTAAGTTACAGATTCGAG
CCTTGAGCCATGCGAACTAAGTATGATATTTAAGACGAGGAAGGTAGAAGGACATTCCCATTATTGCAGAGTTTTGAAGG
AGCTACTGTTGGTTCTAAACGTTGGCTCAAACAGATCTCTCGGCATCAAATACAAATAATAAATAAATAACCAGAATAGG
GTCATATATATAAATTGATTTTTCAATTTATGAGCATGAAAGGGAGAGAAGGTTTCATTGACCTTAAAGAAAGGGATCTA
ACTATCTCTTACAATCTTACTCTCTACATCCTGGCTGCAATAATTCCGATACCCCTGGAGCGTATAAGCTACAACAAGGC
AAACAAAGTAGAAAACAACAACAACAACAACATATCCAATGTAATCCCACAAGTAGAGTCTGGGGAAAGTAGTGTGTACG
CACCCCTACCTTGTGAAGGTAGAGAGATTGTTTCTAATAGACTCTCGGCTCAATAAATCAAAAGTAGAGAACATCAACAG
TCAAATTATCAACAGGTTACAGTCTAATGAACACCGAAAACATAACAGGAAACCAAAATTTAACAGTACAAAGTACACCT
GAATCGCCAACGCTTTTTGCCTAGACGCCAATTCTTCCTCTAATGCCTTTTTGTATTCAGACGTCTCTTTGATCCTTTCT
CTTTGAGTAGTAATACAATTATCATTGCTTTCATCATCGATGAAGATTATGTCACCTCGAAACTTCTTAGGTGTCGATTC
AGGAACATCAATAAAAATAACATTACTAAAACTTTCACTCAACTCAACATCAATCAGAATAACATGATCACCATCATTGC
ACCTCCTCAACATCTTTGTTCCGGTATCAGCTCGGACGGTAAGCACCCTCAATTTCCAACCTGAAGGTTGTGAGTTTGAG
TCGGAAGCAAAAAGGTGGGAGCTCCTAGGACGGATTAAAAAAATCACAAAAATGAGTTTTACAATCTATTTTCTCATTTA
TTTGAAGTTAATTAGTGAGAGATTAATGTAGATGATGGTCTTGGTAAGTGTAAACAACACTCTCCTCTGCTAGTTAATAA
GAGATTATTAGTAAAACATAAAATAATTCAGGTTTTAGTTTTACTTTTGGATTTTTCAATTTCTATGTAAAAAGAATTGT
ATTAACAAAAAAAATAATGAAATAGATGACTTATTTATATATTATTATATTTAATAATTGAAATATATATTTGTAAAGAT
GTTGACAGTCCCTTTGACTTCCAAATTTATCTTTCTATATTTTTCACATAAAAGCATAAACTTTATTTAAAAAAAAGATC
TGTTATTGTCTGAAAACAATAATCTTTAAAGTATATCATATAAAAATTATTTTATTTATTTTTAAAAATATGATATTCAA
ATGAGAATATTAGTGAAGAAAAAATAATCAAATAATATATTTTTTAATATTGATGATAGTGTATTAAATATACTATCAAG
AAATTAAAATAAAGAAAACTATCTCCAACAAATTTTGTGTTATGAAGTTAGATATGAACAAATATTTTTTTATGTGCTTA
ATTTTAGAATTGGATGATTTGTATATAATAGAAATAAATAAATGTTATTTTACAAGTTCAAAATTAGAAAATAATTGATA
AACTGTATCGAAAAATATCTTATGGAATTAGAATTTGTATAATAGAATTAGCTTTACACGTAATGGAAAAGAAAAGAGAA
ATCACTACAGAAAAAGATGAAAAAAGAGGAATAAAAAAAGAATGAACTAGGAAGAACTAAAAAAAGATGAAGTTAGATTG
TAATGGTTCCATATTATAAAGTCCATTAAATAATGGATGTTCACAGATATTTTTAGAAGTTTAAGAAATTGTAGTAATAA
AGATTTTGGTTTTATTTTGAAAGAAAAAAAAGGTTAAATTAGTCTTTTTATAATTATGGCCACATAATTCTGGCCTTTAT
TGACAGTCCCTTTCACTTTCAAATTCTACATTGAAAAAGTGAACAATTTTGAAGGCCAAAAAAGACGTGGGAATTGGGGA
ACATGAATAGTCAACTAAATGCGGAAAAATTACGCATTCATATCATACACACAGATCGAACCATTTAAATTTATATGTTC
TTTATTAGCTTTATTTTTGTTATCATCAACTTACTCTTGTCATTGTCCACTGTCTTTATAACATTGTTTGGCTAAATTCC
ACACTACTCGAGTTTTTGATCCTGACGTAGTTAGTATGAAATCGGTAAATTTTGTAATAAATGGTTGTGGACAAGTGATA
AATTTTGTTGGGCAACTGCTACTGAATTCGATAAATTTTGTTTGGAGGTTGATACTGAACCTGGTAAATTTTGGTGGAGA
ACTACTAAATTTTGTTTGGGGGTTGATACTGAACCTGGTAAATTTTGGTGGAGAACTACTAAATTTTGTTTGGGGGTTGA
TACTGAACCTGGTAAATTTTGGTGGAGAACTACTAAATTTTGTTTGGGGGTTGATACTGAACCTGGTAAATTTTGTTTGG
GGGTTGATACTGAGCCTGGTAGATGTTGCTGGAAAACTGCTAGTGAATTCGATAAATTTTGTTTGGGGGTTGATACTGAA
CCTGGTAGATGTTGCTGGAAAACTGCTACTGAATTCGATAAATTTTGTTTGGGGGTTGATACTGAACCTGGTAAATTTTG
GTGGACAACTACTAAATTTTGGGGCAGAATTGCTACCGAAGGTATTAAATTTTATTGGGCAACTGATCCTGAACCTGGTA
GATGTTGCNNNNNNNNNNNNNNNNNNNNNNNNNNNNNNNNNNNNNNNNNNNNNNNNNNNNNNNNNNNNNNNNNNNNNNNN
NNNNNNNNNNNNNNNNNNNNNNNNNNNNNNNNNNNNNNNNNNNNNNNNNNNNNNNNNNNNNNNNNNNNNNNNNNNNNNNN
NNNNNNNNNNNNNNNNNNNNNNNNNNNNNNNNNNNNNNNNNNNNNNNNNNNNNNNNNNNNNNNNNNNNNNNNNNNNNNNN
NNNNNNNNNNNNNNNNNNNNNNNNNNNNNNNNNNNNNNNNNNNNNNNNNNNNNNNNNNNNNNNNNNNNNNNNNNNNNNNN
NNNNNNNNNNNNNNNNNNNNNNNNNNNNNNNNNNNNNNNNNNNNNNNNNNNNNNNNNNNNNNNNNNNNNNNNNNNNNNNN
NNNNNNNNNNNNNNNNNNNNNNNNNNNNNNNNNNNNNNGTAAATTTTGGTGGACTAGTGTTACTGTGGCTCAAAATTTTC
ACTTGGCAAGTGCTACTGACGGTTAAGAATTTTGGTTGGCAAGTGCTAGTTACGCTGAAAAGATTCAGCAGGCAAGCATT
AGTGATACTGGAGGATTTTTGTGGGCAAGCACTTGTGAATTGGTTTGAAAGGATCAATCACTGGTTTCACGTAGCTTTAC
CCTATCTTATAACTATCGCGTTGTTTATATCTCTCTTCGTATATTATTGCTACTGCCAAAGAAGATTACTGCTCAAGGTG
ATGGATGGTAACTTTTTAGTAAAATTATTTATATAGTAGATGTTTTTACTGTGTCAGAGTGGGTTAGAGTCTACCATTGG
TTAGGGAATGGACTGGTAGTTTACTTATACGGACTTGAAAAATTCTCCTCTCATTAGCTATAATGTAATGGATATAGAAG
TAAACATCATGTGCTGCATGTAGTAATATGTTGTTTTCATGTCATGTAGTAATATGTTGTTTTCATGTCATGTGTCTTTC
TTAAATGTGAAAATATAAGGGGAGCGTTACGTTACGAGTTTTGGTTTGTTTTTGGTTGGACAATTGCTGTAGATTAAGAT
TGAAGTTCTAGAATTTCTGATAAAAAAGTACAACCACAGAGGAAAAGCTATATTTGCCAAAAGAAAGTAAGATATGTGTA
TGTACGAAGATGTATTGTTATCTGATGTACTTTTTACATACTCAGGAAGAAGGAGCAAAGAAGGTGAAGTTGCAAAAAAG
AGAAAAGGCTGAAAGTGATCGTTTATTAGAACTCGAGAAGAGAATGAAGCAGCGTTTGGAGGAAATGAGAGAAACTAAAA
AGAAGGTATGACAACTTGGCCTCTTCAGTTCTCATATTTCTTTGTCTCTATTCCATGCCGTGTTATCTGAATTTTTCCTA
CTGTTTAAACCAGCTGATGTATCTTTTTAGGACGTTGAGAATATGAAATTGAAGGAGAGGATACGAGCCAAAGTTGGAAA
GGAACTCAGTATGCTTGAAATGACATGCCATGATATGGCTTCACTGCTGCGTGGATTGGGAATCACTGTTGGTGGTGGCA
CTATTCATGAGGTTTGTTTACATTCCGTCTCTAAATAAATAATTGTTTACGCTCAGTCTCTAAATATCTTCCATCTTTGT
TAAGTGTTACTTAGAATAAATTCTTGTTTCAGGTGCATGTTGCATACAGAAAAGCATTGCTGAAATTTCACCCGGATAGA
TCTTCAGGATGTGATATACGACAGCAAGTTGAAGCTGAGGAGAAATTCAAGCTTATATCTCGAATGAAGGACAAATACTT
ACCAACTTTATGACAGGAAAATGATTATATTTTAGGATGGAAATTTTGTGTATAGACATTTCAATGTGAACAGCTGCACT
CAAATGCAGAGAAGGGTTTTATTTCCAGGTTTAGTTGTCATTTCCTCGTGTTTTTGTTGATGTAAGCATAAAGACAAATC
TAAACGGAAAAGGTTCAAAAATGCACTTAATGTATTAGAAATGGTTCAAAAATGTCCTTGTTCCATCTATTTGATCACAT
ATGCCCCTAATGTTAGTTTCAGTCTTAAAATTGCCTCTCCATTAACTACACAACTATATGATATTTAATTAAATTTTAGT
TATTTAAAAAAAGGTCAATTGTACAACTAAAATTTAATTAAATGTCATGTTTGGTAAACCTAAAATTTAATTAAAAGCTA
ATAAAAATCTGAACTGTATATGATAATGACAAAACTGTTACCTACATGTATCTGTCTTTATATCCATCATATAGATTCCC
TACACATCATTAGCAAAAAAACTTTGTTTAAATTTAATCTCAAAGTTAAATAGAGATGATGCATTTCACTCATTTCTCAT
ATCATAACTTAAACTACCTAAAGATGGATATAGGGAAACTTATCTTAGTCTTCTTTTTCACTACCCTTTGCTTCTATCTC
CTATGGACACTCGTAAAATTCGTTTACTTAGTATGGTGGATGCCACTTCAAACACAAATTAAAATGAGCTCTCAGGGCAT
TAAAGGCCCTTCTTATAGTTTTCCTCATGGAAATACCAAAGATATCTCACTAATGAGAAGCCAAACTATGGACAAACCTA
TGGTGGATATTTCTCATGACATTTTTTCAAGAATTCAACCTCATGTTCACATATGGACAAGGATGTATGGTAAGAAAATC
AATCGTTTATGGATTTAAGTTTTATAGGCCCGTGTAAATATTTCTTGTATTGTCTGTGTAGTTTAATCTGTGATAGCAGG
TAAGTACTAGTTTTATATGTAGTTAAGGATGGAGATAGAGGGGCACAAAGGGATCTGAACCCCCTTTGTTGAAGAATTAC
GTTGTATATATCAGGTCAAAGTTGAGTTTTTGTTATATTACATAGTTGAATCCCCTTGGTATCTATATATTAGTGATAAT
CCTGACTTTGTAATTGTTTGTAATTATCTTGTAAGTGACCTGATTGTGTAATTACGTCATCATCAGTGTATAGAACTTAA
ACTGATTGTTTAATTGTTCACTGTGTTTGGTTTGTTTGGTGACAGGGAGGAATTTCCTCACTTGGCATGGCTCAAAACCA
TACTTATTTGTCACTGAACCAGAGCTGATCAAAGAAATATTATCCAACAAAGAAGACACTTATCCAAAAATGGATATGGA
AGGCTATGCGAAGAAACTACTAGGGGAAGCACTTATAACAAATGAAGGTGAAAAATGGGCAAAAGTAAGAAAACTGGCCA
ACCACACTTTCCATGCAGAAAGCCTGAAAGTAAGTACTTGGAATTCTACGATATCAGTAATTTCGTCTTTAAAATTTTAA
AGTACTGATCTTAGTATGAACGGATGGAATATGCACAGCGTATGGTACCAGAAATGAGTGAAAGTGTACAGAAAATGCTA
GAAAGATGGAAAGAACACGAAGGAAAAGAGTTCGATGTGTTCAAGGATTTTGGGCTGTTAACAACTGAAGTAATTTCCAG
GACAGCATTTGGAAGTAGCTACATGGAAGGCAAACATATTTTCGAGATGGTGGCAAAATTGACTGCAATTACAGTAAAGA
ATGTTTACACTGTCAGATTTCCTGGAATCAGGTAGTCTGCATACTATTTAATGGAATTTCGTTAGGACGTTTATGCCTCG
TTTTTACTTATTTGTTTTCTCCGATTTTGCAGTTGGCTTATAAGAACAGATGATGAAATTGAAGCAGAGAAACTTGAAAG
AGGGATCAAGAACTCCATTCTTGAGCTAGTAAGTAAAAGAGAAAAGGGCAAAGATGAAATGTATGAAAAGTTTGGGAATG
ATTACCTAGGACAACTTATGAAGCTTTTGAATGAATCCGACACGAACAAGAGTATCACAATAGATCAAATGATCGACGAG
GTCAGGACATTGTATGGTGCTGGGCATCTTACAACGACAAGCTTACTTGGCTGGTCTGTTTTTCTCTTAGCACTTCATCC
CGAATGGCAAGAAAAAGCCAGAAAGGAAGTTGTTGCATTCTGTGGCCTTGAAAAACCAACTTCTGATGCAATTGCAAGAC
TAAGAACAGTAAGCAACAATCTCAGACTTGAATTGTGCTTATGTTGTTAGAGAGAGTACGCTTTTACTTAAATTGTTAGA
AAGAGTACATTTTTATCTACTTGATTATATCTTAAACATGCCCCTTCACGTGTCGGCCTGCTCCATTTTCATGAGCCATG
CACGTGGAAGTTCTTTTTAACAATGGATGGTGGTGAAACTTGAACACAAGACCTCTGCCTGCTTAGTGAGATCACATTTT
TATTTACTTAATTATATCTCCAACAGTTTCTTTTTGTCGTTTCTTGCAGATGAACATGATAATTAATGAATGTATGAGAT
TGTATCCTCCAGTTATTACAGTGACAAGGAAAGTTGAACGCGAAGTTAGACTAGGGAGCATGACTCTTCCAGCTAACATG
ACAATTTTCATGCCAATTCTGGCACTGCATCATGATCCTCGAATATGGGGTGAAGATGTTCACGTCTTCAAACCAGAGAG
GTTTGCAGAAGGGGTAGCTAAAGCAACTAACAACAATGCAGCAGCATTCTTTCCCTTCGGATTGGGACCTCGTACTTGTG
TTGGTCTGAACTTCACAACCAACGAAGCAAAGATTACTTTATCGATGATTTTGCAGCGTTATAAGTTCACTCTGTCACCT
AATTATGTGCATTATCCATCTGATATTTTCCTTTTGACTCCCAAAGATGGAGTTAAAGTTGTCCTTGAATCCATTTAGGT
ATATCAATGTCTCTAAATAATGTACAATAAATAAAGCTTCTGAATTCATGAGTTCTTATTTTTCTTCTTAATTTCGATTA
CTTGTACTGAAGATAAAACCTCACCATTTAAATATACTCAAAAGCACCAAATATTATACAATTGTAGCATTATTGATTTC
ATATTATAATAGCTAGGACCACACTTGCATAAGCACCTAATATAATATACCATTATTGAGTCCATATTTTATTATAATAA
AAGACAATGGATATCAAATCAAGATGATATTAAAACGATGTCTTCCTCACATAGCCATCAGCAACTCATAACCTAACTAC
CTAAAGATGGATAGAGGGAAAATTATCTTAGTCTTCTTCTTCACTACCCTTTGCTACTATCTCCTATGGACACTCGTAAA
ATTCGTTTACTTAGTATGGTGGATGCCACTTCAAACACAAAATAAAATGAGCTCTCAGGGCATTAAAGGTCCTTCTTATA
GCTTTCCTCATGGAAATACCAAAGATATTTCACTAATGAGAAGCCAAACTATGGATAAACCTATGGTGGATATTTCACAT
GACATTTTCCCAAGAATTCAACCTCATGTTTACACATGGACAAGGATGTATGGTATGCACACAATCATTTGTGTAGTTAC
GTCATCATTAGTGTATAGAACTTAAACTGATTGTTTAATTGTTCATTATGTTTGGTTTGTTTGGTGATAGGGAGGAATTT
CCTCACTTGGCATGGCTCAAAACCATACTTATTTGTTACTGAACCAGAGCTGATCAAAGAAATATTGTTCAACAAAGAAG
ACACTTATCCGAAAATGGACATGGCAGGCTATGCGAGAAAACTACTAGGGGAATCACTTGTAACAAATGAAGGTGAAAAA
TGGGGAAAAGTAAGAAAACTTGCCAACCATACTTTCAATGCAGAAATCCTGAAAGTAAGCACTTAAGAGCTTAACAATAT
CACTATTTCGTCTTTCAAACGTTAACATACTGATCTTGGAATGAACGGATGAAATTATGTACAGCGTATGGTGCCAGAAA
TGAGTGAAAGTGTTCAGAAAATGCTAGAAAGATGGAAAGAACACGAAGGGAAAGAGTTCGACATGTTCAAGGATTTTGGA
CTGTTAACAACTGAAGTAATTTCTAGGACAGCATTTGGAAGCAGCTACATGGAAGGGAAACATATTTTCGAGATGGTGGC
AAAATTGGCTGCAATTACTGTAAAAAATGTATACACTGTCAGATATCCTGGAATCAGGTAGTCTGCATACTATTTAATGG
AATTTCGTTAGGATGTTTATGCCTCGTTCTTAATTATTCATTTCTTCAATTTTGCAGTATGCTAATAAGAACAGATGATG
AAATTGAAGCAGAGAAACTTGAAAGAGGGATCAAGAGCTCCATTCTTGAGCTTATAAGGAAAAGAGAAAAGAGCAAAGAT
GGAATGTTTGAAAATTTTGGGACTGATTACCTGGGGCAACTTCTGAAGCTTTTGCACGAACCAGATACGAACAAGAGTAT
CACGTTAGATCAAATGATCGACGAGATCAAAGCATTGTATGGTGCTGGTCATCTTACAACGACAAGCTTACTTGGCTGGT
CTGTTTTTCTCTTAGCACTTCACCCCGAATGGCAAGAAAAAGCCAGAAAGGAAGTAGTTGCATTCTGTGGCCTCGAAAAA
ATAACTTCTGATGCAATTGCAAGACTAAAAACAGTAAGCAACACCCTCATAGAAAACCTATGTTGCTCGGACTCTTCAAA
AAATGTCGATGAGTGCATGTTGGATACTCCAAAAGTAGAGCATTTTTGGAGAATCTGACAGAGGTACAGCAATATATATT
TGGAGAGTCCGAGCAACATAGTCTAAAAGTTTTAAATTGTCAGAGAGATTATCACACTTTACTTTATTATATCTTCAACG
GATTCTTTTGTCGTTTGTTGCAGATGAACATGATACTTAATGAATGTATGAGATTGTATCCTCCAGCTATTACTTTGACA
AGGAAGGCTAAAAGAGAAGTTAAACTAGGGAGCATGACTCTTCCAGCTAACAAGACAATTTTCATGCCAATTCTGGCACT
GCATCATGATCCTCGAATATGGGGTGAAGACATTCACGTCTTCAAACCAGAGAGGTTTGCAGAAGGGGTAGCTAAAGCAA
CTAACAACAATGCAGCAGCATTTTTTCCCTTCGGATTGGGACCTCGTACTTGAGTTGGTCAAAATTTCACAACCAACGAA
GCAAAGATTGCCTTGTCAATGATTTTTCAGCGTTATAAGTTCACTCTGTCACCTAATTATGTGCATTATCCATCTGATAT
TTTCCTTTTGACTCCCAAAGATGGAGTTAAAGTTGTCCTTGAATCCATTTAGGTATATCAATGCCTCTAAATGATGTACA
GTAAGTAAGAAGTTATGAAAAACAAAGCTTCTGAATTCACGAGTTCTTATTTTTCTTCTTAATTTCAATTACTTATATAG
TGTGTACACAGCCTTACCCCTACCTTGTGAAGGTTGAGAGATTGTTTCTGATATAGTGTATCAAAATCAAAATATGTTAT
GCGTGATTGGGATTATAATTCTGAGCACTCACATAGATCAAAGTATCTAAAAAGAAACTATGTTTAGTAGAGTGATCAAT
TAATTTTAAGAAATTACGACTGTTAAAAACCATGCTAAAAAGGTTATTATGCTCTGACACAATGTATATCTTCATTGACA
TATAGTTAAATTTACTTGCATAAGCACCAAATGATATACAATGATGCCATTATTGATTTCTATTATAATAGCTAGGACCA
CACTTGCATAAGCACCCAATATTATACAATTGTAACATTATTGATTCCATATTATCATAATCCTTGTAACAGAAGACAGA
TAAAATAAAGACAATGGATATCAAATCAAGATGATATTAAAATGAGACTTCTCACTTGCAATCTCTTTTTAATAATATAG
AATTATTGTACTGCATTTTGGCATGATATAATCCATTGTAGTCGTTGCTGACACCTAAACTTTCATGGTCCACACCGTCT
GACATTCATCGAGGTCTTTGTCAAGAGTAAAAACAAGAATGGTGTTTTGAAATGCTATTAATGAAGCCAATATTCGAGCT
ACGAGTACATTAGAACATCATTCATATGATGATGATGATAATCATTCTCGCGAGTTTTCTTTTCACTTTCTTTGTTAGTG
ATCCTTGTTAGGATCGTTAAGAAGCTATGTTGGACTCCATTTCATGTACAATTTATGATGAAATCTCAAAGTATACAAGG
TCCTCCTTACAAGTTCCTACATGGAAACTTCAAAGAGATTGAGGAAATGAAAAAAGACTCCCATGGATCACTTATCACAT
GACATATTTCCAAGAATTCTACCTCATATATTTTCTTGGAAGAAACTATATGGTAAATTTAAAAGACTATCACACATTTT
TCTTGTTTTACTTAGTTTGTATTTTTTCTCTATTTCTCATTTCACTTAACTATAGGGACAAATTTTCTCTACTGGTATGG
ACTGCTACGTACCTGATATAGTAGATAAACATGATTCTTGACGGATCTCTAAGATTGTACCCTCCAGTACCATTCATCAA
AAGGAAAGTTGGCAACAAAGTTGAGCTAGGAAAGCTAACTTTACCACCTAAATGCATTTCTATATATCACCATTAGCGGT
TCATCATGATCGTAAAATATGGGGAGAAGATGTTCATGTTTTCAGACCGGAAAGATTTAAGATGTATATAAAGCACAATT
GTACTTAAATTTGTTCAAACAAATAAAACTCAGTAATAATTTATAATCACACAAACATTTGTGACTATACATAATCTTCT
TCTTAAACTCAACGTCAAATCAAACTGTACATCAGATAAATTAAGACAGAAGAACTAACAAAAGAGTCGTAATTTAATTA
ATACACAAGCTAGTAACTAAACAACATGCATCAATATAAGAAAAAGAGAAATAATTTCATTTCTTGCCAAGTTTTTTCAT
CATCACCTTCTTCTTTTTGTTAGAATTAGCCCTTGCATCATATTCTAAAATTGAAAAATCATGTTGATCAAACTTTTTCA
TTTTTTCACACACACCATTCAATGAGATAACAACAACATAACTTGAAGCACTTTCAATTTCCTCAACTTCACTACTTCAT
CATCAAGTATACATTTAGATGAGAGATATATGTCCTATTTAAATTTTAAAGGTAAAAATTATATTAAATAAATAAAATCA
TAATCATAATTAATTAGTTAAAGATTATATTAAATAAATAAAATAATAATCATAATTAATTAAGTAAATAAGTTTTGAAA
AGTACTTTTCAAATTCGGTAAGAAAATATTTCCTACAAATTTAGATACACATTAATATCATCTTATATTTTTATATTTTA
AATATTTGAATATAGAAGGCTACTCTTTTTGGAGATAAAATAAATAAATCTTATGTTATTGATATTTAAATATGTGGAGG
CTGCTGTGTCAATGAAAAAAAAAATCATTTTTTCTTTTAAAAAATAGAAATTCTTTTACCTTTTCTTTTACGTGTATGTA
TGTGAATCATAAGACATATTTTTCAAAGGATTACTATTTATCAGGCTAATTAAACATATTAAATTCATGTTCAACAATTT
TGATATTTTGAATAATATAAAATTAAGATTAAATCAATGGTATTGATGAATCTTCAAAATTTGTGGAATTTTACCAATTT
TGAAGAGTATTTTTCTAATTTTATTTACTTAATTATGGTTAGGAATATAATATAATCTTGACCTATAAGTATTAAATAAA
ACATGTCTTTCATCTAAATGTATACTCTTGATGAAATGGAGAAAACATATAATGAAGAGAAGCCGGATCGGGTTCAATAT
AATTCATGTATTCTCTCTCATCATGATTTACGACAAATATATCTCTATTTATTTGTTTTTATTATGGGGGAAATGCATAA
GTACCCCCCAGCCTATGCCCAAAATCCTTGAGACGCACCTAACATTTACTAAGGTCCTATGACGCCCCCCACCCCCCCCC
CTCCTCCCGAACTTATTTTATATATAATTTTCTACCCCTTTTCGGCCTACGTGGCACTATATCGTAAGTATTTTAAGTTG
TTAATTATTGCATTTTATAATACGAAAAAGGATCAAAATGCCATTAAATTGTGCTACTGCTACACTACTAGTATTAGTAT
TATTATTATTATTATCAAATGAATGCTGAATTGGTTGAATTCTGCAAAAAAGAAATTGATAGTTTATTATAAAAGGGTTT
GATAAAACCTTCAAATCTCCTTGGTCATGCACTGCATTTTATGTCAATAATGCAGCTGAAAAAGAACGTGGTGTTCCCAG
GTTGGCAATAAATTATAAGCCTTTAAACAAATATTTGAAATGGATTAGGTATCCTATTCCAAACAAAAGGGATTTGCTTT
CAAGATTATACGATGCCAATATATTTTCTAAATTTAATTTAAAATCAGGTTATTGGCAGATTCAAATATTTAAAGAGCAC
TCTTATAGAACTGCCTTTAATGTTCCATTTGGACAATACGAATGGAATGTTATGCCATTTGGGTTGAAAAACGCTCCTTC
TGAATTCCAGAAAATTATGAAGGGAGAAGGGACAAATATACCCTTGAACTTTTGTAAATGGTATGTGAATACCCTTCGTT
ATACTTTTAGGACGTCAGTATCCTTGCCGTCCAAATTTTGGAGCATATATACCCTTTAAGTTAACGGTGGTACATGTGTC
TCGATCTTAACCACTGACCTAATATTTGTTAAATTTCTGCCCAAAATTAAAAAAATTCACCCGAATTAATTTAGAAATCC
GGCCAAATACATAATACCCATAACCAAAAATATTAACCAAATCCCCAAATCAATTCACTTAATTTCAAATTAAGCAACTT
AAACACTTATTTAGCAGCATCTTTCCCCATCTTCATCCCCAAATCATCCTCAACACTAAATTCTCCAATTTCTCCTCAAC
TTTCTCATAGAAGAGGAAGACCCATCCAAACAAGCACAAAGACTGATACTAGGATTAGGATTTGGTTAAGTAGTAGGGTT
AGATTTGTTTGGAGAGAAGAGGTGAATGAGAAAGAGAAGGAGTTTTGGGGTCGGAGTAGGATCTTAAATTAGGTGTTTTT
TTTTAAACAAACTCAGAATATGAAAAAAATAATCAACTCATAGAGGAGTTATTCCTCAAAGCCAAAATCAACAGCAATTG
TCAATAGTCGTTGTTCTACCAGCATTCCAAAAAACTAAGTACCATAGTTGTCTTCTTGATATTTATATAAGACTCTACTT
TTACTTCCCTAAATTTCTTGAATAAACTGAAGTATCTACTAATTTACTAAAATATGAGTTATCCAATCTTATATTTGGCT
TCTCCCTCGAATCATGTTGAAAAAAGGTTGTATTTAGATGTTCTGTCTCTTCATGAATTGTGGAAGGGGAGATCTTAAGG
CGTGTCGGCTTTCTTGGCTAATGATTTAAAATGTTTTGCGTGTTTCTTCTCTGTTCCAGCAGAAGGCTTACTGCCAAGTT
GATGAGCATTTCCTTTCTTCTTGTGCTCATTCACAAGGGACATGGGCAAATTACTTCCATTCATTATGATATTGTAGTTG
TTAGAAAGCCGATCTTGGATCTCTTCTCTAAAGGATTCCAATTTCTCCCGAGTATTGATGAACCATCGGGGATCTGGCTG
TATCCTCATTGATGGAAGCTCCTTTGATTAATACTCGTGCTTCAATATTTTGCCCTTCCGATCACGCTTCGGCCTATAAT
TATACATCTTCAGCCGCCGTGTAGTGGCGGAGCTACGGTTGCCACTTTTGTTCTTCTCCCTTAGGTGAATTGATTTGAGG
ATTTGGGTTAAAATTTTTGGGTCATGGGTATTATGTATTTGGGCAGGTTTCTAGATTAATTCGGGTGGATTTTTTTTAAT
TTTGGGCAGAAATTTAACAAATATCAAGTCAGTGGTTAGGATCGCGACACGTGTACCACCGTTAACTTTATATCATCATT
ATTACTAATATTTTTTTCTTTTTTCTTTGATATTCTCTTATCACTCTTCTTCTTTATCATCTCCTCCAAATTATGTTTAC
AACTATTTTTTTTCTCCATTTTTTTTACTTATATTTTGTTTCAATAGATAAAGAGTGACTCTCCTTATATAGGAAAAATT
ATGTACATTTTAATTGTCAGTTTTACATTGGAGAACTCAATAATTTTGAAGGCAAAAATACTTTGGAATTATGTAATTCA
ATTAATTGTACTATTTGGGGAATATCAACAGTCTACCTATTGAAGAGTCTCACGACGGATGAAAAAAGAGACAGATCGGA
TGGTCTTTTCTTATATGATTTTCATGAAAGGGAAATCTAATTTTTTAAATAAATAAATTAAAAGGGAATTCTGGTTTGTG
ATGGCGTCACGTAGGCGGGCCTAAGGTTCTCTTTTATATATGATATATGATTATAGTCAAAGATTAGTAAAAATAAAATT
ATTCATATACTTATTCTGTCCTAAATTACCCGACCACACTTATTTTAAGAATTTAAATTTAAATTCAATTTTTCTTCATT
AACTTTTTCAAGATTTAGTACCTTTTTTTGAGTAAGTATATAGTATAATTAGAACTAAGAGTGTATATCTAACATAATTT
CTCTAAACAATAACATGTCAAAAAGTTGAATAAGAACCTATCTTCTTAAAATATTTTTTCCCTTAAATTTGTAATTATTG
AAATTTGATTGACTATACCAAATTCTTTTAAGGTGTGTGTTTGATATATATTTCCGATTACCAATTATCGTATTATTGAA
TTATCAAAATCAAATCTTTAAATTATTGAATCGAATGTCGAACCTCCTTGGTACTAAATTTTGCCTTTTAAGATGTCTTG
AGTTGGAGATTGATAAAAAAAAAAAAAAAAAAGCTTTTCGATTGTCTTATTAACTTTTACATTATAAGCAACCACAAAAG
AATTATTAATATTGATTTTTTGTAATTAAAAATAATTCTCTTTTCTGCTGGAAAAATATTGGTACCGTAAAAAAAATCGA
TTTTGAACTTAACTTTTATGTGAGATCTTTTCCTTTTTAATGCATCTCAAAAATAATGTTACTTTATTATAATTAAAAAT
AATTTAATTTTAAATTTCTCTTTTACTCCTAATGAACCACACAAATATGTACGAATTGTTTTAGATCCCAAATTTTTCAA
TAGTAGTTTTTTTTTTTTCTTAAACAACATACCAAGTGAAACAATGCCAGACAAAATAAGACATAGAAAGTAATAAAAAT
ACAATTTAATTAAAACACAAGTACACAACAAAAAGAGACGGCAACCATAATTCAAGATTGAAGACATAATGCATAAAACT
TAGAAAATAATACTAAGAAATTTATTTCTTGATAATCTTTTTCATCTTCTTCTTCTTTGAAGTGGCCCTTGCATCATAAT
CAAACATTGACAAGTCTTTATCATCAATTATTTTCATCATTTCACTAAGAAAATTCATTGAGTAGACTTCATCCAAAAAC
TCCTCAACAGTATGAAAAATTGAAGCACTTTCATTTTCAGTAGCAACTTCCTTAGCTTTGCTATTTTCTTCATCATTATT
AGTATTTTTTTCTTCTTTCTTTGATATTATTTTATCACTGTTTTTTTCCATCTTGACTAATTTTTGTGTAGATGTGGAAG
AGGGACTCTTCTTAAATAGGAAAAAAATTGATCCATTTCGATTGCTAGTTTAACATTGGACAACTAAACAATCTAACGTT
GGAAATATGCAATTTAATTAAGGGAGAAGGCTTAAATATGTCATCAAACTTTGGGAAAGATTTATTTATGTCATCTATTA
AAAGTTTGGTTCATCTAAGTTATTTTCGTTTGAGAAAAGGCGTCAATGGTTTATTTGAGCCTTTTCCTTTTAAAAGAATA
ATTTAATTAATGATGTATCCGAATTGTAATTGATCATATGTAAAAAAAAATGATTTTGCAAAATCAAAATTGTATTCAGT
TAACAATTAATGACATGTATGAACCTTTTCTCAAACAAAAATAACATAAATAAACAAAAAAATTAATAGATAACATAGAT
GAGTTTTTTCTTAATGTTCAATATATAGCAAATTTGAGTTTTTTTCTATTTAATTAATTGTACTCTTGGGGAATGTCAAT
GGTCAACTAAGCGTGGAAGAATTACTCATCAATACATTTATATCATACACAATTTGGTAATAGTAATTTAATTTATACTC
TCCAGGTTTAATTTTACTTGTTCACTTGTATTTAAAAAACAAATCAATTTTATTTATTCAGTTTTAAAAATTATATAGAG
ATAATTTATGATAATCTTCGCATGTACTCTTTCCATATTAGTTGATCATTATATTAAAAGCAGTTGTCTCCATCACAAAG
CTCATTATTTCCTTCATAACCATTTTTTTTCATCTAGATCTCTTGATAGAAAAAAAAGAATATTTGTAAGAAAGTATGAT
CTCTCTCTATAAAATTTTGACTTTTATCATCTTAGTTTAAAATTAAGCGTTTATAAGTACTTTTATAAATTAAGTATAAA
TTATAAAGTATAAATTATAAATTATAAATTAAGATTTCTTAACTTAAAAGAAATGTAGAATGTAAAATACTAGGAAAAAT
AGACACACAATTTTATATTTTATAGAGAGATCATAAATACGTTCTTACTAATTAATAAAATCTATTTCTTTCTTTCAAGA
TAGAAAAATAGAAATGCTTATGGAGGAAATAATAAGCTTTGTGATGGAGAAATTGAAGGGAGCCTTACTCATTATGATTA
ATTTTGTTGTTCAATTGCTACAATTTCTTGGTTGGGAAGTACTAGTGACACTAAAAACAATGGTGGTCAAGTGTTACTAG
CGCTTGAGAATTTCACTTGGCAAGTGAAGAATTTATGTGGACAACTTATGAATTGGTTCGACAAGGGTATTTTCACCAGA
GACAAGATTGTGAAACGTCTCTTTATAAATTGTTGCAAGATTGTGAAACAGCTCTTTATATATTGTTGGAAGACTGTGAA
ACATCTCTTTATATATTGTTGGAGATTAAGCAAAAAACTTATCATCATCATGATGAAATATCTATTTTTATGTTGCTTGA
CAAGCAAAAAACCTATTGGCAAGATGATGAAAGCTCCTGGCAGAAATATTACAATTCCATGAAGTAGTTTTGAGATTAAT
CCTAGATTATACTTATATAATCTACGAGCTTATCCTGGTGATATGCTTGCTTAGCTAATTAAGCATTTTAATTTGATGAA
GATTTATAATCTACAATGAGCACAACCTTTTGTAATGATAACTACTCCCTTAGTATATATTTACTTGTCATATTTGGGAG
AAAATGTCCAAAATCGTTCTTAATGTATGGGTAATTTTTTATTTTGGTTTGTAATATATTATTTTACATGATTGAAATGG
TTTTTAATGTGTCCTTCAAGTGTTTATTTTGGTCATTTACCCAAATTTAACTGTGAATCACATGTGGCTAGCTAACAGAA
TTTGTCATTATTGTCTTCTTTGTTAGCTCCAAAAAAAAATTCATTAAATCTAACACCATTGTATCTACTTTTTCTAACAA
AATTTACTATTTTTCTCTTGCGTGATTAAACATAAATGGATATTAGGTCAGTGGAATGTTATATTAGGCAAAAGAAAAAA
AATTGTTGGAGAAAGAAGAGAAAATGGTACTCGTTAGATTTTATCGAGTTCTTTCTTTGGAGTTAACAAAGAAGATAACA
ATATTGAATTTTGTTAGTCATGTAAAAATACATAGTTAAATTTAATATTTTTTTATATATAAATTTGTTAGATTTAAGAT
AAAAGATCAAAATGAACATTTTTTATCTTGAATTAAAAAACATTTCAAATTAAAGTGAAATATATTAAAGATCAAAATAA
TCATTATCTATTAAGGATCATTTTGGTCATTTTCTCCTACATCTTTCCTCAAATCATGTTCACCTTTTCATTTATTTTTA
CTTTTTTCGTACGAAAGATAATACTCCTTCCTGTTTCATTTATTATTTGAAACATGATTAATATTATTAATATAGTTAAA
TAAAAGTTACGATTAAGTTTGGTAGACGGAATTACAGGCAATGGGCATGGTGATGCAGCCAACACATTAGTATGGCTAGG
TCATCCAAACCCAATATTTTCAAGCTCAAAACATATTAAAAGTTACGATCAAGTTTAGATCTTGAATTCGTTTGACATAT
TTATCTTTTTGAATTTCTAAGTTCGTTACAAACTTCAATAATATTTCCTACGACGTTGAGCCTTCATCATCTCCACATTT
CTCCTATTATTATTTCCTCTGCAGCAGCAACGACAAATTAAGGACAACGACGACAAATATAATATTATGATTTAACATAT
TATATGGAAAGTTGTTTAAAAAAAACTACATTCTTGTAGAGGCGTATTCATAGACAATATTTATATAGTTAATTCATACT
CATAGATAGACCATTTAATTAGCATCAAATAAAAATGCTAATTAAGTACTACTAATTAGCTAGACAAGCATATCACCAGG
ATTAGCACGAAGATTAAGGAAATATAATCTAGGATTAATCTCAAAACTAGCTCTTGGAATTCTAATATTTCTGCCTGGAG
CTTTCATCATATCTTTACTTGATCTCCAGCAACATGTAAAGAGATGTTTTACGTTGTTAAAAAGTCTAACAAACGTTGTT
TTGAGATCATACATTATATTGAGCAGTAATCCGCCATGGTAGTAGCAACAATATATGAAGATACCTAGAAATACCGCGAT
TATGATATAGGGTAAAGCTACGTGAAACCAGTAATTGATCTTTTCAATTTTTGTCTCTGGTGGAAACAACTCGTTGAACC
AATTCATAAGTTGTACATATAAACTCTTTACTTGCCAAGTAAAATTGTCAAGCACTGCTAGCGCTTGCCCACCAAAATTC
TCAAGCGCTAGTAGCACTTGCCAACCAAATCTCCTAAAGGCAAGTGACACTTGTCCGAAAATATTTTGCAGTGACAATAG
TACTTGCCAACCAAAATTTCTCAGGGTAAGTGTCACTTGCCCCAAAACTTTTTGTAGCAATAATAGTACTTGTCAACCAA
AATTCTCAAGGGCAAGTGACACTTGTCCAAAAACATTTTGCAGTGACAATAGTATTTGCCAACCGAAATTCTTGAGGGCA
AGTGGCACTTGACTGAAAACTTTTAGCAGCGACAATAGTATTTGCCAACCGAAATTCTTGAGGGCAAGTGGCACTTGACT
GAAAACTTTTAGCAACGACAATAGTATTTGCCAACCGAAATTTTTGAGGAACAATAGCCCTTGTCCGACCAAGTTTACGG
GTTTCATTAACAATTGGCCAATAAAATTCATCATTATTTGTAGCACTTGACCACCAAAATTCATCAATATGAGTATGGCT
TCCTTCAATTTCTCCATCACAAAGCTCATTATTTCCTCCATAACCATTTTTTTTTTCTATCTAGAGAAAGAAAAAGATAT
ATTTGTAGAAAAGAATGATATCTCCCTATAAAATAAAATTTTGTCTCTTTTTCCTAGTAATTTACCTTCTACGTTTCTTT
TAGTCTCATGGCATGTGGGTGGGACACATCTTCCACCCAAGTTTTCTTTTTAGTACAAAAGATAAATGTAATATTTTCAC
TTTTATAAGACTTTAATTTTAATCCTTCCATTTCATGACCGCAAAGAATCATTCGCTTTAAATAAACAATTATTTAGTTA
AATACTATTTTCTTCGTCCCGAATTACTTGTCTATTTTTAAATTGATATACCTATTAAGAAAATAATGATTGACATAGTG
AGTTTACCATTTTATCCTTATTAATTTGTGAAATGATGAATTAAAAACTTAGGATTTTCAAGAATTTCTATTTTTTTCAA
AATAATGAATTGAGGGTATAATAGGTAAAAGAATGTCTTTTCTTGATTTGTCAAAATAGACAAGTAATTAGGTACAACTA
AAAAAGAAAAAGTGAACAAGTAATTAGGAACCGAGAGAGTAATTGACTATAAGTGTAAGCATATGTTTGAATTAGATATT
GGGTTTTTCTGTTTATAGGTTAGAAATTTAAATTTATGATTTTGGATTTTAACTTTTATTATTTTAGCTTAAAATCAAGT
ACTTATATAAGTAATTTTTTTAATTTATTCAAATAATACTAAAAAATATTTACAAATTAACATACTTGAAATAAATCAAT
CCAAATAAACTTTAAATGTACTACTACTCGACTAGCTAGGTTATATATATATATATGGGAAGAAAAAAAAAGAGTGAAAA
TGGAACATTTGATAAGAAAATAACTTTACAAAGATTACCTGTATAAAAATAAAAATTTAACATAAAGATTTCATAAAATT
ATCAAATTTACCCAAGATTATTGTGAGCGTGATTGTAGTAAGTCATATTTTTAGAAATTCAAAATAGCTATTGCTACATT
GTCATTTGTCACCAAAAAGTACTTGACCCAAAAGAAAAAAGACAAAATAAGGTAACTTAATAATGAAGAATCTTAAAACA
CTTTTGATTTTCAAATTTCAATGTCTACTCATAAAAATTAAATTTTTTCAATGTAAAATAGAATGTAATCGTATTTCAAA
AATCTATGATCAAACCAAAACACTTCAAATTATAAAAAAAAATAATACTCAAGCGTACTGCAATACACAATCAAATTACT
TGAAGAAACTAATACTTTTATAAGATTAATAATCACTTGTCGTTACATATATGAATACCTTCATTTTTCACTAAATATTT
TCGAATTTGAATTTAATAATATATATTTAAAATTTAATGTTATTGAATGTCTATTACGGTTCCCCTGTTGTCGATTGGAA
AATTGAGGCATTAAAAGATGTGGGAATTAATGAGATGAATTGCATACTACTATTTGGGTAATATCAATGGTTAATCCGAC
TTATAAAGTTACGACACAATCAAATTCGAACGAACAAAATATTGAATTGAATCGTATCAATCTCTAATACTATGTGGTTA
TTATCCGTTACAGAGAATACAAAAATAATAACAGAATAAATGTCTTATATCCAAATCAAGCAACTTATGCGAAGGAGTCC
AGACAAATGATAATTCAAACGAAATTCCACACTTCTTAACTAGGAAACGTTAGATTTTCATTTCGATTTACAAACTCGTG
TAATACCCTCCTAACTTCAAATTCAAAAGGAAAGGAATTACAGACAGTGGGCATTGTGGTGCAGCCAACACAATACTCAT
TAGTACATTCCTCTGATCAGGGGCGGAGCCAGTGGAACAATTGAATCGCCTTTGTTGAAAGATTATAGATGAACTCTAGT
AAATATAAGATGTTAAATTACAATATTCTTCTTTTTTACCCTTGTGAATTATTAACCTTAAAAATATACATTTGACCAAT
TTAGAAAAACTAAGTAAATGATTCATGCTCATTAGTTAAATTAATTAATCAAAATAAATTAATTCATATTCATCGATTGA
AAACTTGAGTTTCAAAAAAATTAAATAAGAATAGAAGGGTAAAGTTACATTATTTTTTAATGCAAGTACAAAGTAAAAAG
GTGACATATAAAATAGAACGGAAGGGGTATAAAATAACTAAATTCATAATAAAATATTTATAAATTTCGAAATACAAACA
CATAGTATACAAAATTACATAAATCCACACCATAAGTGATATCACGAGAGATGAGATACCTTCATTTATATCTAAACATT
TCGAGTTCGAACTTAAAAATTAAACAAAGTACGTAAATATCGAATACCAAATAATTATACCGAAATTATTTTTTTCGGGA
GCGGAGATCGCGGAAATAGGATTTAGGACTTTTTTCAAAATCACGCCTGGTCATCCTTACATTATTCCTTCCCGGAGCTT
TCATCGTCTTCCCATTTCCGCCGTCGCCGCCGCTGCAGCACCGGCGGAGGAACAAAATCAGCAGAAATCCAATTGGAATG
GTGTAATATATTGGAGCTATACGGATCGAATTTATCGAAGTAGATATCAGTGGAGGAACTTTTTCCAGTAACCAGTCCGA
TGAGGTTCGTACGAACGGCGTCGTTTTCACGACAATCTGCTTCAGATTTTCCAGTAACCCATCAAATAAGATCCGCGCAT
ATTCCGATACAAACGGTGTTGTTCTTTTGACGATCTCCTTTGCGTTTTCCACCATATTCATCTCCTTCAATTTCTCAAGT
GCAGCTTTTGCTACGCTCTCCACGTTCTCCATTGATAATTTTCTCAAAAAAAATAAAATCTCTGCTCCAATTATTGTCTC
TCTCACTCTGTGTATGTGACCGGCTTTTATAAAAGGGGAACGAATGACACTAAAATTTACTTATTTGTTACTCCGTCTAC
TTTTAATTGTCATAGTTTCAAATAATAATACTTAACTTTGATTAACATATTATCATATATTTTTTCATATATGCAAAAAA
TTGGAATGTATAATGTAGTTTTGAATATTTAAAATATCGAATTAATGTAATTTAATTTAACTTTGAAAATTAGTTAAATT
AACTTTTAAAAAACGTAACATGCTAATTAAAAGTGGACAGAGAGAGTAACTACGATTAGTGGCAGAGTTATAATTTTCAC
GATTCGAAATTTGAAAAAGTAAATACAAAAGAAAAAAAAAAGTTGTATAAAGAGTGTAATTTGAATGAACTCCAAAAGCT
TCATATTTTATTGTCTATCATACCTTTCTATGATTCAAATTATTGATATATAAAGTATGTGATAATAGAAAATAAATTAT
CTAATAAAATAATACACTATAATATAATCCGATACATTATAAATCAATACAAAAAAACCATCCAAACATAGTGTAAGCCC
ATGGTTTTGGTAGAAGGCAAGAGATTCTGATAAGGTTCCCTTTTTTCCAAAGTTAAAATTAAAAGTGTACTATAAATCTA
AATGGAGAAAATGACCAAATGATCTCCTAACCTATAGCTGAATTTTCAACTACACACTTATATTTTATGGAGGTCTTAT
>mtp_4907.scaffold_2
CTATATGATCCTTTTCTAGAAATCAGACAATTGTGTTAACAATTGTCTTATTTTCTTTAGGACACTATAATAAACCTTCT
TTCATTCTTTAGGATATCTAATTAACACACACATTCTGTTCTTAATTCCATTTTTCTTATTCTCCCACTCAGCACATGTG
CTGAACAATCCTATATCTAAACATGTCACATATTAGACTTACGTCAAATTCAACTAGTTCTATTGTTATTCAAGGTACTG
ATTTGAAAGACATTGAATTCAGAATGTGATATGTAGTTATTAGAACCTATCCCAAAAGAAACAAAATAACTAACAATAAG
GCAATAATTAATCTTATCATCTTCATAAGAGTCTACTTCTTTTCTCTTCCACACCAATCTATTATTATAGAGTGTCTGGT
GTAGACAATTGAAATGCAATTATTCTATAAGATAAGTGACTCATGAGATCTGCAGAGAGGTCTACATCACTACAATCAGA
TTGCAGTGACTTTATATATTTTTCATGATGCTATTTTCATGTGTTTTAAATATTTTGAGTTTATCAAAACATTTAGACTT
ACAAAACATCAAAAGAAAATATTCATATCATCAGTAATCTTCTTGAAAACTCAGAATACTCAAATTCATCTCTTGTCCAA
ATGCTCATTTACCGCACAAATCAAAATAGATTAATTATAACTTATCACTACTTTTTTTTCATTTTTAAGAGGAAAGGTTT
CTTAGTCATTTTTCCTTCTAAACAAAACTCACATGTTGGTAGTGACTTCACTTTCAATGAACCGTTATGTCTATCCATTA
ACCAACCTTGAAATTTTATTCAGAATAAATGACTTGGACGCTAATGTACAAAAAAATTTCATTCAATTTAAAAGATATTT
TCCCTTATGAGACAGATTAATATAATTCAATTCATGAGAGATAATACTAATAAAAGAATCATGCATCAATATACCACAAG
AAATAAAATATTCATCAAACTCAATGATAGGAGAGTTACAAACAAATATATTAAATACTCATCTCTTATCTAGTTAGAAA
CTGAAAATAATTCCTTCTAACATAAGGTACATGTACAATGCATTCTTTGAATTAATATATTTATCTCTACCAAAAGAAAA
GCTTAAGTAGTACTAAGTGGGTGTGTAAAGTCTATTGAGAATATGAGATATAATACTTTAAATAGATCATAATATTCCGA
ATAATCCCAAATAACAAAATTCAGGGCTCATTTATACATATATATCCATGCATCTCGAATAGCTAATCGATGGGATTGGA
GAACTAATCATGCAATACACATGTACAATGACTGATTATTCACTCCATTAACTTAGACAGACCTAACTCAGATGGAGTGT
CTACTGTTAGTTTAAGTCAAGTGAAAATCCTCTAGTTACATTGATCCAATCCGATATTACTTAGTTTAGGAGAGTTAATA
CAGATTATCAAAACTAGACAATTAAATACATAGTGATTTGTATCAATTTCATCCGATCGGGAGGAAGGTCTAAGCCAGCA
CATAAAACTAAAATTTCACTACTATTTAGTCAAATATGACCAAAAACTCATATAACGATCCAAAAAAAATAATTCACTAG
GTCGTTCTTATGTCATGGTCTACTATTTGTAGATGATGAAGTACAGTGGCGGAGCCAGAACTTTGACTAAGGGGTGTCAA
AATCTAAAGAAGTAAAATCGCGTAGAAGGCAAGAAGTGTAATATGTAATATATACACATAAAAAATAATTTAACACTAGC
TACACAGTGTAATTTTCCGACGAAGGGGTGTCAACTACATGTGGATTCGCCACTAATGAAGTTCTGATTGAAGATACATA
AGAAAAGATTAACGATAGACTGGAGGTTTAAAGATAGATCCTAGGGTTCAACAATTCATGTTGAGCAGCAAAGCAAAGTA
GTTAGAGTATAAATTCAGTGACATAACTCACGAGGCAAATGTGGAGGTGATTATTAATATACTAATCATGATTCTTAAAG
AGAGAAAATTTCAAGTATTTTGGTCAATAATCAAAGAAAATGTGAAGACTGATGATGATGTTATACATAGTATTAGAGCG
AGGTGGATTAAATGGAGGATCACATCCGACTTTTTTGTGTAGTAAGAATGTGCCACCAATATTTAAAGGTAAGTCTTATA
AAGTAATTGTTATGGGTAGATTGTTGGCTGATCAAGAACTTACACATTCATAAGATGAAAGTAGCGGAAATGAGGATGTT
GAGATGGATGTATGAGTATACTTGTTGGAGAGATAAAACTAGGAATGAAGATATTTGGGACATAGTGGAATGACCCCGTG
GTGAATAAGATGAGGGAATCGAGGTTGAGATGGTTCGAAGATGTGAAGATGAGATGCACATGTGCCCTAGTGAGGAGATG
TGAGAGTTTGACTATGGTGGGTCTAAAAAGAGGTAAAGGTAGGTCAAAAAAATATTGTAGAAATGTGATTAGACAAGACA
CAACAGACTTGAAGTTTATCGCATATATGATCATAGATAAGAGGATATGAAAGTCGAGGATAAGCTTACCGAGAATATGA
TATAGTTTTCCTTAAAAGTATTATTATTATTACTCCCATGCTATAATATTATTCTTTGATTTTATTATTACATGTTGTTT
CTTTTGCTTTAATTATCGTACTAATTTTTGTTGATATTATATTTTTCTCCATTGTTTCAACATAACTTCTTCACTACTCA
TGTATTTTCTTTTCATACCTAATTTTATATGCTTTACTTGAACCGAGGATTTATAAATAATAATTTATTTACCTTCACAA
AATTAAAAGGTAAGGTTATATATAACTACTCTTTCTAATCCCCTTTATCAAATTACCGTGAAAATATTGTTATTATTGTA
TTATCTTCATACTCATCTCTAAATTCTTTCTTTCCTTTTCTTTAATATTGGATAACAAGATGCAATACCTTGTTTCTAAG
GTTTTTCAATTTTCATTTTCACATCATTAGCTACTTATCACTATTATATTACTCTTTTTGTTTCAATTAATAACGTGGCA
TTGTTTGAATGAATATCAAATTTAAAAAAATATATAATTTAAAAAGTCTAAAACAAATTATAAATTTGCATAGGATAACG
AATCACCTCTTTAAAAGTTGTTAATAGAAAGACATGAAAAGCGTGAGTAGAGAGCTCACATGTAGTGTATGACTAAAATA
TTCACGTAAATAATGAGTGTATCTGTGTGTATATATGTTATATAAATCTCAAACTTGAAGAAAACACTCAATTTAAAACA
ATGACAACATCTCAAAATTCTCCTCCCAAATATTTACTAGAGGACCTAAGTGAAGAGTGTAAAAAATTTCTCTCTACCCT
ACCTAAAGAAAAAGGATGGATGGAATCAACAATCTACAATTTTCAAGGTTTTCGGTCATCATCAAGAGCAATTCAAGGTA
TGATTGCATGTCAACAACAATTTCAAGCTCAAGATAATGATATCATTCTCATTACATCTCCAAAATCAGGAATTGTTTGG
TTAAATCACTTTTATTTGCATTAGTGAATCGAAATAACCATCCTATTTTTGAAAAAGATCACCCCTTACTTTTAAAAAAA
CCCTCATGATCTCGTTTTGTTCTTGGAACTTGATCTATATGTTGATGGTCAAGTCCCTGATTTTTCATCATTCACTTCAC
CTAGACTCTTGGCAACTCATGTGCCCTTTGCTTCATTGCCAAAATCAGTTCAAAATTCAAGAACCAAACTTGTTTACTTA
TGTAGGAATCCAAAAGACACTTTTATTTCTATGTGAAATTTTGCAAACAATTTAAGACTTGATAATCACAAAGATACCAA
TTCCATTGAAGAAATGTTTGATCATTTTAGTAAGGGTGTGTTTATGGACCATTTTGGAATCAGGTTTTAAATTATTGGAA
AGAAAGTATAGAAAACCCTGATAAAGTATTTTTCTTGATGTATGAAGAAATTAAAAAGCAACCTAAAATTTAGCTTAAAC
GCTTGGCTGAATTCTTGGAATGTCCATTTTCCATAGAGGAAGAAAATTGTGAAGTTGTGGATGAAATATTAAGAATGTGT
AGCTTTGAAAATTTGAGGAATTTGGAGGTGAATACACATGGGAAAATGTCAGCTGGAGTGGCAAAAAATAATTTCTTTCG
TCGAGGGAAAGTTAGAGATTGGAAGAATTATTTTACTATCGAGATGAATGATAAACTCAATCATATCATTGAACAAAAGT
TTCAAGGATCTGGATTAAAATTTTCATATATTTGATTAGACATTAATATGTTATAATGTGCATTGAATGTAGTTTATTAT
TTTCAAAATCAATGTAAGAGTAGTTGTGTTTGAGGGTGATGTAACAAGAACACATAAAAAGAGCTCTATTGTAGCACTAA
TATATATTATTTTAAATGTTTATTACTCAAATTGTTGCAAATGATGTATTGATTTAAATGGAATGTACTTCTAGTGTGAT
TTCATTATTATTGATTGTTTGTAAAATATAAAAATGTGTCAAGTTCAACTATGAATAAAGGATGTACTTTTGTTATACTC
AAATTAATTTGATTCGATCATAGAGAAGTTTGTACTTTACTATCATTATCATTTTTAAGAGTTTTATATTGACGTACTGA
TGACAGTGGCACCCGTTGCACTAAAATTTTGTGTCTGAATCTAATAATCGTCACAGTCATTTCTCAACTCTTTCTTTCGT
TTGCAAATAAAGTAAAAAAATATTTCGAAAAAGGGAAATCTCATAATTAAATGATTAGGAAAAAAAAAGGTACAACACTT
TATATATATTCATGCATGTTTTCATAGAGCATGGTAGAAAATATGAAGCTTTAAATACGTGCAAGTTTAAATAACTCTAT
AAATTGAGTATTATATACTCTTCGTTCATGTTTAGTTATCTATTATATTAAAAATATTTTTTTACTTTATTTTTTACTTT
AGCATATCGAGAGAATGACAATTTTTGACAATTTTTTATTTTATTTTTAACATTAACAATACATTTTTCCAAATCATTCT
AAAGTCCATCAAGACTATATATAAATTAATATGAATATTATATTAAAATATTCACGTTATATATGTTTATTTAGAAAGAG
TGCAAAATTTATCAGGAATAAGTAAAAGTAAATGGAGAAAATATATAGTTAAATTAGATTATTTTTTTATTGTTGTTTAA
ATTAGATTTTCATGGTTATAAATTAAAGAATACTGATATAATAAACTCCAAAGAATTAATCTTGAAATTAAAATCATTAT
TTGACAAAGAGGACAAAACACGGCATGAATTTTGCTAACTATTCTGACACACTCACATTAATAGCACTCTATTAATAAAT
TAAATAAGTCAATCAAAGTAATTATTATTAACAGAAAGACATGAAAAATGTGAAGTGTTGAGCTCACATGAAGTGTATGA
CTAAACGCTCACACGTGTAATAAGTGTATTCGTGCGTATCTGTTTTAAAATACTCTGAACTTGAAGAAAATACTCAATCT
TCTAAATCATGACAATTTCTCCTCCCAAATATTTACAAGAGGATAGCCTAAGTGAAGAGTGTAAGAAATTGCTCTCTATC
CTACCAAGAGAAAAGGGATGGATTGGGTCATATATCTACAATTATCAAGGTTGTTGTACACCACCAAGATTGCTTCGAGG
TGTGATTGCATGTCAATAACAATTTGAAGCTGAAGATAGTGATATCATTCTTGTTACAACTCTAAAATCAGGAACTACTT
GGTTAAAATCACTTTTGTTCGCTTTGATGAATCGAGTGAAACATCCTATGTTTGAACCTAATCACCCTTTACTTGTCAAT
ACCCTCATGTTCTTGTTCCATTCTTGGAGCATACACTCTATGTTGATGGTCAAGTTCCTGATTTTTCAACTTTCACTTCA
CCTAGACTCTTGGCAATTCATCATGTGCCTTTTGCTTCATTGCCAAAATCAGACATGGATTCAAGAACCAAACTTATTTA
CTTATGTAGGAATCCTAAGGACACTTTTATTTCTATTTCGCATTTTGCAAACAATTTAAGACTTCATCACAAAGATACCA
ATTCCATTCATGAAATGTTTGATCTTTTTTGTGAGGGGTTGGGCCTTTAAGGTCCATTTTGGAATCACGTGTTGGATTAT
TGGAAACAAAGCATAGAAAATCCTAACAAAGTGTTTTTCTTGATGTATGAAGAAATTAAAGAGAAACCAAAAATTCAGCT
TAAACGCTTGGCTGAATTTTTCGAATGTCCATTCTCTATGGAGGAAGAAAATTGTGGAGTGGTGAATGAAATATTAAGAA
TGTGCAGCTTTGAGAATTTGAGAAATTTGGAGGTGAATACAAATGGAAAGTTGTCAACTGGAGAGGGAAATAAAGTGTTC
TTTCGTCGAGGAGAAATGTAACACCCCAGAAAAATTTTGAGCTAAGACTCGAACCGTTCTTCGTAGTGAGTGAGATTTTT
GCAAGGAATATAAAATTTCTTGAGTGTTACGGTCAGTAGATGTAGCACCTTAAGTTCCAAGAAGAACCAAAGAGAGTTCA
TTCAAGTCATTCCTAAGTTTTTTTAAGTTTTGGGTCAAATTCAAACGACAATAACTCCTAGTATAGGATGAGTTAGGTGA
GATACAAGATATAAAATTAAAGCCCTTCGAGTCCTCTTTCCAACGCCACCGAGTTTGCTAACTTTCGAGCTCTAAGTAAA
AAGTTATGACTGATTTACTAATGACGCACAAACCTGGCAGCAGCTCCGCGATGGCTCCGCGGTACGGAGCCAATACGGAC
CTCACTACCTGGTGAAAAATCATTCCGACTCCCAGCTCGTTTTAATTATTTCTTAAAGGCTATTTTAGTCCTAAAACCCC
TTAGGAGGTCATCTAAATTGCCCTAAACGAGTAGAAAATCTGTTTTCTTAAATCAAACCATCTCATTCACTCCAAAAATT
CTACGCTCAAGGGATTCAAGAAACGCTAAGGCTAGGGCTCATCTTTCAAAATTTTCCTTCAAGTCCTTCAAGAAGATGGT
TCTTTCAGGTATGTAAACTTCCATAGTGTTGGGTTTGTTCACCCACATGCCAATCATGTTAATGTCAGCTTTAAATTCAT
TCTAAAAGTTGAAGCTTTGATGTTCTTGATATATATTCTTGAATTTACTTTCGTTCTTGAATTGGGTAGAGATTGAGGAG
TTCTTGAGATTATTGTGTCGATTTATAGAGTTATTAGAGTTAGATTCTTGTGTACATGTGTTGGGTATCTGAATCTAAAG
AGAGGTTGAGCAAAAGAATCGAGTTTAGGTGAATTGGGGTTAGAAAACGAAGAAGGAAAAAGTCGGCCGAATCTGGCACC
TTGCTCCGCGTCGCGGACCTGTCTCGCCATTTCATAAAGTTTATCTTCGCGTCGCGGAGAGGTCATGGACCTCTCTGCCT
CAAAAGTTAATTCGCGACCAAATATTTTAATTCATCTCCGTGTCACGGACTTGCTTCCAGACAGTGATTTCTTGATCGTT
TTTCATGTTTAACTATTTAAAAACACTCCTAAACATCACAAGATCATTCCTATCACAAATCACAATCTTGAATTCATAAA
TCACATTCAAGGTAGAGTTGAGAGTCAAGTCTTGAGAGTTATTTCGGATATTTTGAGAAAGTCTCTTTGAGTCATTTTGA
AGAGTCTTTTACAACTTCTAGTAACTTGTTTCAAGACTCGAGCAAGTGAGTATGTGTCACGACCCGAGCCTACACCCTGG
ACGTGGCTGGCACTCGAAGACCATTGCTGGTCCTCAAGCGAACCCTCATCCTGGCTGACTACAAGCGGAAAACTGATTCA
AGCATACAAAGCTTAAAAACTGAAATAAAAGTTCATAAAACTTAAATACAAACTTTAAGTCCAAAGAAAACTCTGTATAA
TAAAATATATACAACTCGCCATAAAAAGGCAACTTTAGTCTTTAAAACATTTAATAAAATAAATGATACAGACTTCACAA
CTATACTGACTATCTATGAAGCCTCTAACTGATAAAGATGGAAGTCGGGACAAGACCCACGACATCCTAACAACTAATAT
AACTGAAAGGTAAATGAAATCCTCCGAAAGCAAGGAGGCTCACCATAGCTAACTAGAACTCTCGGATGTATCAACGAAGC
TCCTGTTGATGATCCTGAATACCTGTGTCTGCATCATGAGAAGATGCAGGCCAAATGGCTCAGTACGTGGAATGTACGAG
CATGTAAGAGGAATTCTAAAACATAAACATAAGCTTGAAACTCGATAGAGATGAAACATACTTACCTCTTCTCAAACTTA
CTCAACTCAAGGAATACTCAAGGGTACTCAAAACTACTCAAACTTACTCAACTCAGAAGTACTCAAGGATAAGATACTCA
ACTCAAAGATATGATATTCGACTCAAAGATATAATATTCGACTCTGGATACTCAACTCTGGATACTCAACTTTGAATACT
CAACTAAATATGACTGAACTTATTTCAATATAAAGCAATTTAAAACAAGTGCAATATAAAGAAACAAACTGTTTAAAAAC
ATGCTGTCAAGTATGTGTGTATGCAAGGATACAACATAACTCTGAAATGTATATAAAAATACAATAAACTGATGTATATA
AAAATACAATAACTTCTGTGGGAGTTTCTCTAACCGACAACCATCACATAAGAGCTATAGTGATGATACAGCGATCTACC
TCACACTGCCAGCGCATCCTATACCCGGCCAAAGGTATAGGACCTGAACTACTAATGGATCCACTAGTCTATTTCGAAAA
AGGTTCATCTAAAAAGTATGACCCTTTTCTACCCATGGTGGCTACATGGTTTATGGAGGCTGTGAGTTGTCTAAACTCTC
CCCCATATCGGTTCTCAATACTACTCCCAAAAATATACTAGCTCTTATGTTTTAAAAACATACTTCTTTCTGCTGATTTG
AGATAATTGCTCAAAAACTTAGCTCAAAGTCTATCTTGGGAATCTCAGTTTCCCTGTTTGCTTCATTTAAAAAGCTATTA
CTCTTTTCTGAAAATTAGCCCGAAGGCCCTTTGGAAATCTCAGTTTCCGTTCTTATTTAAATGTGAAAACATTTATAAAC
TCTTTCGGAATACTTAGTCCCCGTATACTTTTGAAGAAAAGGACTTCAAACTTTACTCTTTACTCTTTACTGAACTCAAA
ACTTAAGTCTTAAAACAAAGTTAAAATGTTTGTAAAAGACTTCTTAAAATATGGTTCATACCGAATTATGGACATAAACT
ACTCAATGCAAGGTTTTCAATAACCATAGATAGAACTCAAATACTTGGAACTCAAGAACTTCAATGATACTACTAATTTC
AAGAATGCTCAACTCAGAGGGTTCGTGCGGAATTATGAGCATGAACGACTCAACTCAAGGACTCAAAGATACTTCTCTTC
TCAAGACTGCTCGACTTATAGGATTCATGCGGAATTATGGGCATGAACAATTCAACTCAAAGACTTTATGGGTAACATGT
AATAGTCCCATGCTTAGAAATATAATCTCAAAGGGGATTAGGAACTCAATACTCAAGACTTAGAACTTGAAAATACTACT
CCTCTCAAAGATACTCAACTTCTGGAGTTCATGCGGAATTTATGGGCATGAACGACTTGACTCGTAGGTATACATAACAT
TATAAAACTCATGTATGTGACTCTTCTCATTCTCTGACTTACTTCCTCAAAACTTAGTTCAAATCGATAGTTGATCTCAA
AGGATTCACAATTGAACTCGAAGGCTTCCTTGAACTCTACTCTTAACTTTCTCTTGAATTTGAATTATGAATTTAAGAGT
TATGATTCATGATATCAAGGATCTCAATAACAATATAGCTATTCAATAATTAGGAATAGAACTTTTAAAAGAAACATGAA
TTCAAGAACTCTAAATTAACTTATCTCAAGAATACTCAAATCTAGGGAAAATATCCTAGATTACTCTTTTACTGATCTGA
AAGTAGATGTAGGGCGTGAGGACGAACTAGTCCAACACTATGATAGCCTTACATACCTAGAAGAAAAATATTCTTGAAGA
[truncated: 12,467 more chars]
