# Supplementary material for: Homologues of potato chromosome 5 show variable collinearity in the euchromatin, but dramatic absence of sequence similarity in the pericentromeric heterochromatin
Source: BMC Genomics. 2015 May 10;16(1):374. doi: 10.1186/s12864-015-1578-1 (PMC4470070; doi:10.1186/s12864-015-1578-1)
Supplement: Additional file 3: — RH BAC tiling path sequences. Description of data: Nonredundant, multifasta sequence files of the individual BAC MTPs. The sequence contigs and scaffolds in the MTPs can be either ordered or unordered, depending on the quality status of the tiling path sequence. [file 12864_2015_1578_MOESM3_ESM.zip › mtp_5242.fasta]

>mtp_5242.contig_1
AGCAAGAAACATCTAAATAAATTACACGTCGAAAAACTTAATTAGTAATAATACTTACCTGTTCTATTTTGACATTTGTT
TATTGTTTTTCTTCCTGTTTTGGATTTAATTTGTTGTTTTGCTGAAGTACTTGTAGTTGTACTCATTTTTTATTAAGGAG
GCAAACTAAATATTATGGTATTACAGTAATACCAAAATATGTTTCACTAAGAATTTTTTTTCATTTATTTATTAAATCAA
GACATAAACTATACAACAATATCATAAAAAAAATATTTGTTTCCGTGATTAAGTCTGTCCAAATTTTTTTAATAACTTTT
CTTTAATTTTATCTATTTGTGGGTCCGTGTTTACCTGATATAAAAATATACAAGTAATTTATTTTGCTATGTCAATATTT
TATTTAATAATAAATTTGATTGAGTGATTTTATTGATAGAAATGTCTAAGTTTAGTGATTTTATTGATACAAAACAAAGT
TCAATGACTTTGCTAGATAAATTCTCAAAGTTGAATGACCTTTTGAGATATTAACTCTACTCCAATTACATGTTTGACTT
TCGTTTTACTCTTATAAAATATTCACAAGAGATTATCCTTGATTTTATATGGATTTTTTATATTAATATCGTGACCCAAT
CAAAGTACTTTGTTTCTATATGTTCATCCATAACAATCATTCAAGCAAGATAAAAAAAAAATATGCCAATAAATTTGATT
GACGTGCTTTAAAATCAATTTAACGATAGACTTGATTCGTCTCCTTTTTAAGTTCAATGTATAATGATGATATTGGTCTC
CTTTTTCTCTGTGGCAATTTTTTTTTATCTTTATTTTTTACTCGATCATTTATAAGAATTGGTCTTAGGAAATTAAAAGC
TTTTTTAAAAAAAAAAAAAACAATGAAATACAAAATACTACTTGATTGAAAAGTTAATTTTGTAGCAGAGTCCGAATCTA
AAATCTCTAATTAAGGATGAATGAATACTTATTACTCACTAACAAATGTAACAATATTGGATTCACATGAATGATGTAAC
TTTTGAAGCATAAATTCAACACACAGGCAAAGCCCAAAACATAGTGAAAATATAAATTGGAACATATCTTATGTAATTAC
CCTCCACGTCATTTCCTCTTTATTACTTTCTTTTATGCTTTTAGAGTTTTTTTATAGCGAGTCCAAGTCATTTATGACTT
GTTGGGTTATGAGTGGTAGATTTGCACTCACTTGAGGCTTTTTAGTTCAACAATTAGTGTACTCAATGTCTAATTGTGTC
CTATTTTGATGATATCTTGATGATTTGCAGCTATGGAGGCTGAAGGACAATGCAACGATGAATGAATGAGAAAAGAGGCC
AAAACACTGAAAAGAGTAGAAATCTCCAAACTGTTGACCGCCTAAACAAAAGAGTGAATCACCCAATGGGCTGAATATCA
CCGAAAATGACAGTATTTGATGTCCAATATCAAGGAAGATTAGCGAAGAGAGGTCACATCGGTGATTCACCGAATTAATA
AAGGCGAACCCAAACTCATCGCTGAAAGTGACAGATTGCTGAGTGAAAATGAAGGTTAAATTAGGCGAACAAGGTGAAAT
TCGGCTACTCGCCGATCATAAAAGGCGTATTCCATCGAGTCCGCCCATTGAAGTTCAAACACCTAAAGCCTTAAGCCAGT
AAAGGGTGAACTGAAAGATAAGGATGACGATTCGCCGAATGATCAGTTTGGCAAATGGGGTGCGAAAGAAATTTTGGAGA
AAGTATAAATAAATTGGAAGAGAGAGAAAGTGATTTTTTGATCAATTTTTACTCATTAGACACTGGAATAGAGAATATTC
AGTTTTGTTCTTAGTTTTGAGGTTTTGGTTAACCTTATAATCGACATTTAAGGGTTGAAAACGAAGTGAGTGCTTAAGAT
TATTGTTCAATTTCAATACAGTGATAGTTGCTAACTTCATAGGTATAATTTCTTTGTCTTTTATGATGTGTAGCTAAAAC
CCCAAGTTCTAGGGGTGTGATTATGGGGTTGGTTGTTGATTTAAATTAGTGGGTCTTTTCCCTTGCTCTATTTTATTTTT
TTTCAATCATGAATTTGAATTGTTTAGCATGAACTTAATTTAAGGTGGCCAAATTAATCCTACTCTAGATCTCAAATTGG
TGCTTGAAAGAGACCAATAGGAATGGATAATTAACTCAATGTGTGAAACTTAGTTGATTCTAGTTGCAAAATCAAGGAAA
TGGGTTGATTTGTGAATTACATAGATGAGACATAAAGAATATTCTATGAACTAATGTTATGAGATCGAAAGAAGATTAGT
GTTACTAATAATTACCCAACTTATCTATGGTTCTTAGGCTTTATTGAGCAAGCAATTGTATGCCTAGTTAACATCAATGC
AAACCTCCACACCCCTAGATTTAATCTAAACTATCTTTACAAAAATTAATATTTGTTAGGTTGATTGTTACCTTTTGGAA
GAAGTAACTTGCTTCTTCTTTCTCCTCTATTTTTTTTTACCCTTTTTCCTTTTTCTTTATTCCTTAATTTTTGAGTATTT
TTTTGTACTTCTATAAAAATAAATAAAATTTTGAATTGCGTCCAATTTAAAGAAAATGATTAATTAGATGAATTCATTTT
ATTTTATTTTTGAAATGGAAAATAAGATCTATTTTCTCTTTTTAGATTACATTAGGTTACGAATTTTAGTTTTTTTTTAA
AAAAAAAATGAAATATAACAATTTGAAATGATTAGAAGTAGAATTTTCAATAAATTACCAAGGAAATTATCATAATTAAG
GTATTCACGATTTCTTTATCCGCATGAAATTGATTAAAATTCGTGAACACTTATAGATTGCCTATTTATTAGTTCTTCGA
ATAATTTTTAATAATAATTTATTACTTTAATAAATGAATGATATAGTGTTTGAATTAACTTTAATAAGGAGTAGACATGA
TATTGTATTAAAACTATAAATCTAGTAATTCGATTTTTGACTTTTAAAAAAGTCATAACATTATAATGTCAATATTTATT
TTTTCAAAAAAAAATTGATTGTTTTCTCTGATGTCAACTTAATGTGAAGATTTATTGTTTTTCCTTAGTTATTTTATTTA
AGAGGAAACACAAATCTGGACTCTAATCAAAATAAAATTTGTCTTTTTATTTCTACTTAATTATAAAAAGTTCACTTTAA
ATATGATGATATATAATTTTCCTAGTTTTTAATAATATACGATGATATATAAGTTATTTGAAAAAACAAAAGGTGTGTCA
TCCCAAAAAAGAAAGCTATATCTGTAAGAAGATAAGGTTAAGCCATAATCTAAAATGGTTGGAGTAAAGTGTATGTGTAT
GTCCATGTCCACAATTTTCGCATCTTCATCTCTACCACCTACTGACCCTAAGTTAAAACCTCCATTTTTCAAAAGCCAAA
CAAGAGTTGAAAGGAAACTGTCAGTTGCAGAGATTGAAAGAGCCATTGGTGCTGGCATTTTTAAAGATAGAGATACCAGC
AGGTACGTATCCCTTCTTTTACTGGCAATTGGGCGGGTTGAGTAAAATTTGGGCAAGTCAAAATGAGTTAAGACAATAAA
TGAGTCAAGACTCAATCCAACCCAAATCTGTTGTGGCCAAAATGGGTTGGGTTAAAACAGATTAGGCGACAAGTTAATAA
CGGGTCATAACCCAATTCACTCAATTTTTCCTAGGTTTTAATAGTTTTATTTGTTATTTTATAAGTTTTTAGTATCTAAT
AAAGAAAAATCATTATTAACTATAAATAACATATAAAATCAAAAAAGAAAATTAAAAAATATTTTGACAAGATTTTATCA
AAAAACAATTTGGATTACATATCAACCCAATTTTTAATGGGTTGAAATGTGTTAGGTTGAGATACGTTGAACTAACAAAT
GGACGGATCAATAACCAACTCAAACCTAAATGGATTGGATCGGATTGTACGGGTTGAGTTTGATTTTGCCACGCCTATCT
GATATTACCATCTCAACTTTTTCTTTTTTGGTTTAATTTATTAAGGAGTGCAAAGGAGAATAAAACATTGTTTGATTCAA
TTTTGTCCAATTCTGTTGGGGAGAATGAAGGGGATGTTGAGAAGAAGCTAAGACAAACTGGTGAATGGCTTATTCATAAA
ACTGAAAACACATCTGCCTCTACTGGTAATTATTTAATTATTTAATTACTTTTCTTTTATTTACTTCCTTGTAGTATATA
CTAATATATTTTAATAAATATTTTGTCACAGGAAAACAGATTTTAGTTGCTGTCTTTCAATGGATTCTACCAATGTGGAT
TATTGCATTTCTTCTTGCTTCTGGGATCCTCAACCTACCATTTCTTGATGACTTGCTTTTGTAAATAATTATATATCCCC
TTACATATTCAACTTATATTACTTTCTTTCATACTCCCTCGGTACATTTTTATTTTGCATGTTGCTAGGGGGTGCAATTA
GGAAGGGGGAAGGGGTGTCACGCGTGACATTGTTTTGTCTGAAAAAATTGCTAAATAGGTACATATGGTTAAGAAACGAA
AGCAAACTTAGAGGGTCTCTATATATTATAAGTGACACTACTTGAACAAAAGAAGTGCGTATCTTAGTTGTTTTTTGTTT
TATTTTTTAGAAAAAATATAATAATATACATAAATTGTGTTTTATTTGTATTTTTTTGTAAATATGGTTTATATTATTTC
TTTATTTATTTATTTTCTCATTTTAAAAACTGCATGTTGCACTTTTTGAAAGTCATGACTAATTTTCAAAATTAAATTAG
ATCACATTAATTCATATTTTAAACAGAAAAAATAGATATTCAAAAACTATATGAATAAAGTACTATAAATTGCAATTTTT
GTATATCAATATAATTAAAAAATATATCTTAAAAATGTTAGTCAAAGTTCTTATAGTTTGACTCTAAAAGAGGAAACCAT
CACAATTAAAAGTGGACAGATTTTTTTTGCAAAAATATTATCATAAACTGCTTACCAACTGAATAATAAATTCAAAAACT
CAACTACTAGCATCTAATACTGGGGGAAAAAAAGGAGAAGCAGAATTGTAATATGTAACATATATTAAACTTGTACCTCT
AGTAAAATTATCAATTCTAATAGAGTTTTGAAGAGAATGCGTTGAGAATTGTGATTCTACACACATTCGATCCTTTTGCA
CTATTTTGTATGATATTCACAAATTACAATGAAGTTAAGCCAAGGTTTAAGGAGTTACAAAAGTTTTGGTACAAGTTAAC
TTATAAGAGACTATACGAATAATTTATCTTAATGAGCTGTATAAAAGGTTTAACTTTGAACGAGTATATCTCAAGATACA
AAGAGTTAGGTATTAAACCCACCAAATTTGTAACACCTCTCACGTTCACAGTGTTTAAATTAGGACGCCAAATACTTACG
AGTTTAATCTTATCGTTATACATCACCTGTCGCTGAGATATTGGGAGAGTGAGGATGTAAATGGTTGGTTGTATCAAAGG
AGTGATGTATGAAGGTGTTCGAAGTATTGGACCAAAGTTAGAAGCCAAAGGGAGTCTTGAAATAAAAATTCAAGTTGAAG
ATTTCATTACGACAATACATTTCAATAATTTGATATATGTCTAACTTGAAACGAGCATATCTCTCAATATATAAGGATTT
AGAGGTCCTAATACCTATCAGCTTAAAGATCTCTAGGTCAAGTTTCCAACAACATAACCTCTCAACAATTGAAGTTTGGG
GCAAAAAAGTTCTGGGTTATGCATGTTTTACCTAAAGTTGTGTGTAAATTTGATATTTTTAAGATTTCAACTTCATGGAC
CATTACAAATAGACATGTTAGGTAGTTTTTATAAAGAGTCGACAATTTTAGTTAGTTTTAGTTTGTCACTCAGTTTAGAA
CAAGTTCTTAGGTTTTTCTCTATCTAGTTTCTTGAACGAAGAACATCAACATGCTTTCAAGTTATGGGAAATTTCAAGTC
CCAGTAACTTAATCTAGTAGAGTGCATCCGTAGGAAGTGGGTCAAGGTATGGGAAATTTCAAGTCCCGCTAACTTAATCT
ACCATTAACCAAGACAGGTCGTGGGATGTTCTACAGACCGTTGATGGGTTTCATAGAAGAACTTCAGGTTTAGTGGAAAT
TTTGGGGATAAAGTTGAGTTCTATGGTTTGGGTCTACAGACCATAGGATGTTTTACGGGCCTTAGAAAGGCCTTATCAAA
GTTGGATGAATTTTAAGGTTCCAGTACTTAGTCTCTGGTTTACCAATACGGTCCGGAGAACTTTCTACAGAGTAGGTTGA
ACCTGTAGTTCGGTCCGACAGTTAATTCATAAGGGTATTTGGGTCTTTTCCTAAGCACCTAATACATGTACCACATCATT
TTAACCTATAAAAAGAGACCATTTAACTGAATTTACTCCTAAATCTACCGATTCCATTTCATTCCCCCAAAATCCCCAAA
ATCCTCTCAAGAGCAAGGAAGAAGGAGCTAGGGTTTCCAATTCAATCATCCCTTTTTCACCATTGTTTTGGTCTATAAGA
TCAAGATATGTAGAGAGTTCATCAATGGGTTTCATTCACTCATTGAGTCCCAAAGATTCCTCTTATTCTCCAATTTAATT
TCTCTAAATTGGCTAGATGTTCATTCAATTCCTCATGAATTTTGTTTGTATGAATTCAATTATTTGTTTTTGATCATATC
ATGATAGTTTTGACATAATTACATGCTTTACAATCAATTTCATATGAACCCGTGCATGATACATGATATTGACTATGAAC
CCTAGAAGGGTATGAATTTATAAAGAAATTATGAAACTATGATTGATGTTTTCATGAAAGATATGCATGGTTTATGAAAA
GGATTGTATTATTATCTAGGTTGCTTTAAGACAAAGGTTTTGTCACATTAAGGGATCATGGTATGGTGAAAGGTTTTCTC
ACCTATGCATGATTCACGGTTTAAGGAGTTATTCTATGATGTTTTAAGCTTGGGTTGGTAACTTAATTGTGTTTTTCCAT
GTATGATCATATGCGTATGGTTATGACTATTCCATTGAGATTTTTACTTAGTACCTAGAGGATATTGAGATGGAGGCTCT
CCCGTTAGTAGAGAACGGGTCTCTAGTAGCAATCTCTTTATCCCTAACTACGTACCCCCGTAGGTTGTCTTAAGTGACAT
AGCTAGTGGATCCACCTAAGATAGAAGTTAAGGTCCTTGCCTTGGCAAGTGAGGACATATTTTTTTGATGTGGGAGCAAG
ACACCAGATTCTATCTTATAGCTCACATGGTCTATATCGATTGAAATGCATATCCCACAAGACGAACTAAGTTAATTTCA
AATATTTTATGAAGTTTTCCTTATATTTATGATGCATTGACTACGTTCAAGTTTTATGATGTTTCATTAAAGGCTTTTAT
GATGATTAGCTTGGTAATGCAATTCATGTTTTCAATTATGTCCCCTTATTATTATTTTATATTTTTATGTATATCCATCA
TACTTAGTTCATGGAAGTACATTCCATGTATTAATGCATACTTGTGCCTACATTATTTCACTAATGCATACTTGTGCCTA
CATTACTTCACTAATGTAGGGTGTGTCGCTTCCTCTCCCTCCGCTTGTGGCTAGTTGGTGATCTTTTGGAGTTCGTAGAG
TTGGTGACTCATCATGTTCTAAGGACAAAAACATCTTTACTCTGGTTTCCTTATATTTTAGTTTTCGAATGTTGTGCGTA
GTGTACATGTTACGTCCCGACCACTTTCTTTGATGTACTAGATGGCTTGTCATGACTATGAAATTTCTGCTTTACAAAGT
CAAACTCTTTTATTCATTGATGAAACTCTTTGCTTTTATCTATTATATTGTTTATATGTATGTCAAGTGGCTTGTGTAGG
GCCTCTCAAAGTTCTTATACACCATGTCACATCTAAGGTGTACTTTGGGTTGTGACAAACTTGGTAATCAGAGCACAATG
TTTTAGAAAAGGTCCTAGAATGTCTGACAAGCTGCGTGGAGTAGAGTCTTGTTCATGAATGTGAAGTGCATCACATATAT
GAATCAGAGGCTACAAAGCATTTTGAAAACTTCACTTCTTTCATTACTCTAAAGTCATCCCATAGAGTCTATCCCTATAA
AGATCCTTCTCCTAAATAGTATTCGATCCTTTTCAGGAAATGGCCCCTCAAAGATCTTATGTGAGAAGGAACGCGGTCAA
TGACAATGTGGAGCCCGAGGTTCCTCAAGTTTCAGTTGAATCTTTGGCGAACAAGTGACTCATGCTGAATTTCCAGCCCT
TTTTCAAGTGTTGGCTCAAGCTATGACGACCCAAGCTAATAGGGAGACTAATGCTCCCGTGAACCCGAACATGGGTACCG
CGACAACATTCCCAGCCGTAGTGATGTGAAAACTTTGACAAAAGGGTTGGTTAAAGATTCGCTACTTTGAAGAGGTGGTT
TTTCATCTTCAATAAGTGAGATTAGAGTTGTAAAGATTTAATTTATTTTACTCTTTTCATTTATAATTTTATTTGAAAGT
GAAAAAAATCATGTAACCTCTTTATCTATCAAAAGTGCTTCTTTTAGAAATGTTTCTTTTTTCTTTAAGAATTTCGGATA
GATGCACAGGATTAGGACACATGTATGTCCATTAGTATAAATGATAGAAATGCGTAAAGACACTAATGTCTCAATATTAT
AAGTGTACCGTTTACGATAGTTTAAGGGTATATTTGTCTTTTTTTCTCTAAAAAGAATAATAATCTCTCTTTTCTTTTTC
TTCATTTGGTCAAAGATGAAATTGAGATATAATTAACTTAATTCTTACTACCTTCTTTTATAAAACATAATCAACAACTA
ACAGCAATTCTTACAATGTCAAAACTAGTTGTGCAGTTGGAAAGAAATTATAATGTCCACAGGACCAAAGTACATTTATC
TCTGTCTATTAATTACGCGTTTTTGGCTAGAACAAAAATAGGTTGAAGACTACTAATACAGGATTTCATATATCGTTTTA
TTTTACAACTGGTAAAAAGCATATAGCTGAGTTGGTTATGTAGGTAATGTCCTAAGCAGTCTCAGAGCTCGCATCCAATG
TGACCCTTGAGCTAATACAAGTCTTCTCAAAATTGGCACACTTCCTGCAGCTATAATTGCAGCATGATTCTCACTCTCCA
TACTCAAATTATATAGTATTGCTAGAGCTGCTTCAACAGCTCGCTCGCTCCCATTTTCAAGCACCTTCACTAACGGAAAT
ATCCCTCCTTCTGCAGCCACGGCTCTGGTGGAATTCACCACCTCTTCAGAGATTATTCTGTTCAGTTCTACAACAGAAGC
CTCTTCTACTTCCCGTGAATATGAGGTCTTCATCTGTTCTATCAGCCTTGGGATCGTCTCATAAAGAGTTACTTCTAAGT
TGATCGGATTATCATAGTCAAAATTTGGACCAAAGAGATAGCTGAGCTTCACAAGACAGGCAGCAACCCAGTCTTTGTGG
TATAGAGGGATGTCAGATTTCAGAACCTTCCGCAGTAATTTTGTGAAATGAGATGCATTTACTTTATGACAGAATTGCTC
AAAGTCCAGCAGTCTTGTAAGTAATCGAGATGCTGCAGATATCGCATGACCTGCCTCTTCTACCTCAAGGGCATATAGTT
CCGGTTTCTGCATATCTATTTCAGATTCTGTATCTACAATATAATTGTTGAATCCAGTTAGTTATGTCCAACAACAGGAG
GAAGCAACAGAATTTAATGTAAATATTCTCTGGTCATGATAGAGACTATTATTTTAGCATAAGATCTTCATACCACAAAT
GTAAATAAGAACAAATGACTAAATTTCATCATGTCATCCACCATGCTTCAAGTTTTCTTCCTTCAACAAAAGAACAAAAG
ATGGAATCCCCCCCCCCCCGCCCCCAACACACACCACCCACCTAACAAAATGCTATTAATTTTACACGTATCAAAATTTG
CATAATTATAACTACCTTAACTAGACTCCATAATGCTGGCTATGCTATCAAAGACGGATCCAGGATTTGAAATTTATGGG
TTCCTACAACAACCTTAAGCTAATATATAATAATAGGTGGGTTCACAATCAAATATTTATAGATATTTAGTAAATTTCAT
AATACATATATATAGGGTCTAGACAAAAGCTACTGGGTGCCATAAACCTACATGATACATATATAGGGTCTAGACAAAAG
CTATTGGGTCCCATAAACCTACATATCCTATTGTGGATCTGACCGTATATGCTTGTATAAACCTAAAGACAAAAGTAAAG
ACGCGTGTAAGTTTCTGCAGCCCCTGAATGGAACACCCTGGCCCACAAATGCCATGTCTCAGACAAACAGATTAATGCAG
ATCACTGACTAGTGAATTTATCTTCTAGTTCAGCTTGAACGATTTTACCGACCTGAGCAAAAGAATGAGCTTGTAACATA
CGTAAGAATTTTCAAATCATCTGTAAGTCAACAGATCTACTCAATTACAAAAATTAACTTGTGGTGGTTAAGATTTAACT
TTTCCACTGAACTGAAGAGAAATATTCTATAGAACACTAAAGCAATGAATACAAAAGGTGCACCATTATTATCAAAAACT
TGGTACATGTTAAGCAGATCTGGATGGTTGGATAGCAACTTTCTACTTTTGGTGTAAAGAACATTGTATAGAAAATGCTG
AACAATTAGTAGATCTTTTAGGATTACTGTAATTAGTTTCTTGTTCTAGCTTGTTAGTACCTTTTTGGAGGTCTCCAGCA
TACCTTAATGCTGAGGACTACAACATTACCAGTTTCAAAAAAAAAAGATCTGGGTGGTTGGACATTTTCTCACTGTTAGA
ATCTTGCAAATATAGTACTCTCTCCATCCTAATTTGTGTGACACCGTTTGCCTTGATAGAAAGTTGTCCTAGAAAGTTTA
AGAAAAAAGGAAGATTTTAAAATCTGTAGTCTAAAACAAACCTTAGACATTTGTGTGGCAACAAATTATTTCATTAGTGG
AAAAAGGGAAATTTTAAAGTCAGATTGTTTCTAATTAACGAAAGGTGATGTTCTATTTTGGACTAACTAAAAAGCAAAGT
ATGCCACATAAATTTGTTATATATCAGTAAAGATCAATTAGATTGACTCGATCCTTGTAATTATGTAATTAGATTGATTG
TCTTACCTTCTTTAGAGCATATAGATTCTACTATCTAACCCCGTAGCTTGACGGAATAATCAAGCAGTGTTCCCTCTCAA
TTTCTTCTCACGTGTATCAGAGCATATCGTGAGAAAATACTCACATCGGAGACTTACGTGGCCACTATATACACTTATCA
TGAGAAATACTCATTGTCGGGGACTTCCGTGGCCACTATATACACTATTTTGAGGTTTGTCACTAACCAGGAGCATGGTG
CATATACCAGTGCCACAAGTAGCATTGAATTCCTGTGACCCTACCCAGAAATTTTGTTTTCATAGGGTCGTCCACGAGCC
TTGACGTGCCACCAGTTGTACCTACCTCTGCATTCTGCGCTGGCGCGTTCAGTGTTGTCTAGTCACTTTCTTAACCCACC
TGAGTCCAAGGGTGGACATTCAGTTCTTCAGTTCAAATTTTTAGAACTTTAGTTTGGTTCTTTGCTTTTCAATTTTCGGA
TTGTATTACCAAATACTGAACCATGGTTTGTTCAGGTCGATTTAAGTCGCAACCATCACACTACTTTGTGCTACAATGCC
CAAGTATTTATCTAATTAAATTGGGCTAACTTAACATATATACTTAGAAAAGCTTGGTTTTCCAGTTAACCGAAATACCG
ATAGCTTAAGACTGAAAACCAAACTTAATAAAATCAAAACCGAAAACTAACCTAAGAACCAAATCAATTCGGTTTGGTTT
GGCCCACTTTTTTTATTTCTTCAGTTTTATGCCCACCACTACCTGGGTCACTTATTGATTCGACCTCACCCATCAAGGTC
CCACTATTTCTTGCATAGCAACAGCTCTCCGACAAAGATCCAAGAAGCTTTGACTAAACTCTTGAAATCTTGTGAATCAA
CCTACCATTTCAGACCCTCAAGTGATTTGAGAAGTTTATTCAAACAACTTTTCCGGTGACTTTTTTGGGCGAGCAAGCTA
CTTCAGCATTTCCAGCATCATATCTTCATATTTATCCCTTTCTATAGTATATTTCTCCATTTACTTGACTTTCATTTAAA
AAAATTCACTTGGAGTGGATGCTTTTGGCTCAAAAACCATTGATTGCAATTCGAACAAGTGATAACCACAGAACCTTTGG
CAGGTAGCGCAAACTACTTTATCTTGGTCTTCTATTAGATTATGGTGCAAAGGTAAGTGAGTTTAGGATCTACTTGGTTA
ACAAGCTAAGGATATCGATGAGAAAGTTTAGGGAGAATTGAAAAGATCGATGCTCAATTGTGTAGTCTTTTATGAAAGTC
TATTAACTCAAGGTATCTCTTTGTTCGACCATTCTAAACTTGTCTTTTAATTTGGGAGAAGGCTAGTGCTTTACACATAA
ACGACATTTCTTGCTTATATAATGTGATTTTCTGATTGACATACTTTAAAAGTAGGATATATATTTGTCTAACTATCTTG
GACAGGACCAGACAGTTGTAGAATAGTATAATCAGTCGATGTCTGCTACTGCAAGTATTAATGAACAATTGGAGCAATGT
CCGGAGACGTTTTGGGTTCTTAGCACCTGTTGAGCCTCCATGTGATCCTCAATGCATGACCAAATCTTGGTTTGTCCTAC
TGTTCCTACAGTGGGTGATTTGTTCCGTCAGTTACCAAGGCTTGCCGCACTATCGACTGCACCAGTTGCCATTCCTCCCA
GTCACACAATCACAACACACTGATATCAGCAGACTCTTCTGTCCTAGAATCTAAGACTAGAAATAAAAAATGAGAATCGT
TTGGAAAAAATAGACGGAAATGTAACTTTTGTCACAAAATTGGTCATATTCGTGAGAAGTACTTCTCTTTACATGATCAA
CCTCCTAAAACTGCTCATGTTGCTCAGACTGAGTCCACCGGTAACCTAACCAATCCAATGTTCTACTTATATGAGGGGGA
GTATAATGACTTGCTTTTGTATCAGGTACTTGCAAGTACCTAGACATCTTCACAGGCAGTTTCAGTTGCTCAAACAGATA
ATTTTGTTTCTTTCGCACAGAGACTTGAGTATATGCCCAGATTAACTGGTAGAGGTCACCAGGGGTTCCCAAATGTTGAC
ATAGAAAGTAGTAACTGTTATTGTTGTCTTAAATATTGTTCCAGTGCCAATTGCATGATTGTCATAAGATGATCATGAAA
TTAATGTTTCTTTTTTAAATGAAAGACAATTGCATGTACTCGCCTCACTGATCAGAATTTAATTGTTAACTAATAAATAG
GAAGGTGATAAAATAATTAATGCAATATGATTAAGACTATTTAACACTAAATTGAAACATCACCCTATCCGACACTTTCA
AACCAAGGACCTTGGTTGATTAAGGTACTTCCTAGGTTTTGAGGTTACTCAATCCTAATCACATATTACCATCTCACATA
GGAAGTATGCTCTTGATATTCTTGAGGGGACAGGAATGATTGACTGTAGGCCTGTTAATACTCCAATAAACCTGAATGTA
AGCTTAACCTGGTCAGGTGAGCCTCTTAGTGATCCTAGAAGATATAGGAGGTTTGTGGGCAATTTGAATTATACAATTGT
GACTCACCTGATAATTGCAATTCGCTTCTTGGATTCTCCTTGTGATAGTCAAAATGCAGTTATTCATATCCTTCAATATA
TTTATTTATTTACTTGAAATTATTCATATCCTTCAATATATAAAAAACTGCTCCAGGGAGAAGACTATTACATAAGATAG
AGGGCATGAGCAAATTGCTCGAAATACAGATATTGGACAGGGTCACACTCCAAAAATGATCTACCCCTAGAATCTGGATA
CTACGTTCTAGTTGGGGTAAACTAAGAAACAAAATGCTATTGCAAGACCGGGTGCAAAAGCTGAATATTAAGCTATGGCA
GTACCTACGTCTGAACTCATATGGGTCAAACAACTGCACAAAGAAACAACATTTGCGAGATCTATTAAGTTGAATGTCTT
TCATGAGACTTGAGAGGATCAAACACATGAAAATTAATTTATCATTTCGTAGGAGAAAAGATATTCTCACGAGACATTGA
CTCAGAGTCCGTAAGGTCAAATGATCACCTACAAAATATATTCACTGTTGCTAATCATCCCCAGAACGAAATATGTAGCA
AGCTTGGTACATACAATTTGTATGCACAGGCTTGAGGGGAAGTGTTGGAATCTTGTAAAGATAGTACATATTTGTTAGGA
TCAATTAGATTGAATCATGCACCACAATTATATAGTTAATTAGAATGTCTTCCCTTACTTCAAGAAATTTTCCCTCTTAA
TTTCTCCTCTCTCACACTCACAAAAAAGAAATATGAATAGTAATTGTTAGAATAGGAATAGGTATATACAATCCTACTTA
GAATAGGAATAGAAATAGGAATAGGAATGGGAATAGGAATAGTGAATAGTATCCTACTTGGGAAATAATTGTATTGCAGT
ATCTATAAATAGGGTCTATGTACCTTCGGGTGGCCCAGTGGTTTGGGCTTGGGACTTTCATGTTGGAGGTCTCAAGTTCG
AAACCCCTTGCCAACAAGAGCAAGGGGTTTGCATTCTGGGTCGAGCTCGTCACATCGGTCTTGCCTAGTGCGGGTTACCT
CTCCTATGTGGTTTGCGAGCTATTGCATAGGAGCGGGGGTTTTACCTTGTGCACACCCAAAGGGTAGCCACTGCGGATTT
CCCTTGTCATCAAAAATAAAATAAAAGAAAATAGGATCTATGTGTAATAATGTAGATACACAATTCAATAATATTTTTTT
TCAATATTTCTCACATGGTATCAGAGCCTCTACGATCTCGGTAGAGAATCAAAGAGCTTCCACCGCCGGCGGTGGCTATT
ACCCATATATGCCGCCCGTCTGGCCAATGATTATGTTAACAAAAGTAGGGACAATAATATATGCATGCATCCCATATTCA
GGGGAAGAAAACTTAGACAAACAGGTCACCGTGTGTCAATTTCCATTTGACTTTCTAGGGCTATTTTGTGTCAACCCCAT
ATCTATCCAATTTATGTAGCACTGTGCCATCTTTCTATGACTACTTTTTTATATCTAATTTGTGTAGTACCGTCCCATCC
TGACTACTTTTTTATATCTAATTTGTGTAGCATCGTGCCATCCTTCCGGTGACTACTTTCTCATATTTAGTTTGTGTAGC
ACTGTGCCATCCTTTCGATGACTATTTTCTGATATCTGATTTGCGTAGCGCCGTCCTTTTCGGTGACTAGTAGTGTTTTG
GAAGGCGACAAAAGGTGAAAACGGTGTGCCTCACCGCGCTCACCTTTTTGAATTGAGGCGCCAATTAATACCAAAAACTT
AAAATATTCAACTCCATATATAAATATCCAAAATCTCAATAGCAATAACATATATTAGCAAATATTATATTAATTAGTGT
ATAACTAAATTGAGTAGGGCAGAATAAAATATAGAAAGGATTGAATTTTTTTTTTAAAAATATGTAGGCAGATTGCAGTA
ATGCAGTCAGTTATCAGTAGCTTCCAAAATTAAAAAAAAAAAAAAAGAGTAAAAAACAGAGTCTGCACTTCTTCTTCTGC
ATATGAAAGAAGAAGAAAAGAAGAAGAAGAGAAGAAAAATAATAAAAATCTAAAATCGTACCTGCTGAGTGCTGAGCAAC
TGAGGTCTCGTCGTCAGTAGTGGCAGGAACTGGAGAAGAGAAGAAGAAGAAAGTCGCAAAGTAGTGAGGGAGGAGAACTG
GAGAAGAGAGTCGCGAAGTAGTGAGGGAGGAGAACTGGAGAAGAGAGGATTGCGAAGGTGCGAGGAAAGTCGCAATGGAT
AGAAGAACTCCTAGGTTTACAAAAACACCAAATAAACCCTAATATTGCCTTTTAATTATTCAATCAGATCTTTAAAAAAA
AAAAAAAGGAGACGCCTTGTCGCCTCGCCATTCGCATTTTGGTCACCGTTCTGAACTTGCCACGCCTTACCAGTAAAAGG
TGACGAGGCAAACGCCTTTCAGAACACTGGTGACTACTTTCTTATTTGTGTAGGGTCGTGTCATTATTCCGACCTTACCA
TATAATTTCTCTTTTTCAATAAGGCCATGCCGTCAATTCGACCCTACCTATATGAATTCTATTTTCTAGTTGGGTCGTGC
CATCATTCAGATCCTACCCATATAATTTTGTTTCTCACTAGGGCCGTGTCATCATTCCGACTTTACCCATATAATTTTAT
TTCTCAGGTTTTGACCACTTTCACCCATCAAATCTAGTAATCCGGTGCATGAGCATGTTTCGGCTAGTTTTATGGTGACT
TTCTTGTTTAAGATCTACTTATCTCTTGATTTTGAGATGATCCATATATTTTATATCAGATTTCGAGCACTTTCTGTTTC
AAATTTGCTTTTGGGAGGGAAAAAAAGGTGATCAAGAGGAAGAAGTTTATATGGAGCAACCACCTGGTTTTGTTGTTCAA
GGGGAGTATGGTAGCCTTGTATGTCGATTGTGTAACTCACTCTATGATCTGAAACAATCTTCTCAAGCTTGGCTTGAGAA
GTTCAACACTACAGTCCAGGAATTTATCACTCTGTGTTCTATCGACATTATGCATCAAATCTAGTGTTTCACGAAAAGAC
CAAGCACATTGAGATTGACTGACATTATGCATCAAATCCAGTATTTCATGAGAAGACTAAGCACATTGAGATTGATTTTC
AATTTTGTGAAGTCGAATGTTCAACTTGCAGATATCTCACCAAGTTCCTCATCAGTCCTCATATTAGTTACATTTGTAAC
AAGCTAGGTACATATGACTTGTATGCACCAGCTTGAGGAGGAGTGTTAGCATAGGAATATGTATATATAATCCTACTTAG
AATAGGAATAAGAATAGTAAATAGTATCCTACTTGGAAAATAAGTATTACAGTGTCTATAAATAGGGTCTCTGTGAAATA
ATGTAGATACACAATCCAATAATATTCTTTTCCAATATTTTTCACAGTAATATTGGTGAGTTTGTTGAGCATATTCAGGG
AATTAAAGAATGGACAATAGGACAAGTGAAAAAACTGGAAGATGAAAATTGGAATTGTACCTAGACCCGAGAGAAAGAGA
GAGAACAACCTCAATGATTTAGAAATGATAATAATTTGGTGTAGGTGGAAGGTAAAATGTTGTGGATCACAACTGTATCC
AAAAATATAACTAGTACATGCCTGAGGTGAACTGTAAAAACTATTAAGTGTAAGTTGGGGCACAATTTGAGGCCTAAATG
CCAGAAAAGAATGTCCTACCCTCCTACTTTGGTAGTGAGGCACTACTTTTGAAATTCGCACATTGATGCTACTTAAAATC
TAACAAAAGAGCATGGTTTCCTTCTTTGAGATGGTATTCTCCAGAAATTTCCTAAGACTTCTTGATTACCATGTTATATT
GAACAGAACCAGCATCAAACTACTACATACTTTTAAGAGGGACCAACTGATACACTGACAGAAAAATAATGAGAAATAAG
CACACTTTCTGAAAGATTTGGTCTTGATGAGGATTAGGGCGAGTTGTCTCTCATACCATTTAAAGTTTTCTGCTGGAGAA
CAGCATCTAGACCAGTTTCTAGGTCAATGGACAGGATCTTTTCCATGCATGGCTCAATAACTGAAGCGAACTCAAGGATA
GAAGCAGCTTTCCTCTGCAAATCTGGAGACGATGTCCTCATGATATCAACTAGGCGAGATAAAACAGTTGAATCTAAGAG
ATCCACCACATTGACAGTTTCCAAACTGCAAAAACGAAACGTGAGTTTGTTGCAACCATGAAATAGTTAATAGATTTGTA
TTATATCTGCTGTAACACCAACTAGTGAAGCACTGAATACAGTCCTGCATTTCAAATATTTCACAACTGCTGCAGATTGA
CCAAACTGCTCATTTGCAAAAAGTAAAGAAAAATGTCTTTTTTATGAAGCAAGGATAATTGGAAATGAACAAATGTTGTT
ATTATGTGTTAGAACATGAATAGGTTTATACAATCCTATTAGAATAGAAATAGGTTTATTATATATACAATCCTATTTAG
AATAGAAATAGGAATAGAAATAGAAATAGGAATAGTAAATTGTATCCTACATGGTTAAGGAAGGATTGTATTGTAGTGTC
TATAAATTGGGTCTCAATGTAATTATGTAGACACGACAACAATTCAATAATATTCTTTTTCAATATTTCTCACATGGTAT
CAGAGCCTCTACGATCTAGGTAGAAAATCAAAGAGTTTCTGTTGCCGGCAGGTGGCTATTACCCATATATGCCACCCATC
TGACCAATAATTATGTTAACAAAAGTGATATCAATGATATATGCATGAACCTCATCTTCAGGGGAAGAAAACTCAGTTAG
ATAGGTCATCGTGCGTCAATTTCCGATGACTTTTTAGGACTGTTTTGTGTCGACCCCATATCTGTCGGTATTTGTGTAGC
ACCGTGCTATCTTTCTGGTGACTACTTTTTCATATCTGATTTGTGTAGCACGGTGCCATCTTTTCGGTGACTACTTTTTC
ATATTTAATTTGTGTAGCACCGTACCATCCTTCCGGTGACTACCTTTTTTTGCATATCTGATTTGCGTAACACCGTGCAT
CTCTCCGGACTACTTTTCATATTTAATTTGCGTAGTACCGTGGATTTTTCCATACTACTTTCTCATATCTGAGTTGCATA
GCACCATGTCTTTTCGGTGACTCCTCAGATTTGATCTGCGTAGTTCCATCGACTTTCCAGTGACTCCTCAAATCTGATTT
GAGTAGGGTTATGCCATCCTTCTAACCCTACCCATATAATTTCTCATTTTCAGTAGGGTCGTGCCATCATTCCCACCCTA
CTCATATTATTTCTCATTTTCCAGTTGGGTTGTGTCATCATTCCGACCCTACCCATATAATTTTATTTCTTAGAGTACGA
CCAATTTTAGCCATCAAATCTAATATTCCAGCATATGAGCATGTTCCGCCCAATTTTTCGATGACTTTCTTTGTTTAATA
TCGACTCATCTATTGATTCCAACATGATCCATATACTTTATACTAGATTTTGAGCACTTTGTTGCTGGGGAGGGGGGGGG
GGTAGTAGCCTTGTATGTCGATTATGTAAGTCACTCTATGGTGTAAACAGTCTTTTGCAAGTTTGGTTTGGGACGTTCAA
CACTGTAATTTTATCACTCTGTGTTTTATCGGCATTATGCATCAAATTCAGTATTTCATGAGAAGATTAAGCATATTAAG
ATTGACTGACATTATGCATCAAATCCAGTATTTAATGATAAGACGAGCACATTGAGATTAACTGTAATTTTGTGAAGTAT
ACTGATCAACTTGCAGATATCTCACAAGTCCCTCATCGGTTCTCGTATTAATGACATTTGTAACAAGCTAGGTACATGAA
TTGTATGCACTAGCTTGAGGGGGAGTGTTAGAACATGAATTGGTTTATACTATCCTATTAGAATAGGAACAAATTTATAC
AATCTTATTAGAATAGGAATAAGTTTATACAATCTTATTTAGAATAGGAATAGGAATAGGAATAGAAATAGAAATGAGAA
TAGAAAATAGTATCTCACTTGGTAAAGGATTGTATTCTAGTGTCTATAAATTGGGTCTCAAAGTAATAATGTAGACACGA
CAACAATTCAATAATATTCTTTTTCAATATTTCTCACACTGTGGAACTTAAAATACATATATTATATGCATTTACCATGT
CAACAAGATCATTGGAAGAATAGTTTCAGCATAAATTGAGCAGGAACCAAAACTTCCCTAGATATGCCCTTTACCGTATA
TCTTGTAAAAATATAGAAGGATGATGAAGGAATGAGTCTTTGGACCTAAGAGCATAAATTTAACACATCATTCTAATCAT
GAACCCTGAAATCTTAATAATGCACATAGAAAAATGTAGCAAGTGATTGCTCTTATCATTAAGAACTAAAATCTTCCAAA
TAAATATTGTTGGCATATCAAAAAGCACTGCAGAATTGATATCATTGGAACAGGTATTCATGAACTAAGCAATTCAAGGT
CGTGGTGGAACGCATAGATACAAAGGGAAGGAGGTAAAATATGCAAAAAAAAACATGAAACCTGGTAGTTGATGCAACTT
TCACATTTTCATTTCCAGTCAACCCAGCATTTCTTGCTGCACTCCTTGCCTTTATTGACCCATTAACTGGTCCATTATAA
AACTGAATAACAACAGAAAGAAAAGAGTCACTCAGAGAGGTTGTGGAAAGAGCTTGAGCTCCCCTAAGAACTAATGAGCG
ATAGATACAGACCTTTGATTTCATTTCTTTGCTAGGATCTAGGATCCGAGTAAGAATGTCCAATATCTGCATAGGAAATA
ATTTCATTTTACCTCTGCGGTACAAGAATCTGACTGATCAACATTTTAGTGGGGAAAAAAATTGCAGTACCATTCTTGTC
AAGCTCTTAGAGATCTCTGAGTTACTGAGCAAGTCAACCAAAGAATACAAAGCATTTTGTTCTTCCAACCTTTGGCATAC
GTCATCACTTCATCCACAAAGATATGAAACAATATAAATTAGAACAAAGTGTTCAGTGCATGTTGAACAGAACAGATAAA
CTTAATTTTAAACAAAGGAGAGTACAAAACAGGAACCGAAGTGTATAAAGAGTTCTGTTCCAAACTCTTTGAAGTTATAG
TGTGAGCGATCACATACAACATGGAAAAATTGTATTTAACTACAAGAATGAGAGTGTGAAAGTTGTGATGAGCTGAAAAT
TACTCTAACTGATGGAGTAAGTAGAAGTCTGGGTGTGACAGCAGCATCATAATTTTATTTAATCCTTCTAACTTTAGATT
TAGCAATTACATTATTTAAGAGTTTGGCTTACTATCAAAGCGGCAAGAGTCATATTCACTTAGAAAGTTGCACATAATGG
CAGAAGAATTTTGCCCTCTCCAAAATGCATAGACCAGATCATGGTGCTCTTAAAAGTAAAGTCCAAAGAAGGAAAAGAGC
ATTCTGCTAAGTATTAAGCAGAAGGTTTTGAAACATTGCAGGGAGTCAAACAGATTGAACACTTCGCTGCAACATGTCAC
CAATGCCTCATGACTATATGGAAATGGGAATACAAGAATTACATGTGAGAAGTTTTGTCAAATAACAGCAAACCTAACAG
AATCACAAGGATTGAACAAGTTGCTTTACAATAAGATTCTTTTAAGAACTCAGCCCAACCCCAGAGCCATGAATTGTATT
TTTTTCAAGGTAAGCGCATAATGGAGGAAGAATTCACCCTTTCTAGAGTGAATTATCAGATGATAATGCCTTAACATCAA
TATTACAAAACGGAGAGAACCTTCACAGTTCACTGCATAAAGTGATGAACCTTGCCACAGAGCCATAATCACATAAAGAC
TTGACCACATAAGTCATGTGTCACAATTACTACATGGGAGAGGAGAACATGTTAGGAGTTAATTTGATACCTGATAGACA
GCCTCTGTATAGCCCGAAGAACAGCCAATTTAACAGTGTCACTAGGATGGCTAATTAGCTGAACAAGAGGGTTTATAGCA
CCTGCTTCTTTAATTGAAACTCGCATATGTTCATTAATAGACGCATCTGCAATGGCATCTGCAGCTCTAGCAATAGCTGA
CTCATCTTCAAGTCCAAGAATTAATACCAACCGAGCCACACCATCAATCCACGGCAAAAGAGTAAACCTTGGATTCGAAG
GAAGTCCACCCCTGGATTTGTTCTCTTCTTCAGTTTCAATTGCCCCAATACGTGCAAGAAATTGTTGTCGAGTGCGTCCT
ACCATTGCATTCATCTTTCCTTCCTCAATGTTTACATTATTATCCTCAATATTTAATCCAAGAAGTAATTCAGAGGCACC
AAATCTTGAAGGTTTTGGGTTTTTTTCAATTTTGGTGCCATCAGGCAAAGAAGGCCATGAATACAGAGGTGGTCTGAAGG
ACTTGTAGGAAGCTGCACCAACTAAAGGGACAAGAAGAAGTCCTTCCTCCATGATAAGAATCTTGCTGTACTCATCTTTC
GCAAGTTCCAGCAACGCGTTTGTCGCTTCATTTTTAATGACCTTAGATCCCTCCACCTCATTTTTCAAGAGCATTGCCTG
CATAGTCCAAGGCAATGAAATTCAGTAAGCTTCAGACTTGCAGCATCAAAGACATTAAGCACCAAAAACTGGATTAAAAA
ATCCAGCCCAAAATGTGACAGAGACTATTATTAGAAAAAAGAAGTAAACTTTCTTTCTGGACGTTGCAGTTTTTACAAGA
GATCCAACAAATTAGCAATGTTTTGACAGATCAAATCACCTATAAGTAATAAGCAGAAGATGAGACTAGAGAAGCTTTAG
ACATTCTTGCTTAAACCAACTGTTATAACAATTTCTTCATGAATGTCTTATTAGTTAATTACATTGTCAACTCGTGTGAT
CATTGGCATGATTTGCAGCATTAATATATAAATCATGCACCATGATCTCCATTTCTTTTCCAATCCTACTCTGAATCTAT
TAGGTTCTTTCCCTACCTATCATTGTTCAAGAACCAACAAATTATATTTTAGTCCATTTCTGTATCTATTTTAATAGGTT
CTTTCTCTCCATATACTTGTTCAAGAACCAACTAATTATATTCTAGATCTCCTTTTCTTAATGTTACATGGAAAATCCGG
GTGTTCCTATCAGAATAGGGGTAACAAGCAACACTGACACATCCAAGCCGAATGCAGAAGGGAAAGTCACCGATAGGTTC
TCTTTTTTGAGGAGGGTTAGTTTGGGAGGAACAGGTGGTGCAAGGACAACATTTTGAGCATTAGTTTTCCAATCATCTAC
ATAATTTCATGTCAGAATGAGATGAAAGTCCAACGAGTCTGAAGATTACATAATGGATAAGTGTTTTTCGAATTAGAGAT
TCAATTCAGGAGGAATTTTCAGGATTGCAAGGTGGCAGAATCCCAAAGTTTTATTGATTTACCCACAAGATAGACATTAT
GTATTTAGGGAGGGGAGAAGGATAATGGAGCTTTCTCTGTTAAATCCAATTATGGAAAACTTTTGTATAGGGAGGAGTTG
AACTTTTTCGTATAGGTCGATTTGGATTCTGTGGAAGAAGAAGTTACTTATGTTAGTTGGTGTTATATGTGCAAGGGTTT
GGGTGAAGATGTCAACCATCTCATCATTTATTGTACGGTAGCATCAAGACTATGGTGGGAAATTCTCAATATGGTTTGGT
ATATTTGGGTGATGCTAGGTGAAAGAGGTAATTGCCCATTCGGGCTATGGTAGTAGGAGAAGAAGTAAGGTGTGGAGGCT
TGCGCCACCACTAGCTCTTATGTGGTTAGTATGGAGAGAACGAAATAAAGGGGCTTTGGAAGGTGTAGAAGTCAACTTTG
TTCAGTTAAGAAGTAGTATCTTGTCACTACGGGTCGTTTGGTAGAGTGTATAAGAATAATACAGAACATAGTGTATTAGT
TATGCTAAGATTTTTCTTATGTAGTGTTTGGTGGTGTATTAAAAATAACATACATTGCACAAGTTTTCTTTTAAAAATAT
TTGTTTACAAAAATACCCTCCACAAATATGGTGGAAAGGGTTTGGTGGGACAATTGTGTGTTTAACCGTGCTAATGCATG
CATTAGAACTCATTGCATTAATAATGCATAGAAATCCATGATATTAGTAATACATATGTCAATACACAATAGAGTGTATT
AGTAATGCAAGCATTAGTTATACATAGGCTAAAAAGTGTACCCAGTGAAATCGCATAAGACTCGGTCTGGAGAGGGTAGA
ATGAACGCAGACCTTACGACTACATTGTGGAGATAGAGAGGCTATTTTCGAAAGACCCTCAACTCAAGTGAAGAAGGAGA
CAGTGAAAAAAAAAAGATAGTAAGTAACAAAGAATCGTGCAAAGTCTACCAAAAGGGAGCAAAGATAACAACAGAATAGT
GCGATAACCAATAAACAAATTGATTAAAATTAAATGAGACACTGCAGATGAAAAGAGCCCAAATAAAAGGAAGTGAAACA
AACCACGAGCTAGATTAAAACCAATAAGAGGAAAAGGTGTAAACAAACTACGCATGCCAAGTTAAAATTAAATACAACTT
CGCAATGTTCTGGAAGTCTGCTCTACCTAAAAGAGAACTGTGAAATGAAAAAATGATAAATTCAGAAAGATGAATTCAAA
AAGTGCAACCAGGATTCATGAAATCTGTGAATAACATTTTACAATGCATGGAAACTCCATACAATCTAAAGCATAAGTGG
TTTTCTCAATGTGCTTTTGCTTCCAGGACTGGAATTATCACAGTCATTAATCTCTCGGTAATGGATTTTAGCAAAGACCA
GTTATTCCATTGTATAGGTGCTTTTTCTTTTATCAGTCCATTGTACAAAAGCTTACAACTTATCACTGACATCTTCCAGC
AGGTTCATCAATTTCTTGGCTAACTGCTGCCTCCGATATTCAGGAGCCACAGTTAATGCAGAGATGTGCCAAAATTCACA
CGTGGAAAAGCATAATAGTGTCTAGTGTATCAACCCCAAGAGACATCAATTATTCTCAGAGGAAAATGAACTTGACTGTA
TTCACTTCCTTTTCTATTGACCTTTTTTCATTAATTTTGTGTCATTTTTTTTTTTATTAATTGTATTCCAGTTTTGCCTC
TTAGAAAATTCAAAAAGAGATTGGTTTCATTATTTTGCAAGAAAATAAAGACATTAGGTTGAGAATCATTAAAAAAAAGG
ACAGGATGCAAATCACAAAAGAGGACATATGTTAGGGGTGCAAAACACAATGGACTCAAGATTGAGTGTAGTTCATAGAA
GACCGTTTCGTTTTGTAGGTTAAGTAGTTTTTGGTATACTAGTATGTTTTGTTCAACACTGATAAAATTTATTACTTCAT
CAAAAAAAAAGGTTTTTTTTGAGAACTTGAATTGATGTAAGCAGAAATTTTCTTCCTAACTGCCCAACTCCAGTAAGTCT
ATCATTCTAGCTATGTGCGTAATGTCCTATACATCCTGAGACAGTGATAGGTGGCCATTTTTTGGGGGCATGGCTTCCAA
GAAATGAAGGGGAAAAAAAACTATATCAACTATCACTTTAGTAGGACAACATTTCTAACTGTCCCAAGACTGCCACTCCT
TGAGACAATCTTAAGGTAGACAGTTTTTACAGGGTGGCATAAAAAGGGATATAAGGCATACAATGGTTTTCCTCATGTAG
GATGGATTGGCACACACGTGACGAGGAAAAAGAGCTTACAACCTTGACTACACTGTTTGAGCAAGCACTGAATCAGCCTT
TACAATGTCTTAAGAAGGACTATTTAGGGTCAATATATTGTTCTTCCATTAGAGCTCACAGTCACTTGAAGGTATAATTG
ATGAAACCCACAGACGTAGAATAGTACTTTATCATCATCCACCAACATTTTCTAAATCAAGTTCTAAAATAGTTTGCACA
AAAAGGTTCCCACATGAACCTGCAAGAATTGGGCAAGGAAACCCAATTAATTGGTTCCTAAAGAACCCCCATATTCGCAA
TGCATCTGACCAGTACGTTCCAAGGTAGCAATTTAAGACTTCCAATAGACTGAGTCCTCTTTTGCCTTATCGAACTCTCA
TCTGCTTTATTTTAGTCAGAAATTTCTGAAATGGCTGTCAACTTCTACTGAAAGAATAAGTCACTATGACGTCTGAAGGT
GACAGAAGGAGACAAGGTAACTTGAAGGTGGTATAATGAGATGAGGTAATCCTAAAATTATATCTAAGGAAGTTGTCTCT
GAAGACTTAAAATCTCTTCAAGAAATGTAGACTTAGTTAAGAGCACAACAGAACAGAAGACGCAAATGTCCATATAGAGA
TAAATACGAGACATAGAGATATAGAGATCCGCTAAGTTGCATTGAAAAACAAATTGTTTATCTCTGTTTTTGTACTGGAA
CACATGAACAGAGCAGCATGGATTCAAGGAATTTTGTATAGCTGTTCACAGCTAGTGTAGGATTGAGGGATAGTTGATTG
ATTTCATATAAAATTTCCGCAATTCTGGAACACTCATAAATATATTCAAGATCAATGTATATATCTTCGCAAAAACAAAA
GTGCAAGAATCAACTGGCCTCACCAGTTTTGGAACGACACCTGCTTCAATCATATTATTGTGATTTGAAGCAGTCAACGC
CAAATTTGCCAGAATCCCTCCAGCTGCCTCCTTCACTTGCACTTCTTCGTACTCGAGGAACTTTATTAGTAAAGGCAGGA
AATCAGAGTTGGCAATTTTGTTTCTTAGTTTCTCATCCACAGATAAATTCCACAATGTACATAACCCTTGCTCCATCACC
TGCAGACATGAATTAAAGCTTTAGGCTCAATCCTTGTGTCAAAAGGACATTAGGAGAGTAAAAAAAAATTAAGTAGATTT
TGCACATCTGAGGAGAGGGAAGAACGTCTGAGGACGGCATTTATCTCTTCAATAGCACCACTATCTGCCACAAGGTCTCT
ATACATATCCACAGAGGATATCATCCTTAATAGACCAGCAGCAGCTTCACAAGCAGCATTAGACTCAGACCTTAAAAGGT
TCACAGTGAGATTAACAGAACCTCGAAACTGCAGTATCATATCAACACACTGCTTTCCACCAAGTGAATATTTCCAGAGA
GCAATTACTGCTTGTTCTCTATCTAGAGGGTCATGGTCCAAGCCAAGCATCCGAACAAACAATGCGACATTAGATGAGGC
ATCATTTATCATATCAACATCCTGGAAATGAAGAAGTAAGATTCACATATTGTCAATCTATGCTTTAACACCAACAATAA
CAAAGAGCAACTCGGATTACAGACTCACCTGGTGAGGGTTAACATAAACTTCACCCATGCCATCACTGGAACACAACCTG
GGGTTGACATGATTATCAAAAAACGTAGAGTTTGAAAAGAAAGAGGGATTATAAGCTTTTCTTCTTCTAACTGTCACACT
AATTCCTACCGGAGTTCGTAGCACTCCTTTAACCAAATAATTCGGTGGCTTCAGCAATAACTCTCCCCCAATTGATGTTG
TCATCTTCAACCGCAACTGATAATGGAATGTACACCAAATTTAGGAACTCTTTAAAGGGCTAAACCTAACTAGCCCCCCA
AAAAAAAAATAGAGGTCACAAAAACTTAAACCACTTTCAAAATTAAGAAAAAGTGATTTAATTATGACAAAATTTCAGAA
ATATCAAATATAGCAAACATAATAAGGCTCTATAGCTATAGTTTTGGTAATTGTACTCCATAGCTATACTTCTGTTTGTT
AGGGAGGTTGTGGTTTGTATATTTCTTCCCGTTTGTATATGTCTCTTGTGAATATACAAATAAGGTAAGTATATACAAAT
TTTATATTTATATATTTAGGAATATTTCATAACTCTGTTAGTAATTTCGCTTGTCAATATACAAATACGATAATTTATTT
TGGTTTTTTCATAAATCATATACAAATAGCTATGGTAAGCATATAAAAACTCTTGATCTATACAATCAGAAACTAAATTA
TACAAATTTTGTATTTATACAAATCAAGTGAATTATATAAATTAGGCGAATAGTAAGAATTGGGGAAACTGTAGTCATGA
ATTACAATTTTCTTAAATTATAGCTATATTACCTAATATATGCTAAATGTTTGGTATTCTACATAATTTTCCCTATAATA
TTGAATAGAGATAGCAATTTTAACATTCGTGCTAATAACACTAATTTTTAAATCCTCAAATTTTATTATTTTCACAAAGA
CCTATCTTCCCATCTCATCCCCATTTTTTGTCGCCTAGTAGAGCTAGGACAGTTATTGTTTGAGGTCTACCCAATGCTAG
ATGCACTATGATTCCATACCAGAATTTTTTTTAATTCCTTTTCATTTTTGGAATTCTCAATAGTTCGGCAATAATGATAT
CCCCCAACATACCAAAATCATCCCCTCCCTCTTCTGTTGTTTCTATCACCGTCGTCACATCACCTTCTCTTGATATTCAT
CCGTCACTTTTTCCTCCATCACCACTACTTCCGCTTCTTCGTCATCCTCCACTACCACCACTTTTTTCTCCACCATCACC
ATTCATTTATCCACTACCACCACTATAACTTTCTCCACTACCACCATTATCACTTCCTTCATCACCCAGACCATCGTGAG
TGACACTCATACTAACCCTCCGGTGGGAGAACCAATTACTAACCAGTCTAACCCATCAATCATTATTTAGAAGCAAACTC
ATTATATAAAACAATAAATAATCAAACTCCCATAAACTCAATCTTTTGTCATTAAAACAACTATGCGGAAACAACCTCAT
AGAAACTAAAAGTCGAAGTACCAAAACTCTAAATTATTGTCACACCCCGAGCCTATACCCTAGACGTGGCTGGCACTCAA
GAACCATTGTTGGTCCCCAAGCGAACCCTTGGCTTGACTGGCTACTTAGCGGAAGATTTACTCAAGCAAATAGAAAACTT
TAAATGCATAAGTAAACTCAATAGTCTCAAATAAACTCAACTCAAATAAATGTCGAGAAATACTTAATAAAGTATAAGTA
AACGTTTTCAAGATCTCAAAACAGAAAGAAACATACTGAGAGACTCATCAACTCTAACTATCTATGAATCCTCTAATACT
AGGGTAGATGTCGAGACAAAAACCATGACAACTCAACAATAACAGGAAAATAAATGTGGAGTCCTCCGGAAAGCATGAAG
GCTCACTAAAAATATCTGAAGAACAAAGTGATCTCAACGAAACGCCTATTGATGATCATGCACACATGTATTTGCATCAT
AAAAAGATGCATCGAAAGACATCACTACATTTGAATGTACGAGTATGTAATATGGTTGAATAAAATAATAACCGAACTAA
AGGATTGAAGGCAACTCAACTAAATCAATATGTGAATATGAAGTGAAAACCCTTTGAGTTATACAATAAAGATATGTAAT
AAAAACAATATGAAAATAATATACTTTACTTGTAGGGAGTTTCTCTAACCGACAACCATTACTATGAGCCTAGCAATGAC
AACGTTTCACCCACATTGCAAGGGTTATCCTATACTTTGTCGGGGTATAGGATGATATTGTAACTATGAATCCATATAAT
AGGCCTTCTCAGAGGCAGTGAGGAGTCGCACAAAGAATTAGTGTTAACCTATCCTACTCTTGTCATCTATGTTTTGGACC
ACAAATACCCTTAAAACATTATCTTTGTCATATGTGCTGATATGGCAGTCCACCTAGGCAGACCAACATGGTAAAAATCA
CTTCCTCTCTATTATGTTGTTCTTCCTTGTTAAAGTGAAGGGCATATATGCTATAGTTTTTGGACGACATGGGCGCCAAT
GTCCCAAAAATATGACGGAAGGTATCTGCATACCATTTACAATAGTTTTGGGGTATATTTGTCCTTTTTTCCTTTTTAGT
TTAAAGATTGATATTTGAAGATTTGAGTTGAAATCCCAAAAAAATATATGAAATAGTTATTAGAAGCTTGAAAATTTAAA
AATCGATTTTGTGAATTTATGACCCCAAACAATGAAATCGATCCTTCAACACGCAATTACAACCTCAAACAAACTTCAAC
ACACTTTGAAATTGGAGTTCCAAAGTCTGAACAACAACTCAAACAAGAACAATGAGAAAGAATTATATTTGATTTTCTTT
TTGTGATAAGGATGAACAGGAAGAACAACATTATTGAGAGGAAAGTTTTGTCATGTTGGACTGCCTAGGTGGACTATCAT
TTCAGCTCTAATGGCAAAGATAACGTTTTAAGGGTATTTGTGGTCCAAAACATAGAAGGTAAGGGTAGTTTTGACCCCAA
ACATAATTAAAAGGTATATATGAGCTATTTTGAATAGTTCAAGGGTAATTTTGACCCTTTTCCGTAAAAAATGATTAAAA
AATTGAAACTTTAATAGAATCTATTATAATATTTGATTGAATATATTTAAGAAAAAAGAATTATTAATGTTAGATAGAAT
TTATTTTATTTTATTTTTTTAAAAAAAAAGAAATTTAAGGCGTGTATGGTCCTTATTTGTGAAGTTCCGCTGTAGGAGAT
AAGATGAGCAGCTCCTTTGTTCCTAAGGCTTTGCCTTGTCTTCCTCGCAAAATTGAGAAACCACATAACAGAATTTACTC
TTGTTTTAAGAAGATAGAGGCATCAAAATTAGGCATCAATTTGAAGGCTATTCAAATTCAAAGCAATTCAAAATCCTCAT
TGGCTATTCAAATTGGAACATTAGTTTTATCCACTGTAATAATTACTGCGTAATTAGTTTCATATATATATATTGCTCTT
TAAGTTCTTATAATGTATATATAAGAATTTTTTTATAATATATGTATAGGTATGTAGTGCTGAACCGGTATTGGCAGTGA
CAGGAGTAAATAATGAAGAAGACTTAGTTTCGGTGTTGATCCAATTGGCCATTTCTGCATTCTTCTACTTCCTTGTTTGC
CCAGTAAGTCCATATATCCATTTTATTGTGTTTTTTGTTATTACTCCAATTAATCATATATTTATAAGAAAAAGTATATA
CGGATCTTCATATAATTATTCTTGACACATGATTTTTTATAACACAATTGGTATTTATAATTTCAAGAAATACTATATAA
TCAACGAGCAATTAACGGTGGCTTTAATAATTTTGATAGATTTAAACAGCATTCGGTGCAGAATTTGTGTACCTTTGATT
GTTGCAGCAGAATGAAATTTACAAACCGAATAATTTGCTTCAAATCCTTCTTTGTATCACTAAGAAACAGAGATAATAAT
TCACAAACTAAATGTCCTTTTGTTGGATGTCTTGATGTCAATAATTCAAAAAGACTTCACTGCTATTATTTTTCTTTTCT
TTTGTGTTCTTTTTCTTACTTCTAAGGAGCATCCCAAAAAAACACTCAAATAAAAAAGAAGTTTATTTACGGTGGGGCAG
TTACTATGATATTGTTCCCACCTTTTTAAAAAAACTTTTTTTATCTTTTTTTTATCGGAAAATAACTTTGGGTCAAGTCA
GATAGGATCAGATAGAATCGGTCCACATGAACGATCCACAATCCAAAACCTACATCCCTTTACCTCATTTTATGTGCCAC
AATTTAAATCTGAAGAGGTAAATAATTTAACTCACATAATATATTAGGGCATAAAATTTTACCTTTTGGGAATAAAATTT
ATAATTTGAACTACCTAAAAATACTACAAATCAGAAAAATTAATAATACAACATGTTTAAAAGATATTTTTATAAAAATA
ATGACTAAAAAAAAGATTGATTTAATTCTCAAAATCAAAAAGTATAATAGTATTTTATGTGAGTTCCATTGCAGCCCATC
ATAATGAGCTGGCTTAGGAAAAGGTGGTACAAAAGGGACCTATTGGAGATGTATTTGCAGTTCATGTTTGTCTTCATTTT
CTTTCCCGGGTAAGTCCTACTACTATCAATTGTCATTTACTATTTTTAATGTACATAGGTAAACTAGAAAATTAATAATC
TATATTATTCGATGATAAATCTTTTTTACTATTTTTAATTCTAGATCTATCAATACAAATTTAATTTTTTTTTCTTATAT
ACACATTTTATTTTACCATAATTTCTAAAATTTCTTACAATTTCAAAAAAATTCAAAAATTCTACATCACTTCCCTCTCA
CTGATACATTTATATCCCTCTCGGATACATTCCTCCGCTTTGCATCCGGATCCTATCTCCTCTCGAATACATCCCTCATC
TATATATCCGGATGTTCTATTCCCTCTCTGATACATCCCCTCTTTGATACATCTATGACCTATGTATCTGAAAGTCCAGT
GATGTATCAGAAATTTATAAATTTTAAGGGACTTTTGTAATTTGAAAAGAGTAAGGGAACAATGTAATTAGCTCTTAACA
CTATGAAATTTACGTAACTTATAAAAAAAAATAAAGAGATCGACTCTATCCGTGTAAATCCAAAATCCTAATTTGATGGT
TAATAATTTTTTACTCTTTTTATTTTTAGTTGAATCAATAAAAATCATAATTATAAAGAAACAATCCAATCTAATTCGAC
CAAAATCCATATGCGAAAAATGATTATACTGAAAATAATTATGTTATTCTTGTTTAGAGTTTTGCTATATAAAGGGAATA
TCGCATGTTGCATCAATCATATTTGCCAGTTGCCACTAAGTATAAAATTATATCTTTTCCTCATCTGAAAATATTAAAGT
TATGCTATTATATTTTCAATTAGAGATCTTAAAATTGCACTTGATTAGAGTCCGTTCAAAAATACTTATTTTGAAAAAAA
ATTTAAAAAAGACAAGGCGTTTGACAAATCAATAAAAATATTTTTAAATGGAGCAGCAACAATTTTTCTGATGTTGGAAA
GAAACTAAAATTTTCTATTTTTTAAAGAAAAGTAAGAGTAGGAAATAATTTTTTTCATATTTGATATTTTAATTATATTT
AAATCATCATGTTAATATTATATCAATATTTAATTTATCTTTTTATTTATCTATGTATAATATTGATTGAAAAATTGAAT
ATATACAATTTAATTTAATAAAAATAAAAATTTGATTAAATTTTTTATAATAGATATATAAAATAGTTTCTCTCTATAAA
ATAATTTTAATATTAAAAGTACATTGATATTTGTCTTTCTTTTTTTTTATAATTTTACTCTTAAAAACACTTTTAAAAAA
GATTAGTCAAACACAATCTGCTTATCAAAAATATTTTTTTCAAATGAATTATCTAAACACAAATTGGTGTTTTTTCAAAA
GCACTTTTATGAAAAATTATTTTTAAAAAGTGCTTTAAAAAAGTTTTTAGACAAAAAGGCTCTAAAGACATTACATATTT
CTTTTTTACATTAGACCATCTACTTTAATATAAGTACCCAGTGAGAAATAAAAATATAAAACTAAGTCATCAATATATGA
TTTGGTTCATAACATGGAATACAAATGGTTAAAGTAATGATAATTAATAAATTAATTTTAAAAATCATTTTGAAGCAATA
TTTTGTTGGAAGGAAAACCACCACTCAGCTACAAGAATCACATGAAATTATTTCAATGCGGAAGATTAAATAGCATTTAA
TTTTTATTTTAATCTACAAAAATAATTAGTTCATGTCCAATTAAAGCTCCCAAGTAATTCTTTGATAGCAAATTTAATCA
TACAAAATTGCTACAAGCCTAAATATAATAAATTAATAATGGTAAGCAGTCCTCTATTCTTGATCAGAGGTCTTGGAATC
GAGCCCTCTGGGTATGAAGTCGTCTTTGTTAGGGAGCGTTTTACTATCCAATGTGAAATTTTCCGACGCAAATTATGATT
TAATCGGACTCCAATACGAATACTATACACCGGGCGGGAAACATAAAAATGTACCTTCTATATTAGATAAAATTGTAATT
ATAATTGTTTTATAAAAATTTGCTATTTTCTTCAATTAATTATAAATCAGTTTCTATAAATTTAATAAAGATAAATTCGA
TTTGGCTTTCAGATTTACGACCACAATAAACTTGAGTTTTTTTCAAATTTTTCTTTCATATTTTAAACACGTTAAAACTA
TTCAAAAAGTTTTTAATCTCAATTTCTTGTCTATTTATATGTCATGAATCATTCGAAAAAATAGGCTTTTAAAAGTTTTA
TCTATTTTTTTTTATGTTCTATAATGAATTTGATCATTTCCAATCTGTAGATTAAATTACAATAAATTTATTATAAATAA
ATGTACTGTATTACATTCTAAATATATAACATTTTTATTTTTAAGAGACTAAGAAATAATAATTTGGGACGGTAGAGTAG
TTTTGTGAACTCCTATGTAATACTGAATTAACACTCTTATTGTTTAGAAAAAATTAATATGAATTTACTTGATTTAAATA
ATCACATATTTACACAACAAGAAATCAGAGCTTTTGTGACGACTTTCTGTAGCAACTTATCTTATCGTAAAAAATCACAT
ATTTACACAACAAGAAATCAGAGATTTTGTGACGACTTTCTGTAGCAACTTATCTTATCGTAAAAAAACACATATTTACA
CAACAAGAAATCAGAGCTTTTGTGACGACTTTCTGTAGCAACTTATCTTATCGTCACAAAATAAGATGAATCAGTGGCGA
CAAATAAATGTTTCCCCAAAATGTATAGTTTTAGCGGCGATCCTTGAAATCGCCACGAAAGATAACATATTAGTGGTGAC
TTAATCGCAGTCGCCACAAATAATCCTACTAAATGCCTAGAAAATTAATTGGCTGCGATATATGAAGAAATTGTCGCTAT
ATATAAAAGGTCTTTTGACGGCGACTTCATAACCAATAAAGAGGATTTGGTGGCAACTTGGTAGTCTCCACTAATTCTGA
TGTTTTTATAAAGATTTTGGATATAAGTTCAAAGTTTTATTACTAATGTGTTTGGTCCATTATTTGTACTAAATGTTTAA
ACTTAAATATATACATACATGAACATATAAATTATAAACCCATCAAAATAAAAATATATATATAAATATTTTTCCTCATA
CCAGACACATATGTACATCTTTGATTTAGTGAATGTAGAATAAAAAGAGAGATTTATTTCAGCTATTAGGATATGGATAA
ATACAATATGGAGTTTATATTGAAAAAAAAAATTATCGTGCATACTCTTGCCAAATATTGGCAGACGTCATATATAATCT
ACATTAGAATGAATTGTGGGGCATAAGTTTCATACATTTGTGTATGTGTATAATGATCATATAATATACGGAAAATGGTC
AAAAATACCCTTAAACTATCCGAAATAGCTCATATTTACCCTTAAACTATATTTCGGCTCAAAATTACCCTTCCCGTCAA
ACTATTGGGTCAAAAGTAACCTTCTTATTAACGGAAGTTGTTAAATGCCATGTGGATGCCACATTGCATGCCAATACTAA
TAACTCTTTTTTTCCACTGCCACATAGACTAAATCCCTAAATTCTAATTACTCTTTTTTTCCCCTCATTTCATTATTTTC
CAGAAACGATTTCACCCCTTTTCCCTCATTGAGTTATTTCGGATAGTTTAAAGGTATTTTTATAGAAGTTAAATTTGAAA
AAAGTGAATAAAGTTAAAAATAAAGTAAAAATGAGAGACAAGACATAGTTGATCAAATGGTAAGCATCCCTCACTTCCAA
TCTTAAGGTTGTGAGTTTGAGTCCCCTAAGAAATATAATGTGTGGATGAAATACATAAAAGAGGCTATAATTAGGATTTA
AAAGTGAAGAGGAAGAATTTTACCTTTAAATTAGCTTGAAAGGACGAGAATTGATCCTGAGCTCATTTTACTTATGTCTT
CTATGAAGAATTGAAGAACATAAGAGATATTATAACACTCATGGTTTCAAAAGTAATCAAGTGCCCACTTAATAGACCAT
CGCAAAAGTGATCGACTAGCCTTTAAAGTGATCAGTAGGCCTTATGTTGCCTCTATCGCTAAAGCGGTCCAGGGACGCTT
AAGCGACTACCGCTAAAGCGGTCCAGATGTCGCTTAAGTAGTTAGACACTAGATGTCCTACCACCTCTAAAGCGATCTGG
AGGCTGCTAAAACAGTTGTACTAGCAGCTTTGGCATCAGTTAAAAGATAAGGTGGAATCTTCTCCGAATGAATTC
>mtp_5242.scaffold_1
GAATTCTTTTGAAATCAACCATAGTTTTGAACTAAGTCTTAAGGAAGTAAGTATGAGAATGAGAAGAGTTTTACTTATGA
GTTCTGTATTGTCATTGAGATCCTTGATTTGAGTTGTTCATGTCCATAATTCTGCATGAACTCTTTGAATTTAGTATTCT
TGAGGGGAGTAGTATCGTTGAGTTCTGAGTTTCGAGTTCTTGAGTTCTTGAGTTATGAGTACTAAGTTTCTGTATTACTA
TTAATATCTATGAATTGATTCGTTCATGTCCATAATTCTGCATGAACCCTATGAATTGAGTTATAACTCTTGAGAAGGTT
TTTAAAGCCAACACTTGAGTTTTAAACTGAGTTTTTGAGGAAGTAAAGATGAGTTTTGAGAAAAAGAGTTTCTAAAACAT
GATTAGTATGACAATCGAGTATGCCATCAATGTTTAAGCAGTATGGAATCTAGATATGCCATCAATGTTTATGCAGTATG
ACTTCCCAAGTCATCAATGATCATATTACATTATGATTTTGATATATTTTGAGAAAGAGTTTTCAAGTATGAATTTAGTA
AGAGTATATGGGAACTAAGTATTCCCAAAGGTATCAGTTTTTACATTGATAAAAGAAAAACTTTGATTTCTAAATTAGTT
TATGAGTTCAAAGATATTTCATAGAAGTGACCTCTTTTAAGAGAATAGTTTGAGCAATTATCTCAAACCATAGAAATAGT
ATGTTTTTAAACATTGAGCATGAGTATATATTGTTGGGAGTAGCATTGAGCACCGATATGAGGATGAGTTCAAACAACTC
ACATTCCTCATAAACCATGTATGCCAACATGGGTACATGATCATACTTTTTAGATGAATCCTAAGTTCCTTCGAACTGAG
CTTAGTGAATCCACTTAGTTGAGGTGTTCTATACCCCGACAAGGTATATGACAGTTCTAGCAGTGTGGGCGAAACGTTGT
ATCATCACGTAGCTTATAGTGATGGTTGTTGGTTAGAGAATCTCTCAAATAAGAGTAAAGAGTATTTTATTGTATTTTTA
TACATCATTGAGTTTTACATCCTATTTTATAATGTTCTTAAATATTGCATCTATTATGGTTACTTTGTATTGAGTTGAGT
TGAGGTGAATATTTCTTCCAGCCTTGTTAGTTTAGTTAGTTATTGCTTTCAGTCATTTAAACCAGATATTTGTTTACTCT
AACCTTATGACATACTCGTACATTTAATGTACTTATGTCATTCGACCTGCATTATTTTATGATGCAGATACAAGTGTTCA
GGATCATCAACAAGCATTTTGTTAGGATCATTTGGCATTACAGTCAGCTTTGGTGAGACTTTTTATATTCCGGAGGACTT
CACCCTTACCTTATAGTTAGTAGCATTGAGATGTCGTGGGTCTTGTTCCGATATCCTTCTGTAATAGTAGAGGCTTTATA
GATAGATAGAGGTGAGGATTTTTTCAATATTTACTTTCTTTGAGTTGTTTTAAAAACTACAAGTATTCTCAATAAGTATT
GTTCAGTTTGAATTTTTGAATTTGAGTATAAGAGTTTAATGAATTTAATTCAGTTTTAAGCTTATGTATGTTTGAGTTAG
TCTTCCGCTTGTAGTTAGCTAGGATGAGGGTTTGCTTGGGGCCAACAGTGGTTCTCGAGTGCCAGTCAGATCCAGGGCAT
AGGTCGGGTCATGAAAAACTTGTTATCAGAGCACAGAGGTCAAGTGTCCTATGGTATCTATGAAGTCGTGTCAGTAGAAT
ATTATTTATGGTTCTGAGGACCCCACTTCTTTAAATGAGGGACTATTGACATTTAAGAATTGCTTCCCTTCTTTCATACT
CTAAATCATGCAATATAGCCGTGTCATAAGGAACTTATTTAAACTCGTGTGTTTCTCATATTCATTCAACTACCCCTCAT
ACTTAAGGTAGTTTAAAAGCAAAGCCAGATCCTTGTCGATGAGTTATTCTCAGCAAAAATAAATCTTGAGAAAGTCATGA
GACTGTAGAGGGGCTTGAGATAAGCCTGTGAGTGAGTTAAGTGTTGACTTTTAAAATAATGCACTCTTATTCATATAAAT
CATGCATTCGAGCTAAAACCGAGATGTATTCCCAAAATCTTTTCCCTAAACCTTGTTTCAATTGAGACCCCTATGAGGAA
GTGTGTTTTAGATCTTGGGTAGTAATTGCACTTGAAAAAATGGTATAAGTTATGATGTTATAAGCATTAGTAGTACAAGT
TCCCAGAGTTAAAATAATGCATGCAGAGGTATAGTAATCTAAGAAGGGAGAGAGTGATGAGGTAAATTAGGTTGTTCCAG
TCATGCACTAGTAAGTTATTAATGAGGATTTTTTCCTTTATGAGTAGACTAAGGAATAATAATTTTATATAGAGTTCATG
ATAAGAGGTAGAGAATTAGTTACTAGTCAGGATGAGTAAGAGTATACTTTAACCAGAAGAGAGCCAATGTAACATTGTTT
TAGTGAAGGCCAAGTATATGTGTTGAATAAAAGAGTAGAGTATTCATGAGGTGATAGATCTAAACTAGGCTTATGATTCT
AAGGGCAAGCCCATAATATTCAGGAGGTTACAAAACTAATTAGGAAATGATGTATACCGAATGGGTAAATAGTACTTAAG
TTGTAGGAAGTGTGACGGTAAATTGTAAGTATGAAGATTGAGAGATAAAGATTGACTACTTGTCATGAGGTTTTAGTGGT
TGAGTGTTTCTTAATTTATTTCTAGTAGTTTTAAGTTAGTATAGTAAGTGAGCAGTCATAATGATATCCGGGTGTAGTAA
TAAATATTAAGGTTGAATTTGAGATGAGCGTCATGATAAAAAGAATAGCAACATGAGGGTGATGATGTTAGTCTTGGGAT
GTGATCTGCTAGACTTGACATAGAGTAGGTGAGGAATTGAGATGTTAGCTGCAATAAATATGAGTGGTACAAGTGAGAGA
TCCTAACTTTTAGATAAGGGCAGTGAAGTGTGGCTAAGTCATAAGAGTAATAAGAGTATTAAGAAGTGTACCTGAGATTG
TATGTAATCAGACGGGGTTCCAACTAAGTTAATGATTTCCCATTTGTGCCTAGATAGTATATTTGAGTTGTCAATGTGGA
GTAGGCTAATGTAAGAATTATTTACTACCCTTAAGAGTTTGGTAGAAAGGATATATAGTCAACGATGTTCTTGGTAGGCT
GAGGGGGAGAAGTCAGATTATTAAACAGTTAGATTAAGTGGCCTTATAAGCTAAAGAGTGGAGGTTAAGATAAATATCTT
AGAAAGAGGTCTTAGAATAAATCTCAGTACCTGCATATGGAGAATTCAGTAGCCATGAGATAGCCTTTCCTGAGTTGCAA
ATCTAGACAAGTTTAGAGATAATGAAATAGATCCATAGTTTTAAAGCGTCAGCTTCAAACCTAAGGGGGAGATGATAAGA
TGAGAAATCAAGTCCAAGTGTTGAGAATAAGATAGTTATGTCTTCAGAAANNNNNNNNNNNNNNNNNNNNNNNNNNNNNN
NNNNNNNNNNNNNNNNNNNNNNNNNNNNNNNNNNNNNNNNNNNNNNNNNNNNNNNNNNNNNNNNNNNNNNNNNNNNNNNN
NNNNNNNNNNNNNNNNNNNNNNNNNNNNNNNNNNNNNNNNNNNAAAGTTATGAATATCAACCTCATGATATGAACCTATT
CATATAAGCATTTATGACTCATAGTATGTTCAATCTTGCAAATTCATGACTTATTCTCAATGGCTAACAACATAATGTTA
TGCCATGCATATTCTTATATCAGACATCTCGAATGAACCGTGCTTATGATCTTTCGCCCTAAAGTTCTTTGAGTAATCCT
TTTTAGTGTGAGAGTTGTGTTGTTGATAGTAGGTGTGTCATGATAGAGAAGAGGATTGCTATTTTCTTATTGTGAAAGTG
CTAGTGTGTTTATTCTATCTAAGGTTATGAATGTGAAGGAATAATAAGATAAGTTTTACGATGAGTACTAACTCAGGTTC
CTGGTTGTAATGCATGAAAGTTTAGTTGGTAGAGATGATGAGAGTATGAGAAATTCTTAGAAAATGGGTTAGTTGGTACA
GAGTGGTTCATGTTCTAATCTTGAATGTGGTGTTGTTAACATGTGGACAATGTGTGATACAATAGGTGTTTCGTGATATG
AGATCAAGGTTAGTTGAATGTAGCAGTAAGGATTAGTGTTCTTGGGATGGGATTTCCTACAGAAGTATAGAACCCAAATC
TTGTGATTTAGATAAGAATAATCACCCTATGTTACGTACTTTGTGATTTTGAATTAGGCTTGAATATAGTAAGAGTAGCC
CCTTCCCATCCTCAGTCCAGCTGTCATTCGAGGACGAATGATCCCAAGGGGGAGATATTGTAACATCCTAAAAATTTCTC
AGTTAAGAATTGAGTCATTCTTTATGGTTTATAAGATTTGTACCGAGTGGTTCTAAATTTTCTTAGATGTTAAGGTCACA
AAAATTCCCTAGCATAAAGTTGAGTTGAAAACTTTCCTTCCAATTGAGTTTCACTGTAAGATTTTTCTTGGGTCAACATC
AAACAACCATATCTTTTAGCACATACAGAATTAGGTGGCCCATGAGCTATCAAATCAAAGGTCTCTGAGTCCTCTTTCAA
ACGCCATGAAAGTTTGCTAAATTCCAAACTCCTAGTAAAAAGCTATGCCCATTTGAGTGAATCCTCTCCATTTAAGACTA
TCCATTCGTTTAAGGAAAGGGTATTTTGGTCTTTTCCTTTTCCCAATTGTATTAACATCTTTTTTCCTACCCAGTTAAGG
GTCTAATTAGAATCTTATCACCCATTCACATTAAAAAACAATTAGGGTTTTTAGAGCGAGGTTTCAAGAGGAGAAAAGCG
AGGTTTTCAAGCGTTAGTCAAGATTCATTGATTTTCACCAAGAGCATGGTTCTTTCAAGGTATGTAAGGTTTACCATAGT
GATGGACTTGTTCATCCTCATACCAATCACCTAGTTCTTCCATTAATTCATCCATGAAATCGTTTATGTAAAAATTCTTG
GGTAGTTCTTGAGTCTTAGCCCCATTCTTTATAAATAGAGGTTTTGAGTTTTTGAGGTGACGGACTTGCGAATGAGTGTT
GTTGTTTTTTTATAGAATTTGAGTGATATTTCAATGAATTTGTGTTAGGTTTAAGAATCAAAGAGAGATTGGAAGAAACC
AATCATGTCCAGATGAATTTAGGACTCGAAATTTAACAAGAAAATTTGTCAGTTTTCTAGGTCCGGGCTGGGGCAATGCA
CCCCCATAGCGCCAGCAGTGCGCCCCTAAGCAGCCCCAACACATTTGGGGCTGGCGCGGCGTGCCACTACTACGTCAGGG
TCGTCAGGCCCTTCCCCCCTCTGTTCTTCATCCCGTATGTGTTCCTTTGTATCGTCTCATCGTTCTTTCATTGATATTGG
ATCTTAAAGTCTTCATTAATCATTGAAACATCCTACATATCATAATCATATCTCTTAAATTACATTGCAAATTAAAGAGA
GATTAAGAGGAAAGTTCAAGAGGATCCTTTAAGTCAAATTTGATTATTTTTTTGAAATCAACCATAGTTTTGAACCAAGT
CTTGAGGAAGTAAGTATGAGAATGAGAAGAGTTGTACTCGTAAGTTCTATATTGTCGTTGAGATCCTTGAGTTGAGTCGT
TCATGTTCATAATTCTGCATGAACTCTATAAATTGAGTATCCTTGAGAGGAGTACTATCCTTGAATTCTTAGTTTTGAGT
TCTTGAGTCCTTGAGTTTTTGAGTTATTGAGTATTGAGTTTCCATATTGCTATTAAGATATTTGAATTGAGTCGTTCATG
TCCATAATTCCGCATGAACCTTTTGATTGAGTTATAAATCTTGAGAAGCTTTATAAAGACAACACTTGAGTTTTAAACTG
AGTTTTTGAGGAAGTAAAGATGAGTTTTGAGAAAAAGAATTTCTAAAACATTATAAGTATGACAATCGAGTATGCCATCA
ATGTTTAAGCAGTATGGTATCTAGATGTGCCATTAATTTTTATGTAGTATGACTTCCCGATTTATCAATGATTATATTAC
AATATGATTTTGATATATTCTTTAGAAAGAGTTTTCAAGTATGAATTGAGTAAGAGTATAAGGGAACTAAGTATTTCCAA
AGGTATCCATTTTTATATTGATAAAAGAGAAACTTTATTTCTAAATAAGTTTATGAGTTCAAAGATATTTTAGAGAAGTT
ACCTTTTTTAAGAGGATAGTTTGAGCGATTATCTAAAACCTGTTTTTGGAATATCACATTCCCTTACTCTTAACTGATGG
TAGCCAGATCAGAGGTCTCTCTTTGAAAAACAAGAAGCACCCTGAAGCTGATTGAAAAGATCATTTATTCTCAGAAGCGG
ATATTTATTCTTGATGGTAACCTTGTTCAATTGACGGTAATCTATACACATCCTAAGGGAACCATCTTTCTTTCTCACAA
ATGGGACCAGAGTGCCCCAAGGTGATATACTTGGTCGCATGAAACCTTTCTCTAAAAGATCTTTCAACGGCTCTTTTAAC
TCTTTCAACTCTGCTGGTGCCATGCTATATGGCGAAATAGAGATAAGACGAGTATCTGGAAGAATGTTTATGCCGAAGTC
TATTTCTCTCTCAGGAGAGACTCCGGGTAGATCATCTGAAAAGACTTCTGGAAAGTCTTTTACTACTGAAACTGACTGAA
TAGAAGGTATCTCAACACTAGAGTCATTAACTCGGACTAAGTAATAGACACACCCCTTGGAAACTAACATTCTCACCTTA
AGGTACAAAATAAAACGACCCTTAGGCACTGCTAAACTGCTCTTCAACTCTATAACTAGTTCACTGGAAACTGTAACTTG
ACAACTTGAGTTCTACAATCAACTGAGGCACAACATGCATGAAGTCAGTCCATACCAAGAATGACATTAAAATCTACCAT
GTCTAACTCAATTAAATCAGCCATGGTACTCTTGTGATTGGCGGAAATGGGACAATCACGATAGACTCTCTCTGCTAGAA
TAGACTCACCAACAAGTGTAGAAACACTGAAGGGCTCAAGAAGTTGCTCAGAAAGAACATCAAAATTCATAGCAACATAT
GGAGTTACAAAAGATAAACTCGCTCCTGGGTCTAGCAAAGCATAAACAGTAAAATCAAAGACTTGGATCATATCATGGAC
AACATCTGGCGAATCCTCTTGCTCTTGGCGACTATTGATAGCATAAAGACGGTTTCCTTCCCCGCCTACCCTTGAAGTAG
CTCATCTAGATGCAGCTCTATCTGGTGGAGCAACTGAAGAAGATTGGGCTCTATTACCCCCATTACCATTACTCTGTCTG
CTCTTAGGACACTCTCTCATAAAATGACAGTTCTAACCACACTTGAAGCAACCAGTGGAGCCATCACGACATATCCCTGA
GTGGTTCCTACCACACTTAGCACATGCATGAGTCTTAGTATCCCCTTGTGCCTTACTACCTTGCAAATGCGCATGTTTAG
CTCTGAAGTTCTGAGAATTCTGACTATTGTACTCACATTTATTTCTTTATGTAGGTGCACCAACAGATGATGGAGAAGGT
CCTTCCTGCTTCTGTTGGAAAGAAGACTGGTTCACATTACTCTTTTGCTGCCCGGATTCATTCCCTGATGCCTTAGCCCT
CTTATTCTTAAACCCTTCTCTATCCCTCAGCTTATCATCCTCAACTTGTTGCACATGGATCATCATCCTTGCTATGCCCA
TGTCACCTATTAGCATGACTGCCTTACTTTCCTTACTTGACAGACGAGTCAACCCAACTACGAATAAACTCATCCTGCTC
CTCCTATCGGCAACCATCTCTTTGCTTCTCTTAGCTCATGGGGAAAGAAATGCCCCATTAAAGAACTCTCAAAACAGTCC
AACTCATAATCGGTTACGCGCAAGCACGAGTTAGAAAGAAACTTTTTAGAGATAAAACCATAACGCACGAAATAAATATG
AAAGAAGTGAGATATTTCCTAAATGTTGTGGCCTCCTAATTATAGATGTGGCATGCCTCACACCGATAACCAGGACTATA
TAGACACAGCTTCATAGACTCACTAGGACTCTTGAACTCTGGGCTCTGATACAAAGTTTGTCACTCCCCGAGCCTACACC
CTGGGCGGGACTAGCACTCGAGAACCATTGTTTGCCCCAAACGAACCCTTGGCCTGGCTTACTTACTCAATAGAAGAGTT
TACTTAAGATAAATACTTTTAAAATAAGTAAACTGAACTGCTCAAAAATAAAACTTAGAATGTATTATAACAACATTCAC
TGCCAAAGTGGCAACTCAAGTCTCAACTTAACTAAAAAGGAAAAGTAAAGACTCATGAACTAACATCACTAACTCTTTCT
ATGAAGCCTCTAAACTCTGAGGGATGTCGGGATAAGACCCCCGATCATCCCAACAACTCAAATAAGCAAGCAATAAAACA
AAAAATAACCAAAGGGATCCTCCGGAAAGCAAGGAGGCTCACCAACTGACTCTGAGTGCTCAATTAGATCAACGATGCGC
TGGATGTTACATGTGTCTGCATCATAATAAGATGCAGGCCAACTTGCATCAATACATTGAATGTACGAATATGCGAGGGG
AATTCTAAAACAAAACATAAGCTTGAAAGGAACTGAAGAACTTACCTGGCTCAACTCAACTCAACCGAACTGATTTCAAT
ATAAAGCAGTGTAAATAAATGTAGTATAAAGAAAAGCTTTAAGACATGGCTTTCAACACTGTGTATTTAGAAATACAATA
ATAACTTTGTATGTATGCAAAGCTACAATATGAACTCTATTTGTATATGAAGATACAAATATTTCTGAAGTATATAAAAA
TACAAAATACTGTTGTGGGAGTTTCTCTAACCGACAACCATCACTTAAGAGCTATCGTAATGATACAACGTTTTGCCTCA
CGCTGCCAGGGCCATCCTATACCTTGACGGGGGTATAGAACCTGATCTACTAAGTGGATCCACTAGTCTATGCTAAAAAG
CACTAAAGGAATCATCTAAAAAGTATGACCCTTTTCTACCCATGATGGATACATGGTTTATGAGGGCAATGAGTTGTCTG
AACTCTCCCTCATATCGGTGCTCAATACTACTCCCAAAAATATGATATTAGCTCTTATGTTTAAAACATACTTCTTTATG
TGATTTGAGATTAATGCTCAAAAACTTAGCTCAAAGGCTATCTTAGAAATCAAAGTTTCCTCTCTTGCTTCATTTAGAAA
GCTATTATTCTTTTCTGAAAACTAGCCCGAAGGCTCTTTGGAAATCGAGGTTTCCTTTCTTGTTTAAATGTGAAAACATT
TTAAACCTTTTGGGAATACATAGTCCCCATATACTTTTGAAGAAATGAACTTCAAAACTTTACTCTTTAATCTTTACTCA
ACTTGAACTTTAAGTCTTAAAACAAAGTTAAAACATTTCGAAAAGACATTTTGAAAACTTTAACGAACTTCTCTTGACTT
GCTTCTTAACTTCTAACTTGACTCTTAACTTTCCTTGAATTGAATTATGGATTCAGGGATTGTGATTTGTGATAGGAAAG
ATCTCATGATGTTTAGGAATGATTTTAGATAGCTAAACATGAGAAAAGATCAAGAAATCACTGTTTGAGGGTAGGTCCGC
GATGCGGAGAAGTATTTAAATTTTTGGTTCAAAAATAACTTTTGAGGCAGAACGGTCCGTGACCGCTCCACAACGCGAAA
CGATTTTTTCCAAATCTGGGGAGCTGGTTCACGATGCGGAGGCACTGCCCAGATTTGCCCGACGAAATTTCTTATTCGTT
TTTCAACTCTAAACCCTCTAAACTCCATTGGTTCTTTCCCCAAACACTTAGAATCATCTATACCCTCAAATAACATCAAA
TTCCACTCGAAAACACAACTAACAATGTGAATCAATCTCAAAATAACTCCAACAACACAACCCACAAGGATTCAAACGAA
CTTCATCAAGAATTCAAGGGATTTACTTTCAAATCAACATACTTTGATGAGATTGAATCAAATTGGGTGCGTGGGTGAAC
TAACCCAACGCTATGTGATCTCACATATCTTGTAGGGATTACCCCTGACGAAATCCACAGGCTAAACTCGACGATCTTGA
CGAATCTTGCTTCTCTTCTCCTTTCTCCTCTTCTTCTCTCTTTTCTCCAAGCCCTACTGTATTTTGGTAAAAGCGTAAAC
TGATATAATTCTGATTAGACCCTAACTTAATTACCAAAAATGAAATAAAATAATTGGGCAAGGAAAAGACCAAACTACCC
TTTCAAAATCCGGATTGGACTTTCCTTATTCCAACAACCCAATTTCCAAAGGGCATAACTCACTCATACGAACTCGGCAT
TGCGCAAACTCAGTGGCGTTGGAAAGATCATTCCAAGATCTTTCGTGCCATATCTGGAAGTACACCTAACTCATCCTGAG
CTAGGAGTTATGGCCGTTTGAAGTTGATCCAAAACTCACTTTTCCTAACTTAACAAAATTTCCAGATTTTCATTCTTTCA
AAAAATGACTATTCCAATTTTTAGCTTCTTCCTAGTTATTTCAAATTGCGAGATGTTACATTTAATGTCAAATTCTCTAT
GTATAAATAATTAATACATTAATTAACTTTTGTAATATGACTCAATTTTAAATACACTCTCGATATTTCAAACTTAAACA
TTTACACTTTATGTACTATAAAAATATACACTTGCACCTCCAACTAAATTTATCTATAATTAATTATACTAAAATAAAAT
TATTAAATAATAAACTAGAACTATAAAAAAATGTTTTTGTGAAGTTATTCTTACAAAATTAATTAGGGTCGATACTTATA
AGTAATACAAATTTTATGATTTCTACAATGTTTTGATGTTTATCATATATAAAGTGTTTTGACCTTTGCCTGATTTTATT
GAAATATTTTCAAATTATACTTACGAAATTATTTAAATATATATATTAAATTTATTTATATGCAAATTCATAAACTTACT
TAGTTAGAACTCATATTAATAATAGTAAATAAGTAATAGTTCAAATATTATCAAGTCAACATAATATAAGGGTGCAAGAC
TATAACATATTCAGTATCATTGTTGTTAAATACGGTCGACACTGATGAACTACATGATTTTTATAATATTTTGATATCTA
CCATCTCTAAAGTATTTCGAGTTTTGATTGTCATTATTAATATAATTTTAGATTATATTTTAAAATATTCAAATAAATAG
CTTAAATTTATCTAAACATAATAGTTAATAAAATTATATACTTGGACGTCATATTAATAACAAATATGAGTAATGATCTA
CAAGTTATCAAATTGACGTAATATAGTGCTGGTACAAAACTAGAATTAACATTAACACATTACTCTCGGGGATTCTCAGC
ACTATATAATATACTTTAGTAAATTAAATATGGATTCTGAAATTTACAATTGAATGATTAATGATTAATACGGTTCTTAA
TTGAGTAATTAACCTTTCATACATCCTGTGTGTTTTTCTTTTAGAAAAATAATAATATAATTTTGGGACATCAAGGTTGA
CTACTCTCTTTTTAATATAATACTAACATTGATAAAGAATAATCAAATAAGGTTCAGAATATTTTTTACACTTCATTACT
ATACCACATTGTTTGCTTGATCTTCATAATAATAATATTGTGCAGATTATGTTGGATTATTATTAGGAATTTTTTTTTTG
ATATACTCCTTAATTCTGTGATATAGAGATAATATATATTCCATAAAAAAAAGGTCACATATACTTTTACTATTACATGT
TGCAAATCAAATAACTCATATATGAATATTGTTTGACTAACGAAAGTTAAAATTTTGATTTTTCATTTATTTATTTTAGT
TATTTAATCAAACAATATTCATATAGAGGTAAATCGGATATTTTTTTAATGTAATTTTATTTTTGAGTTTTTTTAATTCA
ACAGTTAATTTGGGTCTTAATCATCTCCCTCATGAATATAATTGTTTATCATTATTTGAGTTTGTTGTTCCTATTTAATT
TTCGATTTCATTCTTTAGTGTAGAAAGCATGAGAAATAAAAAAGAAACAGTGAATGAAATAAAAATGATTTTTTTTAAAA
AAAACTAAAATTAATTTTTTTTGCGGTCATATTAAATTTTATTTTTGTAGTTGTAAAAAAAAGTTGATGCAGTTATAATA
GACCTTGCAAGAAGATGAGTGAAAAATTAAATTTGATCATCAACATAGTAAATTAAAATTAGTCATTGAATTAAAGAAGA
TAAAAACCAAAAGAGAGACAAAAATTCATACAACGAAAGTTAAAATTTTGATTTTTAATTTTTTTATTTTAGTTATTTAA
TCAAACAACATTCATATAGATGTAAATCGGATAGTTTTTTCACGTGATTTTATTTTTGAGCTTTTTAATTCACCGATTAA
TTTAAGTCTTAATTATCTCCCTCATGAATATATTTGTTTATCATTATTTGAGTTTGTTGTTCTTATTTAATTTCTCGCTT
TCATTGTTTAGTGTGGAAAATATGAGAAATAAAAAGAAACAATGAACGAAATAAAAATGATTTTTTTTGAAAAAGCAAAC
TAAAATTAATTTTTTTTNNNNNNNNNNNNNNNNNNNNNNNNNNNNNNNNNNNNNNNNNNNNNNNNNNNNNNNNNNNNNNN
NNNNNNNNNNNNNNNNNNNNNNNNNNNNNNNNNNNNNNNNNNNNNNNNNNNNNNNNNNNNNNNNNNNNNNNNNNNNNNNN
NNNNNNNNNNNNNNNNNNNNNNNNNNNNNNNNNNNNNNNNNNNNNNNNNNNNNNNNNNNNNNNNNNNNNNNNNNNNNNNN
NNNNNNNNNNNNNNNNNNNNNNNNNNNNNNNNNNNNNNNNNNNNNNNNNNNNNNNNNNNNNNNNNNNNNNNNNNNNNNNN
NNNNNNNNNNNNNNNNNNNNNNNNNNNNNNNNNNNNNNNNNNNNNNNNNNNNNNNNNNNNNNNNNNNNNNNNNNNNNNNN
NNNNNNNNNNNNNNNNNNNNNNNNNNNNNNNNNNNNNNNNNNNNNNNNNNNNNNNNNNNNNNNNNNNNNNNNNNNNNNNN
NNNNNNNNNNNNNNNNNNNNNNNNNNNNNNNNNNNNNNNNNNNNNNNNNNNNNNNNNNNNNNNNNNNNNNNNNNNNNNNN
NNNNNNNNNNNNNNNNNNNNNNNNNNNNNNNNNNNNNNNNNNNNNNNNNNNNNNNNNNNNNNNNNNNNNNNNNNNNNNNN
NNNNNNNNNNNNNNNNNNNNNNNNNNNNNNNNNNNNNNNNNNNNNNNNNNNNNNNNNNNNNNNNNNNNNNNNNNNNNNNN
NNNNNNNNNNNNNNNNNNNNNNNNNNNNNNNNNNNNNNNNNNNNNNNNNNNNNNNNNNNNNNNNNNNNNNNNNNNNNNNN
NNNNNNNNNNNNNNNNNNNNNNNNNNNNNNNNNNNNNNNNNNNNNNNNNNNNNNNNNNNNNNNNNNNNNNNNNNNNNNNN
NNNNNNNNNNNNNNNNNNNNNNNNNNNNNNNNNNNNNNNNNNNNNNNNNNNNNNNNNNNNNNNNNNNNNNNNNNNNNNNN
NNNNNNNNNNNNNNNNNNNNNNNNNNNNNNNNNNNNNNNNNNNNNNNNNNNNNNNNNAATATACCTTTTATAATTTTATT
ACGTTAAAAAAAATTAACAAGTTTTTCACTTCCGTCTGCCAAAAATGATCTTGGCTCTTCAAACATACCTCAAAATATTG
CGAGAAGGGTCAAATATACCTTGTATAATTTTTATTTTATCAAAAAATAATTTTGAATCATTTTTTTTCACTTTCATCAG
CTAAAAAAGATTTTAACTATATCAAAGTTATATATGTAACAATTGAAATAAACGTGAGCCACTTTCTTTTAACAAAAAAT
ATATTATCTCTAAATCACAAAGTTGAGAAATATAATTTATTATTATTATTAGTAGTAGCAGCATTATATAAATGGCCAGT
ATATATGACATTTTTTATTAATAATTTTACTTGTTAAGTTATTTTATGAATCTTGAATTTGAATTGAGTGTGAGTTAAAT
TTATTTTAAATTTAATATTATTAGTGCTTATCTTGCCATTTAAATTTTAAATTTTATTTCTTAATTGTAAATTCAAATTT
GTGTTCTTTATAATTTATATTGGAAAGTAGAGGGAAGAAAGAATTATTCAGGCCATCATCTTTTAGCCGTTTTAAAAGAA
ATTGAAATTAGCATGTATTTATGGAGATTATGAGAATCCGGAAATAAGTCTATTCCCCATGTATTGGGAAACTTTGTCAT
GTATTAAAAAATAATTAATAAATTTAAATTTGAATAAGGGTAAGAATGTCAAAAAATAAACCTGTTTATAGTGTGAATGT
GCCATTTTGGCCATTATGGCCAAAATTTTTTGGCCAAAAAGATTTTTTCATGACTTTAATGTATTTACCTTATATCACTT
ATACTCGTAATTAAATTTAAGTAGAAAAGGTTTAATGGATTATAAATAATGTCACCAATTTCACGCAAGAACCGATGGGC
ACAAATCACAACATCATTACTCATAAATTCAAAGTGAAGGTTATAAATCTGTTAGTGGTTGGAGTTATAGATTCAAATAC
AGTGTTAATTTGATATTCTGGTGGGAGGTTGAATTGATTTGTCCAATTACGGTGCTAGTTGATGGCATATGGTTTGGATG
ATATATTTCAATTGGTAATAATGGGTCAATGATTGTCCATAGGGAGACAATCATTTGTGGAAGGATACATAGTGATTAAA
ACATTGCAGAGTTGTTAGTTTTCTTTCAAAATTATTGTTGCAGTGCGTTACTCATTCCGTAAATTAGTGAGGGTTGAATT
TTATATTTTTGGTTATCAGATTATGATTTAAGTTTTGATATATTAAGATAGATAATTAAATATTAAGTGTGTTATATTAT
ATGAATATCATTAGATTCATGATATTTGGAGGAATTAAGAATCAACTCTAGACTTGAATTTGAGAAATATGAGAGTTGAC
ACATTAATTGGCTTCAAGATTACGAACTTCATTATAGATTCGTAATCTATGATTTTTGGGTTTAGGCTAGACATAAAGTA
ATATGCGTGTTGTCAGTTTCAAAATCTTACTGTGATTATTTATGTGAATAGATTGCATTGATTTGGAAGTCGAAGGCTCA
AGTCCAGAGTGAATTGTTGATCAATTGAGGCAAGTGAATTTCTCCAGGGGCGGACCCACATAGAGTCTGTCGGGTGCTCG
AGCACCCATTAATCTCATCTCAGAATATATATATATATATATATATGTAGAAATTAAGAGGTATTTGTATAAAATTAACA
TAGAGCACCCAATGATCAAATGATCTAACTGGTCATTCGACTCCTTGGCATGTGCTTAAGGCTCTTTTAGTGTTGTTGAG
CCCAGGTTCGAATCTCACTATTAACATATCTTTTTTATATTTTGCTTCCGCCACTTTCAGAGCTCCCACAACCTTAAAAT
CCTAGATCTGCAACTGGATTTGGCAACCCTTGTTAAGTGTATAGAATTGTGTATTTCCTACTGGTATGTGTTGGGGAGTA
ATGTGACTTGGTGATGGGTTGACTTGTCCATATTGAATAATTGTAATGATGAAAAGGGGGTAGTAAAAAGCAATGTAATT
AATTATTGGTGTGTGATGTGTTGAGAATAGTTTGAAAGATTTATTGATTCATTGTTGATGTGATATCACGTGTCGCANNN
NNNNNNNNNNNNNNNNNNNNNNNNNNNNNNNNNNNNNNNNNNNNNNNNNNNNNNNNNNNNNNNNNNNNNNNNNNNNNNNN
NNNNNNNNNNNNNNNNNNNNNNNATCCCTAAGAGACAGCGGCGTGCGACATGACCCTCGATAATAAAATCTGTCGCGGCG
TGCGACACGTCCCTCAAAGTAGTATCTGTCGCGGCATGCGACATGTCCCTCGATAGTAGAATCCGTTGTGGCGCGCGACA
CGTCCCTCAAAATGGTACATCCTCTTTAATTTTTTATATTTCCTCAATTAACATAACACTTATCACAACCATGTCTCAAA
ACTAATGCAAATGACATATTCACATAAATAATGAGGAGGTGACCATTTTCTTAATAATGCACAATTCACAGCAACACAAT
CGTGTTACAACATCGACAATGATTCAATAACCCTTTCAAACCATTCTCAACACATCACACACCAACAATTAATTACATTG
CCTTTTACTACCCCTTTTTCATCATTAGAATTATTCAATATGGACAAGTCAACTCATCACCAAGTCTCATTACTCCCCAA
CACATCATTTCACAAGGAAATACACGATTTTATACACTTAACAAGGGTTTAGAAATCCGCTTGCCTCAAATAGTCGAACA
ATCACTCTGGGACTTGAGCCTTCCCCTTTCGTTGAGCTTCCAAATTAATGCAATCTACTCAAGTACATAGTCATAATAAG
ATTTCGAAACTAACAGCACCCATATTGTTATATGTTTAGCCTTGACCCAAAAACTCACCCAAGCCAAAAATCAAGTTTTC
AAGTTTCAAGCCTAGGGTTAAGTCTCAATTTTTCCAATGTCATAAAATCTAATGGTATTCACATAATACCCTACATCTAA
TATTTAATTACCTATTTCAATATATTTAAACTTGAATCATAACGAGATACTAAAAATTACAAGCTCAATAGCGTCCAGTA
CATAACTTTCCGGCAACTCTATTCAAAATGTATAATATGTGATTTATAATAAATAATTCAAGTGCCAATCATTACTTAAT
TATAGCCTCCGTCATTAGTTAATGATGACATTTAGCTTTTAGAATACTTAACCTATCAACCTTATACATCCAATCTACTC
TATTATTATTATTATTATTATTATTATTATTATTATTATTATTATTATTATTATTATCCAGAAGTGGATTTCATTGAAGA
ACCCCCTGTTTATATCGAACTTAGTACAACAATTTTTGGGATAAACTAATGAAAAAGGATCCCCAAACAAAGTCCTTATA
CGGACAAGAGCTGTTGGACTTGATTTCCAAGACAATTCAAGATTATAAGACAATTCCTCATAAAGGAATAATTGCTGACA
CTTCAGTGAGACATATGGTGAGAAGAATTTCTAACCAAGATGAGGATGATCAAAATAAAATGATTAATAATTATTTGAAA
GAAGTCAAGAAAAACCTTCTTCTTAATATAACGCACTACGTAAAATCAGATTCATCTATGCGCAGTGAAACAAGTGATGA
TACTCACGAGGCTCAGTCATATGAATCAAAGAGGCGGGTTTCAGAAGACACACTGAAGAAAGTAGAAGATTTCCTTTCAA
AACTTAAAGATAAGATTTAGCTGATAAGCATTATCAACAGTAGATATACTATTTCTAGGACCCACATAGGGGACCCTCTA
CAACTATTCCTAGATGCTTTTTAGTTTCTATAAATAAGTTTGTTTTGTTTTAGAAGAGGCAGGTTTTTAGAAAAACCCTC
TCTCTTTCTTTTGTTCTCTCCCCTTGCTTTCTTGTAATATATTGAAAGTTGTAAGTTTGCCAGAGTACTGGAGTTTGAAT
AATATCAAGTATTTCCATAGGCCCTGGTGTTTTGCCACAAGGTACTTTCTCTAATTCTTTCTTTATCTTACTTTCATATC
TTCTCCGATCTGAGTCGTGATTATGTCCAGCTAAAGAATTATATCTATGTCAGATAACTAACTTCACTTTTATATCTACC
ATGAAAGATCTAGACTTTATCTAAATATGAATAAATTTATATATAGTTTCTTGACTTGGTTTCGAGATGGTGGTTTAGTC
AGATTCAATACACAAAGTTAGTGGCTTTGTCTTAGTGACTCCATCTATCCAGTCGTGGTCTCTGCCCGATAAGGAGGAAA
AGGGCTCTCTATACCCGGTTAGAACTGCTAGACACATGGGCTCACTAACAATACGTATTTGAATCTCGACAGACCCTTGC
TTGGGTAAAAGGATTAGATCCTTCCATACAATCATTAAACTATATAAAAATTTGTATATATTTAGATTTAGATTTCTTTC
TTGAATTCGGATGTTAACAAGCTAGATTGAAGATGACCGCGCCGACTACCGCCCGTCTTCTGAGATCCTGGTTTCGTTAG
TATCAGAGCCTAGGAACTTTCATGGTAAATATGAGATTGATGTGAAGTATTTCAGCATAGATATATTCTCTTGATCATGG
ATCTAGGAGATACTAGTACTAAAAGTATCCAACTGGAAGAGGTAGATATACCTCAAAACCTTGATTTGTTAAACAAATGG
ACTATTCCGAAAGTTGATATAAAAACCATTTATGATTATGGTTGGTTTGATAAGATCTCTAATAAATAGTTGATAAAAAC
TATTGAACAATCTCTAGCGTTAAATTCGTCAGAACAGACTATTTGTTTGTTGAATAAACGCGATATTGATGTTTATAGAA
ATCAATATAAGTTCTTGCATATTGACATGATTCAAATTGCTTTTAAACCCCTAACTCTTAAAGGGTTACCTGAGAAATTT
TTAGCTGCTCTTCGCGATGCGAGAAATTTGAATTTTAGACAATCTTTGATGGGTTCGATTGAATCTACGGTAGCTTATGG
CCCAGTTTATTTTAATACTCAGCCTAATTTGCAGTTATCTTTGACTGATTCTAATATATTAGATGCTTTAACTTTGAATG
TTAAAACGCATGGTTATAATTATGCACCTGGATCTGAATTAATTTGTTTGTCTTATAGAATCTATTTCAAATTACTTGCT
ACTTTGAATCCTAGATGTAAATTATATGATACATCTGATCAAACTATTTTAGTGGAAACTAATTTCGCTAAGTCTAAGGT
CACTACTAGAAGATCTATAAAATGGGAAGAAATTGATTTTTCTACTACTTGGACTTTAGACTCTGTTATACCTCCAGAAC
AAATAACTGTTGCTGTCACTAATTCTGAATATTCTCATATTACTCACAATGCTGATGGAAAGATTTGTATTCAGTTTGAT
GAAAAAAGTGTTCCTTATAATAGACATTCTTTCTCTTCTGATAGAAGATTACTTGCCATCCAACACATCTCGCCGATTGA
ACCTTCCTATGGTCCAGCTCGAAATCGTGCTGCTTCTTTACATACATTATCTTTAGTCATATCTGATAAAAATAAAATTA
AAATTAATCCTCGATTAAATATTGTTCAAACAAATGATAAATCTTTTGATATTTCTGATAAGGATATTCCTTCTGCATCC
GAAATGGATTTCAATCTTAATGATACTTAATGATGAATGTACACCAAATCGATTTTAGTCCAGGTTCACTGGCAAGAAAG
TATATTCAGAACGAATTTGCAAGTGATAAATGGAGCCAATTTAAAACTTGGTTTTTTGACACTTATAGTACAAAAGATCT
GCATAATATTTCACAAGAATTTTATGAAACTTGTGCTTTGCATAATCATATTATGTTCTTCGTACCTTGGTTTATAACCA
CTTATTTGCCTTTGTTCATCAATGTTCTTGAACGATCCTATAAAGATGAATTAGGTAATATTATCAAAATTATTTATCCT
CCTCAGGCACCGTTTATACTTCCTAATAATACAGGTATTACTTTCACTGCTTTCCAAAAATTCATTGAAAATGATGTGGC
CACGGTAAGTATTAATGAGATTAATAATCTCATTTCTCAAAATAACTATTTAGGCCTTTATGTGAAAGTTTAGGACTACC
GCGGTCATCTTCAATCTAGCTTGTTAACATCCGAATTCAAGGAAGAAATCCGACGAAATATATACAAATTTTTATATAGT
TTAATGACTGTATGGAAGGATCTAATCCTTTTACCCAAGCAAGGGTCTGTCGAGATTCAAATACGTATTGTTAGTGAGCC
CATGTGTCTATCAGCTCTAACCGGGTATAGAGTGCCCTTTTACTCCTTATCGGGCTGAGACCACGGCTGGCTAGACGGAG
TCACTAAGACAAAGCCACTAACTTGTTGTATTGAAGATGACTGTACCACCATCTCGGAACCAAGTCAAGAAACTATATAT
AAATTTTTTTTTTTTATTATTATTATTATTATTATCATTATTATTATCATTATTATTATCATTATTATTATTTTTATTAT
TATTATTTAATTCTATATTTACACGCACATAACTCTTATTTAAACTTGAATTTTATTCTCACTATATTAATTACCCACCT
CTGCAATACTCATATATAATACTTCTTTTGTTGTTCACTCGTTAAAACAAATTATCAGCAATCACCATATGAATCCTCAA
TCAAAGTATATTTATGAATCTAAGTTACTGTAAATTACAGTATCATCACATACAATTTAACTCTCCAACATTAATAACCC
ATCTTGCACATAAACCAACAAATAATACTACTTAATTATATACTACATCATATCACCTTTACCTAAAACAAAATTTGCAT
AGATTGAATTCATACCTAAACTAACCCCTTTTCCTTTGCGCCATCGGACCCCTCTTTTATTCTATATTTTTGTTTCTTTA
ATTAATGACTCAAAATTAGTAAACCCTCATTCTTATTTTAATAAATATGAGACAAATAGTATAGGGTCTTAAATAAATGA
TCAATTTATCCCATTAACTATTGATTAAGTCAATTATCTACAATTATCCATCAATTAATTAACTAAAGTTAAACGAATAG
TTCAAAATTCTCAAACCAACTTCACCGACTGATCAAGAAATGACTCGAGGCAACTATCGGGAGAGATAAAATGGTAATTT
TGTTAAAATTTCCAAAAATGACCTTCCAGGTCATTACAACGGCTCCACGGCTCCATCAGATAGAGTTACATCTAGAGGAG
CTACTTCAGGGACAAGCGGAGGAGCGAACAGTTTGTATGCAATCACCAGTTGCCAAGAGCAAGAGAATTCGCCAGATGTT
GTCACTGGTATGATCAAAGTCTTTAATTTTGATGTATGTGCTTTGCTAGAGCCGGGGGCGAGTCTATCTTTTGTGACTCA
TTATATTGCTATGAATTTGATATTCTTCCTGAGCAACTTCTTGATCCCTTTAGTTTTTGTACACTTGTTGGAGAGTCTAT
TATAGCTGAGAGAGTTTATCGTGATTGTGCCATTCCCATCAATCATAAGGACACCATGGCTAACTTGGTTGAGTTAGACA
TGGTAGATTTTGATGTTATTCTAGGTATGGACTGACTTTATGATTGTTATCCCTTAGTTGATTGTAGAACTCGAGTAGTT
AAGTTTTAGTTTCCTAATGAGCCAGTTATAGAGTGGAGGAGTAGTTCAGCAATGCCTAAGGGTCATTTTATTTCATACGT
TAAGGCGAGAAAGTTAGTTTCTAAGGGGTGCATCTATCACTTAGTCTGATTTAATGACTCTAGTGTTGAGACACCACCTA
TTCAGTCAGTTCCAGTTGTGAGTAAGTTTCCAAAGGTCTTTCCAAATGATCTTCCCAGAGTCCCTCCTGAGAGAGAAATG
GACTTCGGTATAGATATTCTTCCTGATACTCATCCTCTCTCTATTCCGCCATATAAAATGGCTCCAACTGATCTTATTAA
CAGGGTTACTATCAAGAATAAGTATCCACTTCCGAGGAACGATGATCTTTTCGATCAACTTCAGGGTGCCATTTGTTTTT
CTAAGATAGACCTCAGATCATACTATCATTTGTTGAGTGTAAGAGAAAGTGACATCCCTAAGACAGCATTCAGGACCCGC
TATGGTCATTATGAGTTTCTGGTTATGTCTTTTGGTTTGACTAATGCTTCTGCAGCGTCATGGATCTTATGAATAGAGTG
TTTAAGCCTTATTTAGATATGTTTGTTGTCGTATGCATTGATGACATTATAATTTATTCGAGGAATGAGAAAGATCATGC
TAGTCATCTCAGAATAGTTCTCCAAACTCTCAATGATAGAGAATTGTATACTAAGTTCTCTAAGTGTAAGTTTTGGCTTG
AGTCTGTGGCATTCTTAGGCCACATTGTTTCTGGTGATAGATTCGAGTTGATAATTAGAAGATTGAGGCAGTGCAGAACT
GGCTTAGAACCACATCTCTAACTGATATTAGGAGTTTCTTAGGATTGGATGGTTATTATAGGAGTTTTTTCCAGGGTTTC
TCATCTATTTCATCCCCGTTGACCAAGTTGACTCAGAAAACAATTAAGTTTTAATGGTCTGATGCTTATGAGAAAAGTTT
TCAGGAATTGAAAACTAGGTTGACTACTGCCATAATGTTGACCTTACCAGAAGGTACACAAGGTTTTGTTGTGTATTGTA
ACGTGTCCAGAGTTGGACTGGGTTGTGTATTGATGCAGAATGGTAAGGTTATAGCTTATGCCTCAAGATAACTTAAGGTT
CACGAGAAGAATTACCCAAACCATGATATAGAGTTGGCTGATGTAGTATTCATTTTGAAGATATGACCTCACTATCTTTA
TGGTGTTCATGTAGATGTGTTCACCGATCACAAGAGTCTTCAGATGTATTCAGTCATAAAGGTGGTTGGAATTACTCAAA
GATTATGACATGAGTATTCTATATGACCCAGGTAAGGCTAATGTTGTTGCTGATGCTTTGAGTTGGTTGTCTATGGGTAG
TACTTCCCATGTTGAGGAAGGCAAGAAGGAATCCGCTTGGGAGTTCGCTTGTTGGATTCCAATGACGGTGGAGTAGTGGT
GATGAATGGGGGTGAATCATTATTAGTGTTTGAAGTAAAAGGGAAGCAAGACCAAGATCCTAGATTGCTTGAATTGAAGG
CAAATGTTCACAAGCAAAACGTGATGGCTTTTGAACAAGGGAGGATGGTGTATTGAGATATCAAGGTAGATTGTGTGTAC
CAAGGGTGGATAAGCTCCAAGGGAGGATCATAGAGAAAGCTCATAGCTCCAAATATTCTATCCATCCTGGTTCCACAAAG
ATGTATCACGACCTGAGAGAAGTCTATTGGTGGAGTAGCATGAAGAAGGGTATTACAGAGTTCGTTGCTAAATGCCCGAA
TTGTCAACAAGTTAAGGTAGAGCACCAAAGGCCCGGTGGTATGGCTCAGAATATAGAGATACCAGAATGAAAGTGGGAGA
TGATTAATATGGATTTTATTACTGGCTTGCTGCGGTCTCGCAGACAACATGTTTCTATTTGGGTGATTGTAGATCGAATG
ACCAAATCAACCCACTTTTTGCCCGTAAAGACTACCCATTCAGCAGAGGATTATACCAAGTTATATCTTCAAGAGGTAGT
TAGACTTCATGGAGTTCCAGTGTCAATTATTTCAGATAGAGGAGCGCAATTTACTGCATAGTTCTGGAAGTCTTTCCAGA
AAGGTTTGGGTTCGAAGGTGAACTTGAGTATTGCTTTTCATCATCAGTCTGATGGTCAAGCAAAGCGCACCATTCATACT
TGAGAAGATATGTTGAGGGCTTGTGTGATTTATTTCAAAGGTAATTGGGATGATCATTTATCTATCATCGAGTTTGCTTA
CAACAATAGCTATCACTCTAGCATCAAAATAGTTCCTTATGAAGCTCTTTATGGCAGAAGATGCAGATTTCCTATTGGAT
GGTTTAAGGTTGGTGAAGTTGGGTTAATAGGACCAGCCATAGTTTATCAAGCTATGGAGAAAGTGAATATCATTCAAGAG
AGATTGAAAACAACACAGAGTCATCATAAATCATATGCTAATTGTAACATCCCTCCTTGGAAAGAACTAGAAATAGAGAG
AACTGATTTAGAAAGAGCAAAGTCTGAAATTTTGCAAGTTAAGCTTAAGTTATGAGTTTTGGGTCAACTTCAAACGACCA
TAATTTTCAGTACAAAAGAAGTTAGGTGGCCCAAAAGATATCAAATGAAAGTTCTTTGAATCATCTTTCCAACGCCACCG
AGTTTGATAATTTTCAAGCTCGTATGAGAGAGATATTCCCGTTTGAAGTTGGGCTGTCTAGATATGGAAAGTTACCCGGA
TTTAAGAGGGGTATTTTGGTATTTTCCTTAACCTATCAGATTTAATTAATTATTGGTAATTAATTAAGGGTCTAAACTGA
ATTGGTTCAGTTTACGCAATTTCAATTCACGCTAGAGTTTAAAAAGTTCACAGAGAGAAAAGAGGAGAAAGGTCAAGATT
CGTCAAGTTCTTGGGATTTTGGTTGCGGATTTCGCCAAGGGTAGATCCCTAAAGAGGTATGTGAGTTCACATAGCATTGG
GTTCGTTCACCCATGCACCAAACATGTTTATCCCAGCGTAATTTTCGTCCTAAAAGATTGAAGGTTTGATGTTCTTGAAT
TTGCTTTCGTTCTTGAATTAGGATGTGATTGATGAGTTCTTGAGGAAATCGTGTCGATTATTAGAGTTGTTTTTGAATAG
ATTCTTGTGTATATGTTTTTGGTATCTGAATCTAAAGAGAAATTTAGAAAAAGAATCGAAGTTAATCAAATTAAGATTAG
AAAATGAGTTGAAAAATGCTTCGGGAACACCTGGGAAGGTTTGGAGCAGCGTGCCCCAAATGCGCCAGAGAGGCTGGGGC
GGTGCGCCATCAATCCACCCAAAACGAGTCTCTAAACTTTAGGGGCTGGCGCCCCGCGCCAGCAGTGCTCCCGGGACATC
TGCCCCCACCCTTATTTCGTCGTTTTACCATTCTAAGTTCTTCTAAAGTGTATGATCACTTCCTATCGATTCTAACTACT
CTAAATGACTTCTAAACATCTACAAATCATCCATAAACATGAATCATAACCTTGAATCCATAAATTCAAATTAAAGGAAA
GTTAAGAGCCAAGTCTAGATAGTTCTTAGAGTCTTTTCAAAAGTCTTTTACAAATGTTTTTTTAAACTTGTTTTAAGACT
TGAGCATTGAGTTGAGTAAAAGTAAGAGTGAAGTTCATTTTCTTTAAAAGATTATTTGGGAACTAAGTATTCCCAAAGAG
TAAGTGTATTCACATTTAAACAAGAGAGGAAACACCGATTTCCAAGAGAGCTTTTGAGCTAGTTTTTGAGTAATTATCTC
AAACCATAGAAAAAGCTATGTTTTTAAACATATGAGCTAGTTACATTTTGGGAGAAGTATTGAGCACCTATTTGGGGATG
AGCTTGAGTTCAGATAATTCAAAGTCTCTATAAACCGTGTTGCCAGCATGGGTAGAAAAGGGTCATACTTTTTAGATGAT
TCCTTAGTGCTTTTTAGCATAGACTAGTGGATCCACTTAGTAGTTAGGTTCTATACCCCCGGCAAGGTATAAGATGGCCG
TGGCAGGGTAAGGTAAGATGATGTATCATCACATAGCTCATAGTGATGGTTGTCGATTAGAGAAACTCCCACGGAGATAT
TTTGTATTCTTGTATACATAAAGTTATTTGTATTTTCATATACAAACGAAGTTATTTCTATATTTTTCAATACACTGATT
TGTTATCTACTTGTTTAAAGCTTTTCTTTTTATTACTGCTTTATATTAAAATGAGTTGTGTTGAGTTGAGACCAGGTAAG
TTCCTTCCGTTCCCTTCCAAGCTTATATCTTGTTTTAAAATTCCTTTCGCATGCTCATACATTCAATGTACTGATTTCAT
TTGGCCTGCATCATTTTATAATGCAAATACGGGTAACCAGGATCAACATCCAGCGCTTCATTGATCCAGTTGAGCTTCAG
AGTTGTTGGTGAGCCTCCTTGCTTCCAGAGGATCCCCCTATTTATTGTTTTTATTATTCTAGTTCATTAGGATGTTGTGG
GTCTTGTCCCGACGTCCATCTCAGTATTAGAGACGTCATAGACAGTTATATATTGTTATTTCATGAGTCTTATCCATTTT
CAGTTTTAAATGTTTAAAGAATTGAGTTACCTTTTTGGCAGTTGAATGTTTCTTTTAAGCCATTCTAAGTTTATTGCATG
AGTTTATATTTTGAGACGATTTCATGTTATTTAAGTCTTCCGCTGAGTAGTAAGCCAAGCCAAGGGTTCACTTGGGACCA
ACAATGGTTCTCGAGTGCCAGTCCCGCCCAAGGTGTAGGCTCGGGGCGTGACACTGATATTAGGAGAAAAGACTTAGATT
TTGAGTTGGATGATTGGGTTTATTTGAAGGTTTCACCCATGAAGGGTATTATGAGGTTTGGCAAAAGGGGAAGCTTAGTC
CCCGGTATATTGGTCCTTACAGAATATCCAAGAGGATCGGCAATGTAGCTTATGAGTTGGACCTACCGTCATAGTTAGCA
GCAATCCATCCAGTGTTCCACATTTCAATGTTGAAGAAGTGTATGGGAGATCCTTCACTTATTATACTGACTGAAGACAT
TGGTATTAAGGATAGCTTATCTTACGAGGAGATCCCTATTCAGATTCTAGATCGTCAGGTTCGCAAGTTGAGAATAAAGG
AAGTAGCATCAGTCAAGGTCTTATGGAGGAATCAGTTTGTTGAGGAAGCTACTTGAGAGGCTGAGGAGGATATGAAGAAG
AGATACCCACATCTCTTTGAATCCGGAGAAATTCCAAATTAAGGTACTAATCCCTTTTCTTGGCATTTATTTTAGTTGAA
ATGTTGTATTACTATGCATATCAAGTGTTTGAGTTGGGTGTTGATTTTACCACCCTTAGTCTACTTAGAGTAATCTCATT
TTAGGATGAATGTTCTAAAGGGGGAGATATTGTAACACCTCGGTATTTGAAAGAGCTAAAAAAATAGAAAGAACTAAATT
CGAAATAAGCTAAATCTAAAAAAATTCAAGTTATGCTTAAGTTATGAGTTTGGGTTAACTTCAAACAAACATAACTTTTA
GTATAGGATGAGTTAGGTGACACATAAGATATTAAATGAATGGTCTTGGAATCCTCTTTCTAACTTCACCGAATTTGCTA
ATTTTCGAGCTCGTATGAGGGAGATATGACTGTTTGAAATCAAGTTGTTCAATTAAGGAAAATTACCCAAAAATATGAGG
GGTATTTTGGTCTTTTCCTTACCTTTTCAGATTTAAGCGTTTTTAGTAAATAATTAGGGGTCTAAACTGATGTGGTTCAG
TTTTCCCAAATCAAAATACACTTAGGGTTTTAGAAAAGAGTTCAAGAAAAGAAAAGAGAAGAAAAGAGGAGAAGATTCAA
GTGTTCGTCGAGTTCTTGAAGTTTTCTTGGGGATTTTCGCCAAGGGTTTGATCCCTAAGTGTTATGCGAGTTCTCATAGT
GTTGGGTTCGTTCACCCACACGCCAATCATGTCATTTTCAGTGAAATTTTATTTCTTGAAGTTGAAGGATTTTAGTTCTA
TATTAGTTCTTGAAAGTATTGTTTCCATTCTTGAATTAGGATGGGTTTGATGAGTTCTTGAGATACTTGTATTAAGTTTA
AGAGTTGTTTTCGAGTAGATTATCGTGTACATACGTTGAGTATTCAATTCTAAGTGATTGGGGATGAAACCATTCGATTC
TAGTCGAATTTAGGTCAGAAAATGAGTAGAAAAAATCATCGGAATTGGATGGGGGAATGGTGGTGCGACGCACCACAGAT
GTGCTAGCAGTGTGCCAGAAATAGGTCTCTGAACTTATGGGCTGGTGCCCCGCTCCAGCAGTGCACCCAGGTCGTCTGCC
CCCACCCTTTTTCCGTCGTTTAGCCCGTCTAAGTCCTTCTAAAGTGTACCTTTACTTCCTATTGATCCTAAACACTCTAA
ACTACTTCTAAACATCTAAAAATCATTCAAACATGAATCATAACCTTGAATTCATAATTCAAATTCAAGGTAGAGCTAAG
AGTCAAGTCTTTAGAGTTCATTTGAGTCATTTTAATAAGTCTTTTACAATCGTTTTAAACTTGTTTTAAGACTTGAGCAC
TTGAGTTTGAGAAAGAGTAGAATAGAGTTCATTTTCTTTAAAATGATATATGGGAACTAAGTATTCCCAAGAGTAAATGT
TTTCACATTTAAGATGAGAGGAAACACCGATTTCCAAAAGAGTTTTCATAAGAAGTTTTTAGTACCATCTCTTTTAAGAG
AAATATTTTTGAGTAATAATCTCAAGCCACAGAAAGAGTTATGTTCATAAACATATGATCCAGTTACATTTTGGGAGTAG
TATTGAGCACTGAAATGGGGACGAGTTCAGATAACTCAAAGTCTCCATAAACCTGTAGTCACTGTGAGTAGAAAGGGTCA
TACTTTTTAGATGATTCCATATTGCTTTTTAGCATAGACTAGTGGATCCACTTAGTAGTAGGTCCTATACCCCAACAAAG
TATAGGACAGTTTTGGCAGCGTGGGATAGACGATGTATCATCACATAGCTCATAGTGATGGTTGTCGGTTAGATAATCTC
CCACAGAGTTAATTGTATTTTTATATACAAACTGAGTTACATTGTATTTTTCAATAAATTGAGTTATTGTCTATTGTTTT
AAAAACTTTTCTTTATAATGCATCTTTACACTGCTTTATATTGATACTAGTTGAGTTGAGTTGAGACGAGGTAAGTTGTT
TCTTTATCTCCAGTTCAAGATTATGTCTTGTTTAGAATTCCCCTCACATGCTCGTACATTCCATGTACTGATGCCATTTG
GCCCGCATCTTTTATGATACAGATACAGGTAACCAAGATCAACATGGTAACACCCCAAAATTTCTAAGTTAAGACCCGAA
CTATTCTTCATTTACTTGTTGGGTCATATCGGGCGATTCTTAAATTGTCCATATGTGTAAAGTTAAATTCATTAGTGTGG
GAATGATTTTGGATATCAATTAAGGTCACTAGAATATCCTAGCACAAAGTTGAGTTGAAAGCTTCCTTACCGATTATGTT
TTGATGTAAGATTTTACTTAGGTCAACTTCAAATGACCATATCTCTTAGAATATAAAGATTTACGTGACCCATAAACCAT
AACATTAAAGGTATTTGAATCCTCTTTCCAACGCCACCAATTTCGCGTCAATCCAAATTTTGAGTAAAAAAGTAATGACC
ATTTTAGTAACCTGGTACAGTGTAGTGACAAATTAGCCCACGAGAAAACATTAAAAAGGGTCGTTTTTGTCTTTTTACCA
CTAAGAAAACCCTAAACAAATTTCTTGACTAAATAAAGACCCAAAACAATTAGATTTTCATCTATTAATAGATCATTCTC
TTTTCTCACAAACCCTAAGGCAAAACCCTAAGGAAAAATCAAAGTAGAAGACTTCAGTCAAGATTCTTTCCATCTTTTTC
AAGATTCTTCTTCAACGTAAGTTCTTCTCCAAAAATTCATTCTTTCCAACTCAAATTCCCCCATACAATTATGAATCACT
AATGAAAATCATAATCTTGTCCAAGAAACTAATTTAACAATCTCAAGAAACGTTATCTTGATTGTTTACCTTCAAGCTAG
GGTTTCAAGGCTTCTAATCAAGTTCTTTTTCAAGATTCTTCAAGAAACTTGTTCTTCAAGGTATGTAAGGCTATCATCGT
GTTGGACTAGTTCGTCCTCACGCCCTACATCTTCTTTCAAATCAATAAAAGAGTGATCTAGGATTCTATCCCTAGATTTG
AGTATTCTTGAGATGAGTTGATTTTGAGTTCTTGAGTTCCAGATTCTTTTTGAAATTCTATTCCTAATTATTGAATTGTT
ATATGTTATGCATTAATATTGTTGAGTTGATTTGTTCATGTCTATATTTCAGCATGAACCCTATGAATTGAGTATTTTTT
TAGATTAGTAGTATCGTTCAGTTCTGAGTTCTCGAGTTCTGAGTACTGAGTTTCCATACTGCTATTAACATCCCTGAGTT
GATTCATTCATGTCCATAATTCAGCATGAACCCTATGAATTGAGTTATAAATCTTGAGAATCTTTCTAAAGCCAACACTT
GAGTTTTAAACTGAGTTTTTGAGAAAGTAAAGATGAGTATTGAGAAAGAGTTTTTAAAAGATGATTAGTATGACAATCGA
GTATGCCATCAATGTTTAAGAAGTATGGTATCTAGATATACCATCAATGTTTATGCAACATGACTTCCCGAGTCATCAAT
GATCATATCACAATATGATTTTAGTATATTTTTGAGAAAGAGTTTTCAAGTATGAATTGAGTAAGAGTATAAGGGAACTA
AGTATTCCCAAAGGTATCCGATTTTATATTGATAAAAGAGAAACTTTGATTTCTAAATGAGTAATGAGTTCAAAAGATAT
TTCAAAAACAGTTACCTCTTTTAAGAGGGTAGTTTGAGAAATTATCTCAAACCAGAGGAAGAGTTATGTTTTTAAACATA
TGAGTATATATTATTGGGAGTAGTATTGAGCATCAATATGAGGATGAGTTCAAACAACTCAAAATCCTCATAAACCATGT
ATGCCAACATGGGTAAAGGATCATACTTCTTATATGATTCCTTATTGCTTTTAAGCACAGCTTAGTGGATCCACTTAGTT
GAGGCGTTCTATACCCCGACAAGGTATTGGACAGTTCTAGCAGCGTGGGCAAGATGATGTATCATCACGTAGCTCATAGT
TATGGTTGTCGGTTAGAAAATCTCTCAATAGAGTTAAAGTGTATTTTTATATATCGCTTATTAAGTTGAGTTCAGAGATG
AGAAAGTATTTTGTAAAGATTTAAATGATTTAACTTCTTTATTTCTTTACATTCAGCTTGAGTACATTGTCATCTATTCC
AGTCCTTTCTTTCAGTTATTTGTTATTCAGCTATATTACATACTCGTACATTCAATGTACTAATGTCATTCAACCTGCAT
CTTTTAATGATGCATATACAGGTTCTTAGGATCCTCAATAAGAGTTTGTTAAGATCACTTCATCTGCTCGTCTTCTTATG
AGTGAGACCTCCTTGCTTTCAGAGTACTCCAGTTTTATGAGTTGTTAGTAGTAGTTCTTTTGAGGAGTCGTGGGTCAATT
CTTTCACCGAGGGAACGACTTCGGCATAAAAGTGCCCTTGTATAGGGAGACCTCCAATTTCTTGTAAGTCCCAAAGTGAT
ATGGGCATCTCTCCAATAAAAGTAGAACTGTGTTGGTAGTGGACGCCAAAGTTCACAAAAAGCATGGAGTACATTTTCGG
CATAGTTGTATGTGAACAAATAAGTATATACAACATCATAAACCTTGATGAGATCCAAAATCTCCTTGTAGCAGGGCAGC
ACGTCCTCTACCCATTCCCAGTAACCAGGTGTGTAGCAGACATTGCCAAAGCTAGAAGAGGGAACCCTCCAATTGTTGAA
ACTTCCATAAGAATGAGAAGATTTGGAAGATGCTACATCATGATGAATTGCAGATTTCAGTAAAGGAACTTTCATGCGAG
TAGCCTTGCTCGAGAAGTTTCTCATGATGTCTTTGGTATCCATTTTTTTTACCACTCTTTAAGGAGAAGAGATTCATCAT
ATGTCCCACTAACAAGGGAGAAGACGCTGATAGCCGGAGGCTGAACCTCCAAAAGTAGAACTTTGACATTTGAATTTTGT
TGGTCGTCACCCACTATTTCAAGAAGAGGATGCGGCGAATCTCGATCGCGGAAGTGCATCATGTTGCAGGATCGAAGACA
TATTTCTCAATCCAAAATCTGCAAAAAAAAAGTAATCAAAAGGAAAAAGTTTATATTCGTAAGAACATGTCCAAAGTAAA
GGTGGTAACCTTAAATTTTTGCGGTTGGTGAAAGGGTGATTTCAAATAGAAAACTGAATCAGCACAGATGCAATCTAATC
GTTGTTTTCGTATATGATGTAGCCCTATGAATTTACTTTCCAAGACCGTAAACCGCTTGTGATTTCATTATTCCTACGAT
GAGATATGATTTTTTCGCAATGTCGCACAAAGCTGATGCATTCAGTTGATCAGAATTTTAGGCTGGGTTCAAAAACTTAC
CTGAGTAAATTCGAGAGTTGTCTGATCGCGATTTTCGAATATGTTGTAGCTCTATGAGTCTAGTTTTTGGCAAAATCAAA
TGGATCAAGATTTCAATAGTCCTACAATGAGATATGAATTTTCTATCAAAGTCGCGCTGACCTGAAAAAAAGTGACGAAA
ATCAGAGTTGGGAAAAGAACTTACTTGAGAGCGAAGGACTCAATTGAACTTGATGATGTGACAATGCGATATACAATCAC
CGGGAGAATGTGGGTATATATAAATTTCAAAATATGGAGACATCAATTTGATTCCTACAAATTATGGAAAATTATAATGA
TGGAAAGTTTAGTTCCTACAAATTATGGAAATTATGGTAAGTTTCCATAGGAATTAAATTATGAAAATTTTCCATAGGAA
TCAGGTTATGGAAATTCCATAGGAACTAAATTATGGTAAATTTACATAGGAATCAAATTATGGAAATTCCATAGGAACCA
AATTATGGTAAGTTTCCATAGGAATCAAATTATGGAAATTCCATATGAACCAAATTATGGCAAGTTTCCAGAGGAATCAA
ATTATGGAATTTTTCCATAGAAGTCAAGTTATGGAAATTTCATAAAGACCACATTATGGTAAAGTTTTCTCAGAAACTAA
CATGGGGAGTAAAAAAAATGCCCCGAATGAGGATAGACTCGCGTAATGAGAATTTGAATTCCTTACGTTTTATTCACGTG
ATTGAGCAAAAAAGAAAAAACCATCGGATGGGCATTCAACCCCCAAAGAAAGCAACGCCTAAAATTTGCGTTGAAATCAC
AAGCTCTGTATCACCACGTCAAGCTTGTAGACACAGTCCTTGCTCATCGAATTGGCGGTCATTTTGTAGTTGATAACCCA
AATGAAATTACCAAACTATGAAGAAATGTCATGCAATAAGTCTTCATGAGAACGAAACACTTCAAGTAAAAAATGAGTTA
GTAAACAACCGAAAGTCAAATAATTTCTTAAAAATTAGAGAATGTTGTCATGAAGACTCTGGTAAATGTTGACCTCAACA
TATCGACACAGTCATTTCTCATGAAGCTTCAAATGTTTCGTGATAGATCAACTACGACAAAAAAAAAACATTTGCTTCAC
AAATACTTCAAGGCTTGTCTTTACAAGTTCCACAAATTGAGCACCCCAACAAGCCTTGAAGCAGGGGGCATTTGTAGACA
GTGAATTTTTATTGATAAATCCATATTGAATTTGGATTAAATCTTAAATTCATGATATGCTGACCAAGTCAAATTACTGG
TTAATAAATTCGGATTAATATTTAAGTCAAAATTATATGACTTAATCAAGTCCAAATTATATTTGGATCAACCCATTAAG
TTGACAAGATGAGCCCAACTCATGTTCTTCAAGCCCAGGGGTCAAAATTGCTCAGACCAAAATACCCCTAAAACCTTAGA
TCAAGCCTATATAAAGAGGTCTTCATAAGACCAGAAAAAATAACACAGATACACAGAGAAATACATAGAGAATCTTTGCT
CTTTAGTGGTGATCTACAACTCTTCTGCATAAAAGAAGTCTTCACTCCAAGGGTTGAACCGCGAGTATTCCATCAAATCA
AGAACAATTATGAAGAGAAGAATCAGGGGGTTACATATCTTTTCTTAAATATGTCATAAAGATAGTAACTTTCGCATAAA
TTCAATTTCAAATACTGTTGTTTGCTTGCTATTTTCCTTTCCTGTTTGCTGTATTTCAGGGACAAAAATTTAGATGCATA
CAGTTGGTTTTGATTTGTTTTTTAGTAGTAATAGTATTAGAATAACTCTATACAGTTTTCTATATGGTTTTGGACTTCGT
TATGATCGTTTTAGATTGTAATCATTAAACATATGACTATTATGTTGACCATTGTGTAATGACATGGTATTTAAGTAACA
ATGATATTGATATTATTACATGGCATGTGATGAGTCCGAGATTTGGACTCATTTAGGGCTTTGTTTTGATAGTTTTAGTG
TCCTCAAATGCCTAATTTAAGCTATAAATTGATGTTACAGCCTTGATTTTCAGGTATCTGGATTAAGGAGCAAAGCAAGG
ACACTAACAGGCAAAAAGGAACAAAACAAGCTGAAGAAGTGGAGAAAAGCAATCTTAGTGATCGCCAAGACCTCTCAACG
AACCACCGATTGGCTCTTCGGACCACCTAAAGTTCGAGCGTGCCAACCCTAAGGGAAGAAACCAAGTCGGTGACTCATCG
ATAGGTTCCGATAAGAAAAATGATCACCAAAGTCAGAGTACTTGAGGATGATGAGAAACAATGCAAAATGGCGATGGAAG
AGAGTAAAGGGGAGATCGCCGAACCACTCGGAGAGCCCGACTTACCTTGCATAATGGATTTTCAGGCTAAATTTTGGGCA
ACTATAAATTGGATTTTAAATGTAATTTTAAGGAGTTCTTTCCCACATAATACAATTTCCATTCTAGACTTAGAATTTTT
CTCTGGATTTTTGAGTTCGAATTGTCCAGTTTTGAAGGATTTGGAAAGTGGATCTTTGAATTTCATTCATGGAAATCATT
GTAAAGGGTTGAAGACTCTTACTCATACCATGGCTAATGCATTTGGTAATCGTTTCTCTGTTTTTATGATGTGTGGCTAA
AACCCTAATTATTGGGGTGTGATTATGTGATTATGAGTTGAATTAGCTTATGGGTATTGATTATTACTAATTTAAATGCT
ATATTGAAGTGGATTTAATCATTAGCTGTGTTTTAATCTATGAATTGTAGTTGCAAATTCAGTTCTAACTTTGAGTTCTT
AGCTTGCTTGAGAGGGAGGTTTTTGAACCAAAGCTTTTGATTAATGGTTTGTAGGTATTAGGTTGATGTGGGTTCAGCTC
GAAAGAGTGAATCCCAAACCAAATACTACCCATTTTGCTCGAGAGATAGAGGATGTATTAAGGTTGTGGGTTGTTCTTAT
TTGTTAAGCTAGTTGATGTTTGAGAGAAATCACTTGAATCGAAGTAGTTGATCGAGAGAAAGCTATTTCAATCATATCCC
ATCCTACCCACTGACTTTTAGCTATTTATTAGTAGTTTCAATTACCCATATAGCGAAATTTGCCTATAATCGATCACTTC
CCGAAAATTCCTCTTTATATTGTTGTTTCACTGTTATTTTATTGTGTCGTAGCTGCTAATTGCAAACCAAAACCGCCATC
TGACATTTGTTATCACCCCCTTTGACTTGCTTAAATGTCTTTTTCGATAATTTCTATTCCTATAACTATTTAGACCACAT
TTGTACTTCATAACTGAATTTGAACACGTACCGCTCCTTGTGGATTCGACCCCAACTCTTCATTGGGTTTTATACTGCTT
AATGATTGTTTACACCTAGAATTAGATGAGGTGTGCTTGAAACATTAATCAAAATGGCATGGCTGCTAGGGATTAGTGTT
GTTTGAAATTCTTTTATTGACGTTAAATTGTGATCTTTTTGGTTGTAGTTGAATCGACTTACTTTAGTTTTTGGTTTTGA
GTTGCTATGTTGAACAGAGGAAGAGATGAGCGTAAACGGGAGTAATGGTAACCAAGTGGGCCACCAAGACGATATTGGGA
ACCTCAACGATGTATATGACCCAATTATATTGGGTGGTATGGGTGCAATACGTCTACCTCCAATTAAAGGGAATGTTGTC
TTCCATGTTGCAAGCACAATGCTACAGCTCCTCCAAATGAAGGTATTATATGGAGGATTGGCTCATAAAGACCCACATGA
GCATATTTGGAACTTCGTGGACGTTTGTGGTTCGTTCTCATTCAAGAACGTATCATAAGAATTAGTCCATCTCATGTTGT
TCCCATTCTCTTTGATGGGTGAGGCTAGTAATTGGTTGGCTGAGTTGCCAAGGGACTCCATCACCTCTTGGGATGAGCTT
ACTACAACATTCCATGTGAGATTCTTTCCCCCGTCAAGGATGATGACCCTTGGTATAGTATCCAAGGTTTCAAACGCTTG
GAAGGAGAACCTATCCATAAGACGTGGCTGAGGTTTAAGAAATTGGTACTTCAATGTCCAACCCATGGGCTGCTGAATCA
TATATTGCAATAGTACTTCTATAGGAGCCTTGATTCGGTGAACAAAGGAGTTGTTGATCAACTTGTTCCTGGTGGTATAA
TGCAATAGCCCTATGAAGTTATGTCTTAACTTCTTGATGGTATGACCAAGATCAATACGGCATGGTACACTCGTGAAGAC
CAAGTCTATCCTCTCACTTTTAGAATGACAAAATAGAAGATTGAAAAGGATCAAGAGAGAGACCAAAACATGGCCAACAT
GATGACCCAGCTAGATCTATTGGTGAAAAATGTGATGGGTTATGGTATGAAGAGTGTTAATGTTGTGGGTGTTGGTGGAG
TAAACCCCGAAGATGCTTAGTTTGAATCATTGTACAATGAGGAGGTGAACTTCCTAGCTAATCAATGAAGAGGTTATCGT
GCAAACTATCCAAGGCCAGGTGGAAATCCGTGTTGGAATAGAAATGACGGATGGAGAGATCGTGACAGAGAATGACGTGA
TCGTAATGCCACTTGGAAGGAAAAAGAGGGGGAAAAGGGCAGGTACGTCCCACTTCATGAGCATCAAAAGACCAAGGAGT
CTGAAAATGTCCGTACGGAAGACATGCTCTCACATATTCTCAACAAAGTTAAAGGGTCGAACAAAGTGTTGAAAGAGATG
TAGGATGATGTCTTTACACTTAATCAAACAGTCACCTCATATTCCGTGTCAATCAAGCAGTTGGAGACCCAAATGGGTCA
AATTTCTTCTCATTTCAACCCAAGGCCAAAAGGGGGCTTGCCAAGTGATACCATGGCGAACCTGAAGAATGATCCTTGAA
AGGGTATTTTCATCGTGCCATGACGTTAACTAAGGCGCTTCTTGGGAGGCAACCCAAGTTTTTAATGCTTTAGTTTTTGA
TTTTAAATAACGGGTGTTGAGTGTACATGTTGAAAAGTGTTGGAAAATGGGTTGTTTGGTGAGCCAAAGTCCAGTCAGTG
ACACGCCGAACAAGTCGGCAAGCCCGACTTTGTCCGTCGTTTGAACCCCAAATTGCTGGGAGTCCTGTAAAACTCGGTGA
GGTAAAATACCACTCGGCGCGTTGCCGAGTGGGTCGGCGAGCACGACTTACTCAACCAAAGGTGCCGCGAAATGAAAGGT
TTTAAAGGCCAAACGATTTAAAATTTTAAAATCCTTCATCTTCTCTCATATTTAACTCTCGTACCCTCTCACCCAACTTT
AGATTTTTCTTATTTCCTTGTTCTTACCCGCTTTTTATGTGAAATCATTGCTCATAATTGTGGAACTTTGCCGCCTAGCT
ATTCAAAATTAAAATTCGGCATAAAGGTTGGTTTTCCGAACTCTGTTCTATAATTTTATGGTTGAAATCAAATGCAATAG
GTAAAATTGTTGTTGTTTTGTGTTGGTAACTATTTTAATTGTGTTTAATTATTGCTTTGTCTGTAATGAATTAAAATGTG
TGCGTAAGTGCTTTAAATTGATTGATTCCCGTGTTCTTGCTTGTAAAATTGAGTCTAAGTTATTGGGTTGCGGTATAAAT
GTGTTGGGACTATTGGGGTGAAGTCTAAGTAACCCCAGTTGTGCTAAATGACGTAATTTTCCCAATGATGAAGCGTTTGA
TGTCATTCTTAAGGGAAAAAGTCGGCAAATAGCCAATTTTAGCCAAATTGGGGGAAGTCTGAGTACCCCGAGGGCATGGG
TCGTATGAGTCTGACCTTAATTGAATGGTGTTTGTGTTTAATTTTGAATTCTGGGGCTACGGGCTTGATTTTGAGAAATG
GAGTTGAAAACTGGCACGTTGGGTTGTTTGGCGAGCTAAGTCGAGCTCACCAAGTGGTTTGGCAGTTCGCCAAAGTCCCC
CTCAGATCGCTCTTAATTTACAATTTTGGCTGATTTTGCTCTGTAAATTTCGATGAGATTCCTGAGCTCGCCAAGTTCAC
TCAGCGACTCACTGAAATTTCTTCTTGATCACCCTTTCTGCACCCCTAACCCCTAAAATACATTGTACCTTTCGGCAAGC
TAATTCTAGCTCACTGAATGGCCCTGAACATCGCCAACTTGTCTTGATTCTAGAAAAATTATGTGCTGGTACTTTCGGTG
AGCCCCATCTGGCTCACCTAAATGACTCGACGACTCGCTGAATGGTTCAGTGAGTTTTTCTGCAACTCAATTTCTACATT
TTTCTTGAACTTTTTCTAACATTTTTCTATGTGTTTTGCATATATGGCCAGACCCAAAGTTTCAGCAAGAGACATGTTGC
CCCGCAAGCGGACAAGAGGAGTCATTATAAATGAAGATGCAGATGCATCCAAGGTAAAGGCATCCAAACTCCCTACAAAA
GGAGGAAAATGCAAAAGAAAGGGCAAGGCACCAGTGGTGGAGTCACTGGAGGTCAGCTCCGATAGGGAGGGAGTCTACGA
GACTCACCTAACCTCATCAGACAATTAGGGAGAGTCCCACAATTCTCAGGCTTCCATCTGAGGATGACAACTTCTACATG
CCCGGAGAGCAGAACTTCGCTCTAAGGGGATTCATGATCCGTCTAGTATCCGGGTACCTCAGACTCCTCCTTCTCCCCAA
CTTCAGCTCAGAATGTGGTCCTATCGCCACCTGTACATGATCCTCCTCCCCGGTCTCTCAACAGACTAAAGGCCGAGGGA
CTGAGGACTATTATTGAGGAGAAGAGGTTGTCCACAGATGGTGTGGTGGGCAGGTATCCGTCGATATGGAGCACCCTCAA
GTCCCATAAATTCCAAATTTTCACTAAACCCCGGGGTCCTTACATTCCTTATTGGGTACTGGAGTTCTACTCGGCCTACA
GAAATTTGGTACCACAAGGGAAGAGGAAGGAAAGTACCTTCAAACCAGTGGATTCTGTGATTGTCCGGGGCAAGAAGGTG
AAATGTTATAGTGAGGACATAAACGTCGTCTTGGGATGTACTTATAACTTCATGGATGACCACCAGAGTATGATCAAGAC
AACGGGCGTTGGGTGACTTAAAGGTTGGCTGGCTTCTCTTCTTTCTAACAGTATCCCTAGATGGATTGAGGCTAGAGTTC
CAATAGAGAAGAAGGATCTCAATGTGGTGGAGAGGTATTGGTTTGAGTTTATTAGTAGTACGATCATGCCTTCCCAGAAT
GAGTCTATCCTCCGCCAGCCAAAGGCAGCCTATCTTGGACCTATTATTGCTGGGGAGAGCCTCAATTTAGGTGAAATCAT
TGAGCAGCAGATGGCCATGAGGGTCAAGCAGCTCCAGACATCTCTTTCTTTTCTGGTGTTGATCACCGAGCTGTGCAGAT
GGGACCGTGTTCCACAAGATAAGAAGATAGATATGGATATGAGGTGACACCCACCGCCTCTACTTACATCCGGCGTATTG
AGGCCAAGTACCAGAAGTATGAGGCTGAGAGAAGGAGGGCAGCCCCGGTGGACATTTCCCCGGGAACTGAAATTGATATG
TTACCTGCAAAGGTAGTCATGTCTACTCCGGCCACTGGGCCTTCAGGTACTTCTAGCTCCACTCCTTCTGAGGCCCCGAG
TTCTTCTGCTGCTCCCCCACCCCCTAGATCTTTTATTGGTACTACTGCCTCCAAATATCCAATCACCGAGGCTATGTTGC
TCAAGATGGGGTACCTAGCCCATTTTGCTGATGTGCATGCCTCCTAGCTAAAAGTCGTTGTTCCCGAGATGATTGACAGA
GCTCTCACTACTGCATTGACACCTCTCAGAGCTTCTATTGATGCCTTCACAACGAGGATAGAGGTGTGTGAGAAAGACCA
GGGAGCTACTAATGAGGGGACAACCTTAAAGGCCGTGATTGCGGAGTTGAGGAAAGATGTGGACCAACTGAAGTCCAATG
TTATGCCTCTGATTTTTGGGACTATAGAGATCCCTGATGACCCGAGCACAGATATTCCAGCTCATTCTAATGTGCCTTCG
GCTACAACTGGAGATGAGGTTAAACCTGATGATGCATCTGCAGAGTCCGAGGCTGAGACTGATGAAGAGCAGCTTGGTGT
TCAGGTGGAGACTATTTTTAAGGGTCTGACTAACTTAGAGGAGTCTATGGTAGATTCAGTTGTTCAGGCCTCCTTGAGAT
ATACTTCTATGGCAGGCTCTAGTGAAGACAAGGCTGATGAGACATTAGGCACTGATGCCCAACCTCAGAGTGTGACACCG
GGCACTGATGCCCAGACAGACGGAGTGACTGAGATGCAGACTTCACCCCAAGCTTAGCCTGGCAGGATGATTTCCCCCCT
CCTTCTCTGTTATCTTTTTATACTATGTTTTTGTTTTTGTTGCTTTTGAGGACAACTGCTTATTTTGTTGGGTGGGGCGA
GGTATTTCCATACCTACCACTTGTGATTGTTTTGTGAATATTGGGCTTATTTGTCTTATTGTTATATATATCTTGGTTGG
TGAATTGTGTTGTGGATGTTTTAGCTTGTGGCCCATTGTTTTGAATGAAAATGGTTTTGAACCTAATTTTAAAAAAAAAT
TGCCCCGTGGTCCGGTTGATTGAGTGATGCAAGCACTTGAAATGATCTTAGGCAAGAATTTTGAAGAGTGAACCAACTTG
ACAATATACCTCTTTTGTGGCCAACCGTGTGAGATGTGTGGACCTTGCTTGGCAACTTTTGAGCCTTACACCTTTTCTTG
GAAGAAACTTTAGCAATTGTGACCTCTCTTTATCCATTCACCCATAATTTTCATGAAGTATGGTTTGTTTGAATAGCCAA
CTTAGGTCAAAATCCTACGTTGGGGGTGTGATGAAAAGAGAAGGAAAGTCAAGAAGTGTGAGAAATCTCCCTTGTGTGAT
GACTTTGAAAAAGATGGAACCCCTCCATGTAAAAAAAAGAAGAGAAAAGGAAATTAAAAAAAAATAAAAAAAAGAAAGAG
ATCGAAAAAGTTGTGACCATTGCAAAAGAAATGGGGTATCTGGTAGTTCATATGAAGTTGAATAATGGGGTGGATTATGA
TCATGTTTGAAATGTTAAAGAAAAGGAGGAAAGTGATGTTCAGACCATACTTCATGAAGGTCGAAGCCACTAAGCCTAAA
TGACCATACCTTTACACTCAGCCCCATTACAAGCCTTGAAAAGACCTTTGTGATCTTGAGTGAGCTGAAACGAATGTTTA
TTGGATAATAAGGGCAAACCTACGGGTGAAGTCATGCATGTGTTCATCTTTGTGAGTGTGAGAGTTGTATGTGATTCCGG
AACTTTAAATTATTGAGAAATTTTGTGTGAATATGGAATCATCATTGTTGTGAGGGTATTTGAGTACCTTTGTTGAGCTT
GAACTTGCATTTGAAGCAAGTATTGTGAACTTGACCGTCTTTGATAATGGTGAGTCATAATTTGAATCTTTGAATGCACA
ATTGATCATTGCATGAGTAATTTGAACCTTGTTGTGTGCATTTATGTTGAGTCTTATGCAACACTATTTGTAGGCATCCT
TATTGAACTGCTGATCTTGAGTTTTACTTAGGGACAAGCAAAAGTTTAAGTTGGGGGTGTTGATGAGTCTGATATTCGGA
CTCATTTAGGGGTTTGTTTTGATAATTTTAGTGTCCTCAAATGCCTAATTTATGCTTAAAACTGATGTTAAAGCCTTGAT
TTCAGGTATGTGGATTAAGGAGCAAAGCAAGGACACTAACAAGCAAAAAGGAACAAAACAAGCTGAAGAAGTGGAGAAAA
GCAATCCTGGTGATTGCCAAGACCACTCGGCGAACCGCAGAGTGGCTCTTCAGACCGCCTAAAGTTCCACGTGCCAACCT
TAAGGGAAGAAACCAAGTCGGCGACAGAAATGAGCAGTCGGCAACTCACCGATTGGTTCCGCGATGACAAAATGGATCAC
CCAAAGTTACAGGACTTGAGGATGCTCAGACCCAATGCAAAATGGCGACGAAAGAGAGCAAAGGAAAGATCGCCAAACCA
CTTGGTGAACCCAACTTACCTCGTCTAATGGCTTTTCAGGCTAAATTTTGGACAACTATAAATTGGATTTTAAACGTAAT
TTGAGGAGTTCTTTCCCAGATATTACAGTTCACATTCTAGACTTAGAGTTTTTCTCTGGATTTTTGAGTTCGAATTGTAC
AATTTTGGAGGATTTGGAAAGTGGGTCTTTGAATTTCATTCTTGGAAATCATTGTAAAGGCTTGGAGACTCCTACCCATA
CCATGGCTAATGCATTTGGTAATCGTTTCTCTGTTTATATGATGTGTGGCTAAAACCCCAATTCTTGGGGTTTGATTATG
TGATTATGGGTTGAATTAGCTTATGAGTATTGATTATTACTAATTTAAATGCTATATTGAAGTGGGTTTAATCATTAGCT
GTGTTTTAATCTATGAATTGTAGTTGCAAATGCAGTTCTTAGCTTGCTTGAGAGAGAGGTTTCTAAACCAAAGTTTTTGA
TTAAAGGTTTGTAGGTATTGGGTTGATGTGGGTTCAGCTCGAAAGAGTGAATCCTAAACCAAATACTACCCATCTTGCTC
GAGAGAAGGATGTATTAAGGTTGTGGGTTGCTCTTATTTGTTTAGCTTGTTGATGTTCGAGAGAAATCACTTGAATCGAA
GTAGTTGCTCGAGAGAAAGCTATTTCAATCATAGCGCAACCTACCATTGTCTTTTAGCTATTTATTAGTCGTTTCAATTA
CCCATATAGCGAAATTAGCCTATAATCAATCACATTTTGAGGATTCCTCTTTATAATGTTGTTTCATTGTTGTTTGATTG
CGTCGTAGCTGCTAATTGCAAACCTAAACCCCCATCTCACATTTGTTGTCACCCCCTTTGACTTGTTTACATGTCTTTTT
CGATAATTTCTATTCCTATAACTATTTAGACCACATTTGTACTTCATAACTGAATTTGAACACATACCGCTCCCTGTGGG
TTCGACCCCAACTCTTCGTTGGGTTTTATACTGCTTAACGATCGTTTACACCTAGAATTGGATGAGGTGTGCTTGAAACA
TTAATCAACATGCAAGATTATGTCACATAGGGAAAGATCGAATGAAGTTGGCAAAAGAAGGACATTTAGGTTCTTTCACC
AAAATTGATATGACAACTTGTGAAAATTGTCCTGCTGGAAAGATTGCACGTAAACCATTTAGGAAGTCTAAAAGAGCTGA
GTTCCCACTTCAATTAATTTATTCTGATAGTTGTGGTCCAATGAATGTGAGGGCAAGGTCTTGTGCCACATATTTCATTA
CATTTATTGATTATATCACGCGATTTGGCTATTTCTATTTGATTTCTCATAAATCTGAAGTACTTGAGTGCTTTAAAAGA
TATACAAATTAAATTAAAATCAATTAGATAAAAGTATAAAGGCTTTAAGAACCGATCGAGGATGTGAATATTTATCAAAA
CAATTTGAAGAATTATCTATTGAAAAGGGTATTATCATATAGTTAATTACTCTTAATTACTCCTTATACACCTCAACAAA
ATGGTGTAGCTGAAAGAAGGAATAGAACATTATTAGACATGACTAGGTCAATGATGGCGCATGAAATTTTTTCTATCTCT
TTCTGAGGAGATGCATTATTGATTGCAGTCTACATATTGAATAAGGTGCCTTCTAAATCAGTATCTTCGACTATTTATAA
ACTTTTGACTTGTCGTAAGACAAACCTGAATGATCTAGGGCTCTGGGGTTGTGCAACATATATTAAAGATCATTTTGTTG
AGTTTGGTAAACTACGTCCAAAAGGAAAGAAATGTATCTTTATAAGGTACATTAAACGCTCCAAAGGGTATGTGTTCATT
GATGAACTAGAGAATGGAAGAATTATTGAAAATGTATCACGAGATGTTAGATTTTTGGAAAATAATTTTCCCAAAAAGGG
TGAAATAGAGGAAGTTGATTCTCTCTATGAAATGTTGAATTCAGAAGATGAGGTAATGTCGTCAGACATACTTGAAAACT
CAATGGAATCAAGAAATGATTCATGGTCCAAGTGGGAGTTATGAATCCTAATATTCCATAAAGGAATTTGAAATTTCAAT
TACGTAAGAGTGCAAGAAAAGGTGTACCTAAACGATATTATAAGAGTAAGGATTATGTTTTCTTAGTATCTCCTACATAA
TTGGATGAACCTAATTCTGTAACTGAGGGCTTATCGAGCCCTAAAATGGATGAATGGTTAAAATCGATGAACGAAGAATA
GGAGTCCATGAGAACCAACAAAGACTAGGATCTAGTTGACCATCCTAAGGAAAGTAAAGCTATTAGGAATAAATGGTTAA
TCAAATTCTAACGTAAATCAGATGGGTCAATAGAAAGACACAAAGCATGATTGGTGGAAAAAGATTTTACTCAAGAAGTT
GGAATAGACTATGAGAATATTTTTTACCAGTTGTGAAGTTTACCTCCATACGATTACTTTTAGCTATTGTTGTACATTTA
GATCTAGAATTACACCAAATGGACGTGAAGACCGCTTTTCTCAATTGAGAATTAAACAAAGAAATCTACATGGAACAACC
AGTAGATTTTGTTGTTCAAGGCCAAGAAAAGAAAGATCGTAAACTGAAAAGACAAATTTATGGCCTAAAGCAATCTTCAA
GGTAGTGGTACCTGAGATTTCATAAGGAGGTGATGCCATTTGATTTCACCATGATATGTGAAAACTATTACATCTTTGTA
AAAAAGTCCAGTTGAAATTTTGTAATTCATTTTGTTTACATAAATGATATTTTATTTGCTGGAAATAATTTTGAGTATGT
GAAAATTGTCAAGTTATGGCTTTCAAAATTATTTGATATGAAATATATGGGTGAAAAAGACTATATATTGGGTGTTAAGA
TCCAAATAGATTATTCCAAGAAATTTTTGAGATTATCTCAAGAAACATATATATAAAAAATATTGGAACGTTTTCGAATG
AATACTTGCAAATCCATGGATACTCTTGTAGCAAGGAGTGAAGCTTTAAGCCTTGAAATTTGTCCAAAGAATCAAAAAGA
AAAGAAAGACATGTCTCATTTTCCATATTCTAGTGTTGTCAGGAGTTCGATGTACATTATGGTGTGTACACGCCCATACA
TTTGTTATGTCGTGAGTCTGGTTAACAGGTATCAATCCAATCCTGGAAGAGATCATTGAAAAGCAGTATAGAGAATATTC
TGATACATAAAGGGAACGACAGATCATTCACTATGTTATAGTAGATCTGATTTATTCATAAGAGGTTATACATATGTTGA
TTGGGCTGGTGATTGGTGTGATAGAAAATCAACATTCAGATATGATTTCTTACTTAATGGTGGTGCAACCTTATGTAAAA
GTAAGAAACAAACTTGCACAACTCTTTCGATTGGAATCTGAATTTGTGGCTTGTGCGTCTACAGTACAAAAAGATGTTTG
GTTAAAGAGATTCTTTGAGAATGTGAATATTGCAAAGAATTCTAAGGGTCTCATAATTCTATATTGTGACAAACATGTTG
CTATCGCATACACGAAGAATCCTAAGTATCACAGCAAAATCAAACACATTGACATAAAATATCACTTTGTAAGAGACATA
GTAGCAAGTGGAGAAATAACTTTGCAATACTTTCCTACTTGTGAAAGGATAGTTGATCCTTTTACAAAAACGATACCTAC
GGACCTCTTTGAGAAATATATTATGGCTCTAGGTTTGTGTAGGATATATAATATTTATATACTGTAAAATAACTTTATTG
TTATAATATTCTCATCAATATATGACTATTTTGAATTTATATTCATATCTCATATGCATGTGATAATGATATTAGAAATA
AAATGTGTCGGACAAGTCGCGAGATTTGCTCTTTAACACGAGCAATTACCTTTTATGTCAGAGAACATGAAGATATGATT
TTCACTATCATTTTATGACTTGTTTGATAAACCAAACAAGAGTCTCTCTAAGAAGATGAGTTTAAAGATCACTAAAGAGA
GAAACTCAGGTTACATATCTAGAGGTTACTAGACTTAAGTTTGTACGATGTTGGATAAATAAAAGAATGAGACACATTCA
CCAATATAAGGTGAAAACATCATAGCATGTGTGTCAATGAAATAATGGTTCTCTGCTTCTTCATTGTGTGAGACCCTGAA
AAGTTTAAAATAACTTTTCAACGAAATACCTTTTACCTTTTGTTATTTCTTGAAGTTTCAATCAATGTTGCTACTTTAGT
ATGTTACTAATAGCCATGAATGATTCGGCAATGCAGTGCATGTCTAGGAAAGTAGTTGAATTGGAACAGATAGATTCGAG
TAGAAAGGAAAGACAATGAATTAATTAAATAATAAACTTATATACACAAGCCGATTATTGCACTAACCATATTGGTTTTG
AGTGTAATTGTGTGTATAAAGTTAAACATGAACTCAAGTTAACCTCTTTAAGAGGATAAGTGATCAAATAAGTAACTACT
GAAGTAGTGAATGAAGTTTGGGGTATTTGTGAGTAATAGTGTCCTTAAATTTGCAGTGAATTCTTTCCACATGTGATTGG
ATTCATATGTAGGACTTGTAAAACCTTAAAGGTAAGCTCTTGATATTCACAGGTTGCACAAATTATTAGTCATATGAATT
GTGTGTCTGATTTATGTTGTGTTGGCTTGGGTCTTGTCCACCATATGCAAAGTGGGAAATGTAAGTTTTGGGTCGTGGGT
CGTCCATGTGGACTGACCCGACCCAATTCAATTTTATCTAATTCTATTTAATTAATTAATTAATAAATGGATAATTTTAT
TTTTAAAAGATAAGAGGAAGCAATTACAAAGTAACTGCTCCATCTCTCCTTAAAAGACTCATAGTGGGAGTATCTTTCTG
GACATGGTAAAAAAGGATTTTGAAAGGGAAAAACCAAATATAAGAACCAAAACAGAAAATAAAAAACTATCCTAGATTTT
TCACATTGCGTTTTCTTTGAGAGACGAAATCAATCTTGTGGTTGTTCAGATTTGGAGAGAATCTACAACAAAGGCATTGT
TAAACTTCCGTTGTTGTTAACAGGTACACGATCTTGTTCCTATTATGAAATTTTAACAATTGTCTTGATGAAATTACAAA
TTACAATTGTAAACTAAAATGAAGAAAATAAAATTTCTTCAGGTTGATGCATGAATATCTCTCTCTCTCTTTAAGGTGAT
TCAAGTCTATTGCAATAAAAATTCGCACGGATCCAACAGTAATCTTCTTGGCTTGTCTCCTCCAAGATACAACAACTTAT
TCACAATGTATAACTCAACAAATTTTGGACAAAAGGTGAGTCCAAAACTCTAAAAAAAGAACACATTTCTTCAACTAATA
ATAACTCTCTTTTTTTTAATCATTTTGTATGCACTTTATATTTTCTTGTACACAAAATAAAGTAATTAAGACTATCACTA
TTTAAAGATGAGAAAATCTAGCTTACAATGAATAAAAATAATATGGAAAAGTTAATAAGGTAAATGAATAATCTAAATGT
TACATAACATGGATAAAGAAAGACATATAATGTCATTAATGTGAAAAAACAATTGCTGCAGAATTATGACTCTCTAAATG
AGATTTAATGTGCAAAAGCAATTGCTGCACAATTATGATAGAAATGTAACCAAAGACCGTAAATATTGCACATAAAAGAC
ACTCTAAATGCGAGTTAATAAGGCATGCAATGGCACCAGCGGATAGAACTAGTGCAACAACCACAATTTGTAAACTAATG
TCCAAACAATTTAATATAACTAAATATTTGTAGAATTTAGTGTCATTTAATTTATTGATATTTTATAAATTTATAAATGA
AGCGTAATTATAAAAAAAGGTCAATTGAAGGAGGAAAAAGATAAATAGCATCATTGGCATTGGCCATTGAAATGTGTCAC
ATCACTATTTTTTATCTAGCTTTATTATTTATATAGATTCTTTAATTTGTTAAGTCCTTTTCCCTTGTCCAAGGACAATT
TCCTCAAAGGAGTGAGTGTTTCTCGAGTTGGGAACCTAAATAAGCCACAAAAATATAAAAGTGACCAAAATAAGCTACTA
CTTTAGTAAGTAACTAAAATAGGCTTAGTGGAAGAAAATATTTCACTTTATCTAATATTCTAAACGTTTTCCATTAGTCT
CATAACGTGTATATTTTAATATATAACGGAACTATTTCCTACACTTTATAAAATGGAACTATTTCTTACACTTTATAAAG
TGTAAGTTTTTTTTACACTTTGTAAAATGGAACTTTTTCTTACACTTTATAATGTGGAAGAAAATCTTACACTTTATAAA
AAGTTGTTTTACCTTTTCACTTTCTTCTTCTCCCCTTTCACTTTCATGGCTTCCAAACTTTTTTCACTTTGAAGATTAAC
AGTTGATGGTCCCAATCCGACAACTAAAGCGGCCCTACACTAAAAATTCAAAATCTTGAATGATTGGAGTAGCACAACCC
GACAACATAACAATCCGATCCTACAAATTATATAAGTTAGATTTTTTTTTTCATCTCATATTTTCATTACTTTAAAATGA
TGTTGTAATTTGTTATAGGAACTTTTGCTGATGTACTTCAGGTACAAATATATGTTAACTAGACCAAAATAGATCAAGTT
ACGGAAAAAGAAATAGGGGGACGGGGAGAGAAAAAGCTTATAGACAACAAAAAGGGTAATTTTGCTAAGTGGAGAATATA
GTAAAGTAATTACAAACCAATATTGCCAACTTTTGGATCATTATGCAATCATGCAATAAGATTTTCTTATGCTAAGCATA
AACTATAATGGTAAATACCTAAAAACAAGGTGATTAAACAGAACTAATAAATTCGAGATTGGTATACAATTGAGAATACT
TAAAGCAAATACACAATGACTTAAGCAAGGGAATACTCACCCATAAATCATAACAGGTATAAGATCCTGTCCTGATTTGG
TAACAGTAGGTTCAAAGTAGTCCTGCATAGAAAGACATATGAGAATTAAGATTGGACAAGAACCTTGAATTAGGAAAAAT
TAACACATTATACAAGGATAAGTTTTAGATATTCAGCTAATGCCACCCCTCTACGACCCTTGACAACATGCAAGTGCAAA
TGATCCAAAAATAAACTCCATGTCTCCATGCTTTTATTCGCAACTATTGCAAATGCCAAAGGTAATATTGAGTCGTTACC
ATCCGTTGCAATCGCAATCAAAAACTTGATATCATATTTTCCATAGACATGTGTTCCGTCGATCGATATAACAGGACGAC
AAAACACAAACCCATCAATTCATGGTTTAAAAGTCCAGAACACATAGTTGAATATGAAATGACCCAAAAAGTTCCTAAAA
ATGTGCTTCGGAAGTTACCGGAAACTTGTTTTAGCTATATCTAAAAAATCCGTTTCGTTTTTCAAAAATCCGACTTCATA
TTCTTGTTTAGGGGGTCAAATTGAGTGGAAAATGGGTCTAACCCAAATTTTAGAGCAACCGTATCAAAATCCAAAATTTC
CAAGTGAAGCCTTTTTCGAGGGTCTACTTTGGAGGATCATATCTCCTAGCACACAAATAATTGGGTGGACCATAACATAT
CCATGGAAATCCCTTTGAGTTAGCTACCCAACGCACTTCGTTTCACCTCATTCGGAGTTCGGACGAAGAAGTTATGGCCA
TTTTCGTAAAATCTGTCCGGCATGAAATGCAATTTCCAGTGAGCGTTTTTACTGTTCACCCGCCTCATTTTTTTTTCTAA
GTGTTGGACCATTTTTCCAAGGGGCATATGTTATTTCCTATATAGCATTAGTTCAATTCCCATCTCTAAAACATTTCCCA
AAACACCTCTCCCATACTTAGACACATTTTCTCTCAAGTTCTCTCAAGAACCCTAATCCAAAACCTTCCTCAAGATTGAA
GAGACTCTTGCTCCAAGTTCCAAGCTTCCATTGAAGACACTCTCAAGACCTTCATAAAAAACTCAAGGTATGTGGTGTTG
AACTCATGGGTCCTTCCACCCATAGTGCCTAGACCCTATTCTACTCACTAATTCATGGTTTAAGTTAAGATTCATAAATT
AGTCTTGTTCTTTGTAATAATTTCCTGCACATTGAATTTTAAACATGAAAAGTGATTGTTTTGAGCATGTTGTGACTCTA
GAACTTGAATCTAAATTTGGAATGGATGTGGAGATTTTCATGTGGTCTTGTGGGTGTTAAAAGGTGTTGTTGTAGGTTGT
TCACTGGTTTGGCTGCATAATTACTACCCTATTTTCCATGCTCTTTGATTCCATTACATTCCTTCAAAGTGTTTGACAAA
ATGTCCAACTATGGAGAATTGATGAATTGATGCTTTAAAGCTTGAGTTATGAGATGTATGGCATTCCAGAGATGTGTTGA
TGACAAACTAAGCTTGTGTATATGTTCATTCCATACGTGAGATTGCATTAGAGCCTAATGAGAATTTCCTACATAAAGTG
TTGCATGACCATGCCCGATCCGGGGGAAAAGAACCGGACAACCATGTGAGAGGTTCATATCTCACCACCTAGGATGCTTG
GGGTGTGACCAACATCAACCATGTGAGAGGTTTATATCTCACCACCTAGGATGCTTAGGGTGTGACCAACATTAACCATG
TGAGAGGTTTATATCTCACCACCTAGGATGCTTGGGGTGTAACCAACATCAACCATGTGAGAGGTTTATATCTCACCACC
TAGTATGCTTGGGGTGTGACCAACATCAACCATGTGAGAGGTTTATATCTCACCACCTAGGATGCTTGGGGTGTAACCAA
CATCAACCATGTGAGGGGTTTATACCTTGCCACCAGGGTGTCCGGGTGTGAACGGCATCCCCCATCCTAAGTTGGGGTTA
TAGATTGGTTGGATCATGCATACACATATGATATCTACTATTAGTATAAATTTACTTAAACATGTTTTGACTTCACTTTG
ATCATGCATCCTCATATTGTTATTCATTATGCCTATGAAACTATTCTTGCATTTCGATTGTGTCCTTGTCTATTGTTGTA
TTGCACCCCGCATACTTAGTACATTCCAAGTACTAATGCATATTTTGCCTACATGATGTCACCATGTAGGGACCGGAGCT
ACTCTTGATTCTTCTCTCCATTCACGTGGCTAGTACGGTGCTTATCCGAGTTTGTTGGTGAGTCCTCAATGATTCGAGGG
CTATGTTATATTTTCTACTCCTATGTTTTGAGACTTTAGCTTGCAATTTGTATTTTGACTATGAGGGGAGCCGGTAGTAT
GTCATGGCCCCCGTCCTATCTATGTATGTAGAGGTGTGCGTTGGACGAGTATTTTGTAAATGAGCTTGACTCTTGTTCTG
TGATGTCATTTTGAAATGGTTTGCCCTTAGTCCCTATTTCCCGTTATTTAATGTTGAATGTACTTCCGCGACCGATGAAG
TGTGATGACAAGTTTGAGAGGCTTGTTTGGGGTTCCTTCGGGTTCCTCATTCGCCATGTCACGTCTAGGCCCTAGGCTTG
GGTCGTGACAAGCTTGGTATCAGAGCACTAGGTTGTTAAATCCTCAGAGTCCAACACACCGCGTTGAATAGAGTCCTAAT
CATGGTTGTGAAGCGCGCCACGACTATGAATGGGAGGCTACAAAACGTTTTAGGAAAGGTTTCCCTTCTTCATGTTCTAT
GTCTTGCTTAGAATGCAATAAGGTGATTCCTCCCTAACGCTTGTTCTTTGGATTGCTAGATCATCATGCCAAACATGAGG
GGAAGACGGGCCCGATCACCGGAAGAGCCACCCACCAATGGTGAACTCCGTGATGCCCTCACCATGCTTGCACAAGTGGT
AGCTAACCAAGTGCAACAAGGAGCCCAAGCTCCTCGAGCTACCACCCCGGTGGAAAGGGTGAGAGATTTCATGAGGATGA
ACCCTCCGGTCTTCCATGGTTCAATGGTGGATGAGGACCCGCAAGAGTTCATCGATGAGGTATGCAAAATCTTGACCATT
ATGGATGTTGGTGCTTGTGAGAAGGCGGAATTGGCAGCCTACCAACTCAAGGGGGTTGCTCAAATTTGGTTTGATCAATG
GAAGGGTAAGAAAGGTAATGGCTATGTGGTGTTGTGGAAGGAGTTTAAACTTGCTTTCCTTAATAGGTTCTTCCCTCTTG
AGCTTAGGGAGGCAAAGTTGGTGGAGTTCATGAACTTGAAGCAAGGAGCTATGAGTGTGAGGGAGTATGCCCTCAAATTT
GTCCAACTCTCCAAGTATGCACCTCACTTGGTGGCCGACTCTAGGTCGAGGATGAACAAATTTGTGATGGGAGTATCCGA
CTTGGTTAGTGAGGAGTGTCGGTCCGCTATGCTCATTGGAGATATGGATTTGTCTCGGTTGATGACTTATGCCGAGCAAA
TGGAGGAGGAGAAGTTGAGGAAGAGAAGGGGGCACGAGGCCAAGAGGGCCCGATTGGAGAATAGGTTCCCTAAGGGTGCT
AGATTTCATCAAGGCCGAGGAAACCCTCATGTCAACCGGGGATTTGCTATCAATGTTCCTAGACCTCAAGGGGGAGGTGA
AGTGGGTTTTATGGATGTATGCCCTAAGTGTGGGAGGAAGCATGGTGGTCCTTGCATGAAGGGTTCGGGTGCTTGCTTTG
AATGTGGAGAAGTGGGTCACAAGAGGTTTGAGTGTCCCAAGATCCGCAACAAGGTGCGAAGTGCTAACACTACTCCTTTG
GGTAGAGGTGCTTCTCAAAGTGGTGCCCCAAGGGACAATCGATTTTATGCTTTGCATGGTAGACAAGGTGTTAATGAGAC
TCCGGATGTGGTGACCGGTATATTGCAAATCTTTGATCTTGATGTTTATACTTTGATTGATCCGGGTGCCACCCTTTCTT
TTGTTACCCCCTTAGTTGCTAGAAAATTTCATGTCGAGTCAGAATTGTTGAATGAGTCATATGAAGTATCTACTCCCATT
GGTGCCTCTATTGTTGCTAAAAAAGTGTATAGAAATTATCCGGTTTGCATATTGAATAAGTTGTTGCCTTGTGATCTTGT
TGAGTTGAACATGGTGGATTTTGATGTTATTCTTGGGATGGATTGGTTGCATGCATACTATGCTTCTATTGATTGTAGGA
CTCGTAAAGTCAAGTTCCGATTTCCTAATGAACCCGTCCTTGAGTCGGAGAGCCGGGATGTTGTGGTGAAGGGGAAATTC
ATTTCTTGCATTAAAGCCCATAGGTTGATTTCCAAAGGGTGCTTGTACCATATTGTGAGAGTCAATGATGTGTAGTCTAA
AGTCCATCCTATTGAGTCTATTCCGGTTGTTAATGAGTTTCTAGATGTCTTCCCAGAAGACCTTCCCGGTGTCCCTCCCG
AAAGGGAGATAGATCTTGGTATAGACCTCCTTCCCGATACTCAACCTATTTCTATCCCCCCTTACCGTATGGCCCCGGCG
GAGTTGAAAGAGTTGAAAGAGCAATTACAAGATTTGTTAGAGAAGGGGTTTATTAGACCTAGTCATTCTCCCTGGGGTGC
TCTGGTTTTGTTTGTGAAGAAGAAAGATGGGTCTCTTAGAATGTGTATTGATTATCGACAACTTAATAGGGTCACCGTCA
AGAATAGGTATCCTCTTCCAAGGATTGACGATTTATTTGACCAATTGCATGGGGCTAGTCACTTCTCTAAGATTGATTTT
CGGTCAGGGTATCATCAAGTGAAGGTGAGGGAGTGTGATATTCTCAAGACGGCCTTTCGTACTAGGTATGGGCACTATGA
GTTTGTGGTGATGTCTTTCGGGTTGACTAATGCTCCGGCTATCTTTATGAATTTGATGAATAGGGTTTTCAAACCCTACC
TTGATTCTTTTGTGGTGGTGTTTATAGATGACATCTTGATCTATTCTCAGGGTGAGGAAGAGCACATGGGTCACTTGAGG
GTTGTACTCCAAAGATTGAGGGAAGAGAAGTTGTACGCTAAATATGAAAAGTGTGAGTTTTGGTTGAAGGAAGTTGCTTT
CTTAGGCCATGTGGTGTCGGGGGATGGTATTAAGGTGGATCCTAAGAAGACCGATGTTATTAGGAATTGGCCTAGACCTT
TGACCCCGTCGGATATAAGGAGTTTCTTGGGTTTAGCGGGTTATTATAGGAGATTTGTGGAAGGGTTTTCTTCTCTTGCT
TCTCCTATGACTAAGTTGACTCAAAAGAAGGCTAAATTTGTGTGGTCGGATGAGTGTGAGGAAAGCTTCCAAACTTTGAA
AGAAAGGCTTGTGTCCGCTCCTATTTTGTCACTTTCGGATGGGTTAGAAGGTTTTGTTGTTTATTGTGATGCTTCCCGTA
TTGGTTTGGGTTGTGTGTAGATGCAAAGTGGTAAGGTTATAGCCTATGCTTCTAGGCAACTTAAGGTTCATGAAAAATAT
TACCCAACCCATGATCTTGAATTGGCCGCCGTGGTTTTTGCTTTAAAGATTTGGCGTCATTATTTGTATGGGGTGCATGT
TGATATCTTCACCGACCATAAGAATCTCCAATATGTGTTCACGCAAAAAGATCTTAACTTGAGACAAAGGAGGTGGTTAG
AATTCCTTAAGGATTATGATATGAGTGTTCACTATCATCTAGGGAAAGCTAATGTGGTGGCGGATGCATTGAGTAGAGTG
TCCATGGGTAGCTTAGCTCATGTGGAGGAAGGTAGTAAAGAGTTGGCTAAGGAGGTCCATCGGTTGGCCAAATTGGGAGT
TAAGTTAGAAGGGGTGGATAGTGGAGGAGTAGTTGTTGTTGATGGTTCAAGGTCTTCCTTGGTTGATGAGGTGATAGTCA
AGCAAGATCTTGATCCTTCTTTGGTAGAATTAAAGGCTTCGGTGAGTAGTGGTAAGGTGGAGGTTTTCTCCCAAGGGGGA
GATGGTGCCCTTTAGGTACCAAGGTAGATTATGTGTTCCTTGTGTGAATGGTGTGAGGGAAAGAATCCTTGGATGAGGCT
CATAATTCTTTTTATTCTATTCATCCGGGGTCAACAAAGATGTATAGAGACTTGAGGGATGTGTATTGGTGGGGTGGTAT
GAAGAAGGACATTGCAAAATTTGTTTCGGGTTGTCATAGTTGTCAACAAGTCAAGGCCGAACATCAAAGGCCAGGTGGCC
TAACTCAAGACATTGAGATACCTACTTGGAAGTGGGAAGAAATCAACATGGATTTTGTAGTGGGCTTGCCCAAGACTAGA
AGAGGCTTTGATTCGGTTTGGGTGGTGGTTGATCGGATGACAAAGTCGGCTCATTTCCTACCGGTTAAAACTACTTACGG
GGCTGAAGAGTATGCCAAGTTGTACATTCATGAATTGGTAAGGTTGCATGGGATTCCCTTGTCTATCATCTCGGATCGTG
GTGCCCAATTCACTTCTCACTTTTGGAAGTCATTCCAAAGGGGTCTTGGTACAAAGGTAAAGCTTAGCACGGCCTTCCAC
CCTCAAACGAATGGCCAAGCTGAAAGAACAATTCAAACCTTGGAGGATATGCTTAGAGCTGGTGTCTTGGAGTTGAAAGG
TAGTTGGGATGATCATCTTCCTTTGATTGAATTTGCATACAACAATAGTTATCATTCTAGTATCGGTATGGCTCCTTTTG
AGGCACTTTATGGTAGACGGTGTAGGTCACCGGTTGGGTGGTTTGAAGTTGGAGAGGTGGCCTTGTTGGGTCCGGATCTG
GTCATGGATGCTCTTGAGAAGGTAAGGATGATTAGGGAGAGGTTGAAAACAGCCCAAAGTCGTCAAAAGTCTTATGCCGA
TGTGAGGAGACGGGATCTTGAATTCAAAGTGGGTGATTGGGTTTATTTGAAAGTTTCTCCAATGAAAGGTGTGGTTCGTT
TTGGTAAGAAGGGGAAATTAAGTCCTAGGTATGTCGGTCCTTATGAGATAATAAGAAGGGTTGGTAAAGTAGCCTATGAG
TTGGGGTTGCCCAAGGAGATGGAATTAGTTCATCCGGTATTCCATGTATCGATGTTGAGGAAATGTGTTGGTGATCCTAA
CGCTATTGTACCTCTTGAGGTTGTGGGTGTTGTAGAAGATAATTTGATGTATGAAGAAGTCCCGGTTCAGATCTTAGATA
GACAAGTTAAGAGGTTGAGGAACAAAGAAGTGGCGTCCGTTAAGGTGCTTTGGAGAAATCAACAAGTGGAGAGTGCTACT
TGGGAGGCCGAAGCGGACATGCAAAGACGTTATCCTTATCTATTCAACTCCACTCAAGCCTAAGGTATTAAATCAAGTCC
TTTGTACTCCATTGAGTCTTACATTTCAGCCTCTGAATCATTAATGTGCATATATGTTTAAATTGATGAGTTATGGATGC
TTTACGCTAAGTTTTGAAATCTTGAAATGATGTTTAAATAAAATTTTTGCATTCATATTGGGGCTGATATGTTCTTACTA
AGTCTTGCCTTGTACGTCTCTTCCACATTCGGGGACGAATGTTCCCAAGGTGGAGATATTGAAATGACCCAAAAAGTTCC
TAAAAATGTGCTTCGGAAGTTACCGGAAAGTTGTTTTAGCTATATCTAAAAATCCGTTTCGTTTTTCGAAAATCCGACTT
CATATTCTTGTTTAGGGGGTCAAATTGAGTGGAAAATGGGTCTAACCCAAATTTTAGAGCAACCGTATCAAAATCCAAAA
TTTCCAAGTGAAGCCTTTTTCAGGGTCTACTTTGGAGGGTAATATCTCCTAGAACACAAATAATTGGGTGGCCCATAACA
TATCCATGGAAAGCCTTTGAGTTAGCTACCTAACGCACTTCATTTCACCTCATTCGGAGTTCAGAAGAAGAAGTTATGCC
CATTTTCGTAAAATCTGTCCGGCATGAAATGCAATTTCCAGTGAGCGTTTTTACTGTTCACCCGCCTCATTTTTTTTCTT
AGTGTTGGACCATTTTTCCAAAGGGCATATATTATTTCCTATATAGCATTAGTTCAATTCCCATCTCTAAAACATTTCCC
AAAACACCTCTCCCATACTTAGACACATTTTCTCTCAAGTTCTCTCAAGAACCCTAATCCAAAACCTTCCTCAAGATTGA
AGAGACTCTTGCTCCAAGTTCCAAGCTTCCATTGAAGACACTCCCAAGACCTTCATAAAAAACTCAAGGTATGTGGTGTT
GAACTCATGGGTCCTTCCAACCATAGTGCCTAGACCCTATTTTACTCACTAATTCATGGTTTAAGTTAAGATTCATAAAT
TAGTCTTGTTCTTTGTAATAATTTCCTGCACATTGAATTTTAAACATGAAAAGTGATTGTTTTGAGCATGTTGTGACTCT
AGAACTTGAATCTAAATTTGGAATGGATGTGGAGATTTTCATGTGGTCTTGTGGGTGTTAAAATGTGTTGTTGTAGGTTG
TTCACTGGTTTGGCTGCATAATTACTACCTTATTTTCCATGCTCTTTGATTCCATTACATGCCTTCAAGGTGTTTGACAA
AATGTCCAACTATGGAGAATTGATGAATTGATGCTTTAAAGCTTGAGTTATGAGATGTATGGCATTCCAGAGATGTGTTG
ATGACAAACTAAGCTTGTGTATATGTTCATTCCATACGTGAGATTGCATTAGAGCCTAATGGGAATTTCCTATATAAAGT
GTTGCATGACCATGCCCGATCCGGGGGAAAAGAACCGGACAACCATGTGAGAGGTTCATATCTCACCACCTAGGATGCTT
GGGGTGTGACCAACATCAACCATGTGAGAGGTTTATATCTCACCACCTAGGATGCTTGGGGTGTGACCAACATCAACCAT
GTGAGAGGTTTATATCTCACCACCTAGGATGCTTGGGGTGTAACCAACATCAACCATGTGAGAGGTTTATATCTCACCAC
CTAGGATGCTTGGGGTGTGACCAACATCAACCATGTGAGGGGTTTATACCTTGCCACCAGGGTGTCCGGGTGTGAACGAC
ATCCCCCATCCTAAGTTGGGGTTATAGATTGGTTGGATCATGCATACACATATGATATCTACTATTAGTATAGATTTACT
TAAACATGTTTTGACTTCACTTTGATCATGCATCCTCATATTGTTATTCATTATGCCTATGAAACTATTCTTGCATTTCG
ATTGTGTCCTTGTCTATTGTTGTATTGCACCCCGCATACTTAGTACATTCCAAGTACTAACGCAGATTTTGCCTACATGA
TGTCACCATGTAGGGACCGGAGCTACTCTTGATCCTTCTCTCCATTCACGTGGCTAGTACGGTGCTTATCCGAGTTTGTT
GGTGAGTCCTCAATGATTCGAGGGTTATGTTATGTTTCCTACTCCTATGTTTTGAGACTTTAGCTTGCAATTTGTATTTT
GACTATGAGGGGAGCCAGTAGTATGTCATGGCCCCCATCTTATCTATGTATGTAGAGGTGTGCGTTGGACGAGTATTTTG
TAAATGAGCTTGACTCTTGTTCTATGATGTCATTTTGAAATGGTTTGCCCTTAGTCCCTATTTCCCGTTATTTAATGTTG
AATGTACTTCCGCGACCGATGAAGTGTGATGACAAGTTTGAGAGGCTTGTTTGGGGTTCCTTCGGGTTCCTCATTCGCCA
TGTCACGTCTAGGCCCTAGGCTTGGGTCGTGACAGAATACATCTTCAATGACATCGACATGCCGCTCTGTTTTCCATTCA
AGTATTGTTCCGGGATTGAAGTGTTTCAAAGCTTCCATGAACCTCGGCAACTCGGCAAAAGAACCTACCATAGACTTTTT
CAAAAGCACGCTTGCGACCAAGATATGCTTTTCTTCTGCTTATCGAAATGCCATATGCTTTAAGAATGGCTGTTTGACAG
TCTTTGATGGGAAACCTAAAAGTAAAAATAATATTAATTATCAAATAAAAAATGAATATTTTCTTATTAAAGAAAAATCA
TCTAAGGATAAAATAGTACCTTGGCGTTTTTTCTATATCAACACGGAGGACGTTAGTAATCATCTCAACATCCAAGTTGA
AATGTCCATCGCGGCACGTACCCATATCACATGTATGTCTTTAATGTATCTTCCAACTTTCCACATGTAGTATGTTTATC
ATTAAAAGAAGTTAGCCTAAATCGACATCCTTGTTCTACACGTCTACAAACAAGTCGCCATGATTTCTTTGTCGATTTAA
TAACAAAGTACTCCCTCGCTATCTTTAAATGTAGAAGCTTAACTGTTCTTTGCAACTACTTCTTTGAATTGAACAACATG
CCTTTTTCAATATAATAGCACCATTCATGAAATCTTCCGATTCACCCCATGTACGTTGTGATGTATATTCATCATGTGTA
TCGCCAAAGATATCTGGACCATCTTGGAGATGATCCAGATAAGGAATTTCATGATTACGAAACGGACTCATGGACATTGG
TCTTGGCGACTGATTGGGCATTAAAAAATCATCATCACTAGATGATGCCTCAAATGGAACATTATCTCCTTATTCTTCGG
CATTAGGCAAATCATCACTATCACTAGCTGAAGGTGAGCCGTAATTTGGAAGGTCACGATCATCGATATTCACAAGATCA
ATGGGCTCATGTTGTGTGACATTTTCCCTATATATGTAAAAAAGTATAAATATTTGTCTCATGCAATTAACTTACTTAAA
TAAAAAATCAAGTGTTGGACATACCGACAATCATCTGCATCAAAAGTAGGCAAGACATGAAAATTTGAGGATGTCCCAAC
AATTTTCGTCATTTCAAAGTGTTAGGACTGACCAAAATAATTATCTAGTCCATAACTTGGAGCAATATTCCTATCTTGCT
GAGGTAAACCGCTACAAAATATATAATAATAATAATAAGAATACTAATAAATCATATAAATTAATAAATATTGACAAAAT
CAACAAATAATAATCGAAATATAATTATTGAGCATTACCAGTCACTTTCATTGATAGTTTCGTTCAAATCAACATCATAT
CGACCGATAAGAATATTTTGATAATGAGTCATGTTAGAAAAATCAGTAGATTGAGTTATCGGAAATTCATCAATGCTATT
ACGATTTTCTAATCGGGGATGGACATCGACCGATAAAGGAGAACGTTGTTGACTAGGCATAGGCTCCTTCCTAACATAGA
TTTCTAGTATTGTTAACTTGATTTGATCTATGTAGTCATTTGGAACCCTCAAAAAGTCGGTCAATGATTCGTCATTATAG
ATAATCCACTCTCCAAAATTTACTTGTCCTTGTGATAAAAATGAAGTAGGGTATTTTCCGACTATAATCAAATTATAATC
AGTACTGTTTATACCCATTGTTTTATAAATTGATGAAAGAAATTTATGATATCGGACATGAATTGAATATTTAGCATTGT
GTTTGGGAGGACAATTATAATAAACGGTATTTTCGTCATGTATAATTTCGTCATCCCAATAAATCGAAACTCTAACTTTT
GGTTTAAAAGACATTTTTTTTTAGATTGAAATGAACAAATATAGAAGATTTTATGTTGTAGGTGCTATCAACTATGTTTG
AACGTCCTCCTTAAATAGAGATTGGAGGATTTTTCAGAATAAAAAAATAAAAATATATAGTGTAATAATTTTTTCCGTTT
TTATGATATGTCAAATCAATATGATTGTATGACAAACACTGCAAAAGCTTCATAAAGAGATAAAAACATGAAAAATATTC
CTCTTTGTAAAACATAATTTTTTCTTCCACTTTATAAAGTGTAAGAAAAAGTTCCACTTTATAAAGTGTAAGAAAAACTT
ACACTTTATAAGGTGTAAGAAATAGTTCCATTTTAAAAAGTGTAGGAAATAGTTCTGTTATATATTAAAATATACACATT
ATGAGACGAATGGAAAACGTTTAGAATATTAGATAAAGTGAAATTTTTTCTTCCACTAAGCCGATTTTAGTTACTTACTA
AAGTAGTGACTTATTTTGGTCACTTTTATATTTTCGTGACTTATTTAGGTTCCCAACTCGTGTTTCTCGTTACGACCTTC
TTCCATAATCCTCGTAGTGTCCGGTGGTTCTTGTGGGTCAAGTGATTTTGGGGATGACAATTTTGTATTCTGGTGATGTG
TATACATGGTCATATTCAAGGAGTTATAAATATATTTATGTAACATTAAATGAATAATTAAAGTATGTCATAACTGTATT
TATATTATAGTGAATGTGTATTTATATGTATTTTTAGAAAATTAAAAACCTAACTTTGGAACTAAATCAATTTTTTCTTA
TAAATAAAGAGATTTTTTTTCTTTGTAAATAATATTTCAAGAGAAATGAAAAGTCTCTTCTCTTCTATCTACTTTATTAA
TATTTTCTTTTTAATTATCCGTTATGAGACCTAAGCTTTTAAGTTTTAACTAGTACAGGATGAAATATTGCAAAAGTTTT
ATAATATAATATTTAAAGTTCCATAGTAATAAAAAATTCCCAACTTTATTTCTGTCATCAATAGATGGTTGAATTTAGAT
ACCACTATATGCATCAAACAATTTCTAAATCAAACGTGAAATATTTATTCTTGTTACTTGTCACTCTTTCTACTTTTGGA
ACACATTAAAAATGTTTAACAACATTCTATATCTTATAAGTTTTACCATTTCAACAAAATTAAAATTCAGTACACGGCAT
CTACACTTTAACTTTTATGAGTTAGTAATTGTTATCTTTCCAATTACTCTTTTCATATTTGAATAAAAAACTAATTTGGA
AGACTTACAATTTTTTCTTAATAAAAAAATAGTAATCGTCTATTTTTTTCTTCAAAATAACATGTATTAATTTGTATGTA
ATAAATAAGGTTTAGATAGAGGACAAACTAATAACTTATTAGCAAACCAATTGATTCCCCTCCTTATCAATAGTTTTTTT
TTTATTCTCAATCAGTGTTCGGAGCCCATATTGGAGCTCCGACTTAATCCATATCGCGCTTTGCAGGGCCCATTCGGAGG
TGATGCTCTACACATGATTTTCTCCATTCCCCGGCTCAAACCCGAGACCTCTGGTTAAGAGTGAAACAGTGTCACCACTG
CACCACAACCCATGTTGGTCCCTTATGAATAGTTATATTATATGGTCGACTAAGTGCTCATGGTCACTTAAAATGAAAAG
TACATTAATAGAGTGATCAATGTTGAATAGTTTACATATGCAGGAAAATGGGGAACTATATATCTATAGCTACCAAAAAA
GGGAAAATTTTCTATGGATCAAATATAAAAGTGCCACACTTGCATTCCCAACCTTTAGGTTCGTAATTGGCATATTGTAC
CACAAAATGATGTGCATTTGCGGGTACTTGAATGGCAATACATGGCTTACACCTTCCACATCTGTGCTCGCAATTTGGTG
GCCTTGAACCAACTCTGCTTAGCCCTTCAATCCCATTCACATTCTTATCTCCTGCCCTATTTTCCATGTTCTCAACTCCC
TAATTTATTAAACAAAATAAAATTAAATTAAGGGGTCATTTAGTAGTACGTTAGAGTTATGCAATGATTAGTTAAGATAC
ATGAAATTTAATTTATTTATTAATTTATGCAGGTATTGATTATTCATGTACCTGCACCAAAATAATACACATGTATGTAT
TAGTTAATGCGAGTTTCTAAATTGCAAACCAAATGCCATATTAACTTTATACATAAATAACCTACCTCCTAACCAGCTAC
CAAATGTGGTTTTACTTATGCAGAATATAATACTTGCATAACTGTCACGATCCGAGCCTACACTCTGGACGTGGCCGGCA
CTCGAAGACCATTGCTGGTCTCCAAGCGAACCCTCATCCTGGCTGACTACAAGCGGAAGACTACCTTAAGCATACAAAGC
TTAAAACTGAATAAAATTTAATAAACTCAACTTTTCAAAACTTTAACTCAAATGAACAACTTAGAATAAAATAATATATT
CAACTTGCCATAAAATAGACATTTAGTCTTTAAAACATTTAATAAAATAAATGAATAATACAGACTTCTCAACTATACTG
ACTATCTATGAAGCCTCTAACTGATAAAGATGGAAGTCGGGACAAGACCCACGACATCCTGACTAAACTGAAAAGTAAAT
GAAATCCTCAAAAAATAAGGAGGCTCACCATAGCTGACTCGAACTCTCGGATGTATCAACGAATTTCCTGTTGATGATCC
TGAATACCTGTGTCTGCATCATGAGAAGATGCAGGCCAAATGGCTCAGTACGTGAAATGTACGAGAATGTAAGGGGATTT
CTAAAGCATAACATAAGCTTGAAAGAATCTGAAAGAAACTGAAGAGCTTACCTGGCTCAACTCAACTCAACATAACTGAA
CTCATTTCATTATAAAGCAGTTTAAAACAAGTGCAATATAAAGAAAAACTATTGAAAACATGTTGTTAATTCATAATCAT
AATATCATAAAAAGACAAACCATGCTCCCTCTCAAAGTCTACTTGTGCAATGCATGAACGAAGTCTCATACCCCCATTCA
CACTAAGCAGAACCCCTTGAGGAACCATGCTACTACTGTTGTGGGAGTTTCTCTAACCGACAACCATCACTTAAGAACTA
TAGTGATGATACAGCGCTTTACCTCACGCTGCCGAGGTCCATCCTATACCTTGCCGTGATATAGGAAACTAACTCACTAA
GTGGATCCATTAGTCTATGCAAAAAAGATTCATCTAAAAAATATGACCCTTTTCTACCCATGATGGCTACATGGTTTATG
GAGACTTGAGTTAATATGAACTTGCGTCCCCATATCGGTGCTCAATACTACTCCCAAAAATATACTTAGTTCATATGTTT
TTTTTTTAAAAAAAAAAACAACTTCTTTTGTGGTTTGAGATTAGTGCTCAAAAACTTAGCTCAAAGGCTATCTTGGAAAT
CTCAGTTTCCCTGCTTGCTTCATTTAGAAAGCTATTTCTCTTTTCTGAAAACTAGCCTGAAGGCACTTTGAAAATCCCAA
TTTTTGTTCTTATTTAAATGTGAAAACATTTAAAAACTTCTTTGGGAATACTTAGTTCCCTAATAGCTTTTGAGAAATAA
ACTCAACTCTTTACTCTTTGCTTAACTTGAAACTTTCAGTCTTAAAACGAAGTTACAAACATTTATGAAAGACTTTTGAA
AAACCTTAAGAACTTATCTTGTCTTAACTCTTGACTTCTCTTGACTTTGATCTTAACTGCTCTTGACTTGACCCTTAACT
GATCCTTGAATTGAATTATGGATTCAAGGATTAAGATTTGTGATTGGAAGGATCTCATGTTGTTAAGGAATGAATTTAAA
TAGCTAAACATGAGAAAAGACCGAAAATCAATATTTAAAGGTGGGTCCGCGACGCGGAGAGGCTTTTAAATTTTGGTTTC
GAAAACAACTTTTGAGACAAAACAATCCGTGTCAGCTCCGCGACGCGAAACAGAAATTCCCAAATCTGGAAAGAGGCTGC
GCGACGCGGAGGGGGTTCCAGATTTCGACCGACGAAATTTCTTCTTCGTTTTATTACCCCAATTCATCTAACTTCGATTC
TCTTTCTCAATCTCTCTTTAGATTTAGATACCCAGCACATGAACACTAGAATCTTACTCTAACCTCTCTATAAATCGACA
CATTAACCTTAAGAACTCCTCAATCTCAGCCCAATTCAAGAACGAAAGCAAATTAATGAATACAAAACAAAGAACATCAA
AGCTTCAACTTTTAGAACGAATTTTAAAGTTGAAATTAACATGATTGGCGTGTGGGTGAATAAACCCAACACTATGGAAG
CTTACATACCTGAAAGAATCATCTTCTTGAAGTAGCTTGAAGGAAAAACTTGAAAGATGAACCCCTAGCCTTAGCGTTTC
TTGATTTTATTGAGCATAGAATCTTTGGAATGAATGAGAGGGTTTGATTTGTGAAAACTGATTTTCTACACGTTTAGGGA
AATTAAGATCACCTTCTAAGGGTTTTTAGGTCTAAAATACCCCTAAAGAAATAATTAAAACGAGCTGGGAGTCGGAATTA
TTTTCCACCAGGCAGTGAGGTCCGCGTTGGCTTCGCGTCGCGGAGCTGCTGCTAGGTTTGCGCGACGTTAGTAAATCAGT
CATAACTTTTTACACAGAGCTCGGAATTGAGAAAACTCGGTGGCGTTGGAAAGAGGACTCGAAGGGCTTTCATTTTATAT
CTTGTAGCTCACATAAATCATCCTGTACTAGGAGTTATGGTCATTTGAGTTGACCCAAAACTTAAGTAAAACTAAGGAAT
GACTTGAATGTTTTTCTCTTAGGTTCTTCTTGGAAATCAAGGTGCAACATCTGGTGACCTTAATACTCAAAAATTTTTAA
ATTCCTTGAAAAATCTCACTCACTATGAAGAACGGTTCGAGTCTTAGTTCAAAAAATTTCTGGGGTGTTACAATAACTCA
CCTTCAAAACAACTACCAAATGACCCCTAAGGTTTTTATATATATATATATATATTGAGACAGGCTTGAATATTGGAACA
ATATGAATAGTAAGAATCCATATAACGTACCTTAGCTTACTTAGGATTGAAGCATAACACTCTCTCTGTTTTATTTTGAC
AGGATAAAACATAGAGGATGGTTTTTAAAACGTAAATATGATCTCTTAAACAAAAGATGAATGTGTATAATGTACTATAT
CATACACATAGTTTTACATTAAATATGTAGGGGACATTAGAATTAAAATGACACTAGATATAGAAAGTGTGAGTATTTTA
TTGAAACTGGTTAAAAGAAAGAAAAAAATAAGACAGATAAATTGAAAATTATTGTTTCTATAAGACTTATGGTTAGTATT
CAAGAAATAAATAATATGTAGCTAGAGAAGATTAATAAAGATAAAATACCTGCACATTTTGCAAAGCAGCTTGAGTAGAA
TTGAAGTCTTTGCCTACTCTTAGATAAAAAGTTATGAAGTGATCAAACAAACACAAAGAAGAGATAAACAATTCTTAATT
AATTAATTAATTGCAATGATACAAAGAAAATATGTTAACCTTGCTGAAGATGGGGACTTGCAAAAGGCCTGATTTTTGTT
GCATAAACCAAACTCAGAAAGTTAACAATAGTTGCTAGCAGGAAGCCATAGTTTCTTATCTTCATTTTTTTCAATTGGAA
GATTTTGTTGACCTCTACATCACTCATACTTCAAGTACTTAAAAAGAACAAACAAAAATATATGCCCCATTGACCAATCA
CTTGAAATATTGACCAGCAGAAACTAAATTGGCTTATGTAATGTAAGTGTGTCTGATTAGGAAGACTTGGGAATCTGATC
ACTGCATTTTCAAGCAGAAGCCTGGGACTGTGACATTTGATAAGTCTTTAGAAACAGAAAGTACTGTATGACATACAAAA
GTGACTAAGAAGAAAGGAATTGAAAAAGGCTGACAACTGCAAAGGGAAAAGGGGGCCTATTCCAATGGAATTTGAGGTCA
TTATCAATGAAATAGTAGTCAAATGTCTAGCTCTAAGGACTATTCTGGGCAAGTATTGTTGTATAGGTACCTAGCTTGCT
AGCTGCAAAAGCTATATTTCTGATTAAAAGATATTCCTTTGGAAGGTTTCCAACTAAATGTAGAGGAACTAATTACTTGT
TTGACTATTTTGAATGCGCCGATGATCATAACAATATATTCAGTTTAATTCCATGACAAAAATATAGGGGTCATTTGGTC
GAGTTTATAAAAATAATATTTAATAGAGTGTATTAGTAATGCATGTATTAGTTATACTTGCATTAGTTATGCATAGACTA
TTTCTTATGCATTGTTTGGATGGTTGATATACCGTGAGTTTACGGTATTTCTAATACATTTCACTTACAAGTTGTGTGTG
TCTAGGGCCTTTTTATATTGGTTTTTATGTGTGTTATCATGTTTTGCAGGAAAGGTGTTCAGGCGCGAAAGTTTAGAGAA
AGCTGAAGAAAATGCAGAAAAAGGCATCCACGGAGGTCATCTACGGACCGTAGGTCCATTCACGGTCCGTAGGTGAGGAC
CGTAGATCAGCAGGAAAGTGTTGAGGACAAATTAGGGAAATCTGACCAAGTGTGGAACCACGGTGCCCATTTACGGTCCG
TAGATTGATCTACGGACCGTACTGTTGATCCGTAGATTGAGACTACGAGGGTTCCAGTACCTGATTTTTGAAGATGCTAA
GTATGGAGCTACGGAAGGGATTGACGGACCGTAGGTCAATCTACGGTCCGTACTGTTGGTCCGTCGTTTGCTTCAGAGAA
GATGATCTTTTTGGAAGCTGAAATATTTTCTAAGTCCCGAGTGACGGAAGGGACTTACGGACCGTAGATCGATCGACGGT
CTGTAAGTCAGTCTCGTGGATCGAAGACGCGTACCTGAACAAAACTTTTCTTAATTTGTTTCCCTTTTTATTTAGGATTT
GTTTTCTATAAATAGGACATGTAAACCTCGTTTTTGGGGGTTAGACATTATTATTCTATTCTTGCTTTATAACTTTGGAG
ATTAATTTGCAACCCTAGCAATTAATGATTTCTGAAGTTCGTTTTGAAGATTTTGGCTTTGAAATTCAAGTAAATTTTTT
GGATTTATTATTCTTTTTAAGTAAGTTCATGATTTCTTCATCTACAATTATGAATTGTGTTCTTGCTAATATGAGTAACT
AAATCCACAACTAGGGTTGTGGGAACCATGATCGATTAACAAAGTATGAATAGTAAATAAGCAATTCTTGAATAGTATTT
TGCATGTATTGATAATTCTTTCGTTTAGAAGTCTTTTTAACGAGTGCACGCGTTAGAACTCGCCTTGTTACTACTTGCCG
GACCAAGGAGGTAATTAACAAGAAAAGAATTATCAACATAGATTTAGTGTGATACTATCTAATAGGCTAGTGTCGATTGG
TGCGAAGTAATAACTAAGCCAAACATCGATTATGATGTCTAATATGAGGTAAAGGTAAGGGTTAGTAAATTATACACACG
TAGCCGGACCAAGGTGCGTGGTGAAATTCTCTAGATGCCGGACCAAGGATTTAGAGATACCTAACATATCACTTTGCATG
TAATATACTAGAAAAGGATTGCTATTACTAGGATTACTGCGTTATGAGATTATGGGGAACACGTATACCCTAGTTATTTC
TCTTATCTTGATAACAACCAAAGTTGAGTTTAATTATTGATTACTTATTAAGTTTTTACTATTTGTTTCACACAAGCACA
AACCCCCCTTTTTATTACCTGTTTCTGGAAATAATTTGACTAATTGAATATAATTGTTGGTTAAAAGTAAAGTCTAAACC
ATTTTCCTCGTGGGATCGACCTCAACCTACAAGTTGGGTTCTTTACTTGATAACGATCGCTTATGCTTCTGAAAGGAAGT
GTAATTTGAGCGTATCAAATTTTGGCGCCGCTGCCGGGGAATCTGGCTTTTAGATTTAGTTTTAACTACAATATTGAACG
TTAGTCAAATATTTCCTAATTTTACTTTTTTTTCTTTGTTTTTGTCTCTCTCAGGTTCCGACCCTAGTGTATGCCAAGTA
CACGGAGCCAAGGCGAACCACTCACTCCATACGATCCAGAGTTGAACGGAACTTTGCGAAGAATGAACAATCAAGGACTT
CCAGTTCATCCTATCGGAGGAAATCTAGATGAAGCAATTGAGTTACAGCAGCCAAGAGTAGTTGGTGGGGAAAATCGGGG
TGTAGCTAAAAATCAATTGGGAGATGCAGCGAGAGTGCATGGCCCACAACCACATGACAACTATCGGGGCAACATCGATA
TAGCAGACTCTGATGGACCCATTGTCCTACCTCCTCTACCTCCAGGGCACACATTTGTGGTGACTAGTAGTTTGATGCAG
ATGCTTACAGCAAGAGGCTTATTTTCAGGATCGTCATCGGAGGATCCACATGCTCACTTAGCCAAGCTCAGGGTGGTTTG
CAAAAGTTGTGTAGGTAGACCAGACTTGGATATGAGCGTCATTGGGTTACGAGTGTTCCCTCTGTCACTGACAGGTGATG
CTGCAGTATGGTTCACTGAGCTTCCTTATAACTCAATATTCACATGGGACCAATTGGCGGAAGTGTTTAAAGCAAAGTAC
TATCCGGTTTCTAAGAAGCTCAATCACAAAGATAGGGTCAATAATTTTGTAGCATTACCTGGGGAGTCTGTGAGCAGCTC
GTGGGACAGATTCACTGCATTCGTAAGAGGTGTTCCAAATCACCGTATTGATGAAGAGTCGCTGAAGGAATATTTCTATA
GAGGACAGGATGATAACAATAAAGCCGTTCTTGACACTATTGCTGGAGGTTCATATGGTGATTGTACATATGCACAAATT
TCTGGAAAACTGGAGAGGATCTCTCGCAACAATAAAGCATGGAGCACTAGGAGGTCAGATACTGGGAGAAACACATTTGC
CGTTCATAATGCAACTGTTAACTCTGCAGATGATATCCGTGAGGAGATGGCTCAGATGAGGACAGAGTTGGGGTTAGTAT
TGAAACATGTGAGTGGAGGAGCAGAAAAGGTGAATGCTGTAAACTACTTAACTAGAACCCCACCACCAGTTGAGGAGTGT
TACTATGAAGAGGACACTTATGCGGTGAATGATCAAACGGGGGGTTTCCGACCAAACGCCCAAGGATCCAACACGGAAAA
TTGGCGCCAAGGTCAAGGGAACCAAGGTCGGAACTATGGAAATTACAACCGAGAAGGTCACTATGTTCGAGATGGGAACT
TCAATCGCGACAACAACTACAACAGGAACAACTACGGCAACAGAAATGATCGGGTTGGACCCTATGTTCCCCCTCAAAAT
CGGGAATCTGGTGCTAGGGAAGCTGGAGGTAATATGATGCGTATCGAAGATATGCTGCATAAGATGATGAGAAGGTTTGA
TGCAACTGATGAGAACGTGAAAGAGATGAGAAACGACTTATCTGGTATTGGTCAAAAGGTTGACGCCCATGTAGTGTCAA
TAAAGCATCTAGAGCAACAAATGACGCAGTTGTCTACTACAGTGAACCCGCGTCAACCTGGCACTCTTCCAAGCAATACC
ATCCAGAATCCAAAGAATGATGGACATTGTATGGCAATTACCACTTGAGGAGGTAAGCAAACCATAGATCCACCTATGCC
GTCTATGGTGGAAGTTGAGTATAGAAAAGAAGATGATGTGGTGAAAGTTAGAGAGGAGTCAGAGGTTGTGACAGAACAAG
AAGTGGAGATATCTCAGAAAGTGGTTCCCATACCTAGACCTCCACCACCTTTTCCGCAGAGGTTAGTGAAGAAGACTGAA
GATGGTAAATATCGCAGGTTTATCACTATGTTGAAGCAGCTTTCTATCAATGTTCCTTTGATAGAAGCCTTGGAGCAAAT
GCCTGGATATGCAAAATTCATGAAAGATATGGTAACAAAGAAAAGGTCTGTGAGTTTTGAAGATGATGATAGATTGCAGC
ATTGTAGTGCTATTGCTACAAGATCTCTGGTACAGAAGAAGGAAGACCCTGGTGCTTTCACGATCCCATGTACTATAGGG
TTATTACACTTTGCTAAGGCATTGTGTGATCTTGGTGCTAGCATCAACCTCATGCCTTTATCTGTTTACAAGAAGTTGGG
TCTAGGGGATCCAAAGCCCACTGCAATGCGGTTACTGATGGCTGATCGGACTGTGAAGAGGCCCATAGGTGTGCTCCATG
ATGTGCTAGTGAAAGTAGAGTCTTTCATCTTTTCGGCAGATTTTGTGATCCTTGACTGTGAGGTTGATTTTGAGGTTCCC
ATCATCCTTGGGAGACCATTTCTTGCCACAGGACGTGCGTTGATTGATATGGAAAAGGGACAGATGAAGTTCAGACTGAA
CAATGAAGAAGCAACGTTCAATATCTGTAGGTCCATGAAGCAGAATGGTGAGCTACAAACAGTATCTGCTATAACTTACA
AAGTGGAGAGTGGGTCAGAGGTGCACATTGAAGAGCGATTAGGTGTTGAGGCACTAGCAGCAGTCATGATGAATTTTGGT
AGTGATGGTATTGATGAGTATGATGAGTTGGTAGCCGCACTTGATAAGTTTGAATACCGGTCCAAACCAAAGAAGTATGA
GCTAGACATGAAGAATCGCGAGTCCCCACCCACAAGACCATCTATTGTGGAGGCACCGAAATTAGAGCTCAAAGTTCTAC
CATCACACTTGAGGTATGTATATTTAGGCGAAGAGAATACTTTGCCGGTCATCATTGCAGCAGATTTAAATGCAAGGCAA
GTTGAGTGTTTGGTGACTGTATTAAAGAAGTTCAAGCGAGCGATTGGATGGACTATTGCAGATATTATTGGGATCCCCCC
CGGTATCTGTTCTCACAAAATCCAACTCATGCCAGATCATAAGCCCAGTGTTGAGCACCAGAGAAGATTAAATCCACCTA
TGCAAGAGGTAGTCAAAAAGGAGATCATCAAGTGGCTGGATGCGGGAGTTATTTATCCCATCTCAGATAGTAATTGGGTA
TGTCCTGTGCAGTGTGTACCAAAGAAAGGTGGTATGACTGTGGTTCCAAATGAACGAAATGAGCTTGTTCCAATGCGGCC
TGTCACGGGATGGAGAGTTTGCATGGATTATCGGAAGCTGAATGCGTGGACAGAGAAAGATCACTTTCCTATGCCATTCA
TGGACCAGATGTTAGATAGGCTTGCAGGCAAGGGTTGGTATTGTTTTCTTGATGGTTATTCGGGCTACAATCAAATTTCT
ATAGCTTCGGAAGACCAAGAGAAGACCACCTTCACTTGTCCATATGGGACTTTTGCTTTCAAGCGGATGCCATTCGGATT
GTGCAATGCTCCAGCGACCTTCCAGAGATGTATGATGTCGATATTTTCTGATATGGTGGAGGACACTTTTGAGGTGTTCA
TGGATGATTTTTCAGTGGTAGGGAATTCGTTTGATCACTGTCTAAAACATCTTGCTGAGGTGCTCAAAAGATGTGAAGAC
TGCAACTTGGTGTTGAATTGGGAGAAATGTCATTTCATGGTAAAAGAAGGTATAGTGTTGGGTCATCGAATTTCAGAGAA
AGGTATTGAGGTTGATAGAGCTAAAGTCGAGGTAATAGAAAAGCTTCCACCACCTATCTCTGTAAAAGGTGTTAGAAGTT
TTCTTGGGCATGCAGGATTTTATAGGAGATTCATCAAAGATTTCTCAAAAATTGCACATCCCTTGTGCAAACTGCTCTAG
AAGGAGAATAAGTTCTGCTTTGATGATGCTTGTCTTAGAGCATTTGGAGAGTTGAAGGAAAAGTTGGTTACAGCACCTAT
CATCATTTCACCAGATTGGGAACAACCGTTTGAGGTAATGTGTGATGCGAGTGGAGTGGCGCTTGGTGTAGTATTGGGTC
AAAGGCGTGAGAAAATTCTTTACCCTATTTACTATGCTAGCAAAGCTCTGAATGTGGCCCAGAAAAATTATACAGTGACC
AAACAAGAACTTCTTGCGGTGGTTTTTGCATTTGAAAAATTTCGTTCCTACTTGTTGGGTACTAAGGTCATCGTGCATAT
TGACCATTCTGCATTGAGGTATTTGATGGAGAAAAAGGATGCAAAACCACGATTGATCAGATGGGTATTGTTGCTGCAAG
AGTTTGATTTTGTGGTGAAAGATAGAAAGGGAACCGAAAATCAAGTTGCCGACCACTTGTCCAGATTAGAGGAAGAGGCC
ATGCTAAAGCTTGGAGATAGGGCTGAAATTAATGATGCGTTTCCAGATGAACAGGTATTGGCTGCTTCTAATGATTTGAT
TCCTTGGTTCGCAGACTTTTCTAATTATTTGGCAAGCGACATTGTGCCACCCGATTTGTCGTTTCACCAAAGAAGGAAAT
TTATGCATGATGTGAAGAAATTCTTTTGGGATGAACCTTATTTGTATCGTAGTTGTGCTGATGGAATTATTCGTCGCTGT
GTGCCTGAGGTTGAAATGCTGAGTGTACTCGAAGCATGCCATTCATCACCCGTTGGTGGGCATCATAGTGGTATTCGGAC
TGCACATAAGATTTTGCAGTGTGGGTACTATTGGCCTACCATCCACCAAGATGCTCATGATTTCGCCAAGTCTTGTGATC
GGTGCCAAAGAGATGGAGGGATTTCAAAGAGGCAAGAGCTCCCTATGAATCCCATATTGGTGATCGAATTGTTTGATGTA
TGGGGTATTGATTTCATGGGCCCATTTGTGAGTTCATATGGGATGAAGTATATTCTGGTCGCAGTTGATTATGTATCGAA
GTGGGTGGAAGCAGTAGCACTCCCCAACAACGAAGGTAAAAGTGTCACCGCATTCTTGAAAAAGAATATCTTCTCCAGAT
TTGGTACACCAAGGGCTATTATTAGCGATGGAGGCTCTCACTTTTGTAACAAGTTGTTCAAAATACTACTTGAGAAATAT
GGTGTCCGTCACAATGTAGCCACTCCTTATCATCCATAGACTAGCGGTCAAGTTGAGGTGTCCAACAGAGAAATAAAGCA
GATATTGGCGAAGACTGTGAACGCCAATCGAACTGATTGGTCAAGGAAGCTTGATGATGCTCTATGGGCATATCGCACTG
CATACAAGACCCCCATAGGTATGTCGCCTTACCAACTTGTATATGGGAAGTCTTGTCATTTACCAGTAGAGTTAGAGCAC
AAAGCTATGTGGGCAATGAAGAAGTTAAATTTGGATTGGGGCACCGCATCTAATCAAAGGATGAACGAATTGAACGTGCT
TGATGAGTTTCGCCTAAAAGCTTATGAAAGTTCAGCCTTATACAAAGAGAAGATGAAGAGGTATCATGATCAAAGAATTG
AAAAGCGAGAATTTGTGGTTGGCGATCGTGTGCTGCTATTCAACTCTAGGTTGCGCTTGTTTCCAGGCAAACTCAAGTCC
AAGTGGACTGGGCCATTTTTGCTCACAAAAGTGCTCTCGCATGGAGAGGTTGAGCTTGAAAATAAGGATGGAACAAGGTT
TTTGGTAAACGGGCAAAGGATAAAGATCTATCTGGGAAATGCTGAAACGGTGCAAGAAGTGATTGAGGCCTGCAATCTTG
ATGAAGTCTGAATAATCAAGATACCTGCGTCGTGCCGCGACATTAAATCAAGCGCTGCTTGGGAGGCAACCCAAGATGTA
AAATCTAGCCAACAATAGGGTCCTGTTTTACATTATGTAGTTTAGCTTTCTTTGATCACTTGCGTTTTTAGTAGGTAGGG
GTTTCAGTATTTTAGTTCTTCGTGTTGGCTAGAAGTAATATAGGGTCCGTGTCTAAAAAGTGTCTAGAAAATGAAAAAAT
AAAATAAAATTAGCCTATTGGTTGTTTCATGTGCAGGTACATCACGCAAGAAATCTGCAGAAAAAGGTCTGGTGCAGAGG
TCTACGGACCCCATCGACGGTCCGTCGATTGATCCACGGACCGTCAATGGTATCCGTAGATCCCAGGTAAGTCCCTAACA
CTGTCCTAGTATAATTATGATCTACGGTCATGATCTACGGACCGTAGATCGACTCACGGACCGTAGACGGGGTCTCGTGA
GTCCACACCCAAGAGTTGAATGACCCGACCCGGACCCCCATTACTTAAAACCCCCATTGTTTCAAATCATTTCCCTTCCC
TCCATTGCTCCCACAACCGTTTCTCCCACTAATTAAATTCCCCAAATCACTCCATAACCACCACATAATATCCTCCCTTC
CATATATTCCCAAAACTCTTTTCATACCATAATCAACCCACCCCATAATCTGATAACAAGGGTCCGGTGTTTGGTCAGTG
ACGAAAAGGTGACTCCTTGGTCTTGCTAAATCATAGTACCATCACGCAATCACCCCACTCCTTGTTGCTTGTAAGGTAAT
AGACTTTCTCTTCACTTTGAATTTCAATTCATAGATTGAATGTAGAGGGTCGGGAGTGGGTCTTGACCTTGGGTAATTGT
TAGATGAAATTGCATAATAAACTTGAATAGTACAATGCCCTTGGAATGATAGATAGTGATTGTATAGCATTAATTGTGAT
GTGAGTTTATGTGATCGTAAATACTATATGCTAGTTTCGACTTAGGGTTCCATATCTAGTCGAAATTGTTGGGTATAATA
ATCGATAGGGATTTTTAAGAATGACGAACTAGCATATTTCAATTGTGTACATGCATGATTAGGTTGTGTTAATGTTGAAA
CCAAATGCCACAAATGTATGATACCTGGCACTGATTGCTTCCACGATACCCCGTCTACGGACCGTAGATCCATCTACGGA
CCGTAGATCCATCTACGGACCGTAGATGGGGTTCGTCATTAGATGCACCTGAAATTTACACAAAGTGTAAAACTACGGAT
GTGGACTACGGTCCGTAGATCCATCTACGGACCGTTCTGCACTTCCGTGGTTTTCATCTGCGACCTATATTTCAGACACC
CTGATCCACGGAGTAGATCCACGGACCGTAGATCAGTCTACGGACCGTAGGTCTCCTCCGTGGATGACTTCTATAGCATC
TGTCATTTTTTTTTTGTGGACTTAGTTTGGGGTCTTTACCAACTCTAAATAAGTTCTTTTGCTGTTCATGGTTAGTTTTG
GCACTAATGACATTCCTGCAGGTACGATGGCACCCAAGAAGATGGTCACCTACTCGAAACGGGGCAAATCCAAATCGGTT
GCCCCTAGCTTCCGATTGATTGATGAGGAAACTGAGAACGACTCTAACCCCGCATATATGCCTCTCAACCCTAGGGCCCC
TCGCGCAGCATCCAGGAGCACCCCCCGGAAGGTGATCCCCGACGTAGTCACTGTCTCCCAGTCTGATGAGGAGCACACAC
TGATCGGGTCACCAACTGGGGCTGCTTCCAGCTCGGAGGGACCTATGTCCGGATCCGAGTCTACCCATGCCTCAGGCTCC
CAGTCTGCCCACTCGTCACAATCAGAGTCTGTCCAAGCTATAGGGTCCAACGCCAAATCATCCACAGGGTCTGGGGAGAA
TGACCAAGCAACCTCATCTGATGAGGCAACTAGTTCAGAGGCCATTCCTGCACCAAGGAATGATGAACCCGCTCCGGTAG
CAGGGGAGCTGAATAGGTGGTGTGTCGAGGGTCAATGACAAATCTATCGGGATGCTAAAATGGTGAATGACAAATAAAAA
ATGGCCCGATTAATTCAAGAGGAGCGCAGAGTCCTCACGGGGAGCTTGCATACTGTGCCAGATATTCACCGGCTGTTCAA
ACTTCACAAGTGTGACTGGATGGCTCGAGACCCAGGGACGTATAGCGAGGAGATTGTCTGGGAGTTCTATGCTTCCTACG
CTGCCACTCTCCGCGGGTCCATTTCCAAGCGGTCAAAGCCACTAGCTCAGGCCCCGCTCACTTCCACCATGGTTCGAGGG
TGTCCGGTGGACATATCACCTGCCACCATTAGCCGATTTCTCTATGGTCCTACCACGGGCCACGCTTGGTCGCCTAATAC
TTCAGAGTTTGATTACCGCTGGAACATCGTGCGGAGTGGTGCCTTCCAGAGGAATGCTGACCAGCGAGAGGCTGTGATAC
TATGGCTGGCCCGGTACATTACTGCAGATGGCGAGCGAGCGGAATGGGTCGCTGCTCCACGGTTGGGCATCCGGAAGGCC
ACACTGAACTTCGTCGCAAAATTCTTCTGGCTGTTGGTACGCAACAGAGTGTCGCCCACAAAAGCTGACAATCAGGTCAC
TTGGGACAGAGCGGTGATGGTTGCTGCATTGGTTGCGGGAGTAGAGATCGACTTTGCCCGAATGCTGCTGGCAGAGATCC
ACGAGAGAGCTTTCAGGACCTCCACTACTTACCCTTTCCCCTGTCTGATATTTCACTTGTGCAGGGACTCTGGAGTGCCG
ATCTGGCATTGTGACAGGCTAGTCCACCCTACAGGGGCATTGGACATCGGCCTTATTCGGGATCACGCGAATGTGGCAGC
ACCTCGCAGAGAGCCCAGATTGAGGTACCCCCCTTGAGCTCCGATCTTGCAGACACTGTGGGGCAGGCACAAGGCGGTGA
CCCCATTATCCCAGACCACACCGACACTGTCCCAGGCTCCTCGTCTCAGGCAGCTAGTGTTGCTCCTAGTTCTTCCCGGT
CCACACCACCGTTAGGAGCGACGGTTGTCCCGATGGCCAGGGTACAAAAGTTAGAGGCGCAGATGGCCACACTGCTGCGT
CACATCCAGCCTTGGATGCAAAAGTCAATTGCCGAGTCTAAGGCTAGATTGGAGCGCAGGATGGAGGGAATGATGGACCG
TAAGGTCCTGGCGGTAAATAAGCGGCTTGACGCCTTTGAGTTGCGAGTTCTCGAGCGAGCAGTTCTGGCCACAGACTTAT
CTGCTTTGCAGGCTGACATAGCCAGCCTCCGGACTGATGTTGATGTCATTCTTGCTGCACCTTCAGTGGAGACTCAGACT
GCCCCTACTGCGCTGGCTGATGATACAGTGCTAGATGCTCTATTCAGTGGCATCGCCGAGGAGGGGCTTGCACCGACACA
TGCAAAGGGGAAGCGGCATCATTCTCATCGCACGGAGGAAGAGAAAGCTCAGAAACGACAGCGTCGACAGAAGAAGGAGG
CTAGGAGGGCATCGATTGCAGACGAGGAGTTGCGCCAGCAGAGGGTGCGTGAGAGAGCTGCAGGGGTATCGAGCTCTACC
CCAGTTACAGAGGTTCAGCCTATTTTGAGGGGCGTTGTGAGCACCACTGATGGTGTGGAGCAGTTGATAGCGAGCACTAC
TGAGAGTGCTAGGATTGTTGAGGTGGGCACTCCTGAGGGTGCTCCCACTGATGTTCCAGAGGGCTCCGGGAAACCGGACC
CCCCTGCTTGTTGATGATTCGCCGGCGCTTTGCGCCACAGGTTTGCTTCACTCAAATCCATTCACTTTTATTGTCTATGC
ATGCATTGTGGACAATTGCATCTATTTTTGTTGGGGGTGGGGTAAATGGATCGTGAGTGATAGGGTGAAGTCTGAGTAAC
CCAACTCATGAATCCTCTCTTGGGGTTTTCTTGCCTGTGTTCTTTTACCCCAAGAGACTGTTTAATTTTTGTTGAACCGG
TATGTCTTAGGATTGTGTGTGTAGAAGCATGATACAGAATGAAGCATGATGGCTTAGAAAAAAATGATACCCGTCAGATT
CTGGGTTGTATGCTAGAAGTAGGCTACGGTTAGTTGACTGTGTTGGCTCTGAGTATGACATAGTAACAATCAACTTGATT
GCATGATTAAACCTGAGACTTGAACTGGGTAATCTGATAATCTGATAATGAAACTATGTGCCAAGAGTGGGTGAGAATCA
TTGACTATTCAAACAGTTTTGTGCAAAACTAGAACTTGCCCGGTTAGTCCTGCTAAGACAACTCAATCTAGAGGACAGGA
AGTGATCATAGGCCATTGTTCTGATACATCTACAAAGTGCCTAGAAGAATTCAACCAAATGAAATAACTGTTCCCTTTGA
TCCAACTTTGAGCCTAAAAATAAACCATTTCTTTCTAAAACCCCGAACTCACCTTCCCATAATCTACTATGTTGGCCCCG
GTCCCTCCTTGGACATGTGCACTTTGACTTAGGCCAAAAGCCTAAGTTGAGGGTGGCTAATGTAAAAAAAAATAAAAAAT
TAACTTCAATCTTAGCCCTGACTTGACATCGAGTATTGTGAACCTCAACTAAAAAAATAAAAAAAATATAATAAAATAAA
TAAATCCATAAGTTGAGGGTGGCTATGAAAGAGGAAACTGAAAGAAAAATGGGGATGAAAAGAGTGAAAAAAAAAAAAGG
ATGTGAATCACTCAAAAAGAAATTGAGCTACAAAGTTTAAAGTCACTTCCGTGAGGGAAGAAAATCAAGGGAAAGCGGTA
AAGCAATAATCTGACAAAAATAGGGCAAAAAGAGGTTAAAAGCCTAGTGTAATGACAAGGAGGGCAGAAAGTCACTAAAC
AGTACCCAAATGTACCACACCTGACCCTGAGCCTACGTTACAAGCCAATAAAGTCCTATAGTGATCCTGGAGTCTAGTTT
GAAGAGTCTGAGTAGTGAAAATAAGGGCAAGCTTATGGCAAGAAGCACTAACTGTAGTTGAAATTACTTCTGAGCGTGAG
TGTTGAATAAATCCTTTCACCATGAATGAAATCAAATTTTCGCTAAAAGAGGATTTCGTTTGAAGTAAGGGCACTAGTTC
CATTGTTGGAAAGTTGGTACCTGGCTGACAGTGAGAAGGTGTCTGTTGTGTGTCAGTAGGTTGGTCTGTGTCATGATGTG
ATCCACATGAGTTGGCTTATCGAGTCTATGAGAAAGAATGTGCACCCGAACAATGAGGAGGTAGAGAGCCATGTGATTGC
TTGAGTTAGAAATGCTTGCTTCTATACAAGTGTCGTTTAGAGTCCTAGTGCGTCGCTTGAGGACAAACAACGAATTTAAG
TTGAGGGTGTTGATATACCGTGAGTTTACGGTATTTCTAATACATTTCACTTACAAGTTGTGTGTGTCTAGGGCCTTTTT
ATATTGGTTTTTATGTGTGTTATCATGTTTTGCAGGAAAGATGTTCAGGCGCGAAAGTTTAGACAAAGCTGAAGAAAATG
CAGAAAAAGGCATCCACGGAGGTCATCTACGGACCGTAGGTCCATTCACGGTCCGTAGGTGAGGACCGTAGATCAGCAGG
AAAGTGTTGAGGACAAATCAGGGAAATCTAACCAAGTGTGGAACCACGGTGCCCATTTACGGTCCGTAGATTGATCTACG
GACCGTACTGTTGATCCGTAGATTGAGACTGCGAGGGTTCCAGTACCTGATTTTTGAAGATGCTAAGTATGGAGCTACGG
AAGGGATTGACGGACCGTAGGTCAATCTACGGTCCGTACTGTTGGTCCGTCGTTTGCTTCAGAGAAGATGATCTTTTTGG
AAGCTGAAATATTTTCTAAGTCCCGAGTGACGGAAGGGACTTACGGACCGTAGATCGATCGACGGTCCGTAAGTCAGTCT
CGTGGATCGAAGACGCGTACCTGAACAAAACTTTCCTTAATTTGTTTCCCTTTTTATTTAGGATTTGTTTTCTATAAATA
GGACATGTAAACCTCGTTTTTGGGGGTTAGACATTATTATTCTATTCTTGCTTTATAACTTTGGAGATTAATTTGCAACC
CTAGCAATTATTGATTTCTGAAGTTCGTTTTGAAGATTTTGGCTTTGAAATTCAAGTAAATTTTTTGGATTTATTATTCT
TTTTAAGTAAGTTCATGATTTCTTCATCTACAATTATGAATTGTGTTCTTGCTAATATGAGTAACTAAATCCACAACTAG
GGTTGTGGGAACCATGATCGATTAACAAAGTATGAATAGTAAATAAGCAATTCTTGAATAGTATTTTGCATGTATTGATA
ATTCTTTCGTTTAGAAGTCTTTTTAACGAGTGCACACGTTAGAACTCGCCTTGTTACTACTTGCCGGACCAAGGAGGTAA
TTTACAAGAAAAGAATTATCAACATAGATTTAGTGTGATACTATCTAATAGGCTAGTGTCGATTGGTGCGAAGTAATAAC
TAAGCCAAACATCGATTATGATGTCTAATATGAGGTAAAGGTAAGGGTTAGTAAATTATACACACGTAGCCGGACCAAGG
TGCGGGGTGAAATTCTCTAGATGCCGGACCAAGGATTTAGAGATACCTAACTTATCACTTTGCATGTAATATACTAGAAA
AGGATTGCTATTACTAGGATTACTGCGTTATGAGATTATGGGGAACACGTATACCCTAGTTATTTCTCTTATCTTGATAA
CAACCAAAGTTGAGTTTAATTATTGATTACTTATTAAGTTTTTACTATTTGTTTCACACAAGCACAAACCCCCCTTTTTA
TTACCTGTTTCTGGAAATAATTTGACTAATTGAATATAATTGTTGGTTAAAAGTAAAGTCTAAACCATTTTCCTCGTGGG
ATCGACCTCAACCTACAAGTTGGGTTCTTTACTTGATAACGATCGCTTATGCTTTTGAAAGGAAGTGTAATTTGAGCGTA
TCAATGGTGTATTAAAAATAGTATACATTGTATAAAAAAAATTATTTACAAAAGTATACTTCACAATTATGGTAGAAAAG
ATGTAAAAATGTTTTTGAGGGGTAATTGGGTCTCTAACCATTGTAATGCAGGCATTAAATCATTTGCATTACTAATACCT
AGAAATCCATGGTATTAGTAATACACTCCTCAATACACAATATAGTGTATAACTAATGCTTGCATTAGTTATACACAATA
TGAAAAAATGCACCAAACAATGGACTACTAATACATATAGCTAATGCATGCATTATTTTATCTAATACACTCTACCAAAC
AACCCCATAGTGTGTGCAAAACTAATAATGTCCATCTTGTAGATATAGAGAGACTGTTTCTGATAGACTCTTAGCTTAGA
AAGCATAGTAAAGGAGTTCGAAAAAGGGAATATTGAAATAAAAGCAATAACAACAACGAAATAATACAAAAAGGGGAGTA
GTACACATTACAGAACAAATATATAAAAGAAAGGAACAATTGTGTAACGAAATGATGCTATAACTGAAGTAAAAAAAAAC
ATGTGATAACCGAAATCCAAGGATAAAAAACTATGAGAATAGCTCTAATATTACTAGTAAGCGAGTAGGTACATGTGTAC
CAGGCCTATCCCACAGAAAAGCGAGTGAATGCTCAAATATCAACTAATTTTATACCCCAATCTATGACCACAAATCCCTC
ATAAATAAGGTCATATCCCTAGTAAGAACCAGATGTGAGAGAAATCTCAACAACTAAATTTCTACCCTAATCTGCAACCT
CTAAACAAACCTACTAAGGTCATGTCCTTGGTATTCTCAGGATCTGTTGTCCTGTCTAATCAATTTCCCCTAGTACTTCT
TCAGACTTCCTATACACCTCATGAGGCTAACCATTTCCAAATATTCAGACCTCCTCAATGGGGCATCGAACTTCTCTTCT
TCACATGTACAAATCATCTTAGTATCACTTTCATCATCTTGTCTACCATGGAGGCCACACTCACCTTATCTCAGATACTT
TCATTCCTAATATTTCCACTTATCCACCTTAGCATTCTGATCTCCACAAAGACTAAGAGCTATGGTTCTTCTTCTTCTTC
TTCTTCCTTCTCCTCCTCCTCCCCTTCCTCCCCCTCCTCCTTGATTTGGAGTCGTGCGAAGTAGCTTGAAGTTTCGGAGA
TTAGGATGAGCTCCTAGCATCTGGAGCTACCGGTTTCCATCTGTTTGGGCTAAGCTTAGTCTATATATTGTATTCAGAGA
CACCATGTACTTGTGCTCTATTTGTAAAAGTCTTGTACTCCTATTTTGGATTAGATGCTTAAGTACTGACTGATGACAGT
TCTTGGGATGGTTCCTGTATTATTTTTGTTTATTATCCATTCTCTGCTTTGTTCTAAGCTCTTTCTTATTTTTGGTTGCT
TTTGCTTGGTGGTCCGTTGCTTATGGCTCCGAGCTAAGGGTTAGGCTTACCTTCTGGTTGGGTGTAGTCGGTGCCATCAT
GACCTGAGAAATCGGGTCGTCACAATTAGCTCACTAATTATTTTTTAAATTAAGAAATAAAAGTTAGCTTATTAATACAT
CTTAATCTATACATAACCAACCCCTTCATAATTGATACCTACATAACTAATACATGTATAACTAAAACCCACATATATCT
AATACATATAAAACTAATACCTACATAACTAATACCAACATTACTAATACCTGCATAATTTTATTCAACTACCAAACAAC
CCATTATGGTGGGTAAATTCTAGAACTAACCCGAGGTTTATGAATAGTGGGAATCCCTAATGGGTAACCCTACATGGGTG
TTGTACTTATTCTGGCTTGTTACATTCTACTTCCTAGAATGTAAATTATTCCCTATAACGTGGGTTATGGGGACTTTGGG
GAAGTTAATGGGTAAAAATCATTATTTGAGATTTTAGGCTATGAACAAGGTAAAACCAATGGTGTTTTAGCCCTTAGACC
TTGAAATATTGAATAGATAATTGTGTTTTTATTTTTATGTGTTTTAGACCCTGAACGAATCAAAGCTTCAAGAAAAGGAA
ATACTCCAACCGAAAAGCTTGTATTCGTGCATTTTTGTTGTGGTAGGTTATGGTGAATTAAAGTTGACTTTACTTATATA
TATGTATACTCTTAACCTGAATGCTTGTTGATTGGTCTTCAGACATGGTTGATAACAGTCTGAATTTTGGATGTTAGAAA
TGCATAGTAGTATTAGGTACTGCATCGGTACATATGTTTTATCATTTATATACATGATACTATTACAGAGGGTCACACAC
AATGCCGGTGCATATACATATATAAACATGTCAGAGGGTCGGGTACCACGTCGGTATGATATATGGACAAAGTTGGTCCC
CTATAGGTCATGGCTATTACCTGAAATAATTCACTTAGCATGTGCGTACACTTATTTTTTGTTATGTGGATTCATGGTGT
ATTGGGCATAGTGTTGTGAAACAATTGTAGTAATGAAACTTTGTGATGAATATATTTGATGGTTGTGAATTGTTTATGTG
TAGAAGTTGGGTCTACTTGAAGTTTCATTTATGTGTTTCTTGTTTCTTATTTAAGTCGGCATATGCCTGCCTATAGTTAG
TGTCTTGTAGTAATACTACCATGTACTCTTCCTTTGTTGAGTGCAGATCACGAGTGCTGTATGATCAGGCTGCCAAAGAT
CATCGTGCTTACCCTGTCCATCTTCCGGACTCTGGGAAATTCTATCTTGTTTTCAGTTGTTAGACGTTTTAGTAGAAATG
ATTATAGTTAGAAGTTTTGTACGATGATTGTTTTTTCTTTGGGGAGTTGTGACAAAATGTTTTAACTCAGTTTTTGGATC
ACTCTTACGTGTAAAACTTACTTGGGCTTAATTACTGTTTGAGCGATGGATTTATTTTAAGTTTCTAAGTCGTGTTACAA
TAGTTCTATCACTGGAGAGTTAGGATGGGTGTCACTCATGACTATTTGGGCAATGGAAAAATTGGTATCAAAGCCTTCGA
TTTGTTGATATCATCATAAAAGAGTTGGTCTAGAAGAGTACGTCTATACTTTTCTCCGAGAGACTCTGAAAAATCAGGAA
CTTCCCTTTCTTCTTCCATTTGTGTTATTAATTAATTCAAATTGATATCTAATGATAAAAATTTATATCTAACTCCCTTC
ATTCTTTACTTGCAAATAGTGAGCACCTGCATAAGAGAAGAGATGGTTGAGGTGCCTGCACTATCCGTTGGGGCTATAGT
TCACGAATGATAGTTGAGTTGCCTGCATCTGCCAAGGGGAAATCTCAGCTTGCTGCCACACCAGCATAAGTTGAAGGCGT
TACCCCTCCGACTCAGGTATCTCCAGAAATGCCACAAAAGCTGATGAGTTTTCTGATACGGTTAGCAAGTACTCCCGCAG
TTAAGCACCAAGGAGTACAAAATGTTTCTTTCATGGCTCCCAAGATTTGTGAGGTAACTAGGACAACTGAATTCCCAAGA
CTGGTGATAGGTTCAGTGATATTCTTGAAAGAGCATGAATTGTTTTATTTCTAGAACTCATCATGTTCCAATCTTACTCT
TTGCAATTCGACAATCTTTGTACCTTCTGCTGGGAGTTTTTCGAGTTCACTCAAAGAAAGTTGATTACTTTCTCCAAGAA
TGTAAAACATTAGAAATGGTGATAAGAAAGGCACTTTTGTCTACAAATGTCAATCTACGGAAGATGCTACTCATTCACCT
TACTAATCTATCACTTTGCTAGAAACGTTTGAACTAGATGCCTTAGATTTTGATGTTGATCTTGACCTGAATAGGTAATC
TTTCATATTAGAACTTCTTTAGTTTTAGTCATCGGAGACTTCATGAAGTCACACGTTCATTTTGATTTCCAGATTTGAGG
ATACACGTCTTAAAAGTCCCGAAGAGATAACTTTGAAAGATATGTATTTTTTGTTGTTTACTTTATTTCATGTTTCATTT
TCACTAGTAATAATGAACTTCTTTGTTACATAGATCAAATGCTAACGCTTGAAGATGAGTATGGGGATATATTCATTGAT
GAGGTGGTTTATCTTTTGCTTAATATGTGCAGGGAATTATAGATTCATCTTATATTGGAAACATCATTTTAGAATAAATT
AAAATCTCACACACACATATATATATATTCAGAAATTTTCAAAAAAAAAAAGGATGTTGCCAGTGTAAGTGAATAACTCT
ATAATTCCTGCACATATGAAGAAAAAGATGAAACCACCTCATTAGTGAATATAGCTACATATTGAACATCATTTGATCTA
TGTGACTAAGAAGTTCATTAATTAAAAGATCACTACTAATGGAAATGAAACAGAAATTAAAGTAAACAAAAAAATACATA
CCTTCCAAAGTTATTTCTTCATGACTTCTAAGTTGAGTATCCTCAAATCAAGAAATGAAAATGCATGTGTGACTTCGTGC
AGACTCTGATGACAAAAATGAAAAATGTACAAAAATGCAAGATTACCTATTCAAGTCAAGGTCATCGTCAAAACAAAGGC
ATCTAGTTCAAATGTTTCTGGTAAAGTGATGGATTGGTAAGGTGCATGAGTAGCATCTTCCGGTAGATTGATATTTGTAG
ATAAAAGAACCTTTCTTATCCCCATTTAGAATGTTTTACATTCTTTGAGAAAGTATTCAACGTGCTTTGAGTGCATTCGA
ACAACTCTAAGCGGAAGATAGGAAGACTATCCTAATGGCAAATGGAGGGATGGGTTAAATTTGAGCGAGTTGAAAATGAG
TCAATATAAAATGGGTAATAATTCAACCCACACTTATTTCATATGGGAACCCAACTTCCAAATAGCGATTTGATCCCGAC
ATTTGATCCAAGACCCGACTTCTAATCAGGATTCGACCCCGACACCTGACCTCGTCAATGGATCAGGGACCTAAATCTGA
TACTCAATCTTAGACACAACTCTGACACCCGACCTGGAAACCAACTTTTGAATCTAGACCTGACACTCGACATCGACGAC
CAATTCGATACCCGAACATGACGCCTGATCTGGACCTGACCTAAACTCTCGACTTGAAACCCAATTTGAAATCCACTCCA
AGGCCTGACTTGAGACTTGATATCAACACCGACCCGAGATTTCACCTTAAATCCTGACCCGAGGTCCGATATCCAAATCA
AGATTCGATCGTGATCTGACCTGATACTCGAAAGTTGGGTCTTGAATCAAGGTTAGGAGTCGGGTCTCGAAGCAAGAATC
AAGAGTCAATTTTTCTTATTAGTATCAAGAATTGGTATTCGAGAAATCAGTTAGGGTGGAAAATTGAAGTGTGAGGTTTA
AAAAAACTTTTGAAAAACATATTCCTTACTTTTTGGAGATAGATCATTTTTCTTATATTTGAGAAAAATAAGTTGATTTG
AAAAATATTTTTACTTATATTTTACCAATAGTTTACCCATAAATATCCATATTTTCATGGGTTGAATATGAGTATAAACT
CATACCTGCACTAGCTGATTCAAATTTTGCATCTTGCAATGCCTTAAAATTTAAAAGAAAATTAATTTAGAAAATAAGGA
ATAGAGAGGGGGTCTAAAGAGATAGACAACCTAGAAGAAAAATAATGTATTATTAATAGAAGCCTGTTAATAAGCAAACA
TCTACAAACACTATGAACGAAAAATATTTAAAAGAAAAGCGAGAGGAAAAAGATAAATACACCAATTGTTATTTGTGGCC
AACAGGGAGCTTTAATACAATAATTGGCTAAGCCAAAACTTAATAAGAAATCATAAATATTTTTAATACATGATTTTTTA
ACTTTTTTTAGAAGCAAAACTAATAATATTCTTTTAAGAATTAATACATTAAAATATTTCTCACGAGGGGCAAACTATTA
TTTTTTAAAGAAAAATTGAGTTTAAAATAGTATATAAAACTTTCATAAATAGGAAAAAAAGAAAAACAAATGTACAACCA
GAAAAAATAGAATCAACGAGGTAGGTATATGAACAACTTAATTAGAGATCAAACTTAAATTAATTTGCTCACTCATCTTC
ATTTATAAAGGTTCACTTATTTGAATAACCTTAAATAAAATCTGAAACAAATGAAATATTTTATTTATAATAATTGAAAA
ATCATAGATTTATAGAATTAAATATCATTTCCAAGTTTTTTTTTTAATAAAAAAATGTAATATTCTTGTATAATGACTTA
TTAATGCATTAAATATTCTTTTATCAAGTTCTTATTTCAATATCTAAACTTCTAATTAATTCTAGTTTTCAACAAAAGTC
TTATAATTACTAGAACCACTATCCATATTATACAATTGATACTTAATAAAATAATTATTTCTTGATATAGACGTGACATT
AGAAATATAGTAAATTTACTTTTCAAATTTACAAATTTTTGGTCAAATACCTAAACTTTGTTTGATATTTTAAAACTTCG
AATTAAACTACGTTAAACATATTATTTACTACTAATACTATTTTCGATAATTAGACCTAAGATGTTGTATTTAGTGTTAT
AAATTATATAAGCATGTACTAAGACTGACTAGTTGTATAATGAATGTACTATCTTCTACTATTTATTTACAATGTGTGTC
ATTTTATCAAAACTTTTGGAATATCCTTTAAAATAATGAATATGTTCATCGGAATTTTATAACAGAATAAAAAAAGGTTA
AACACTAACAATTAATAAATGTTAACTTTTAATTGAGAGTTATTTTACTTCTAAATAATAGGTAATTTTCTTTATAACGT
TATTTTTATAATTTAACTTTTAACTTGAGGTCTTTCTTCTTATTAAATAAGTATTATGATTACATTATATATTAATAATA
ATAATAATAATAATAATAATAATATGATTTAGTTTTTAAAAGGGAAAAATATCTAACTATTTTCTATGGACATTTTCGTC
TTTAACCTTGTGTAATAAGGTTATTTTTATAATTTACCTTTTAACTTGAGATTTTTCTTCTTATAAAATAAGTATTTTGA
TTACATTGTATATCATTATTATTAATAAAGTGAGTATGTGTGTGCGTGTGTGCGCGTGTGTGCGTGTATGTGCGTGTGTG
TGCGTGCATGCGCGCGTGCATGAGTGTGTGTGAAAGAGATTACATTGTATATAATTATTATTAATAAATTATGTGTGTGT
GCATGTGTGTGTGATTACATTGTATATCATTATTATTAATAAATTGTGTGTGTGCATGTGTGTTTGTGCGTGTGTGTGCG
CACGCGCGGGTGCGCGGGTGTGCGTGTGTGCACGTGCGCGTGTGTGTGATTACATTGTATATCATTATTATTAATAAATT
GTATGTGTGTGCGTGTGTATGTATGTGTGTGTGATTATCTTATATAGCATTATTATAAATAAATTGTGTGTGTTTGCGTG
TGTGTGTGCACACACGAGGATGTGTGTGTGTGTGTGTGTGTGTCCGTATGCATGTGTGTGATTACCTTATATATCATTAT
TATTAATAAATTGTGTGTGTGTGTCTGCGTGTGTGCGTGTGTTCATGCGTGTGTGCCTGTGAACGTGTGCGCGTGTGCAT
ATGCGTGCGTGTGTATGTGGCTTTTCTTTTTTCTCTTATAAAATATTCACAAGAGATTATCCTTGATTTTATATGGCTGT
TTGATATTAATATTGTTGAAGTACTTTGTTTCTATATGTTCATCCATAACAATCATTCAAGCGGACAAAAAAAAGTATGC
CATTAAATTTGATTGATACATTTTAAAATAAATTTAACGATAGACTTGATTTGTCTCCTTTTTAAGTTCAATGTATAATG
ACGAAATTAAAAAAATATATAGATAGACATTTCAGATTATTAAATATAAATGTAAGAATAAGAGAATGGATCTAATCAAG
TTCATAAGATAAGCAAACTTATTTTTTCCTTTTTAAAATCTTTTAGTTGAGTTCCAATGAAAATAGTACTTTAATAAAGA
TTAGGGTCGTAGATTACCGTAGATTTAACAGCTACACACTCTAGACTTTGTTCTTCAATCCCTTAGGGATAAACCTTGAC
AACCTACAAAAAGTCACCGCGAATAAGTTCATCAAAGAAAAAAGGGAAGGGAAAAGAAAATAGGAGATATATCAGGTAAC
ACTAAAGATGATAGACAGAGCTTCAACCATCTAACCAAGGGATCGAGCTTGGAAATGACCCAGAAGAGGAGCAAGAACTA
TTGTGAGTCCCTCCTACCACACACCAATATCTTGTTGCCGAGGAGGCGGATTAGGAGAAAGGGTACCGAGTACTCCCTTA
CACTTGATATATATAGGTTAGTTTTACGAAACCTAAGGGCATTTTGATGTGCTGGATTGGGCCTGTGGCCATTTTGTTAT
ATTTGTTTTTTCTTGGATCATTTATAAAATTGGTCTTGGGGCCTTAAAAACATTTAAAACAAAAATGTAAAATAGAAAAC
TACTTGATTGAAAAGTTTTTTGTAGCAGAGTTCGAATCTAAAATCTCTAATTAAGGATGATACTTATTAAACACTAACAA
ATGCAACAATATTGGGTTCACATGAATGATGTAACTTATGAAGCATAAATTTAACTCACATGCAGAGCCAAAACATAGTG
AAAAAAATAAATTGGAACATATCTTGTGTAATTACCCTCCACGTCATTTCCTCTTTATTGCATTCTTTTCTGCTTTTAAA
GTTTTTCTATAACGAGTGACGAGTGGCAGATTTGCACTCATTTGAGGTTTTTTAGTTCAACAATTAGTGTTCTCAATGCC
TAATTATGTCCTATTTTGATGATATCTTGATGATTTACAACTACAAAGGCTAAAGGACAAGGGAAGGATGAATGAGTGAG
AAAAGAGGCCAAAAGCACCGAAAAGAGTATCAATCCCCAAACGGGTGATCGCCTAAACAAAAGGGTGAATCACCCAATGA
GTTGAATATCGCCAAAGTTGATAGTATTTGATTTCCAATATCAAGGTAGATTAGCGAAGAGAGGCCACATCGGTGATTCA
CCGAATTAATAAAGGTGAAGCCAAACTAATCACCTAAAGTGACAAACAACTAAGTAAAAATGAAGGCTAAAGAGGGTTAT
AGCCTAAGTTGGCTATTCAAACAATCCAATGCTTTGAAAAGGATTTTGGGTGAGAAGTTAGGGCCAATTTAGCTCAAGGG
GTTTCAATATGGTTGTCAACAAATGATTTAGGCTCAAATGGTGCCAAATAGATGCACATTGATTTTAACATTTCAAGCAC
ACCTCATCAAATTCTAGGTGTTAAACGATCGTAAATCAGAATAAGACCCAACTAAATGAGTTGGGGTCGAATCCCACAAG
GAGCGGTACGTGTTTCAGATTCAATTGGGAAGTATGAATGTGGTCAAATCAATCATAGGAATAAAAATTATCGAATAAAG
AAATAATTCAATCAGGGGGTGACACAAATGTCAAATGAGGGTTTTGGATTTGATTATCAACTGCGAACAACAGTCACAAA
CAATAAGAATTAACAATATTATGAGACGGATTCTTGGGATGTGATCGATTATAGGCAAATATAGACATGTGGGTAATTGC
AACTATTAGTAAATAGATAGGTATTGGTGAGTATGCTAGGCTATATGGGAGGTAATTTTCTCTCGAACAATTTACCCCGA
ATCAAGTGATTTCTCTCGAACATTAACAAGCATGCAAAATAAGATCGGGCCACACCTTAATCCATTTACTCTTTCGAGCT
AAATGTGTGGGAAAGGGTTTAGGATTCACTCTCTCGAGCTGAACCCAGGTCAACCTAATACCCACAAGCCATTAACCAAA
AACCTTAGTTCTGAAACCTCTCTCTCGAGCAAGCCAAGAACACAAAGATAGAACTACATTTGCAACTTCAATTCTTAAAT
TAAACCACAATTAATGATTAAACTCACTTTTAAATAGCATTTAAACTAACAATTAGCAATACCCACAAGTTAAATCAGCC
CATAATCACATGATCACACTCCAAGAATTGGGATTTTAGCTAGACATTATAAAAAGGTAAAAACCGTTATCAAATTGATT
ATCCATCAACTGAGTAAGAGTGATTTTGTCCTTACAATGCTTCAATTTGATGAATCTCAAAGACCCACTTCTAATTTCTC
AAAATGAATTCCTTCAATCCTTCAAAGCTAAAGAAAAACTAGAGAAAACTCTCTCCAGATGCTCAAACCTTAATAATAAT
TTGTTCTAAAGATTATTTTATACTAAACTAAATGTTCCAAAACGTATTTATAGTCGCCAAAAAATATGTTGCGAAGAGTC
AATCGGCGAAGTAAGTCAGGCTCGTCGAACTACTCAGCGAGGCGCCCTTTGGTCTCTTATATCGCCCTTTTGCTTTGGCA
TTCAACATCCTCAAGGTCTGTAACTTTGGGCGATCTATTACCGCATCGCCGAACTACTCGGTGATCCGCCGACTGCTCCT
TTCTATCGCCGACTAGGTTTCTTCCCTCAAGGCTTGGCACACTGGAACTTTAGGCGGTCAGATAGCCATTCGGCGATTCG
CCAAGTGAACTTGGCGATCACTAGTCTTGCCTTTCTTCATTCTTTCAGCTTGTTTTGTTCGTTTTTGGATGTTAGTGCCC
TTGCTTTGTTCCTCAACCCATATTCCTGAAAATCAAGGATTTAACATCAGTTATTGGCACAAAATAAGCATTTGAGGACA
CTAAATCTATATAAACAAAGCCCTAAATGAGTCCAAATCTCGGACTCATCAACACCCCAAACTTAAACTTTTGCTTGTCC
TCAAGTAAAACTCAAGTTCAGTAGTTCAAAAAGTATGTCTCAAACAGTGATACAAAAGACTTAATCATGAATGCACACAA
CAAGACTCAACTTACTCATGCAAGGATCAATTGTGCACTCAAAAATTCAAGTTGTAACTCACCATTATCAAAGATGCTCA
GGTTCACAATACTAGCTTCAAATGCAAGTTCAAACTCAACAAAGGTATTCAAATGCCCTCACAACAAAGATGATTCCATA
TTCACACATATTTCTTCAACAATTTATAGTTTCGGAATCACATATGACTCTCACACTCACAAAGATGAACATATGCATGA
CTTCACCCATAGGTTTGCCCTTATTTTCCAATCAACATTTGTTTCAGCTCACTCAAGATCAAAAAGGTCTTTTCAAGGCT
TGTAACAGGGCTAAGTTTAAAGGTATGATCATTTAGGCTCAGTGGCTGCTATCCACATGAAATGTGGTATGAACATCACT
TTTCTTCCTTTTCTTCAGCATTTCTACTCATTCTCAAGATTCACCCCAATATTCAACTTCCAATGGAATACCGGACACCC
CATTTCTTTTGCAACTTTCACAACTTTTTCATTCTTTTTCTTTTGCTTTCTTGTTTTCTTTCTTTTTTTTATATGGAGGG
ATTCCATCATTTTCAAGACTATTGGCTCAAAGGGGAATTTTCACACTTCTTGATTTACCTTCTCTTTTCATCTCACCCCC
AACGTAGGCCTAAGTTGGCTATTCAATAAAACCACACTTCATGAGGATTATGGGTGAATGGATAAAGAGGGGTCGCAATT
TGCATCAAGTTTCTTCCAAGAAAAGGATAAGGCTCAAAGGGGTTCAAGCAAAGTTCACACATCTCACAAGGTTACAAAAG
GAGGTATATTGTCAAATTGTTTCACTCCTCAAAATTGTTGCCTAAGATCATTTCAAGAGCTTGCATCACTTAGTCAACCA
GACCAACGGGGTAAATTCTAGGTGTCATCACACAAGGTTCAAAGTAAGCTCATCACACAAGACATTGGCACCAATATCAA
ACGAGACTCCACACTTTCGCTAGTGTGCAATGTTCATCACAAGAGACTCCATTCGATAATCGGCTAGTCACAACGAGATG
CAAAAAGTCCACATATTGTCTATGCAACTTCATTTGGCCTCATCGTAGCCACACATTCATTTTTTGTTCGATTAAGAGCA
CTATTCAAGTCATTGGTATTGATTAAAATCGATACTCAAATTTGTACAAGAACAACCACATTCAAACACAACAAGAGGTG
GCAAATATTTTTTAGATGGGTCAAAAACCATTTTCATTCATAGAAAGAAGCCACAAGCTCAAACATCCACAAGATAGAAT
CAACACACGATTTAAAACAAAAAAACCCAATATATATGCAAAATATAGTCAATAATAGGTAGGTATGGAAATACCTCACC
CCACCACAAACAAAAAGCAGTTGTCCTCAAATGCAACAAACAATATCAAAAGTTAATAAAAATGATAGAGAAAGAGGTAA
AAAAAGATCCTGTCTACACAGTTGCTCCATCTGTCGGGGCATCAATGTCCGGTGCAACACTCTGATCCTAGGCATCAGTG
CCTGATGTAATAGCAACACTGGCTCCACTAGACCCTTCCATAGACGTCTCTGTCAGCGATGTCTGAATGACCAACTGTAC
AATAGTCTCCTTTAGATCAGGCAGGCCCTCATAGATGGTCGCCTCCTCAGCATCAAGCTGTTCCTCATCAGTCTCCACCT
CTGACTTATCAGCAGCCACATCATCCATAGGCATATCTCCGGTGGTAGTCGGAGGTATCTCATAACTGGCCGGGGCATCC
TGATCCTCAGCTGACTCAAAGAGGGAAGTGAAGTCTATGGACTTCAGATAGTCCACATCCTTTCTCAAATCTGAAACCTC
GGCTTTCAAAGTCGTCACCTTTGACGTAACCCCCTGTCCTCTCTCACAGATATCTACTCTCGCTGTAAGATCATCAATCG
ATGTCCATAGGGGTGTCAACGCAGCTAAGATGGCTCGCTCAATCATCCAAGGCACCTCGACCTCTAGCTGGGTATCTCGC
ACATCGACAGAATGGGCTAGGGACCCCATCTTGAGGATCATGTCTTGAGTAATCCTGGTGGGCTGGGAAGTTGTAGAAGA
ACCAGGAGCTTGGGAAGAAGTGGAAGCGGGTGTACCTGAAGGCCCGGCGGCCGGAGTAGGCAAAGATGCCTCTACAGGTA
TAGACTCAACATCAACCTCCGGGGATGCATCCACCGGAGCCACTCTCCTCATATCTACCTCATCCCGAGTGTACTCAACC
TCTATGCGTCAGATATTGGTTGAAGATGTGGGAGTGACCTCTATGTCCCTCTTCTCATCACGAGGAACTCCAGCACACCG
ACATAATTTTGTAATCATGAGTGGGAAGGGAAGGGATGTCTGACGTTGTTTGGCCCTCATGGCCATCTCTACTCAATAAT
GAGTCACAAGTCGATGCTCTTCCGGGCTATGATTGATCCAAGATAGGTCGCCTTTGGATGGCGGAGAATAGACTTATTCT
ACGAGGGCATAATAGAGTTGTTTATGAACCCGAATCAATACCGAGTGGCGATGTTCAAGTCCTTCTCAATCGGAGCTCCT
GCCTCAATCCACCTCGAGGTGGTATCAGAAATGAGAGGAGCAAGCCACCCCTTTAGGTCATCCAAAGGTCTCGCAGTAGT
AGTCAAACTTGGGTAGGAAAAACCTGACCCTCTATTAAGGACAACATTGATATACTCTCCACTGCATCGCACCATTGTCC
CCCGGATCATGATGGACTCTACTGGCCTGAAGGCACTATCCTTCTTCTTTCCCTTAGGTACCAGGTCACCGTATGCCGTG
TAGAAATCTTGGACCCATGTAGGAATATAGGGTCCATGGGGCCTGGTGAACTGCTCAAACCTATGGTACCGGAGAGTGTC
CCACACATTGGGGTACATGTCCACTACACCATTTGTAGACAACCGCTTCTCCTCAAGAATTGTCCCCAATCCCTCGGCCT
TTAGCATGTTGAGTAGCCGGGGAGAAGGACTCTAAAGTGTTGGCGCTTGAACCACCGTCTATGCTGGAGTTGGTATCAAG
TCAGTGACAAGAGGGGTAGACTCCGGGATACTAGATGAATCGTGACGAGATCGTGCACTAATCTCTGCTCGCCGAGACTG
CAGTGGTTGGTTATCATCAGGCTCAGAGAGTGAGACTTGAGAATCAATAGACTCCCCCTCGCTGCCCGAGTTGTGCTCCG
GTATCTCAGATGTGGGCGCTTTGCCCTTGCCTTTGCCTCCCTTAGGAGGTGCCTTCTTCCTCTTTTTAGAAGGAGCAGTT
GCCCTATCATTAATAACAATGCCCCGTGCTCTTTTGCGGGGCGGCATACCACTATTATCCAAGTCGGTCCTTGCCATATG
TGCAATACACACCAAAAAGCGTTAGAATTAATTCAAGAAAAATATCAGAAAACAAATTGCAGAAAGACTTGTCGAATCAA
TCGGTGAGTTACCGAGTTGCTTTGGCGAGCCAGATCGGGCTCGCCGATAGGACTGGCTTGAAAAATGCCCAGAAAAATAA
CAGGTCGGTGATAGGCAGGGACATTCGGCGAATCAGTGACATCATTCAGCGAGCTCAGACTAGCCTGCTTTAAGTTACAG
TGCGTTTTAGGGGTCAGGGGCACCGAAAGGGCGATCAAGGGATACTTTTGGCGAGTCGTCTGGTGCACTCGGTGAGCTCA
GGATTCTCACCGAAAGTTATAGAATCAAATCCAAATAAAACACGAAATTAAGGGCGATAAAGGGGGACTTTGGCAAACCG
CCAAGTGGTTCGGCAAGCTCGACACAGCTCGCCAAACTGCCCAACGTGCCAATTTCCAACCCCGTTTCCCAAAATCAATC
CCGCGGCACTCGAAAACAAAATAAAACCACACTCATGCAATTAAGCTTAGACCCATAAGACCCATGCCACCGGGGTACTA
AGACTTCCCCCTGTTTGGCCAAAATTGGCCATTTGATGACTTTCTCCCTTAAAAATGACATCAAACGCTCCATCATTGGG
CAACGTACGTCATTTAGCACAATTAGGGTTACTCAGACTTCACCCGACTAGACCTAACAATATTTTACCGCAACCCAACA
ATATTTTAATCAAATTTAAGGCACAAAACTCTAGAAATCAACAACTTAGGCAATTTATCACAATTATGAAACTACGATAG
GCACAAATAAAACACAATTAAAATTTCAGAGAGGCCCAACACACATCAACAAGATTTACACAATTGCAATTGAGTTCAAC
CGCTAATCAAGAGTTCGGGGTTTAAAAACCAACCTTTATGCCGAAATACGAGTTTGTAAAGCTAGGCAGCAATGTATTCC
ACTCCGAACACGAGATCAACGAGCAAGAAGTGATAAAAATGCAAGAATATCGACAATCTAAAGTGCAGGTGTGATTATAT
GAGGGAAAAACGAGGGAATATGAAAGAGTTTGAAAGTTTAAACCTTTGGCGTTTTCAAACCATTCAGTTCGCGGCCCTTC
GGCGATATTAGTCGACCTCGCCGAACCACTCGGTGACAAGACGAGTGGTTACTTATGTCGCTAAGTTTTACAGGACCTCA
AGTTAATTTGGGGTCCAAATAGCGGACAAAGTCGGGCTCGCCGACCTGTTCGGTGAGTTGCCGGCTTGTCCCTGGGCCCG
TCGAGTTTTACAGGCTCTCACCTGTGATTTTTGTGAGTCCAACAATGGTCCAAGTCGGGCTCGCCGACCTCTTCGGTGAG
TCACCGACTGGATTCTTGGCTCGCCAACCTGTATTTGCAAACACATTCCAATTTTCCACCTGCATAATCAACACCCATTA
TTCGAAAATAAACATAACGCATCAAAAACTTGGGTTGCCTCCCAAGAAGCACCTTAGTTAACGTCGTGGCATGACACAAG
TACCCACTCAAGATTCGTTCTTGGGGTTTACCATAGTATCACTAGACACCCCCCCCCCTTGTTGTCTTGTGTTGAAATGA
GACGAAATATGACCCATTTGGGTCTCCGTAGCTTAATAGATATGTAATGAGAAGCAATCATCTGATTTAGCATTGAGACA
TTCTCTATTATCTCTTTCAACATTCTATCGTGTTCTTTGACTTTGTGGAGAATGTGCGAGAGTATCTCTTTTATCTGTCC
ACCCTCATAATCCGTGGGCTTTCTACGCTCATGAGGAGGAGTGTACCTATCTTTCTTTTTACATAGAACTTCAAATTCCA
TTACATTTTTGGCCAAGAGATCTAGTTGGGTCAACATTTTGGCTAAATTTGGGTTCCTCTCTTGCTCCTTGTTGGTCTTG
GTCATGGGATCATGGAGTTGGGATACTATTGCATAGGGTTGTCGCATTAGACCACCTGGAGAAAGTTGGTCAGCCACTCC
TCTGTTTTGATGACCAAGACCTCTACAGAAATAGTCAAGTAGCATATTATTTGGAATTTAATAAGTTGGGCACTACAACA
ACAATGTCTTAAATCTTAGCCACAACTCATGGATTGTCTCACCCTCCAAGTTCTTGAAATCTAGGATGTTATCCCTAAGA
ATCATCGTCTTCGAAGGAAGGTGGTCAACTTGGCTAACGTTGCAACCATATACGCTCATTTCTTATGTTTTAACAAGCAA
AACAAAAACCAAAACACAAAAGTTAAGTATAATCAACCATGATTAACAAGAATACAATTCAACTTCACCAAAAAAATTTC
AAACAACACCACTCCCCGGCAGCGGCGCCATTTTGATTTTGACGTTTCAAGCACACCTCATCAAATTCTAGGTATTCAAC
GATCGTAAATCAGTATAAAATCCAACTAAATGAGTTGGGGTCGAATCCCATAGGGAGTGGTACGTGTTTCAGATTCAATT
GGGAAGTATAAATGCGGTCAAATCAATCATAGGAATAAAAATTATCGAATAAAGAAATAATTCAAATCAGGGGGTGACAC
GAATGTCAAATGAGGGCTTTGGCTTTGATTATCAACTACGAACAGAAGTCACAAATAATAAGAATTAACAATATTATGAG
ACAGATCCTTGGGATGTGATCGATTATAGGCAAAGATACACATGTGGGTAATTGCAACTATTAGTAAATAACTAGATATT
AGTGAGTAGGCTAGGCTATAAGGGAGGTAATTTTCTCTTGAACAATTTACCCCGAATCAAATGATTTCTCTCGAACATCA
ACAAGCATGCAAAATAAGACCAGCCCACACCTTAATCCATTTACTCTTTCGAGCTAAATGTGTGGGAAAGGGTTTAGGAT
TTACTCTCTCGCGCTGAACCCTGGTCAACCCAATACCCACAAACCATTAACCAAAAACATTAGTTCTAAAACCTCTCTTT
CAAGCAAGACAAGAACACAATGATAGAACTGCATTTGCAACTACAATTCTTAAATTAAACCATAATTATTGATTAAAGTC
ACTTTTAAATAGCATTTAAACTAACAATTAGCAATACCCATAAGGTAAATCAACCCCTAATCACATGATCACACTCCAAC
AATTCGGGTTTTACCTAGACATTATAAAAAGGTAAAAATCGTTACCAAATTGATTATCCATCAACTGGGTAAGAGTGATT
TTGTCCTTATAATGCTTCAATTTGATGAATCTCAAAGACCCACTTCCAATTTCTCAAAAATGAATTCCTTCAATCCTTCA
AAGCAAATGAAAAACTAGAGAAAACTCTCTCCAGATGCTCAAAACATAATAATAATTTGTTCTACAAATTATTTGATACT
AAACTAAATGTTCCAAAATATATTTATAGTCGCCAAAAAATATGTGGCGAAGAGTCGATCGGTGAAGTAAGTAAGGCTCG
CCGAACCACTCGGCGAACCGCCCTTTGGTCTCTTCCATCACCCTTTTGCTTTGGCCTTCAGCATTCTCAAGGTCTGTAAC
TTTGGGCGATCTATCACTGCATCGCAGAACTACTCGATGATCCGCCGACTGCTCGTGTTTATCGCCGACTTGATTTCTTC
CCTCAGGGCTTGGCAGATTGGAACTTTAGGTAGTCAGATAGCCATTCGGCGATTCGCCAAGTGAACTTGGTGATCACCAG
TCTTGCCTTTCTTCATTCTTTCAGCTCATTTTTTTCCTTTTTGCATATTAGTTCCCTTGCTTTGTTCGTCAACCCATATT
CCTAAAAATCAAGGATTTAACATCAGTTATTGGCACAAAATAAGCATTTGAAGACACTAAATCTATATAAACAAAACCCT
AAATGAGTCCAAATCTCAGACTTATCACACACCCTCACAAGGTAGTCACAAAGGATATGGAAGTTTGGGATCCCTCTTAA
AATTTCTACCCAAGATCATTCAAGGCTAGAAAATTGGACTAACAAGGAAAATTTTATGATATTACAAGCATGCTTCAAGT
AAAACCTCACCACATATGACACTTCAAACACAATCATTTATCATATCTCGAAAAGATCAAAAGCTTACGTGCAATGTTCA
TTGAATAGCTTACATCAAAACACAGCTAGTCCACATAAGATTCAAAAAGATGTTCAAAAGTGCAACCACATCGATTTCTT
TCTTGCAATGCAAACACCATACACCATGCTCATCATGAGTACTATTCAAGACATCGATATTGAACACAATCGATCCTCGA
ATTATTATCAATAAAAACTCAAGCATTTCATGATTTCCAAACTCATGGGGTAATTGAAAATTTGAGAGAAAAAGAAAGAG
ATCAAATGAGATAAACCAATCGAAACATAATATTCAAAACAAAAGCAAGAGATTACATCATCCAAAAATTGAAAATAACA
AAATACAATAAATATAGAAATATTGGTACAAGTGCCCTCACCCAACCAAAATAGTAACAATAGTGTTCTCAATCTGAAAA
TAAAAGAGTACATGAGGAAAGGTAAAGAGTCCCCTTAACATGCTATATTTGTAGAGTGCTTTAATTAGGAGTCTATGGAG
GAGTGGCATCATCGAGGACATGAGTTCCCCATAATATGATCATTGGAGGTAGCAGTGTAGGCTCATCCAAGGCATCAGTG
CCTGGCACAACAATAGAAGGAATGGTGGATTCTGAAGAGACTCCACTAGTGCCTACTGCGGAGGTATCCTCAAGAGACCT
CTCAAATGTCGCATGGACCATCACCTCCTCTATATCCTGCAACTTTGTTAGTGTCACAATAATCCTCTACTCATCCTTAT
CTCTCTTTAACTCATCCTCATCAATCTGCTCAGTTAAATCATCATCGGCTCGATCATCCTCTCTCTCAACATCATCAACA
TCACTATTGGTTGTATCATCAACAATCGGATGCTCAGCCACACCAGAAGGAAGTTCATTACTAGGCATAGTCGGGGCACA
GACACCAGCACATCAGGTAGGGGAACCTCATCCCACAACATCGATATATCTGTAAACATCAGATGGTCCACAAGCCCTCA
ACATATCAATTTGACCACTCATAGCAAATAACACATCTGAGCTACACTTAGCCTTTTTCGGGGCCTCTAATCTAGCATTG
AGGTTATCTAATCTCACACCATGCAACTCAATAGAGACCTCACACTAAGTCAAATGAACCTAATGGAGATAAGGAAGCCT
TAATTTCCCTATCAATCAATGAGGGCATATCCCTCTCAACCCTCACAACCCTTACATCCGTAGATCGAGGAAGATTGACA
ATTTGATAAATCATGGCCTGGGTCAAGAGGGATGAGAAATAGGAGCAGTGGCAGGTGCATCAATAGCAGTAGAAGTGGAA
GGTACAGAAGAAGGTTGGGGTATACCTGACTGCTCTATATAAGGGGCAGATGGAGTGGCCCCAGAAGTAACTGTTGCAGG
ATCAACCACGGGTGTAGTGTATGGTGGTGGCGGATTCCTTTAAGCCATATCATCCTATCGATAGTTGGCCACAATCCTTC
ACATGTCATTGGAGGAAGACGGGGTGATCCACACATGAGTCATTCTCCAAAAGGGAACTCCATCGTCGTCACACAACTGT
GTGATCAAGACTGGAAAAGGTAAGGAGGTCTGCTCATGTCTAGGTTTCTATAAAATCTCCTCTACATTAATCACCCCCAT
ATTAATGTTCTCCCTGTCAATGATTGTACCAACCAACACCGCCTTGGAATGTCGAAGGATGGATTCATTCTGTGAAGTAT
TGATATTACTACTAATGAATCAAAACCAGTACCGGGCCCTAACATTCAAATTATTTTTCTCTATTATCGAACCATCAGCC
CTCCAAGGTAGAGAAATGTTGCATATTAGTGTTGCCAACCAACCTTTTAGAGCATTAATGTCATGGTGCATACGTATTGT
AAATATGTCAGCCTGATTTGATGGAGTACCCAAGGCAGTGTTTATTACATCCGCGTGGCATTGCACCTTCTTACTACGCA
CCTCAACTTAATCCAAGGGCTTACAACCCCTACCCTTTCTCTTCTTTGGTAAGTCTTGAGCATAGGTCGTGTAAAATTTC
ATACCCAAGATGGGAATATGGATTACAAGGCCTTGTGAACCCCTCAAACTTATGGAACTGAATTGTCTCCCAGATCGTTA
GGTAGTCACTCAAAATACCATCTGTGGAGAGTTGTCTCTCCTTAAAAACATTACGTTCTCTAGCAACCTTGAGCCTGTTG
AGGGTTCTTGAAGCGATTATCGGGAAAACTCTGGAAACTCGAGTCTAAGTAGAGGAGAGAGTTATTAATTTGGACATGTT
GTCCATTATTTTTCTTGCAACCACCTTTATGGGTTTCTCACTCACACGCAGAGAAAAGCGCGGAGTGGTTGGTTGTGAGG
GAGAAGCATCAGATGAATCATTGATGGTTACCCCTCTTTTCATTTTCAATAGAGGAGGAGGAGGAAGGTATCTGTTAGAT
TCAGTATTCAAAGTTACAACATGTTTACCCTTAGTTCTAGCCATAACCTGCAATGTACAATCATTCAAACGTAGAATTGG
TTAAGGTTAGTTGAAACCAAAATCTAACGAAAGAATAATTCAAAAATGTTCTGAGGCTTGCATAACGGGAAGGCAGTTCG
CCTAACAGGATCTGAGCTCGCCAAAGTTTAGAGTACAAAATTTCAAAGAACTCAGGCATAACATGCGGAGTAAACTCCAA
CTCAATGATTCATCGAGTTGGTTTCGACGGGCTAAGACAAGTTTGTCGAAAGTGAAGCTGCAAAATTAAAAAGAACAAGC
ATAAAGGGCGATGTCCACTCCCACTTGGCGATTCACCAAGTGGGTTAGGTAGACGAAGACAAGCCTGCCGAATGGACCAG
TGCCAAGTCACATATTCAAACAAGGAAGGCGATCTAGGTCTTATTCGGTGATTTGCCTAACTGCCTTGGCGAGCTAAGAC
AAGCTCGCCGAATAGGCAATGTTCAGCCTAGTGCCTATTATTTTTTACTTTAATCACAATACGCAACAATACCTAGTTCC
CAATCAACTTTACAATCTACCCATATACTTTTCTACCTATGGGTACTCAGATTCCCCCAAATATCACTAAGTATTGCTCA
AATTTGATGATTTTCCCTTAAGAAAGTCGTCACTCCATCTGTCATTGGGCAAAATCATGCAATTGGGTGAACTTTGGACT
AATCAGTCTTCACACATTCATAATTATATCAAGACCCAGGAAAATTCAAGACTAAATTTCAACAATTAACCAACACAACC
AATTTTAGTGATTTTAGACACAAGTTCAAATTTTTAATTCATGGGAAGAGTTCAATACAAACAATGGAGAACTACCAAAT
GGAATTAGCTAACAACAAGCATTAAATGGCCTTAAGCACATACATAAAAACACAATTTTAAGTGCAAATAACAAGATATA
ATTCGAACATCAACCTCAAGAAGAAATAAACACAAGAAAAAGAGGGAGATTAGTGTTGGGTTGGAAATTACATGAGAGAA
TGCACTTAGTGTGAAATATGATATTGGAAGTTTAGGGAAGAAAAGGATCTCAAAGATAGCAAAGGGTTTTATTTTTGAAA
ATGAAAAGACTCTTGGCCTTTTTATATCAGGCACGTTCGGAGATCTCGACCAAGGTCGCCATGTGTTGTTCAGTGAATTA
TCGAGTGGAGTTGAATCTCATCAAAGAGACCTGAACGGATGTCAAACCTGAAGGCTGATTCGACGAACTCGATAGAGTCC
ACATAATATACTTCAGTAGATCGCCATTTGGAGCTCATATCAACTAAATTGACAGTATACTTTTTCACATTTTCCAGCTT
AGAAGGAAGACAAGAATGAGCCAATATAATGTCTTCTCCGGATCACCCTTATGGTTTTGGCATCACCTATTGTGTCATTC
GCGACACTTTGACTTCCTTTATACCTCCAATCACAACACACATTATTGAAAGCAATAAAATAAAAATAAAAACTTGGGTT
GCCTTCGAAGAAGCGCCTTATTTAACGTTGTGGCACAACATAGTTTTCAATTTCTCAGCATTCATTTTTGGGACAAGGGT
CGGTATCACCGGACAATGTTCCCTTTTGCCTCGAATTGAGATGAGTTGATGTGAGGGCAAAAATATATATTTTTAATCAT
TATTTGTCTCTCATTTAGTATTTTTATTTATCTTTTTTGAGCATGAATTTTATAAATTGTGCTTAATAGTGTATTTTATT
GGTAGGAGTAAATTGGTGTAAAGATGAAGCAATCTAGAACTAAAAACAATTAAAGATGGAAGATTGTAGAAGGAAATCTA
GTAGGTAGCTTAATGGATTAAATTCAATTTAATAATATATAATACATAAAGTGTAGAATTACGAATTAAAAATTGAAAAT
TAAAGACTCTTTCCATGTGTCACTCACAAAAGGCACAATAACAATTGAAGTTAGTCATTGTTTCACACGGAACCCAATTC
CTTTTGGTTTTGGGTTCCCGATTTGTTTAGGAATCAATTTATTTAGTGTTTTCTAGATAAATAAATAGCCCATAAGAATA
ATAATTGGAGAGGAATCAATCATATACAAAGTCGTCAATACTTTTTAGGGTTCTTTTCTTCTTTTGTTAGACATTAGTAG
CTAAAGACCTTTGTTTTGGGGTTGTAGCTACGAGTAATTGTTGAACATAGATTCTTTTGAATTAATGTTGGTTATCACTT
AAATTAATTTTGTATTTGATAACGCTCAAATGTCCTCTTTAAAATCAATTAAAGGGAATATTGGTCGTAGTCAAGAAAAA
TACCCAACGAAGAGTCAGGGTCGAATCCCACAAGGAATGGTATATCATAGAGAATTTGTATCAAGAAATTTGGATTGTAA
AATCACTCACTTGTAATAGTAAGAACAAGTGGATGGATGATTCCACCAATTTAATAAAAAGATTTGGTTAACCTTTATTA
CAATTAAACTAGAATTATACGGAAATCTCAAGAATTAACAAGCAATCTAGGGGTGCGGGGATTAGAAATCAATTCCATAT
TGGGGTAATTGTAATAGTAAGAAAAAGTGGATGGATGATTCCACCAATTTAATAAAAGGATTTGGTTAACCTTTATTACA
ATTAAACAAGAATTATACAGAAATCTCAAGAATTAACAAGAAATCTAGGGGTGCGGGGATTAGAAATCAATTCCATATAG
GGGTAATTGTGCTGCTCTATAGTAATGAATATTCATGAATAGGATAAGTCATCTTCAATGACGTAAATCTTCCTTCGATC
TCATAGCATCCTTGTATAGAATCTCCTTTCGGTCTCATATGTCAATCTAAACAAACCAAAACCTTACTCTATTCTCTCTT
TCGATGCAGAAATAGGGAAAATAGATCTGACCCGTAACCTCTATTTTAAGCAAGTTACAATATAAAGCCTAAATTTCTAG
TATTGGACTAATTACCCACTTCATTAATCAATCTCTTTCGAGCATCGACCGGAGATCAAAAGTAGAAAGTAAGTTTGCAA
CCTTGACTCATCAATTAACCCATGCTAATTAGCTCAAATTAATGTATGAACAACAATAAAACAGAGCATAGCACAATACC
CACTACATTAGATCAACACCCAACCCCATAATTGCACCCCTTGATCTTGGGTTTTATCCACCCATCACAAAAGGTAAAGA
GATTATACATTCCATGAAAGCAGCCATGGGTAACATGAAATCAATCAATTACAAGTAAACTCACTTTGGATTCAACTTCA
TTTTGTCAAATTGCATTTGCCATGGTCTTGCAGTTGCTTTATTATATGGTTTTGGTCTTCTAAGATGAATCTCGTCCTTA
CATGGACGTTTCGTTCAATTAGGTGAGAGTTGGAGTTAAAAATGGATTTAGAGGAGTGTTTGGAGTTTTGAAGTGAATTT
GAGGATTTTCCTCTTAATCTGAGTTCTATGTTAGCGTTGTTCAATCTGAGAGGGTGTTTGACGGTCTAACGGAGCATGTG
GACTCGGTATCCTCATCTTTTCGTGGCTTCAGACTATTTTCATCCTTCCACCATTGCTGAAGAAATTCCTTTCAGTAGTG
GATGTTGTAATGACCCTCCAGGCTATTTTCTTTGTTCTTTGATCTTTTCTGCATTTAGAATTTTCTTGTTGTGACCCCAA
GTCATTTATGCTTTTCTGGGACTGACAGTTTAGTCACTAGGTCGTTCGTTTGGATTTTGTGCTAGTTTTCATATTTTGAA
GCCTTTAAAACTTCAGTCAAAAGTTTAGGAAGACGGCTTCAGAATGCAATTTTGACGGTTTCATTACCTCCAAAAGGCAA
TTTTAGATTAGTATCATGGTTAGTTCGGGCCCCAAGACTTCTAGTGTGAGTTTGTGCCGCTAGGCATTTTAACTTTGAAG
CTTAAGCCACAGGTTGACTTTGGTCAACATTATTTGTAAATATGCTCAGTTGAGAATTCTATCAACGCGCTTAGCTCTAA
AATGTCGAGTTTGGTCTAGAATGACCGTTCGTGCGATTTCCTAGGCTTCTGGTCTCACTTTGAGCCTTTTTGTGGTTTTT
AACTTAAAACTGAACCTGGGTGTGGGACCTACTTTTCATTAAAACAACCCTAGATGGAAGTTTTGATGGTTCCATTGAGT
CTGGAATGACGAATTTGATGGGGTAGCAAATTTATTTTGCGTACAATGGATTCCAAACGAATCTCGGGCACCCCGCTGGA
GAATTCAGAGATAGAGCAAATCAACAGAAGGTCTGATATCTGGTGTAGTCTTTTAGCGACATGGATTCAGGCCTTTAGCA
ATTAGTAATAGCTTTAGTGACCATAATCTCTGCTATTTAAATAGCAAAATTTTAGCTTCTGTCCCCAACTTCAAAATGCA
ATTTCTTGAGCTTAGGAGCTCTAATTTAGGCAATTCTATCATGACCCAGGGGTACCCCTAGATGTAACACGACACATGGA
ACCCCGAAAGGCTCCAAGTAAGCCTCTTAACATATTATCATCACATAAGTAAAGAATAATAGAGAATAGAAACACTTTTT
TAAGTCCTTAAGAAAATTTTCATCAAAGAAAGCCGGAAGTCTGGACATAGTCTCATTTAACCATCTACTACAATCGAGTT
CTCAAAACAGGGTCACAACCCTTATAATAGAAATCCGAAATGAAATACAAAGAACTGAAGGAAACAACAAAATGTCATTT
GTCCTCGGATCCATGAGGACATACCACAAGCTTTGGAGAATAGTCAAATCCCAAGCTTGAACAAGAGTGAAGGATCACCT
CAAACGCCGGAACCTACACTTTTTGGAAAAAGGTACAAAATATGGGTTAGCACAAAAATGTACGAAGTATGGAAGCCATG
CATAAAAATCCTTAAATCATGCAAAAAGGGACAATTTAGTTGAAACCATGCTCTTTGTCAACTTTAAGAATCACCATGCA
CAATAATGTAAATACATAAGACAATCATACCATAAGAAACCCTAAGCCATACTTGTGCAATTCATAGACAAGATCCTATA
ATCCTATCTAATACTAAGTATCACTTTTAGGCCACACATTCATGCATATCATATCTTGAAACTCAACCATAAATAATACT
CATAGACAAAGGAAACATTCATGTTCATAGCTTGTAGCAAGTAAAGTCACTCTTAGCAACCATTCAAATCATACATGCAT
AACTTCATATATTTTCATAGCATAAGGAAATACCACACCATAACCCCTTTCCAAAGCCTAGTTGTGCAATTCATAAGTGA
AGTCCCATACCCCCACTCATACTAAGTAGAACTCCTTGAGAAGTCATAGATATAGTTCATGTTCATGTTCTTGTCATATT
CATATTCTTGTCATGTAGGGAAATATAGCCTTAACCGACATAGACCATGTGAACTACATGGAATCCAGTGTCATGCCCCC
ACACGGAAAAGATGTGCCCTACTTGCCTAAGGTAGAACTATATGTATTAGCTTTTAGGTGGATCCACTAGCTAAAGACCT
ATGTGGGCACATAGTTATGGGATAGGGAGATTGCTTCTAGAAACCCTAACTACTAAAGTGGAGGTTTCCATCTCATATTC
CTATCCACTCGGTGCTAAGAATAATTCCCTTTGAATTCATGTTAAGTCTTTACTTAGGCTCATGTTCATGAGAGAATGCC
TTAGCACTCAAACCGACATGGTATCATGATAGCTCATAGATTCATTATCTGAGAATGACCATTCAACCTTAGAATCGTTA
ATATGTAAGTAAACCTTTCACATCATATTCATAGTGTTTCATGAGAATAGCCTTTCAATCAACACAACAACATTATTATA
ATCATAGACATTTCATGCATAGTCATGTGTAAGGGTATATGTGAGAAAAACCTTTCAACAATACCACAATTGCCTCACAA
ACATAGAAACCTTGCCTTTTAATTTATTCACAAAGCACATGCATAATTCTCATATTCATGTATAGGTTCTTCATTCATAG
CCTTTCAGGAACCCTAGATCACAATTCATGATTCACATCTTGCATCACTATTCTATACATGGATATTCACATATTTCAAT
TAGATTAACTACTACACGTATAATTTGATCACAATCCACCCACATCAATCATCACCCACACTTTGAGATCCAATTTGACA
AAATAGGGGAATTCATGGATTCATAGCTAATTCGTTATAAAAACAGTAGTAATTCATCAAATTGGTCATACTATAAGACA
ATAAACACATTGAAATCGTTTTGAAAGTGAATCCATGCCATAGATTGAAAACCCTAGGTTTTGGAGAATTTCAACTTTGA
GAAATAGAGTTTGAAGGGCTTTATGGAAGGAAACTATCCATAAATCAAGACTACCATACCTTGATTGGATATCCTTCACG
AAATTGGAGAGGAAACATGAGTTCTTGAGCCTTAGTCTTCTAGTTCTTCTTCTTCTTCAATGGTGGTTTCTAGTGAGAGA
AATATTGGAGGGGAGAGTATTTGGGAATTTGATTTGGGTCTTGTGAGAATGAGTTAGTTTGTTTAGTTTAAGGGTCTAAT
TAAGTATATAAATGTCTCTTAATTAATATTAAACAACCTTACTTAGTTAGTTAATTAACCCTATGCCCTTCCCTAAACCC
CAACTTAAAAACTAAGGACCCAAAACTGTGGTGACTTACAAAACCCCCACCCACGGACCGTGGGTGGGTTCACGCTCCAT
TCTGCACAAATGTAGATGGGTCAAAGAGTTTTGGAGAAAAATAAGGAGGTCTAGCCTCGACCCATGACCTCCACCTATGG
GGTGTGGGTCCACCCACGGTTCGTGGGTGCCCATCCGTAGGTCCTTGCTATTTCTTTGACAGCTTTTTGGGTATTCTCTT
GGGTCCTCCTCAAGGACCCATGGTGGGTCCTTAGGGGTCGTCCCTTGACGTTTAAATCCAAAAACACTTGTACCACTTAG
CGGAGGTTAGTCTACGACTATATTCATTACATTAAACCCTAATAGGCTACTAATTTTACGTTAGGCTCTAGTTTAGTCTT
ACTAGTTTCACCGGGTGTTACATTATCTCCTCCTTGGGAACATTCGTCCTCGAATGATGATCTAGACACCAAAGTAATTT
AGAAACTCAAGACTAGCAGCCCATCATACATGAAACATCAAAACATGCAAAATTTACAAATGCACTATTCATAAGAAGGA
AACTTCAACTCCATCTCAAGACATAATCAATGTAATACAAGGGAGTAGGAACTACTTCTATCAACCAAATATGCATGTAA
CTCATCAATTCACATAAACATAGAAGGTACTACCTTCTCCAACTCAAAGCAAGCTCATCACAACAATATAGAGCCAATAT
GCCATTTTATCAAAAGCACAACAAAGCATGTTCATCAAACCACCTCATGAAATCAAATATGCCTTCATCATACTAAAATG
CGCAATCAACATGAGGTACATATAAATCATAAAAAATAATTTTTATACTAAACATGAATTTCATCAAGAACATGTATAAC
GTAAGGAAATCATAGAGAAACACATACAATACACATGATTCCCAAAACACTAAAACTCAAGTGGGGCTACTTACGTCAAG
CTTGAATAGAAGTAGAAGGAAAAAAATGAGGATATTGGGACTTCATATCGGCCCCGGCCTCCCATGTAGCACCCTCAACT
AAATGATTCCTCCATAACACCTTAACGGAAGCTACTTCCTTATTTCTCAATTTCTTGACTTGCCAGTCAAGGATCTCTAC
TGGAACCTGCTCATATGAAAGGTTTTCATCAACACCTAACCCTTCTAAAGGAATAATGGATACCGGATCACCAATACACT
TCTTGAGCATAGAAACATGAAATACCGGGTGAACCGGGACCAACTCATTTGGCAAGTCTAATTCATAGGCAACTTTCCCA
ATACACTTCAAAATTTGATAGGGCCCTACAAACCGGGGACTACGTTTCCCCTTTTTTCCAAACCTCATCACACCCTTCAT
GGGTGAGACTTTCAAATAGACCCAATCACCAACTTCAAATTCTAGATCCCCTCTTCTAACATCGGCATAAGACTTTTGCC
GGCTTTGGGCCGTCTTCAACCTCTCTCTACTGAGTAAGATTTTCTCAATGGCCTCATAAACTAGTTCGGGACCAATTAGA
GCAATTTCACCTACTTCAAACTAACCAATCAGAGATCTACATCTCCTACCATATAGTGCTTCAAATGAAGCCATGGCAAT
ACTTGAGTGGTAGCTATTGTTGTAGGTAAACTCTATCAACGGTAGATGGTCATCCCAATTATCGTTAAAATCTTTGACAC
ACGTCTTTAACATATCCTTTACGGTTTGGATGGTGCGCTCTGCTTGACGATCCGTTTGAGGTTGAAAGGTCATACTAAGC
TTGACCTTAGTACCAATCCCTTTTCGGAATGCCTTCCAAAAGTGTGGAGTAAATTGAGTACCCCGATCCGAAATAATGGA
TAAGGGAACCCCATGAAACTTCACTATCTCATTGATATACAATTTGGCATAGTCTTCCGCCGAAAAGGAAACCTTGATGG
GAATAAAGTGGGCTGATTTTGTCATTTTATCCACAATGACCCAAATAGAATCATGTTGCCTTCGAGTACGAGGCAAACCC
ATAATAAAGTCCATGTTAACATCCTCCCACTTCCAAGTGGGAATATCTATGTTTTGGGACAGGCCTCCCGGCCTTTGATA
CTCGGCCTTAACTTGTTGACAATTTGGACACTTGGTTACGAAACCCGCTATATCCTTCTTCATACCATTCCACCAATAGA
CTTCATGTAGATCACGGTACATCTTGGTGGCTCCCGGATGAATAGAATACCGCAAACCATGATCTTCTTCTACAATTTTC
TCTCTCAAGACATAAACATCTGGAACACATAGCCGACCTTGGTACCTAAGCACCCTATCTCCCCCTTAGGATAAAGCCTC
AACAGACTTATTAAGTACCAATTCTTTCAACTCTATTAATACCAGATCAAGGTCTTTCTTGGACTTAACATCCATCACAA
AGGATGATTCGGTACCATTGTTGGCCATGACACCACCCTTGGTGGAATCCACTAGTTGGACACCTAATTGGGCCAACCTA
TGTACATCATGAACTAATTCCTTCTTCTTATCCTCTACATGGGCCACACTACCCATGGACAATCGACTTAGAGAATCCGC
AACTACATTAGCCTTGTCGGGGTGGTAAAGGACACTCATGTCATAATCCTTTAAAAGCTCTAACCACCTTGTTTGTCGGA
GATTCAAGTCTTTTTGAGTAAACACATATTGAAGACTCTTGTGATCGGTGAACACATCAACATGCACCCCATATAGATAG
TGTCGCCATACTTTCAAAGCAAAAACCACCGTTGTTAATTCGAGATCATGGGTTGGATAATTCTTCTCATGAAGCTTAAG
TTGCCTTGAAGCATAGGCAATCACTTTACCATGTTGCATGAGTACATATCCCAAACCCACTCGAGAGGCGTCATATTAAA
CAACAAATCCATCGGTACCCTCCGGTAAGGTCAACACCGGAGCGGAAGTAAGTCTATCTTTCAACTCTTGGAAGCTTTTC
TCACAAGCCTCCGACCACACAAAATTAGCTTTCTTCTGAGTCAAAGCCGTCAACGGAGAAGCAATAGAGGAAAAACTCTC
AATAAACCTCCTATAGTAACTGACCAAACCCAAAAAGCTTCTAATGTTGGTAGGAGTTAGAGGTCTAGGCAAAGCCTTGA
CCGCATCTGTCTTCTTAGGATCTACCTCAATACCCTTACTCGAGACAATATGACCAAGGAAGGCTACAGACCTTGGCCAA
AACTCACACATACTAAACTTCACATATAAATGGTGGTCTTTAAGGACTTGCAATACAATCCTCAAATGGTTCATGTGTTC
ATTTTCACTCCTTGAATAGATCAAAATATCATCGATGAATACGATTACAAACATTTCAAGGTAGTGTCTAAACACTCTAC
TCATTAGGTCCATAAATGTCGTCGGGGCATTTGTTAGTCCGAAGGACATTACTAGGAACTCATAGTGACCATATTTTGTT
CGGAAGGCTGTTTTGGGAATGTCAACCCCTCTCACCCTTAATTGATGGTAAACGAAGATCTATTTTGGAGAAATAGTTAA
CCCCTTGAAGTTGATCAAACAAATCGTCAATCCTAGGAAGGGGATACTTATTATTTATGGTCACCTTATTCAATTGGCGA
TAATCAATACACATTCTAAGAGACCCATCCTTCTTTCTAACAAACAATACCGGAGCACCCCAAGGAGAGATACTTGGTAG
AATAAAACCCTTGTCTAGCAAATCCTTGAGTTGCTCCTTCAACTCCTTCAACTCGGCCGGAGCCATTCTATAAGGAGGAA
TGGAGATAGGTTGCGTATCCGGTAAAAGATCAATGCCAAAATCTATTTCCCGTTTGGGAGGAACGCCGGGCAAGTCATCG
GAAAAGACATCCGGAAATTCATTTTCCATGGGAACCGAATCTAGAGAAGGGGTTTCAGACTCAATATCCATAACCCTAAC
AATGTGGTAAATACACCCCTTGGAGATCATTTTCCTAGCTTTTAGACAAGAAACAAATTGACCTCTAGGGATAGAATTTC
CCCATTTCCGCTCTAAAATGTACTCATTTGAAAATTGGAATTTTACTACCCAAGTCCTACAATCAATAGAGGCATAACAT
ACATGCAACCAATCCATACCCAAAATCACATCAAAATCTAACATATCTAACTTCACTAAATCCACCAAGGTAACTTTATG
AGACAACGAAATAGGACAACTCCTATAGATTCTTTTTTCCACTACCGAGCCACCAACCGGGGTAGACACCGAAAAAGGTT
CTTCTAAGACATCAGGGAGTATTTCAAACTTCATATCCACAAAAGGTGTAACAAATGACAAAGTGGCACCGGGGTATAAC
AATGCACATACATCAATGGAAAAGACTTGTAACATGCCAGTCACAACATCCGAGGAGCTCTCTTGGTCACCTCGGGTTTG
AAGAGCATAGAAGCGGTTTTTCTTGGGAGCATCGGAATTTGAGCCACTAGGAGGGACTTGCTTGCCCTCTCTCCCTTGAG
CCCTTAGCATGGGACAATCTCTCATCATATGACCGCTCTTCCCACAATTATAGCAACCATCCGTGCCAACTAGGTACTTA
CCGTCATGTTTCTTGCCACACTTTGAACAAGTAGGCCTTACCATAGAAGATCCACCACTATTTACTCCTTGAGGCTTAGG
GTTAGACACCCTATCTTCGTTGCCCCTTGGGGCACTTGAGGAGCCTTGGTTGGAGAACCTTTTCTTGAACTTTGGTCTAC
CTAGACCCTCAAATTTACCTTTGGAAGAATTCACATCGTCGGACCTTTGCCCTTTTTACTTCCCTGTTCCCTTACTTGAG
CTTTTGTTCCGCATGAACCATAAGACGTGAAATATTCATACTTGGGATGACCATTGCCGAACGACATTCATTGACTACCA
AGTCGGATACCCCCATAACAAATTTTTTCATCTTGGCCCTAGAGTCCGCCAACAAGGTTGGAGCATACTTAGACAATTGG
ATGAACTTTAGGCCATACTCCTTCACACTAATACCTCATTGGCGAAGGTTGATGAATTCTTGCATCTTTCATTCCCTCAA
CTCTAGGGGGAAGAACCTATTAAGAAAGACCGACTTGAACAATTCCCAATATATCGGGCCCGCTCCTACGGGTATCTCAC
CCTTCCATTGCTCATACCATACTTGAGCCACATCCTTCAATTGATAGGGGGCTAATTCCGCCTTCTCTTGTGGAGACACT
CCCATGGTATCAAGCACCTTTATAGATCTCATCAATAAACCCTTGTGGATCTTTCTCCACTTTGGAACCAAAGAACATAG
GAGGGTTCATTCTTGTGAAATCCCTTATCCTTGAAGCGGTTGTACTCACATTGGGGTTCACATGAGTCCTCATATCCCTA
TTGACTTGGGCCGTCACGGCTTGGGTCAATACTTGGAGAGCCGACCTTATTTCCACATTTGTCATAGCCCCCACATCAAC
AGGAGCTTGAGGGACTTGAGCATCTTGAGGACCTTGGGGAGGAACTCCCTCATTCACGTTCTCCTCTTCTATCCTTCTTG
CGTTCGCCCTTCTTGTATTCATATCCTATTGATAGAAGAGAAGGGTTAGGAAAAGGACTTCATAGAGTTAAAACTCTAAG
GCACAACTAAAGAGTAATGAAAAAAGTGAGTTTTCCTAAACATCTTATAGCCTCTCATTCATAAATGTGGTGCGCTTCAC
ACTCATGAACAAGACTCTACTAGACGTGGTTTATAAGACATTATCCTAGAATCATTCTAAACCTTGTGCTCTGATTACCA
AGTTTGTCACAACTCAGGGGTACCCCCTAGATGTAACACGACACATGGAACCCCGAAAGGCTCCAAGTAGGCCTCTTAGC
ATTCATCATCACATAAGTAANNNNNNNNNNNNNNNNNNNNNNNNNNNNNNNNNNNNNNNNNNNNNNNNNNNNNNNNNNNN
NNNNNNNNNNNNNNNNNNNNNNNNNNNNNNNNNNNNNNNNNNNNNNNNNNNNNNNNNNNNNNNNNNNNNNNNNNNNNNNN
NNNNNNNNNNNNNNNNNNNNNNNNNNNNNNNNNNNNNNNNNNNNNNNNNNNNNNNNNNNNNNNNNNNNNNNNNNNNNNNN
NNNNNNNNNNNNNNNNNNNNNNNNNNNNNNNNNNNNNNNNNNNNNNNNNNNNNNNNNNNNNNNNNNNNNNNNNNNNNNNN
NNNNNNNNNNNNNNNNNNNNNNNNNNNNNNNNNNNNNNNNNNNNNNNNNNNNNNNNNNNNNNNNNNNNNNNNNNNNNNNN
NNNNNNNNNNNNNNNNNNNNNNNNNNNNNNNNNNNNNNNNNNNNNNNNNNNNNNNNNNNNNNNNNNNNNNNNNNNNNNNN
NNNNNNNNNNNNNNNNNNNNNNNNNNNNNNNNNNNNNNNNNNNNNNNNNNNNNNNNNNNNNNNNNNNNNNNNNNNNNNNN
NNNNNNNNNNNNNNNNNNNNNNNNNNNNNNNNNNNNNNNNNNNNNNNNNNNNNNNNNNNNNNNNNNNNNNNNNNNNNNNN
NNNNNNNNNNNNNNCACCATAACCCCTTTCCAAAGCCTACTTGTGCAATCCAAAAGTGAAGTCCCATACCCCCATTCACA
CTACGTAGAACTCCTTGAGAAGTAATAGGTATAGTTCATGTTCATGTTCTTGTCATATTCATATTCTTGTCATGTAGGGA
AATATAGCCTTAACTGACATAGACCATGTGAGCTACATAGAATCCGGTGTCATGCCCCCACACCGAAAAGAGGTGTACTA
CTTGCCTAAGGTAGAACTACATGTATTAGCTTTTAGGTGGATCCACTATCTAAAGACCTATTTGGGCACATAGTTATGGG
ATAGAGAGATTGCTTCTAGAAACCCTAACTACTAACGTGGGGGTTTCCATCTCATATTCCTATCCACTCGGTGCTAAGCA
TAATTCCCTTTGAATTCATGTTAAGCCTTTACTTAGGTTCATGTTCATGAGAGAATGCCTTAGCACTCAAACCGACATGG
TATCATGATAGCTCATAGATTCATTAGGTGAGAATGACCTTTCAATCTTAGAATCGTTAATATGTGAGTAAACCCTTCAC
ATCATGTTCATAGTGTTTCATGAGAATAACCTTTCAATCAACACAATAACATTATCAAAATCATAGACATTTCATGCATA
GTCATGTGTAAGGGTATATGTGAGAAAAACCTTTCAACAATACCACAATTGCTTCATAAACATACAAACCTTGTTTTTCT
ATTTATTCACAAAGCATATGCATAATTCTCATAGTCATGTATAGGTTCTTCATTCATAGCCCTTAAAGAACCCTAGATCA
CAATTCATGATTCACATCTTGAATCACTATTCTATACATGGATATTCACATATTTCAATTAGATTAACTACTACATGGAT
AATTTGATCACAATCCACCCACATCAATCATCACCCACACCTTAAGATCCAATTTGACAAAATAGGGGAATTCATGGATT
CATAGGTAATTCATCAAAAAACAGTAGTAATTCATCAAATTGATCATAATATAAGACAGTAAACATATTGAAATCGTTTT
GAAAGTGAATTCATGCCATAGATTGAAAACCCTACGTTTTGGAGAATTTGAACTTTGATAAATAAAGTTTGAAGGGCTTT
ATGGAAGGAAACTATCCATAAATCAAGACTACCATGCCTTGATTGGAGATCCTTCATGAAATTGGAGAGGAAAGATGAGT
TCTTGAGCCTTTGTCTTCTAGTTCTTCTTCTTCTTCAATGGTGGTTTCTAGTGAGAGAAATATTGGAGGGGAGAGTATTT
GGGAATTTGATTTGGGTCTTGTGAATGAGTTAGTTTGTTCAGTTTAGGGGTCCAATTAAGTATTTATTTGTGTCTTATTT
AATATTAAACGACCTTAATTAGTTAGTTAATTAACCCTAAGCCTTTTCCCTATACCCCAACTTAAAAACTAAGGACCCAA
AATTGTGGTGAATCACGATACCCCCACCCACGGACCGTGGGTAGATTCACGCTCCATTCTGCACAAACATAGATGGGATA
GAGAGATTTTGAGAAATATGGGGAGGTCCACCCTTGACCCACGACCCCCACCTACGGGGCGTGGGTCCACCCATGGTTCG
TGGGTGCCCATCCGTAGGTCCTTGTTGTTTCTTTGAAAGCTTTTTGGGCCTTCTCTTGGGTCCTCCTCAAGGACGCATGG
TGGGTCCTTGGGGTTCGTCCCTTGACGTTTAAATCCAAAAACACTTGTACTACTTAGCGTAGGTTAGTTTACGACTATAT
TCATTACATTAAACCCAAATAGGCTACTAGTTTTACGTTAGGCTATAGTTTAGTCTTACTAGTTTCACCGGGTGTTACAG
ATTCAAAGTGTTGGGGGTTTGTGTTGATTGTGGCTACACATTAGAATGTTCATAATTTGTTGTAGGCTCTCCGTTTTAGG
TATATTCCACCCCGAAGTGGCTGCCAACTCTCTTTTGTTTTTTTCAATTGGTGTTTTATTTGCATGTGGTTGTTCGGGCT
GTTCCAAGCATAGAATTGAGCCCCGTTTTGGGGCACAAGCTCATAAAGGTGTTTAGGATCTTTCGATGGAGTCAATTTTG
GGATTCCTGGTGCGGGTTCCACATTCCTGTTTGACCCAATTTTTGGGTCCATTTTCAATTGTTGTGAATTTAGTGTCTAA
ATGTTCATAATGACGGTGGATCAATAATTTGATAGTTTTGTAGTGTTTAGAGGTGTTTTGGGAGAAGATAGCTACTAAGC
AGTGGATTTGGAGCACTCGTGGTTGGCTTTAAGGTAGGCTTCGATCTACTTTCTTGATTGAGCTTCTTTATAAGGCCTAG
AATAGATTTCATATACTTTTGGATTATCATTTTTGGGTATTTATATTTCCCCTTATTATTTCATCTTTTCTTGATTATGC
TATATTTCCCCTTATTATTTCATCTTTTTTTTATTCTGTAGGAGTCTTGAGCATAGTGTGAGTGTTGGGATCCTTCATTT
AGGCTTGTAGCTTCCCTTGTGATGTAGATGATCTTGTTTACCCTTGTTAGGCTTGATTCTTGGTGAACTTAGACTAGGCT
AGACATTATGTGCTTTAGATTGTTTTTAAACACCTCATAGTTGCAATTTGCACCCATAGGACTAGTATTAGGTTGTTCTC
CTTGCATTGGTGTTTGTGACCTTGGCGGATCGGTGTCGCTGCAAATTGGTCCTAACTATGCTAAGTCATGGAATACAGTG
GTATGATTGGGATAGGGTGTCATCCCATTAGTTGGTTTCTGTCACGATCCGAGCCTACACCCCGGACGCGACACGGCGTA
CAAGGCTCTGAAGAGCCTCATACTAGCCTCATAGCATTCATAACATAAGACATAAGAAAATGGTACGGAAGTTAAAAACA
TTTATCCATACAATCGAAGTCTTTATTTAAAAACAGCGGAAGTCTAACTTTGTCTCACATAGCCATCTAATACAACTTTG
AATCAAAATTAAAGTCACAACCCTTCAACATAGTCCGAAACGTAAAATGACATGAAAGAAACTACTAAAGACTCTCATAT
GTCCTCGAATCTTGAGGACTCACCACAAGCTTAGAGTCAATCCAAGCTTTACTCCAAAGAAATCACCTTAAGGTCAGGAA
CCTACACTTTGTAAAAATGTAGAAGAAATATGGGTTAGCAAAAAAATGCACTAAGTATGATAGCCATGCAAAAATCATGC
ATTTAACAAGTTTGAGAATCATCATGTACTCTTAGTATAAAGACATAATTCACAAGCACATTCATCATGTAAGTCATTGT
AATACGTTGGAACCATCATCTTGGGTAACCCTAAGTTATACTTGTGCAATGTTTGAATGACATTCCATAATACCACACAT
ACTAAGTACCACTTTGAGGCCACCATAACATACTTACCATTCTTCATTCTCATTTTTAGTCTATACTCATTAGACAAGGA
ACATTCACATTCAATAAGTCATGACAAGGAAAGCAACTCATAATAACAATCCAAGTTAAACATTCATCATTACATTTAAC
CTTTAAGTCAACATTCTCATTAGCATCATTATAAGCACATTAATTTCATTAGACATTATGACATTGAAGAACACACCATA
GCCACTCTCAAAGCCTACTTGTGCAATGCATGAATGGCATCCCATACTACCACCCACACTTCATAGAACCTCTTGAGAAG
CCATAGTTCATTATCATTCATTTTGGGGGGTAAGCCTTAACCGACATAGATCATGTGAGAAAATCATGGAATCCCGATGT
TACCCACACCGAATAAGGGATTCCTACTTTCCTAAGGTACGACCATTAATTTAGCTTAAGTGGATCCACTAGCTACACAA
TTCACATATCTCCACTCTTTTCCCTCTCTTGCTTGCCTCTCTCCTCCTTCTCCCAACCTCACTCTCTACTCTTCTCTCTA
TAACATGTATTAACGAGTGGTAATTAGCAAACTATAGATATGGAACATAATTAAACTATTTTTGAGTGGCTATATATGAA
AATTCCCTTTAATTATTACCCTATTTTCATAAACCTCTACACCTCACGTACAACACATAGAACACACAAAACTCCTATAC
GCGCCCCCATCCCACTACTTTTTTTTCTTTAGTGAAAGCATCTCGAACCACCCCAAATCTTCTTCCAAACCAACGACACC
CAACTGCTTTCACTTTCAAATCATACATAAACCGTGCTAGGCACGAGCCCTGTACCCGCGAGGCTTCCAGAAAGTTCCCT
AAAGGTGTGGTCTATCCATTTTGCATTTTCATTTCTAATTTTCTTCAAAAGTTATGCAAATTTGTACGATTTCCTTGTCG
TCAACCTTATCTATTAAGAGATGTTGCAATTTTTACATTGCTGATAGTGAAGTGGTTGTACACTGAGTTGATGCAGTGGT
ACTTAACAACTCATGAAGAAGTTAGTTACGCAAGTAGGGCATTTTACAGTTTAGTCCAGTTGTATTTTTTATTTATTGCA
TTTAAGTCCTTATTTTGGAGCAGTTAGGATAGTACAGTTGTGTCATGACTCCTAAGTGGAGAGATGTGGCCAAGGCCTAT
ATTTGTACATGTCACCACAGTATGAGATTATGAATTGGAATACAATCAGATAATCTAGTTTCTCTTTTATTCAGTTCTTT
CTTTTCTTTCTTCTTCTTAGCCCTAAGTTACTGTTTCATTGATTTTCTCTTAGTTGCAAATCCATTTTGAAACATTTGGT
ATCAGAACACTGTCATCAGATCTGTGGGAACCATGGCTAACGACATGAAGGAGACTAAGGATATGTTCAATTGCATGACA
TTGGAATTGGCTAACTTTACAGTTAGACAAAATCAGATTAAAGAGCAATATGAGAAAGCCAATGCTGGCCTGCAAGAGTC
TCTAACCACCATACATAAGGCGGATCGTGGTAAAGGAACCAACATCAGTGAAGGACCAAGTGAGATTTACACCCCATCAG
GTAACCCCATGGTTCGGACTACTTCTGTTTCGGTATGAAATCCACCAGGATTTCTATCTCCATGAGGCTACAATATGGTA
CTTCACAGTATCAGCATTACCAAACACCAGTAGGAGAACAACATCAGCAACAAGGTTATAGTAGGGGCCAACAATTCTTT
GCTCATCCAGGCCAAATTCCAGCAACAGGTCAAGGAGGAGTGGATTTCATGCCACTTCCAACCAATCTCCTATAACTCAT
AATAGTTGAGCCATGACTGGCCTAACAAAGGTAGATTTCCCTTGATTTGATGGTACAAATCTTAGAACATGGATATATAA
GGTAGATCAATTCTTTTCGTACGATGATACCTTAGTGAATCAAAAGGTTAGAGTATCCTCCTTACACTTTGATGACACAA
CCATAGAATGGCATCGATCTTACCTTAAGAGCAGGTTTCACTTAAATTATCCAACTTGGGATGAGTATGTGTATGCCTTG
ATTGATATATTTGGGGGTGATTATGAAGACCCGATGTTTGAGTTTGAGTTGGTAAAACAACTTGGGTCTGTGAAGGACTA
TTAAAAAAACTTTGATAGGATTCTGACTCGACAAACTATTTTGCTTGAACATGCTATCAGTGGGTTCATTACGGGGTTAA
AACCAAAAATTGGATTTATTGTGCAAAACCATGGGCCTTTTACACTTCCTCAAGTTTACCAGTTGGCTAGGAACACGGAG
TCACAGTTGTAGGCTCAAATGAAGTTGACTAAAAACATCATGTCTAGTGGTTACAGCCCTGCTTTTACTAAATAATACAG
GGATTAGGAAAGAGCAAGTGGCAAATTTCAATAGAGAAAGGAGCAGAAGATTGAAACAGGCTAAATTGAGTGAAAAGAGA
CAGAATGGTCTATGTTTTTTCTGTGATGAAAAGTTTGTTCCTGGCCATAAATGTGCTACATCCAACAGACTCCATTTGTT
GGAAGTGGATGAGAAGTATGCGGTGATTGTAGAGGATCAACCACTGGAGACAGAACCCTCTATTGAGCAAGAAGGGGAAA
AAGTAGTCTGCGAATTTTTTTACAAGTCGTTCAGGGTGTGCCTGACTACCAAACTCTAACGGTCACATGCTATTGTGATC
AAGGGACACTCAACATCCTCATTGATCCAGGTGAGGAGGAGTTAGTAAAGAAGTGGGGTCTTGGAGTTTAAATGGTGAAT
CCACAATTGGTTAATGTAGTTGATAGAGGCATTAGGCAGACTGTGGAAACATGTAAAGGATTCAATTGGCTTATGGGAGG
TGCTTCTTTTGAGGATAACTTCCTCCTCATTCCTTTAGGGTCTTGTGACATTATTTTAGGGGTCCAATGGCTTAAACCCC
TAGGTGATCTCTTCATGAACTTCTAGTGATTAGACGATTATTAGGTGATCCAGAAGACCTAATCAATGAGATTTGGGGAG
GTAATGTTCTTTATTACTTTTTAATTTCATATTCTAACTCCCAGTAATAGAATAGGAGACCTACACTTGACACTTGCTAT
ATTGCTTGATGACTTTCGCAAACCGGAGATGGACGACCAAGGTCCCGGCCTTACCAGTACCGGAGGTGTACTAATCAATG
AACCCACAAAACCAACTTTCTTTTATGACAAAATATACCAAGCCTAAGCGGACCATGAAATTCCAATACCACGGAAAGGA
GTGTATCTTGTCAAGAATCAGGGATAACATCAAGACAGTGGAGGCTAAAAACTTGGGCAAGATGGCTGATAATGGAGCTC
AACAATTCATGATCAAAGTCATGCCAAAGACCAATGAAATGATTGTTAGTGAGGAGGAAATTCTTGATATTTTGGCACTG
ACTAAGGAGTATGATATCATGTTTTCACAACCTAAAAGGTTACCACTTACCAGGGGGTCATTTGACCATAAGATTCTTTT
GGAGAACAACAGCAACCCAGTCAACCTCAGACCCTATAGATATTCATCTAAGAAGAAGGATGTCATTGAGAAATTGTGCA
AGAATTACTGGATCAAGGCATTGTTCAACCAACCTATAGTCCTTGTGCTTCCCTAGTGGTGTTTGTAGGGAAGAAAGATG
GTTCATGATTATTTCTAGCATGTTGTATTCAATTTGTCTTTGTATGTTTGACCTTATTTTTTTAGTGCAGAGTTTTGGGA
TTAGAGTTTAGTCTTCTAACTTGCTTTGTATGTTTTCCTATGCGTATTATAATAGTTTGAGAGTCTGAGACTACATATTT
TCTATTTTGTGAAAATTTCAATACTCTCAATAAAGGCTTTGTTTTAACTTAGTGTTTCCATGTGATGTTGCTGGTGATTT
TATTCATTGTTTCTTTTTCATTGGATTAGTTCATTATTTTACCTTTCGTAACTTAAAACTTCTTCATTGTTCACTGTCTT
GTTTTAGATTAGCCGGCTTACTTTCTCTTAGTGTATAGTGTGATGATATCTTTTCTAGGAGCCTATTTGAGATGTATATG
CTTAATTTCTTCTTCATAAAATATTAAACAAGAATTTAGTTGTTTGCAAATAATCAGCCGTTATAATTTTAAAATCTAAC
TCGTTTGAAAAGTTCCATTATGCAGTCAAGTTGTTCTCTTGTTTTCCTTTGTTGCCACCCCTTCAATTTCATTCCTAATT
TCATTTATTTGTCCATCTAGGCTATCAAATGTTCAGATTTTGGTCTTCCTCAAGAATCTGTGATAATATAAACCATCAGA
TGTGATTTTCACTTGCTCTTATGGTGTGAGAATTCATGTTATTTTTGCTTCTAATACATTTTTTAGTCACTACCGCTTCC
AAAGGTCTCATGTGTTAACTAATATTTTGGTTTCTCTGTTTGCTTGATGTGAATTAAGGTTTATGACAGTGTTTAAACTG
CTCCTTCCTTACTGAAATCATGGTTGTATTGAGTAGGAGGAAAATGTGTTAGGATTGGAAATTGTATTCTTCTTTTTTCT
GTTAGTTGCCTCTTTCGTTTAGCAAATTTAACTTGCATTGTTAAATATTGTTTTAGTTAAACTAGTACCATCCCCTTCTT
GATTGTTTACTAATCTTTATTTCCATCATTTCTCTGTGCATGAACTCTTATGTCCGAGTCCCAATGGACTCCCCATCTCT
TGCATACTTACTTTCCTATTCGAGTCGACCTCTATAAAGTCTTTGAAAGGGAAGCTAATTTTATTGGGTTAAAACCCAAG
AAATCGGTAGCAACAGGAGCTCAAGAAAGCTGAAAATGAGAATGTTTTGGGTCCAAACCCAAGTATATATGAAGCAGGGC
AGCAGTAGTCCAAAAATGGGCTAAAAGTAGCATTTTCGTACTAAAAATTTTCGGAAATAGCGCCAGCAGCAACAAATAAG
AAGCAGCAAGTGGACTAATATTGTTCAAGTTCTATTCACACTTTTATTTTCTTTATATTTTAATTTTGTGATAATTGCTT
TTAACTCTTATTTTGTTTATTTTAGATGAATAATTGGTGAGATTTCTATTTTGTTACTCATTTTTTTTCTTTAACTATTC
AAATTTTAAAATTTGTTTTAGTTAAGGCAAATTTAAGAATTATTCATATTCTTTCATAGATAGTAATTAGCTTTGAATCT
ACGTTTATGAGTTTGACCTAATCATTTAGTTTAAAGTCTTGACTCGGATAAAACTGTTTAGTTGGAAATATTTTGATATA
TTAACATTTAAATTACCCCATCACTTGGGATAATAAGAGTGTATAAGTATCAATTAGTTTTTTAGCAATTTTTTAAAATA
AGTTTCTTTACAAGACTTAGTTTCTTTTCAAAGTTAGCCAAAATTTTAAATTCTTTGGTAAATCACACGTTAGTGGATCT
TTTAAGGTGCTTAACACCTTCCTTAGAGGATCACTTGAACTCTTATCCGACTCTGGTTTATTTAAAAGGTTTTCTTTCAA
AAATTCATTTTTTTAAAAATGGTTTCTTAATTTTCCTAAAATTTAGTGGCGACTCTATTTTCCATTATTTTCAAAAAATA
ACAAAAAACCAAGATATGAAGCGTTTTTAACTTAGTTTTAAAAACGGATTGTAAGAGGACCCCATTTCTATTTTTTTACC
TGTCTACTTTGTTATTTCCTGTTTAGTGACTTGTGCTTTTCTCTCCTTAGTACTTGATGTTTATGCTTGTGTTATGTTTT
GAGCTCAATCGGTTGTTGCCTACTAAGTACCATTTTTTGTACTCATACTACAGTTCTTCCCTCTGCAGATTGCAGTTGAG
TTATTGTCGTTGATTTGGAGTCGTGAGTAGCAGCTTAGAGTTTCTGAGATTACGGTGAGCTCCTGACATCTGGAGCTACT
ATTTTCCATCTTTTTTTGCTAAGCTTTGTCTTTATATTGTATTCAGAGACACCATGTACTTGTGCTCTATTTGTAAAAGT
ATCGTACTCCTATTTTGGATTAGATGCTCAACTACTGACTAATGACAGGTCTTGGGATGGTTCCTATATGATTTTTGTTG
ATTATCTTTTCTCTGCTTTGTTCTAAGCTCTTTCTTCTTTTTGTTGGCTTCCGCTTGGTATTCCGTTGCTTATAGCTCCA
GGCTAAGGATTAGGCTTACCTAGAGGTTGGATGTAGTAGGTGTCATCATGACCTGAGAAAGTGGGTCGTCACTATTAGGT
CACTAATTATTTTTTAAAATTAAGAAATAAAAATTAGCTTACTAATACATTGTGATTTCTACATAACTAAACTTTTCATA
ACTAATACATGTATAGCTACAACCCGCATAACTAATACATGCATAACTAATAAATATAGAACTAATACCTACATAACTAG
TACCAACATTACTAATACTTGCATAACTCTATCCAACTACCAAACAACCCATTATGGTGGGTAAATTCTAGAACTAGACC
CGAGGTTTATGAATGGTGAGAATCACTAATGGGTGACCCTACATGGGTGTTGTACTTATTCTAGTTTGTTACATTCTACT
TCCTAGAATGTAAATTATTCCCTCTAGCGTGGGTTATGGGGAATTTGGGGAAGATAATGGGTAAAAATACTAATTTGAGA
TTTTAGGCTATGAACAAGGTAAAACCAATGGTGTTTTAGCCGTTAGACCTTGAAATATTGAATATATAATTGTGTTTTTT
TATTTTATGCATTTTAAACTGTGAACAAACCGAAGCTTCAAGAAAAGGAAAGAATCCAAACGAAAAGCTTGTATTCGTGC
ATTTTTGTTGTGGTAGGTTATGGTGAATTAAAGTTAGACTTTACTTAGATATATGTGTACTCTTAAGCTGGATATTTGTT
GATTGGTCTTCGGACATGGTTGATTGATAGTCTAAATTTTGGATGTTAGAAATGCATAGTTGTATTAGGTACCACATCAG
CACATATGTTTTATCATTTATATACATGATATTATTATGGAGGGTCACACACAACGCCGGTTCATAAACATATATGACCA
TGTTAGAGGGTCGGGTACCACGTTGGTACGATACATGGACAAAGTTGGTCCCCTACAAGTCATGGCTATTGACAGAAATA
ATTCACTTAGCATATGCGTACACTTATTTTTTGTTATGTGGATTCATGGTGTATTGAGCATGGTGTTGTGAAACAGTTGT
AGTAATGAAACTTTGGGATGAATATAGTTGATTGTTGTGAATTGTTTATGTGTTGAAGTGGGGTCTACTTGAAGTTTTGT
TTATGTGTTTCTTGTGTCTTATTTAAGTCGGCATATTATGCCCGCCTATAGATAGTGTCTTGTAGTAATACTACCATGTA
CTTTTCCTTTGTTGAGTGCAAATCACGACTGCTATATGATTAGGCAGCCAAAGATCATCGTGTTTCTCCTGTCCATCGTT
CGAACTTTGGGAAATTCTAACTTTTTTTTTCTTTGGGGAGTTGTGACAAAATGTTTTAACTCAGTTTTTGGATCACTCAT
ATGTGTAAAACATACTTGGGTTTAATTACTAGTTTAGCGATGGATTTATTTTAAGTGTTTAAGTCGGGTTACAATAGTTC
TTCCACTGGAGGGTGAGGATGGGTGCCACTAATGACTATTTGGGTCATGGAAAAGATGGTATCAAAGTCTTCGATTCGTT
GATCTCATCATAAAAGAGTTGGTTTAGAAGAGTTTTGTGGAATTGTATACATACATCTATACTTTTCTTCGAGAGGCTAT
GAAAAATCAGGAACTTCCCTTTCTTCTTCCATTTGTGTTATTACTAAATTCCAATTGACATCTAATATCTAACTCCTTTC
AATCTTTTCTTGAAAATAGTGAGCACATGCACAATAGGAGAGATGGTTGAGGTGCCTGCACCTGCCAAGGGGAAATCTCA
GCTTGTTGCCACACCAGTAAGGATGTAGTCGAAATCCCCTCCTGAGAAAGCACAAGAGATTGTGATACGTACATGTCCGA
GAAGAGGCTGCCCTAGCTCAAGGCATTGCCCCTCCGACTCAGGTATCTCCAGAAATGCCACAAAAGTTGATGAGTTTTCT
GACAGGATTAGCAAGTACTGGGACTAGTCCCGTCGCTCCCACAGTTAGGCACCAAGGAGTACAACATGTTTCTTTCATGG
CTCCCAAGATTTGTGAGGTAACCAGGACAACTGAATTCCCAAGACCGGCGATGGGTTCAGTGATAAACTTGAAAGAGCAT
GAATTGTTTTATTTCTAGAACTCATCATGTTTTCGAGCTTATCCTTTGGAAGTCGACAATCTGTGTACCTTCTTCTGGGA
GTTTTTCAAATTCACTCAAAGAAATATGAATACTTTCTCCAAGAATGTAAAACATTAGAAATGGTGATAAGAAAGACACT
TTTGTCTACAAATGTCAATCTACCGGAAGATGCTACTCATTCACCTTACTAATCTATCACTTTGCTAGAAACGTTTGAAC
TCGATGCCTTAGATTTTTATGATGATATTGACCTAAATAGGTAATCTTGCATATTAGTACTTCTTTAATTTTAGTCATCG
GACACTTCAACAAGTCACACGTACATTTTGATTTCCATATTTGAGGATACTCGTCTTAAAAGTCACGAAGAGATAACTTC
GAAATGTATGTAGCTTGTTGTTTACTTTATTTCATGTTTCATTTTCACTAGTAATAAATTTTAAATAATGAACTTCTTTG
TCACATAGATCAAATGCTAACGCTTGAAGATGAGTATGTAAATATATTCATTGATGTTGCCAGTGTAAGTGAATAAATCT
ATAATTTATGTTAGAAAATGAGATATTTCTAGATGGTTTTTGTTTACTTGTTCTTTTTTTAAAATATTATGTTAAGTATG
TAAAGGAAAGGTAGTCCTTGTTTTGTGGAATGTGTTTTGTAAAAAGCCAATAGTGATTGGATATGTATGGTCCTCTACTA
ACTTTGTAAAAGCTTATATAGATGTATGTGTGTATGACTTTTGAAATCTGAATATGAATGAAAATTACATCTGTTGAACC
TTATCTTTTGTCCAAAGTTTCAAATCCTAACATTGGTATCAGAGCCCTTCTTCTTGAGGGATCTATGAAGTCAAGAAATC
TAAGGTTTTTTCGTCGGTTTTTTTAAGGTGAGAGTTGAGCAGCACTAACATGGCATCCAACAACTTCTTGGGTGCAGGCC
CTCCTATGTTTATAGGAGAAAATTATCACATATGGTTGATAAAGATGAAGTCTTATCTCAAAGCTCTTAGTCTATGGGAA
ACAATTGAAAGTGAAGATGATCCTCTTCCACTTGGACCAAACCCAACAGTTTCACAAATGCAGATTTATGAAGATGCAAG
GTCAAGGAAACCCCAGGCTCTCACATGTCTTCAGTCATCACTTTTAGATGTGATTTTCACAAGAATAATGGTTGTGAAAC
ACCTAAAGAAGTATGGGAGAAGCTAAAAGAGGAGTTCGATGGAAGTGACAGAGTAAAGACTGTCAAATTCTTAACTCTCA
AATGAGAATTTAAGATGTTAAGGATGAAAGAAGGAGATACTGTGAAAGAGTATTCTGCCAAACTTGTGGAGATTGTAAAC
AAAGTAAGGTTGTTTGGTGAAATCTTTCCCGATTCGAAAGTGGTGGAGAAGATGATGATAACCCTACCAGCAAGGTTTGA
GTCTAAGATTTTAGAAATTGAAGAATCTTGTGATCTGAAGACCTTATCGGTAGCGGAATTGATCAGCAAGTTGCAGGCTC
AAGACAAATGATCAAGTATAAAAGATGAAGAAGTAGCTGNNNNNNNNNNNNNNNNNNNNNNNNNNNNNNNNNNNNNNNNN
NNNNNNNNNNNNNNNNNNNNNNNNNNNNNNNNNNNNNNNNNNNNNNNNNNNNNNNNNNNNNNNNNNNNNNNNNNNNNNNN
NNNNNNNNNNNNNNNNNNNNNNNNNNNNNNNNNNNNNNNNNNNNNNNNNNNNNNNNNNNNNNNNNNNNNNNNNNNNNNNN
NNNNNNNNNNNNNNNNNNNNNNNNNNNNNNNNNNNNNNNNNNNNNNNNNNNNNNNNNNNNNNNNNNNNNNNNNNNNNNNN
NNNNNNNNNNNNNNNNNNNNNNNNNNNNNNNNNNNNNNNNNNNNNNNNNNNNNNNNNNNNNNNNNNNNNNNNNNNNNNNN
NNNNNNNNNNNNNNNNNNNNNNNNNNNNNNNNNNNNNNNNNNNNNNNNNNNNNNNNNNNNNNNNNNNNNNNNNNNNNNNN
NNNNNNNNNNNNNNNNNNNNNNNNNNNNNNNNNNNNNNNNNNNNNNNNNNNNNNNNNNNNNNNNNNNNNNNNNNNNNNNN
NNNNNNNNNNNNNNNNNNNNNNNNNNNNNNNNNNNNNNNNNNNNNNNNNNNNNNNNNNNNNNNNNNNNNNNNNNNNNNNN
NNNNNNNNNNNNNNNNNNNNNNNNNNNNNNNNNNNNNNNNNNNNNNNNNNNNNNNNNNNNNNNNNNNNNNNNNNNNNNNN
NNNNNNNNNNNNNNNNNNNNNNNNNNNNNNNNNNNNNNNNNNNNNNNNNNNNNNNNNNNNNNNNNNNNNNNNNNNNNNNN
NNNNNNNNNNNNNNNNNNNNNNNNNNNNNNNNNNNNNNNNNNNNNNNNNNNNNNNNNNNNNNNNNNNNNNNNNNNNNNNN
NNNNNNNNNNNNNNNNNNNNNNNNNNNNNNNNNNNNNNNNNNNNNNNNNNNNNNNNNNNNNNNNNNNNNNNNNNNNNNNN
NNNNNNNNNNNNNNNNNNNNNNNNNNNNNNNNNNNNNNNNNNNNNNNNNNNNNNNNNNNNNNNNNNNNNNNNNNNNNNNN
NNNNNNNNNNNNNNNNNNNNNNNNNNNNNNNNNNNNNNNNNNNNNNNNNNNNNNNNNNNNNNNNNNNNNNNNNNNNNNNN
NNNNNNNNNNNNNNNNNNNNNNNNNNNNNNNNNNNNNNNNNNNNNNNNNNNNNNNNNNNNNNNNNNNNNNNNNNNNNNNN
NNNNNNNNNNNNNNNNNNNNNNNNNNNNNNNNNNNNNNNNNNNNNNNNNNNNNNNNNNNNNNNNNNNNNNNNNNNNNNNN
NNNNNNNNNNNNNNNNNNNNNNNNNNNNNNNNNNNNNNNNNNNNNNNNNNNNNNNNNNNNNNNNNNNNNNNNNNNNNNNN
NNNNNNNNNNNNNNNNNNNNNNNNNNNNNNNNNNNNNNNNNNNNNNNNNNNNNNNNNNNNNNNNNNNNNNNNNNNNNNNN
NNNNNNNNNNNNNNNNNNNNNNNNNNNNNNNNNNNNNNNNNNNNNNNNNNNNNNNNNNNNNNNNNNNNNNNNNNNNNNNN
NNNNNNNNNNNNNNNNNNNNNNNNNNNNNNNNNNNNNNNNNNNNNNNNNNNNNNNNNNNNNNNNNNNNNNNNNNNNNNNN
NNNNNNNNNNNNNNNNNNNNNNNNNNNNNNNNNNNNNNNNNNNNNNNNNNNNNNNNNNNNNNNNNNNNNNNNNNNNNNNN
NNNNNNNNNNNNNNNNNNNNNNNNNNNNNNNNNNNNNNNNNNNNNNNNNNNNNNNNNNNNNNNNNNNNNNNNNNNNNNNN
NNAGATGTGTTTGTGGTGTCACTCTATGTTGATGATCTTCTGGTAACAGGAAGCAATAAAGCTATGGTGAATCAGTTCAT
CCAAGAAATGGAGACCAAGTTTGAAATGTTAGATTTGGGTGAAATGAGTTACTTTCTGGGAATGGAGATTCATCAAGCTA
CTGTTGGAATCTTCATTTCTCAGAGAAAATATGCATGGGATATTCTTAAAAGGTTCAAGATGGAGAGGTGCAAGTCTGTA
CCGACCCCACTGGTTCACAATGAAAAGATTTCGAAGTTTGAAGGAGGTGACAGGGCTGATCCAACAGTTTATAGAAGTCT
GATTGGTAGTTTTTTGTATTTGCGAGCAACAAGACCCGATCTCATCTTCTCGGCAAGTCTACTGTTGAGGTTTATGCAAG
CTCCAAGTCAAGTTCATCTTGGGATTGCTAAACGAACGTTGAGATATATCAAAGGAATTGCTAATTATGGTATTTTGTTT
AAAAGGGAAGAGAAAAGGGAATTGATGGGCTATTGAGATAGTAATTGGGCAGGAAGCGTTGATGATATGAAAAGCACTTC
TGGATATGCTTTCACACTTGGTTCAGGCATGTTCTCATTCAAAGAAGCAAGAGGTGGTAGCTCAATCTTCTGCAGAATCT
GAATACATCGCCGCTGCTGGTGCAACTAATCAGGCTCTATGGTTAAGAAAGATTCTACGTGATCAAGACCAAAATGACAT
TGAAGCTACTGTCATTAAGGTTGACAACAAGTCAGCAATATCTATGGCCAAAAATCTAGTGCAACATGGTCGTAGCAAGC
ATATAAATGTGAAGTTTCACGCTATCAAGCAAGCAGAGAAGGATGGCGAAGTTCAACTTGTTCATTGCAGCTCAGATCAG
CAGATTGCAGATATCATAACCAAAGCTCTTCCGAAGGGGAAATTTGAAGATCTAACGGCTAATTTGGGAGTATCCAAGAA
AAAAACTCAAAGAGGAGTGTTAGAAAATGAGATATTTCAAGATGGTTTTTTATAATTGTTGTTTTTTAAAATATTATGTT
AAGTATGTAAAGGAAAGGTAGTCCTTGTTTTATGGAATATGTTTTGTAAGAAAGTCAATAGTGGTTGGATATGTATGGTC
CTCTACTAACTTCGGAAAAACTTATGTAGATATATGTGTATGCCTTTTGAAATCTGAATATGAATGAAAATTACCTCTGT
TGAACCTTATCTTTTTCTCTAAAGTTTCAAATCCCAACAATTCCTGCACATATGAAGAAAAAGATAAAACCACCTTATTA
GTGAATATAGCTACATATTGAACTTCACGCGGTAGCAGTTGATCTATGCGACTAAGTAGTTCATTATTTAAAATATCATT
ACTAATGAAAATGAAACAGAAAATAAAGTAAACAAAAAAATGCATACTTTCCAAAGTTATTTCTTCGTGACTTTTAAGTT
GAGTATCCTCAAATTAAGAAATCAAAATGTAGCGTGTGACTTCGTGCAGACTCTGATGACAAAAACGAAAAATGTACAAA
TATGCAAGATTACCTATCCAGGTCAAAGTCATCTTCAAAACGAAGGCATCTAGTTCAAATGTTTCTGGTAAAGTGATGGA
TCGGTAAGGTGCATGAATAGCATCTTCCGGTAGATTGACATTTGTAGATAAAAGTATCGTTCCTATCCCCATTTCTAATG
TTTTACATTCTTTGAGAAAGTATTCAACTTGCTTTGAGTGCATTCGAACATCTCCAAGTGGAAAGTAGGATGGCAAATGG
AGCGTTGGGTTAAATTTGAGCAGGTTGAAAATGAGTCAACATAATACAGGTAATAATTCAACCCACACTTATTTCATATG
GGTAAAAATTGATAGGGCAATTAATGGTTGGGTAAAATACGTGTTGACTAATATTTTACCCATAATTTCATGAATAAATA
GTACTATCTATAGAATTCAATATGGAGAAAATATTTTACTCCTTTTTTGGATGGAAAAATGTTGAAAACACTTTATTTTG
TTTTATTGTATCATAAAACTAAATCTGGCATCCGATGGGGGACCAACTTCAAAATTTGGACGCGGCCCCTAAACATTACC
TAGGACACGTCTTCAAAATAAAGACCCCACCCAAACTTTAGACTCAGGACCTGAATTTTGACTCTGGACTTGACTCCAAC
ATCCGACTGGGAACCCCACATTCGAATCCAAATTTGACTATATACCTGATCGGAGCCCGATCTCGACACCCAATCCAATA
TTCAAATTCTTAATTGGAATTTTACCCCAAAACATGACCCCGACATACAATTTGGATGACTAATTTTGGGTCCAAACCCG
ACAACTAATTTGGGACCTGACCTCGATTTTGACTGGAGAATTAGACCCCAATTTGACATCCAGATTAGGACTTGATATCT
AAATTGGGACTCTACTTTCAAATACGGTTTAGATCATGACTCTTGTTTTGAGACTGAACTTTTCAAATTGGGATTTGATC
CCGACAGTCGATTTGGGACTGAACTTTCAAATCAGGATTTTACCCCGACACTCTACCGTAACACCCGACCTCAACGAAAC
TTCGGGACACAATAGATGAAACATGATTCGATTCCAACTCCCGAATCGATACCCAACTTCCAAATTAGGATCTGACCCCG
ACATTTGATCTAAGACCCGACTTCTAATCAGAATTTGACCCGACACCTGACCTCGTCAATGGATCAGGGACCTAATCTGA
TACTCAATCTTAGACACAACTCTGACACCCGACCTGGAAACCAACTTTTGAATCAAGACCTGACACTCGACATTAACGAC
CAATTTGATACCCGAACATGACGCCTGATCTGGACCTGACCTAAACTCTCGACTTGAAACCCAATTTGAAATCCACTCCA
AGACCTGACTCGAGACCTGATATCAATACCAACCCGAGATTGGAACTTGAATCCTAACCTGAGGTGCGATATCCAAATCA
AGATTTGATCGTGATCTAACCTGATACTCGAGAGTTGGGTCTTGAATCAAGGTTAGGAGTCGGATCTCAAAGAAAGAATC
AAGAGTCAATTTTTTTTATTAGTATCAAGAATTGCTACCTGAGAAATGAGTTAGGGTGGAAAATTGAGGTGTGAGGTTTA
AAAAAGTTTTGAAAAATATATTCCTTACTTTTTGGAGAAAGATCATTTTTCTTATATTTGAGAAAAATTGTTACGTCCCA
AACTGTCGTGATTGGCACCCACACTAACCCTCCGGAGGGAGAACCATTACTACAACCCAACTAAATAACTTAATGAAAAA
CTAGGCATTTAAAGATACGGAAGCAGGTTTAGATGCATAAATTACATAGAGTTCCCATAAACTCCAAAGGTTTTAACAAA
TAACTAACCAAACTAATGCGGAAGTTTAAACCTTAGAACCTGAAAGTCATTGTACCAAAACATCTAAATTCAACAAGTCT
AAGGAAATGGATACAACCCAAAACGAAGCATAAGAAACATCTAACAATAGTCAGAGTAACCGAAGAGAATGGACTAAACA
AAATGAAGGATTTCGTGGCAGCCTGAAAGAACTGGCTCACCCTTGAAATCCAGTCTCAATCCGTGATCTCCTAGCTGAAG
TTTATCAATAGACGCCTGAAGATGCCATGTACTGAACAAAGAACGAGCAAGTGTAGTATCAGTACACAACAACGGTGTAC
TGGTAGGATCACGCGGCAATTCCAGTAAGCACAACATATATATAAGCAGTCACAACATAGTAAACATGACATGTACAGAA
TATATATACACATTGGTTATCATTTTAGAGCAACATACAGTCTTCCAATATCAATCACCATTAGATATGAACGTAATCAT
CAGAAGCAGATACACAACACAATTCAATAGTCCTCTCATGGAACCCAATTCAATAGTCCTCTCATGGAACCCATACCCAA
ACTGTTGGTGTGCCGAAACGTGACACCCGATCCCAATTAGTGTGCCAGACGTGACACCCGATCCAATATATGCGCCAGAA
CGTGGCACCCGATCCAAGTTAGTGTGTCGAAACGTGACACACGATCCAAGTTAGTGTGTCAGAACGTGACACCCGATCCA
TTCAACACAACCACCATCACAATCACACTCATATATACATTCTCATAATCATACAATCAAGTGTTAAATCATGGCATACA
TTTATTCACTCACACTCATGTCATTAGGTTTGATCAACAATGCTTCTTTCACATACATACATATATACATGCATTACAAT
GAAGCAATTACCAACATATATTACGCAAACAAGAAATCAAACCATCACCTACCTCAAAACCAAGCTTCAATTCCCCCAAG
GCACTTGAATCTTCCCTTTTCGGATTCTTTCCGCTTGTTCTAGGCCTACAAACAACAAGTTAATGCAAGGATCAATTAAT
TAAGGTCTAATTACCTGGATTATAATAATTCAGTCCAAAAACCCTCTCCCAATAATAAATAACCAAGAATCTAAGTTCTA
CGGATCGAAAAATGGATTAGGGGAGTAAAATCCTTACCTTTAACACCAAATTTCGTGGAAAACAATCAAGAAATCACATG
GGATCGTCTCTTAGCTCTCAAGAACGAAAATTGCAGAATAATGACATGGGGGTTTATTTCCGACTTAAGTCGCGACTATC
CCGCCACAGCGGGACCCAACCTTCCATAGCGGCACCGCCCTGGCCGGAATAATCCCGCCCTAACGGCTTGCACGGAAACA
GTGAGTCGAAGTAAGAGTTTCAAATCCCTATTCACAACACACTTTCATCCCATGACACTCAAAAACTACCTATTCACGCT
AAGATCAGTTTCGGGAGTTCCACTCGCCCGAATTCGATTCCATAAAGTCGTATGGGTTCCTTAACGTCTTCTCTATCTAC
TCATGTAATCGAATCCATTATTAAATCTATTATTCAATACCGTATTTCCCTATACCTCATTGACTCATATTTCATCCAAA
TTTGGACTAGGCGAGGAATTCCCAAGTTACTACTCAAAGGTTTTTTGGCCCCAATTCTTTCCCTATTGGCTTTTCCCTAA
CGACGAAATCAGGTCATTACAGTAGATACCAATTTACCCATCACTCGTCCCTGAGTGATCAACATGGTAAGATTGGCTAA
AGTAAGGGTAGAGTAGTATCTGAATCGTCGAATTACTGGGGATACTTGTCTCACATATCCTTCTCGGTTTCCCAAGTATC
TTCCTCAACCAGACGATGCTTCCATTGAACTTTCATGGACTTTATCTCCTTGGTCCTCAGCTTTCGGACATCGCGATCAA
GAATTGCAACCGATTCTTCCTCATACTGAAGGTCTTTGTTTAACAAAACTGAATCTCACTTTATGAAGTAATCTCTATCC
CCAAACCAATCAATTGAATACCTACACATTCTCCCATACAATGCCTTAATAAAGTCATCTCAATATTCGAGTGATAATTA
TTGTCGTATGTAAACTTAAATAATCAACAAAAGTGATTCCCAATAACCACCCAAGTTGATCGTACACACATCTGCAACAT
ATTATTAAGGACTTTGACACAATCATCCGAACGAATCCTTTAGCACTTAAGCATGATAAAATTCCAAATCAATACTCGCT
ACAATTAGAAATGAACCTGAACTAACCAACGCACACTCATAGTTCTTATCAACATCTCCATCTCCCAACATAAATTTCCA
TGAGCTTAAGTTACAAAAATTTGGTCTTTAGACATTCGATACTTATTGAGGGGTATGTCCAAGCATACAAACCCTTTAAC
AACATTATCAAGATATTAGATTTAGCTATTGTGATTGTAGATTACCCTTAAGAACAGTAGAATTGGACCTAATGATCCCC
ACATTCAACCACACATAATCGTCACATGACCTTGACGACAAGATGAATATTAAGATTGTCGGACAACCATAATTACACAT
GGTAGCTCTTCCATGAATTCTCATAAGCAAGGTGGTACATGTTGAACCACTGAAATACTATAACAACTCCAAGACAACGC
CAAATATGTCATCTGAAATAACCAAGTCTNNNNNNNNNNNNNNNNNNNNNNNNNNNNNNNNNNNNNNNNNNNNNNNNNNN
NNNNCCCCTGATACACCACTAGGGATCCACCCACAAAAGTGAAAACACACGTGATCATAGCTAGTGAAACATACTCACCA
CCGTATACAAAATGAAATAGATGGTCACGTAAGAATTTTACAGAATAACACTAAAGGTTTTCCTTTGAAAAGTCAATACC
AGTTATTTCCATTGAGTTGACTCCACATACTCTTCGCATCATTCCGCTGAAGTCTACACTTTCAATACTAACAACCATCA
TCAACATTCCGACCATTTACCTTACTATAAACCAACACTTTTAAATGAAAACCGTTCTTAGGTACTTAATAATCAATAGT
AATAAACTTTACGACTCAACCCAGGTGTAAGTCCTTTCAAATGCTCAATACTGGATACAATTGATAGTTTCTCACCTTGC
CAATTCATACCTTGACAACTATATCACCACGAATGTAGACTTACAATGAAAAATTTAAATTGTAAATTCAACCGTATAAC
ACAATCCCCTTATCTATCAACATTAGCTTGTACCTTGAAGATCTTTATGAATTCATGGATCTTCGCTTATCATTGATCGT
ATCTCCATCGATCTTACAATATCCCTCGCGAAAAATTCAATCGTACTCATTACTAAACTCAAGAACAAAAATACTTATCA
TCACACTCGAGTTAATGTCTGTACACTTCTTTCTCAAGTCTTTCCCCATAGTTATTAACCAATTTGATGGACCTGTGACA
CTATTACCATAGCCACAGCAAAATGAATGAAATCTCGCGTCTCTGAACCCAATTATCTACCCCTATGAAGATACCTCTTT
AGCCCTTGCAATCAAATAAAATATTCTTGCTCTCGCCTCTCTGTAAAGGTTGTACTACATCCCACTATATTTTTTCTCCA
TTATGACTCTAGCTCTTTTAAATTAGATTCGAGTGGTGTCCCACCATCTCTTAAAACTTTCCATATAACCACGTTACTCA
CCAAATATTAGGAAACCACAACGTTCGATACTCACAAGTCGTAATTACTATGCAAAATTCGTTTAACCAACAATCTTATT
ATATAGTTGCATCCCATCACAATCCATCATGAAATCTTATTACCATTACACTCAGTCAGCCTTGACTATCACTACGAAGT
CAACCTTTTAATCAACATGACACCTCAAACTTAGGTATACTCATCAAATTCAAAGGACCAACCCAATTTTTATATGCACT
TTCTTACTAAAATCTTCAATTTCCTTCACCCAAGTATACTCAATGGAAATTTCTTTATCCATAAGTTTGTCATTCCGGTA
TCAATACACTCCTTAATGGCTTAAGATAAAATCACCAGTCCTCATACTACCATCCTTCTTCTTAACAACCAAGACAGGAG
CACCCCACGGGAAAGCACTAGGATGGATGAAACATTTATCAAAAAGCTCCTGGATTTGAGCTTTAAGCTCTCTCAATTCT
ACCGAAGTCATGCGATACTGAGGGATGGAAATGGGGCAGGGTACCAGGTTCTAAATCAATGAAGAAATCTATATCTCTAT
CCGGAGGCATACCAGGCAAATCAGTAAGAAACACTTTCTTAAATTTAGATACTACCAGAATAGACTCAATAGAGGGAGAC
TCAATCTCAACATCCCGAATATGAGCCAAATACACCAAACATTCATGCCCCACCAGTTTCCTAGCCTGAATGAAGAATAT
GACCTTAGCTGGCTTAGGCTTGTACACCCATTCCCACTCTAGCCTTTCCCTACCGGGGATCTCTAGAGTCACAAATTTAG
CATTACAATTTAACACAGCATAATAGGGGAACAACCAAGTCATGCCTAAGATTATATCAAAGTCAATCATATCCAAAATA
ACCAAATCAGCCCAAGTCTGAAAACCCATAAACAAGATAGGGCAAGCACGATACACATGGGTGACTATGACTGACTCTCC
AACTGGGGTAGAAACATGGATGGGGGCATCAAGTACATCACAAACCGCATCAAATCCCAAGGCAATTTGAACTGACATGT
ACGAATAAGTAGAACCCGGATCAAACAAAATAGTAGCCATTTGGGCACAAACAAGAGTAGTACCTGTGACCACACATCAG
ACACCTCAGCCTCGGTTTTGCCCGGAAAAGCATAAAATTGAGCCCTATCATCTTGACGAGCAACCTCATTGCCTAGCGGC
ACTGCTCCCCTACTTGCATTACCATTTCTCCGGCCTCCATGGCCTTGCTGATTTCCTCCTCATATGCCCAGGTTCTCCAC
AATTTTAACATACTTAATAACTTAACCAAGTAAGCATCGGTGCTATTGTAGTAGTCGTATCATGACCTTCTTTGATATAC
ACTCAATCTAAGAAATCACAATAGAGATTCTAACTTCAATTGTCGCAACATAACTTCGTCATTTACTAAGCAACCCATAT
ATGTTATGACAACAATACTAAATGCATTTTCCAAAGTAATGGTGTTCATAATCCATCCCTCTCTTACAAAACTTATTGAA
TGTTGTTACTTATAAGCTCGAATCTGTAAATCTGACCTTATTCACTTCACAAAACGATGAATTTGCTCTATGCTTAGGAA
CTCATCTCTTCTCCTATCCCTCAAAGTTCAGGGTATATACTTCTCTATACAGATAGCTATCAAATATTTCCCAAGTCATG
AGTAGTTCATTTACTAGTCGACACTCAACATTAGACCACCACCATATTTTTGTGTCTCCCTTGAAGTGGTATGTCACAAA
CTCAACCCCAAACCTCTCTATTGTATTCATCTTATAAAGCAACTCAAGACAGTCAACAGGGAAGTCCTAAACATCTTGAC
ATTCCGTACCCATGAAGAATGAGACTTTCAACCTAAAAACATAATAAAAACCTCGTGTTTGTCTCTAGTCATTACATACC
CACATTGAGTCAAGGAAACATACTTATTTCCAAGGACACATTTTCTATTGCTGGTGTTGTTGTTTCCACCTTTACAAATC
AATTACTAACATGATGCGACATAGAGTGAAGAAATTTAGATACCAATTTGAATCACCTAGGTACCAATAGGATTCAAGTC
ATAGCACGAAAAGAGTAAAAAGAAATGAGATTTTCCTAAAGTCCTATAGCCTCTTGAAGAAAAGTACAGACATCTCCTAC
CGTTCTGCAAGACACTACTAGACTCGTTTTGGTACAATGAGATCAACGAACCTAGGGCTATGATACCAACTTTGTCACGA
TCCAGACCGTCGAGATTGGCACCCACACTAACCCTCTGGTGGGAGAACCATTACTACAACCCGACTAAACAACTTAATGA
AAAATTAGGCATTTAAAATACGGAAGCAGGTTTAACTGCAAAAATTATATAGAGTTCCCATAAACTCCAAAGGTTTTAAC
AAATAACTAATCAGACTAATGCGGAAGTTTAACCCTTAGAACCTGAAAATCATTGTACCAAAACATTTAAATTCAACAAG
TCTAAGGAAATGGGTACAATCCAAAACTAAGCATAAGAAACATCTAACAATAGTCTGAGTCAAAAGAGAATGGACTAAAC
AAAATGAAGGATTTCGTGGCAGCCAAAAAGAAATGACTCACCCTTGAAATCCGGTTTCAATCTGTGATCTCCTAGCTGAG
GTCTATCAATAGCCGCCTGAAGATGCCATGTACTCAACAAAGAATGAGCAAGTGCAGTATCAATACACAACGACAGTGGA
CTGGTAGGATCACACGGCTATTCCAGTAAGCACAACATATATAAGCAGTCACAACATAGTAAACATGACATGTACATAAT
ATATATACACATTTGTTATCATTTTAGAGCAACATACAATCTTCCAATATCAATCACCATTAGATATGAACGTAATCATC
ACAAGCAAATACACAACACAATTCAATAGTCCTCTCACGGAACCCAATTCAATGGTCCTCTCATGGAACCCATGCCCAAA
TTGTTAGTGTGACAGAACGTGACACCCGATCCCAAATAATGTGTCGGACGTGACACTCGATCCCATATATGCACCGAAAT
GTGGCACCCGATCCAAGTTAATGTGTCGGAATGTGACACCCGATCCATTCAACACAACCACAATCACAATCACACTCATA
TGTACATTCTCATAATCATACAGTCAAGTGTTAAATCATGGCATACATTTATTCATTCGCACTCATCTCATTAGGTTTGA
TCAACAATGTTTCATTCACATACAAACATGCATTACAATGAATCAATTACCAACATACATTACAGAAACAAGAAATCAAG
CCATCACCTACCTCGAAACTAAGCTTGAATCACCCTAAGGCACTTGAATCTTCCCTTTCCGAATTCTTTTCGCTTGTTCT
ACGTCTACAAACAACAATTTAATACAAGGATCAATTAATTAAGGTCTAATTACTCAGATTATAACAAACTCAATGACCCA
GGACCAAACCCATGATCCTAAGGTGCAGGTAAGGCTTTCTCCCACCATCAAATTCAGTCCAAAAACCCTCCCCCAATAAT
AAATAACCAAGAATCTAAGTTCTACGGATCGAAAAATGGATTACGGGAGTAAAATCCTTACCTTTAGCTCCAAATTTCGT
GAAAAACTGTCAAGAAATCGCCTGGGATCATATCTTAGCTCTCAAGAACGAAAATTGCAGAATAATAACGTTTTTGGGGG
TTATTTTTGACTTAAATCGCGACTGTCCCAGCACAGCGGCCCCGCCCTAGTGGGAATAATCTCGCCCTATCGGCTTGCAC
GGAAATAATGAGTCAAATTAAGAGTTTCAAACCCCCATTTTACAACACACTTTAATCCCATGACACTAAAAAACTACCTG
TTCACGCTAAGATCGATTTCGGGAGTTCCACTCTCCCGAATTCAATTTCGTAAATTCATACAAGTTTCTTAACGTCTTAG
CTATCTACTCATGTAACCGAATCCATTATTAAATCTCTTATTTAGTACCACATTTCCCTAGACCTCACTGACTCAGATTT
CGTCCAAATCTGGACTAGGCTAGAAATTCCCAAGTTACTACTCAAAAGTTTTTTGTCTCTAATTCTTTCCCCATTGGCTT
TTCCCTAACGACGGAATCAGATCATTACAAAAATAAGTTGATTTGGATTTTACTTATATTTTACCCATAGTTTACCCATA
ACAATCCATATTTTCATGGGTTGAATATGAGTATAAACCCAAACCTGCACTAGCTGATTCAAATTTTTGCATCTTGCAAT
GCCTTAAAATTTAAAAGAAAATTAATTTAGAAAATAAGGAATAGAGAGGGGGTTTAAAGAGATAGACAACCTAGAAGAAA
AATAATGTATATTAATAGAAGTATGTTAACAAGCAAACATCTACAAACACTATGAATGAAATATATTAAAAAGAAAAGAG
AGAGGAAAAAGATAAATGCACCAATTATTATTTGTGACCAACAGGGAGCTTCAATACAATAATTGGCTAAGCCAAAACTT
AATAAGAAATCATAAATATTTTTAATACATAATTTTTTAACTTTTTTAGAAGCAAAACTAATAATATCCTTTTCTGAATT
AATATATTAAAATATTTCTCACGAGGGGCAAACAAAAAAAAATTAGAAAAATTGAGTTTAAAATAGTATATAAAACTTTC
ATAAATAGGAAAATAAGAAAAACAAATGTACATGAACCAGAAAAAATAGAATCAATGAGGTAGGTATATGAACATCTTAA
TTAGAGATCAAACTTAAATTAATTTTCTCACTCAACTTCATTTATAAATGTAACATCTGGTTAATTGAAAGAACTAGAAA
GAGTTAGAATTGGAAATAGTCATTTTAGGAAAGAATGAAAAATCTGGAAATTTGTCAAGTTATGTTAAGTTTGAGTTTTT
GGTCAACTTCAAACGACCATAACTCCTAGCTCAGGATGAGTTAGGTGTGCTTCTAGATACCGTAGGAAATATCTTGGAAT
TATCTTTCCAACGCCACCAAGTTTGCCCTATTCTGAGTTCGTATGAGTGAGATATACCCATTTGAAGTTGGGTTGTTCGA
ATAAGGAAAGTGTAATCCGGATTTTGGAAGGGTAGTTTGGACTTTTTCTTACCAAATTACTTTATTTCATTTTTAGGAGT
TTATTTGGGGTCTAAACTGAACTTGGTCAGTTTACGCTTTTGAAAACTAAGTTAGGGTTTTGAGAGAAGAGAAAAGAAGA
GGAGAAAAGTGGAGAAGGAGCAAGAATCGTCAAATTCTTCAAGAATCACTTATGGATTTCGCCAAGGGGTGATCCCTACG
AGGTATGTGAGACTTTCATAACATTGGGTTCATTCACCCACGTGCCAAGCATGTTTATTTCAGCGTAAATTCATCCAAAA
AGGGCTGAAAGTTTGATGTTCTTGATATGTGTTCATGAATTTGTCTTTGTTCTTGAATTGGGCTGAGATTGAAAAGTTTT
GAGACTATTGTGTCGAATTATGGAGTTGTTTTGAGTTAGGTTCTTAGGTACATTTACTGGGTATCTGAATCTAAAGAGAA
TTTGGGGAAAAGAACCGAATTTAGATGAATTGGGGTTGGAAAATGAAGAAGGAAAAAGTTGGGTGAATTTGGGTACCAGG
TCCGCGTCACGGATTTGTTCCTCGGGATGGGAAAATTCTCCTCGCATCGCGGAGCGGTTACGAACCGTTCTGCCTCAAAA
ATTATTTTCATGACCAAATATTTAAATACATCTCCGCGTCACGGACTAGTTCCCAAACAGTGATTTCTTGATCTTTTCTC
ATGTTTAACTATCTAAAAACACTCCTAAACATCATGGGATCCTTCCTATCACAAATCACAATCCTTGAATCCATAATTCA
ATTCAAGGAAAGTTAAGAGTCAAGTCAAGAGAAGTTAAGAGTCAAGTCAAGAGGTTAAGAGTTAAGTCAAGAGAAGTTCA
TCAAGTATTTCTAAAGTCTTTCACAAACATTTTAACTTTGTTTTAAGACTTAAGCTTTGAGTTGAGAAAAGAGTAAGAGT
AAAGTTCATTTCTTCAAAGATTATATGGGAACTAAGTATTCCCAAGAGTTAAAAGTGTTTTCACATTTGAGCAAGAAGGG
AAACACCGATTTCCAAGAGAGCTTTTAAGCTAAGTTTTGAGTAATTATCTCAAACCAAAGAAATAAGTTTTGTTTTAAAA
ACATATGAGCTAAGTATATTTTGGGAGTAGTATTGAGCACCGATATGGGGATGCGAGTTCATAATAACTCAAGTCTCCAT
AAACCATGTAGTCATCATAGGTAGTAAAGGATCATACTTTATAGATGATTCCTTAAGTGCTTTTTAGCATAGACTAATGG
ATCCACTTAGTTAAGGCGTTCTATATGACGGCAAAGTATAGGACAGTTTTGGCAGCATGGGAAACACGATGTATCACCAC
TTAGGCTCATAGTGGTGGTTGTCGGTTAGAGAAACTCCCACAGTATTACATTACTTTATTATATGAGTAAGTTGAGTTTT
TATTACATTTTCTTTAACAAACTGAGTTGCTTTCTACTGTTTTAAAAATAGCTTTCTATATATTGCATATGTATTATTGC
TTCATATTGAGTTAAGTTATTCATGAGTTGAGTAAAGCCAAGGTAAGTGTTTCTTTCAGATTCCTTTCAAACTTATGTTA
TGTTTAATATTCCCCTCGCATATTCGTACATTCAATGTACTGATTGCATTTGTCCTGCATCATTTTATAATGCAGACACA
GGTAACCAGGACCAGCATCCAGTGCCTCGTTGATCCAGTTGAGCACTTAGAGTCAGTTGGTGAGCCTTCTTGTTTTCCAG
AGGGCTCCTTTTTCATTGCTTTAGTACTTTAGTTGTTAGGATGATCGGGGGTCTTGTCCCAACATCCCTTCTTATTTTAG
AGGCTTCATAGACAGTTAGTAGTTCAGTTGTCTTTACATTATTATTTCATATGTTAAGACTTGAGTTGCAATTTTGGCCA
AGTTGAATGTTTGACCTTTAAACGTTGTAAGTTATTTTATTAAACAGTTGAGTAGAAATGCATTTGATCATTGTAATAAT
GCTTAGAGTCTTCCGCTGAGAAAGTAAGTCAGGCCAAGGGTTCGCTTGGGGCCAGCAATGGTTCTCGAGTGCCACTTCCA
CCCAGGGTGTAGGCTCGAGGTGTGACAATAAAGTTTCACTTATTTGAATAACCTTAAATAAAATCTGAAACAAATGAAAC
ATTTTATTTATAATAATTAAAAATCATAGATTTATAGAAGTAAATATCATTTTCAAGTTTTTTTTAATAAAAAATGTAAT
ATTCTTGTATAATGACTTATTAATGCATTAACTATTCTTTTATCAAGTTCTTATTTCAATATCTAAAATTCTAATTAATT
CCAGTTTTCAACAAAAGTCTTATAATTACTAGAAAATAACCACTATCCGTATTAAACAATTGATACTTAATAAAATAATT
ATTTCTTGATATAGACGTGACATTAGAAATATAGTAAATTTTCTTTTCAAATTTATAAATTTTTGGTCAAATACCTAAAC
TTTGTTTGATATTTCAAAACTTTGAATTAAACTACGTTAAACATATTATTTATTACTAATACTATTTTCGATAATTTGAC
CTAAGGTGTTGTATTGAGTGTTATAAATTATAAGCATGTACTAAGACGGACTAGTTATATAATTAATGTACTATTTTCTA
CAATTTATTTACAATGTGTGTCATTTTATCAAAACTTTTGGAATGTCCTTTAAAATAATGAATATGTTCTTCGGAATTTT
ATAACAGAACAAAAAAAAGTTAAACACTAACAATTAATAAATGTTAACTTTTAATTGAGAGTTATTTTACTTCTAAATAA
TAGATAATTTACTTTATAAGGTTATTCTTATAATTTAACTTTTAACTTGAGGTCTTTATTCTTATTAAATAAGTATTATG
ATTACATTATATATCATTAATAATAATAATAATAATAATACTAATTATTATTATTATTATTATTATTATTATTATTATTA
TTATTATTATTATTATTATTATTATTATTATTATATGATTTAGTTTTTAAAAGGGAAAAATATCTAACTATTTTCTATGG
AAATTTTTCGTCTTTAACCGTGTGTTATAAGGTTATTTTTATAATTTAACTTTTAACTTGAGGTCTTTCTTCTTATAAAA
TAAGTATTATGATTACATTGTATATCATTATTATTAATAAAGTGGGTGTGTGTGCGCGTTTATGCGTGTATGTGTGCACG
CGCACGCGTGTGTGTGCATGTGTGTGTGTTCATGCGTGTGCGCGTGTGTGTGTGAGAGAGAGATTACATTGTATATCATT
ATTATTATTAAATTGTGTGTGTGCATGTGTGATTACATTGTATATCATTATTATTAATAAATTGTGTGTGCGCGCGTGTG
TGTGCGCATGTGTGTGTGTGCGCGTGTGTGTGTTTGTGCGTGTGTGCATGTGTGTATGATTACATTGTATATCATTATTA
TTAATAAATTATTTGTGTGTCCGTGTGTGTGGGTGTGTGTGCACGTGTGTGTGTGTGTGGCTTGTGTGCGTGTGTGTGTG
AGATTACCTTATACTCCCTCTGTCCCAATTTATGTGACTTACTTTCCTTTTTAGTCAGTCCCAAAAAGAATGACACATTT
CTATACTAAGTAACAATTTGACTATAAAATGTCTATTTTACCCTTAATGAAATGATTTACTGCCACACAAATTTATATCA
TTCATTTTGGACCACAAGTTTTAAAAGTCTTCCTTTCTTTCTTAAACTCTGTGCCGAGTCAAAGTACCTCACATAAAAAG
GGACGGAATTATTAATAAATTGTGTGTGTTTGTTTGTGTGTGTGTGTGCACGCGCGCATGTGTGCGTTCCCATGTGCATG
TTTGTGTGTGTGTGTGTGATTACCTTATATATCATTATTATTAATAAATTGTGTGTGTACATGTGTGCGTGTGTGTGTGC
ATGTCCGTGCGCACGTGTGTGTGGGTGTGTGCGCGCACGCGTATGCGTGCGTGTGTGTGCATGTGTGCGTGTGTGTGGCT
GTTCTTTTTTGCTCTTATAAAATATTCACAAGAGATTATCTTTGATTTTATATGGCTGTTTGATATTAATATTATTGAAG
TACTTTGTTTCTATATGCTCATCCATAACAATCATTCAAGTGGATAAAAAAAAGTATGCCATTAAATTTGATTGATACAT
TTTAAAATAAATTTAACGATAGACTTGATTCGTCTCCTTTTTAAGTTCAATGCATACTGACGATATTAAAAAATATATAG
ATAGACATTTCAGATTATTAAATATATATGTAAGAATAAGAGGATTTAATCAAGTTCATAATATAAGCAAAGTTATTATT
TCCTTTTTTAAAATTTTTAGTAGAGTTTCAATGAAAATAGAACTTTAATAAAGAATGGGGTTCGTAGATTACCGTAGATT
TAAGAGCTACACACTCTAGACTTTGTTCTGCAATCCCTTAGGGATAAACCTCGACAACCTACAAAAAGTCACTTTGAATC
AGTTCATCAAAGAAAAAAGGGAAGACAAAAGAAAAGAGGAGATATATCAGGTAACACTAAAGATGATAGACAAAGCTTCA
ACCATCTAACCAAGGGATCGAGCTTGGAAATGACCCAGAATAGGAGCCAGAACTATTGTGAGTTCCTCCTACCACACACT
AATATCTTGTTGCCGAGGAGGCGGATTATGAGAAAGAGTACTGAGTACTCCCTTACACTTGATATATATAGGGTAGTTTT
AGGAAACCTACGAGATTTTTGGTGTGCTGGATTGAGCCCGTGGCCATTTTGTTATCTTTGTTTTTTCTTGGATCATTTAT
TAAATTGGTCTTAGGGCCTTAAAAACATTTAAAACAATAATATAAAATAGAAAACTACTCGATTGAAAAGTTAATTTTGT
AGCAGAGTCCGAATCTAAATTCTTTATTAAGGATGATACTTATTACTCACTAACAAATGTAACAGTATTGGGTTCACATG
AATGATGTAACTTTTGAAGCATAAATTTAACACACAATCAGAGCCAAAACATAGTGAAAAAAATAAATTGGAACATATCT
TTTGTAATTACCCTCCACGTCATTTCCTCTTTATTGCATTATTTTCTGCTTCTAAAGTTTTTCTATAGCGAGTGACGAGT
GGCAGATTTGCACTCATTTGAGGCTTTTTAGTTCAACAATTAATGTCCTCAATGCCTAATTATGTCCTATTTTGATGATA
TCTTGATGATTTATAGCTACGAAGGCTAAAGGACAAGGAAAGGATGAATGATTGAGAAAAGCGGCCAAAAGCACTGAAAA
GAGTATAAATCCCCAAACGGGTGATCGCCTAAACAAAAGGGTGAATCGCCCAATGGGTTGAATATTGCCAAAGTTGATAG
TATTTGATTTCCAATATCAAGGTAGGTTAGCGAAGAGAGGTCACATCGTTGATTCGCCGAATTAATAAAGGCGAAGCCAA
ACTCATTGCCAAATGTGACAAACAACTGAGTAAAAATGAAGGCTAAAGAGGGTTATGGCCTAAGTTGGCTATTCAAACAA
TCCAATGCTTCGAAAAGGATTTTGGGTGAGAAGTTAGGTAAAATTTAGCTCAAGGGATTTCAATATGGTTGTCAACAAAT
GATTTAGGCTCAAATGGTGCCAAAATGGATTCACACCCTCATAAGGTAGTCACAAAGGATATGGAAGTTTGGGTTCCCTC
TAAAAATCTCTACCCAAGATCATTCCTTACACTTACCAAGGCTAAAAAATTAGACTAACAAGGAAAATTCTAGGATTTCA
CAAGCATGATTTCAAGTAAAACCTCACCACACATGATACTTCAAACACAATCATTTATCACAACCCGAAAAGATCAAAAG
CTTACGTGCAATGTTTATTGAAAAGCTCACATCAAAACACAGCTAGTCAACACAAGATTCAAAAAGATTGCTCAAAAGTT
CAACCACATCGATTTCTTTCCTGCAATGCAAACACTATACACCATGCTCATCGTGAGTACTATTCAAGACATCGATATTG
AACACAATCGATCCTCGAATTATAATCAATAAAAACTCAAGCATTTCATGATTTCCAAACTCATGGGCTAATTGAAAATT
TGAGAGAAAAAGGAAAGAGATCAAATGAGATAAACCAATCGAAACAAAAGCAAAAGATTACATTATCCAAAAATTGAAAA
TAACAAAATACAATAAATACGGAAATATTGTCACAAGTGCCCTCACCCCACCAAAATAGTAACAACAGTGTCTTCAATGT
GAAAATAAAAGAGTACGGGAGGAGGTAAAATGTCCCCCTAACATGTTATGCTTGTGGAGTGCTCTAATCAGGAGTCTATG
GAGGAGAGGCATCATCAGCGAAATGAGTGCCCCACAATATGATCACAGGAGGTAGTAGTGTAGGCTTATCCAAGGCATAA
GTGCCTGGCACAACAATAGGAGGAATTGTGGAGTCTGAAGAGACTCCACTAGTGCCCACTACGGAGGTATCCTCAAGAGA
CCCCATCATCTCCTCTATATCTTGCAACTCTGTCAGTGTCACAATAATCCTCTACCCATTCTTCTCTCTCCTCAACTCAT
CCTCGTCAATCTCCTCGGTCAAATCATCATCGACCCGATCATCCTCTCTCTCAACATCATCAACATCACTATCAGTTGTA
TCATTAATAGTCGACTACTCAGCCACACCAAAAGGAAGCTCACTACTAGGCATAGTCAAAGCACAGACACCGGCACATCA
AGTATGGGAACCTTACCCCACAACATTGATATATCTGTAGACATCAGCTGGTCCACATAAACCCTCAACGTATCAACTGA
CCACTTATAGCAGATAACACATTTGAGCTACCCTTAGCCTTTTTCGGGGCCTCTAATCTAGCATTGAGGTTATGTAACCT
CACACCACGCGACTCAATAAAGACCTCACACTGAGTCAAATGAACCCTAATAGAGATAAGGAAGCCTCAATAGCCCTATC
AATCAATAAGGGCATATCCCTCGCAGCCCTCACATTTGCAGATCAAGTAAGATTTCTACTTTGATAAACCATGTCCTGGG
TCAAGAGGGATGAGAGATAGGAGTGGAAGTGAAAGGTATAGAGGAAGGTTGGGGTATACCTGACTGCTCCACAGAAGGGG
CAGATGGAGTGGCCTCAGAAGTAAGTGTTGTAAGATTAACCACGTGTGTAGTGTCTGGTGGTGGCGGCTTCCTCTGAGCC
ATATCATCCCATTGATAGTTGGCCATAATCCTTCAGATGTCATTGGAGGAAGACGAGGTGATTCGCACATGAATCTTTAC
CCAAAAGGGAACTCTAGTGTCTTCACACAACTGTGTGATCAAGACCGGAAAAGGTAGGGAGGTGTGCTCATATCTAGGTC
TCTATAGATTCTCCTCTACAATAATCAACCCCATATTAATGGTCTCCCTATCAATGATTGAACCAACCAACACCGCCTTG
GGATGCCGAAGGATGGATTCATTCTGTGAAGTCTTGATATTACTGTTAATGAATCCAAACCAGTATCGGGCCCTAACATT
TAAATTATTTTTCTCTATTCTCGGACCATCAGTCATCTAATGTAGATAAATGTTGCATATTAGTGCTGCCAACCAACCTT
TTAGAGCATTAAGGTCATGGTGCATACGTATTGTGAATATGTCAGCCTGATTTGATGAAGTACCCAGAGTAGTGTTTATT
GCATCTGCGTTGCAATGCACCTTCTTACCATACACCACAACTTCATCCAAGGGCTTCCAACCCTTTCCCTTTCTCTTCTT
TAGAAAGTTGTGAGCATAGGTCGTGTAAAATTCTCATACCCAAGATGGGAATATGGATTACGAGGCCTTATGAACCCCTC
AAATTTATGGAACTAAATTGTGTCCCAGATCACCAGGTAGTCACTCGAAGAACCATATGTGGAGAGTTGTCTCTCCTCAA
AAATAGTACGTTCTTCAGCAACCTTGAGCCTGTTGAAAACTCTTGAAGCGATTATCGGGAAAACTCTAGAAACTCGAGTC
TGAGTAGAGGAGGGATGTATTAATTTGGACTTGATGTCCATTCTTTTTCTTGCAACCACCTTTGTGGGTTTCTCACTCAC
ATGCATAGAAAAGCACGGAGTGGTTGGTTGTGAGAGAGGAGCCTCAGATGATTCGTTGATGGTTACCCCTCTTTGCCTTT
TAAATGGAAGAGGAGAAGGAGGAGAAGAGTCTCTATCGGATTCTGTATCCAAAGTTACAACATGTTTTCCCTTAGTTCTA
GCCATAACCTGCAAAGTACAATCATTCAAACATAGAATTGGTTAAGGCTAGTTGAAACCAAAATCAAACGAAAGCATAAT
TCAAAAATTTCCTCAGGCTTGCATAACGGGAAGGCAGTTTGCCTAACAAGTTCGGCGAGCTCAAATGAGCTTGCCAAAGT
TGAGAGTACACAATTTCAAAGAACTCAGGCATAATAAGCGGAGTAAACTCCAACTGAGTGATTCGTTGAGTTGGTTTCGG
TGGGCTAAGACAAGTTTGTCGAAAGTGACAATGCAAAATTAAAAAGAACAAGCATAAAGTGCGATGTCCACTCCCACTTG
GCGATTTGCCAAATGGGTTCGGTGGACTAAGACAAGCATGCCGAATAGACCAGTGCCCAAGTCACATATTCAAACAAGGA
AGGTGATCTAGGTCTTATTCGGTGATTTGCCTAACTGCCTTGGTGAGCTAAGACAAGCTCGCCGAACAGGCAATGTTTAG
CCTAGTGCCTATTATTTTTTACTTTAATCATAATACACAACAATACCCAGTTCCCAATCAACTTTACAATCTACCCACAT
GTTTTTCTACCTATGGGTACTAAGATTCCCCTAAATATCACTAAGTATTGCTCAAATTTGATGATTTTCCATTAAGAAAA
TCGTCACTCCATCTATCATTGGGCAAAATCATGCAATTGGTCAACTTTGGGCAAATCAGACTTCACACATACATAATTAT
ATCAAGACCCAGCAAAATTCAACACTCAATTTCAACAATTAACCAACACAACCAATTTTAGCGATTTTAGACACAAGTTC
AAATATCTAATGCATGGATAGAGTTCAATACAAACAATGGAGAACTACCCAATGGAATCAACTAACAACAAGCATCACAT
GGCTTCAAGCACAGACATAAAAAACAATTTTAAGCTCCAATAACAAGATAGAATTCGAACATCAACCTCAAGGAGAAGCA
AACACAAGCAAAAGAGGGATATTAGTGTTGGGTTGGAAATAACGTGAGGCAACGCACTTAGTGTGAAATATGATATTGGA
ATTTTAGGGAAGAAAGGGATCTCAAAGATAGCAAAGGTCTTTCTTTTATAAAATGAAAAGACTCTTAGCCTTTTTATATC
AGGCACGTTCAGAGATCTCGACTAAGGTCAGCAAGTGTTGTTCGGTGAATTACCGAGTAGAATTGAAGCTCGTCGAAATG
GCCTGAATGGATGTCAAACCTGAAGACTAATTCGATGAAATCGATGGAGTCCACATAATATACTTCAGTGGATCACCGTT
TGGAGGTCAGATCACCTAAATTGACAGTACACTTTTTCACATTTTCCAGCTTAGAAGGCGGACAAGAATGAGTAAACACA
ATGCCTTCACTGGATCGCCATTATGGTTTTGGCATCACCTATTGTGTCCTTCGCGACACTTTGACTTCCTTTCAACCTCC
AATCACAACACACATTATTGAAAGAAATAAAATAAAAATAAAGACTTGGTTGCCTTCGAAGAAGCGCCTTATTTAACAAT
GTGGCACAACATTGTTCTCCATTTCTCAACATTCATTTTTGGGATAAGGGTCGGTGTCACTAGGCAATGTTCCCTTCTAC
CTCTAATTGAGGTGAGTTAATGTGCGGGCAAAAATATATATTTTTAATCATTATTTGTCTCTCATTTAGTATATTTATTT
ATCCTTTTTGAGCATGGATTTTATAAATTGTGCTTAATAGTGTATTTTATTGGTTAGAGTAAATTGGTGTAAAGATGAAG
AAATCTGGAGCTAAAACAAATTAAAGATGAAAGATTTTTGAAGGAAATTAAGCAAGTAGCTTAATGGATTAAATTCAATT
TAATAATGTATAATATATAAAGTGCAGAATCGTGAATTAAAAATTGAAAATTAAAGAATCTTTCCATGTGTCACTCACAG
AAGGCACAACAACAAACACCATTGAAGTCGGTCACTGTATTATGCGGAACCCAATTCCTTTTGGTTTTGGGTCCCAATTT
ATTTTGGACGCAATTATTCTATTTAGGGATTTCTAAATAAATAAATAGCCCATAAGAATAATAATTGGAGAGGAATCAAT
CATATACAAAGTCGGCAATACTTTTTAGGGTTCTATTCTTCTTTTTCTNNNNNNNNNNNNNNNNNNNNNNNNNNNNNNNN
NNNNNNNNNNNNNNNNNNNNNNNNNNNNNNNNNNNNNNNNNNNNNNNNNNNNNNNNNNNNNNNNNNNNNNNNNNNNNNNN
NNNNNNNNNNNNNNNNNNNNNNNNNNNNNNNNNNNNNNNNNNNNNNNNNNNNNNNNNNNNNNNNNNNNNNNNNNNNNNNN
NNNNNNNNNNNNNNNNNNNNNNNNNNNNNNNNNNNNNNNNNNNNNNNNNNNNNNNNNNNNNNNNNNNNNNNNNNNNNNNN
NNNNNNNNNNNNNNNNNNNNNNNNNNNNNNNNNNNNNNNNNNNNNNNNNNNNNNNNNNNNNNNNNNNNNNNNNNNNNNNA
AACTAGAATCATATGAAAATCTCAAGAATTAACAAGCAATCTAGGGGTGCGGGGATTATAAATCAATTCCATATAGGGGT
AATTGTGTTGCTCTATAGTGATGAATATTCATGAATAGGCTAAGTCATCTTCAATGATGCAAATCTTCCTTCGATCTCAT
AGCATCCTTACATAGAGTCTCCTTTTGGTCTCATCTATTCTAGGAGGACTATAATGAGAAGGACAACAGACCCGCTCACG
ACAATAAGGAGAAGCAGTGGTTCGAATCCACATCGTGAGCTTTAGTGCACAAGTCGTGTCTCTTTTGATGCAGAAGGGCA
AATAGATCTAATCCATAACCTCTATTTTCAAGCAAGTTACAGACATAAAACCTAAATTGCTAGTATTGGACTAATTACCC
ACTTCAATCAATCTCTTTGGAGCATCGAACGAAAATCAGATTTAAAAATTAAGTTTGCAACCTTAACTCATAAATTAACC
TCATGTTAATTAGCTTAAATTAATGTATGAACAACAATAAAAACAGAGCATAGCACAATACCCACTACATTAAATCAACA
CCCAACCCCATAATTGCACCCCATGATCTTGTTTTTAACCACCCATCACAAAAAGTAAAGAGATTATACCTTCCATGAAA
TCAGCCATGGGTAACATAAAATCAATCAATTACAAGTAAACTCACTTTGGATTAAACTTCAATTTCTCAAATTGCATCTA
CCATGGTCTTGTAGTTGCTCTATTCTATGGTCTTGGTCTTCTAAGATGAATCTGGTCCTTACATAGATGTTTCGTTCAGT
TAGGTAAGAGTTGGAGTCCAAAATGGATTCGGAGGAGTTTTTGGAGTTTTGAAGTGAATTTGAGGATTTCCCTCTTAATC
TGAGTTCTGTGTTAGCGTTGTTCAATCCGAGAGGGTGTTGGAGGGTCTAACGGAGCAGGTGGACTCGGTATCCTCATCCT
TTCATGCCTTCAGACTGTTTTCATCCTTCCACTTTTGTGGATGAAAGTCTTTTTAGTAGTGGATGTTGTAATGACCCTCC
AGGTCATTTTCTTTATTTTCCAATTTTTTTTGTACTAGTTTCCGTATTTTGGAGGCTTTAAAACTACAAGGGTTGACTTC
AGTCAAAAGTTTAGGAAGACGGCCTTAGAATGCAATTCTAACGGTTTCATTACCTCCAAAAGTCAATTTTAGGTTAGGAT
CATGGTTGGTTCGGGCCCCAAGACTTCTAGTGTGTGCTTTTGTCGTTAGGCATTTTAACTTTGAAGCTTAAGCCAGGGGT
TGACTTTGGTCAACATACTAGGTAAATATGCTCAGATGAGAATTATGTCAACGCGCTTAGCTCCGGAATGTTGAGTTTGG
TCTAGAATGACCTTTCGTGCGATTTCCTAGGCTTCTGGTCTCACTTTGAGCCTTCTTGTGGTTTTTAGCTTAAAATTGAA
CTTGGGTGTGGGACCCACTTTTCATCAAAACAACCTCAGACAGAAGTTTTGATATTTCCATTGAGTTCGAAATGACGAAT
TTGATGGGTTAGCAAATTTCTTTTGCGTGCAATGGTTTTCGAACGAATCTCGGGCACCCCGCTGGAGAATTCAAATATTG
AGCAAATCAGCAGAAGGTCTGATATCTGGTGTAGGCTTTGAATGACCAGAATTCTGGCCTTTATCAACTAGTAATAGCTT
TAGCAACCAAAATCTCTGTTATTTAAATAGCGAAATTTTAGCTTCAATCCCCAACTTCAATATGCAATTTCTTGAGCTTG
GGAGCTCTGATTGAGGCGATTCAAATAGTTGGGGGTCCGGGTTGATTGTGGCTACACATTGGAATGTTCATAAGTGTTGT
GGGCTCTCCGTTCTAGGTATATTCCACCCCACAGGGGATGCCAGCTCTCTTTTATTTTCTGCAATTGGTGTTTTATTTGC
ATGTGGTTGTTCGGGCTATTCCAGACATGGAATTGAGCCCAGTTTCAGGGCACAAGCTCGGTAAGGGTTTAGGATCTTTT
GATGGAGTCAATTTTGGGATTTTTGGTGCGGGTTCCATATTTCTATTTTGACCCAATTTTTGGGTCCATTTTCGATTGTT
GTGAATTTAGTGTCTAAATGTTCATAATGACAATGGATCAATAATTTGATAGTTTGGTAGTGTTTAGAGGCGTTTCGGGA
GAAGATAGCTACTAAGTGGTGGATTTGGAGCACTCGTGATTGGCTTTAAGGTAGGCTTTGGTCTACTTTCTTGATTGAGC
TTCTTAATAAGGCCTAGTATAGATTTCATATACTTTTGGATTATCATTTCCGAGCATTTATATTTCCCCCTATTATTTCA
TCTTTTCTTGATTTTGTAGGAGCCTTGAGCTTAGTATGGGTGTTGGGATCCTTAGTTTAGCCTTGTAGTTTCACTTGTGT
TGTAGATGTTCTTATTTATCCTTTTTAGGATTGATTCTTGGTGACCTTAGACTACGCTAGACATTAGGTGCTTTAGATTG
TTTTTTACCACCTCATAGTTGCAATTTGCACCCTATAAGGCTAGTATTAGGTTGTTCTCCTTGCATTGGTGTATGTGACC
TTGGTGGCTCGTTGTCGCCGCAAGTTGGTCCTAACTATGCTAAGTCATGGACTGCAGTGGTATGATTGGGGTAGGATGTC
GTCCCTTTAGTTCGTTTCCCACTTTATTGATTTGAAATGTTTTCTTAATCCCTTCACTTGTTTTTCATGGTAGGTTTGTT
GTATTCGTATTGAGCTTATGATTATATCTTTAGGCCCAAAGCCATATGCGAGGACCTATTGGATCTGAGGTTAGTACTCT
ACACCTTTGATAGTGTGGTTTGGTTGGTTGTGTACTTATTCGAATTGGAGTTCCTTGTTTGGATGTTGGTGATGGCATGC
ATTGCATTGTTTGTTCATTCTCACATATTTGTTGTACGATTTTGGTGCGTGCATTGGCATTTTTATCTTTCATGTTGAAA
CACTATTTTACTCCACTTTATTCTAAATTAGTTTTCGGGAGTCGTACCACCTTGATCACTTGATTTGTATTTTGAGATTA
AGAGGCGTAAGGGATGTGCTTCTTTCCTACTTGATATATTAGAGGCATCTCAGATATGTTCAGTTATCACTTGACTACCC
AGTGCATTGACGCCCTTTCTTGAATTCTTTAGGTCTTACTTTCGCCCCCGGGTAACTCTTGCTAGCTGGGATGAGAGCTT
ACTATCTAGATAGGTGGCCCAGATTTGTGTGAGATCCTCTTTAGAGTCGACACCCCCCCCCCCCAGGTTACTCTTGCTAT
TCGGGCGTCTTATGCCCCTAGGAGTGATCTGAGTGGCTGGGCGGCCTAGATTGATTTGTTACTTCTGCTAGCTGGGCTGG
GAGTTGACTAGAATGTTATGGTTATGGTTTTGGATAGTCACTAATGGCTGTTCTTCTCACCCTACATTCATATGCATTGC
ATATCACCAATATACTTATTTGTTGATTGCACCTGTAGTTTATGGGGGACGGTTGGATTATGTTTGTTGTTTCTAACTTC
CGGACTTATGAGGGTCTAGTTAGGTTATTGTTTGACTATATGTTATCTCTAATGTTGTTTTACTATTAGTTGATAGGCTT
GGACTATAGAATCGTGGATGTGGGCACTCTTGACCATGAGTAGTTGACTTGGTATCTTAGTTGCTTACGAATAGGTTCTT
GGATTGCGTTCTAGGTACGTTCTCGACTCGACTTCTTACTCCTTGTACCTGTTGACACCCAATTTTGACCCTCCACAATT
TAATGAATTTTCAAGCTTCTTTAATTGCAAACAATTTGAAATCATTGTTTTCAAAAATCAAAAATGCTTTCAAAATCATT
TTCAAGACAATTTTACCCCATTTTCCTATAAAATATATCTTTATACGTTTACAATATAAAATTTATATAGTTATTACCTT
TAACAAATATTTGAAAATTTGTTTTATCAAAAATAGTGTTTTTCATTAAGGTTTCACCTTTTTCCTTTAAAACTAATTAA
TTCACAGTCTAATTAATAAATGATCTTTCATTTTGAAATAATTATTTTGTGTTGTTAAAGTCAAGAAGCTTAAGTAATTA
GTTAAACTTATAATTTGTCTCGATTCCACTTTATCAAATTTAAATTAACTAAAGGGCAAACTACATAAATCCCATTAGTT
TAGGTCCTAATTACTAAGATTCCCGATATTTTCAAATATTACTTTCTCTACCATATTTCATGCTTAGAATACATCAGTCT
GAATCCACAAGATATATATATCTGTCAAATTTTAAAACCAAGATACATATTTTATTTGTTTAAATTAATTGGTTGTAAGT
TGTAACTGATTTTACTTAATTAGAGGAGTAATTAAGGATTTTCTAAATTCATGGACAATTAATTCTAGAAATTTAAATTA
ATCAAATCACTTAATATAAGGTGGAAATCAAGAAGTGTATTTATGTTTAATTAAATTTTTTTATTATTCTTTGAAATAAT
AAATTCATTAATGTTATTAATAAAAAAAACAAAAACATGTATATCTTGGTCATGTAATTTGATTAATTTCATTTTATTAA
TCTTAAATATAAATTCATTAAGTTGATGTATCTATTATCAATATATGATATATCCAACAAACTAAACAGTAAGATACATG
AGTATCATACAAGTACATTCATATGTATCATAAAAATATCTAGTATTAATTTCATGCATCTATTAACAATATATAATGTG
TCTAACAAACTAAACACTTAGATACATGAGTATCATACAAGTACATTCACATGTATCATAGAAGTATCTAGTATTAATTT
CATTATTGGCCAAACACATAAACAAATCCCTAAACTTGTTGGGGTTTTCCCCTCAGGTACCTCAACTACGCCATTTTCCT
ATTGAATCATAGAACCACCCATAATATGTTCATTTTAAACACTATGGGCTATGTGGCACAAAACTTCTGCAAATATTTTT
TGTTGATTGTGCGCGTGAGATCCACCTTTCCCACATGGAAATTGCAACCAATCAAACTTCAATCCATTTACACGTCAGCG
CCACATAATCATTTCCCAAACCCAAAAACCTAAAGCCCTTTCATTTTCCCCCCAAAACACTTCTGACTTGAAGAAGAAAA
AATCGATGAACAAGATAACTTCGACATTGGAACTTGATGATTAAGAAGAAATCAATGAAGAAGAGATATATTGTCACGAC
CCAAAACTAGTCATGAGTGGCACCCACACTTAACCTCCTAAGTGAGCGAACCAACGAAGTCAATCCCAAATCATATCAAT
TGTTCAACTATGAATAACAACTATAGCGCGGAAGCTCAAAACTTATTAGAGTAACCAATCAA
>mtp_5242.scaffold_2
GAATTCTTAAAAGTTTTTTATTTAACTACAAAAAAAAATATCTGCACTTTATTATCCAACTATTTGCTCTGTTTTACCTA
ATATTTGTGTTATTTCTAGTAAATTTTATAAATTCAAAAATAAACCAAGATTTGAAGAATCTGTCAAGAAAATGATTGAA
AAAATTTAAAAATATTTTATTCCTATTCCTCAAATTCATTTAACCGCTTGTTTGTTAAACCCACATTACAAAGATGAAGG
TGCATCACGAATGGTTGATAAAATATATTTTAATTTGGGTATTGATAGTGAAGATGATGAAACACCTAGTTGTCAAGATG
TTAAAGATAGTATAAAAATTGAAGCTAGAAAATTGTATGACTTGTATAATTCTAATATAATGAATGTAGTACGTAATGAA
GAGTCTCAAAGTTCTAGGAGTAGATATAATAATGAAGATGATATTGATGATATGATAGATTCTTATATTGAACTTTCTCA
TAATGATAGAAATGATTTTGATGCTTATATTAATTAAAATACAGAACCTACTACTATTGATCTTCTAGAATGGTGGAGCA
ATCGCGGCCAGGGATTTCCAAAACTTCAACCGGTTGCTCGAGATGTGTTAGCTATTCAAGCATCTTCAGTAGCTTCGGAA
GGCGCTTTTAGTGCAGCAAGATTTCAAATTGGAGAGCATAGATATTCATTAGCAGCAGATAGCTTGGAGATATCAGTACT
ATTTAGAGATTGGATTAATGGCGAGAGAAGGAGTTATGGTCGTCCACCTTTACCGACCAAATTTGAAAATGACGTTGATG
AAATAATGCAAGATTTTAGTGACGACGGCATTGATGCAATGGAGGAACTAGCTAATCAACCAATTCCAGAGCATGTTACT
AGAGAAATGTTAAATGATTTAAAAAAAGATTTCCTTGGTAGCATGAACTATTAAATTTAAATTTCTATTAGTATGAGTAT
AATAATTCGAGATCTAATTCAAACAGAACCCTTCCTAGAAGGTGGCTGTGTAGATTAGATTTTTTAATACTGTACAAATA
TTTTGTAATTCAACTTGTACTATTTAATTAATATTAATAAAAGTATAGGTTATTCTCCTTAATTTTTTTTTATTATTGTC
TTGACTCTTGAATTTAAATTTTCAAACTTTTAAAGTGTGAAATTTAAACTTTTATAGTTTTAAAGTTTGAATTTAAATTT
TCAAACTTTTAAAGGGTGAAATTTAAACTTTTATAGTTTTAAAGTTTGAAATTTGAATTTAAATTTTCAAACTTTTAAAG
GGTGAAATTTATAGTTTTATAGTTTTAAAGTTTGAATTTAAATTTTCAAACTTTTAAAGGGTGAAATTTAAACTTTTATA
GTTTTAAAGTTTGAAATTGAATGTAAATTTTCAAACTTTTAAAGGGTGAAATTTAAACTTTTATAGTTTTAAAGTTTGAA
TTTTATTATTTAAATTTTCAAACTTTTAAAGTGTGAAATTTAAATTTCTATACTTTTAAAGTTTGAAAGTTTGTATTTAA
AACTTTAAAAGTATAAATTTTTAACTTTAAAATTATAAAAATTTTAATATTATTTGATTAATGTTCCTAATTTTTTAATT
TTAATAATTTTTTAAAAAAATTATATCCGTTGGGACCCGGTTTCCGGTCCGGTCCCAGTCTGTTACCAGTCCGGGACGGG
TATGCCATATTTTTTCCAGAATTACCGATTCCGGTATGGTTCTGGTCCGTCCCGGACCGGTCGTCCCGATTCCGGTTTCG
TTGCCAGCCATAGTTGTTGGTGAGCCTCCTTGCTTCCAGAGGATCCCCCCTTTTTATTGTTTTTATTATTCTAGTTCATT
AGGATGTCGTGGGTCTTATCCCGACGTCCATCTCAGTATTAGAGACTTCATAGACAGTTAGATATTGTTAGTTCATGAGT
TTTATCCATTTTCAGTTTTAAATGTTTAAAGACTTGAGTTACCTTTTTGGCAGTTGAATGTTTCTTTTAAGACATTCTAA
GTTTATTGCATGAGTTTATCTTTTGAGACGATTTCATGTTATTTAAGTCTTCCACTAAGTAGTAAGCCAAGCCAAGGGTT
CACTTGGGGCCAACAATGGTTCTCGAGTGCCAGTGCCGTCCAAGGTGTAGGCTCGGGGCGTGAGACTGATATTAGGAGAA
GAGACTTAGATTTTGAGGTGAATGATTTGGTTTATTTGAAAGTTTCACCCATGAAGGGTGTTATGAGGTTTGGAAAAAGG
GGAAGCTTAGTCCCCGGTATATTGGTCTTTACAGAATATCCAAGAGGATCGGCAATGTAGCTTATGAGTTGGAGCTACCG
TCATAGTTAGCAGCAATCCATCCAGTGTTCCACATTTCAATGTTGAAGAAGTGTATGGGAGATCCTTCACTTATTATACT
GACTGAAGACATTGGTATTAAGGATAGCTTATCTAACGAGGAGATCGATATTCAAATTCTAGATCGTCAGGTTTGCAAAT
TGAGAACAAAGGAAGTAGCATCAGTCAAGGTCTTATGGAGGAATCAGTTTGTTGAGGAAGCTACTTGAGAGGCTGAGGAG
GATATGAAGAAGAGATACCACATCTCCTTGAATCCGGAGAAATTCCAAATTAAGGTACTAATCCCTTTTCTTGGCATTTA
TTTTAGTTGAAATGTTGTATTACTATGCATATAAAGTGTTTGAGTTGGGTGTTGATTTTACCACCCTTAGTCTACTTAGA
GTAATCTCATTTGAGGATGAATGTTCTCAAGGGGGAGATATTGTAACACCTCGGTATTTGAAAGAGCTAAAAAAATAGAA
AGAACTAAATTCGAAATAAGCTAAATCTAAAAAAATTCAAGTTATGCTTAAGTTATGAGTTTGGGTTAACTTCAAACAAT
CATAACTTTTAGTATAGGATGAGTTAGGTGACACATAAAATATTAAATGAAAGGTCTTGGAATCCTCTTTCCAACTCCAC
CGAATTTGCTAATTTTCGAGCTCGTATGAGGGAGATATGACTGTTTGAAGTCAAGCTGTTCAATTAAGAAAAGTTACCCG
AAAATATGAGGGGTATTTTGGTCTTTTCTTTACCTTTTCAGATTTAAGCATTTTTAGTAAATAATTAGGGGTCTAAACTG
ATGTGGTTCAGTTTTCCCAAATCAAAAATACGCTTAGGGTTTTAGAAAAGAGTTCAAGAAAAGAAAAGAGGAGAAGATTC
AAGTGTTCGTCGAGTTCTTGAAGTTTTCTTGCAGATTTTCGCCAAGGGTTTGATCCCTAAGAGTTATGCAAGTTCTCATA
GTGTTGGGTTCGTTCACCCACACGCCAATCATGTTATTTTCAGTGAAATTTCATTTCTTGAAGTTGAAGGATTTTAGTTC
TATATTAGTTCTTGAAAGTATTGTTTCCGTTCTTGAATTAGGATAGGTTTGATGAGTTCTTGAGATACTTGTATTAAGTT
TAAGAGTTGTTTTCGAGTAGATTATCGTGTACATACGTTGAGTATTCAATTCTAAGTGATTGGGGATGAAACCATTCGAT
TCTAGTCGAATTTAGGTCAGAAAATGAGTAGAAAAAATCGTCGAAATTGGATGGGAAAATGGTGGCGCGACGCGCCACAG
ATGTGCTAGCAGTGTACCAGAAATGGGTCTCTGAACTTATGGGCTGGTGCCCCACTCCAGTAGTGCACCCGGGTCGTCTG
CCCCCACCCTTTTTCCGCCGTTAAGCTCGTCTAAGTCCTTCTAAAGTGTACCTTTACTTCCTATTGATCCTAAACACTCT
AAACTACTTCTAAACATCTAAAAATCGTTCAAACATGAATCATAACCTTGAATTCATAATTTAAATTCAAGGTAGAGCTA
AGAGTCAAGTCTTTAGAGTTCATTCGAGTCATTTTAATAAGTCTTTTACAATCGTTTTAAACTTGTTTTAAGACTTGAGC
ACTTGAGTTTGAGAAAGAGTAGAGTAGAGTTCATTTTCTTTAAAATGATATATGGGAACTAAGTATTCCCAAGAGTAAAT
GTTTTCACATTTAAGATGAGAGGAAACACCGATTTCCAAAAGAGTTTTCATAAGCAGTTTTTAGTACCATCTCTTTTAAG
AGAAATATTTTTGAGTAATAATCTCAAGCCACAAAAAGAGTTATGTTCATAAACATATGATCCAGTTATATTTTGGGAGT
AGTACTGAGCACCGATATGGGGACGAGTTCAGATAACTCAAAGTCTCCATAAACCTGTAGTCACTGTGAGTAGAAAGGGT
CATACTTTTTAGATGATTCCTTATTGCTTTTTAGCATAGACTAGTGGATCTACTTAGTAGTAGGTCCTATACCCCAACAA
AGTATAGGACAGTTTTAGCAACGTGGACTAGACGATGTAGCATCACATAGCTCATAGTGATGGTTGTCGGTTAGATAATC
TCCCATAGAGTTAATTGTATTTTTATATACAAACTGAGTTACATTGTATTTTTCAATAAATTGAGTTATTGTCTATTGTT
TTAAAAACGTTTCTTTATAATGCATCTTTACACTGCTTTATATTGAAATTAGTTGAGTTGAGTTGAGACGAGGTAAGTTG
TTTCTTTATCTCCAGTTTAAGATTATGTCTTGTTTAGAATTCCCCTCACATGCTCGTACATTCCATGTACTGATGCCATT
TGGCCCGCATCTTTTATGATACAGATACAGGCAACGAGGATCAACATGGTAACACCCCAAAAATTTCTAAGTTAAGACCC
GAACTATTCTTCATTTACTTGTTGGGTCATATCGGGCGATTCTTAAATTGTCCATATGTGTAAGGTTAAATTCTTTAGTG
TGGGAATGATTTTGGATATCAATTAAGGTCACTAGAATCTCCTAGCACAAAGTTGAGTTGAAAGCTTCCTTACCGATTAT
GTTTTGATGTAAGATTTTACTTAGGTCAACTTCAAATGACCATATCTCTTAGAATATAAAGATTTACGTGACCCATAACC
CATAACATTAAAGGTATTTGAATCCTCTTTCCAACGCCACTAATTTCGCATCAATCCAAATTTTGAGTAAAAAGTAATGA
CCATTTTAGTAACCTGGTACAGTGCAGTGACAAATTAGCCCACGAGAAAACATTAAAAAGGGTCGTTTTTGTCTTTTTAC
CACTAAGAAAACCCTAAACAAATTTCTTGACTAATTAAAGACCAAAACAATTATATTTTCATCTATTAATACACTTTCTC
TTTTCTCACAAACCCTAAGGCAAAACCCTAAGGAAAAATCAAAGTAGACGACTTCAGTCAAGATTCTTTCCATCTTTTTC
AAGATTCTTCTTCAACGTAAGTTCTTCTCCAAGAATTCATTCTTTCCAACTCAAATTCCCCCATACAATTATGAATCACT
AATGAAAATCATAATCTTGTCCAAGAAACTAATTTAACAATCTCAAGAAACGTTATCTTGATTGTTTACCTTCAAGCTAG
GGTTTCAAGGCTTCTAATCAAGTTCTTTTTCAAGATTCTTCAAGAACCTTGTTCTTCAAGGTATGTAAGGCTATCATCGT
GTTGGACTAGTTCTTCCTCACGCCCTACATCTTCTTTCAAATCAATAAAAGAGTGATCTAGGATTCTATCCCTAGATTTT
AGTATTCTTGAGATGAGTTGATTTTGAGTTCTTGAGTTCGAGATTATTTTTGAAATTCTATTCCTAATTATTGAATTGTT
ATATTTTATGCATTAATATTCTTGAGTTGATTTGTTCATGTCTATATTTCAACATAAACCCTATGAAGTGAGTATTTTTT
TAGATTAGTAGTATCATTCAGTTCTGAGTTCTTGAGTTCTGAGTACTGAGTTTCCATACTGCTATTAAGATCCCTGAGTT
GATTCATTCATGTCCATAATACAGCATGAACCCTATGAATTGAGTTATAAATCTTGAGAAGCTTTCTAAAGCCATCACTT
GAGTTTTAAACTGAGTTTTTGATAAAGTAAAGATGAGTATTGAGAAAGAGTTTTTAAAAGATGATTAGTATGACAATCGA
GTATGCCATCAATGTTTAAGAAGTATGGTAGCTAGATATACCATCAATGTTTATGCAGTATGGCCATTTGATGACTTTTT
CCCTTAAGAATGATGTCAAACGCTCTATCATTGGGCAAAGTACGTCATTTAGCACAATTGGGGTTACTCAGACTTCACTC
GACTAGACCTAACAATATTTTACCGCAACCCAACAATATTTTAATCAAATTTAAGGCACAAAACTCTAGAAATCAACAAC
TTAGGCAATTTATCACAATTATGAAACTACGATAGGCACAAATAAAACATAATTAAAATTTCAGATAGGCCCAACACACA
TCAACAAGATTTACACAATTGCAATTGAGTTCAACCGCTAACCAAGAGTTCGGGGTTCAAAACTCAACCTTTAATGCCGA
AATACGAGTTTGTAAAGCTAGGCTGTAATGTATTTCACTCCGAACACGAAATCAACGAGCAAGAAGTGATAAAAATGCAA
GAATATCGACAATCAAAAGTGCGTGTGTGATTATATGAGGGAAAAACGAGGGAATATGAAAGAGTTTGAAAGTTTAAACC
TTTGGCCTTTTCAAGCCATTCAGTTCGCGGCCCTTCGGCGATATTAGTCGACCTCGCCGAACCACTCAGTGACAAAACGA
GTGGTTACTTATGTCGCCAAGTTTTACAGGACCTCAAGTTAATTTGGGGGTCCAAACAGCTGACAAAGTCGGGCTCGCCG
ACCTGTTCGGTGAGTCGCCGGCTTGTCCCTGGTCCCGTTGAGTTTTACAGGCTCTCACTTGTGATTTTTGTGAGTCCAAC
AGCGGTCCAAGTCGAGTGTGCCGACCTCTTCGGTGAGTCACCGACTGGATTCTTGGCTCGCCAACCTGTATTTTCAAACA
TATTCCACTTTTCCACCTGCACAATCAACACCCATTATTCGAAAATAAACACAAAGCATCAAAAACTTGGGTTGCCTCCC
AAGAAGCACCTTAGTTAACGTCGTGGCACGATGCAAGTACCCACTTAAGCTTTGTTCTTGGGGTTTACCATAGTATCACT
AGACACCCCCCTTGTTGTCTTGGGTTGAAATGAGACGAAATATGACCCATTTGGGTCTCCAGTAGCTTAATAGATATGGA
ATGAGAAGCAATCATCTGATTTAGCATTGAGACATTCTCTATTATCTCTTTCAACATTCTGTTGTGTTATTTGACTTTGT
GGAGAATGTGCGAGAGTATATCTTTTATCTGTCCACCCTCATAATTCGTGGGCTTTTTACGCTTATGAGGAGGAGTGTAC
TTATCTTTCTTTTTACATAGCACTTCAAATTCCATTACATTTTTGGCCAAGATATCTAGTTGGGTCAATATTTTGGCTAA
ATTCGGGTTCCTCTCATGCTCCTTGTTGGTCTTGGTCATGGGATCGTGGAGTTGGGATACTATTGCATTGGGTTGTCGCA
TTAGACCACCCGGAGAAAGTTGGTCAGCCACTCCTCTGTTTTGATGACCAAGACCTTTTTAGAAATAGTCAAGTAGCATA
TTATTTGGAATTGCATGAGTTGGGCACTGCAACAACAATGTCTTAAATCTAGCCACAACTCATGGATTGTCTCACCCTCC
AAGTTCTTGAAATCTAGGATGTTGTCCCTAAGAATCATCGTCTTTGAAGGAGGGTGGTCAACTTGGTTACCGTTGCAACC
ATATACGCTCATTTCTTATGTTTTAACAAGCAAAACAAAAACCAAAACAAAAAGTAAGTATATTCAACCATGACTAACAA
AAATACAATTCAACTTCACCAAAATAATTTCAATCAACACCACTCCCCAGCAGCGGCGCCATTTTGATTTTGACGTTTCA
AGCATACCTCATCAAATTTTAGGTATTCAGCGATCGTAAATCAGTATAAAACCCAACTAAATGAGTTGGGGTTGAATTCC
ACAAGGAATGATACGTGTTTCAGATTCAACTGGGAAGTATAAATGCGGTCAAATCAATCATAGGAGCAAAAATTATCGAA
TAAAGAAATAATTCAAATCAGGGGGTGACACGAATGTCAAATGAGGGCTTTGGCTTTGATTATCAACTACGAACAGAAGT
CACAAATAATAATAATTAACAATATTATGAGACAGATCCTTGGGATGTGATCAATTATAGGTAAATATACACATGTGGGT
AATTGCAACTATTAGTAAATAGCTAGATATTAGTGAGTAGGCTAGGCTATAAGGGAGGTCATTTTCTCTTGAACAATTTA
CCCCGAATCAAATGATTTCTCTCGAACATCAACAAGTATGCAAAATAAGACCAGCCCACACCTTAATCCATTTACTCTTT
CGAGCTAGATGTGTGGGAAAGGGTTTAGGATTTACTCTCTCGAGCTGAACCCAAGTCAACCCAATACCCACAAACCATCA
ACCAAAGACATTAGTCCTAAAACCTTTCTTTCGAGAAAGACAAGAACACAAAGATAGAACTGCATTTGCAACTACAATTC
TTAAATTAAACCACAATTATTGATTAAAGTCACTTTGAAATAACATTTAAACTAACAATTAGCAATACCCATAAGATAAC
TCAGCCCCTAATCACATGATCACACTCCAAGAATTGGGGTTTTAGCTAGACATTATAAAAAGGTAAAAACCGTTACCAAA
TTGATTATCCATCAACTGGGTAAGAGTGATTTCGTCCTTATAATGCTTCAATTTGATGAATCTCAAAGACCCACTTCCAA
TTTCTCGAAAATGAATTCCTTCAATCCTTCAGAGCAAATGAAAAACTAGAGAAAACTCTCTCCAGATGCTCAAAACATAA
TAATAATTTGTTCTACAGATTATTTGATACTAAACTAAATGTTCCAAAATATATTTCTAGTTGGCCAAAAAATATGTGGC
GAAGAGTCGATCGGTGAAGTAAGTAAGGCTCGCTGAACCACTTGGCGAACCGCCCTTTGGTCTCTTCCATTGCCCTTTTG
CTTTGGCATTCAGCATCTTCAAGGTCTGTAACTTTGGGCGATCTATCACTGCATCGCGAAACTACTCAACGATCCGCCGA
CTACTCGTTTCTATGGCCAACTTGATTTCTTCCCTCAGGGCTTGGCATATTGGAACTTTAGGCGGTCAGATAGCCATTCG
GCAATTCACCAAGTGAACTTGGCGATCACCAGTCTTGCCTTTCTTCATTCTTTCAGCTCATTTTTTTCCTTTTTGCATAT
TAGTTCCCTTGCTTTGTTCGTCAACCCATATTCCTAAAAACCAAGGATTTAACATCAGTTATTGGCACAAAATAATCATT
TGAAGACACTAAATCTATATAAACAAAACCCTAAATGAGTCCAAATCTCAGACTTATCACACACCCTCACAAGGTAGTCA
CAAAGGATATGGAAGTTTGGGATCCCTCTTAAAATTTCTACCCAAGATCATTCAAGGCTAGAAAATTAGACTAACAAGGC
AAATTCTATGATTTTACAAGCATGCTTCAAGTAAAACCTCACCACGCATGACACTTCAAATACAATCATTTATCACAGCC
CGAAAAGATCAAAAGCTTACGTGCAATGTTCATTGAATAACTCACATCAAAACACAGCTAGTCCACATAAGATTCAAAAA
GATGTTCAAAAGTGCAACCACATCGATTTCTTTCTTACAATGCAAACACTATACACCATGCTCATCGTGAGTACTATTCA
AGACATCGATATTGAACACAATCGATCCTCGAATTATTATCAATAAAAACTCAAGCATTTCATGATTTCCAAACTCATGG
GGTAATTGAAAATTTGAGAGAAAAAGAAAGAGATCAAATGAGATAAACCAATCGAAACATTATAATTGAAACAAAAGCAA
GAGATTACATCATCCAAAAATTGAAAATAACAAAATACAATAAATACATAAATATTGGTACAAGTGCCCTCACCCCACCA
AAATAGCAACAATAGTGTCCTCAATCTGAAAATAAAAGAGTACGGGAGGAAAGGTAAAGAGTCCCCCTAACATGCTATAT
TTGTAGAGTGCTTTAATCAGGAGTCTATGGAGGAGTGGCATCATCAGGGACATGAGTTCCCCACAATATGATCATAGGAG
GTAGCAGTGTAGGCTCATCCAAGGCATCAATGCCTGGCACAACAATAGAAGGAATGGTGGATTCTGAAGAGACTTCACTA
GTGCCTACTGCGTAGGTATCCTCAAGAGACCTCTCAAATGTCGCATGGACCATCATCTCCTATATATCCTGCAACTCTGT
CAGTGTCACAATAATCCTCTACTCATCCTTATCTCTCTTCAACTCATCCTCATCAATCTCTTTAGTTAAATCATCTTCGG
CTCGATCATCCTCTCTCTTAACATCATCAACATCACTATTAGTTGTATCATTAACAATCGGATGCTCAACCACACCAGAA
GGAAGTTCATTACTAGGCATAGTCGGGGCACAGACACCAGCATATCAGGTAGGGGAACCTCACCCCACAACATCGATATA
TCTGTAGACATCAGATGGTCCACATAAGCCCTCAACATATCAATCTGACCACTCATAGCAGATAACACATCTGAGCTACC
CTTAGCCTTTTTCAGGGCCTTTAATCTAGCATTGAGGTTATCTAATCTCACACCATGCAACTTAATAGAGACCTCACACT
AAGTCAAATGAACCCTAATGGAGATAAGGAAGCCTCAATTTCCTTATCAATCAATGAGGGCATATCCCTCTCAACCCTTA
CAATCCTTACATCTGTAGATCGGGGAAGATTGGAAATTTGATAAATCATGGCCTGGGTCAAGAGGGATGAGAGATAGGAG
CAGGGGCAGGTGCATCAGCAGCAGTAGAAGTGAAAGGTACAGAAGAAGGTTGGGGTGTACCTGACTGCTCTATATAAGGG
GTAGATGGAGTGGCCTCAGAAGCAACTGTTGCAGGATCAACCACGAGTGTAGTGTATGGTGATGGCAGATTCCTCTAAGC
TATGTCATTCGATCCTATCGATAGCTGGCCACAATCCTTCACATGTCATTGGAGGAAGACGGGGTGATCCACACATGAGT
CATTCTCCAAAAGGGAACTCCATCGTTGTCACACAACTATATGATCAAGACCGGAAAAGGTAGGGAGGTCTGCGTATGTC
TAGGTCTCTATAAAATCTCCTCTACAATAATCACCCCCATATTAATGTTCTCCCTGTCAATGATTGTACCAACCAACACC
ACCTTGGAATGTCGAAGGATGGATTCATTCTGTGAAGTCTTGATATTACTGCTAATGAATCAAAACCAGTACCGGGCCCT
AACATTCAAATTATTTTTCTCTATTATCGGACCATCAGCCCTCCAAGGTAGAGAAATGTTGCATATCAGTGTTGCCAACC
AACCTTTTAGAGCATTAATGTCATGGTGCATACGTATTGTAAATATGTCAGCCTGATTTGATGAAGTATCCAGGGCAGTG
TTTATTACATCCGTGTGGCATTGCACCTTCTTACCACGCACCTCAACTTAATCCAAGGGCTTACAACCCTTACCCTTTCT
CTTCTTTGGTAAGTCCTAAGCATAGGCCGTGTAAAATTTCATACCCAAGATGGGAATATGGATTACAAGGCCTTGTGAAC
CCCTCAAACTTATGGAACTGAATTGTCTCCCAGATCGTTAGGTAGTCACTCAAAACACCATCTGTGGAGAGTTGTCTCTC
CTAAAAAACATTACGTTCTCCAGCAACCTTGAGCCTGTTGAGGGCTCTTGAAGTGATTATCGGGAAAACTCTGGAAACTT
GAGTCTAAGTAGAGGAAAGAGTTATTAATTTGGACATGATGTCCATTCTTTTTCTTGCAACCACCTTTATGGGTTTCTCA
CTCACACGCATAGAAAAGCGCAGAGTGGTTGGTTGTGAGAGAGAAGCATCAGCTGAATCATTGATAGTTACCCCTCTTTT
CATTTTCAATAGAGGATGAGGAGGAGGAGAGTATCTATTAGATTCAGTATTCATCGAGTTGGTTTCGACGGGCTAAGACA
AGTTTGTCGAAAGTGAAGCTCCAAAATTAAAAAGAACAAGCATAATGGGTGATGTCCTCTCCCACTTGGCGATTCGCCAA
GTGGGTTAGGTAGACGAAGACAAGCCTGCCGAATGGACCAGTGCCAAGTCATATATTCAAACAAGGAAGGTGATCTAGGT
CTTATTCGGTGATTTGCCTAACTGCCTTGGCTAGCAAAGACAAGCTCGCCAAACAGGCAATGTTTAGCCTAGTGCCTATT
AATTTTTACTTTAATCACAATACGCAACAATACCTAGTTCCCAATCAACTTTACAATCTACCCATATACTTTTCTACCTA
TGGGTACTCAGATTCCCCCCCAAATATCACTAATTATTCCTCAAATTTGATGATTTTCCCTTAAGAAAGTCGTCACTCCA
TCTGTCATTGGGCAAAATCATGCAATTGGGTCAACTTTGGACTAATCAGTCTTCACACATTCATAATTATATCAAGACCT
AGCAAAATTCAAGACTCAATTTCAACAATTAACCAACACAACCAATTTTAGTGATTTTAGACACAAGTTCAAATATTTAA
TTCATGGGAAGAGTTCAATACAAACAATGGAGAACTACCAAATGGAATTAGCTAACAACAAGCATCAAATGGCCTTAAGC
ACATACATAAAAACATAATTTTAAGTGAAAGAAACAAGATATAATTCGAACATCAACCTCAAGAAGAAATAAACACAAGA
AAAAGAGGGAGACTAGTGTTGGGTTGGAAATTACGTGAGACAATGCACTTAGTGTGAAATATGATATTGGATGTTTAGGG
AAGAAAAGGATCTCAAAGATAGCAAAGGGTTTTATTTTTGAAAATGAAAAGACTCTTGGCCTTTTTATATCAGGCACGTT
CAGAGATCTCGACTAAGGTCGCCAAGTGTTGTTCGGTGAATTATCGAGTGGAGTTGAATCTCATCAAAGAGGCCTGAATG
GATGTCAAACCTGAAGGCTGATTCGACGAACTCGATAGAGTCCACATAATGTACTTCAGTAGATCACCATTTGGAGCTCA
GATCACCTAAATTGACAGTATACTTTTTCACATTTTCCAGCTTAGAAGGCAGACAAGAATGAGTCAATATAATGTCTTCG
CCGGACACCCTTATGGTTTTGGCATCACCTATTGTGTCATTCGCGACACTTTGACTTCCTTTAAACCTCCAATCACAACA
CACCTTCGAAGAAGCGCCTTATTTAACGTTGTGGCACAACATAGTTTTCAATTTCTCAGCATTCATTTTTGGGACAAGGG
TCGGTATCACCAGACAATGTTCCCTTTTGCCTCGAATTGAGATGAGTTGATGTGAGGGAAAAAATATATTTTTTTAATCA
TTATTTGTCTCTCATTTAGTATTTTTATTTATCCTTTTTGAGCATGAATTTTATAAATTGTGCTTAATAGTGTATTTTAT
TGGTAGGAGTAAATTGGTGTAAAGATGAAGAAATCTAGAACTAAAAAAAATTAAAGATGGAAGATTGTAGAAGGAAATCA
AGCAGGTAGCTTAATGGATTAAATTCAATTTAATAATATATAATACATAAAGTGTAGAATTGCGAATTGAAAATTGAAAA
TTAAAGACTCTTTCCATGTGTCACTCACAGAAGGCGCAATAACAATTAAAGTCGGTCACTGTTTCACACGGAACCCAATT
CCTTTTGGTTTTGGGTTCCCGATTTGTTTAGGAATCAATTTATTTAGTGTTTTCTAGATAAATAAATAGCCCATAAGAAT
AATAATTGGAGAGGAATCAATCATATACAAAGTCGTCAATACTTTTTTGGGTTCTTTTCTTCTTCTTCTTCTTCTTTTGT
TAGACATTAGAAGCTAAAGACCTTTGTTTTGGGGTTGTAGCTACGAGTAATTATTGAACATAGATTCTTTTGAATTAATG
TTGGTTATCACTTAAATTACTTTTGTATTTGATAACGCTCAAATGTCCTCTTTAAAATCAATTAAAGGGAATATTGGTCG
TAGTCAAGAAAAATACCCAACGAAGAGTCAGGGTCGAATCCCACAGGGAATGGTATATCATAGAGAATTTGTATCAAGAA
ATTTGGATTGTAAAATCACTCACTTGTAATAGTAAGAACAAGTGGATGGATGATTCCACCAATTTAATAAAAAGATTTGG
TTAACCTTTATTACAATTAAACTAGAATTATATGGAAATCTCAAGAATTAACAAGCAATCTAGGGGTGCGGGGATTAGAA
ATCAATTCCATATAGGGGTAATTATAATAGTAAGAACAAGTGGATGGATGATTCCACCAATTTAATAAGAAGATTTGGTT
AACCTTTATTACAATTAAACTAGAATTATATGGAAATCTCAAGAATTAACAAGCAATCTAGGGGTGCGGGGATTAGAAAT
CAATTCCATATCGGGGCAATTGTGCTGCTCTATAGTAATGAATATTCATGAATAGGATAAGTCATCTTCAATGACGTAAA
TCTTTCTTCGATCTCATAGCATCCTTGTATAGAATCTCCTTTCGGTCTCATATGTCAATCTAAACAAACCAAAACCTTAC
TCTATTCTCTCTTTCGATGCAGAAATAAGGAAAATAGATCTGACCCATAACCTCTATTTCAAGCAAGTTACAGATATAAA
ACCTAAATTTCTAGTATTGGACTAATTACCCACTTCATTAATCAATCTCTTTCGAGCATCGACCGGAGATTAGAAGTAGA
AAGTAAGTTTGCAACCTTAACTCATCAATTAACCCATGCTAATTAGCTCAAATTAATGTATGAACAACAATAAAATAGAG
CATAGCACAATACCCACTACATTAAATCAACACCCAACCCCATAATTGCATCCCTAGATCTTGGGTTTTAGCCACCCATA
ACAAAAGGTAAAGAGATTATACCTTCCATGAAACCAGCCATGGGTAACATGAAATCAATCAATTACAAGTAAACTCACTT
TGGATTCAACTTCATTTTGTCAAATTGCATTTTCCATGGTCTTGCAGTTGCTTTATTCTATGGTTTTGGTCTTCTAAGAT
GAATCTCGTCCTTACATGGACGTTTCATTCAGTTAGGTGAGAGTTGGAGTTAAAAATGGATTTAGAGGAGTGTTTGGAGT
TTTGAAGTGAATTTGAGGATTTTCCTCTTAATCTGAGTTCTATGGTAGCATTGTTCAATCTGAGAGGGTGTTTGACGGTC
TAACGGAGCATGTGGACTCGGTATCCTTATCTTTTCGTGCCTTCAGACTTTTTCATCCTTCCACCTTTGTAGAAGAAAGT
CCTTTTAGTAGTGGATGTTGTAATGACCCTCCAGGCTATTTTCTTTGTTTTCTGATCTTTTCTGCATTTAGAATTTTCTT
GTAGTGACGCCAAGTCATTTATGCCTTTCTGGGACTGACAGTTTAGTCACCAGGTCATTCGTTTGGATTTTGTGCTAGTT
TTCATATTTTGAAGCCTTCAAAACTTCAGTCAAAAGTTCGGGAAGACGGCCTCAGAATGCAATTTTGACGGTTTCATTAC
CTCCAAAAGGCAATTTTAGATTAGTATCATGGTTAGTTAGGGCCCCAAGACTTCTAGTGTGAGTTTGTGCTGCTAGGCAT
TTTAACTTTGAAGCTTAAGCCATAGGTTGACTTTGGTCAACATTCTTTGTAAATATGCTCAGTTGAGAATTCTATCAATG
CGCTTAGCTCTAAAATGTTGAGTTTGGTCTAGAATGACCGTTCGTGCGATTTCCTAGGCTTCTGGTCTCACTTTGAGCCT
TCTTGTGGTTTTGAACTTAAAACCGAACTTGGGTGTGGGACCCACTTTTCATTAAAACAACCTCAAATGGAAGTTTTGAT
GGTTCCATTGAGTCCAGAATGACGAATTTGATGGGGTAGAAAATTTCTTTTGCGTGCAATGGATTTCGAACAAATCTCGG
GCACCCCGCTGGAGAATTCAGAGATTGAGCAAATCAACAGAAGGTCTGATATCTGGTGTAGTCTTTTAGCGACATGGATT
CAAGCCTTTAGCAACTAGTAATAGCTTTAGCGACCATAATCTCTGCTATTTAAATAGTGAAATTTTAGCTTCAGTCCCCA
ACTTCAAAATGCAATTTCTTAAGCTTAGGAGCTCTGATTTAGGCGATTCTATCACGCCCCAGGGGTACCCCTAGATGTAA
CACGACAAGTGGAACCCCGAAAGGCTCCAAGTAAGCCTCTTAACATATCATCATCACATAAGTAAAGAATAATAGAGAAT
AGAAACACATTTTTAAATCCTTAAGAAAATTTTCATCAAAGTAAGCCAGAAGTCTTGACATAGTCTCATTTAACCATCTA
CTACNNNNNNNNNNNNNNNNNNNNNNNNNNNNNNNNNNNNNNNNNNNNNNNNNNNNNNNNNNNNNNNNNNNNAATGTCAT
TTGTCCTCGGATCCATGAGGACATACCACAAGCTTTGGAGAATAGTCAAATCCCAAGCTTGAACAAGAATGAAGGATCGC
CTCAAACGCCGGAACCTACACTTTGTGGAAAAAGGTACAAAATATGGGTTAGCACAAAAATGTACTAAGTATGGAAGCCA
TGCATAAAAATCCTTAAATCATGCAAAAAGGGACAATTTAGTTGAAACCATGCTCTTTGTCAACTTTAAGAATCATCATG
CACAATAATGTAAATACATAAGACAATCATACCATAAGCAACCCTAAGCCATACTTGTTCAATGCATAGACAAGATCCCA
TAATCCTATATAATACTAAGTATCACTTTTAGGCCACACATTCATGCATATCATACCTTGAAACTCAACCATAGTCAATA
CTCATAGACAAAGGAAACATTCATGTTCATAGCTTGTAGCAAGTAAAGTCACTCTTAGCAACCATTCAAATCACACATGC
ATAACTTCATATATTTTCATAGCATAAGGAAATACCACACCATAACCCCTTTCCAAAGCCTAGTTGTGCAATGCATAAGT
GAGGTCCCATACCCCCACTCACACTAAGTAGAACTCCTTGAGAAGTCATAGATATAGTTCATGTTCATGTTCTTGTCATA
TTCATATTCTTGTCATGTAGGGAAATATAGCCTTAACCGACATAGTCCATGTGAGCTACATGGAATTCGGTGTCATGCCC
CCACACCGAAAATATGTGTCCTACTTGCCTAATGTAGAACTGCATGTATTAGCTTTTAGGTGGATCCACCAGCTAAAGAC
CTATGTGGGCACATAGTTATGGGATATGGAGATTGCTTCTAGAAACCCTAACTACTAACGTGGAGGTTTCCATCTCATAT
TCCTATCCACTCGGTTCTAAGAATAATTCCCTTTGAATTCATGTTAAGTCTTTACTTAGGTTCATGTTCATGAGAGAATG
CCTTAGCACTCAAACCGACATGGTATCATGATAGCTCATAGATTCATTATGTGAGAATGACCATTCAACCTTAGAATCAT
TAATATGTGAGTAAACCTTTCACATCATGTTCATAGTGTTTCATGAGAATAGCCTTTCAATCAACACAACAACATTATTA
TAATCATAGACATTTCATGCATAGTCATGTGTAAGGGTATATGTGAGAAAAACCTTTCAACAATAGAACAATTGCCTCAC
AAACATAGACACCTTGCTTTTTAATTTATTCACAAAGCACATGCATAATTCTCATATTCATGTATAGGTTCTTCATTCAT
AGCCTTTCAAGAACCCTAGATCATAATTCATGATTCACATCTTGCATCACTATTCTATACATGGATATTCACATATTTCA
ATTAGATTAACTACTACATGCATAATTTGATCACAATCCACCCATATCAATCATCACCCACACTTTGAGATCCAATTTGA
CAAAATAGGGGAATTCATGGATTCATAGCTAATTCGTTATAAAAAACAGTAGTAATTCATCAAATTGATCATAATATAAG
ACAATAAACACATTGAAATCGTTTTGAAAGTGAATCCATGCCATAGATTGAAAACCCTAGGTTTTGGAGAATTTCAACTT
TGAGAAATAGAGTTTGAAGGGCTTTATGGAAGGAAACTATCCATAAATAAAGACTACCATGCCTTGATTGGATATCCTTC
ACGAAATTGGAGAGGAAACATGAGTTCTTGAGCCTTAGTCTTCTAGTTCTTTTTCTTTTTCAATGGTGGTTTCTAGTGAG
AGAAATATTGGAGGGGAGAGTATTTGGGAATTTGATTTGGGTCTTGTGAGAATGAGTTAGTTTGTTTAGTTTAGGGTTCC
AATTAAGTATTTACAGGTGTCTTAATTAATATTAAACAACCTTACTTAGTTAGTTAATTAACCCTAAGCCCTTCCCTAAA
CGCCAACTTAAAAACTAAGGACCCAAAACTGTGGTGACTCACGAAACCCCCACCCACGGACCGTGGGTGGGTTCACGCTC
CGTTTTGCACAAACGTAGATGGGACAGAGAGTTTTGGAGAAAAATGGGGAGGTCCAGCCTTGACCCATGACCTCCACCTA
TGGGGTGTGGGTCCACCCACGGTTCGTGGGTGCCCATCCGTAGGTCCTTGCTGTTTCTTTGACAGTTTTTGGGCCTTCTC
TTGGGTCCTCCTCAAGGACCCATGGTGGGTCCTTGGGGGTTGTCCCTTGACGTTTAAATCCAAAAACACTTGTACCACTT
AGTGGAGGTTAGTTTATGACTATATTCATTACATTAAACCCTAATAGGCTACTAATTTTATGTTAGGCTCTAGTTTAGTC
TTACTAGTTTCACCGGGTGTTACATTATCTCCTCCTTGGGAACATTCGTCCTCGAATGACGATCGAGACACCACACTAAT
TTAGAAACTCAAGACTAGCATCCCATCATGCATGAAACATCAAAACATGCAAAATTTAAAAATGCACTATTCATAAGAAG
GAAACTTCAACTCCATCTCAAGACATAATCAATGTAATACAAGGGAGTAGGAACTACTTCTATCAACCAAATATGCATGT
AATTCATCAATTCACATAAACATAGAAGGTACTACCTTCTCCAACTCAAAGCAAGCTCATCACAACAATATAGAGCCAAT
ATGCCATTTTATCAAAAGCATGTTCATCAAATCACCTCATGAAATCAAATATGCCTTCATCATACTAAAATGCGCAATCA
ACATGAGATACATATAAATCATAAAAATTATTTTTTCTACTAAACATGAATTTCATCAAGAACATGTATAACATAAGGAA
ATCATAGAGAAACACATACAATACACATGATTCCCAAAACACTAAAACTCAAGAAGGGCTACTTACGTCAAGCTTGAATA
GGAGTAGAAGGTAAAAATGAGGATATCGGGACTTCATATCGGCCCCGGCCTCCCATGTAGCACCCTCAACTAAATGATTC
ATCCATAACACCTTAACGGAAGCTACTTCCTTATTTCTCAATTTCTTGACTTGCCAGTCAAGGATCTCTACCGGAACCTC
CTCATCGGAAAGGTTTTCATCAACACCTAACCCATCTAAAGGAATAATGGATACTGGATCACCAATACACTTCTTGAGCA
TAGAAACATGAAATACTGGGTGAACCGGGACCAACTCATTTGGCAAGTCTAATGCATAGGCAGCTTTCCCAATACGCTTC
AAAATTTGATAGGGGCCTACAAATCGGGGACTAAGTTTCCCCTTTTTTCCAAACCTCATCACACCCTTCATGGGTGAGAT
TTTCAAATAGACCCAATCACCAACTTCAAATTCTAGATCCCCTCTTCTAACATTGGCATAAGACTTTTGCCGACTTTGGG
CCGTCTTCAACCTCTCTCTAATGAGTCAGACTTTCTCAATGGCCTCATAAACTAGTTCGGGACCAATTAGAGTAATTTCA
CCTACTTCAAACCAACCAGTCGGAGATCTACACCTCCTACCATATAGTGCTTCAAATGAAGCCATGGCAATACTTGAGTG
GTAGCTATTGTTGTAGGTAAACTCTATCAACGGTAGATGGTCATCCCAATTACCGTTAAAATCTTTGACACACGCCTTCA
ACATATCCTCTACGGTTTGGATGGTGCGCTCCGCTTGATGATCCGTTTGAGGTTGAAAGGTCGTACTAAGCTTGACCTTA
GTACCAATCCCTTTTTGGAATGCCTTCCAAAAGTGTGAAGTAAATTAAGTACCCCGATCCGAAATAATGGATAAGGGAAC
CCCATACAACTTCACTATCTCATTGATATACAATTTGGCATAGTCTTCCGCCGAAAAGGAAACCTTGATGGGAATAAAGT
GGGCGGATTTTGTCATTCTATCCACAATGACCCAAATAGAATCATGTTGCCTTCGAGTACGAGGCAAACCCACAATAAAG
TCCATGTTAGCATCCTCCCACTTCCAAGTGGGAATATCTATGTTTTGGGACAAGCCTATGTTTTGGGACGAGCCTCCTGG
CCTTTGATGCTCGGCCTTAACTTGTTGACAATTTGGACACTTGGTTACGAAACCCGCTATATCTTTCTTCATACCATTCC
ACCAATAGACTTCCCATAGATCATGGTACATTTTGGTGGCTCCCGGATGAATAGAATACCGCAAACCATGATCTTTTTCT
AGAATTTTCTCTCTCAAGACATCAATATCCGGAACACATAACCGACCTTGGTACCTAAGCACCCCATCTCCCCCTTGGGA
GAAAGCCTCAACAGACTTGTTGAGTACCAATTCTTTCAACTCCATTAATACTAGATCAAGGTCTTTCTTGGACTTAACAT
CCATCACAAAGGATGATTCGGTACCATTGTTGGCCATGACACCACCCTTGGTGGAATCCACTAGTTGGACACCTAATTGG
GCCAACCTATGTACATCACGAACTAACTCCTTCTTCTTATCCTCTACATGGGCCACACTACCCATGGATAATCGACTTAG
AGAATCCGCAACTACATTAGCCTTGTCGGGGTGGTAAAGGACACTCATGTCATAATCCTTTAAAAGTTCTAACCACCTTC
TTTATCGGAGATTCAAGTCATTTTGAGTAAACACATATTGAAGATCTTGTGATCGGTGAACACATCAACATGCACCCCAT
ATAGATAGTGTTTCCATACTTTCAAAAAAAAAACCACCGTTGCTAATTCGAGATCATGGGTTGGATAATTCTTCTCATGA
AGCTTAAGTTGCCTTGAAGCATAGGCAATCACTTTACCATGTTGCATGAGTACATGCCGCTGGGGCATTTTTTAGTCCGA
AGGACATTACTAGGAACTCATAGTGACCATATCTTGTTCGGAAGACTATTTTGGGAATGTCAACCCCTCTCACCCTTAAT
TGATGGTAAACAAAGATCTATTTTGGAGAAATAGTTAACCCCTTGAAGTTGATCAAACAAATCGTCAATCCTAGGAAGGG
GATACTTATTATTTATGGTCACCTTATTCAATTGGCGATAATCAATACACATTCTAAGAGACCCATCCTTCTTTCTAACA
AACAATACCGGAGCACCCCAAGGAGAGATACTTGGTAGAATAAAACCCTTGTCTAGCAAATCCTTGAGTTGCTCCTTCAA
CTCCTTCAACTCGGTCGGAGCCATTCTATAAGGAGGAATGGAGATAGGTTGTGTATCCGGCAAAAGATCAATGCCAAAAT
CTATTTCCCATTTGGGAGGAATGCCAGGCAAGTCATCAGAAAAGACATTCGAAAATTCATTTTCCATGGGAACCGACTCT
AGAGAAGGGGTTTCAGACTCAATATCCATAACCCTAACAATGTGGTAAATACACCCCTTGGAGATCATTTTCCTAGCTTT
TAGACAAGAAACAAATTGACCTCTAGGGATAGAATTTCCCCCTTTCCACTCTAAAATGTACTCATTTGGAAATTGGAATT
TTACTACCCAAGTCCTACAATCAATAGAGGCATAACATGCATACAACCAATCCATACCCAAAATCACATCAAAATCTAAC
ATGTCTAACTTCACTAAACCCACCAAGGTAACTTTATGAGACAACCAAATAGGACAACTCTTATAGACTCTTTTTTCCAC
TATCGAGTCATCAACCAGGGTAGACACCGAAAAAGGTTCTTCTAACACATCGGGGAGTATTTCAAACTTCATATCGACAA
AAGGTGTAACAAATGACAAAGTGGCACCGGGGTATAACAATGCATATACATCAATGGAAAAGACTTGTAACATGCCGGTC
ACAACATCCAAGGAGCTCTCTTGGTCACCTCGGGTTTGAAGAGCATAGAAGAGATTTTTCTTGGGAGCATCGGAATTTGA
GCCACTAGGAGGGACTTGCTTGCCCTCTCTCCCTTGAGCCCTTAGCATGGGACAATCTCTCATCATATGACCGCTCTTCC
CACAATTATAGCAACCATCCGTGCCAACTAGGTACTTACCGTCATGTTTCTTGCCACACTTCGAACAAGTAGGCCTCACT
ATAGAAGATCCACCACTATTTACTCCTTGAGGCTTAGGGTTAGACACCCTATCTCTGTTACCCCTTGGGGCACTTGAGGA
GCCTTGGTTGGAGAACCTTTTCTTGAACTTTGGTCTACCTTGACCCTCAAATTTACCCTTGGAAGAATTCACATCATCGG
ACCTTTGCCCTTTTTACTTCCCTGTTCCCTTACTTGAGCTTTTGTTTCTCAATTTGTTCCGCATGAACCATAAGACGTGA
AATATACATACTTGGGATGAGCATTGCTGAACGACATTCATTGACTACCAAGTCGGATACCCCCATAACAAATTTTTTCA
TCTTGGCCCTAGAGTCCACCACCAAGGTTGGAGCATACTTAGACAAGTGGATGAACTTAAGGCCATACTTCTTCACACTA
ATACCTCCTTGGCGAAGGTTGATGAATTCTTGCATCTTTCATTCCCTCAACTCTAAGGGGAAGAACCTATCAAAAAAGAC
TGACTTGAACAATTCCCAATATATCGGGCCCGCTTCTATGGGTTTCTCACCCTTCTATTGCTCATACCATACTTGAGCCA
CATCCTTCAATTGATAGGGGGCTAATTCCGCCTTCTCTTGTGGAGACACTCCCATAGTATCAAGCACCTTATAGATCTCA
TCAATAAACCCTTGTGGGTCTTTCTCCACTTTGGAACCAAAGAACATAAGAGGGTTCATTCTTGTGAAATCCCTTATCCT
TGAAGCAGTTGTACTCACATTGGGGTTCACATGAGTCCTCATATCCCTATTGACTTAGGTCGTCACGGCTTGGGTCAATA
CTTGGAGAGCCGACCTTATTTCCACATTTGTCATAGCCCCCACATCAACAGGAGTTTGAGGGACTTGAGCATCTTGAGGA
CCTTGGGGAGGAACTCCCTCATGCACGTTCTCCTCTTCCATCCTTCTTGTGTTCGCCCTTCTTGTATTCATATCCTATTG
ATAGAAGAGAAGGGTTATAAAAAGGACTTCATAGAGTTAAAACTCTAAGGTACAACTAAAGAGTAATGAAAAAAGTGAGT
TATCCTAAACATCTTATAGCATCTCATTCATAAATGTGGCGCGCTTCACACTCATGAACAAGACTCTACTAGACGTGGTT
TATGAGACATCATCCTAAAATCATTCTAAACCTTGTGCTCTGATTACCAAGTTTGTCACGACCCAGGGGTACCCCTAGAT
GTAACACGACACATGGAACCCCGAAAGGCTCCAAGTAAGCCTCTTAGCATCCATCATCACATAAGTAAAGAATAATAAAG
AATAGAAACACATTTTTAAGTCCTTAAGAAAATTTTCATCAAAGTAAAGCGGAAGTCTAGACATAGTCTCATTTAACCAT
CTACTACAATCGAGGTCTCAAAACAAGGTCNNNNNNNNNNNNNNNNNNNNNNNNNNNNNNNNNNNNNNNNNNNNNNNNNN
NNNNNNNNNNNNNNNNNNNNNNNNNNNNNNNNNNNNNNNNNNNNNNNNNNNNNNNNNNNNNNNNNNNNNNNNNNNNNNNN
NNNNNNNNNNNNNNNNNNNNNNNNNNNNNNNNNNNNNNNNNNNNNNNNNNNNNNNNNNNNNNNNNNNNNNNNNNNNNNNN
NNNNNNNNNNNNNNNNNNNNNNNNNNNNNNNNNNNNNNNNNNNNNNNNNNNNNNNNNNNNNNNNNNNNNNNNNNNNNNNN
NNNNNNNNNNNNNNNNNNNNNNNNNNNNNNNNNNNNNNNNNNNNNNNNNNNNNNNNNNNNNNNNNNNNNNNNNNNNNNNN
NNNNNNNNNNNNNNNNNNNNNNNNNNNNNNNNNNNNNNNNNNNNNNNNNNNNNNNNNNNNNNNNNNNNNNNNNNNNNNNN
NNNNNNNNNNNNNNNNNNNNNNNNNNNNNNNNNNNNNNNNNNNNNNNNNNNNNNNNNNNNNNNNNNNNNNNNNNNNNNNN
NNNNNNNNNNNNNNNNNNNNNNNNNNNNNNNNNNNNNNNNNNNNNNNNNNNNNNNNNNNNNNNNNNNNNNNNNNNNNNNN
NNNNNNNNNNNNNNNNNNNNNNNNNNNNNNNNNNNNNNNNNNNNNNNNNNNNNNNNNNNNNNNNNNNNNCTTAACCGACA
TAGACCATGTGAGCTACATGAATCCGGTGTCATGCCCCCATACCGAAAAGAGGTGTACTACTTGCCTAAGGTAGAACTAC
ATGTATTAGCTTTTAGGTGGATCCACTAGCTAAAGACCTATGTGGGCACATAGTTATGGGATAGAGAGATTGCTTCTAGA
AACCCTAACAACTAACGTGGAGGTTTCCATCTCATATTCCTATCCACTTAGTGCTAAGTATAATTCCCTTTGAATTCATG
TTAAGTCTTTACTTAGGCTCATGTTCATAAGAGAATGCCTTAGCACTCAAACCGACATGGTATCATGATAGCTCATAGAT
TCATTAGGTGAGAATGACCTTTCAACCTTAGAATCGTTAATATGTGCGTAAACCTTTCACATCATGTTCATAGTGTTTCG
TGAGAATAGCCTTTCAATCAACACAATAACATTATCATAATCATAGGCATTTTATGCATAGTCATTTGTAAGGGTATATG
TGAGAAAAACCTTTCAACAATACCACAATTGCTTCATAAACATAGAAACCTTGTTTTTCTATTTATTCACAAAGCACATG
CATAATTCTCATAGTCATGTATAGGTTCTTCATTCATAGCCCTTAAAGAACCCTAGATCACAATTCATGATTCACATCTT
GAATCACTATTCTATACATGGATATTCACATATTTCAATTAGATTAACTACTACATTCATAATTTGATCACAATCCATCC
ACATCAATCATCACCCACACTTTGAGATCCAATTTGACAAAATAGTGGAATTCATGGATTCATAGGTAATTCATCAAAAT
ACAGTAGTAATTCATCAAATTGATCATAATATAAGATAGTAAACATTTGAAATCGTTTTGAAAGTGAATCCATGCCATAG
ATTGAAAACCCTAGGTTTTGGAGAATTTCAACTTTGAGAAATAGAGTTTGAAGGGCTTTATGGAAGGAAACTATCCATAA
ATCAAGACTACCATGCCTTGATTGGAGATCCTTCATGAAATTGGAGAGGAAAGATGAGTTCTTGAGCCTTTGTCTTCTAG
TTCTTCTTCTTCTTCAATGGTGTTTCTTGTGAGAGAAATATTGGAGGGGAGAGTATTTGGGAATTTGATTTGGATCTTGT
GAATGAGTTAGTTTGTTTAGTTTAGGGGTCCAATTAAGTATTTATTTGTGTCTTAATTAATATTAAATGACCTTAATTAG
TTATTAATTAACCCTAAGCCCTTTCCCTATACCCCAACTTAAAAACTAAGGACCCAAAATTGTGGTGAATCACGAACCCC
CCACCCACGAACCGTGGGTGGGTTCACGCTCTATTCTGCACAAATGTAGATGGGACAGAGAGCTTTGGAGAAATATGGGG
AGGTCCAGCCTTGACCCATCACCCCCACCTACGGGGCGTGGGTCCACCCATGGTTCGTGGGTGCCTATCTGTACATCCTT
GTTGTTTCTTTGAAAGCTCTTTAGGCCTTCTCTTGGGTCCTCCTCAAGGACCCATGGTGGGTCCTTGGGGGTCGTCCCTT
GACGTTTAAATCCAAAAGCACTTGTACTACTTAGCGGAGGTTAGTTTACGACTATATTCATTACATTAAACCCAACTAGG
CTACTAGTTTTACATTAGGCTGTAGTTTAGTCTTACTAGTTTCGCCGGGTGTTACAGATTCAAAGTGTTGGGGGTCCGTG
TTGATTATGGCTACACATTAGAATGTTCATAAATTATTGTGGGCTCTCCGTTTTAGGTATATTCCACCCCGAAGTGGCTG
CCAACTCTCTTTTGTTTTTTTCAATTGGTGTTTTATTTGCATGTGGTTGTTCGGGCTGTTCCAAACATAGAATTGAGCCC
CGTTTTGGGGCATAAGCTCAGTAAGGCGTTTTAGGATCTTTTGATGGAGTCAATTTTGGGATTCCTGGTTCGGGTTCCAC
ATTCCTGTTTTGACCCTATTTTTGGGTCTGAATTTAGTGTCTAAATGTTCATAATGATGATGGATCAATAGTTTGATAGT
TTGGTAGTGTTTAGAGGTGTTTCGGGAGAAGATAGCTACTAAGGAGTGGATTTGGAGCACTCGTGGTTGGCTTTAAGGTA
GGCTTCGATCTACTTTCTTGATTGAGCTTTTTTATAAGGCCTAGTATAGATTTCATATACTTTTGGAGTATCATTTCTGG
GTATTTATATTTCCCCTTATTATTTCATCTTTTTATATTCCGTAGGAGTCTTGAGCATAGTGTGGGTGTTGGGATCCTTA
GTTTAGGCTTGTAGCTTCACTTGTGCTGTAGATGATCTTGTTTACCCTTGTTAGGCTTGATTCTTGGTGAACTTAGACTA
GGCTAGACATTAGGTGCTTTAGATTGTTTTTTACCACCTCATAGTTGCAATTTGCACCCTATAGGGCTAGTATTAGGTTG
TTCTCCTTGCATTGGTGTTTGTGACCTTGGTGGATCGGTGTCGCTGCAAATTGGTCCTAACTATGCTAAGTCATGTATGC
AGTGGTATGATTGGGATAGGGTGTCATCCCTTTAGTTGGTTTCTTTCACGAACCGAGCCTACACCCCGGACGCGACACGG
CGTACAAGGCTCTGAAGAGCCTCATACTAGCCTCATAGCATTCATAACATAAGACATAAGAAAATGGTACGGAAGTTAAA
AACATTTACCCATACAATCGAAGTCTTTATTTAAAAACAGTGGAAGTCTAACTTTGTCTCACATAGCCATCTAATACAAC
TTTGAATCAAAATTAAAGTCACAACCCTTCAACATAGTCCGAAACGTAAAATGACATGAAAGAAACTACTAAAGACTCTC
ATATGTCTTCGAATCTTGAGGACTCACCACAAGCTTAGAGAATAGTCAATCCAAGCTTTACTCCAAAGAAATCACCTTAA
GGTCCAGAACCTACACATTGGAAAAATGTAGAAGAAATATGGGTTAGCAAAAAAATTGACCAAGTATCAGCCATGCAAAA
AAACATGCTAAAAAGGACATTTTGGTTGAAAACCATGCATTTAATAAATTTGAGAATCATCATGTACTTTTAGTATAAAG
ACATAATTCACAAGCATATTCATCATGCTTATCATTATAATACGTTGGAACCATCATCTTGGGTAACCCTAAGTTATACT
TGTGCAATGTTTGAATGGCATCCCATAGTACCACACATACTAAGTACCACTTTGAGGCCACCATAACATACTTACCATTT
TTCATTGTCATTTTTAGTCAACACTCATTAGACAAGGAACATTCACATTCAATAAGTCATGACAAGGAAAGCAACTCATA
ATAACAATCCAAGTTAAACATTCATCGTTACATTTAGCCTATAAGTCAACATTCTCATTAGCATCATTATAAGCACATTA
ATTTCATTAGACATTATGACATTGAAGAACACACCAATGAGCATCCATCTCAATTCCCAACATTCATTCATTATATAGAT
CATAGATTCAAAGGTGAGAATAGCCTTTCAACTAAGAATCCCCATATTGTGAGAAAGGCCTTTCACAACATGTCATTATT
ATTCATTAGTGTACAATTGAGAATAGTCTTTCAATCAACACATCATCATTAACATAATCATACAAAACTTCATTCATGAG
TGTGTGTATGTGACAATAGCCTTTCAACAACCACACCATTACATTATAGTCAAGATCACATTACTTTCAATCTATTCACA
AAGCATGTACATAAGCATCATGATTATACATCAATCTTCATAATTTGCCCTTAAAGGACCATGAATCATAATTCACCAAC
ACACCTAGAACTACTTACATTAGATAAGGAGAATATCATGATTCAATAAACTCAATCAATATAGATATAATCTATTCACA
TGCTTTTATAATCAATTAACCCACATCATGAAGTCACAATTTAGTAATATAGGAAATTCATGGGTTCTTGGGGGAATTTC
CATCATAATCAACAATTAAACATCAATTCAATCATAATCCTTCATAATTAAACCATTGGAAAGGTTTTAGGAAGGAACCC
ATGACTTAGAGTGAAACCCTAGCATTTTGGGGAACTTAAAAGCTTTGAAATCTAGTTTTGAAAGGACTCTATGGGTGAAA
GCTACCCATAGATGAAAAACTACCATACCTTAATGGAGTTTTACCCTTAATTTGAAATTAAATACCTTGGTTCTTCAAGC
CCTAGCCTCCACTTCTTCTTCTTTGGGAACTTCTAGAGAGAGAAATATTTTGAGGGAGATGAAATTTTGGTTTGATTTGG
GTTTTTGGGAATAATGAAGTAAATGAGGTGTTCAATGACTTAAAATCATTTACATATGTGAAATAAAACAATATAAATTG
ACCCCATTAATTAACTAACTAATTAGGAATTTACCAAAAAGACCCTCCCTAGGCAGCCCACTCCCAAGCACCACGAGTCG
TGGTCCTGCCCATGGTCCTTGGGTAGTGGCTAAGCTTTTGTGTTTTGGCCTCCAAAATTTGAAGGCATGACCACGAGACT
TCCCACGATCCATGTTCAAGACCACTGGTCGTGGTGATGGTCGTGGTTCCTAGGCAGTAGCTAGGCCTCAAGGCCTTGCC
TCCCACAAACCAAAGGAGACTTCACGAGACCCCTCACGAACAGTGGTCAAGACCACTGGTCGTGAACCTTGGGAAGTGCT
TGGCCAAGGTTGCGGCAGCCTTAGCCTTTGGCTTAGGATTTGCCCCTTTTGCCTTGGCACTTGCCCTTGCAACCCTCCAT
TGAACCCTAGATGGTCTATTAGACTACGGGGTCTAACATGTACCTTGACATTTAACCCCTAAACCCCTCATTCTAAGTAC
GGGAAGTCTTATCTATGACTCTAACCCCTCAACATCAAACTCTAGAACCCTAGCTTAAGGCTCTAGTTTAGCCTACTAAT
TTCCGAGGTGTTACATTATCTCCCCCTTAGGAACATTCGTCCTAGAATGACGATCTAGACTCCTTACTTAATTAAAAACT
CAAGACGAGCAGCCCATCATGCATGACACATCAAATTAATGCACTAATCATAGGAGGAAACATCAACTCCATCTCAACAT
ATATTCTAAGCAACACAAGGAAGTAGGAACTACATCAACAACCCATTATGCATGAAAAACTTTAACATTTCACAATTTCA
TTGGAGGAACTACCTTCTCCAACTCAAAGCATGCTCATCATAACATCATTAAGAAAATTATGCAATTACTCTCAAAAGCA
CATTTAAGCATGTTCAACAATTCATCTCATGAAGCATATAGGCAACTCATACTAAATGCACATCAACATGAGGAACACAT
AAATCATGACAATCCATTAAACATGAATTTATCAAGAACATGCATAACATAAGGAGATCATGGAAACACATAAATCACAC
ATGACTCCAAAACATGAAACAAGCCACAAGGAACTCTTTGTATCAAGCTTGAATAGAAATAGAAGAAACTCCTAGCAACC
TTACTTCCCAAGCATATCATTTCCCCCTTGGGAGTAAACCCATACTAAGGCTAACATGAAAATCTAGCAAATAGCATAGG
GACCTTAACAAATTATTTTCATCTATAAGGAATTATCAACATACCGGTGCCTTCATCCAGAAGGGCTCCTTTTTCCTCTC
TAGTAGAATAGAATCCTCTACTACTAACCCTTACTAAAAGACCACTCCTCAACATTTTCATGGAAGGAACTTCCTTACTC
TTCTAAGCCTCACTTCTTTCAATTCTAAGGTCGGAGCAAGTCATCATTAAGCCTTCACACCCATCACACAAGATGATTCT
AAACCAAGGTGAATTGCATTTCTACCCTTCTTAAAGGAGTCTACTCACTTCACACATCTAGGCTTTTCTAAAACACCCTA
TTCATCAAATCTTTCAACACACCATAAAACTCATCATGACTTTCTACCAACAACACACAAAACCATAAGGCAACCTATTT
ATACAAAAAGATATCATCTAAATATATCATATCAAGTCCTATCCAGTCACATAGACACAATTGGCATCACTACTAACCTT
TTCTCCCTTGATCCTTGTAGCATTAGCCCTTCGAGTAGTCGCATCTTGAAGACCATCGGATAAGGAGTAGGAGAGAGATC
TTATAGAGTTAAAATTTATGGCACGACTTAGAGTAATGAAATAAGTGTAGTTTCCTAACATCTTATAGCCTCTCATTCAT
AAATGTGGCGCGCTTCACACTATGAACAAGACTCTACTAGACGTGGCTTGTGAGACATCAATCCTAAAAACCATCCCAAC
ATCTTGTACTCTGATACCATGTTTGTCACGACCCAAGCCTACACCCTGGACGTGACACGGTGTACAAGGCTCCGAAGAGC
CTCATACAAGCCATATAACATTCATAATATAAGACATTAGAAAATGGTACGAAATTTAAAAACATTTATCCATACAATCG
ACGTCTTTATTTAAAAATAGTGGAAGTCTAACTTTGTCTCACATGGCCATCTAATACAACTTTGAATCAAAATTAGGGTC
ACAACCCTTCAACATAATCCAAAACGTAAAATGACATGAAAGAAACTACTAAAGACTCTCATATGTCCTCGATACATGAG
GACTCACCACAAGCTTAGAAACTAATCAATCTAAGCTTTACTCCAAAGAAATCACCTTAAGATCTGGAACATACACTTTG
AAAAAATGTAGAAGAAATATGTGTTAGCACAAAAATGCACTAAGTATGACAGCCATGCAAAAATCATCCTAAAATGAACA
TTATGGTTGAAAACCATGCATTTAAAAAGTTTGAGAATCATCATGTACTTTTAGTATAAAGACATAATTCACAAGCATAT
TCATCATGTAAGTCATTATAATACATTGGAACTATCATCTTGGGTAATCCTAAGTTATACTTGTGCAATGTATGAATGAC
ATCCCATAATACCATACATACTAAGTACCACTTTGAGGCCACCATAATATACTTACCATTATTCATTCTCATCCTTAGTC
AATACTCATTAGACAAGGAACATTCACATTTAAAGAGTCAGCACAAGGAACGCAACAGATAATAACAATCCAAGTTAAAC
ATTTATCATTACATTTAACATTTAAGTCAACATTCCCATTAGCATCATTATAAGAACATTCATTTCATTAGACATTATGA
CATTGAAGAACACACCATAGCCACTCTCAAAGCCTACTCGTGCAATGAATGAATGGCATCACATACTACCACCCACACTT
CATAGAACCTCTTGAGAAGTCATAGTTCATTAACATTCATTGTGGGAGTAAGCCTTAACCGACATAGACCATGTGAGCAA
ATCATGGAATCCCGATGTTACCCACACTGAATACGGGATTCCTACTTGCCTAAGGTAGGACAATTAATTTAGCTTAGGTG
GATATACTAGCAAATAACCTATATGGGCACATAGTTATGGGATAAGGAGATTGTTACTAGTACACCTCCTCAACTCACGG
ATGAGCATCCATCTCAAAAGATTGCTACTAGATACCCCGCCTCAACTCATGTATGAGTATCCATCTCATCAATAGTCACT
CGGTGCTTAGCATTATTCCCCACAGAGTACTTAACATTCATTACTTTAGTTCATTTAAAATGGGATTAAGAGATTATTAC
TAGATACTCTTCCTCAACTCACGGATGAGCATCCATCTCAATTCCAAACATCCATTCATTAGATAGCTCATAGATTCAAA
GGTGAGAATAACCTTTCAACTAAGAATCCCCATATTGTGAGAAAGGGCTTTCACAACATGTCATTATCATTCATTAGTGT
ACAATTGAGAATAGCCTTTCAATCAACACATCATCATTAACATAATCATAGAAACTTCATTCATGAGTGTGTGTATGTGA
GAATAACCTTTCAACAACCACACCATTACATTATAATCAAGATCATATTACTTTCAATCAATTTACAAAGCATGTACATA
AGCATCATGATTATACATCAATCTTCATAATTTGCCTTTAATGGACCATGAATCATAATTCACCAACACACCTAGAACTA
CTTACATTAGATAAGAAGAATATCATGATTCAATAAACTCAATCAATATAGATATAATCTATTCACATTCTTCTATAAAC
AATCAACCCACATCATGAAGTCACAATTTATTAATATAGGAAATTAATGGGTTCTTGGGGGAAATTACATCATAATCAAA
ATTGAACATCAATTCAATAATAATCCTTCATAATTAAACTATTGAAAACATTTTAGGAAGGAACCCATGACTTAAGTATA
ACCGTAGCTTTTTGGGGAACTTGAAAGCTTTGAAATCTTGTTTTGAAGGGACTCTATGGGTGAAATCTACCCATAGATGA
AAATCTACCATACCTTAATGGAGTTTTCCCTTAATTTGAGAATAAATACCTTGGTTCTTCAAGCCCTAGCCTCCACTTCT
TCTTCTTCTTCTTTGGGAACTTCTAGAGAGAGAAATATTGTGAGGGAGATGAACTTTTGGTTTGATTTGGGTTTTTGGGA
ATAATGAAGTAAATGAGGTGTTTAATGACTTAAAATCATTTATATATGTGAAATAAAACAATATAAATTGACCCCATTAA
TTAACTAACTAATTAGGAATTTACCAAAAAGACCCTCCCTAGGCAGCCCACTCCCAGGCACCACAACAAGGCTCACGAAC
CGTGGTCCTGCCCGTGGTCCTTGGGTAGTGGCTAAGCTTCTGTGTCTTGGCCTTCAAAAATTGAAGGCATGACCACAAGA
CCTCCCACGATCTGTGGTCAAAACCACTGGTCGTGGTGATGGTGGTGGTTCCTGAGCAGTAGCTAGGCCTCAAGGCCTTG
CCTCCCACAAACCTAAGGAGACTTCATGAGACCCCTCACGAACCGTGGTCAAGACCACTGGTCGTGAACCTTGGGCAGTG
CTTGGCCAAGGTTGGGGCAGCCTTGGTCTTTGGCATAGACTTTTCCCCTTTTGCCTTGGCACTTGCCCTTGCAACCCTCC
ATTAAACCCTAGATGGTCTATTAAACTACGGGGTCTAACACGTACCTTGACGTTTAACCCCTCATTCTAAGTACAGGAAG
TTTTATCTATGACTCTAACCCTCAACATCAAACTCTAGAACCCTAGCTTAAGGCTCTAGTTTAGCCTACAAATTTTCGAG
GTGTTACATTCCCTCTTTATTGATTTGAAATCTTTTCTTGATCCCTTCACTTGTTTTTTTATGGTAGGTTTGTTTTATCC
GTATTGAGCTTATGATTATATCATTAGGCCCAAAGCCATATGCGAGGACCCATTCGATCTGAGATTAGTACTATACACCT
TGATAGTCTGGTTTGGTTGGTTGTGTTATTATTCGAATTGGATTGCCTTGTTCGGATGTTGGTGATGGCATGCATTGCAT
TGTTTGTTCATTCTCACATAATTATGCTACAATTTTGGTGCATGCATTGGCAATTTATCTTTCATGTTGAAACACTAATT
TACTCCATTCTATTCTAAATTAGTTTTAATGGGAGGCGTACCACCATGATCACTTGATTTGTATTTTTTGAGATTACGAG
GCATAAGGGATGTGCTTCTTTCCTACTTTATATATTAGAGGCATCTCGGATGTGCTCAATTATCACTTGACTACCCAGTG
TGTTGACGCCCTTTCCTGCATTCTTTAGGTCTTACTTACGCCCCCGGGTAACTCTTGCTAGCTAGGATGAGATTTTACTA
TCTGGATGGGCGGCCTTGATTTGCATGAGATCCTCTTTAGAGTCGACACCCCCAAGGTTACTCTTGCTAGTTGTGCGGCT
TATGCCCCTAGGAGTGAATTGATTGGCTAGCGGCCTCGATTGATTTGTCACTACTGCTAGCTAGGTTGGGATTTGACTAG
AGCGCTATGGTTATGGTTTTAGATGTTCACTAATGGTTGTGCTTCTCACCCTACATTCATATGAATTGCCTATCACCAAT
ATACTTGTTTATTGATAGCACTTACGGTTTATGGGAGACGGTTGGATTATGTTTGTTGTTTGTAACTTTCGGACTTATAG
GGTTTAGTTAGGTTATTTTTTGACTATATGTTGTTTCTAATATTGTTTTACTATTAGTTGATAGGCTTGGACTATAGAAT
CGTGGATGTGGGCCCTCTCGACCCTGGGTAGTTGACTTGGTATCTTAGTTGCTTACGAATAGGTTCTTGTATTGCGTTCT
AGGTACGTTCTCGACTCGAATTCTTACTCCTTGTACCTGTTGACACTCAATTTTGGCCCTTCACAATTTAATGAATTTTC
AAGCTTCTTCAATTGCAAACAATTTAAAATAATTGTTTTCAAAAATTAAAAATGCTTTCAAAATAATTTTCAAGACAATT
TTAACCCATTTTCCTATAAAATATATCTTTATACGTTTATAATATAAAATTTATATAGTTATTACCTTTAAAATATATTT
GAAAAATAGTTTTTATCAAAAATAGTGTTTTTCATTAGCGTTGCACTTTTTTTCCTTTAAAACCAATTAATTCACAATCT
AATTAATAAATGATCTTTCATTTTGAAATAATTATTTTGTGTTGTTAAAGTCAAGAAGCTCAAGTAATTAGTTAAACTTA
TAATTTGTCTCGATTCCACTTTATCAGATTTAAATTAATTAAAATCAATTCAAGTTTGGTGAATCTTTGGCCAAAGAGAC
CAAGTCCTCTTATTCTCTCTTCAGACCCAATTTGAGGCCCAATTTTTTAATAACCCAACCCACACGTTTAATTGTTGGAA
AAATTACGCAGTTAAGTAAATTTATACTACTTAATTAGTCATCGTAGCTATAGTTTGCTATAATTACCACTCGTAACTAA
CATTAATAATTAATTACGTGGGCTCACTTCGATTTTATATAATTAGACATGTTTGTATAATTCACCACATTTATATAATT
CGTATCTAACAATTCTTCATTTTATTGGTATTTGTATACGATGGTTTGTATTTGTATATGATGATGATTTCCTCTGGTTT
TACAGTTTTTATCACCATATACATTCAATTTTTTTGTATAACTTTTTAAAGTTTGTATAAAACGTGTAGTTTTCAAATTT
TGTATAATATAATTTATATAATGTAATTTCTATAATATAATTTGTAGAACTATTTATAGTTCAAATGTTTATGTTTGTAT
CAATTCATTATTTCGAGTTTTATCATATTTGTATAATTTCAGACTTTGTATTACTCAATTATACAAAAACACATAAATTA
TACAAACTTACCCGCGAATTATACAAACTAGATGCGAATTATACAAATTATTGCCCTCTCTCGCTTGCCTCTCTCCTCTT
TCTCCTAATCTCGCTCGCCACTTTCCTCTCTCTCCCAATCTTGCTCGCCTCTCTCCTCCCTCTCCCAATCTCACTCGCCA
GATATACAAATATATATGTATACCAGTTACATATATACAATTATTTTGATAGATATACATACACAATTCACATATCTCCA
CTCTTTTCCCTCTCTTGCTTGCCTCTCTCCTCCTTCTCCCAATCTCACTCACCACTCTTCTCTCTATAACATGTATTAAC
GAGTCATAATTAGCAAACTATAGATATGGAACATAATTAAACTATTTTTGAGTGGCTATATGTGAAAATTCCTTTAATTA
TTCCCCTATTTTCCTAAACCTCTACACCTCACGTGCAACACATAGATCAAATGCTAACGCTTGAAGATGAGTATGTAAAT
ATATTCATTGATGTTGCCAGTGTAAGTGAATAAATCTATAATTTATGTTAGAAAATGAGATATTTCTAGATGTTTTTTGT
TTAATTGTTCTTTTTTTAAATATTATGTTAAGTATGTAAAGGAAAGGTAGTCCTTGTTTTGTGGAATATGTTTTGTAAGA
AAGTCAATAGTGGTTGGATATGTATGGTCCTCTACTAACTTTGTAAAAGCTTATATAGATATATGTGTGTATGCCTTTTG
AAATCTGAATATGAATGAAAATTACATCTGTTGAACCTTATCTTTTCTCTAAAGTTTCAAATCCTAGCATTGGTATTAGA
GCCCTTCTTCTTGAGGGATCTGTGAAGGCAAGAAATCTAGGGTTTTTTCTTCGGTTATTTTAAGGTGAGAGTTGAGCAGC
ACTAACATGGCATCCAACAGCTTCTTGGGTGTAGGCCCTCCTACGTTTACATAAGAAAATTATCACATATGGTTGATAAA
GATGAAGTCTTATCTCAAAGCTCTTAGTCTAGGGGAAACAATTGAAAGTGAAGATGATCCTCTTCCACTTGGACCAAATC
CAAAGTTTCACAAATGCAGATTTATGAAAATGCGAAGTCAAGGAAACCCCAGGCTCTCACATGTCTTCAGTCAACACTTT
CAGATGTGATTTTCACAAGAATAATGGTTGTGAAACACCTAAAGAAGTATGGGAGTGTCACGCCCCGAGCTACCCCGGAG
ATGCAGACACGGGACCTAGGACCACAAGTGATCTCAAGCTTACCCTGCTGGCATGATCATGAGCATACTAAAGATAATAA
TAACTAATGCGGAAGCTAAATCATAAAGTAAGTCTGAAATGATGGGGAATACCCATATACTATAACTCAAATATATGAAA
ACTGATGAGTTTAATACAAAGAAGTTATTAACTCAATACTAATCTGAATCTAACTATGTCTGAAATAAGCCCCTAAACTG
ACTAGAAATGTTGGGACATGCCCCAACTAGGTCTAGCAAAACTGAAACTAAAGGACTAAAAGCGATAAAGGTAAACATGT
CACTAGTCCTCCAAGAATGAGGACTCACCACTGATGCTGCTGAACTGAAGATCGGGAATCGATCTAAGCGTGATCTGGAT
GCTGAGAACCTGAACCTATATCACGAGAAGATGTAGCGCACGTATGCGTCAGTACTTGAAAGGTACTGAGCATGCAGGAT
AGAGTAAAGCTGAAATAACATATAACTGAACAAAGCAATAAAGCAATGAAATAATCTAAACATGATATAGATACTAAATG
CTGAGCTAACTAAATGCAATGACTAATTTATAACATGCTGAGACTGAATACTGAATATACTAATAAATGGTCAATGCAAT
AGAATCTGATTGAACTGTGGGAGCTACTAATAACCGACATAAAACCACATGAGCTAAATGTGGAGTCCGATGTATACGCC
CCATCGAGAGGACCCAATATACCCTGCCAGAGGTATAGAGGTATAGAGGCATGCTGGCATGATCACTAAACTAATGTTGC
CCACAGAGAGGACTTACACCTACGTGGCTCGTAGTTCTAGGACTATATGGGTACGCTGAACCCTAGTCCGACTCGGTATT
ATGCTACTCCCAATGAATTAAGTGATTAAGTGGTTATGACTGAATTTCTGTAAATACTGGATAGCTCGAAACTGAACATG
CAAACTGAGAATGCAACCATTAATCTAATAATGATGCATTTATAAACTGAGGCATGTAAAACTAAATACTGAAATATCTG
ACCTAGCATGTGTAATTCAAGAACTGAAGAAATACATAGCTAGGGTTCTGAAATTCATGCGATAAACTGAGCAATAACAT
GATAATCTGATTTGGAACATCTAAATAACTAATTCATGATGATCTGCTGTAATTCTAGAAACCCTAGGTCTGTTCATAAT
CATGGAATCAAGAATCTGACTGAATTCTAGGAACCTAATGGGCGAAAGGAATCCACTAGTGAAATCCCACATACTTGGTG
ACGAATTCCATAGAGAAATCTTTCGATTTTGGGGCTGGAACTGATAGAACCTTACTGCGTTCTTGAACTAGGGTTCTTGA
CCTCTCTTCTCCTTTTAGCGTTCTAATTTTCTAAGTTTTGATTAAATGTTTTGACTAAGGTAAGTTCTAGTATGTTTATA
GGCTTTAACTGACTAAAACCTCATGATTTAAGGTTTAAACGACGTATCTTAGGGGTTAAACAAAATAGGAAAAGACCAAG
AGACCCCTGACTTAACTGCTGTCGGAGTGATCAACGAATTGGACTGACGGGCCGTCATTCAATCGACGGTCCGTAGATTG
GGTCCGTCAATCGAGTCTGCCTGATAGGGCTTCACTAAAATGAGCATAAATATTTACTCGGAGGTCGGATTTTAGCAAAC
TCAGTGGCGTTGGAAAGATAATTCAATTATCTATCATATCATAGGTCATGGGAACACAATTATATTTTTGATAAAAGTTA
TGACCATCTGAAGTTGACCCATCAGAATTTTCAGCTAACTGGCTGTTGATCCTCATCTACGGTCAGACCTACGGACCGTG
GATTGATTGACGGTCCATGCTGGTCAACCGTCAATCGGGACTGAAGCTGGGCCTTTGGGGCATCGATCTACGGACATGAA
CTACGGTCTGTGACCTGACCTACAGACCGTAAGTCCGACCGTGAGTCAACACTTGGCCAAATTTTCTGACTGAGTTCAGG
GGAAGTTTTCTATCACGAACCATGAACTTGCAAGATGAACTGTGAGTCCATCTACGGTCCGTGGATGGTGTCCGTGAGTG
CCACCTATAACACTAGAAATCTGAAATCTCTATTTTCGGATACGGGGTGTTACATTATCTTCCCCTTGGGACCATTCGTC
CTCGAATGAAGACTAATCTAGCTGAAATAGAGGGAGAGGGCTGCAATCCCTACCACTAAACACTGAGAACTGAATTTCTA
ACTGAACTGAGTTTCAAGAACATGCAAATATGTAGAAAATGCAAGTACAAACTGAAGGAACATGATTCTAAGACTGAATT
TTCGCATGAATGACTGAAAAACTGAAGAGGAACTATTACCTCAAGCTGGAATGGAATCGGAAGGAAAGAGGTGAGGATAC
TTGGATTTCATGGCTGCTTTTGCTTCCCAAGTAGCTCCCTCTACGGACTGACTCCTCCACAAAACCTTGACTAAAGCGAC
TTCTTTGTTTCTCAACCTTCTAACCTGACGATCGAGAATCTCAACTACCAAAGAAGATTCTACCCCATTCTGAACCGTTA
CACCACTATCTGATATGCTTATAAGACGAACTCCTAGGCGAGCAAGTTTGTGAACATCCTTTGCTAGCTCTTTTCTTTCT
TCCTCAACATGTGCTACATTACCCATAGATAGTCTGCTAAGGGCATCTGCTACCACATTCGCCTTACCCGGATGGTAATG
CATGCTCATATCATAATCTTTGAGGAACTCAAGCCACCTTCTCTGGCGAAGATTCAACTCTTTCTGGGTGAACACATACT
AAAGGCTCTTATGGTCTGTGAACACATCTACGTGAACACCATGCAAGTAATGTCTCAAAATCTTAAGTGCAAACTCCACT
GCTGCTAGCTCGAGGTCATAAGTTGGGTAGTTCTTCTTATGCACCTTAAGTTGTCTAGAAGCATAAGTTATAACCTTACC
TCGCTGCATCAAGACACAACCTAGGCCGACTTTGGATGCATCACAATAGATCACATAACCATCTGAACCCTCTGGTAGAG
TCAAGACAGGAGCTGTAGTCAATCTAGTTTTCAATTCTGCGAAGCTTTTCTCACAATCATCTAACCACTGGAACTTAACC
TTTTTCTGAGTCAACTTAATCAATAGAGAGGCTATGGATGAAAATCCTTCCACAAACCGTCGGTAATAACCTGCTAGACC
CAAGAAACTTCTGATATCTGTAGTAGAGGTAGGTCTGGGCTATTGTTTCACTGCTTCTATCTTCTGGGAATCTACTCGAA
TTCCTTCACTAGACAAAATATGCCCAAAGAAAGCAACTGATTGTAACCAAAACTCGCACTTGTTAAATTTTGCAAATAAC
TGATGATTTTTGAGAGTTTGCAGAACAACTCTCAAATGACTCGCATGTTCTTCCTCATTCCTAGAGTAAATGAGGATATT
ATCAATAAAGACGATAACAAACAAGTCCAAGTACTACTTGAAAACTATGTTCATCAAATCCATGAAAGCTGCAGGAGCAT
TGGTTAGTCCAAATGACATGACTACAAATTCATAATGACCATACCGAGTTCTGAAGACTGTCTTCGGAATGTCACTATCT
CTGACTCTAAGCTGATGATAACCTAATCTAAGGTCTATCTTTCAGAAATGACTAGCACTCTGAAGTTGGTCAAACAAGTC
ATCAATCCTGGGGATGGGATACTTATTTTTGATTGTGACCTTTGTCAACTGCCTATAGCCAATGCACATTCTGAGAGAAC
CATCTTTCTTTTTCACGAACAACACTGGTGCACCCCATGGTGAAATACTAGGTCTGATGAAGCCCTTATCTAGAAGGTCT
TTCAATTGCTCTTTCAATTCCTTAAGCTCAGATGGAGCCATTATGTAAGGAGGGATAGAGATAGGCTGGGTATCTGGAAG
GCGATCTATTCCAAAGTCTATTTCCCTTTCGGGAGGAACTCCGGGAAGATCTTCTGGAAACTCACTGACTACAGGAACTG
ACTCAAGAGTTAGGGATTCAGAACTAGAATCCTTAACCTAAACTAGATGATAGAGATAACCCTTGGAGATCATCTTTCTG
GCCTTAAGGTAAGAAATGAATCGACCCATAGGCGCTAAGCTATTACCCTTCCATTCTAGGATTGGTTCGTCTGGAAACTG
AAAACGAACAATCCTAGTTCTACAATTGACTAATGCATAACAGGAATGTAACCAATCCATGCCTAGAATGACATCGAAGT
CTACCATTTCTAACTTTACAAGATCTGCTGAGGTGACTTTCTGGGAGACTGTGACAGGGCAATTTCTGTATACCCGTCTA
GCTATAACTGGGTCACCGACTGGAGTAGAGACTGAGAAGGGTTCTGAAAGAGTTTCTGGGCTAATACTGAATTGGACTGC
TATATAAGGAGTTACAAAAGAAAGAGTAACCCCTGGATCTAACATGCATAAACATCAAGATCAAAGACTCGTAACGTACC
AGTGACTACATCAAGAAAATCTTCCTGATCTTGATGAGCCTGAAGAACATAGAGCCTGTTTTGGCGTTGTCCGCCACCAG
TACCAGAAGAGTTACCCTGCTGAGTCGGGCGACCTGCTGGTGCTGCTGAAGTTGTAGACTGAGCTCTACCATTATTTCCT
CCTTGACCTTGTCTTGAAGGACAATTCTTCAATCTATGACCAGACTGACCACACCCAAAGCATCCTTCCTTACTTGCAAG
GCACTCACCCGGATGGTTCTTACTACACTTCGGGCAAGTTGGGTAGGTTTTGGTGCCTGAAACACTACCTTGAGACTTAG
ATCCTGACGCCCTACCTTTTTGATCATTATGAAACCTGGGGATGGAACACTAGCTGATGAAGGTGCTGGAGTCGAAGACT
TTTGCTAAAATTGTGAGCGATTTCCACTACCCGATTTCTGTTGGGAATACTCGTAGTTACCTGTTCTTGCTTTCTTAGTC
TCCTTAGCCTGTTCCCTAAGCTTATCACCCTCAACCTGCTGAGCATGAGTCATGAGCCTAGAGATGTTCATGTCTCCCAA
CAACATAGCATTCCTGCACTCGGTCTTCACTAAGTCTAACACTCCATACATAAACTTATTCATCTGAGCCCTGGAATCAG
CAACCATGTGAGGAGCATACCTGGAGAGTTGGTTAAACTTGAACCTATACTCTTGAACAATCATGTTACCCTGCCTCAAG
TTCATAAATTCCTAGGCCCTTGCTTCTCTCAACTCTATAGGGAAAACCCTGTCCAGAAAGGTTTCCCTGAAACAATCCCA
AGTAATAGGAGCTGCATCTGTACCCCTGTTTTCTTTCCACTAAGTGTACCAGATATGAGCCACATCTTTCAGCTGGTAAG
ATTCTAACTCAACCCGATCATTCCCAGTGACCTGCATCACCTCAAAGATCTTCTTGATCTCATCCAAGAAATTCTGGGGA
TCTTCACCAGTCTGCGATCCTAAGAACTCAGGCAGATTCATCCTAACAAAGTAACGGACCCTTGATGCTACTGATCCACC
ATTTGCATTCACAGGAGCTTGAACCCGTTGATTGTTCTGGTTAGCGACACTCTGAGCCAATATCTGAATGGCATTCCTGA
ATTCAACATTTGAGACTTCTTGATTAGGGACTGAAGGAGCTGCGTTTGCGTTCCTGGCATTCGCATTCCTAGCATAAGTT
GTACGAGGAGGCATGATCTGAAACGTAGAACGTCGAGTTAGAATGGAATTAGATCATACCTTACGCACGATACGAGTAAC
AAGAAAAATGAAGATTTTTCCTAAAGACACTTTGTAGCCTCCCTCTCATTAGATGTGGTGAGCACTACACATCCATGAAA
AGGACTCTACCTAGTATGGCTTTTCAAACATCCTAGGACACTTAAACCTAATGCTCTGATACCAAGTTTTGTCACGCCCC
GAGCTACCACCAAGACGCGGACACGGGACCTAGGACCACAAGTGATCCCAAGCTAACCCTGCTGGCATGATCATGAGCAT
ACTAAAGATAATAATAACTAATGCGGAAGCTAAATCATAAAGTAAGTCTGAAATGATGGGGACTACCCATATACTATAAC
TGAAATATATGAAAACTGATGAGTTTAACACAAAGAAGTTATTAACTCAATACTAAGCTGAATCTAACTATGTCTGAAAT
AAGCCTCTAAACTGACTAGAAATGTTGGTACATGCCCCAACTAGGTCTAGAAAAACTGAAACTAAAGGACTAAAAGCGAT
AAAGGTAAACATGTCACTAGTCCTCCAAGAATGAGGACTCACCACTGATGCTGCTGAACTAAAGATCGAGAATCGATCTA
AGTGTGATCTGGATGCTGAGAACCTGAACCTACATCACGAGAAGATGTAGCGCACGTATGCGTCAGTACTTGAAAGGTAC
TGAGCATGCAGGATAGAGTAAAGCTGAAATAACATATAATTGAACAAAGCAATAAAGCAATGAAATAATCTAAACATGAT
ATAGATACAGAATGTTGAGCAAACTAAATGCAATGACCAATTTATAACATGCTGAGACTGAATACTGAATATACTAATAA
ATGGTCAATGCAATAGAATCTGATTGAACTGTGGGAGCTACTAATAACCAACATAAAACCACATGAGTTAAATGTGGAGT
CCGATGTATACGCCCCATCGAGAGGACCCAATATACCCTGCCAAAGGTATAGAGGTATAGAGGCATGCTGGCGTGATCAC
TAAACTAATGTTGCCCACAGAGGGGACTTACACCTACATGGCTCATAGTTCTAGGACTATATTGGTACGCTGAACCCTAG
TCCAACTTGATATTATGCTACTCCTAATGAATTAAGTGGTTAACTGGTTATGACTGAATTTTTGTAAAGACTGAATAGCT
CAAAACTGAACATGCAAACTGAGAGTGCAACCATTAATCTAATAATGATGCATTCATAAACTGAGGTATGTAAAATTGAA
TACTGAAATATCTGACCTAGCATGTGTAATTCAAGAACTGAAGAAATACATAGCTAGGGTTCTGAAATTCATGCGATAAA
CTGAGCAATAACATGATAATCTGATTTGGAATATCTAAATAACTAATTCATGATGATCTGCTGTAATTCTAGAAACCCTA
GGTCTGTTCATAATCATGGAATCAAGAATCTGACTAAATTCTAGGAACCTAATGGGCGAAAGGCACCCACTAGTGAAATC
CCACATACCTGGTGACGAATTCCACGGAGAAATCTTTCGATTTCAGGGCTGGAGTTGATAGAACCTTGCTGCGTTCCTGA
ACTAGGGTTCTTGACCTCTCTTCTCCTTTTAGCGTTCTAATTTTCTAAGTTTTGATTAAATGTTTTGAGTAAGGTAAGTT
CTAGTATGTTTCTAGGCTTTAACTGACTAAAACCTCATGATTTAGGGTTTAAACGACGTATTTTAGGGGTTAAATGAAAT
AGGAAAAGACCAAAAGACCTCTGACTTAACTGCTGTCGGAGTGATCGACAAATTGGACTGACGGGCCGTCATTCAATCGA
CGGTCCGTAGATTGGGTCCATCAATCGAGTCTGCCTGACAGGGCTTCACTAAAACGAGCATAACTTTTTACTCGGAGGTT
GGATTTTAGCAAACTCGGTGGCGTTGGAAAGATAATTCAATTATATATCATATCATAGTTCATGGGACACACAATTCTTT
TTTTGATAAAAGTTATGACCATCTGAAGTTGATCCATCAGAATTTTCAGCTAACTGGCTGTTGATCCTCATCTACGGTCA
GACCTACGGACCGTGGATTGATTGACGGTCCGTGCTGGTCAACCATCAATCAGGACTGAAGTTGGGCCTTTGGGGCATCG
ATCCACGGACATGAACTACGATTCGTGACCTGACCTACAGACTGTAAATCCGACCGTGGGTCAACACTTGGCCAAATTTT
CTGACTGAGTTCTGGGGAAGTTTTCTGTCACGAACCACGAACTTGCAGGACGAACCGTGAGTCCATCTACGATCCGTGGA
TGGTGTCTGTGAGTGCCACCTGTAACACCAGAAATCTGACATCTCTATTTTCGGATACGGGGTGTTACAGGGAGAAGCTA
AAAGAGTAGTTCGATGGAAGTGACAGAGTAAAGACTGTCATATTCTTAACTCTCAAATGAGAATTTGAGATGTTAAGGAT
GAAAGAAGGAGATACTGTGAAAGAGTATTCTACCAAACTTGTGGAGATTGTAAACAAAGTAAGGTTGTTTGGTGAAACCT
TTCAAGATTCGAAAGTGGTGGAGAAGATGATGATAACCCTACCTGCAATGTTTGAATCTAAGATTTTAGAAATTGAAGAA
TCTTGTGATCTGAAGATCTTATCGGTAGCAGAATTGATCAGCAAGTTGCAGGCTCAAGAACAATGATCAAGTATAAAAGA
TGAAGAAGTAGCTGAAGTGGCATTCCAGGCAAAGCATAAAGGCAAACAGCCAGTGAAGGACAATAGAAGGATGGATGAAG
ATAAAGTAGCAAAGGGGAAAACATGGAAGGAACCTTCAAAGAAAGGAATGTTTCTACCTTGCAACCATTGTAAAAGAACC
AATCATAAAGAAAAGGATTGTTGGTTCAAAGGAAAGCCATCAATTCAATGCAGGTTTTGTAGAAAAATGAGTCATATTGA
GAAAAATTATAGGCTCAAGCAGAATCAACCACAACAACGCCATGTCCATCAAGCAAATTTTACTGAAGAGTCTGAAAAGG
AAGAAGAAAGCTTGTTTATGGCTTCTCATGAAGAAAACACAACCAACAAATCCTCATGGTTCATAGACAGTGGATGTACA
AGTCATATGTCACACAATAAGCTCATATTTCATACACTTGACAAGTCAATCATAACTAAAGTAAGGATGGGAAATGGTGA
GATGGTAGATGCACTTGGAAAGGGTTCAATTGCCTTTCAGACTATACAAGGTACAAAAATTATGCATGATGTGTACATTC
CTTCTTTAGAATGTAACTTGTTAAGTGTGGCTCAAATGATGTCGAAAGGGTATTCCTTATTTTTGAAGGACAAACATTGT
TTGATTTTTTACTCTGAAGATAGTTTGATTGTTAAAGTAGAAATGGTGGATAAAACTTTTCCTTTAGATTGGAGGTTTAA
TAGTGCAAATTTTGCAAGTAAGGATGAGTCATGGTTGTGGCACAAAAGATATGGTCATTTTAACTATGCTACTTTAAAGT
CTATGTATGAAAAGAGCTTGACTAAAGATTTACCTGGGATTTCACTGTCTAAAGAAGTTTGTGAGTCATGTCAGATGGGT
AAGGTACATAGGAAATCATTTCCTAAAAATGCTACCTGGAGGGCAACTAAAAAACTTAAACTACTTCACACTGATGTGTG
TGGACCTATGCAGGCATCATCTTTGGGACACAATAAATATTTTGTGCTCTTTATTGATGACTTAACAAGGATGACTTGGG
TGTATTTTTTGAGTAACAAGTCTCAAGTATTTTCAGCTTTCAAGAAATTTAGAGCTTTTGTGGAAAGACAAAGTGGTTGT
AAGTGGAAGGCTTTGAGGTCGGACAATGGTGGCAAATACACTTCAAATAAGTTCAATAAGTATTGTGAAGATATGGGGAT
TGATCACAAGTTGAAAGTAAGCTATTCACCCGAACAAAATGGAGTCTCAGAAAGGAAGAACAGAACAGTAGTTGAAGTAG
TTGAAAATGGCTAGATGTTTGTTGCTGGAGAAGAAACTTCCACAAAGTGTTTGGGCAGAAGCTATTCATACTTCAGTGTA
TTTGTTAAATAGGCTTTTAACAAATTTTCTGGATGAAAAATCTCCTATTGAGGCATGGAGTGGAATACAACCATCTGCCA
AGCATCTAAAAAACTTTGGTTCGATATGTTATTCTCATGTTCCTTCTGTCAAAACAAGCAAACTTGAACCAAAAGGTGAA
TTGGGCATCTTTATTGGTTATTCATCACAAGCCAAGGGTTATAGAGTTTTAAACTTGCAAACAAAAAGTATTTCAATCCC
AAGAGATGTAGTCGTGGATGAGCATGCTTATTGGAACTGGGATAAGAAGCAAATTGAGAAAGACAATACCATTTTTCAGA
ACTTGAGTCCGCTGCTTGAAATCCAATCATTTGGGTCTGAAACTCTGGAAGAAGACAAAGAATCAGACGGGGAATCCTCA
CTTGATTTGCCAATTTCAAAGACAAGGTCCCTTTTCAAGATATATGAAAGATGTAATGTTGCAATATCGGAACCAAATAT
CTATCAAGAAGCATCAAGACATGAAGTTTGGATTGAAGCTATGAAGGAGGAGATTTGTATGATAGAAAAGAATGATACTT
AGAAGTTGGTTGATAAACCCAAAAACAGAAATGTGATCGAGGTGAAGTGGGTTTATAGAACCAAACTTAATCCAGATGGC
TTAGTTTATAAATACAAAGCAAGGCTTGTTATGGAGACACGTTTGCACCTGTTGCACAACATGATACAATAGGGCTGCTA
TTTGCTTTGACAACTTAGTCCAATTAGAAGTTGTATCATTTGGATGTGAAATCGGCATTCTTAAATGGATTGTTGTGGGA
GGAGATCTATGTTGATCAACCAGAAGGCTTTTAAGTTGCAAGAATGGAGGATAAAGTCAACCGACTTCAGAAGGCATTGT
ATGCATTAAAGCAGGCTCCTCAAGCATGGTACAGTAAGATAGATGATCATATCATTCATTGTGGCTTTACGAGAAGTGAA
AATGAAACCACTTTATATGTGAAGAAGGCTAAAGGAGGAGATGTGTTTGTGGTGTCACTCTATGTTGATGATCTTCTGGT
AACAGGAAGCAATAAAGCTATGGTGAATCACTTCATGCAAGNNNNNNNNNNNNNNNNNNNNNNNNNNNNNNNNNNNNNNN
NNNNNNNNNNNNNNNNNNNNNNNNNNNNNNNNNNNNNNNNNNNNNNNNNNNNNNNNNNNNNNNNNNNNNNNNNNNNNNNN
NNNNNNNNNNNNNNNNNNNNNNNNNNNNNNNNNNNNNNNNNNNNNNNNNNNNNNNNNNNNNNNNNNNNNNNNNNNNNNNN
NNNNNNNNNNNNNNNNNNNNNNNNNNNNNNNNNNNNNNNNNNNNNNNNNNNNNNNNNNNNNNNNNNNNNNNNNNNNNNNN
NNNNNNNNNNNNNNNNNNNNNNNNNNNNNNNNNNNNNNNNNNNNNNNNNNNNNNNNNNNNNNNNNNNNNNNNNNNNNNNN
NNNNNNNNNNNNNNNNNNNNNNNNNNNNNNNNNNNNNNNNNNNNNNNNNNNNNNNNNNNNNNNNNNNNNNNNNNNNNNNN
NNNNNNNNNNNNNNNNNNNNNNNNNNNNNNNNNNNNNNNNNNNNNNNNNNNNNNNNNNNNNNNNNNNNNNNNNNNNNNNN
NNNNNNNNNNNNNNNNNNNNNNNNNNNNNNNNNNNNNNNNNNNNNNNNNNNNNNNNNNNNNNNNCTATGGTTAAGAAAGA
TTCTACCTGATCAAGACCAAAATGACATTGAAACTGCTGTCATTAAGGTTGACAACAAGTCAGCAATATCTATGGCCAAA
AATCCAGTGCAACATGGTCGTAGCAAGCATATAAATATGAAGTTTCACGCTATCAAGCAAGCAGAGAAGGATGGCGAAGT
TCAACTTGTTCATTGCAGCTCAGATCAACAGATTGCAGATATCATGACCAAACCTTTTCCGAAGGGGAAATTTGAAGTTC
TAAGGGCTAATTTGGGAGTATCCAAGAAAAAACTCAAAGAGGAGTGTTAGAAAATGAGATATTTCTAGATGGTTTTTTTT
AATTGTTCTTTGTTTAAAATATTATGTTAAGTATGTAAAGAAAGGTAGTCCTTGTTTTATGGAATATGTTTTGTAAGAAA
GTCAGTAGTGGTTGGATATGTATGGTCCTCTACTAACTTTGGAAAAACTTATGTAGATATATGTGTGTATGCCTTTTGAA
ATCTGAATATGAATGAAAATTACCTCTGTTGAACCTTATCTTTTTCTCTAAAGTTTCAAATCCCAACAATTCCTGCACAT
ATGAAGAAAAAGATAAAACCACCTTATTAGTGAATATAGCTACATATTGAACTTCACGCGGTAGCAGTTGATCTATGTGA
CTAAGAAGTTCATTACTTAAAATATCATTACTAATGAAAATGAAACAGAAAATAAAGTAAACAAAAAAATGCATACTTTC
CAAAGTTATTTCTTCGTGACTTTTAAGTTGAGTATCCTCAAATTAAGAAATCAAAATGCAGTGTGTGACTTCGTGCAAAC
TCTGATGACAAAAACGAAAAATGTACAAATATGCAAGATTACCTATCCAGGTCAAAGTCATCTTCAAAACGAAGGCATCT
AGTTCAAATGTTTCTGGTAAAGTGATGGATCGGTAAGGTGCATGAATAGCATCTTCCAGTAGATTGACATTTGTAGATAA
AAGTATCGTTCTTATCCCCATTTCTAATGTTTTACATCCTTTGAGAAAGTATTCAACTTGCTTTGAGTGCATTCGAACAT
CTCCAAGCGGAAGGTAGGATGGCAAATGGAAGGTTGGGTTAAATTTGAGCAGGTTGAAAATGAGTCAACATAATATAGGT
AATAATTCAACCCACACTTATTTCATATGGGTAAAAATTGATAGGGTAATTAATGGTTGGGTAAAATACATGTTGACTAA
TATTTTACCCATAATTTCATGAATAAATAGTACTATACTATAGAATTCAATATGGAGAAAATATTTTACTCCTTTTCTGG
ATGAAAAATGTTGAAAACACTTTATTTTGTTTTATTGTATCATAAAACTAAATCTAACATCCGATGGGGGACCAACTTCA
AAATTTGGACGCGGCCCCGAATTATTACCCAGGACCCGTCTTCAAAATAAAGACCCCACCCAAACTTTAGACTCAAGACC
TGAATTTTGACTCTGGACTTGACTCCAACATCCATTGGGAACCCGACATTCGAATCCAAATTTGACTATATACCTGAATC
GGAGCCCGATCTCGACACCCAATCCAATATTCAAATTCTTAATTGGAATTTTACCCCAAAACATAACCCCGACATCCAAT
TTGGATGACCGGTTTTGGGTCCAAACCCGACAACATATCTGGGACCTGACCTCAATTCTGACTCGAGAATTCGACCTCAA
ATTGACATCCGGATTAGGACTTGATATCTAAATTGGGACTCGACTTTCAAATAAGGTTTAGATCGTGACTCTTGATTTGA
GACCGAACTTTTCAAATTGGGGTTTGATCCCGACACCCAATTTGGGACTGAAGTTTCAAATCAGGATTTTACCCCGACAC
TCTACCGTAACACTCGACCTGAACGAAACTTCTGGGACACAACAGATGAAACATGATTCGATTCCAACTCCCGAATCGAT
ACCCAACTTCCAAATCATGATCTGACCCCGACATTTGATCCAAGACCCGACTTCTAATCAGAATTTGACCCGACACCTGA
CCTCGTCAATTGATCAGTGACCTAATCTGATACTCAATCTTAGACACAACTTTGACACCCGACCTAGAAACCAACTTATA
ATCAAGACCTGACACTCGACATTAACGACCTATTCGATACCCGAACATGACGCCTGACCTGACCTAAACTCTCGACTTGA
AACCCAATTTGAAATCCACTCCAAGACCTGACTCGATACCTGATAACAACACCAACCTGAGATTTGAACTTGAATCCTAA
CTCGAGGCCCGATATCCAAATTAATATTCGATCGTGATCTGACCTGATACTCGAGAGTTGGGTCTTGAATCAAGGTTAGG
AGTCGGATCTCGAAGAAAGGATCAAGAGACAATTTTTTTTATTAATATCAAGAATTGGTACCCGAGAAATGAGTTAGGGT
GGAAAATTGAGGTGTGAGGTTTAAAAAAAGTTTTGAAAAATATATTCCTTACTTTTTGGAGATAGATCATTTTTCTTATA
TTTGAGAAAAATTGTTACGTACCCAAACTATAGTGATTGGCACCCACACTAACACTCTGGAGGGAGAACCATTACTACAA
CCCGACTAAACAACTTAATGAAAAACTAGGCATTTAAAGAAACGGAAGCAGGTTTAGATGCAGAAATTACATAGAGTTCC
CATAAACTCCAAAGGTTTTAACAAATAACTAACCAAACTAAACTAAACCTTAGAACCTGAAAGTCATTGTACCAAAACAT
CTAAATTCAAAAAGTCTAAGGAAATGGATACAACCCAAAATGAAGCATAAGAAACATCTAACAATTGTCTGTGTCCGAAG
AGAATGGACTAAACAAAATGAAGGATTTCGTGGCAGCCTGAAAGAACTGGCTCACCCTTGAAATCCGGTCTCAATCTATG
ATCTCCTAGCTGAGGTCTATCAATAGCCGCCTGAAGATGCCATGTACTAAACAAAGAACGAGCAAGTGTTGTATCAGTAC
ACAACAACGGTGTACTGGTAGGATCACGCGGCTATTCCAGTAAGCACAACATATATAAGCAGTCACAACATAGTAAACAT
GACATGTACAGAATATATATACACATTGGTTATCATTTTAGAGCAACATACAGTCTTCCAATATCAATCACCATTAGATA
TGAACGTAATCGTCACAAGTAGATACACAACACAATTCAATGGTCCTCTCATGGAACCCATACCCAAAATGTTGGTGTGC
CGGAACATGACACCCGATCCCAATTAGTGTGCCGAACATGACACCCGATCCCCTATATGCTTTGGAATGTGGCACCCGAT
CCAAGTTAGTGTGTTGAAACGTGACACACGATCCAAGTTAGTGTGTCAGAACGTGACACCCGATCCATTCAACACAGCCA
CAATCACAATCACAATCACACTCATATGTACATTCTCATAATCATACAATCAAGTGTTAAATCATGGCATACATTTATTC
ACTCACACTCATGTCATTAGGTTTGATCAACAATGCTTCTTTCACATACATACAAACATACATGCATTACAATGAAGCAA
TTACCAACATATATTACGCAAACAAGAAATCAAACCATCACCTGCCTCAAAACCAAGCGTGAATTCCCCCAAGGAACTTG
AATCTTCCCTTCACGGATTCTTTCCGCTTGTTCTATGTCTACAAACCACAAAATAATGCAAGGATCAATTAAGTAAGGTC
TAATTACCTGGATTATAACAATTCAGTCCAAAAAACCTCTCCCAATAATAAATAACCAAGAATCTAAGTTCTACGGATCG
AAAAATGGATTAGGGGAGTAAAATCCTTACCTTTAGCACCAAATTTCGTGGAAAACAATCAAGAAATCACATGGGATCGT
CTCTTAGCTCTCAAAAACGAAAATTGCAGAATAATGACATTTTGGGGGTTTATTTCTGACTTAAGTCGCGACTATCCCGC
CACAGCAGGACCCAACCTGCCACAGCGGCCCTGCCCTGGCCGAAATAATCCCGCCCTAACAGCTTGCACGGAAACAGTGA
GTCGAATTAAGAGTTTCAAACCCCATTCACAACACACTTTCATCCCATGACACTCAAAAACTACTTGTTCACGTTAAGAT
CAGTTTCGAGAGTTCCACTCGCCCGAATTCGATTCCATAAAGTCGTATGGGTTCCTTAACGTCTTCTCTATCTACTTATG
TAATCGAATCCATTATTAAACCTATTATTCAATACCGTATTTCACTATACCTCATTGACTCATATTTCATCCAAATTTGG
ACTAGGCGAGGAATTCCCAAGTTACTACTCAAAGATTTTTTTGCCTCAATTCTTTCCCTATTGGCTTTTCCCTAACGACG
GAATCAGGTCATTACAGTAGATACCAATTTACCCATCACTCGTCCCTGAGTGATCAACATGGTAAGACTGGCTAAAGTAA
GGGTAGAGTAGTATCTGAATCATCGAATTACTGGGGATACTTGTCTCACATATCCTTCTCGATTTCCCAAGTATCTTCCT
CAACCAGACGATGCTTCCATTGAACTTTCACGGACTTTATCTCCTTGGTCCTCAGCTTCTGGACATCGCGATCAAGAATT
GCAACCGATTCTTCCCATACTGAAGGTCTTTGTTTAACAAAACTGAATCTCACTTTATGAAATAATCTCTGTCCCCAAAC
CAATCAATTGAATACCTACACATTCTCCCATACAATGCCTTAATGAAGTCATCTCAATATTCGAGTGATAATTATTGTTG
TATGTAAACTTAACTAATCAACAAAAGTGATTCCCAATAACCACCCAAGTTGATCGTACACACATCTGCAACATATTATC
AAGGACTTTGACACAATCATCCGGACGAATCCTTTAGCACTTAAGCATGATAAAATTCCAAATCAATACTCGCTACAATT
AGAAATNNNNNNNNNNNNNNNNNNNNNNNNNNNNNNNNNNNNNNNNNNNNNNNNNNNNNNNNNNNNNNNNNNNNNNNNNN
NNNNNNNNNNNNNNNNNNNNNNNNNNNNNNNNNNNNNNNNNNNNNNNNNNNNNNNNNNNNNNNNNNNNNNNNNNNNNNNN
NNNNNNNNNNNNNNNNNNNNNNNNNNNNNNNNNNNNNNNNNNNNNNNNNNNNNNNNNNNNNNNNNNNNNNNNNNNNNNNN
NNNNNNNNNNNNNNNNNNNNNNNNNNNNNNNNNNNNNNNNNNNNNNNNNNNNNNNNNNNNNNNNNNNNNNNNNNNNNNNN
NNNNNNNNNNNNNNNNNNNNNNNNNNNNNNNNNNNNNNNNNNNNNNNNNNNNNNNNNNNNNNNNNNNNNNNNNNNNNNNN
NNNNNNNNNNNNNNNNNNNNNNNNNNNNNNNNNNNNNNNNNNNNNNNNNNNNNNNNNNNNNNNNNNNNNNNNNNNNNNNN
NNNNNNNNNNNNNNNNNNNNNNNNNNNNNNNNNNNNNNNNNNNNNNNNNNNNNNNNNNNNNNNNNNNNNNNNNNNNNNNN
NNNNNNNNNNNNNNNNNNNNNNNNNNNNNNNNNNNNNNNNNNNNNNNNNNNNNNNNNNNNNNNNNNNNNNNNNNNNNNNN
NNNNNNNNNNNNNNNNNNNNNNNNNNNNNNNNNNNNNNNNNNNNNNNNNNNNNNNNNNNNNNNNNNNNNNNNNNNNNNNN
NNNNNNNNNNNNNNNNNNNNNNNNNNNNNNNNNNNNNNNNNNNNNNNNNNNNNNNNNNNNNNNNNNNNNNNNNNNNNNNN
NNNNNNNNNNNNNNNNNNNNNNNNNNNNNNNNNNNNNNNNNNNNNNNNNNNNNNNNNNNNNNNNNNNNNNNNNNNNNNNN
NNNNNNNNNNNNNNNNNNNNNNNNNNNNNNNNNNNNNNNNNNNNNNNNNNNNNNNNNNNNNNNNNNNNNNNNNNNNNNNN
NNNNNNNNNNNNNNNNNNNNNNNNNNNNNNNNNNNNNNNNNNNNNNNNNNNNNNNNNNNNNNNNNNNNNNNNNNNNNNNN
NNNNNNNNNNNNNNNNNNNNNNNNNNNNNNNNNNNNNNNNNNNNNNNNNNNNNNNNNNNNNNNNNNNNNNNNNNNNNNNN
NNNNNNNNNNNNNNNNNNNNNNNNNNNNNNNNNNNNNNNNNNNNNNNNNNNNNNNNNNNNNNNNNNNNNNNNNNNNNNNN
NNTCTGAACCCAATTATCTACCCCTATGAAGATACCTCTTTAGCCCTTGCAATCAAATAAAATATTCTTGCTCTCGCCTC
TTTGTAAAGGTTGTACTACATCCCACTATATTTTTTCTCCATTATGACTCTAGCTCTTTTAAATTAGATTCGAGTGATGT
CCCACCATCTCTTAAAACTTTCCATACAACCACGTTACTCACCAAATATTAGGAAACCACAACATTCGATACTCACAAGT
CGTAATTACTATACAAAATTCGTTTAACCAACAATCTTATTATATAGTTGCATCCCATCACAATCCATCATGAAATCTTA
TTACCATTACGCTCAGTCAGCCTTGACTATCACTACGAAGTCAACCTTTTAATCAACATGACACCTCAAACTCAAGTATA
CTCATCAAATTCAAAGGACCAACCCAATTTTTATACGCACTTTCTTACTAAAATCTTCAATTTCCTTCACCCAAGTATAC
TCAATGGAACTTTCTTTATCCATAAGTTTGTCATTCCGGTATCAATCCACTCTTAATGGCTTAAGATAAAATCACCAGTC
CTCATACTACCATCCTTCTTCTTAACAACCAAGACAGGAGCACCCCACGGGAAAGCACTACGATGGATGAAGCATTTATC
AAAAAGCTCCTGGATTTGAGGTTTAAGCTTTCTCAATTCTACCGGAGTCATGCGATACTGTGGGATGGAAATGAGGCAGG
GTACCAGGTTCCAAATCAATGAAGAAATCTATATCTCTATCCGGAGGCATACCAGGCAAATCAGTAAGAAACACTTCCTT
AAATTCAGACACTACCAGAATAGACTCAATAAAGGCAGACTCAATCTCAACATCCCGAATATGAGCCAAATACACCAAAC
ATTCATGCCCCGCCAGTTTCCTAGCCTGAATGAAAGATATGACCTTAGTTGGCTTAGGCTTGTACACCCCTTCCCACTCT
AACCTTTCCCTACCGGGGATCTCTAGAGTCACAAATTTAGCATTACAATTTAACACAACATAATAGGTGGACAACCAAGT
CATGCCTAAGATTATATCAAAGTCAGTCATATCCAAAATAACCAAATCAGCCCAAGTCTGAAAACCCATAAACAAGATAG
GGCAAGCACGATACACATGGGTGACTATGACTGACTCTCCAACTGGGGTAGAAACATGGATGGGGGTATCAAGTACATCA
CAAACCGCATCAAATCCAAAGGCCATTTGAACTGACATATACGAATAAGTAGAACCCGAATCAAACAAAATAGTAGTCAT
CCGGGCACAAACAAGAGTAGTACCTGTGACCACACATCAGACACCTCAGCCTCGGTCTTGCCCGGAAAAGCATAAAACTG
AGCCTTATCATCTTGACAAGCAACCTCATTCCCTAGCGGCACTGCTCCCCTACCTGCATTACCATTTCTCCAGCCTCCAT
GGCCTTGCTGATTTCCTCCTCATATGCCCAGGTTCTCCACAACTTTAACATACTTAATAACTTAACCAAATAAGCATCGG
TGTTATTGTAGTAGTCGTATCATGACCTTCTTTGATATACACTCAATCTAAGAAATCACAGTAGAGATTCTAACTTCAAT
TGTCGCAACATAATTTCATCGTTTACTAAGCAACCCATATATATTATGACAACAATGCTAAATGCATTTTCCAAAGTAAT
GGTGTTCATAATCCATCCCTCTCTTACAAAACTTCTTGAATGTTGTTACTTATAAGCTCGAATCTGTAAATCTGACCTTA
ATCACTTCACAAAGCGATGAATTTGCTCTATGTTTAGGAACTCATCTCTTCTCCTATCCCTCAAAGTTCAGGGTATATAC
TTTTCCATACAGATAGCTATCAAATATTTCCCAAGTCATGAGTAGTTCATTTACTAGTCGACACTCAACATTAGACCACC
ACCATATTTTTGTGTCTCCCTTGAAGTGGTATGTCACAAACTCAACCCTAAACCTCTCCATTGTATTCATCTTATAAAGC
AACTCAAGACAGTTAACAAGGAAGTCCTAAACATCTTGACATTCCGTACCCATGAAAAATGAGACTTTCAACCTAAAAAA
ATAATAAAAACCTCGTGTTTGTCTCTAGTCATTACATACCCACATTGAGTCAGGGAAACATACTTATTTCCAAGGACACA
TTTTCTATTGCTGGTGTTGTTGTTTCCACCTTTACAAATCAATTACTAACCTGATGCGACATAGAGTGAAGAAATTTAGA
TACCAATTTGTATCACCTAGGTACCAATTGGATTCAAGTCATAGCACGAAAGGAGTAAAAAGAAATGAGATTTTCCTAAA
GTCCTATAGCCTCTTAAAGAAAGGTACAGACATCTCCTACCGTTCTGCAAGACACTACTAGACTCGTTTTGGTACAATGA
GATCAACGAACCTAGGGCTATGATACCAACTTTGTCACGATCCAGACCGTCGAGATTGGCACTCATACTAACCCTCTGGT
GGAAGAACCATTACTACAACTTGATTAATCACATTAATGAAAAATTAGGCATTTAAAGATACGAAAGCAGGTTTAAATGC
AAAAATTATATAGAGTTCCCATAAACTCCAAAGATTTTAACAAATAACTAATCAAACTAATGCGGAAGTTTAACCCTTAG
AACCTGAAAATCATTGTACCAAAACATCTAAATTCAACAAGTCTAAGGAAATGGGTACAACCCAAAACTAAGCATAAGAA
ACATCTAACAATAGTCTGAGTCAGAAGAGAATGGACTAAACAAAATGAAGGATTTCGTGGCAGCCTGAAAGAAATGATTC
ACCCTTGAAATTCGGTTTTAATCCGTGATCTCCTAGCTGAGGTCTATCAATAGCCGCCTGAAGATGCCCTGTACTCAACA
AAGAATGAGCGAGTGCAATATTAGTACACAACGACAGTGTACTGGTAGGATCACACAGCTATTCCAGTAAGCACAACATA
TATAAGCAGTCACAACATAGTAAACATGACATGTACATAATACATATACACATTTGTTATCATTTTAGAGCAACATACAG
TCTTTCAATATCAATCACCATTAGATATGAATGTAATCATCACAAGTAGATACACAACACAATTCAATGGTCCTCTCACG
GAACCCAATTCAATGGTCCTCTCATGGAACCCATGCCAAAATTGTTAGTGTGCCAGAACGTGACACGCGATCCCAAATAA
TGTGTCGGACGTGACACTCGATCCCATATATGCGCCGGAATGTGGCACCCGATCCAAGTTAACGTGTCAAAATGTGACAC
CTGATCCAAGTTAGTGTGTCAGAACGTGACACCGATCCATTCAACACAACCACAATCACAATCACACTCATATGTACATT
CTCATAATCATACAGTCAAGTGTTAAATCATGGCATACATTTATTCATTCACACTCATCTCATTAGGTTTGATCAACAAT
GTTTCATTCACATAAAAACATGCATTACAATGAATCAATTACCAATATACATTACGCAAACAAGAAATCAAGCCATCATC
TACCTCGAAACTAAGCTGGAATCACCCTAAGGCACTTGAATCTTCCCTTTTCGGATTCTTTTCGCTTTTTCTACGTCTAC
AAACAACAATTTAATACAAGGATCAATTAATTAAGGTCTAATTACTCGGATTATAACAAACTCAATGACCCAAGACCAAA
CCCATGATCCTAAGGTGCAGCTAGGGCTTTCTCCCACCATCCAATTCAGTCCAAAAACCCTCCCCCAATAATAAATAACC
AAGAATCTAAGTTCTACGGATCAAAAAATGGATTAGGGGAGTAAAATCCATACCTTTAGCTCCAAATTTCGTGAAAACCT
ATCAAGAAATCGCATGGGGTCATATCTTAGCTCTCAAGAACGAAAATTGCAGAATAATAACATTTTTGGGGTCTATTTCT
GACTTAAGTCGCGACTGTCCCAGCACAGCGGGACACAACCCGCCACAGTGGCCCCGCCCTAGTGGGAATAATCTCTCCCT
ACCGGCTTGCACGGAAATAGTGAGTCGAATTAAGAGTTTCAAACCCCCATTTTACAACACACTTTAATCCCATGACACTT
AGAAACTACCTGTTCACGCTAAGATCAGTTTCGGGAGTTCCACTCGCCCGAATTCAATTTCGTAAAGTCATACGAGTTTC
TTAACGTCTTAGCTATCTACTCATGTAATCGAATCCATTATTAAATCTCTTATTCAATACCAGATTTCCCTAGGCCTCAT
TGACTCAGATTTCGTCCAAATCTGGACTAGGCTAGAAATTCCCAAGTTACTACTCAAAAGTTTTTTGTTTCTAATTCTTT
CCCCATTGGCTTTTCCCTAAAGACGGAATCAGGTCGTTACAAAAATAAGCTGATTTGGAAATATTTTACTTATATTTTAC
CCATAGTTTACCCATAACAATCCATATTTTCATGGGTTGAATATGAGTATAAACCCAAACCAACACTAGCTGATTCAAAT
TTTTGCATCTTGCAATGCCTTAAAATTTAAAAGAAAATTAATTTAGAAAATAAGGAATAGAGAGGGGGTTTAAAGAGATA
GACAACCTAGAAGAAAAATAATGTATGTTAATAGAAGCATGTTAATAAGCAAACATCTACAAACACTATGAACGAAATAT
ATTTAAAAGAAAAGAGAGAGGAAAAAGATAAATGCACCAATTATTATTTGTGACCAACAGGGAGCTTCAATACAATAATT
GGCTAAGCCAAAACTTAATAAGAAATCATAAATATTTTTAATACATAATTTTTTAACTTTTTAGAAGCAAAACTAATAAT
ATCCTTTTCTGAATTAATATAATAAAATATTTCGCACGAGGGGCAAATAAAAAAAATTAGAAAAATTGAGTTTAAAATAG
TATATAAAACTTTCATAAATAGGAAAATAAGAAAAACAAATGTACATGAACCAGAAAAAATAGAATCAATGAGGTAGGTA
TATGAACATCTTAATTAGAGATCAAACTTAAATTAATTTTCTCACTCAACTTCATTTATAAATGTAACATCTGGTTAATT
GAAAGAACTAGAAAGAGTTAGAATTGGAAATAGTCATTTTAGGAAAGAATGAAAAATCTGGAAATTTGTCTAGTTATGTT
AAGTTTGAGTTTTTGGTCAACTTCAAATGACCATAACTCCTAGCTCAAGATCAGTTAGGTGTGCTTCTAGATACCGTAGG
AAATATCTTGAATTATCTTTCCAACGCCACCAAGGTTGCGCGATTCCGAGTTCCTATGAGTGAGATATACCCATTGGAAG
TTGGGTTGTTCGAATAAGGAAAGTGTAATCCGGATTTTGGAAGGGTAGTTTGGACTTTTCCTTACCAAATTACTTTATTT
CATTTTTAGGAGTTTATTTGGGGTCTAAACTTAACTTGGTCAGTTTACGCTTTTGAAAACTAAGTTAGGGTTTTGAGAGA
AGAGAAAAGAAGAGGAGAAAAGAGGAGAAGGAGCAAGAATCGTCAAATTCTTCAAGAATCACTTATGGATTTCGCCAAGG
GGTGATCCCTACGAGGTATGTGAGACTTTCACAACATTGGGTTCATTCACCCACGTTCCAAGCATGTTTATTTCATTGTA
AATTCATCCAAAAAGGGCTGAAAGTTTGATGTTCTTTGATATGTGTTCATGAATTTGTCTTCGTTCTTGAATTGGACTGA
GATTGAGAAGTTTTGAGACTATTCCGTCGAATTATGGAGTTGTTTTGAGTTAGGTTCTTAGGTATATTTACTGGGTATCT
GAATCTAAAGAGAATTTGGGGAAAAGAACCGAGTTTAGATGAATTGGGGTTGGAAAATGAATAAGGAAAAAGTCGGGTGA
ATTTGGGTACCAGGTCCGCGTCGCGGATTTGTTCCTCAGGATGGAAAAATTCTCCTCACATCGCGGAGCGGTTACGAACC
GTTCTACCTCAAAAATTATTTTCATGTCCAAATATTTAAGTACATCACCGCGTCACGGACTAGTTCCCAAACAGTGATTT
CTTGATCTTTTCTCATGTTTAACTATCTAAAAACACTCCTAAACATCATGGGATCCTTCCTATCACAAATCACAATCCTT
GAATCCGTAATTCAATTCAAGGAAAGTTAAGAGTCAAGTCAAGAGAAGTTAAGAGTCAAGTCAAGAGGTTAAGAGTTAAG
TCAAGAGAAGTTCATAAAGTATTTCTAAAGTCTTTCACAAACATTTTAACTTTGTTTTAAGACTTAAGCTTTGAGTTGAG
GAAAGAGTAAGAGTAAAGTTCATTTCTTCAAAGATTATATGGGAACTAAGTATTCCCAAGAGTTAAAAGTGTTTTCACAT
TTGAGCAAGAAGGGAAACACCGATTTCCAAGAGAGCTTTTAAGCTAAGTTTTGAGTAATTAGCTCAAACCAAAGAAATAA
GTTTTGTTCTAAAAACATATGAGCTAAGTATATTTTGGGAGTAGTATTGAGCACCGAGATGGGGATGCGAGTTCATAATA
ACTCAAGTCTCCATAAACCATGTAGTCATCATAGGTAGTAAAGGATCATACTTTTTAGATGATTCCTTAAGTGCTTTTTA
GCATAGACTAATGAATCCACTTTGTTAAGGCGTTCTATATGACGGCAAAGTATAGGACAGTTTTGGCAGCATGGGAAACA
CGATGTATCACCACTTAGGCTCATAGTAGTGGTTGTCGGTTAGAGAAACTCCCACAGTATTACATTACTTTATTATATGA
GTAAGTTGAGTTGTTATTGCATTTTCTTTAACAAACCGAGTTGCTTTCTACTGTTTTAAAAATAGCTTTCTATATATTGC
ATATGTATTATTGCTTCATATTGAGTTAAGTTATTCATGAGTTGAGTAAAGTCAAGGTAAGTGTTTTTTTCAGATTCCTT
TCAAACTTATGTTATGTTTAATATTCCCCTCGCATATTCGTACATTCAATGTACTAATTGCATTTGTCCTGTATCGTTTT
ATGATGCAGACACAGGTAACCGGATCAGCATCCAGTGCCTCGTTGATCCAGTTGAGTACTCAGATTCAGTTGGTGAGCCT
TCTTGCTTTCCGGAGGGCTCCTTTTTCATTGCTTTAGTACTTTAGTTGTTAGAATGATCGGGGGTCTTGTCCCAACATCC
CTTCTTATTTTAAAGGCTTCATAGAAAGTTAGTAGTTCAGTTGTCTTTACATTATTATTTCATATGTTAAGACTTGAGTT
GCCATTTTGGCCAAGTTGAATGTTTGACCTTTAAACGTTGTAAGTTATTTTAATAAACAGTTGAGTAGAAATGCATTTGA
TCATTGTAATAATGCTTAGAGTCTTCCGCTGAGAAAGTAAGTCAGGCCAAGGGTTCTCTTGGGGCCAGTAATGGTTCTCG
AGTGCCAGTCCCACCCAGGATGTAGGCTCGTGGTGTGACAATAAAGGTTCACTCATTTGAATAACCTTAAATAAAATCCG
AAACAAATGAAACATTTTATTTATAATAATTGAAAATCATACATTTATAGAAGTAAATATCATTTTCAAGTTTTTTTTAA
TAAAAAATGCAATATTCTTGTATAGTGACTTATTAATGCATTAAATATTCTTTTATCAAGTTCTTATTTCAATATCTAAA
ATTCTAATTAATTCTAGTTTTCAACAAAAGTCTTATAATTACTAGAAAATAACCACTATCCGTATTATACAATTGATACT
TAATAAAATAATTATTTCTTGATATAGACGTGACATTAGAAATATAGTAAATTTTCTTTTCAAATTTATAAATTTTTGGT
CAAATACCTAAACTTTGTTTGATATTTCAAAACTTTGAATTAAACTACGTTAAACATATTATTTATTACTAATACTATTT
TCGATAATTAGACCTAAGGTGTTGTATTGAGTGTTATAAATTATAAGCATGTACTAAGACTGACTAGTTATATAATTAAT
GTACTATCTTCTGCTATTTATTTACAATGTGTGTCATTTTATCAAAACTTTTGGAATATCCTTTAAAATAATGAATATGT
TCTTCGGAATTTTATAACAGAACAAGAAAAAGTTAAACACTAACAATTAATAATTGTTAACTTTTAATTGAGAGTTATTT
TACTTCTAAATAATAGATAATTTACTTTATAAGGTTATTTTTATAATTTAACTTTTAACTTGAGGTCTTTCTTCTTATTA
AATAAGTATTATGATTACATTATATATCATTAAAAATAATAATAATACTAATTATTATTATTATTATTATTAGTAGTAGT
AGTAGTAGTAGTAGTAGTAGTAGTAGTAGTAGTAGTAGTAGTAGTAGTAGTAGTAGTATTATTATTATTATTATTATTAT
TATTATTATTATTATTATTATTATTATTATTATTATTATTATTATTATTATTATTATTATTATTATTATTATTATTATTA
TTATTGTTATTATTATTATATGATTTAGTTTTTAAAAGGGCAAAATATCTAACTATTTTCTATGGACATTTTTCGTCTTT
AACCATGTGTTATAAGGTTATTTTTATAATTTAACTTTTAACTTGAGGTCCTTTTTTTTATAAAATAAGTATTATGATTA
CATTGTATATCATTATTATTAATAAAGTGGGTGTGTGTGCGCGCGCATGTGTGCGCGTGTATGCGTGTATGTGTACACGC
GCACGCGTGTGTGTGCATGTGTGTGTGTGCGCGCGCGTGTGTGTGCGTGCATGCGTGTGCACGTGTGTGTGTGCATGCGT
GTGCGCGTGCGTGTGTGAGAGAGAGATTACATTGTATATCATTATTATTAATAAAGTGTGTGTGTGCATGTGTGATTACA
TTGTATATCATTATTATTAATAAATTGTGTGTGCGCGCGTGTGTGTGTGCATGTGTGTGTGTGCGTGTGTACGTGTGTGT
GTTTGTGCGTGTGTGCATGTGTGTGTGTGATTACATTGTATATCTGATTGAGGCGATTCAAATAGTTGGGGGTCCGGGTT
GATTGTGGCTACACATTGGAATTTTCATAAAGTGTTGTGGGCGCTCTCCGTTCCAGGTATATTCCACCCCACAGGGGATG
CCAGCTCTCTTTTGTTTTCTTCAATTGGTGTTTTATTTGCATGTGGTTGTTCAGGCTGTTCCAGACATGGAATTGAGCCC
CATTTCGGGGCACAAGCTCGGTATGGGTTTAGGATCTCTTGATGGAGTCAATTTTGGGATTTTTGGTGCGGGTTCCACAT
TTCTATTTTGACCCAATTTTTGTGTCCATTTTCGATTGTTGTGAATTTAGTGTCTAAATGTTCATAATGACAATGGATCA
ATAATTTGATAGTTTGGTAGTGTTTAGAGGCGTTTCAGGAGAAGATAGCTACTAAGCGGTGGATTTGGAGCACTCGTGAT
TGGCTTTAAGGTAGGCTTTGGTCTACTTTCTTGATTGAGCTTCTTAATAAGGCCTAGTATAGATTTCATATACTTTTGGA
TTATCATTTCTGAGTATTTATATTTCCCCCTATTATTTCATCTTTTCTTGATTTTATAGGAGCCTTGAGCTTAGTATGGG
TGTTGGGATCCTTAGTTTAGCCTTGTAGCTTCACTTGTGCTGTAGATGTTCTTGTTTATCCTTGTTAGGATTGATTCTTG
GTGACCTTAGACTACGCTAGACATTAGGTGCTTTAGATTGTTTTTTACCACCTCATAGTTGCAATTTGCACCGTATAAGG
CTAGTATTAGGTTGTTCTCCTTGCATTGGTGTCTGTGANNNNNNNNNNNNNNNNNNNNNNNNNNNNNNNNNNNNNNNNNN
NNNNNNNNNNNNNNNNNNNNNNNNNNNNNNNNNNNNNNNNNNNNNNNNNNNNNNNNNNNNNNNNNNNNNNNNNNNNNNNN
NNNNNNNNNNNNNNNNNNNNNNNNNNNNNNNNNNNNNNNNNNNNNNNNNNNNNNNNNNNNNNNNNNNNNNNNNNNNNNNN
NNNNNNNNNNNNNNNNNNNNNNNNNNNNNNNNNNNNNNNNNNNNNNNNNNNNNNNNNNNNNNNNNNNNNNNNNNNNNNNN
NNGGTTTGGTTGGTTGTGTATTTATTCGAATTGGAGTGCCTTGTTTGGATGTTGGTGATGGCATGCATTGCATTGTTTGT
TCATTCTCACATATTTGTGGTACGATTTTGGTGCATGCATTGGCATTTTTATCTTTCATGTGGAAACACTATTTTACTCC
ACTTTATTCTAAATTAGTTTTCAGGAGTCGTACCACCTTGATCACTTGATTTGTATTTTGAGATTACGAGGCATAAGGGA
TGTGCTTCTTTCCTACTTGATATATTAGAGGCTTCTCAGATATGTTTAGTTATCACTTGACTACCCAGTGCGCTGACGCC
CTTTCTTGAATTCTTTAGGTCTTACTTACACCCCCGGTAACTCTTGCTAGCTGGAATGAGAGCTTACTATCTAGATGGGT
GGCCCTGATTTGCATGAGATCCTCTTTAGAGTCGACACCCCCCCCCCAGGTTACTCTTGCTAGTCGGGCGTCTTATGCCC
CTAGGAGTGAACTGACTGGTTGGGCGGCCTAGATTGATTTGTCACTTCTGCTAGCTGGGCTGGGAGTTGACTAGAATGCT
ATGGTTATGGTTTTGGATAGTCACTAATGGTTGTTCTTCTCACCCTACATTCATATGCATTGCATATCACCAATATACTT
ATTTGTTGATTGCACCTATAGTTTATGGGGGACGGTTGGATTTTGTTTGTTGTTTCTAACTTCCGGACTTATGAGGGTCT
AGTTAGGTTATTGTTTCACTATATGTTATCTCTAATATTGTTTTACTATTAGTTGATAGGCTTGGACTATAGAATCATGG
ATGTGGGCACTCTTGACCATGAGTAGTTGACTTGGTATCTTAATTGCTTACGAATAGGTTCTTGGATTGTGTTCTAGGTA
CGTTCTCGACTCGACTTCTTACTCCTTGTACCTGTTGACACCCAATTTTGACCCTCCACAATTTAATGAATTTCCAAGCT
TCTTTAATTGCAAACAATTTGAAATCATTGTTTTCAAAAATCAAAAATGCTTCCAAAATCATTTTCAAGACAATTTTACC
CCATTTTCCTATAAAATATATCTCTATATGTTTATACTATAAAATTTATATAGTTATTACCTTTAAAAAATATTTGAAAA
TTTGTTTTATCAAAAATAGTGTTTTGCATTAAGGTTTCACTTTATTTCCTTTAAAACTAATTAATTCACAGTCTAATTAA
TAAATGATCTTTCATTTTGAAATAATTATTTTGTGTTGTTAAAGTCAAGAAGCTTAAGTAATTAGTTAAACTTATAATTT
GTCTCGATTCCACTTTATCAGATTTAAATTAACTAAACGGCAAACTACATAAATCTCATTAGTTTAGGTCCTAATTACTA
AGATTCCCGATATTTTCAAATATTACTTTCTCTACCATATTTCGTGCTTAGAATACATGAGTCTGAATCCGCGAGATACA
TGTATCTGTCAAATTTTAAAAACAAGATACATATTTTATTTGTTTAAATTAATTGGTTGTACGTTGTAACTGATTTTACT
TAATTAGAGGAATAATTAAGGATTTTCAAAATTCATGGACAATTAATTCTAGAAATTTAAATTAATCAAATCACTTAATA
TAAGGTGGAAATCAAGAAGTGTATTTATGTTTAATTAAATTTTTTTATTATTCTTTGAAATAATAAATTCATTAATGTTA
TTAATAAAAAAACAAAATCATGTATATCTTGGTCATGTAATTTGATTAATTTCATTTTATTAATCTTAAAATATAAACTC
ATTAAGTTGATGTATCTATTATCAATATATGATATATCCAATAAACTAAACAGTAAGATACATGAGTATCATACAAGTAC
ATTCATATGTATCATAAAAATATCTAGTAGTAATTTCATGTATCTATTAACAATATATAATGTGTCTAACAAACTAAACA
ATTAGATACATGAGTATCATACAAGTACATTTACATCTATCATAGAAGTACCTAGTATTAATTTCATTATTGGCCAAACA
CATAAACAAATCCCTAAACTTGTTGGGGTTTTCCCCTCAGGTACCTCAACTACGCCATTTTCCTATTGAATCATAGAACC
ATCCATAATTTGTTCATTTTAAACACTATGGGCTATGTCGCACAAAACTTCTGCAAATATTTTTTGTTGATTGTGCGCGT
GAGATCCACCTTTCCCATGTGGAAATTGCAACCAATCAAACTTCAATCCATTTACACGTCAGCGCCACATAATCATTTCC
CAAACCCAAAAACCTAAAGCCCCTTCATTTTCCCCTCAAAACACTTCTGACTTGAAGAAGAAGAAATCGATGAACAAGAT
AACTTCGACATTGGAACTTGATGATTAAGAAGAAATCAATGAAGAAGAGATATATTGTCACGACCAAAAACTAGTCATGA
GTGGCACCCACACTTAACCTCCTAAGTGAGCGAACCAACGAATTCAATCCCAAATCATATCAATTGTTCATCTACGAGTA
ACAACAATAGCGCCAAAGCTCAAAACTTATTAGAGTAACCAATCAAATAAACTTCAAAAGTCTATTACATATTATCCCCA
AAACTTGAAAGTCATCACATCAAGGACATTTGTTCTCAAAATACCAAGTCTAAGAGTATTAAGTACACCAAAATAAGTAA
ATAAGATGGTCTATGTCCGAAACTTAAGGACATCATGCCATGACTGAGAGAATCCAGCACGAGCTAGAAGGAATCTGAAA
TTTGATGTGCTGGAGACTGGCTAGAACTGAGGACAAGTCGGAGTCGATGGTACATTTGCTGCACTCCACAAAAGAAAACG
AGGAAAACACAAGTAGGGGTCAGTACAAGGAACAAGTACTGAATAGGTATCATCGGCCAACCCAAAATAGAAATTAATAT
GCAATGAACAAATAGTATAAAACAACATGACACTTAGCAGGTGGTAAGCAACAAACAACATGAACCAGTGACAATAACAC
TAAAGTAAGTACGTAATCAGTCAACAACATCAAGATCACACATGAGGACTCATGCCTCCAAACCAAGCCATTTAGGGAAT
TGAGTTCTTTGAGATTGGGTATATATATATATATTCCTTTAATATTATCGTGTCGGAAAGTGACATCCGATCCAATAATA
TCATGTCGGCTCGTGGCATCCGATCCAATATATCGTTAATTTATCATTTATTATCACCACTTTTCACTTCATTAACAATA
TTTCATCAAGCCTTTTTTATTCAAGGCATCACTTTGATAGAGAGGGTTCAAGATTATAAATTTCACGGTCTCAGGATTAC
AGACCAATCACAAACCACACAACCAAGCCATACAACCACACCATACAAGCAATACCTCCAAATCGTAAGTGCAAACACCA
CTGCTACAAGATCGAGGTCATAAGTTGGATAGTTCTTCGCATGCACCTTAAGTTGTCTAGAAGCATAAGTTATAATCTTA
CCTCGCTGTATCAACACACAACCTAGGCCGACTGTGGATGCATCACAATAGATAACATAACTGTCTCAACCCTCTCGTAG
AGTCAAAATAGGAGCTCTAGTCAACCTAGTTTTCAGTTCATCTGGCCACGGAAACTTAACTTTTTTCTGAGTTAACTTAG
TCAATGGGGAGGCTATAGATGAAAATCATTCCATGAACCTTCTGTAATAACCAGCCAAACCCAAGAAACTTCTAATATCT
GTAGGAGAGGTAGGTCTAGGCCATTGTTTCATCGCTTCTATTTTCTGAGAATCCACTAGGATTCCTTCGCTAGACACAAT
ATGACCAAGGAAAACAACAGATTGCAACCAAAACTCACACTTGCTAAACTTAGCGAATAACAGGCGATCTTTCAGAGTTT
GCAGAACAACCCTCAAATGACTCACATGTTCTTCGTCATTCCTAGAGTAAATGAGGATATCATCAATAAAGACGATAACG
AACAAGTCCAAGTACTACTTGAACACTAAGTTCTTCAAATCTATGAAAGATGCAGGAGCATTGGTTAGTCCAAATGACAT
AACTACAAATTTATAATGATCATACCAAGTTCTGAAGGTTATCTTCGGAATGTCAATATCTCTGACTCTAAGATGATGAT
AACTGGATCTGAGGTCTATCTTTAAGAAATTACTAGCACCCTGAAGTTGGTCAAACAAGTCATCAATCCTGGGGAAGGGA
TACTTATTCTTGATTGTGACTTTTCTCAACTGCCGATAGTCAATGCACATTCTGAGGAAACCATCTTTCTTCTTCACAAA
TAACACTGGTGCACCCCATGGCAAAATACGAGGTCTGATGAAGCCCTTATCTAGAAGATCTTTCAGCTACTCTTTCAATT
CCTTAAGCTGAGCTGGAGCCATTATGTAAGGAGCAATAGAGATAGGCTGAGTATCTGGAAGGAGATCAATTCCAAAGTCG
ATTTCCCTTTCGGGAGGAACTCCAAGAAGATCTTATGGAAACACTTCTGGGAACTCATTGACTACTGGTACTGACTCAAG
ATTTGGGGTCTCGGAGTTTGAATCCTTAACTGAAACTAGATGATAGATATAACCATTAGAGACTATCTTTCTGGTCTTAA
GGTAAGAAATGAATCGACCCATAGGCGCTAAGCTACAACCATTCCATTCTAAGATTGGTTCGTCTGGACACTGAAACGAA
CAATCCTAGATCTACAATCGACTGAGGAATAACAGGAATGTAACCAATCCACGCCTAGAATGACATCGAAGTCTACCATT
TCTAACTCTACAAGATCTACTGAGGTCAATTTCTGGAAGACTGTGATAGGAAAATTTATGTATACATGTCTAGCTATAAC
TAGGTCACCGACTGGGGTAAAGATTGAGAAGGGTTCTGAGAGAGTTTCTGGACTAACATCAAACTTGACTGCTATATAAG
GAGTTACAAAGGAAAGAGTAGCCCCTGGATCTAACAAAGCATAAACATCGAGATTAAAAACTCGTAACATACCAATGACC
ACATCAAGAGAATCTTCCTAAACCTGGTGAGCCTGAAGAGCATGCAACCTGTTTTGGCACTGTCTGCCACCTGCACCAGA
TGAGTTACCCTGCTGAGTCGGGCGACCTACTGGCGTTGCTGATGTTGTGGACTGATCTCTACTATTACTACCTCATTGAC
CCTGTTTTCAAGGACAATCTCGCAACCTGTGACCAGACTGGCCACACCCAAAGCATCATTCCTTTCCTGCAAGACATTCA
CCCGAATGGTTCTTACCACACTTTGGACAAGTTGGGTAGGTTCTGGTGCCTGAAACACTCCCCTGAGACTTAGAGCATGA
TGCCCTACCTTTCTGATCATTCCAGAACTTGGAGGATGGAACACTAACTGATGAAGGTGCTGGAGCTGAGAGTTCTGCTA
AAGCTGCGAGTGATTTCCACCACCTGATTTCTATTAAGAATACTCATAGCTGCCTGTTCTAGCCTTATTATTCTCCTTAG
CTTGTTCCCTAAGCTTATCTCCTTCAACCTACTGAGCATGTGTCATGAGCCTAGAGATGTTCATATTTTCCAACAACATT
GCATTCCTATACTCTGTTTTCACTTAGTCTGACACTCCATACAGAAACTTGTTCATTTGAGCCCTGGAATCAGCAACCAT
GTGAGGAGCATACCTGGAGAGTTGGGTGAACTTGAGTCCATACTCTCGGACTTTCATGTTACCTTGCCTCAAGTTCATAA
ACTCCTAAGCTTTTGCCTCCCTTAACTCTCTTGGGAAGAACCTGTCCAGAAAGGTCTCACTAAAACATTCCCAAATGATA
GGAGTTGCATATGTACCCTTGTTCTCTTTCCACTAAGTATACCAGATATGAGCCACATCTTTAAGCTGGTAAGATGTCAA
CTCAATACGATCATTCTCAGTTACCCACATCACTTCAAAGACCTTATTGACCTCATCTATAAAGTTTTGGGGATCCTCAC
CAATCTGCGAACCTAAGAACTCAGGCAGATCAATCCTAACAAAATCTCGCACTCTAGCTGCAGCTGACCCAATATTAGCA
TTTGTCAAAATTGGAACCTTTTGATTATGCCGGTTGGTCACACTCTGAGCCAACAATAGGATAGAGTTCTGAAATTCAGC
ATCTGATACTTCCTGATCCGAAACCAGAGGAGTTGCATTTGCATTCCTGGCATTCACATTTCTGGCATTAGCTCTACGAG
GAGGCATGATCATAAAGCGCAAAATGTCGAGTTAGAACAAGGAATTACATCACACCTTACGCACGATAAGAGTAACAAGA
AAATGAAGTTTTCCTAAAACTGTTTGCAGCCTCCCTCTCATTAGATGTGGTGCACTTCACACCCATGAAAAGGACTCTAC
TTAGTGCGGCTTTTTAGACATCCTAGGACACTTAAACCTAATGCTCTGATACCAAGTTTGTCAGCCCCCAAGGCTACCCC
CTGGATGTGGACACGTGACATAGAATCACTAGGGACCCCAAGCTAACCATGATGGAATATCATGAGCATACTAAGATAAA
CTAAATCAATGAATACTGTGCGGAAGCTAAATTATGAGATAATCTAAAATGATGGGGAATACCCATATACTAAATCTGAA
TATATGAAATTGAGAGTTTAAACAACAACTGAAAAGTCAAACTCTAACACTATAGTTGAATCTAACTATGTCTGAAGATA
GCCTCTACTAGAAATGTTGAGACATGCCCCGGCTAAATCTAGCAAAACTGAAACTAAAACTAAAAGCAAGGAAAGACAAT
CACGTCAACCGTTAACGAAGTATGAGGACTCACTACTGATGTTGCTGAACTAGAGACCAGGAACCGATCTATGCATGATC
TGGAAGCTGAGGACCTGAACCTACATCACGAGAAGATGTAGCGTAGAGTATGTGTCAGTACTTGAAAGGTACTGAGCATG
CAAGATAGAGTAAAGATGAATAATAACATAACTGAACAAGAAATAAGCAACGATGTAATCTGAACATAATAAGGATACTG
GAAATACTGAACATGGCTAAATTGAATGCAATGACCAAGCTTATAACATGCTATGACTGGATACTGAACTATACTGATAA
CATGATCAATGCAATAGAATCTGACTGAACTATAAGGGAGATACTAATAACCCACATAAAACCACATGAGCTAAATGTGG
AGTCTAATGTATACGCCTCATCGAGAGGACCCAATATACCGTGCCAGAGGTATAAAGGCATGCAGGCGTGATCACTAAAA
TGATGCCCACAGAGGGGACTTACAACCTATAGTGCACGTAGTTCTGGGACTTGAGGGTGACTGACCCTAGTCCACTCGGT
ATTAAGCTTCTCCCAATCGATCAAGTAATTAACATTCTATGACTGAAATGTTGTAATACTGGATAGATCAAAATACTGGC
ATGCAAACTGAGAATGCAACATTAATATACTGATAGTAATGCATCTGAAAACTGAGGCATGTTTATATACTACATAACTA
AGGTTCTCAGTTTATGCATGAATCTGGGCAAACAAACAATACTACAACATGGTAATATGATTTGGATCATTTAAACAGCT
AAAACCCAACAATTGTAACATTCAAGAAACCCTAGGTCTAGATAATATTAAGGAAATCAAGATTCTGACTGAAATCTAGG
GACCTAATGGGTGAAAGGAACCCACTAGTGAAATCCAACATACCTGGTGACGAATTCCATAGAGAAATCTTTTGATTTCA
GAGCTGGAACTGATGGAACCTTGTTGTGTTCTTGAACTAGGGTTCTTGACCACTTTCTCCTCTTACGCTCTAATTTTTCT
AAGTGTAGATGAATGATCTGACTTAGGTAAGTTCTAGTTATGTTTTAGGCTAAAACTAACCAAAACTACGTAGTTTAGGG
GTTAAATGACGTAGTTTAAGGGTCCAACGCATAATGAAAAGACCAAAAGACCCCTGACTTAAAAGTTATCGTGGTCATCG
ACGGACAGGACCGATGGACCGTGGCTGGACCGACGGTCTATGCTGGTGAACCGTCATTTGTGACTGGAGGCTAGGATCTG
GGGGTCTGATCCACGGACGCGGACCACGGCCCGTGGTCTGACCTACGGTCCGTGAGTCCGGTAGTGGGTCGACCCTTAGA
CAAAATCTTGGGGCTGAGTCTAAGGAGGGTTGTAGATGGGAACCACGTACCACCAGCACGGGCTGCGGATCACCCTACAG
TCTGTGGGTGGCAACTGTCGGTTGTACCTGCAACTTCTAGAAATCTGCATTGAGTTCTGTTTTCGGATACAGGGTGTTAC
AGTTTGTATTTGTATATGACGATGATTTCCTTTGGTTTTACAGTTTTATCACAACTAAAGTTGTCCCGAGTTTTTAAAAA
GAAACATTAACTTTATATATATATATATATATATATATATATATATATATATATATATATATATATATATAACTGAATTA
ACTGACCTAGCATGTGTAATTCATGAGCTAAAAGAACTACATAACTAGGGTTCTCAGTTTATGCATGAATCTGGGAAAAA
ACAATCCTACAACATGGTAATTTGATTTGGATCATTTAAACAACTAAAACCCAACAATTGTAACATTCAAGAAACCCTAG
GTCTAGATAATATTAAGGAAATCAAGATTCTGACTGAAATCTAGGGACCTAATGGGTGAAAGGAACCCACTAGTGAAATC
CAACATACCTGGTGACGAATTCCATGGAGAAATCTTTCGATTTCAGGGCTGGAACTGATGGAACCTTGTTGCGTTCTTGA
ACTAGGGTTCTTGACCTCTTTTTCCTCTTACGCTCTAATTTTTCTAAGTGTAGATCAATGATCTGACTTAGGTAAGTTCT
AGTTATGTTTTAGGCTAAAACTGACCAAAACTACGTAGTTTAGGGGTTAAATGACGTAGTTTAAGGGTCCAACGCATAAT
GAAAACACCAAAAGACCCCTGACTTAAAAGTTATCGGGGTCACCGATGGACCGTGGCTGGACCGACGGTCTATGCTGGTC
AACCGTCGTTCGTGACTGGAGGCTAGGATCTGGGGGTCTGATCCACGGACGCGGACCACGGCCCGTGGTCTGACCTATGA
TCCGTGAGTTCGGTAGTGGGTCGACCCTTAGACAAAATCTTGGGGCTGAGTCTAGGGAGGGTTGTAGATGGGAACCACTG
ACCACCAGCACGGGCTGCGGGTCACCCTACAGTCTGTGGGTGGCAACTGTCGGTTACACCTGCAACTTCTAGAAATCTGC
ATTGAGGTCTGTTTTCGAATACAGGGTGTTACAGTTTGTATTTGTATATGACGATGATTTCCTTTGGTTTTACAGTTTTA
TCACAACTAAAGTTGTCCCGAGTTTTTAAAAAGACACATTAACTTTGTAAGCGTTCTATTACCCCACTAAACAATTTTGA
ACAGACATTATTATATCATTTTTCAATCAGCCCTAGATTTTAAAAAGCAAGTGTTTTCACACACCAATCCCTTCTCTCAT
TTTTTGGGAAAATGAATAAGTACCCTCCCCCCAAACCTATGCCCGAAATCCCAGAGACACACTTATACTATATTAAGGTC
CTATTACCCCCGAACTTATTTTATAAATAAATTTCTACCCATTTTCGGCCTACGTGGCACTATCAACCAGATAGCTTGAA
AAAATTGTCAACATGCGTTGTGCCCAAAAGATAGTGCCGCGTAAGTCGAAAAGGGGAAGAAAATTATTTATAAAATAAGT
TCGGTGGGTAATAGAACTTTAGTATAGTATAAGTGTGTCTCTGAGATTTCAGGCATAGGTTGGGGGTACTTATGCATTTT
TTTCTTATCTTTTTCTTCTTTTTCTCCAGTCAGATCCTTTGTTTCAGTGATTTTTTTTATAAAAAGGAATTCATACTATT
TTCCAGACTTTATTAAATTATTGATAAAAAAACTAATTATTTTTCTAAGAAAATTTAAAGAATTGAAGGAATCATCAATT
ACTCCTTTTCATATAACTTCAAATAAGAAATGATAATTTTAAAAGAATCAATGAATTCCCCGAAAATTGAAAGAACGTAA
TTGAAATCGGATAAAAAAACTATATGATACTTCCTAATCATCATGAAATCTAATGGGTTTATCAAATTGTTCGAAATATA
CAAAAATATTTAGATAAAATTTTAAAATTGAAGAGAGTAAAACAAATTGTAGTAAAAAAAAGGAAGGTGAAATTGTGGTA
AAAATGGTGACATTGAAACTGAGAAGCTTCACTGGAGATGACAATGATTTTTTGAAGAATAAAGAAGAAAGAAAGAGAAA
AAATAAAAAGGAAAAAAAGTCAAAATAATAAGAAAATATATTTTATAATAAAATACTTGTAAAAATAAAATTATATTAGT
TATTTTAGGTTGTTCACTCTCTTTGAGAGATTGCACACTCTCTATGTCAAGTGGACAAAAAATGGTGTAATAATATCAGT
TCAAGATTGTTTCGTGGGATAATAAGACGCCCGCAAAGTTAAGGTGTCTTCTTTAAAATTAGGGACAAGTTCAAGTGTCA
CTTTATGTCTTTTCTCTTTGTATAAACGTGTAGTTTTTAGATTTTATATAATATAATTTATATTATATAATTTCTATAAT
ATAATTTGTATAACTATTTAAAGTTCAAATATTTATGTTTGTATCGATTCATTATTTTGAGTTTTATCATATTTTTATAA
TTCCAGACTTTGTATTACTCAATTATACAAAAACACATGAATTATACAAACATACCCGCGAAATATACAAATTATTTCCC
TCTCTCGCTCGCCTCTCTCCTCCTTCTCCCAATCTCGCTCACCTCTTTTCTCCCTCTCCCAATCTCGCTCGCCTCTCTCT
TCCCTCACCCAATCTCACTCGCGAGATATACAAATGCATATGTATACCAGTTACATATATACAATTATTTTGACAGATAT
ACATACACAATTTGCATATCTCTATTTTTTCCCTCTCTTGCTCGCCTCTCTCCTCCTTCTCCCAATCTCACTTGCCACTC
TTCTCTCTATAGCATGTAGCTACGAGTCGTAATTAGCAAACTATAGCTATGGAGCATAATTAAGCTATTTTTGAGTGGCT
ATATGTAAAAATCCCCCTTAATTATTCCCATATTTTCCTAAACATCTACACCTCACGCGCAACACATAGAACACACAAAA
CTCCTATACGCGCCCCCATCCCACTACTTCTTTTTCTTCAATGAAAGCAACTCTAACCACCAAAAATCTTCCTCTAAATC
GACGATGCCCAGTTGCATTTCCCTTCAAATCATACATCAAGCGTACAAGGCACGAACCCTGTACCCACGAGGCTTCCAGA
TAGTTCCTTAAAGGTGTGGTCTATCCATTTCGCATTTTCGTGTCTAATTTTCTTCAAAAGTGGTGCAAATTCGTACGATT
TCCTTGTCATCAACCTTATCTATTAAGAGATGTTGCAGTTTTGACATTATTGATAGTGAAGTGGTTGTACACTGAGTTGA
TGCAGTGGTACTTAACAACTCATGAAGAAGTTAGTTATGCAAGAAGGGCATTTTACAGTTTAGTCCAGTTGTAGTTTTTT
TTATTGCTTTTAAGTCCTAATTTTGAGCAATTAGGATAGTACGGTTGTGTCATGACTCCTGAGTGGAGAGGCCTGGCTTA
GACCTATATCTGTACTTGTCAACGCATTATGAGATTATTAATTGGAAAACAATCAGTTAATCTAGTTTTTCTTTTATTAA
GTTCTTTCTTTTCTTTCTTCTTCTTAAACCTAATTTATTGTTTCTTTGATTTTCTCTTAGTTGCAAATCCATTTTGAAAC
ATTTGGTATCAGAACACTATCTTGAGATCTGTGGGAACCATGGCTAACGACATGAAGGAGATCAAGGATATGTTCAATTG
CATGACATTGGAATTGGCTAACCTTACAATTAGACAAAATCATATTGAAGAGCAACATGAAAAGGCCATTGTTGGACTGC
AGGAGTCTCTAACCATCATACATAAGGCAGATCGTGGTAAAGGAACTAACATCAGTGAAGGACCAAGTTATATTTACACC
CCATCTGGTAACCTCATGGTTTAGACTACTTCTGTTTCTACAGGAAATCCATCAGGATTTTTATCTCCATGAAGCTACCA
GTATGGTACTTCACAATGTCAGCAGTACCAAACACCAATAGGAGAACAATACCATCAGTAACAAGGTTATAGAGGGGTCA
ACAATTCTTTGCTCATCTAGGCTAAACTCCAGCCATAGGACAAGGAGGGGGAGGATTTAATGCCACTGCCAACCAATCTC
CAATGACTCACAATAGTGGAGCCATGACTCGCCTAACAAAGATAGATTTCCCTTGATTTGATGGTACAAATTTTAGAACA
TGGATGTATAAGGAAGATCAATTCTTCTCGTACGATGATACCCCAGTGAGTCAAAAGGTTAGAGTAGCCACCTTGCACTT
TGATGACACAGCCATAGAATGGCATCGGTCTTACCTTAAGAGCAAATTTCACTTAAATTATCCAACTTGGGATGAGTATG
TGTATGCCTTGATGGATAGATTTGGGGGTGATGAAGACTCAATATTTGAGTTAAGTTGGTAAAACAGCATGGGTCTGTGA
AGGACTATCAGAAGGAGTTTGATAGGATTATGACTCGAAAAAATATTTTGTCTGAACATGCTATCACTGGGTTCATTACG
GGGTTAAAACCAAAAATTGGATTTACTGTGAAAAACCATGGGCCTTTTACACTTCCTCAAGTTTACCAGTTGGCTAGGAA
CACGGAGTCACAGTTGCAGGCTCAAATGAGGTTGACTAAAAACATCATGTCCAATGGGGGTGGTTCTTTCCAGAAGGTTG
GTTACATCCCTGCTTTTACTAAAATACAGGGATTAGGAATGAGCCAGTGGCAAATTTCAATAGAGAAAAGAGCAAAAGAT
TGACACAGGCTGAATTGAGTGAAAAGAGACAGAAGGATCTATGTTTTTTTGTGATGAAAGTTTGTTCCTGGCCATAAATA
TGCTACATCCAATAGACTCCATTTGTTGGAAGTGAATGAGGAGCATGCGATGATTGTAGAGGATCAACCACAAGAGACAG
AACCCTCTATTCAGCAAGAAGGGGAAAAAGTAGTCTGCAAAATTTCTTTTCAAGCCCTTCAGGGTCTGCCTGACTACCAA
ACTCTAAGGGTCACAGGCTATTGTGATCAAGGGCCACTCAAAATCCTCATAGATCCAGGTAGCACACACAATTTCATGGA
GGAGGAGTTAATAAAGAAGTGGGGTCTTGGAGTTCAAACGGTGAATCCACAATTGATTAATGTAGTTGATGGAGGCATTA
GGAAGACTGTGGAAGCATGTAAAGTATTCAATTGTCTTATGGGAGGTGCTTCTTTTGAGGATAACTTCCTCCTCATTCCT
TTAGGGTCTTCTGACATCATTTTAGGGGACCAATGGCTTAAACCCCTAGGTGATCTCTTAATTAAAATTCCAATACCACG
AAAAGGAGTTTATCTTGTCAGGAATAAGGGATTACATCAAGACGGTAGAGGCTAAAAACTTGGGCAAGATGGCTGATAAT
GGAGCTCAACAATTCATGATCAAAGTCATGCCAAAGACCAATGAAACGATTGATAGTGAGGAGGAAATTCCTGAGATTTT
GGCACTGAATAAGGAGTACGATATCGTTTTTGTACAACCTAAAGGGTTACCACCCACCAGGGGGTCATTTGACCATAGGA
TTCTTTTAGAGAACAACAGCAACCCAGTCAACCTTAGACCCTATAGATATTCATCTAAGTAGAAGGATGTCATTGAGAAA
CTTGTGCAAGAATTACTGGATCAATGCATTGTTCAACCAACCTATAGCCCTTATGCTTCCCTAGTGGCGTTGGTAGGGAA
GAAAGATGGTTCATGATTTTTTATTTCTAGCATGTTGTATTCAATTTGTTTTTGTATGTTTGACCTGATTTTTTTAGTGC
AGAGATTTGGGATTAGAGTCTAGTCTTCTAACTTGGTTTGTGTGTTTTCCTATGCGTATTATAATAGTTTGAGAGTCTGA
GACTACATATTTTCTCTTTTGTGAAAATTTCAATACTCTCAATAAAGGTTTTGCTTTAACTTAGTGTTTCCATGTGATGT
TGCTGGTGATTCTCTTCATTGTTTCTTTTTCATTGGATTAGTTCATTATTTTACCTTTCTTAACTTAAAACTTCTTCATT
GTTCACTGTCTCATTTTAGATTAGCCGGCTTACTTTCTCTTAGTGTATAGTGTGATAATATCTTTTCTAGGAGCCTATTT
GAGATGTATTTGCTTAATTTCTTCTTCATAAAATATTAAATAAAAATGTAGTTGTTTGCAAATAATTAGCCGTAATAATT
TTGAAATCTGACTCTTGTTTTCCTTTGTTTCCACCACTTCAATTTCATTCCTAATGTCATTTATTTGTCCATCTAGACTA
TCAAATGTTTAGATTTTGGTTTGCCTCAAGAATCTGTGATAATATAAACCATCAGATGTGATTTTCACTTGCTCTTATGG
TGTGAGAATTCATGTTATTTTTGCTTCCAATAAGATTTTTAGTCACTACTACTTCCAAAGTTCTCATGTGTTAACTAATC
TTTTGGTTTCTCTGTTTGCTTGATGTGAATTAAGGTTTATGAAAAAATGTTTAAATTGCCCCTTCCTTACTTGTAATCTC
ATTTTTTTTTGGTGAAATCATGGTTGTATTGAGTAGGAGGAAAATGTGTTAGGATTGGAAATTGTCTTCTTCTTTTTTCT
GTTGGTTGCCTCTTTCGTTTAGCAGATTTAACTTGCATTGTTAAATATTGTTTTAGTTAAACTAGTACCATCTCCTTCTT
GATTGTTTACTAATCTTTATTTCCATTATTTCTCTGTCCGAGTCCCAATGGACTCCCCATCTCTTGCATACTTTCCTATT
TGAGTCGACCTCTATTAAGTCTTTGAAAGGGAAGTTAATTTTATTAGGTTAAAACCCAAGAAATCGATAGCAACAGGAGC
TCAAGAAAGCTGAAAATGAGAATGTTTTGGGTCCAAACCCAAGGATATATGGAGCAGGGCAGCAGTAGTCCAAAAAAGGG
CTAAAAATAGCATTTTCGTACTAAAAAAGTTCGGAAATAGCGTCAGCAGCAACAAATAAGAAGCAGCAAGTGGACTAAAA
TTGTCCAAGTTCTATTCACACTTTTATTTTCTTTATATTTTGATTTTGTGATAATTGCTTTTAACTCTTAATGCTTATTT
TGTTTACTTAGATGAATCATTGGTGAGATTTCTATTTTGTTACTCATTTTTTCTTTAACTATTCAAAGTTTAAACTATGT
TTTAGTTAAGGCAAATTTAAGCTCTAAAACTAATTTAAGAATTATTCATATTCTTTCATAGATAGTAATTAGATTTGAAT
CTACGTTTATGAGTTTGAGCTAATCATTTAGTTTAAAGTCTTGACTTGGGTAAAATTGTTAAGTTGGAAATATTTTGATA
TTTTAACATTTAAATTGTCCCATCACTTGGGATAATAAGAGTGAATAAGTATCAATTAGTTTTTTAGCAATTTTTTAAAA
CAAATTTTTTTTACAAGACTTAGTTTCTTTTCAAAGTTTGCCAAAATTTTAAATTCACCGGTAAATCACATGTTAGCGGA
TCCTTTAAGGTGCTTAACACCTTCCCTAGAGGATCATTTGAACTCTTATTCGACTCTGATTTATTTAAAAGGTTTTCTTT
CAAAAATTCCTTTTTTTAAAATGGTTTCTTAATTTTCCTAAAATTAAGTGGCGACTCTATTTTCCATTATTTTCAAAAAA
TAACACACAACCAAGTTATGAAGCATTTTTAACTTAGTTTTAAAACGGGTCGTAACAGTACCTTGTTTTTATTTTTTTTA
CCTGTCTACTTTGGTATTTCCTGTTTAGTTACTTGTGCTTTTCTCTCCTTATTACTTGATGTTTATGCTTGTGTTATGTT
TTGAGCTCAGTCGGTCGTTGCCTACTAAGTACCATTTTTTTGTACTCATACTACAGTTCTTCCCCCTGCAAATTGAAGTT
GAGTTATCGTCATTGATTTGGAGTCATGCGTAGCAGCTTGGAGTTTCGGAGATTAGGGTGAGATCCTGACATCTGGAGCT
ACTGTTTTCCATCTGTTTTGGCTAAGCTTTGTCTTTATATTGTAATCAAAGACACCATGTACTTGTGCTCTATTTGTAAA
AGCATTGTACTCCTATTTTGGATTAGATGCTCAACTACTGATTAATGAGAGGTCTTGTGATGGTTCCTATATTATTTTTG
TTGATTATCCTTTCTCTACTTTGTTCTAAGCTCTTTCTTTTTTTTCGTTGGCTTCCGCTTGGTATTCTGTTGCTTATGGC
TCCGGGCTAAGGGTTAGGCTTACCTAGAGGTTGGGTGTAGTAGGTGTCATCATGACATGAGAAATCGGGTCGTCACTATT
AGCTCACTAATTATTTTTTTAAATTAAGAAATAAAAATTATCTTACTAATACATTGTAATCTCTACATAACTAAATCCTT
CATAACTAATACATGTATAACTAAAACCCGCATAACTAATACATATAGAACTAATACCTACATAACTAGTACTAACATTG
CTAATACCTGCATAACTCTATCCAACTACCAAACAACCCATTATGGTGGGTAAATTCTAGAACTAGACCCGAGGTTTATG
AATGGTGGGAATCCCTAATGGGTGTATTCTAGTTTGTTACATTCCACTTCCTAGAATGTAAATTATTCCCTCTAGCGTGG
GCTATGGGGAATTTGGGGAAAATAATGGGTAAAAATCCTAATTTGAGATTTTAGGCTATGAACAAGGTAAAACCAATGGT
GTTTTAGCCCTTAGACCTTGAAATATTGAATATATAATTGTGTTTTTTTATTTTTCTGTGTTTTAGACCGTGAACGAACC
GAAGCTTCAAGAAAAGGAAAGACTCCAACCTAAAAGCTTGTATTCGTGCATTTTTGTTGTGGTAGGTTATGGTGAATTAA
AGTTAGACTTTACTTAGATATATGTATACTCTTAAGTTGGATGTTTGTTGATTGGTCTTCGAACATTGGTTGATTGATAG
TTTGAATTTTGGATGTTAGAAATGCGTGGGTGTATTAGGTACCACATTGGTACATATGTTTTATCATTTATATACATAAT
ACTATTACGGAGGGTCACACACAACGCCAGTGCATATACATATATAAACATGTTGGAGGGTCGGTTACCATGTCGGTACG
ATACATAGACAAAGTTGGTCCCCTACAGATCATGGCTATTGACAGAAATAATTCACTTAGCATGTGCATACACTTATTTT
TTATTATGTGGGTTCATGGTGTATTGAGCATGGTGTTGTGAAACAATTGTAGTAATGAAACTTTGTGATGAATATATTTG
ATGGTTGTGAATTGTTTATGTGTTGAAGTCGGGTCTACTTGAAGTTTTGTTTATGTGTTTCTTGTTTCTTATATAAGTCG
ACATATGCCTACCTATAGATAGTGTCTTGTAGTAATACTACCATGTACTCTTCCTTTATTGAGTGCAGATCGCGAATGTT
ATATGATCAGGTTGCCAAAGATCATCGTGCTTCCCCTGTCAATCTTTCGGACTCTGGAAAATTCTATCTTGTTTTCAGTT
GTTAGACATTTCAATAGAAATGATTATAGTTAGAAGTTTTGTACGGTGACTTTCTTTGGGGAGTTGTGATAAAATGTTTT
TAACTCAGTTTTTGGATCACTCTTATGTGTAAAATATACTTGGGTTTAATTACTGTTTTAGCGATATATTTATTTTAAGT
TTTTAAGTCGGTTACAATAGTTCTCCCACTGGAGGGTTAGGATGGGTGCCACTCATGACTATTTGGGTCCTGGAAAAGTT
GGTATCAAAGCCTTTGATTCGTTGATCTCTTCACAAATGCGTTGGTCTAGAAGAGTCTTGTGGAATTGTATACAGACGTT
TATACTTTTCTTCGAGATGCTATGAAAAATCAGGAACATCCATTTCTTCTTCCAATTGTGTTATTACTTAATTACAATTG
ACATATAATGATCAAAATTTATATCTAACTCCATTCATTCTTTCCTCGCAAATAGTTAGCACATGCATAATAGGAGAGAT
GGTTGAGGTGCCCGCACTTGCCGTTGGGGCTATAGTTCACGAAATATGGTTGAGGTGCCTGCACCTGCCCAGGGGCAATC
TCATCTTGTTGCAACACCATTAAGGATTTTGTCGGTATCCCATCCCCAACTTGAGGAAGCACAAGAGGATGTGAAACGTA
CATGTCCAAGAAGAGGCAGCCCTAGCTCAAGGCATTTCCCCTCCGACTCACGTATATCCAAAAATGCCACAAAAGTTGAT
GAATTTTCTGACAGGGTTAGCAAGTACTCCCGCTGCTCCCGCAGTTAAGAACCAAGGAGTACAAAATGTTTCTTTCATGG
CTCCCAAGATTTGTGAGGTAACCAGGACAACTGAATTCCCAAGACCGGTGATGGGTTCAATGATAATCTTGAAAGAGCAT
GAATTTTTTTATTTCTAGATATTATCATGTTTCCTAGCTTACCCTTTGCAATTCGACAATATGTGTACCTTCTGCTAGGA
GTTTTTTGAATTCACTCAAAGAACGATGAATACTTTCTCCAAGAATGTAAAACTTTAGAAATGGTGGTAAGAAAGGTATT
TTTGTCTACAAATGTCAATCTACCGGAAGATGCTACTCATTCACCTTACTAATCTATCACTTATCTAGAAACGTTTGAAC
TAGATACCTTAGATTTTGATGTTGATCTTGACCTGAATAGGTAATTTTGCATATTAGTACTTCTTTAGTTTTAGTCATCG
GAGACTTCGTGAAGTCACAAGTGCATTTTGATTTCCAGATTTGAGGATCCTCGTCTTAAAAGTCACGAAGAGATAACTTT
GAAAGGTATGTATTTTGTTGTTTACTTTATTTCACGTTTCATTTTCACTAGTAATAATGAACTTCTTTGTCACATAGATC
AAATGATAACGCTTGAAGATGAGTACGTAGATATATTCATTGATGAGGTGGTTTATCTTTTGCTTTATATGTGCAGGGAA
TTATCGATTCATCTTATATTGGAAACACCATTTTAGAATCAACTAAAATAACATATATTCAGAAATTTCCAAAAAAAAAG
GATGTTGCCAATGTAAGTGAATAAATCCATAACTCCTGCACATATGAAGAAAAAGATGAAACAACCTCATTAGTGAATAT
GACTATATTGAACTTCACGTGGTAGCATTTGATCTATGTGACTAAGAAGTTCATACCTTCCAAAGTTATTTCTTCGTGAC
TTTTTAGCTAAGTATCCTCAAATCAAGAAATCAAATTAAAATGCCCATGTGACTTCGTGCAGACTCTGATGACAAAAATG
AAAAATGTACAAATATGCAAGATAACCTATTCAGGTGAAGGTCATCATCAAAACAAAGGCATCTAGTTCAAATGTTTCTG
GTGAAGTGATGGATTGGTAAGGTGCATGAGTAGCATCTTCCGGTAGATTGACATTTGTAGATAAAAGAACATTTCCTATC
CCCATTTATAATGTTTTACGTTCCTTGAGAAAGTATTTAACTTGCTTTGAGTGCATTTGAGCAACTCCAAGCGGAAGATA
GAAAGACTGTCGCAATGGCAAGTGGAGGGTTGGGTTAAATTTGAGCGGGTTGAAATTAAAATGAGTCAACATAAAATGGG
TAATAATTCAACCCACACTTATTTCATATGGGTAAAAATTAATTGGGTAATTAATGGTTGGGTAAAATACATGTTGACTA
ATATTTTCCCCATAATTTTGTGAGTAAATAGTACTATAATTTAGAATTCAATATGGACAAAATATTTTACTCCCTTTTTT
GGATGAAAAATGTTAAAAACACTTTCTTTAGTTTAATTCTATCATAAAACTAAATTCGACATCCGATGGGGGACCAACTT
CAAAATCTGGACGCGACCCCGAAACATTACCCTGGACCCGTCTTCAAAATAAGGACCCCACCAAGACTCTTGACTTGGGA
CCTAAATTTTGATTCTGGGCCTAACCCCAAAATTCGACTAGGGACCCGACATTTGAATCCAAATTTGACACTATACATGA
ATTGGGACCCAATCTCAACAACCGATCCAATATTCAAACTATGAATTGGATTTTACCCCAAAACATGACCCCCCCCCCCC
CGACATCTGTTTTGGATGACCGAGTCGTAATCCAAACCCGAAAACCGATCTGGGACCCGACCTCGATTCTTGACTCGAGA
TTCGACCCCAATTTGAGATCTTGATCAGGAGCTGACACCTAAATTGGACTCGACTTTCAAACATGGATTAGATCATGACT
CTCGATTTGAGACCCAACTTTTAAAATAGGCATCTGACCTCAACACATGATCTGGGACTCAACTTTCAAATTGGGATTTT
ACCCCGACAGTCTACACTAACACCTGACCTCGAAGACACTTTTGGGAATCAACATATGAATCAGGATTCGATTCCAACTC
CCAACTCGATACCCAACTTTCAAACTGGAATCTGACCCCGATATTTGATCCAACACCCAACTTCTAATCGGAATTCGACC
CCGACTACTGACCTCGTCAATGGATCTGGGACCTAAATATGATACTTAATCTTGGATACAACTCTGACACTCGACCTAAA
AATCAACTTTAGAATCGAGATCTAACACTCGACAACGACGACCAATTCGATACCCGAACATGGTGCTTGATCTGCACCTG
ACCTAAACTCTCGATTTGAAATCCACTCTGTGAGACCTGACTGGAGATCTAATCAACACCAACCTGAGATTCGACCTTTA
ATCCTGACCACTGATCTGATATCCAATCGAGATTCGATCTTGATTTGACCTGAAACTCGAGAGTTAGGTCTTGAATGAAG
GTTAGGAGTCGGGTCTCGAAGAAAAATCAAGAGTCAATATTTTTTATCAGTATCAAGAATTGGTACCCCAAAATGAGTTA
GGGTGGAAAAATGAGGTGTGAGGTTGGAAAAGAGTTTTGAAAAATATATTCCTTACTTTTTGGAGATAGATCATTTTTCT
TATATTTGAGAAAAATAAGTTGATTTGGAAAACACTTTTACTTATATTTTACCCATAGTTTACCCATAAATATCCATATT
TTCATGGGTTAAATATGAGTATAAACTCATACCCTCACTAGTTGATTCAGATTTTGGCATCTTTCAATGCCTTAAAATTT
AAAAGAAAATTAATTTAAAAAATAAGGAATAGAGAGCACTACAAGAAAAGTGTGAATTACATGGGGATTTTCCTGGGAAT
TAGTATGAAAATTTGCAGGAAAATANNNNNNNNNNNNNNNNNNNNNNAATTAGTATGAAAATTTGCAGGAAAATAAGTTT
CCTATGGATTTTCATACTAATCCCTAGGAAAATCCCCATGTAATTCACATTTTTCTTGTAGTGGAGGGGATCTAAGGGCA
TCTCCAACCCTGCCCTCTATTTTACTCTCCAAGTTTAGGGTTCTCTATTTTTTCAGACAACCAACTCCAACCCAATTCTC
TAATTTACTCTCTAAAAAAGAATCTTCTTCTCTCTCCTCAATATTATATTATTATTTCTATTTCATTTGCATTTTCTTAT
TTCATAATATAAATCCTTTCTCCTTTTTTTCTTTCAAATAATCACTTTATATAATTTTTACGTAATATAAAAATTTATTT
TTTCAAATTTATTATTTAATATAAAATTTTGTTTTATTCTAAATTTCTAAATAACATAAATTGCAAGTTATTATATAATA
TACAAATTAATGGACAATTCAAATAAAAGTGATATCACGAATGAAAGACAATTACATAAATCAACAAGCACAACCGCAAT
CACGACCACAACAATTCTCTGGATCATACACCTAATTTTTTTCAATATTGTTAAATCTGGAAATGACCTACCGGATTACT
GAATTATTGTTGCGATAAAATTATTATGTATTGTTATCTTATATTTAAATTATTATGTTATGTATTATATTTTTAAATTA
AAATTTCCATCTTATCAGTTTACTTTCGTGCATTCTTCATAGTGAAAATTAATAATAATATCAAATTATATTAAAGTGAT
GAAAATTTAAAAAAATTGAAATATTATTAATTCGGGATGAAAGTAGTGTATATCAAATAATATATTTTTTAAAATGTCAT
ATTACATTTAAAAATATTATGAATATTAGATATTTAATTAATGACCTTATATTAAAAATAATATGTAATTACAAAATAAT
AGAAATAATAATAAAATAATTAAAACGTGAAATAGAGAGTGTGAATAGTAGTTCTCCAAATTTGGAGAACTACTATTCAC
CTCTCTATAAATGAAGAATAGAGAGTTAATTAAAGTGTGGTTGGAGAGCTCATTCTCTATTTTACTCTCCAGCTATAGAG
AATGGAGAGTAAAATAGAGGTGGGTTGGAGATGGTCTAAAGAGATAGACAAACAAGAAGAAGATAATGTATTTCTATTAT
ATAGAAGAGCCATGAGAAGGACGACCAATGGCATTTTAGTAATTTTAACATCATTTAAGGGTAAAATAATAATTGTATAA
TTAATGGTCAGAATGAAAAGGCGAAATGGTCTGGTGGACCCTTATACTTGTATCGGTTTGTATTATGAACCCTTCTACTT
ACTCATTTGTCATCTGAACCCTTAAACTCAATAAAACACAATTCAACAAATCCTTCTGGCCATTGACCAAACTTATGTGT
CTTTAAGATGGCTGAGTTGGCGAAAGTGTGTGACTTCACGCACCTTAAGGCGAGTGAATAACTTTTTTAGGTTAAAAAAA
TAATAAAATTATAAAAAAAAAAAACAATTAATTAAAAAGTCCTTTCTTCTTCCCCCACTACCCCCTCCTTTTTGACCATT
ATCATCGCCTGACCAAACTTTTTTTTCTTCTCCACAATTTACTAACATCTATTTAGCAGATCTTGGCCACTGATTCACCG
CGGAGGGAGAAAGCGGACCAGCGCTCGCCGGAGACCACTGAATCGTAGTGGAGTGAGAGAGAGAAGCAGCATTGGTGGTG
CATGCCACCACTGTTTCGCAGTAGAGTGTGAGAGAGAGACGACACTGGCTAGTGGAGAGGAGAACAGAGGTGGGTTAGGG
TGCGGTCATGGCGGCGAAGAGGTTTTTTGGTCAGATCTGGTGGTGCGGTGGCTTAGGTTGTTGTTTTTGTGGAGGTTGGA
GGAGGAAAGAAAAATAGTGATGGTGTGCGGCGGAGATGAAGATGGGTAAGGGAGAAAGTATATGTGATTTCGCCGACAAA
AATGGCGACGACAGTGGCGATGGCTTTCTCCGATCGAATTTGGTCGTGAAAGAGTGAAAATAGGGAGAATTGGATGTATG
GAATTTCACTTTAAAAAATGCCAACAATAAATTAAAATGTTATTATTTTACCTTTTATTAAATAATTTTTAAAAATAGTT
ATGAAATAATTATGATATGGCATTAATATATCTAACGTGGATATGACATGTCAATTATATAAAGGAGAGTGAGCTACACA
CATGATTGGAGGGTATTAAAAGTCTCATTTTAATTGAGTTTAAGGGTCCAGATGACAAAGGGGTAAGTAAAAGGGTCCAA
AATACAAACTGATACAAGTACAAGGGTTCACCAGACCATTTCACCAAATGAAAATCTAGAACAATCCATACATGTCTTAA
CTTTTGTTATGGGCCCATAAGGATATTATTGTAATTTTGTTAAAATGAAGAGTTTCTATTAGTTAAATTCTTACAAACAA
TAATAAATGCTAAGCTTGTTTTGACATATTTTAGAAAGAAAATTTTGAACTAATTAAAATAAAATGTGTTTGAATAGTTA
ATATTTTGTTTCTAGAAATACTTTAAAGGATTATTGCGTAAACATATTTTTAATATTATGTTACATAATATGACCACTAA
ATTCGTATCTTGATTATTAAAATAGTCTTTAAAATGACGTATCAATATTTTTTAATTAATTTGAAGAAAATATCAAATTT
CGTTACTAAACAAATGAACAATGTTTGACTATCAAGAAATTAATAATTTGATAATGTATTCATCGAAAGATTAAAAAATA
TAAACTTTTCATTTCTATATTTTATTAATATCAAATATGATAAACTATTTAAGAGAGAAAATTTGACAAGGAAAACGTTT
AACATTCAAATTCTAATGAATATTAAAATTCAAACTAAAGAAAAATGAGTAGTTAAAAAATAAAGAAGAACAACAAAAGA
AAATGTCAATAGAAAAAGACTTTGTTGAGAAATATAGAGGAAGAAAAAAACTAAAAAATAAATAAATTAGGAGAAAACAA
TCTGAAAAAAAAGTATATTGGTTATTTTGTGGGGGTAAGATTTAAAGTTTTCTTTACGGCATGATATTAAGAGTGTAGTA
TCAAAAAAAATTAATTAATGTAATTTAAAATATAACATTACGATAATTGTTATTGTATATAGAAATAAAGTTTCTTTCAT
GATTGTTTTTATTGTTGTGGAGTTAAAAA
>mtp_5242.scaffold_3
TTGTTGAATATTTGATATATATTTTATTTTGAAAAATGAAATATTTTTTAAAATTATCGAGTTCTAATCTTCAATCTATA
TATAACTTCAATTTATATATAACAAGAGAAGTAAAAAGTGTCACATGTCAGCACCACAAAATTTTCAATTATTTAATTTT
AAAAATTCAGATTTAAAAAAATCAAAGATTAAAAAAATAAATTACAAAATAGTTAAATTTTAGAAAGTCAAGAAAAAACT
ACGTGTTTTATTAACATAATCTTTTTAAAGATAGTTACCACAATTAATATAACTCTTTAATATTTTTTAAAAGATAACTG
ATTGTACATGTGGCTAAAGTTTATGTTATTTTGGACTCTTATTCTTATCATAACAATTAGAATACTTATCTTTATTGAAG
GAGTATGTTTAACTAAGAGTCTGCTTGGTGTATGATTATTCAAATTAAAATATAATTTTTATATTTGATTTGAAAAATAA
ATACATATCTAAAAAGCAAAAATAAAGAGACAAAATAAAATGAAATAAAATATAAAATCAACTAAAACTAAATTAATTTT
AAAATATTAATTTATGAAAGTATCATTCAACTGTAAGAATTATATTGTACTAAACAATAACATATAATTACATATATATT
TTTAAATAACACATAATTGATATATGACTTTAAGAAAAATTAAAAGACAAAATATAAAATTGTGAATAACATGCCTACAT
TTTGATATTCTGGTGACTAAAACTCTTTTTGTATGCTTAGCATTATGATAGGACTTTTTTTAGTTATGTTTTATTTAAAT
CTAACTATTAAATTTTCTTATATCTTTATTATTTTAACAAAAGGATAATATACATTTTAAATAAATTAAATAATGATAAA
AGACTATTATCGTCAAATTTAGATAATGAACTAAGCTTATATATTGATTTATTTACATAAATATTCTATTATAACACATC
AAGATGCTGAACATTTTTAAATAAATTTTATAATATTATCTTATAATAAGTTAAAATTTTAAATTGTTAATAAATTAATA
TTATATATTTATGATTATTATCAATTAACCGCGCAACGCGCGAACACGTATTCTAGTAATTTATAATAAGATAAAAACAC
TTTAATGTTTAATTGTTCAAGCCACTGGTTACGAAACCAGTGGCAACGAACACCTCTACCTATACACCTACGCCTTAATA
CTCCAATTCTTTACATCATTAATGTTTGGCCTAACTTTTCTCTTAACATTCATCTACCAGAAAATATTATACATATGCAC
ACTTCCACTTTATAATAATAATAATAATAATAATAATAATAATAATAATAATAATAATCAATAATTAAAGTTGAGGCCAC
TGGTTTCAACCTCTGAACCCACGTACAAATCCTACTGTTGAAGAAAGCCACTCACATATATAAATAAAATATATACACAT
ATAGTACCCTTCAAATCACAATAATAATTTACAATATAATACTCTTATAACAATACAATATAAAAGGACCACTAAGTTAC
AATCAGTAACTTGAAGTGGAGAACAACGTACATAAACCAAAACAACCATGTATTCGTTCCTTTAAAATCTGTCCAATACT
GCTAATGATCATTCCCATAATTAAATAATTAATCCTACAATCTATGTTCATATATATACGATACACGAGGGTTAAAATTT
GGTTGATTCTTTACCTGATTCGCTTGTTCTTCTTTACCGCCGCAGGTAGAGGTTCGCTCGGTTGTAAGTCCTCTTGTCTC
TTCTTTTAATTATATTTAGGGTAAATAATTATCAACTAATAATTAAATAAATACTAAACCCTCTAATTTATTCCTATCCA
TGGGTCATATGGTAATTTAATTAAATAAATTATGGACTTAGTTTATTAACCACCAACAAAATTAATTACTAAAACTACCC
TACTAATTCTATAATTGTAGTTACAAGTAGTCCAAAATATCCAGTTAGAATCTATCAGAAAGTATTTATGAAATAAAAAG
CTCTAGTACTCAAAAAGACCAAATGGGTCGTTACATATATTCTGATGAACAACTCCAACTTAATGATGAAGAGAAAGAAA
AGAGGAGCAATAAGAGAAAAAGGGGAGAAATTAGGGTTAAAAGGGGAAGAAGAGCGTTGGTGGGTGGTTCAGGGATCCAC
ATCAGCGCCTTCAAAACGTCTTTACACGCTCAAGCAACGTGAGATCACATTTTGTGCCACATCAATCCACCGTGTTTAAA
AGGAACAAATTATGGGTGGTTCAAGGATTCAATAGGAAAATGGCATAGTTGAGGTACATGAGGGGAAAAACCCAACAAGT
TTAGGGACCTGTTTATGAGTTCCGCCTTCATTACTTGTTATATGTATCTATTATTATCCCCGTTATACAAAGACTATCGA
AGAAAATTCAACCAAAAGTTGAGAGATAACACATTCGATCTGTGGTCGATCTTTTTCCGTCGGGAATGGAGCTGCAACTG
GCCGTTCCTGATTGTTTTTGCCCTCACCGACACTATCATCCTAAAGATGTCCCTCGGCTTCACTGAGGAGGATGCAAAGA
ACTCCCAATTTGTGCAGAGGCATAAGAATTGAATTTTACTCCATCAATCTTGCTGCTAAAGGGAGGCTCTCTTACTAAAC
ACCACTTTTTCTTTTGTACTTCTATTTTATGATTTGTACTTCTATTCTATGATTATGGAAGACAAATTTTGTATTGCATA
AAATGTCTTCTGAATCGTTGGTAGAGAGATATTTTGAATTTCTAATTGACCATTAATTTAGGAGTTTCAATTTTAAGATA
ACTATTCAATACCATATTTAAGGGATTTGTGTAACTGATTAAATCTTTTAAAATATATGGTATAAATATTAAAAGTTGTA
TTATGTGTAATTATTTTAAACTAGAGGTAAATTAAGTATATATGGTAGTGAAGTATGTCTAGTTATGTAGTTTTCCCTTA
ATTAAAATCAATTCAAGTTTGGTGAAACTTTGGCCAAAGAGACCAAGTCCTCTTATTCTCTCTTCAGACCCAATTTGAGG
CTCATTTTTTTAATAACCCAGCCCACACCTTTAATTATTGGAAAAATTACGCGGTTAAGTAAGTTTATACTACTTAATTA
GTCATTATAGCTATAGTTTTATATAATTATCACTCGCGACTAACATTAACCATTAATTACGTGGGCTGACTTCGAATTTG
TATAATTAGACACGTTTGTATAATTCACCGTATTTATATAATTCGCAACTAAAAATTCTTTGTTTGATTAGTATTTGTAA
ACGATGGTTTGTGTCACCCCCCGAGGCTACCCCCTAGACGTGGACACGGGACCTAGGATCACGAGTGACCCCAAGCTAAC
CCTGCTGGCATATCATAAGCATACTAAGATAAACTAAATCAATGAATATTGTGAGGAAGCTAAATCATGAGATAATCTGA
AATGATGGAGAATACCCACATACTAAATCTGAATATATGAAATTAAGAGTTTAAACAACAATTGAAAAGTCAAACTCTAA
CACTGTAGTTAAATCTAATTATGTCTGAAGATAGCCTCTACTGACTAGAAATGTTGGGACATGCCCTAGCTAAATCTAGC
AAAATTGAAACTAAAACTAAAAGCAAGGAAAGACAATCATGTCAACTGTCCTCGAAGAATGAGGACTCATCACTGATGCT
ATTAAACTAGAGATCGGGAACCGATCTCAGGATAGAGTAAAGCTAAATAATAACATAACTGAACAAGAAATAAGCAACGA
TGTAATCTGAACATAATAAGGATACTGGAAATACTGAACATGGCTAAACGGAATGCAATGACCACGTTTATAACATGCTA
AGACTGGATACTGAACTAAACTAATAACATGATCAATACAATAGAATCTGACTGAACTGTAAGGCAACTACTAATAACCG
ACATAAAACCACATGAGCTAAATGTGGAGTCCGATGTATACGCCCCATCGAGAGGACCCAATATACCCTGCCAGAGGTAT
AGAGGCATGCTGGCGTGATCACTAAAATCATGCACACAGAGGGGACTTACAACCTATAGGGCACGTAGTTTTGGGACTTG
AGGGTGACTGACCCTAGTCCACTCGGTATTAAGCTTCTCCCAACCGATTAAGTAATTAACATTTTATGGCTGAAATGTTG
TAATACTGGATAGCTCAAAATACTGACATGCAAACTGAGAATGCAACATTAATATACTAATAGTAATGCATCCGAAAACT
GAGGCATGTTTATATATATAACTGAATAATTTGACCTAGCATGTGTAATTCATGAACAAAAAGAACTACATAGCTAGGGT
TCTGATTTTATGCATAAATATGGGCAAAAACAATATTACAACATGGTAATATGATTTGGATCATTCTAACAGCTAAAACC
CAACAATTCTAACATTCAAGAAACCCTACGTCTAGATAATATTAAGGGAATCAAGATTCTGACTGAAATCTAGGGACCTA
ATGGGTGAAAGGAACCCACTAGTGAAATCTCACATTCATGGTGACGAATTCCACAGAGAAATCATTTGATTTCAGGGCTG
GAACTAATGGAACCATGTTGCGTTCTTGAATTAGGGTTCTTGACCTCTTTCTCCTCTTACGCTCTAATTTTTCTAAGTGT
TGATGAATGATCTAACTTAGGTAAGTTCTATTTATGTTTTAGGCTAAAACTGATCAAAACTACGTAGTTTATGGGTTAAA
CGATGTAGTTTAGGGTTCCAACGCATAAGGAAAAGACCAAAATTACATAGTTTAGGGGTCCAACGCATAAGGAAAAGACT
AAAAGACCCCTGACTTAAAAGCTATAGGGGTCACCGACCGGCGGGACTAACGGACCGTGGTTGGACCGACGGTCCGTGTT
GGTCAACTGTTGTTCACGATTGAAGGTTAGGATCTGAGGGTCTGATCCACGGACGCAGACCACGGCCCATGGTCCTACCT
ATGGTCCGTGAGTCCGACCGTGGGTCGACCTTTAGACAAAATTTTGGGGCTGAGTCTGGGGAGGGTTACAGATGCGAACC
ACGGACCAACAACACGGGCCTGGGTCACCCTACGGTCCGTGGGTGGCAACTATGGGTTGCACCTTCAACTTCTGGAAATC
TGCATTGAGGTCTATTTTTGAATACGGGGTGTTACATTATCTCCCCCTTGGGAACATTCGTCCTCGCATGAAGACTAAAC
TAGCAGGAATGGAGAGAAAAAGTTGCAACCCTACCACAACATTACTAAAACTGATTTGTGACTGAACTAAGTTCCAAGAA
CATGCAAATACGCTGAAAATGCAAGTACAAACTGAAGGAACATGATGCTAAGACTGAAACTGCGCATGAACGACTAAACG
ACTAAACAACTAAAGAGGAACTATTACCTCAAGCTGGAATGGAATCGGAAGGAAAGAGATGAGGATACTTGGCCTTCATG
GCTGCCTCTGCTTCCAAGTATCTCCCACTATGGACTGACTCCTCCACAAGACCTTGACTGAAGTGACTTCTTTGTTTCTC
AACCTTCGGATCTAACGATCAAGAATCTCAACTGTCACATCCCCATAAGTGAGACTATCCTTTATAGCTACACTTTCTAA
AGGTACAATGGATGTTGGATCACCCACACACTTCTTCAACAACGAGATGTGAAAAATCGGATGCACTGCCGCTAGATCTG
CTAGCAACTATAACTCATAAGCCACCTTACTAACTCTTTTTAAAATCTTGTAAGGGCCTACATATCTAGGGTTAAGCTTC
CCTTTCTTGCCAAATCTCAGCACCCCCTTCATAGGTGACACTTTCAGGAAACCCAATCATCAACTTGGAACTTTAATTCC
CTTCTCCTTACATCTGCATAAGACTTCTCGTGACTCTGGGTTATCTTAAGTCTATCTCTGATGAGTTGCAATTTCTCCAT
AGCATCATGAACTGAATATGGCCCTATCAAGGCTGCTTCACCTACTTCAAAGCATCCAACTGGAGATCTACATCTACGCC
CATATAATGCCTCATAAGGGGTTATCTAAATGTTGGAATGATAACTATTATTGTAGGCGAACTCTATTATAGGAAGGTGA
TCATCCCAACTACCCTTGAAATCGATCACACAAGCTCTCAACATGTCCTCTAAGGTCTGAATGGTACGCTTTGCCTGCCC
ATCTGTCTACGGATGAAATGTTGTGCTAAGTTTAACTTGAGTACCAAGACCTTTCTTAAATGACTTCCAGAAATAAGAGG
TAAACTGAGGACCTCTATCTGAGATGATAGACAAAGGTACCCTATGCAACCTGACTATCTCATTAATGTAAAGTTTGGCA
TAATCCTCCGCTTAATTTGTAGTCTTGACCGCCAAGAAGTGCGCAGACTTAGTAACTCTATCAACTATCACCCCAAATGG
AGTCATGATGTCTGTGAGTACGAGGTAAGCCTGTGATGTAGTCCATGTTGATCACTTCCCACTTCCAGGTAGGAATGTTG
ATCTCTTGAGTCATACCTCCTAGTTTCTGATGTTCTACCTTAACTTGCTGACAATTGGGGCACTTAGCCACAAAATCTGC
TATATCCCTTTTCATTCCATTCCACCAAAAGACTTCCCACAAATAATGGTACATCTTAGAGGCACTTGGATGAATAGAAT
ATCTGGAATTATGGGCTTCTACAAGAATCTGTTGTCTCAACTCACCCACCTTAGGAACATATAATCGACCCTGATAGCGA
AGCACACCATCTCCCCCTTGGGAGAAAACCTTAACTCTCTACTGATGGACTGCATCCTTTAGTTGAAGCAATATCAGATC
ACTGTCTTTCTTTTACTTAACCTCCACTACCAATGAAGATTCTGACCCATTCTGAATTGTTACACCACCATCTGATACGC
TCATAAGATGAACTCCTAAGTGAGCAAGTCTGTAAACATATTGTGCTAGTTCCCTTCTTTCTTTCTCAACATGGGCTACA
CTACCCATAGATAGTCTACTAAGAGCATCTGCTACTACATTGGCCTTACCAGGATGGTAATGTACACTCATATCATAATC
CTTGAGGAACTCAAGCCATCTCCTCTGGAGAAGATTCAACTCTTTCTGGGTGAACACATACTGAAGGCTCTTATGGTCTG
TGAACACCATACAAGCAATACCTCCAAATCGTAAGTGCAAACACCACTCCTACAAGCTCGAGGTCATGAGTTGGATAGTT
CTTCACATGCACCTTAAGTTGTCTAGAAGCATAAGTTATAACCTTACCTCGCTGTATCAACACACAACTTAGGCCGACTG
TGGATGCATCACAATAGATAACATAACCGTCTCAACCCTCTGGTAGAGTCAAAATAGGAGCTCTAGTCAACCTAGTTTTC
AGTTTTGCAAAGCTTTTCTCACAATCATCTGACCACTGAAACTTAACTTTTTTTTGAGTTAACTTAGTCAATGGAGAGGC
TATAGATGAAAATCCTTCCATGAACCTTCTGTAATAACCAGCCAAACCCAAGAAACTTCTAATATCTGTAGGAGAGGTAG
GTCTGGGCCATTGTTTCATCGCTTCTATTTTCTGAGAATCCACTCGGATTCCTTCGCTAGACACAATATGACCAAGGAAA
ACAACAGATTGCAACCAAAACTCACTTGCTAAACTTAGCGAATAACTGGCGATCTTTGAGAGTTTGCAGAACAACCCTCA
AATGACTCGTATGTTCTTCCTCATTCCTAGAGTAAATGAGGATATCATCAATAAAGACGATAACGAACAAGTCCAAGTAC
TGCTTGAACACCAAGTTCATCAAATCTATGAAAGCTGCAGGAGCATTGGTTAGTCCAAATGACATAACTACGAATTCATA
CTGATCATACCGAGTTCTGAAGGTTATCTTCGAAATGTCAATATCTCTGACTCTAAGCTAATGATAATTGGATCTGAGGT
CTATATTTGAGAAATTACTAGCACCCTGAAGTTGGTCAAACAAGTCATCAATCCTGGGGAAGGGATACTTATTCTTGATT
GTGACTTTGCTCAACTGCCGATAGTCAATGCACATTCTGAGGGAACCATCTTTCTTCTTCACAAATAACACGGGTGCACC
CCATGGCAAAATACTAGGTCTGATGAAGCCCTTATGTAGAAGGTCTTTCAGCTACTCTTTCAATTCCTTAAGCTGAGTTG
GAGCCATTATGTAAGGAGGAATAGAGATAGGCTGAGTATCTGGAAGGAGATCGATTCCAAAGTCGATTTCCCTTTCGGGA
GGAACTCCAAGAAGATCTTCTGGAAACACTTCTGGGAACTCATTGACTACTGGAACTGACTCAAGAGTTGGGGTCTTGGA
GCTTGAATCCTTAACCGAAACTAGATGATAGATATAACCCTTAGAGACCATCTTTATGGCCTTAAGGTAAGAAATGAATC
GACCCATAGGCGCTAAGCTACTACCCTTCCATTCTAAGATTGGTTCGTCTGGAAACTGAAAACGAACAATCCTAGTTCTA
TAATCGGCTAAGGCATAACAGGACTGTAACCAATCCACGCCTAGAATGACATCGAAGTCTACCATTTCTAACTCTACAAG
ATCTGCTGAGGTGAATTTATGGGAGATTGTGACAGGAAAATTTATGTATACATGTCTAGCTATAACTAGGTCACCGACTG
GGGGTAAAGACTGAGAAGGGTTCTGAGAGAGTTTCTGGACTAACATCAAACTTGACTGCTATATAAGGAGTTACAAAGGA
AAGAGTAGCCTCTGGATCTAACAAAACATAAACATCGAGATTAAAGACTCGTAACATACTAGTGACCACATCAAGAGAAT
CTTCCTAAACCTGGTGAGCCTGAAGAGCATACAACCTGTTTTGGCGCTATCCGCCACCTGCACCAGATGAGTTACCCTGC
TGAGTCGGGCGACCTACTGGCGTTGCTGATGTTGTGGATTGATCTCTACTATTACTACCTCTTTGACCCTATTTTCAAGG
AGAATCTCGCAACCTGTGACCAGACTGACCACACCCAAAGCATCCTTCCTTTCCTGCAAGACACTCACCTGGATGGTTCT
TACCACACTTTGGACAAGTTGGGTAGGTTCTGGTGCCACTCCCCTGAGACTTAGAGCATGATGCCCTACCTTTCTGATCA
TTCCAGAACTTGGAGGATGGAACACTAACTGATGAAGGTGCTGGAGCTGAGATTTCTGCTAAAGCTGCGAGTGAGTTCCA
CCACTTGATTTCTGTTGAGAATACTCATAGTTGCCTGTTCTAGCCTTCTTATTCTCCTTAGCTTGTTCCCTAAGCTTATA
TCCTTCAACCTACTGAGCATGAGTCATGAGCCTAGAGATGTTCATATTTTCCAACAACATTGCATTCCTACACTCTGTTT
TCACTTAGTCTGATACTCCATACAGAAACTTGTTCATTTGAGCCCTGGAATCAGCAACCATGTGAGAAGCATACCTGGAG
AATTGGGTGAACTTGAGTCCATACTCTTGGACTTTCATGTTACCTTGCCTCAAGTTCATAAACTCCTAAGCTTTTGCCTC
CCTTAACTCTCTTGGGAAGAACATGTCCAGAAAGGTCTCACTAAAGCATTCCCAAGTGATAAGAGTTGCCTATGTACCCT
TGTTCTCTTTCCACTGAGTATACCAGATATGAGTCACATCTTTAAGCTGGTAAGATGCCAACTCAACACGATCATTCTCA
GTTACCTACATCACTTCAAAGACCTTATTGAGTGTTATAAATTATAAGCATGTACTGGGATTGACTAGTTATATAATTAA
GGGTACTATCTTCTACTATTTATTTGCAATGTATGTCATTCTATCAAAACTTTTGGAACGTCCTTCAAAATAATGAATAT
TTCTTCAGAATTTTATAGCAGAACAAAAAGAAATTAAACACTAACAAATAATAAATGTTAACTTTTAATTGAGAGTTATT
TTTCTTCTAAATAATAAGTAATTTTATAACAGAACAAAAAGAAATTAAACACTAACAAATAATAAAGGTTATTTTTATAA
TTTAACTTTTAACTTGAAGTTTTTCTTCTTATAAAATAAGTATTAGTTTCAGGACACGTGTGTTGCATGTGTGTTCCATG
CTAATTTTTATATATTCGTTAGAATAATTAGAATTCTACGTGTACATGCGTGTAACGAATAATAAAATGCAACAATTAAA
AATAAAATTTTAAAATTGTGACAAGAACATCAAATGAGGGATCTTATTTTAGTGTTTAAAATTTATTTTAAGCAACAAAC
TGTAAATTTAGAACTTTAGATAGTAATTAGCCAATTTGCATTATAGTCATAAAAGATTAATTTTAGCCTAAATAAAAATA
CACTTAGAACAATCATAAATTTATAGGAAATCAAATTANNNNNNNNNNNNNNNNNNNNNNNNNNNNNNNNNNNNNNNNNN
NNNNNNNNNNNNNNNNNNNNNNNNNNNNNNNNNNNNNNNNNNNNNNNNNNNNNNNNNNNNNNNNNNNNNNNNNNNNNNNN
NNNNNNNNNNNNNNNNNNNNNNNNNNNNNNNNNNNNNNNNNNNNNNNNNNNNNNNNNNNNNNNNNNNNNNNNNNNNNNNN
NNNNNNNNNNNNNNNNNNNNNNNNNNNNNNNNNNNNNNNNNNNNNNNNNNNNNNNNNNNNNNNNNNNNNNNNNNNNNNNN
NNNNNNNNNNNNNNNNNNNNNNNNNNNNNNNNNNNNNNNNNNNNNNNNNNNNNNNNNNNNNNNNNNNNNNNNNNNNNNNN
NNNNNNNNNNNNNNNNNNNNNNNNNNNNNNNNNNNNNNNNNNNNNNNNNNNNNNNNNNNNNNNNNNNNNNNNNNNNNNNN
NNNNNNNNNNNNNNNNNNNNNNNNNNNNNNNNNNNNNNNNNNNNNNNNNNNNNNNNNNNNNNNNNNNNNNNNNNNNNNNN
NNNNNNNNNNNNNNNNNNNNNNNNNNNNNNNNNNNNNNNNNNNNNNNNNNNNNNNNNNNNNNNNNNNNNNNNNNNNNNNN
NNNNNNNNNNNNNNNNNNNNNNNNNNNNNNNNNNNNNNNNNNNNNNNNNNNNNNNNNNNNNNNNNNNNNNNNNNNNNNNN
NNNNNNNNNNNNNNNNNNNNNNNNNNNNNNNNNNNNNNNNNNNNNNNNNNNNNNNNNNNNNNNNNNNNNNNNNNNNNNNN
NNNNNNNNNNNNNNNNNNNNNNNNNNNNNNNNNNNNNNNNNNNNNNNNNNNNNNNNNNNNNNNNNNNNNNNNNNNNNNNN
NNNNNNNNNNNNNNNNNNNNNNNNNNNNNNNNNNNNNNNNNNNNNNNNNNNNNNNNNNNNNNNNNNNNNNNNNNNNNNNN
NNNNNNNNNNNNNNNNNNNNNNNNNNNNNNNNNNNNNNNNNNNNNNNNNNNNNNNNNNNNNNNNNNNNNNNNNNNNNNNN
NNNNNNNNNNNNNNNNNNNNNNNNNNNNNNNNNNNNNNNNNNNNNNNNNNNNNNNNNNNNNNNNNNNNNNNNNNNNNNNN
NNNNNNNNNNNNNNNNNNNNNNNNNNNNNNNNNNNNNNNNNNNNNNNNNNNNNNNNNNNNNNNNNNNNNNNNNNNNNNNN
NNNNNNNNNNNNNNNNNNNNNNNNNNNNNNNNNNNNNNNNNNNNNNNNNNNNNNNNNNNNNNNNNNNNNNNNNNNNNNNN
NNNNNNNNNNNNNNNNNNNNNNNNNNNNNNNNNNNNNNNNNNNNNNNNNNNNNNNNNNNNNNNNNNNNNNNNNNNNNNNN
NNNNNNNNNNNNNNNNNNNNNNNNNNNNNNNNNNNNNNNNNNNNNNNNNNNNNNNNNNNNNNNNNNNNNNNNNNNNNNNN
NNNNNNNNNNNNNNNNNNNNNNNNNNNNNNNNNNNNNNNNNNNNNNNNNNNNNNNNNNNNNNNNNNNNNNNNNNNNNNNN
NNNNNNNNNNNNNNNNNNNNNNNNNNNNNNNNNNNNNNNNNNNNNNNNNNNNNNNNNNNNNNNNNNNNNNNNNNNNNNNN
NNNNNNNNNNNNNNNNNNNNNNNNNNNNNNNNNNNNNNNNTACTTTTGAGCGCTCTTGATTTGTGTTGTTATTTTCTTTC
TACATGTCCTATATATCTATACATTTCAATAATATGTGGAAGATGAAAATAATTCAAGTTTATTAGAAAGGTTGAAGTGA
CTATGAAAGTTCAAAAGAGTGATCTTTTCATTTATCATATTCATTGTAATTGAATGTAGGTTAAGTAGTGTGTTCAAAAT
TTAAAGCTGAAAAAACCTTTCAACTTCAGTAATTAAGTGATGCATGAATTAATAGGAGTAATAGAAAGACTTTAAAAAAT
CTGATCATTTGCCTTACGTAATTGAAAGACATTGACTACATAAATTAAAACTTTCTCCCTAACTTTAAATACTTTAGAAA
ATTAAATAGAAGGATATAGTATAATTTGAAATATAAATATATTATTTAGTATGATATATATAAATTTTTTAATTAATTAG
ATAAAAATTGATTATATTTTTTTTATTAAATTTTAATATATTGTAGGGGTAAAATAGTGTGTGTGTTGTGTGTGTATATA
TATATATATATATATATATATATATATAATTTTTAATTAATTAGTTTTTATAAAATTTTAATTTATTGTAGGGGTAAAAT
AGTGTGTGTGTATATATATATATATATATATATATATATATATATATATATATATAAAAGTGGGAAGATCTTAACCTCAA
AGTTGGATTACTATTTTACCCCTACAATAAATTAAAATTTTATAAAAAAATATAATTAATTTTTAATTTTTTATCTAATT
AATTAAAAATTATATATATATATATATATATATATATATATATATATATATATATATAATTATACTTACATTATATATCA
TCATCATTATTATTATTATATGATTTAGTTTTTAAAAGGGAAAAATATTTAATAATTTTCTCTGGGCAATTTCGTCTTTT
AAATTTTGGTTGTGAGTGTGTGTGTGTTTGTGTGTTGTGAAATGTTTAAGGCTAGATTTTCTAAAAAAAAAAATGATTGA
GTGAATCTTTAAGCAAATATTTAAAATGTGATTAAACTACTCCAATTGAGTTAATATCTCAAAAGGTCACTCAACTTTCA
GAATTTATCTATTAAAGACATTGAACGTTCTTTTGTATCATTAAAATCACTCAATCAAATTTATCACTAAAAAGGGTATT
GGCATAGCAAAATAAATTATTATTTTTATATCATGTAAATATGAATCCCACAAATAAATAAAATTAAAGAAATCTCATTA
AGAACTTTTCACTTCCTCTCACAATTTTTTTTAAAAATAAAAACAACTAAAATGTATGTCCGAAAACGATTTCAAATTTC
AAAACTTATTTATCAGCAATTTTGAAAATTAATTTATTCAAGCTT
