# Supplementary material for: Homologues of potato chromosome 5 show variable collinearity in the euchromatin, but dramatic absence of sequence similarity in the pericentromeric heterochromatin
Source: BMC Genomics. 2015 May 10;16(1):374. doi: 10.1186/s12864-015-1578-1 (PMC4470070; doi:10.1186/s12864-015-1578-1)
Supplement: Additional file 3: — RH BAC tiling path sequences. Description of data: Nonredundant, multifasta sequence files of the individual BAC MTPs. The sequence contigs and scaffolds in the MTPs can be either ordered or unordered, depending on the quality status of the tiling path sequence. [file 12864_2015_1578_MOESM3_ESM.zip › mtp_5325.fasta]

>mtp_5325
GAATTCAAGGAGATGAATAATGAAACAAACTCAAATAAAGAGGCAGAGAAACCCAAAACTAAACTTAAAACTATGAAGTT
TCAACTTGAATAAGACATGAAGCTATTTGAGGACACATATATAGCATATTAAAGTCGCTAATTCTCAATGACACATAATA
GCCACACAACAGCAAAGCAGCGACGAGGAGAAGATTACGGAGGAAGCATTACCTTTCTCCGGGCAGCAAACTAAAGACGA
GATGAGCAGAAGACGACTTCACCACTAATGTGATCCTTGAGAAATCCCCATCAAGGAGCAAAACGAATAAAACTAGGAGC
AATATGGTCCCTCTCTGTTTGGATTCTGTCTCTTATGTCTTTATATATATATATTTATTTATTTTTTATCTTACTCGACT
GTTTCGTTCAACGCCACTCTCAGTGAAGAACAACCTAATTTTTTTTCCTATCTGGACTTAAATTTTCTTTTCGTTTCCTC
CTCTGTTTTTTGGAAGCATTTTAGTAAGTATTTTAGCTATTTTCTCTTAAGCTATTGTGTGTATTTTTGTTCTAAAAATT
CCAACATAAAACAATCTTTCCCCTTTCCACTCTCTGCCTCAATTCAAAAAAAAAGAAACTAAAATCTAACTCTCCCACCA
AAATTCTTTTTTCCTCCCCTTTACTGAACGTAAATGGAGGTTTATATATGAGAAATTGGAGCTGAGTCAAGGGGGAAAAC
GGGAGGGACTTTGGGATGAAATTCAAAATTTGAAATTCGAAATCTCCCCCGGATAAGGCTGCCAGCCAGCTCGATTTAGT
ACCAAACTTGTACCAAATGAACGGATTTCTTAACGGGAAATTAATTAGAGCTGTGCGATTTTTGAGCAAGGACGAGTGAA
TCGCGGAGATAGGGACACGTCGAGAGGCGAGAGACGCGCGCTACTGCTGGATCGATTTTGGTGGGCTGCCGATTTCTGGG
CTGAGTTCGCTGGTTTGCTTCTGGGTTCATTTTTGTCTGGTCACGCGCAAAGAAGAAGAAGAAGAATGTGGGGGTCGTTT
GTACGTTGTATTGCTGGTGTATTGTTGGTGAGCTGTTGTTGTTGTTATATTGATGTTGGAGTTGAAATTGAATGGAGTGG
TGGGCTGATTTGGAATTAAAAAAGGATGGGCTGCTGGAGATTTAAAGCAAGGCCCAAAATTGGTCTCAAAAGAATTGAAT
GAATTGGTAAGAAAAGGACTAGAAAATAGCCACATGATTTGCAATTATGGCCATAGAAATTAAGAAGTTAGCCAAATTGA
GTATAATTTAGAGAACTCGACTAAAATTTAAATAAGACGAATTCATATAATTAATTAATGAGCTTCTTAATTTCAACGAA
ATAAAATAATTAATTTAATTATTTATTAATAAAGCAAAATATAAGTATTAATTAAATTAATTAAATATTTAATTAAAACA
AAATCTTTTTGAGGCGACTTTGGAATAATCATAAAATATACTAATTATATACATAATTATGCGAAACATATATATTATCT
AAAAATTATAAAAAGTGGCAAAACTATTTAAAACAACTTGCAAACTATATTTATTTATTTTATTTATTTTTTCAAAATTT
TATAAAAACTAATTATTTTAAATCGTTTGAAATTGAAAAAGCTCGAAATGATTAATTTATATTGTGGGGTCCAAAATTGG
GTGTCAACACTCGTGATCCTAGGCGTGCTACGTCAAAGTTGGTAACCTCGAGGAGTGACAAAAACAATATATGAATAAAA
GCCTCTAACTGACTAGAGATGCTGGGACATGCCCCCAGCTAATTAACTCTAGCAAAATTGAAACTAAAATGAAAGACTGA
ATATAAAACATGTAAATCATCCTCGAAAAACGAAGACTCACCACTAATATTGGTGAATACGGATCGGGAATCGATCTCCG
CTTGATCTGAATACTAAGGACCTGAACCTACATCAAGAGAAGATGTAGCGTAGACTATGTATCAGTAGTTGAACGATTCT
TAGCATGCATGACATGATAAAGCTGAACAAATATATATAACTGAATAGAGAATATTGAACAATGATATAATCTGAACATG
ATTAAGAAGAGTTTAGGTATTTAGTTAAGGATTTTTAGGTTAGGGTTTAGAGATTAAGTTTTTCTATAAAAAAATCGCTC
AATAGTTTTTTTCAACTTAGGATTGTTAATGATTTTTTAGGATCATTATTGTTTCTATGATATATGAGCTCTAAGGGCTT
AGGACTTGGGGTTTTAGATTAAGGAATTTTTTTAGGGTTTTTAAGATTTATTTTTGGGATTTTTAGTTTTAGGGTTTTAA
AGGTTTTTAGTGCTTAGCTTTTCTTAGGGTTTAGGGATTCTTAGAGTTTCCTAAGGCATAGGGTTTGGGTTTCTTAGGGT
TTGAGTTTAACATTTAAGGTCTCCTATGTTTTTTGTGGGTCATTTAGGGTGTAGGGTTTAGTGTTAAGGTTTAGGCTATT
TCTATGGTTTAGGATTTAGGTTTGTTGGTTTAAGATTTTTTAGAGGTTTTCTAGGTTTTAATGTTTTTTAAGTTTTTCTT
TGTTGTTTTTTAGGGTTTTGGGTTTCTTAGTGCTTTTTTGGGTTTATGGTTTGGGGTTTTCTTAGGGTTTGGGTTTTAGG
CTTATGATATTTAAGGGTTTAGGGTTCAAGGTTTAGAGTTTGGGATTTATGGTTCTTTAGGTTTAGGGGTTTTAAAGTTT
TTTTTTTTAGGTTTTTTATGGTTTAGGCTTTCTTAGTGAATTTTAGGGGTTTAGATTTTCTTAGTGATTTTTTAGGATTT
AGGGTTTCGGATCATAGGTTTTAGGGTATTAGGGTTTAAGATTTAGAGTTTCTTAGGGTTTCTTGGTTTATGATTTAGGG
CTTCAGATTTTAGGTTAACAGTTTTTTAGTCTTTATAGTTTTTTTTTATGATTAAGGTTTTTAAATGTTTTAGGGTTTCT
TAGGTATTTTTGAGAATTTGGATTTCTTAAGATTTAGGATTACGTAGGCCTAATATAGGGCATAGGATTTTAAGTTTAGC
GTTTTTTCTAGGGCTTATGGTTTTAAAGGAGTTTTTTTTTTCCGGGTATTATAGTTGAAGGTGTTTAAATGGATTTTAGG
GTTCAGAGTTTCTTAGGATTCCATATGGTTTGGGGTTTAAGGTTTAGCCCTATGATTTAGAGTTAAGGATTTAGAGTTTC
TTAGGGTATATTATTTAGCGTTTAGGATTTCTTAGGGTTTGGTATTTTTAAGGGTTTTGGGCTTAAGATTTTCTAGTGTT
TTATTAAGTTTAGAGGAATTTTTAGATTTAAGGTTTGAAGGTGTTTAGGATTTCTATTGTTTTTTAACGATTAAGGGGTT
CTTAGATCTTAGGGGATTTCTGGGGTTTTGGGTTTTTAAATGTTTAGGGCTTTAGATGTTTTTTAGGGTTTTTTTTATTT
CTTAAAGTTTAGGGTTTCTTAGGGTTTAGTCCTAAGGTTTAGGCGGAAGGGTTTAGGGTTTCTTTGGGTATAAGGTCTAA
GTTTTTATTCAAGGGTTTTTAAGGTTTAGGGCTTAAGTTTTTATTGAATTTTTTAGGTTCAGAGTTCTTTAAGGTTTAGG
ATTTTAATAGGGGTTTTCTTGATTGTTATGATTTTTTATTGTTTAGGGGTTCTTACGGCTTAGGGTTTCTTTGGGTTTAG
GGCTTAGGATTTTAAATCTAGCGTTTTTAGGGGTTAGGGATTTTAAGGGTGTTTTTAGGTTTAGTGTTTTTAAAGGTGTT
TTTAGGCTTTAGGGTTTGATGGTGTTTCATAAGTCTTGGGGTTTCCGTAAGGTTTAAGATTTAGTGTTTCTTGGGGTACG
GTTTCTTAGGGATTTCAGATTTCTTAGGTTTAGGCTTTTGAAGGTGTTGATCTAATATGCTTATGATATGTCAACTCAAG
GTTAGATTGGGGTCATTCGTGATCCTAGGTCTCGTGTTACGTCAAGTGGGTAACCTCGAGGAGTGACAAAAACAATGTAT
GAATATAAGTCTCTAACTAACTAGAGATACTGGGACATTCCCGCGGCTAACTCTTTCAAAACTGAAACTAAAATGAAAGA
CTGAATATAAAACATGTAAATCATCCTCAAAAAACGAGGACTCACCACTGATATTGGTGAATACGGATCGGGAACCGATC
TCCGCTTGATCTGAATGCTAAGGACCTGAACCCACATCAAGAAAAGATGTAGCGTAGATTATGTATCAGTAGTTGAACGA
TTCTGAGCATGCATGACATGATAAAGCTGAACAAATATATATAACTGAATAGAGCATATTGAACAATGATATAATCTGAA
CATGATTAAGAAGAGTTTAGGTATTTGGTTAAGGGTTTAGAGCTTAAGTTTTTCTAAAAAAAATTCGGTCAAGAGTTTTT
TTCAATTTGGGATTGTTAAAGGCTTTTTAGGATCATTAATATTTCTACGATATATGAGCTCTAAGGGCTTAGGACTTGGG
GTTTTAGATTAAGGAATTTTTTTAGGGTTTTTAAGATTTGTTTTCGGGATTTTTAGCTTTAGGGTTTTAAAGGTTTTTAG
TGTTTAGCTTTTCTTAGGGTTTAGGGCTTCTTAGAGTTTCATAAGGCTTAGGGTTGGGGGTTTATCCCTAAGGTTTAGGG
TTTAAGTTTCTTAGGATTTGAGTTTAACATTTAAGGCCTCTTAGGTTTTTTTTGGGTCATTTACGGTATAGTGTTTAGGT
TTTAAAGGTTTTAAGTGTTTAGCTTTTTTTAGGATTTAGGGCTTCTTAGAGTTTCATAAGGCTTAGGGTTGGGGGTTTAT
CCCTAAGGTTTAGGGTTTGGGTTTCTTAGGGTTTAGCTTTTCCTAGGTTTTTTTTGGGTCAATTAGGGTGTAGGGTTTAG
TGTTTAGGTTTAGGGTTTTTCTATGGTTTAGGATTTAGGTTTGTTAGGTTTAAGATTTTTTAGGGGTTTTTTAGGTTTTA
ATGTTTTTTATGTTTTTCTTTCTTGTTTTTTAGGGTTTTGGGTTTCTTAGTGCTTTTTTGGGTTTAGGGTTTGGGGTTTT
CTTAGGGTTTGGGTTTTGGGCTTATGATATTTAAGGGTTTAGGGTTCAAGGTTTAGAGTTTGGGATTTATGGTTCTTTAG
GTTTAGGGGTTTTAAAGTTTTTTTTTAAAGGTTTTTTAGGGTTTAGGTTTTCTTAGTGATTTTTAGGGGTTTAGGTTTTC
TTAGTGATTATTTAGGATTTAGGGTTTAGGATCATAGGTTTTAGGGTATTAGGGTTTAAGATTTAGAGTTTCTTAGGGTT
TCTTGGTTTAGGATTTAGGGCTTCGGATTTTAGGTTAAGAGTTTTTTAGAGTTTATGGTTTTTTTTTATGATTAAGGGTT
TTAAATGTTTTAGGGTTTCTTAGGTATTTTTGAGAATTTAGATTTCTTATGATTTAGGGTTACGTAGGCCTAATATAGGG
AATAGGGCTTTAAGTTTAAAGTTTTTCTAGGGCTTATGGTTTTAAAGGAGTTTTTTTTTTCCGGGTATTATAGTTGTAGG
TGTTTAAATGGATTTTAGGGTTTAGGGTTTCTTAGGATTCCATATGGTTTGGGGTTTAAGGTTTAGCCCTATGATTTAAA
GTTAAGGATTTAGAGTTTCTTAGGGTATATTATTTAACGTTTAGGATTTCTTAGGGCTTGGTATTTTTAAGGGTTTTGGG
CTTAAGATTTTCTAGTGTATTATTAAGTTTAGAGGAATTTTTTGATTTAGGGTTTGAAGGTGTTTAGGATTTCTATTGTT
TTTTAACGATTAAGGGGTTCTTAGATCTTAGGGGATTTATAGGGTTTTGGGTTTTTAAAAGTTTAGGGCTTTAAATGTTT
TTTAGGGTTTTTTTTATTTCTTAAAGTTTAGGGTTTCTTAGGGTTTAGTCCTAAGGTTTAGGCGGAAGGGTTTAGGGTTT
CTTTGGGTATAAGGTCTAAGTTTTTATTCAAGGGTTTTTAAGGTTTAGGGCTTAAGTTTTTATTGAATTTTTTAGGTTCA
GAGTTCTTTAAGGTTTAGGATTTTAATAGGGGTTTTCTTGATTGTTATGATTTCTTACTGTTTAGGCGTTCTTACGGCTT
AGGGTTTCTTTGGGTTTAGGGCTTAAGATTTTAAATCCAGCATTTTTAGGGGTTAGGGATTTTAAGGGTGTTTTTAGGTT
TAGTGCTTTTAAAGGTGTTTTTAGGCTTTAGGGTTTGATGGTGTTTCATAAGTCTTGGGGTTTCCCTAAGGTTTAAGATT
TAGTGTTTCTTGGGGTAGGGTTTCTTAGGGATTTCGGATAAGGGTTTAGGCTTTTGAAGGTGTTGATCTAATATGCTTAT
GATATGTCAACTCAAGGTTAGATTGGGGTCATTCGTGATCCTAGGTCTCGTGTTACGTCAAATGGGTAACCTCGAGGAGT
GACAAAAACAATGTATGAATATAAGCCTCTAACTGACTAGAGATACTGGGACATGCCCGCAGCTAACTCTAGCAAAACTG
AAACTAAAATGAAAGACTGAATATAAAACATGTAAATCATCCTCGAAAAACGAGGACTCACCACTGATATTGGTGAATAC
GGATCGGGAACCGATCTCCGCTTGATCTGAATGTTAAGGACCTGAACCTACATCAAGAGAAGATGTAGCGTAGTCTATGT
ATCAGTAGTTGAACGATTCTGAGCATGCATGACATGATAAACCTGAACAAATATATATAACTGAATAGAGCATATTGAAC
AATGATATAATCTGAACATGATTAAGAAGAGTTTAGGTATTTGGTTAAGGGTTTAGAGCTTAAGTTTTTCTAAAAAAAAT
TCGGTGAAGAGTTTTTTTCAATTTAGGATTGTTAAAGTTTTTTTAGGATCATTATTGTTTCTACGATATATGAGCTCTAA
GGGCTTAGGACTTGGGGTTTTAGATTAAGGAATTTTTTTTTAGGGTTTTTAAGATTTGTTTTCGGGATTTTCAGCTTTAG
GGTTTTAAAGGTTTTTAGTGTTTAGCTTTTCTTAGGGTTTAGGGCTTCTTAGAGTTTCATAAGGCTTAGGGTTGGGGGTT
TATCCCTAAGGTTTAGGGTTTAAGTTTCTTAGGATTTGAGTTTAACATTTAAGGCCTCCTAGGTTTTTTTTGGGTCATTT
AGGGTTTAGTGTTTAGGTTTTAAAGGTTTTAAGTGTTTAGCTTTTCTTAGGATTTAGGGCTTCTTAGAGTTTCATAAGGC
TTAGGGTTGGGGGTTTATCCCTAAGGTTTAGGGTTTGGGTTTCTTAGTGTTTAGCTTTTCCTAGGTTTTTTTTGGGTCAA
TTAGGGTGTAGGGTTTAGTGTTTAGGTTTAGGGTCTTTCTATGGTTTAGGATTTAGGTTTGTTAGGTTTAAGATTTTTTA
GGGGTTTTCTAGGTTTTAATGTTTTTTATGTTTTTCTTTGTTGTTTTTTAGGGTTTTGGGTTTCTTAGTGCTTTTTTGGG
TTTAGGGTTTGGGGTTTTCTTAGGGTTTGGGTTTTGGGCTTATGATATTTAAGGGTTTAGGGTTCAAGGTTTAGAGTTTG
GGATTTATGGTTCTTTAGGTTTAGGGGTTTTAAAGTTTTTTTTTAAAGGTTTTTTAGGGTTTAGGTTTTCTTAGTGATTT
TTAGGGGTTTAGGTTTTCTTAGTGATTATTTAGGATTTAGGGTTTAGGATCATAGGTTTTAGGGTATTAGGGTTTAAGAT
TTAGAGTTTCTTAGGGTTTCTTTATTAGGATTTAGGGCTTCGGATTTTAGGTTAAGAGTTTTTTAGAGTTTATGGTTTTT
TTTTATGATTAAGGTTTTTAAATGTTTTAGGGTTTCTTAGGTATTTTTGAGCATTTGGATTTCTTAAGATTTAGGGTTAC
GTAGGCCTAATATAGGGCATAGGACTTTAAGTTTAGGGTTTTTCTAGGGCTTATGGTTTTAAAGGAGTTTTTTTTTTTCG
GGTATTATAGTTGTAGGTGTTTAAATGGATTTTAGGGTTTAGGGTTTCTTAGGATTCCATATGGTTTGGGGTTTAAGGTT
TAGCCCTATGATTTAGAGTTAAGGATTTAGAGTTTCTTAGGGTATATTATTTAGCGTTTAGGATTTCTTAGGGTTTGGTA
TTTTTAAGGGTTTTGGGCTTAAGATTTTCTAGTGTTTTATTAAGTTTAGAGGAATTTTTAGATTTAGGGTTTGAAGGTGT
TTAGGATTTCTATTGTTTTTTAACGATTAAGGGGTTTTTAGATCTTAGGGGATTTATAGGGTTTTGGGTTTTTAAAAGTT
TAGGGCTTTAAATGTTTTTTAGGGATTTTTTTTATTTCTTAAAGTTTAGGGTTTCTTAGGGTTTAGTCCTAAGGTTTAGG
CGGAAGGGTTTAGGGTTTCTTTGGGTATAAGGTCTAAGTTTTTATTCAAGGGTTTTTAAGGTTTAGGGCTTAGGATTTTA
TTGAATTTTTTATGTTCAGAGTTCTTTAAGGTTTAGGATTTTAATAGGGATTTTCTTGATTGTTATGATTTCTTACTGTT
TAGGCGTTCTTACGGCTTAGGGTTTCTTTGGGTTTAGGGCTTAGGATTTTAAATCTAGCGTTTTTAGGGGTTAGGGATTT
TAAGGGTGTTTTTAGGTTTAGTGCTTTTAAAGGTGTTTTTAGGCTTTAGGGTTTGATGGTGTTTCATAAGTCTTGGGGTT
TCCCTAAGGTTTAAGATTTAGTGTTTCTTGGGGTAGGGTTTCTTAGGGATTTCAGATTTCTTAGGTTTAGGCTTTTGAAG
GTGTTGATCTAATATGCTTATGATATGTCAACTCAAGGTTAGATTGGGTTCATTCGTCATCCTAGGTCTCGTGTTACGTC
AAGTGGGTAACCTCGAGGAGTGACAAAAACAATGTATGAATATAAGCCTCTAACTGACTAGAGATACTGGGACATGCCCG
CAGCTAACTCTAGCAAAACTGAAACTAAAATGAAAGACTGAATATAAAACATGTAAATCATCCTCGAAAAACGAGGACTC
ACCACTGATATTGGTGAATACGGATCGGGAACCGATCTCCGCTTGATCTGAATGCTAAGGACCTGAACCTACATCAAGAG
AAGATGTAGCGTAGACTATGTATCAGTAGTTGAACGATTCTGAGCATGCATGACATGATAAAGCTGAACAAATATATATA
ACTGAATAGAGCATATTGAACAATGATATAATCTGAACATGATTAAGAAGAGTTTAGGTATTTGGTTAAGGGTTTAGAGC
TTAAGTTTTTCTAAAAAAAATTCGGTCAAGAGTTTTTTACAATTTAGGATTGTTAAAGTTTTTGTAGGATCATTATTGTT
TCTACGATATATGAGCTCTAAGTGCTTAGGACTTGGGGTTTTAGATTAAGGAATTTTTTTTTAGGGTTTTTAAGATTTGT
TTTCTGGATTTTTAGCTTTAGGGTTTTAAAGGTTTTTAGTGTTTAACTTTTCTTAGGGTTTAGGGCTTCTTAGAGTTTCA
TAAGGCTTAGGGTTAGGGGTTTATCCCTAAGGTTTAGGGTTTAAGTGTCTTAGGATTTGAGTTTAACATTTAAGGCCTCC
TAGGTTTTTTTTGGGTCATTTAGGGTATAGTGTTTAGGTTTTAAAGGTTTTAAGTGTTTAGCTTTTCTTAGGATTTAGGG
CTTCTTAGAGTTTCATAAGTGATAACAACAAGGTTAAGGGAGATCACAAATAGAGAATTAAATATTAGAATGCGGAAGCA
CAAAGAAAAGAAACAAAAAAAACTAAATAAAGATATGGGAAATTCGGAGGAAAGATCCACGAATTTCCAAAGATTAGATG
TTCTAAGGCCTTGAAAAGATCCAAGTAACAACGTATAGATTTATGGAAGAAATCTAACGCCTTTACTTGAGAAAACGAAT
CAAAACGATAGATTCGGATCTTGACCACTTTATGAGTAACTAAAGACAATAATTAGTATGTAGAAACTAATCACCTTCTA
AAGAATACCAAAAAGAAACCAAAGATATCACAAGAAGAAGTTACTTTATACCTTAAACTATGAAACTAGTAAAGGTTTAA
AGATAAATTCTCAAAGAACAAGTCACAAAGGTTCAAAGAACTCTCTCAAATATTATTAATATCAATCTAAATTGTCTTTA
ATGAATGAAAAGGACTCCTATATATAGGAGAAGGGAAAAACGTCCAAGAAGCCAAACCCTAAAAAAACAATTACAAGGAA
TCCTACTCTAGAAAGGAAATAAAGTAACCTAACTAGGAACAAATTTAGTACTTCTAGGAAAGCATTAAATGGTACTTAGG
AGACCATAAATAGACTAAGGAAAATATTAATAACCTATATATAAATAAATAAATAAGGTAAATCCCAACTAGGAAAAGAA
TCTTGACAATCTTGGAAAGTTTGACTAGTCTTCTCTCAAAACTTGGGCAGAAAGCAACTCTTGTTGTGGCTGATTCTTGG
ACTCTTCTTGACCTTTTTTGCACGAAATTGGACCTTAAAATTCCTCATCTTGGGCTTGAATTTGGGCCACCAAATAATTG
TAGCATTTGGACAATTCCTTTCCCTTGGGCTTGAGCTCTTCTTCCCCAATAAGAAACCTTTGGATCAGCGATTGAAGCCC
ATTGAGCTTATCATTGAACTCCTTGGTTTGAGATCTTGTTATGGGCCTCCTTGGAGTTTCTAAAGCGTCATCCTTGTCCT
TCAATGGAGTAGAGCTTCCTTGGATGCTATCAATAAGGCTTAGGGTTGGGGGTTTATCCCTAAGGTTTAGGGTTTGGGTT
TCTTAATGTTTAGCTTTTCCTAGGTTTTTTTTGGGTCAATTAGGGTGTAGGGTTTAGTGTTTAGGTTTAGGGTCTTTCTA
TGGTTTAGGATTTAGGTTTGATAGGTTTAAGATTTTTTAGGGGTTTTCTAGGTTTTAATGTTTTTTATGTTTTTCTTTGT
TGTTTTTTAGGGTTTTGGTTTTCTTAGTGCTTTTTTGGGTTTAGGGTTTGGGGTTTTCTTAGGGTTTGGGTTTTGGGCTT
ATGATATTTAAGGGTTTAGGGTTCAAGGTTTAGAGTTTGGGATTTATGGTTCTTTAGGTTTAGAGGTTTTAAGGTTTTTT
TTTAAAGGTTTTTTAGGGATTAGGTTTTCTTAGTGATTTTTAGGGGTTTAGGTTTTCTTAGTGATTATTTAGGATTTAGG
GTTTAGGATCATAGGTTTTAGGGTATTAGGGTTTAAGATTTAGAGTTTCTTACGGTTTCTTGGTTTCGGATTTAGGGCTT
CGGATTTTAGGTTAAGAGTTTTTTAGAGTTTATGGTTTTTTTTTATGAATAAGGTTTTTAAATGTTTTAGGGTTTCTTAG
GTATTTTTGAGAATTTGGATTTATTAAGATTTAGGGTTACGTAGGCCTAATATAGGGCATAGGACTTTAAGTTTAGGGTT
TTTCTAGGGCTTATGGTTTTAAAGGAGTTTTTTTTTCCCGGGTATTATAGTTGTAGGTGTTTAAATGGATTTTAGGGTTT
AGGGTTTCTTAGGATTCCATATGGTTTGGGGTTTAAGGTTTAGCCCTATGATTTAGATTTAAGGATTTAGAGTTTCTTAG
GGTATATTATTTAGCGTTTAGGATTTCTTAGGGTTTGGTATTTTTAAGGGTTTTGGGCTTAAGATTTTCTAGTGTTTTAT
TAAGTTTAGAGGAATTTTTAGATTTAGGGTTTGAAGGTGTTTAGGATTTCTATTGTTTTTTAACGATTAAGGGGTTCTTA
GATCTTAGGGGATTTATAGGGTTTTGGGTTTTTAAATGTTTTTTAGGGTTTTTTTTATTTCTTAAAGTTTAGGGTTTCTT
AGGGTTTAGTCCTAAGGTTTAGGCGGAAGTGTTTAGGGTTTCTTTGGGTATAAGGTCTAAGTTTTTATCCAAGGGTTTTT
AAGGTTTAGGGCTTAAGTTTTTATTGAATTTTTTAGGTTCAGAGTTCTTTAAGGTTTAGGATTTTAATAGGGGATTTCTT
GATTGGTATGATTTCTTACTGTTTAGGCGTTCTTACGGCTTAGGGTTTCTTTGGGTTTAGTGGTTAGGATTTTAAATCTA
GCGTTTTTAGGGGTTAGGGATTTTAAGGGTGATTTTAGGTTTAGTGCTTTTAAAGGTGTTTTTAGGCTTTAGGGTTTGAT
GGTGTTTCATAAGTCTTGGGGTTTCCCTAAGGTTTAAGATTTAGTGTTTCTTGGGGTAGGGTTTCTTAGGGATTTCAGAT
TTCTTAGGTTTAGGCTTTTGAAGGTGTTGATCTAATATGCTTATGATATGTCAACTCAAGGTTAGATTGGGGTCATTCGT
GATCCTAGGTCTCGTGTTACGTCAAGTGGGTAACCTCCAGGAGTGACAAAAACAATGTATGAATATAAGCCTCTAACTGA
CTAGAGATACTGGGACATGCCCGCAGCTAACTCTAGCAAAACTGAAACTAAAATGAAAGACTGAATATAAAACATGTAAA
TCATCCTCGAAAAACGAGGACTCACCACTGATATTGGTGAATACGGATCGGGAACCGATCTCCGCTTGATCTGAATGCTA
ATGTCCTGAACCTACATCAAGAGAAGATGTAGCGTAGACTATGTATCAGTAGTTGAACGATTCTGAGCATGCATGACATG
ATAAAGCTGAACAAATATATATAACTGAATAGAGCATATTGAACAACGATATAATCTGAACATGATTAAGAAGAGTTTAG
GTATTTGGTTAAGGGTTTAGAGCTTAAGTTTTTCTAAAAAAAATTCGGTCAAGAGTTTTTTTCAATTTAGGATTGTTAAA
GTTTTTTTAGGATCATTATTGTTTCTACGATATATGAGCTCTAAGGGCTTAGGACTTGGGGTTTTAGATTAAGCAATTTT
TTTTAGGGTTTTTAAGATTTGTTTTCGGGATTTTTAGCTTTAGGGTTTTAAAGGTTTTTAGTGTTTAGCTTTTCTTAGGG
TTTAGGGCTTCTTAGAGTTTCATAAGGCTTAGGATTGGGGGTTTATCCCTAAGGTTTAGGGTTTAAGTTTCTTACGATTT
GAGTTTAATATTTAAGGCCTCCTAGGTTTTTTTTGGGTCATTTAGGGTTTAGGTTTTAGGTTTAAAAGGTTTTAAGTGTT
TAGCTTTTCTTAGGATTTAGGGCTTCTTAGAGTTTCATAAGGCTTAGGGTTGGGGGTTAATCCCTAAGGTTTAGGGTTTG
GGTTTCTTAGTGTTTAGCTTTTCCTAGGTTTTTTTTGGGTCAATTAGGGTGTAGGGTTTAGTGTTTAGGTTTAGGGTTTT
TCTATGGTTTAGGATTTAGGTTTGTTAGGTTTAAGATTTTTTAGGGGTTTTCTAGGTTTTAATGTTTTTTATGTATTTCT
TTGTTGTTTTTTAGGGTTTTGGGTTTCTTAGTGCTTTTTTGGGTTTAGGGTTTGGGGTTTTCTTAGGGTTTGGGTTTTGG
GCTTATGATATTTAAGGGTTTAGGGTTCAAGGTTTAGAGTTTGGGATTTATGATTCTTTAGGTTTAGGGGTTTTAAAGTT
TTTTTTTAATGGTTTTTTAGGGTTTAGGTTTTCTTAGTGATTTTTAGGGGTTTAGGTTTTCTTAGTGATTATTTATGATT
TATGGTTTAGGATCATAGGTTTTAGGGTTTAGGGTTTAAGATTTAGAGTTTCTTACGGTTTCTTGGTTTAGGATTTAGGG
CTTCGGATTTTAGGTTAAGAGTCTTTTAGAGTTTATGGTTTTTTTTTATGATTAAGGTTTTTAAATGTTTTAGGGTTTCT
TAGGTATTTTTGAGAATTTGGATTTCTTAAGATTTAGGGTTACGTAGGCCTAATATAGGGCATAGGACTTTAAGTTTAGG
GTTTTTCTAGGGCTTATGGTTTTAAAAGAGTTTTTTTTTTCCGGGTATTATAGTTGTAGGTGTTTAAATGGATTTTAGGG
TTTAGGGTTTCTTAGGATTCCATATGGTTTGGGGTTTAAGGTTTAGCCCAATGATTTAGAATTAAGGATTTAGAGTTTCT
TAGGGTATATTATTTAGCGTTTAGGATTTCTTAGGGTTTGGTATTTTTAAGGGTTTTGGGCTTAAGATTTTCTAGTGTTT
TATTAAGTTTAGAGGAATTTTTAGATTTAGGGTTTGAAGGTGTTTAGGATTTCTATTGTTTTTTAACGATTAAGGGGTTC
TTAGATCTTAGGGGATTTATTGGGTTTTGGGTTTTTAAAAGTTTAGGGCTTTAAATGTTTTTTAGGGTTATTTTTATTTC
TTAAAGTTTAGGGTTTCTTAGGGTTTAGTCCTAAGGTTTAGGCGGAAGGGTTTAGGGCTTTCTTTGGGTATAAGGTCTAA
GGTTTTATTCAAGAGTTTTTAAGGTTTAAGGCTTAAGTTTTTATTGAATTTTTTAGGTTCAGAGTTCTTTAAGGTTTTGG
ATATTAATTGGGGTTTTCTAAATTGTTATGATTTTTTACTATTTAGGGGTTCTTACGGCATATGGTTTCTTCGGGTTTAG
GGCTTAGGATTTTAAATCTAGTTTTTTTAGGTGTCAGGGATTTTAACGGTGTTTTTAGGTTTAGTGTTTTTAAAGGTGTT
TTTAGGCTTTAGGGTTTGATGGTGTTTCATAAGTCTTGGGGTTTCCCTAAGGTTTAAGATTTAGTGTTTCTTGGGGTAGG
GTTTCTTAGGGATTTCAGATTTCTTAGGTTTAGGCTTTTGAAGGTGTTGATCTAATATGCTTATGATATGTCAACTCAAG
GTTAGATTGCGGTCATTCGTGATCCTAGGTCTCGTGTTACGTCAAGTGGGTAACCTCGAGGAGTGACAAAAACAATGTAT
GAATATAAGCCTCTAACTGACTATAGATACTGGGACACGCCCGCAGCTAACTCTAGCAAAACTGAAACTAAAATGAAAGA
CTGAATATAAATCATGTAAATCATCCTCGAAAATTGAGGACTCACCACTAATATTGGTGAATACGGATTGGGAACCGATC
TACGCTTGATCTGAATGCTAAGGACCTGAACCTACATCAAGAGAAGATGTAGCGTAGACTATGTATCAGTAGTTGAACGA
TTCTGAGCATGCATGACATGATAAAACTGAAAAAATATATATAACTGTATAGAGCATATTGAACAATGATATAATCTGAA
CATGATTAAGAAGAGTTTAGGTATTTGGTTAAGGGTTTTTAGTTTAGGGTTTAGAGCTTAAGTTTTTCTAAAAAAAATTC
GGTCAAGAGTTTTTTCAATTTAGGATTGTTAAAGTTTTTTTAGGATCATTATTGTTTCTACGATATATGGCCTCTAAGGG
CTTAGGACTTGGGGTTTTAGATTAAGGAATTTTTTTAGGGTTTTTAAGATTTCTTTTCGGGATTTTTAGCTTTAGGGTTT
TAAAGGTTTTTAGTGTTTAGCTTTTCTTAGGGTTTAGGGCTTCTTAGAGTTTCATAAGGCTTAGGTTTGGGGGTTTATCC
CTAAGGTTTAGGGTTTAAGTTTCTTAGGATTTGACTTTAACATTTAAGGCCTCCTAGGTTTTTTTTGGGTCATTTAGGGT
TTAGTGTTTAGGTTTTAAAGGTTTTAAGTGTTTAGATTTTCTTAGGATTTAGGGCTTCTTAGAGTTTCATAAGGCTTAGG
GTTGGGGGTTTATCCCTTAGGTTTAAAATTTGGGTTTCTTAGGGTTTGAGTTTAACATTTAAGGTCTCCTAGGTTTTTTT
TGGGTCAATTAGGGTGTAGGGTTTTTCTATGGTTTAGGATTTGGGTTTGTTAGGTTTAAGATTTTTTAGGGGTTTTCTAG
GTTTTAATGTTTTTTATGTTTTTCTTTGTTGCTTTTTAGGGTTTTGGGTTTCTTAGTGCTTTTTTCGGTTTAGGGTTTGG
GGTTTTCTTAGGGTTTGGGTTTTGGGATTATGATATTTAAGGGTTTAGGGTTCAAGGTTTAGAGTTTGGGATTTATGGTT
CTTTAGGTTTAGGGGTTTTAAAGTTTTTTTTTAAAGGTTTTTTGGGGTTTAGGTTTTCTTAGTGATTTTTAGGGGTTCAG
GTTTTCTTAGTGATTATTTAGGATTTAGGGTTTAGGATCATAGGTTTTAGGGTATTAAGGTTTAAGATTTAGAGTTTCTT
AGGGTTTCTTGGTTTAGGATTTAGGGCTTCGGATTTTAGGTTAAGAGCTTTTCAGAGTTTATGGTTTTTTTTTATGATTA
AGGTTTTTAAATGTTTTAGCGTTTCTTAGGTATTTTTGAGAATTTGGATTTCTTAAGATTTAGGGTTACGTAGGCCTAAT
ATAGGGCATAGGACTTTAAGTTTAGGGTTTTTCTAGGGCTTATGGTTTTAAAGGAGATTTTTTTTTCCGGGTATTATAGT
TGTAGGTGTTTAAATGTATTTTAGCGTTTAGGGTTTCTTAGGATTCCATATGGTTTGGGGTTTAAGGTTTAGCCCTATGA
TATAGAGTTAAGGATTTAGAGTTTCTTAGGGTATATTATTTAGCGTTTAGGATTTCTTAGGGTTTGGTATTTTTAAGGGT
TTTGGGCTTAAGATTTTCTAGTGTTTAATTAGGTTTAGAGGAATTTTTAGATTTAGGGTTTGAAGGTGTTTAGGATTTCT
ATTGTTTTTTAACGATTAAGGGGTTCTTAGATCTTAGGGGATTTATAGGATTTTGGGTTTTTAAAAGTTTAGGGCTTTAA
ATGTTTTTTAGGGTTTTTTTTATTTCATAAAGTTTAGGGTTTCTTAGGGTTTAGTCCTAAGGTTTAGGCGGAAGGGTTTA
GGGTTTCTTTAGGTATAAGGTCTAAGTTTTTATTGAATTTTTTAGGTTCAGAGTTCTTTAAGGTTTTGGATTTTAATAGG
GGTTTTCTTGATTGTTATGATTTGTTACTGTTTAGGGGTTCTTACGGCTTAGGGTTTGTTTGGGTTTAGGGTTTAGGATT
TTAAATCTAGCGTTTTTAGGGGTTAGGGATTTTAAGGGTGTTTTTAGGTTTAGTGTTTTTGAAGATGTTTTTAGGCTTTA
GGGTTTGATGGTGTTTCATAAGTCTTGGGGTTTCCCTAAGGTTTAAGATTTAGTGTTTCTTGGGGTAGGGTTTCTTAGGG
ATTTCAGATTTCTTAGGTTTAGGCTTTTGAAGGTGTTGATCTAATATGCTTATGATATGTCAACTCAAGGTTAGATTGCG
GTCATTCTTGATCCTAGGTCTCGTGTTACGTCAAGTGGGTAACCTCGAGGAGTGACAAAAACAATGTATGAATATAAGCC
TCTAACTGACTATAGATACTGGGACACGCCCCCAGCTAACTCTAGCAAAACTGAAACAAAAATGAAAGACTGAATATAAA
ACATGTAAATCATCCTCGAAAAACGAGGACTCACCACTGATATTGGTGAATACGGATTGGGAACCGATCTCCGCTTGATC
TGAATGCTAAGGACCTGAACCTACATCAAGAGAAGATGTAGCGTCGACTATGTATCAGTAGTTGAACGATTCTGAGCATG
CATGACATGATAAAGCTTAAAAAATATATATAACTGAATTGAGCATATTGAACAATGATATAATCTGAACATGATTAAGA
AGAGTTTAGGTATTTGGTTAAGGGTTTTTAGGTTAGGGTTTAGAGCATAATTTTTTCTAAAAAAATTCGGTCAAGAGTTT
CTTTCAATTTAGGATTGTTAAAGTTTTTTTAGGATCATTATTGTTTCTACGATATATGAGCTCTAAGGGCTAAGGAATTG
GGGTTTTAGATCAAGGAATTTTTTTAGGGTTTTTAAGATTTGTTTTTGGGATTTTTAGTTTTAGGGTTTTGAAAGTTTTT
AGTGTTTAGCTTTTCTTTGGGTTTAGGGCTTCTTAGAGTTTCATAGGGCTTAGAGTTGGGGTTTACCCCTAAGGTTTAGG
GTTTAAGTTTCTTAGGATTTGAGTTTATCATTTAAGGCCTCCTAGGTTTTTTTTGGGTCATTTATGGTTTAGTGTTTAGG
TTTTAAAGGTTTTAAGTGTTTTTTCTTTGCTTAGGATTTAGGGCTTCTTAGAGTTTCATAAGGCTTAGGGTTGGTGGTTT
ATCCCTAAGGTTTAGGGTTTGGGTTTCTTAGGGTTTGAGTTTAACATTTAAGGTCTCCTAGGTTTTTTTTGGGTCATTTA
AGGTGTAGGGTTTAGTGTTTAGGTTTAGGGTTTTTCTATGGTTTAGGATTTTGGTTTGTTATGTTGAATATTTTTTAGAG
GTTTTCTAGGTGTTAATGTTTTTTAAGTTTTTCTTTGTTGTTTTTTAGGGTTTTGGGTTTCTTAGTGCTTTTTTGGGTTT
AGGGTTTGGGGTTTTCTTAGGGTTTGGGTTTTGGGCTGATGATATTTTAGGGTTTAGGGTTCAAGGTTTAGAGTTTGGGA
TTTATGGATCTTTAGGTTTAGGGGTTTTAAAGTTTTTTTTTTAGGTTTTTTAGGGTTATGTTTTCTTAGTGATTTTTAGG
GGTTTAGGTTTTCTTAGTTATTTTTTAGGATTTAGGGTTTAGGATCATAGGTTTTAGGGTATTAGGGTTTAAGATTTAGA
GTTTCTTAGGGTTTCTTGGTTTAGTATTTAGGGCTTCGGATTTTAGGTTAATAGTTTTTTAGAGTTTATGGTTTTTTTTT
TATGATTAAGGTTTTTCAATGTTTTAGGGTTTCTTAGGTATTTTTAAGAATTTGGATTTCTTAAGATTTAGGGTTATGTA
GGCCTAATATAGGTCATAGGATTTTTAGTTTAGGGTTTTTTCTAGGGTTTATGGTTTTAAAGGGGTTTTTTTTTTCCGGG
TATTATAGTTGTAGGTGTTTAAATGGATTTTAGGGTTGAGGGTTTCTTAGGATTCCATATGGTTTGGGGTTTAAGGTTTA
GCCTTATGATTTAGATTTAAGGATTTAGTGTTTGTTAGGGTATATTATTTAGCATTTAGGATTTCTTAGGGTTTGGTTTT
TTTAAGGGTTTTGGGCTTAACATTTTCTAGTGTTTTATTAATTTTAGAGGAATTTGTAGATGTAAGGTTTGAAGGTGTTT
AGGATTTCTATGGTTTTTTAACGATTAAGGGGTTCTTAGATCTTAGGGGATTTATAGGGTTATGGGTTTTTAAAAGTTTA
GGGCTTTAAAAGATTTTGAGGGTTTTTTTTATTTCTTAGGGTTTAGTCCTAAGGTTTAGGCGGTAGGGTTTAGGGATTCT
TTGGGTATAAGGTCTAAGTTTTTATTCAAGGATTTTTAAAGTTTAGGGCTTAGGTTTTTATTGAATTTTTTAGGTTCAGA
GTTCTTTAAGGTTTAGGAATTTAAAAGGGGTTTTCTTGATTGTTATGATTTTTTACTGTTTAGGGGTTCTTACGGCTTAG
GGTTTCTTTGGGTTTAGGCCTTAGGATTTTAAATTTAGCGTTTTTAGGGATTTTAAGGGTGTTTTTAGGTTTAGTGTTTT
TAAAGGTCTTTTTAGGCTATAGGGCAATGGATGTTTCATAAGTCTTGGGGTTTCCCTAAGGTTTAGGATTTAGTGTTTCT
TGGAGTAGGGTTTCTTAGGGATTTCAGGCCCCTTAGCTTTAGGCTTTTAAAGGTGCTGATATATATGGTTATAATATGTC
AACTCAAGGTTAGCTTGGGGTCACTCCTGATCCTAGATCTCGTGTTACGTCAACTGGGTAACCTCGGGGAGTGACAAAAA
CAATGTATGAATAAAAGCCTCTAACTGACTAGAGATGCTGGGTCATGCCCCCAGCTAACTCTAGCAAAACTGAAACTAAA
ATGAAAAACTGAATATAAAACACGTAAATCATCCTCGAAAAACGAGGACTCACCACTGATATTGCTGAATACGGATCGGG
AACCGATCTCCGGTTGATCTGAATGCTAAGGACCTGAACGTACATCAAGATAAGATGTAGCGTAGACTATGTATCAGTAG
TTGAACGATTCTGAGTATGCATAACATGATAAAGCTGAACAAATATATATAACTGAATAAAGCATATTGAACAATGATAT
AATCTGAACATGATTAAGAAGAGTTTAGGTATTTGGTTAAGGGTTTTTAGGTTAGGGTTTAGAGCTTAAGTTTTTCTTAA
AAAAATTCGGTCAAGAGTTTTTCTCAATTTAGGATTGCTAAAGTTTTTTTAGGATCATTATTGTTTCTACGATATATGAG
CTCTAAGCGATTAGGACTTGGGGTTTTAGATTAAGGAATTTTTTTAGGGTTTTTAAGATTTGTTTTCGGGATTTTTAGTT
TTAGGGTTTTGAAGGTTTTTAGTGTTTAGCGTTTCTTAGGGTTTAGGGCTTCTTAGAGTTTCATATGGCTTAGGGTTGGG
GGTTTATCCCTAAGGTTTAGGGTTTAAGTTTCTTAGGATTTGAGTTTAACATTTAAGGCCTCCTAGGTTTTTTTTGGGTC
ATTTAGGGTTTAGTGTTGTGGTTTTAAAGGTTTTAAGTGTTTAGCTTTTCTTAGGATTTAGGGCATCTTAGAGTTTCATA
AGGCTTAGGGTTGGGGGTTTATCCCTAAGGTTTAGGGTTTGGGTTTCTTAGGGTTTTGAGTTTACCATTTAAGGTCTCCT
AGGTTTTTTTTGGGTCATTTAGGGTGTAGGGTGTAGTGTTTAGGTTTAGGGTTTTTCTATGGTTTAGGATTTAGGTTTGT
TAAGTTTAAGATTTTTTAGAGGTTTTCTATGTTTTAATGTTTTTTAAGTTTTTCTTTGTTGTTTTTTAGGGTTTTGGGTT
TCTTAGTGCTTTTTTGGGTTTTGGGTTTGGGATTTGGGCTTATGATATTTAAGGGTTTACGGTTCAAGCTTTAGAGTTTG
GGATTTATGGTTCTATAGGTTTAGGGGTTTTAAAGTTTTTTTTTTAGGTTTTTTAGGGTTTAGGTTTTCTTAGTGATTTT
TAGGGGTTTAGGTTTTCTTAGTGATTTTTTAGGATTTAGGGTTTAGGATCATAGGTTTTAGGGTATTAGGGTTTAAGATT
TAGAGTTTCTTAGGGTTTCTTGGTTTAGGATTTAGGGCTTCGGATTTTAGGTTAAGAGTTTTTTAGAGTTTATGGTTTTT
TAGGTATTTTTGGTTAAGGGTTTTTAGGTTAGGGTTCAGAGCTTAAGTTTTTCTGGAAAAAAATCGGTCAAGAGNNNNNN
NNNNNNNNNNNNNNNNNNNNNNNNNNNNNNNNNNNNNNNNNNNNNNNNNNNNNNNNNNNNNNNNNNNNNNNNNNNNNNNN
NNNNNNNNNNNNNNNNNNNNNNNNNNNNNNNNNNNNNNNNNNNNNNNNNNNNNNNNNNNNNNNNNNNNNNNNNNNNNNNN
NNNNNNNNNNNNNNNNNNNNNNNNNNNNNNNNNNNNNNNNNNNNNNNNNNNNNNNNNNNNNNNNNNNNNNNNNNNNNNNN
NNNNNNNNNNNNNNNNNNNNNNNNNNNNNNNNNNNNNNNNNNNNNNNNNNNNNNNNNNNNNNNNNNNNNNNNNNNNNNNN
NNNNNNNNNNNNNNNNNNNNNNNNNNNNNNNNNNNNNNNNNNNNNNNNNNNNNNNNNNNNNNNNNNNNNNNNNNNNNNNN
NNNNNNNNNNNNNNNNNNNNNNNNNNNNNNNNNNNNNNNNNNNNNNNNNNNNNNNNNNNNNNNNNNNNNNNNNNNNNNNN
NNNNNNNNNNNNNNNNNNNNNNNNNNNNNNNNNNNNNNNNNNNNNNNNNNNNNATGGTTTAGGGTTTAGGTTTGTTAGGT
TTAAGATTTTTTAGAGGTTTTCTAGGTTTTAATGTTTTTTAAGTTCTTCTTTTTTGTTTTTTAGGGTTTGGGGTTTTCTT
AGGGTTTGGGTTTTGGGCTTATGATACTTAAGAGTTTATGGTTCAAGGTTTAGAGTTTGGGATTTATGGTTCTTTAGGTT
TAGGGGTTTTAAAGTTTTTTTTTTTAGGTTTTTTAGGGTTATGTTTTCTTAGTGATTTTTAGGGGTTTAGGTTTTCTTAG
TTATTCTTTAAGATTTAGGGTTTAGGATCATAGGTTTTAGGGTAGTAGCGTATAAGATTTAAAGTTTCTTAGGGTTTTTT
GTCTTAGGATTTAGGGCTTCCGATTTTAGGTTAAGAGTTTTTTAGAGTTTATGGTTTTTTTTTATGATTAAGGTTTTAAA
TGTTTTAGGGTTTCTTAGGTATTTTAAAGAATTTAGATTTCTTAATATTTAGGGTTACGTAGGCCTAAAATAGGGCATAG
GATTTTAAGTTTAGTGTTTTTTCTAGGGAATATGGTTTTAAAGGAGTTTTTTTTTTTCCGGGTATTATAGTTATAGGTGT
TTAATTGGATTTTAGGGTTTAGGGTTTCTTAGGATTCCATATGGTTTGGGGTTTGGGGTTTAAGGTTTAGCCCTATGATT
TAGAGTTAAGGATTAAGAGTTTCTTAGGGTATATTATTTAGCGTTTAGCATTTCTTAGGGTTTGATTTTTTTAAAGGTTT
TGGGCTTAAGATTTTCTCGTGTTTTATTAAGTTTATAGGAATTTTTAGATTTAGGGTTTGACGGTGTTTAGGATTTCTAT
GGTTTTTTAACGATTAAGGGGTTCTTAGATCTTAGGGGATTTATAGGGTTTTGGGTTTTTAAAAGTTTAGGGCTACAAAA
GTTTTTTAGATTTATTTTTATTTCTTAAAGTTTAGGGTTTCTTAGGGTTTAGTCCTAAGGTTTAGGCGGAAGGATTTAGG
GTTTCTTTGGGTATAAGGTCTAAGTTTTTTTTCAAGGGTTTTTAAGGTTTAAGGGTTAAGTTTTTATTGAACTTTTTAGG
TTCAGAGTTCTTTAAGATTTAGGATTTTAAAAGGGGTTTTCTTGATTGTTATGACTTTTTACTATTTAGGGGTTCTTACG
GCTTAGGGTTTCTTTGGGTTTAGGGCTTAGGATTTTAAATTTAGCGTTTTTAGGGCTTAAGGATTTTAAGGGTGTTTTTA
GGTTTAGTGTTTTTAAAGGTGTTTTTAGGCTGTAGGGTTTGATGGTGTTTCATAAGTGTTGGGGTTTCCCTAAGGTTTAG
GATTTAGTGTTTCTTGTGGTAGGGTTTCTTAGGGATTTCAGATTTCTTAGATTTAGGCTATTAAAGGTGTTGATCTAATA
TGTTTATGATATGTCAACTCAAGGTTAGCTTGGGGTCACTCCTGATCCTAGGTCTCGTGTTACGTCAAGTGGGTAACATC
GGGGAGTGACAAAAACAATGTATGAATAAAAGCCTCTAACTGACTAGAGATGCTGGGACATGCCCCCAACTAACTCTAGC
AAAACTGAAACTAAAATGAAAGACTGAATATAAACATGTAAATCATCCACGAAAAACGAGGACTCACCACTGATCTTGCC
GAATACGGATCGGGAACCGATCTTCGGTTGATCTGAATGCTAAGGACGTGAACCTACATCAACAGAAGATGTAGCGTAGA
CTATGTATCAGTAGTTGAACGATTCTGAGCTTGCATGACATGATAAAGCTGAACAAATATATATAACTGAATAGAGCATA
TTGAACAATGATATAATCTGAACATGATTAAGAAGAGTTTAGGTATTTGGTTAAGGGATTTTAGGTTACGGTTTAGAGCT
TAAGTTTTTCTAAAAAAAATCGGTCAAGAGTTTTTTTCAATTTAAGATTGTTAAAGTTTTTTTAGGATCATTATTGTTTC
TAAGATATATGAGCTCTAAGGGCTAAGGACTTGAGGTTTTAGATTAAGGAATTCTTTTAGGGTTTTTAAGATTTGTTTTC
TGGATTTTTACTTTTAGGGTTTTAAAGGTTTTTAGTGTTTAGCTTTTCTTAGGGTTTAGGGCTTCTTAGAGTTTCATAAG
GCCTAGTGTTGGGGGTTTATCCCTAAGGTTTAGGGTTTAAGTTTCTTAGGATTTGAGTTTAACATTTAAGGCCTCCTAGG
TTTTTTTTGGGTCATTTAGGGTTTATTGTTTAGGTTTTAAAGGCTTTAAGTGTTTAGCTTTTCTTAGGATTTAGCGCTTC
TTAGAGTTTCATAAGGCTTAGGGTTGGGGGTTTATCCCTAAGGTTTAGGGTTTGGGTTTCTTAGGGTTTGAGTTTAACAT
TTAAGGTCTCGTAGGTTTTTTTTGGGTCATTTAGGGTGTAGAGTTTAGTGTTTAGGTTTCGGGTTTTTCTATGGTTTAGG
GTTTAGGTTTGTTAGGTTTAAGATTTTTTAGAGGTTTTCTAGGTTTTGATGTTTTTGAAGTTTTTCTTTGTTGTTTTTTA
GGGTTTTGGGTTTCTTAGTGCTTTTTTGGGTTTAGGGTTTGGGGTTTTCTTAGGGTTTGTGTTTTGTGCTTATTGTATTT
AACGGTTTATGGTTTAAGGTTTAGAGTTTGGGATTTATGGTTCTTTAGGTTTAGGGGTTTTAAAGTTTTTTTTTTAGGTT
TTTGAGGGTTATGTTTTCTTAGTGATTTTTAGGGGTTTAGGTTTTCTTAGTTATTTTTTAGGATTTAGGGTTTAGGATCA
TAGGTTTTAGGGTAGTAGGGTATAAGATTTAAGGTTTCTTAGGGTTTCTTGGCATAGGATTTAGGGCTTCTGATTTTAGG
TTAAGAGTTTTTTAGAGTTTATGGTTTTTTTATGATTAAGGTTTTTAAATGTTTTAGGGTTTCTTATATATTTTTATGAC
TTTGGATTTCTTAAGATTTAGGGTTACGTAGGCCTAATATAGGGGATAGGATTTTACGTTTAGGGTTTTTTCTAGGGCTT
ATGGTTTTAAAGGAGTTTTTTTTTCCGGGTATTATAGTTGTAGGTGTTTAAATGGATTTTAGGGTTTAGGGTTTCTTAGG
CTTCCATATGGTTTGGGGTTTAAGGTTTAGCCCTATGATTTAGAGTTAAGGATTTAGAGTTTCTTAGGGTATATTATTTA
GCGTTTAGGATTTCTTAGGGTTTGGTATTTTTAAGGGTTTTGGGCTTAGGATTTTCTAGTGTTTTATTAAGTTTAGAGGA
ATTTTTAGATTTAGGGTATGAAGCTGTTTAGGATTTCTATGGTTTTTTAACGATTAAGGGGTTCTTAGATCTTAGGGGAT
TTATAGGGTTTTGGGTTTTTAAAAGTTTAGGGATTCAAAAGTTTTTTAGGGTTTTTTTTATTTCTTAAAGTTTAGGGTTT
CTTAGGGTTTAGTCCTAAGGTTTAGGCGGAAGGATTCAGGGTTTCTTTGGGTGTAAAGTCTAAGTTTTTATTCAAGGGTT
TTTAAGGTTCAAAGTTCTTTAAGATTTAGGATTTTAAAAGGAGTTTTCTTGATTCTTATGATTTTTTACTGTTTAGGGGT
TCTTACGGCTTAGGGTTTCTTTGGGTTTAGGCCTTAGGGTTTTAAATTTAGCGTTTTTAGGGGTTAGGGATTTTCAGGGT
GTTTTTAGGTTCTGTGTTTTTAAAGGTGTTTTTAGGCTTTAGGGTTTGATGGTGTTTCATAAGTCTTGGGGTTTCTCTAA
GGTTTAGGATTTAGTGTTTCTTGGGGTAGGGTTTCTTAGGGATTTCAGATTCCTTAGCTTTAGGCTTTTAAAGGTGTTGA
TATATATGGTTATAATATGTCAACTCAAGGTTAGCCTGGGGTCACTCGTGATCCTAGGTTTCGTGTTACGTCAAGTGGGT
AACCTCGAGGAGTGACAAAAAAATGTATGAATATAAGCCTCTAACTGACTAGAGATACTGGGACATACCCCCAGCTAACT
CTAGCAAAACTGAAACTAAAATGAAAGAATGAATATAAAACATGTAAATCATCCTCGAAAAACGAAGACTCACCACTGAT
ATTGCTGAATATGGATCGGGAATTGATTTCCGCTTGATCTGAAAGGTAAGGACATGTACCTACATCAAGAGAAGATGTAG
CGTAGACTATGTATCAGTAGTTGAACGATTTTGAGCATGCATGACATGATAAAGCTGAACAAATATATATAACTGAATAG
AGCATATTGAACAATGATATAATCTGAACATGATTAAGAATAGTTTATGTATTTGGTTAAGGGTTTTTAAGTTAGGGTTT
AGAGCTTACGTTTTTCTAAAAAAAATTCGGTCAAGAATTTTTTTCAATTTAGGATTGTTAAAGTTTTTTTAGGATCATTA
TTGTTTCTACGATATATGAGCTATTAGGGCATAGGACTTGGGATTTTAGATTAAGGAATTTTTTTAGGGTTTTGAAGATT
TGTTTTCGGGATTTTTAGTTTTAGGGTTTTAAAGGTTTTTAGTGTTTAGCTTTTCTTAGGGTTTAGAGCTTCTTAGAGTT
TCATAAGGCCTAGGGTTGGGGGTTTATCCCTAAGGTTTAGAGTTTAAGTTTCTTAGGATTTGAGTTTAACATTTAAGGCC
TCCTAGGTTTTTTATGGGTCATTTAGGGTTTAGTGTTTAGGTTTTAAAGGTTTTAAGTGTTTAGCTTTTCTTAGGATTTA
GGGCTTCTTAGAGTTTCATAAGGCTTAGGGTTGGGGGTTTATCCCTAAGGTTTAGGGTTTGGGTTTCTTAGGGTTTGAGT
TTAACATTTAAGGTCTCCTAGGTTTTTTTTGGGTCATTTAGGGTGTAGGGTTTAGTGTTTAGGTTTAGGGTTTTTCTATG
GTTTAGGGTTTAGGTTTGTTAGGTTTAAGATTTTTTTGAGGGTTTCTAGGTTTTAATGTTTTTTAAGTTTTTCATTGTTG
TTTTTTAGGGTTTTGGGTTTCTCAGTGCTTTTTTGGGTTTTGGGTTTGGGTTTTGGGCTTATGATATTTAAGGGTTTACG
GTTCAAGGTTTAGAGTTTGGGATTTATGGTTCTTTAGGTTTAGGGGTTTTAAAGTTTTTTTTTTAGGTTTTTTATGGTTT
AGGTTTCCTTAGTGATTTTTAGGGGTTTAGGTTTTCTTATTGATTTTTTAGGATTTAGAGTTTAGGATCATAGGTTTTAG
GGTATTAGGGTTTAAGATTTAGAGTTTCTTAGGGTTTCTTGGTTTAGTATTTAAGGCTTCGGATTTTAGGTTAAGAGTTT
TTTAGAGTTTATGGTTTTTTTTATGATTAAGGTTTTTAAATGTTTTAGGGTTTCTTAGGTATTTTTAAGAATTTGAATTT
CTTAAGATTTAGGGTTACGTAGGCCTAATATAGGGCATAGGATTTTAAGTTTAGGGTTTTTCTAGGGCTTATGGTTTTAA
AGGAGTTTTTTTATATCCGGGTATTATAGTTGTAGGTGTTTAAATGGATTTTAGGGTTTAGGGTTTCTTAGGATTCCATT
TGGTTTGGGGTTTAAGGTTTAGCCCTACGATTTAG
AGTGGTTAGGGATTTTAAGGGTGTTTTTAGGTTTAGTGTTTTTAAAGATGTTTTTAGGCTTTAGGGTTTGATGGTGTTTC
ATAAGTCTTGGGGTTTTCCTAAGGTTTAAGATTTAGTGTTTCTTGGGGTAGGGTTTCTTAGGGATTTCAGATTCCTTAGG
TTTAGGCTTTTAAAGGTGTTGATCTAATATGCTTATGATATGTCAACTCAAGGTTAGATTGCGGTCATTCGTGATCCTAG
GTCTCGTGTTACGTCAAGTGGGTAAACTCGAGGAGTGACAAAAACAATGTATGAATATAAGCCTCTAACTGACTATAGAT
ACTGGGACACGCCCCCAGCTAACTCTAGCAAAACTGAAACAAAAATGAAAGACTGAATATAAAACATGTAAATCATCCTC
GAAAAACGAGGACTCACCACTGATATTGGTGAATATGGATTGGGAACCGATCTCCGCTTGATCTGAATGCTAAGGACCTG
AACCTACATCAAGAGAAGATGTAGCGTAGACTATGTATCAGTAGTTGAACGATTCTGAGCAAGCATGACATGATAAAGCT
GAAAAAATATATATAACAAAATAGAGCATATTGAACAATGATATAATCTGAACATGATTAAGAAGAGTTTAGGTATTTGG
TTAAGTGTTTTTAGGTTAGGGTTTAGAGCTTAAGTTTTTCTAAAAAAATTCGGTCAAGAGTTTCTTTCAATTTAGGATTG
TTAAAGTTTTTTTAGGATCATTATTGTTTCTACGATATATGAGCTCTAAGGGCTTAGGAATTGGGGTTTTAGATCAAGGA
ATTTTTTTAGGGTTTTTAAGATTTGTTTTTGGGATTTTTAGTTTTAGGGTTTTGAAAGTTTTTAGTGTTTAGCTTTTCTT
TGGGTTTTGGGCTTCTTAGAGTTTCATAGGGCTTAGTGTTGGGGTTTATCCCTAAGGTATAGGGTTTAAGTTTCTTAGGA
TTCGAGTTTATCATTTAAGGCCTCCTAAGTTTTTTTTGGGTCATTTAGGGTTTAGTGTTTAGGTTTTAAAGGTTTTAAGT
GTTTTTTCTTTGCTTAGGATTTAGGGCTTCTTAGAGTTTCATAAGGCTTAGGGTTGGGGGTTTATCCCTAAGGTTTGAGT
TTAACATTTAAGGTCTCCTAGGTTTTTTTTGGGTCATTTAAGGTGTAGGGTTTAGTGTTTAGGTTTAGGGTTTTTCTATG
GTTTAGGATTTTGGTTTGTTATGTTGAATATTTTTTAGAGGTTTTCTAGGTTTTAATGTTTTTTAAGTTTTTCTTTGTTG
TTTTTTAGGGTTTTGAGTTTCTTAGTGCTTTTTTGGATTTAGGGTTTGGGGTTTTCTTAGGGTTTGGGTTTTGGGCTGAT
GATATTTAAGGGTTTAGGGTTCAAGGTTTAGAGTTTGGGATTTATGGATCTTTCGGTTCAGGGGTTTTAATGTTTTTTTT
TTAGGTTTTTTAGGGTTTAGGTTTTCTTAGTGATTTTTAGGGGTTTAGGGTTTCTTAGGTATTTTTAAGAATTTGGATTT
CTTAAGATTTACGTTTATTGTTTTTTCTAGGGCTTATGGTTTTAAAGGAGTTTTTTTTTTCCGGGTATTATAGTTGTAGG
TGTTTAAATGGATTTTAGGATTGAGGGTTTCTTAGGATTCCATATGGTTTGGGGTTTAAGGTTTAGCCTTATGATTTAGA
TTTAAGGATTTAGAGTTTGTTAGGGTATATTATTTAGCATTTAGGATTTCTTAGGGTTTGGTTTTTTTAAGGGTTTTGGG
CTTAACATTTTCTAGTGTTTTATTAATTTTAGAGGAATTTTTAGATGTAAGGTTTGAAGGTGTTTAGGATTTCTATGGTT
TTTTAACGATTAAGGGGTTCATAGATCTTAGGGGATTTATAGGGTTTTGGGTTTTTAAAAGTTTAGGGCTTTAAAAGATT
TTGAGGGTTTTTTTTATTTCTTAGGGTTTAGTACTAAGGTTTAGGCGGTAGGGTTTAGGGATTCTTTGGGTATAAGGTCT
AAGTTTTCATTCAAGGATTTTTAAGGTTAAGGGCTTAGCTTTTTATTGAATTTTTTAGCTTCAGAGTTCTTTAAGGTTTA
GGATTTTAAAAGGGGTTTTCTTGATTGTTATGATTTTTTACTGTTTAGGGGTTCTTACGGTTTAGGGTTTCTTTCGGTTT
AGGGCTTAGGATTCTAAATTTAGCGTTTTTAGGGGTTAAGGATTTTAAAGGTGTCTTTAGGTTTAGTCTTTTTAAAGGTG
TTTTTAGGCTTTAGGGTTTGATGGTGTTTCATAAGTCTTGGGGTTTCCCTAAGGTTTAGGATTTAGTGTTTCTTGGGGTA
GGGTTTCTTAGGGATTTCGTATTTCTTAGGTTTAGGCTTTTAAAGGTGTTGATCTAATATGCTTATGATATGTCAACTCA
AGGTTAGCTTGGGGTCACTCGTGATCCTAGGTCTTGTGTTACGTCAAGTGGGTAAACTCGGATAGTGACAAAAACAATGT
ATGAATAAAAGCCTCTAACTGACTAGAGATGCTAGGACATGCCCCCAGCTAACTCTAGCAAAACTGAAACTAAAATGAAA
GACTGAATATAAAACATGAAAATCATCCTCGAAAAACGAGGACTCTCCACTGATATTGCTGAATACGGATCGAGAACCGA
TCTCCGCTTGATCTGAATGCTAAGGACCTGTACCTACATCAAGAGAAGATGTAGCGTAGACTATGTATCAGTAGTTGAAC
GATTCTGAGCATGCATGACATGATAAAGCTGAACAAATATATATAACTGAATAGAGCATATTGAACAATGATATAATCTG
AACATGATGAAGAAGAGTTTAGGTATTTGGTTAAGGGTTTTTAGGTTAGGGTTTAGAGCTTAAGTTTTTCTAAAAGAAGA
TCGGTCAAGAGTTTTTTTCAATTTAGGATTGTTAAGGTTTTTTTAGGATCATTATTGTTTCTAAGATATATGAGCTCTAA
GGGCTTAGGACTTGGGGTTTTAGATTAAGGGATTTTTTTAGGGTATTTAAGATTTGTTTTCGGGATTTTTACTTTTAAAG
TTTTAAAGGTTTTTAGTGTTTAGCTTTTCTTAGGGTTTAGGGTTTCTTAGAGTTTCGTAAGGCCTATGGTTGGGGGTTTA
TCCCTAAGGTTTAGGGTTTTAGTTTCTTAGGGTTTGAGTTTAACATTTAAGGTCTCCTAGGTTTTTTTTGGGTCATTTAG
GGTGTAGGGCTTAGTGTTTAGGTTTAGGGTTTTTCTATGGTTTAGGATTTAGGTTTGTTAGGTTTAAGATTTTTTACAGG
TTTTCTAGGTTTTAATGTTTTTTTTCTTTGTTGTTTTTTAGGGTTTTGTGTTTCGTAGTGCTTTTTTGGGTTTAGGGTTT
GGGGTTTTCTTAGGGTTTGGGGTTTAGGCTTATGATATTTAAGGGTGTAGGGTTCAAGGTTTAGAGTTTGGGATTTATGG
TTCTTTAGGTTTAGGGGTTTTAAAATTATTTTTTAGGATATAGGGTTTAGGATCATTGGTTTTAGGTTATTAGGGTTTAG
GATTTAGAGTTTCTTAGGGTTTCTTGGTTTAGGATTTAGGGCTTCAGATTTTAGGTTAAGAGGTTTTTAGAGTTTATGGT
TTTTTTTATGATTAAGGTTTTTAAATGTTTTAGGGTTTCTTAGGTATTTTTAAGAATTTGGATTTCTTAAGATTTAGGGT
TACGTAGGCCTAATATAGGACATAGGATTTTAAGTTTAGGGTTTTTTCTAGGGCTTATTGTTGGTTTTAAAGGAGTTTTG
TTTTTCCGGGTATTATAGTTGTAGGTGTTTAAATGGATTTTAGGGTTTAGGGTTTCTTAGGATTCCATATGGTTTGGGGT
TTAAGGTTTAGCCCTACGATTTAGAGTTAAGAATTTAGAGTTTCTTAGGGTATATTATTTAGCGTTTAGGATTTCTTAGA
GTTTGGTTTTTTTAAGGGTTTTGGGCTTATGATTTTCCAGTGTTTTTTTAAGATTAGAGGAATTTTTAGATTTAGGGTTT
GAAGGTGTTTAGGATTTCTATGGTTTTTTAACGATTAAGGGGTTCTTAGATCTTAGGGGATTCATAAGGTTTTGGGTTTT
TAAAAGTTTAGGGATTCAAAAGTTTTTTAGGGTTTTTTTTATTTCTTAAAGTTTAGGGTTTCTTAGGGTTTAGTCCTAAG
GTTTAGGCGGAAGGGTCTAGGGTTTCTTTGGGTATAAGGTCTAAGTTTTTATTCAAGGGTTTTTAAGGTTTAGGGCTTAA
GTTTTTATTGAATTTTTTAGGTTCAGAGTTCTTTAAGGTTTTGGATATTAATAGGGGTTTTCTTGATTGTTATGATTTTT
TACTGTTTAGGGGTTCTTACGGCTTAGGGTTTCTTTTGGTTTAGTGCTTAGGATTTTAAATCTAGTGTTTTTAGGGGTTA
GGGATTCTAAGGGTGTTTTTAGGTTTAGTGTTTTTAAAGGTGTTTTTAGGCTTTAGGGTTGGATGGTGTTTCATAAGTCT
TGGGGTTTCCCTAAGGTTTAAGATTTAGTGTTTCTTGGGGTAGGGTTTCTTAGGGATTTCAGATTTCTTAGGTTTAGGCT
TTTGAAGGTGTTGATCTAATATGCTTATGATATGTCAACTCAAGGTTAGATTGCGGTCAGTCGTGATCCTAGGTCTCGTG
TTACGTCAAGTGGGTAACCTCGAGGAGTGACAAAAACAATGTCTGAATATAAGCCTCTAACTGACTATAGATACTGGGAC
ATACCCCCAGCTAACTCTAGCAAAACTGAAACTAAAATGGAAGACTGAATATAAAACATGTAAATCATCTTCGAAAAACG
AGGACTCACCACTGATATTGGTGAATACGGATTGGGAACCGATCTCCGCTTGATCTGAATGCTAAGGACCTCAACCTACA
TCAAGCGAAGATGTAGCGTAGACTATGTATCAGTAGTTGAACGATTCTGAGCATGCATGACATGATAAAGCTGAGAAAAT
ATATATAACTGAATAGAGCATATTGAACAATGATACAATCTGAACATGATTAAGAAAAGTTTAGGTATTTGGTTAAGGGT
TTTTAGTTTAGGGTTTAGAGCTTAAGTTTTTCTTAAAAAAATTCGGTCAAGAGTTTTTTTCAATTTAGGATAGTTAAAGT
TTTTTTAGGATCATTATTGTTTCTACGATATATGACCTCTAAGGGCTTAGGACTTGGGGTTTTAGATTAAGGAATTTTTT
TAGGGTTTTTATTATTTGTTTTCGGGATTTTTAGCTTTAGGGTTTTAAAGGTTTTTAGTGTTTATCTTTTCTTAGGGTTT
AGGGCTTCTTAGAGTTTCATAAGGCTTAGGGTTGGGGGTTTATTCCTAAGGTTTAGGGTTTAAGTTTCTTAGGATTTGAG
TTTAACATTTAAAGCCTCCTAGGTTTTTTTTGGGTCATTTAGGGTTGAGTGTTTAGGTTTTAAAGGTTTTAAGTGTTTAG
CTTTTCTTAGGATTTAGGGCTTCTTAGAGTTTCATAAGGCTTAGGGTTTGGGGTTTATCCCTAAGGTTTAGGGTTTGGGT
TTCTTAGGGTTTGAGTTTAACATTTAAGGTCTCCTAGGTTTTTTTTGGGTCAATTAGGGTGTTGGGTTTTTCTATGGTTT
AGGATTTAGGTTTGTTAGGTTTAAGATTTTTTAGGGGTTTTCTAGGTTTTAATGTTTTCTATGTTTTTCTTTGTTGTTTT
TTAGGGTTTTGGGTATCTTAGTTCTTTTTTGGGTTTAGGGTTTGGGGTTTTCTTAATGTTTGGGTTTTGGGCTTATGATA
TTTAACGGTTTAGGGTTCAAGGTTTAGAGTTTGGGATTTATGGTTCTTTAGGTTTAGGGGTTTTCAAAAAAAATTTTAAG
GTTTTTTAGGGTTTAGGTTTTCTTAGTGATTTTTAGGGGTTTAGGTTTTCTTAGTGATTATTTAGGATTTATGGTTTAGG
ATCATAGGTTTTAGGGTATTAGGGTTTAATATTTAGAGTTTCTTAGGGTTCCTTGGTTTAGGATTTAGGGCTTCGGATTT
TAGGTTAAGAGTTTTTTAGAGTTTATGGTTTTTTTTTATGATTAAGGTTTTTAAATGTTTTAGGGTTTCTTAGGTATTTT
TGAGAATTTGGATTTCTTAAGATTTAGGGTTACGTAGGCCTAATATAGGGCATAGGACTTTAAGTTTAGGGTTTTTCTAG
GGCTTGTGGTTTTAAAGGAGTTTTTTTTTCCAGGTATTATAGTTGTAGGTGTTTAAATAGATTTTAGGGTTTAGAGTTTC
TTAGGATTCCATATGGTTTGGGGTTTAAGGTTTAGCCCTATGATTTAGAGTTAAGGATTTAGAGTTTCTTAGGGTATATT
ATTTAGCATTTAGGATTTCTTAGGGTTTGGTATTTTTAAGGGTTTTGGGCTTAAGATTTTCTAGTGTTTTATTATGTTTA
GAGGAATTTTTAGATTTAGGGTTTGAAGGTGTTTAGGATTTCTATTGTTTTTTAACGATTAAGGGGTTCTTAGATCTTAG
GGGATTTATAGGGTTTTGGGTTTTTAAAAGTTTAGGGCTTTAAATGTTTTTTAGGGTTTTTTTTATTTCTTAAAGTTTAG
CATTTCTTAGGGTTTAGTCCTACGGTTTAGGCGGAAGGGTTTAGGGATTCTTTTGGTATAAGGTCTAAGTTTTTATTCAA
GGGTTTTTAAGGTTTAGAGCTTAAGTTTTTATTGAATTTTTTAGGTTCAGAGTTCTTTAAGGTTTAGGATTTTAATAGGG
GTTTTCTTGATTGTTATGATTTTTTACTATTTAGGGGTTCTTATGTCTTAGGGTTTCTTTGGGTTTAGGGGATTGGATTT
TAAATCTAGCGTTTTTAGGGGTTAGGGATTTTAAGGGTGTTTTTAGGTTTAGTGTTTTTAAAGGTGTTTTTAGGGTTTAG
GGTTTGATGGTATTTCATAAGTCTTGGGGTTTCCCTAAGGTTTAAGATTTAGTGTTTCTTGGGGTAGGGTTTCTTAGGGA
TTTCAGATTTCCTAGGTTTAGGCTTTTGATGGTGTTGATCTAATATGCTTATGATATGTCAACTCAAGGTTAGCTTGGGT
CACTCATGATCCTAGGTCTCGTGTTATGTCAAGTGGGTAACCTCGGGGAGTGACATTAACAATGTATGAATAAAAGCCTC
TTACTGACTAGAGATGCTGGGACATGCCCCCAACTAACTCTAGCAAATCTGAAACTAAAATGGAAGACTAAATATAAAAC
ATGTAAATCATCCTCGAAAAACGAGGACTCACCACTGATATTGCTGAATACGGATCGGGAATCGATCTCCGCTTGATCTG
AATGCTAAGGACCTTAACCTACATCAACAGAAGATGTAGCGTAGACTATGTATTAGTAGTTGAACGATTCTGAGCATGCA
TGACATGATAAAGCTGAACAAATATATATAACTAAATAGAGCATTTTGAACAATGATATAATCTGAACATCATTAAGAAG
AGTTTAGGTATTTGGTTAAGGGTTTTTAGTTTAGGGTTTAGAGCTTAAGTTTTTCTAAAAAAAATTCGGTCAAGAGTTTT
TTTCAATTTAGGATTGTTAAAGTTTTTTTAGGATCATTATTGTTTCTACGATATATGAGCTCTAAGGTCTTAGCACTTGG
GGTTTTAGATTAAGGAATTTTTTTAGGGTTTTTAAGATTTGTTTTCGGGATTTTTAGCTTTAGGGTTTTAAAGGTTTTTA
GTGTTTAGCNNNNNNNNNNNNNNNGTTTTAAAGGTTTTTAGTGTTTAGCTTTTCTTAGGGTTTAGGGCTTCTTAGAGTTT
CATAAGGCTTAGGGTTGGGGGTTTATCCCTAAGGTTTAGGGTTTAAGTTTCTTAGGATTTGAGTTAAACATTTAAGGCCT
CCTAGGTTTTTTTTGGGTCATTTAGGGTTTATTGTTTAGGTTTTAAAGGTTTTAAGTGTTTAGCTTTTCTTAGGATTTAG
GGCTTCTTAGAGTTTCATAAGGCTTAGCGTTGGGGGTTTATCCCTAAGGTTTAGGGTTTGGGTTTCTTAGGGTTTGAGTT
TAACATTTAAGGTCTCCTAGTTTTTTTTTGGGTCAATTAGGGTGTAGGGTTTTTCTATGGTTTAGGATTTAGGTTTGTTA
GGTCTAAATTTTTTTAGGGGTTTTCTAGGTTTTAATGTTTTTTATGTTTTTCTTTGTTGTTTTTTAGGGTTTTGGGTTTC
TTAGTGCTTTTTTGGGTTTAGGGTTAGGGGTTTTCTTAGGGTTTGGGTTTTGGGCTTATGATATTTAAGGGTTTAGAGTT
TGGGATTTATGGTTCTTTAGGTTTAGGGGTTTTAAAGTTTTTTTTTAAAGGTTTTTTAGGGTTTAGGTTTGCTCAGTGAT
TTTTAGGGGTTTAGGTTTTCTTAGTGATTATTTAGGATTTAGGGTTTAGGATCATAGGTTTAAGGATATTAGGGTTTAAG
ATTTAGAGTTTCTTAGGGTTTCTTGGTTTAGGATTTAGGGATTCGGATTTCAGTTTAAGAGTTTTTTAGAGTTTATGGTG
TTTTTTTATGATTAAGGTTTTTAAATGTTTTAGGGTTTCTTAGGTATTTTTGAGAATTTGAATTTCTTAAGATTTAGGGT
TACGTAGGCCTAATATAGGGCATAGGACTTTAAGTTTAGGGTTTTTCTAGGGCTTATGGTTATAAAGGAGTTTTTTTTTT
CCTGGTATTATAGTTGTAGGTGTTTAAATTGATTTTAGGGTTTAGGGTTTCTTAGGATTCCATATGGTTTGGGGTTTAAG
GTTTAGCCCTATGATTTAGAGTTAAGGATTTAGAGTTTCTTAGGGTATATTATTTAGCGTTTAGGATTTCTTAGGGTTTG
GTATTTTTAAGGGTTTTGGGCTTAAGATTTTCTAGTGTTTTATTAAGTTCAGAGGAATTTTTAGATTTAGGGTTTGAAGG
TGTTTAGGATTTCTATTGTTTTTTAACGATTAAGGGGTTCTTAGATCTTAGGGGATTTATAGGGTTTTGGGTTTTTAAAA
GTTTAGGGCTTTAAATGTTTTTTAGGGTTTTTTTTATATTTCTTAAAGTTTAGGGTTTCTTAGGGTTTAGTCCTAAGGTT
TAGGCGGAAGGGTTTAGGGTTTCTTTGGGTATAAGGTCTAAGTTTTTATTCAAGGGTTTTTAAGGTTTAGGGATTAAGTT
TTTATTGAATTTTTTAGGTTCAGAGTTCTTTAAGGTTTTAGATTTTAATAGGGGGTTTCTTGATTGTTATAATTTTTTAC
TGTTTAGGGGTTCTTACGGCTCAGGGTTTCCTTGCGTTTAGTGCTTAGGATTTTAAATCTAGCATTTTTAGGGGTGAGGG
ATTTCAAGGTTGTTTTTAGGTTTAGTGTTTTTAAAGGTGTTTTTAGGCTTTAGGGTTTGATGGTGTTTCATAAGTCTTGG
GGTNNNNNNNNNNNNNNNNNNNNNNNNNNNNNNNNNNNNNNNNNNNNNNNNNNNNNNNNNNNNNNNNNNNNNNNNNNNNN
NNNNNNNNNNNNNNNNNNNNNNNNNNNNNNNNNNNNNNNNNNNNNNNNNNNNNNNNNNNNNNNNNNNNNNNNNNNNNNNN
NNNNNNNNNNNNNNNNNNNNNNNNNNNNNNNNNNNNNNNNNNNNNNNNNNNNNNNNNNNNNNNNNNNNNNNNNNNNNNNN
NNNNNNNNNNNNNNNNNNNNNNNNNNNNNNNNNNNNNNNNNNNNNNNNNNNNNNNNNNNNNNNNNNNNNNNNNNNNNNNN
NNNNNNNNNNNNNNNNNNNNNNNNNNNNNNNNNNNNNNNNNNNNNNNNNNNNNNNNNNNNNNNNNNNNNNNNNNNNNNNN
NNNNNNNNNNTGTACCTACATCAAGAGAAGATGTAGCGTAGACAATGTATCAGTAGTTGAACGATTCTGAGCATGAATGA
CATGATAAACCTGAACAAATATATATAACTGAATAGAGCATATTGAACAATGATATAATCTGAACATGATTAAGAAGAGT
TTAGGTATTTGGTTAAGTGTTTTTAGGTTAGGGTTTAGAGCTTAAGTTTTTCTTAAAAAAATTCGGTCAAGAGTTTTTTT
CAATTTAGGATTGTTAAAGTTTTTTTAGGATCATTATTGTTTCTACGATATATGAGCTCTAAGGGCTTAGGACTTGGGGT
TTTAGATTAAGGAATTTTTTTAGGGTTTTTAAGATTTGTTTTCGAGATTTTTATCTTTAGGGTTTGAAAGGTTTTTAGTG
TTTAGCTTTTCTTAGGGTTTAGGGCTTCTTAGAGTTTCATAAGGCTTAGGGTTGGGGGTTTATCTCTAAGGTTTAGGGTT
TAAGTTTCTTAGGATTTGACTTTAATATTTAAGGCCTCCTAGGTATTTTATGGGTTATTTAGGGTTTAGTGTTTAGGTTT
TAAAGGTTTTAAGTGTTTAGCTTTTCTTAGGATTTAGGGCTTCTTAGAGTTTCATAAGGCTTAGGGTTGGGGGTTTATCC
CTAAGGTTTAGGGTTTGGGTTTCTTAGGGTTTGAGTTTAACATTTAAGGTCTCCTAGGTTTTTTTTGGGTCAATTAGGGT
GTAGGGTTTTTCTATGGTTTAGGATTTAGGTTTGTTAGGTTTAAGATTTTTTAGGGGTTTTCTAGGTTTTAATGTTTCTT
ATGTTTTTCTTTGTTGTTTTTTAGGGTTTTGGGTTTCTTAGTGCTTTTTTGGGTTTAGGGTTTGGGTTTTCTTAGGGTTT
GGGTTTTGGGATTATGATATTTAAGGGTTTAGAGTTCAAGGTTTAGAGTTTGAGATTTATGGTTCTTTAGGTTTAGGGGT
TTTAAAGTTTTTTTTTAAAGGTTTTTTGGGGTTTAGGTTTTCTTAGTGATTTTTAGGGGTTTAGGTTTTCTTAGTGATTA
TTTAGGATTTAGGGTTTAGGATCATAGGTTTTAGGGTACTAGGGTTTATGATTTAGAGTTTCTTAGGGTTTCTTGGTTTA
GGATTTAGGGCTTCGGATTTTAGGTTATGAGTTTTTTAGAGTTTATGGTTTTTTTTTATGATTAAGGTTTTTAAATGATT
TAGGGTTTCTTAGGTATTTTTGATAATTTGGATTTTTTAAGATTTAGGGTTACGTAGGCCTAATATAGGGCATAGGACTT
TAAGTTTAGGGTTTTTCTAGGGCTTATGGTTTTAAAGGAGTTTTTTTTTTCCGGGTATTATAGTTGTAGGTGTTTAAATG
GATTTTAGGGTTTAGGGTTTCTTAGGATTCCATATGGTTTGGGCTTAAGATTTTCTAGTGTTTTATTAAGTTCAGAGGAA
TTTTTAGATTTAGGGTTTGAAGGTGTTTAGGATTTCTATTGTTTTTTAACGATTAAGGGGTTCTTAGATCTTAGGGGATT
TATAGGGTTTTGGGTTTTTAAAAGTTTAGGGCTTTAAATGTTTTTTAGGGTTTTTTTTATTTCTTAAAGTTTAGGGTTTC
TTAGGGTTTAGTCCTAAGGTTTAGGCGGAAGGGTTTAGGGTTTCCTTGGGTATATGGTCTAAGTTTTTATTCAAGGGTTT
TTAAGGTTTAGGGCTTAAGTTTTTATTGAAATTTTTAGGTTCAGAGTTCTTTAAGGTTCTGGATTTTAATAGGGGTTTTC
TTGATTGTTATGATTTGTTACTGTTTAGGGGTTCTTACGGCTTAGGGTTTCTTTGGGTTTAGGGCTTAGGATTTTAAATC
TAGCATTTTTAGTGGTTAGGGATTTTAAGGGTGTTTTTAGGTTTAGTGTTTTTAAAGATGTTTTTAGGCTTTAGGGTTTG
ATGGTGTTTCATAAGTCTTGGGGTTTTCCTAAGGTTTAAGATTTAGTGTTTCTTGGGGTAGGGTTTCTTAGGGATTTCAG
ATTCCTTAGGTTTAGGCTTTTGAAGGTGTTGATCTAATATGCTTATGATATGTCAACTCAAGGTTAGATTGCGGTCATTC
GTGATCCTAGGTCTCGTGTTACGTGAAGTGGGTAAACTCGAGGAGTGACAAAAATGAGGACTCACCACTGATATTGGTGA
ATACGGATTGGGAACCGATCTCCGCTTGATCTGAATGCTAAGGACCTGAACCTACATCAAGAGAAGATGTAGCGTAGACT
ATGTATCAGTAGTTGAACGATTCTGAGCAAGCATGACATGATAAAGCTGAAATAATATATATAACTAAATAGAGCATATT
GAACAATGATATAATCTGAACATGATTAAGAAGAGTTTAGGTATTTGGTTAAGTGTTTTTAGGTTAGGGTTTAGAGCTTA
AGTTTTTCTAAAAAAATTCGGTCAAGAGTTTCTTTCAATTTAGGATTGTTAAAGTTTTTTTAGGATCATTATTGTTTCTA
CGATATATGAGCTCTAAGGGCTTAGGAATTGGGGTTTTAGATCAAGGAATTTTTTTAGGATTTTTAAGATTTGTTTTTGG
GATTTTTAGTTTTAGGGTTTTGAAAGTTTTTAGTGTTTAGCTTTTCTTTGGGTTTTGGGCTTCTTAGAGTTTCATAGGGC
TTAGTGTTGGGGTTTATCCCTAAGGTATAGGGTTTAAGTTTCTTAGGATTCGAGTTTATCATTTAAGGCCTCCTAGGTTT
TTTTTGGGTCATTTAGGGTTTAGTGTTTAGGTTTTAAAGGTTTTAAGTGTTTTTTCTTTGCTTAGGATTTAGGGCTTCTT
AGAGTTTCATAAGGCTTAGGGTTGGGGGTTTATCCCTAAGGTTTGAGTTTAACATTTAAGGTCTCCTAGGTTTTTTTTGG
GTCATTTAAGGTGTAGGGTTTAGTGTTTAGGTTTAGGGTTTTTCTATGGTTTAGGATTTTGGTTTGTTATGTTGAATATT
TTTTAGAGGTTTTCTAGGTTTTAATGGTTTTTAAGTTTTTCTTTGTTGTTTTTTAGGGTTTTGAGTTTCTTAGTGCTTTT
TTGGATTTAGGGTTTGGGGTTTTCTTAGGGTTTGGGTTTTGGGCTGATGATATTTAAGGGTTTAGGGTTCAAGGTTTAGA
GTTTGGGATTTATGGATCTGTCGGTTTAGGGGTTTTAATGTTTTTTTTTTAGGTTTTTTAGGGTTTAGGTTTTCTTAGTG
ATTTTTAGGGGTTTAGGGTTTCTTAGGTATTTTTAAGAATTTGGATTTCTTAAGATTTACGTTTATTGTTTTTTCTAGGG
CTTATGGTTTTAAAGGAGTTTTTTTATCCGGGTATTATAGTTGTAGGTGTTTAAATGGATTTTAGGATTGAGGGTTTCTT
AGGATTCCATATGGTTTGGGGTTTAAGGTTTAGCCTTATGATTTAGATTTAAGGATTTACAGTTTGTTAGGGTATATTAT
TTAGCATTTAGGATTTCTTAGGGTTTGGTTTTTTAAGGGTTTTGGGCTTAACATTTTCTAGTGTTTTATTAATTTTAGAG
GAATTTTTAGATGTAAGGTTTGAAGGTGTTTAGGATTTCAATGGTTTTTTAACGATTAAGGGGTTCTTAGATCTTAGGGG
ATTTATAGGGTTTTGGGTTTTTAAAAGTTTAGGGCTTTAAAAGATTTTGAGGGTTTTTTTTATTTCTTAGGGTTTAGTAC
TAAGGTTTAGGCGGTAGGGTTTAGGGATTCTTTGGGTATAAGGTCTAAGTTTTCATTCAAGGATTTTTAAGGTTTAGGGC
TTAGCTTTTTATTGAATTTTTTAGCTTCAGAGTTCTTTAAGGTTTAGGATTTTAAAAGGGGTTTTCTTGATTGTTATGAT
TTTTTCCTGTTTAGGGGTTCTTACGGTTTAGGGTTTCTTTCGGTTTAGGGCTTAGGATTCTAAATTTAGCGTTTTTAGGG
GTTAAGGATTTTAAAGGTGTCTTTAGGTTTAGTCTTTTTAAAGGTGTTTTTAGGCTTTAGGGTTTGATGGTGTTTCATAA
GTCTTGGGGTTTCCCTAAGGTTTAGGATTTAGTGTTTCTTGGGGTAGGGTTTCTTAGGGATTTCGTATTTCTTAGGTTTA
GGCTTTTAAAGGTGTTGATCTAATATGCTTATGATATGTCAACTCAAGGTTAGCTTGGGGTCACTCGTGATCCTAGGTCT
TGTGTTACGTCAAGTGGGTAAACTCGGATAGTGACAAAAACAATGTATGAATAAAAGCCTCTAACTGACTAGAGATGCTA
GGACATGCCCCCAGCTAACTCTAGCAAAACTGAAACTAAAATGAAAGACTGAATATAAAACATGAAAATCACCCTCGAAA
AACGAGGACTCTCCACTGATATTGCTGAATACGGATCGAGAACCGATCTCCGCTTGATCTGAATGCTAAGGACCTGTACC
TACATCAAGAGAAGATGTAGCGTAGACTATGTATCAGTAGTTGAACGATTCTGAGCATGCATGACATGATAAAGCTGAAC
AAATATATATAACTGAATAGAGCATATTGAACAATGATATAATCTGAACATGATGAAGAAGAGTTTAGGTATTTGGTTAA
GGGTTTTTAGGTTAGGGTTTAGAGCTTAAGTTTTTCTAAAAGAAGATCGGTCAAGAGTTTTTTTCAATTTAGGATTGTTA
AGGTTTTTTTAGGATCATTATTGTTTCTAAGATATATGAGCTCTAAGGGCTTAGGACTTGGGGTTTTAGATTAAGGGATT
TTTTTAGGGTATTTAAGATTTGTTTTCAGGATTTTTACTTTTAAGGTTTTAAAGGTTTTTAGTGTTTAGCTTTTCTTAGG
GTTTAGGGTTTCTTAGAGTTTCGTAAGGCCTATGGTTGGGGGTTTATCCCTAAGGTTTAGGGTTTTAGTTTCTTAGGGTT
TGAGTTTAACATTTAAGGTCTCCTAGGTTTTTTTTGGGTCATTTAGGGTGTAGGGCTTAGTGTTTAGGTTTAGGGTTTTT
CTATGGTTTAGGATTTAGGTTTGTTAGGTTTAAGATTTTTTACAGGTTTTCTAGGTTTTAATGTTTTTTTTCTTTGTTGT
TTTTTAGGGTTTTGTGTTTCGTAGTGCTTTTTTGGGTTTAGGGTTTGGGGTTTTCTTAGGGTTTGGGGTTTAGGCTTATG
ATATTTAAGGGTGTAGGGTTCAAGGTTTAGAGTTTGGGATTTATGGTTCTTTAGGTTTAGGGGTTTTAAAGTTATTTTTT
AGGATATAGGGTTTAGGATCATTGGTTTTAGGTTATTAGGGTTTAGGATTTAGAGTTTCTTAGGGTTTCTTGGTTTAGGA
TTTAGGGCTTCAGATTTTAGGTTAAGAGGTTTTTAGAGTTTATGGATTTTTTTATGATTAAGGTTTTTAAATGTTTTAGG
GTTTCTTAGGTATTTTTAAGAATTTGGATTTCTTATGATTTAGGGTTACGTAGGCCTAATATAGGACATAGGATTTTAAG
TTTAGGGTTTTTTCTAGGGCTTATTGTTGGTTTTAAAGGAGTTTTGTTTTTCCGGGTATTATAGTTGTAGGTGTTTAAAT
GGATTTTAGGGTTTAGGGTTTCTTAGGATTCCATATGGTTTGGGGTTTACGGTTTAGCCCTATGATTTAGAGTTAAGGAT
TTAGAGTTTCTTAGGGTATATTATTTAGCGTTTAGGATTTCTTAGGGTTTGATTTGTTTAAAGGTTTTGGGCTTAAGATT
TTCTAGTGTTTTATTAAATTTAGAGGAATTTGTAGATTTAGGGTTGGAAGGTGTTTAGGATTTCTATGGTTTTTTAACAA
TTAAGGGGTTCTTAGATCTTAGGGGATTTATAGGGTTTTGGGTTTTTAAAAGTTTAGGGCTTCAAAAGTATTTTAGGTTT
ATTTTTATTTCTTAAGGTTTAGGGTTTCTTAGGGTTTATTCCTAAGGTTTAGGCGGAAGGATGTAGGGTTTCTTCGGGTA
TAAGGTCTAAGTTTTTATTCAAGGGTTTTTAAGGTTTAGGGCTTAAGTTTTTATTGAATTTTTAAGGTTCAAAGTTCTTT
AAGATTTAAGATTTTAAAAGGGGTTTTCTTGATTATTATGATTTTTTACTGTTTAGGGGTTCTTACGGCTTAGGGTTTCT
TTGGGTTTAGGCCTTAGGATTTTAAATTTAGCGTCTTTAGGGGTCAGGGATTTTCAGGGTGTTTTTAGGTTCTGTGTAGG
GTTTCTTAGGGATTTCAGATTTCTTAGATTTAGGCTTTTAAAGGTGTTGATCTAATATGCTTATGATATGTCAACTCAAG
GTTAGCTTGGGGTCACTCGTGATCCTAAGTCTCGTGTTACTTCAAGTGGGTAACATCGGGGAGTGACAAAAACAATGTAT
GAATAAAAGCCTCTAACTGACTAGAGATGCTGGGACATGCCCCCAACTAACTCTAGCAAAACTAAAACTAAAATGAAAGA
CTGAATATAAAACATGTAAATCATCCACGAAAAACGAGGACTCACCACTGATCTTACTGAATACGGATCAGGAACCGATC
TCCGGTTGATCTGAATGCTAAGGACCTGAACCTACATCAACAGAAGATGTAGCGTAGACTATGTATCAGTAGTTGAACGA
TTCTGAGCATGCATGATATGATAAAGCTGAACAAATATATATAACTGAATAGAGCATATTGAACAATGATATAATCTGAA
CATGATTAAAAAGAGTTTAGGTATTCGGTTAAGGGTTTTTAGGTTAGGGTTTAGAGCTTAAGTTTTTCTAAAAAAAAATC
GGTCAAGAGTTTTTTTCAATTTAGGATTGTTAATGTTTTTTTAGGATCATTATTGTTTCTAAGATATATGAGCTTTAAGG
GCTTAGGACTTGGGGTTTTAGATTAAGGAATTTTTTTAGGGTTTTTAAGATTTGTTTTCAAGATTTTTACTTTTAGGGTT
TTAAAGGTTTTTAGTGTTTAGGTTTTCTTAGGGTTTAGGGCTTCTTAGAGTTTCATAAGGCCTAGGGTTGGGGGTTTATC
CCTAAGGTTTAGGGTTTAAGTTTCTTAGGATTTGACTTTAACATTTAAGGCCTCCTAGGTTTTTTTGGGTCATTTAGGGT
TTAGTGTTTAGGTTTTAAAGGTTTTAAGTGTTTAGCCTTTCTTAGGATTTAGGGCTTCTTAGAGTTTCATAAGGCTTAGG
GTTGGGGGTTTATCCCTAAGGTTTAGGGTTTGGGTTTCTTAGGGTTTGAGTTTAACATTTAAGGTCTCGTAGGTTTTTTT
TGGGTCATTTAGGGTGTAGAGTTTAGTGTTTAGGTTTCGGGTTTTTCTATGGTTTAGGGTTTAGGTTTGTTAGGTTTAAG
ATTTTTTAGAGGTTTTCTAGGTTTTGATGTTTTTAAAGTTTTTCTTTGTTGTTTTTTATGGTTTTGAGTTTCTTAGTGCT
TTTTTGGGTTTAGGGTTTGGGGTTTTCTTAGGGTTTGGGTTTTGGGCTTATTGTATTTAACGGTTTATGGTTCAAGGTTT
AGAGTTTGGGATTTATGGTTCTTTAGGTTTAGGGGTCTTAAAGTTTTTTTTTTAGGTTTTTTAGGGTTATGTTTTCTTAG
TGATTTTTAGGGGTTTAGGTTTTCTTAGTTATTTTTTAGGATTTAGGGTTTAGGATCATAGGTTTTAGGGTAGTAGGGTA
TAAGATTTAAAGTTTCTTAGGGTTTCTTGGCATAGGATTTAGGGCTTCGGATTTTAGGTTAAGAGTTTTTTACAGTTTAT
GGTTTTTTTTATGATTAAGGTTTTTAAATGTTTTAGGGTTTCTTATGTATTTTTATGAATTTGGATTTCTTAAGATTTAG
GGTTACGTAGGTCTAATATAGGGCATAGGATTTTACGTTTAGGGTTTTTTCTAGGGCTTATTTTTGGTTTTAAAGGAGTT
TTTTTTTCCCGGGTATTATAGTTGTAGGTGTTTAAATGGATTTTAGGGTTTAGGGTTTCTTAGGATTCCATATGGTTTGG
GGTTTAAGGTTTAGCCCTATGATTTAGAGTTAAGGATTTAGAGTTTCTTAGGGTATATTATTTAGCGTTTAGGATTTCTT
AGGGTTTGGTATTTTTAAGGGTTTTGGGCTTAAGATTTTCTAGTGTTTTATTAAGTTTAGAGGAATTTTTAGATTGAGGG
TATGAAGGTGTTTAGGATTTCTATGGTTTTTTAACGATTAAGGGGTTCTTAGATCTTAGGGGATTTATAGGGTTTTGGGT
TTTTAAAAGTTTAGGGGTTCAAAAGTTTTTTAGGGTTTTTTTTATTTCTTAAAGTTTAGGGTTTCTTAGGGTTTAGTCCT
AAGGTTTAGGCGGAAGGGTTTAGGGTTTCTTTGGGTATAAGGTCTAAGTTTTTATTCAAGGGTTTTTAAGGTTTAGGGCT
TAAGTTTTTATTGAATTTTTAAGGTTCAAAGTTCTTTAAGATTTAGGATTTTAAAAGGAGTTTTCTTGATTCTTATGATT
TTTTACTGTTTAGGGGTTCTTACGGCTTAGGGTTTCTTTGGGTTTAGGCCTTAGGATTTTAAATTTAGCGTTTTTAGGGG
TTAGGGATTTTCAGGGTGTTTTTAGGTTCTGTGTTTATAAAGGTGTTTTTAGGCTTTAGGGTTTGATGGTGTTTCATAAG
TCTTGGGGTTTCCCTAAGGTTTAGGATTTAGTGTTTCTTGGGGTAGGGTTTCTTAGGGATTTCAGATTCCTTAGCTTTAG
GCTTTTAAAGGTGTTGATATATATGGTTATAATATGTCAACTCAAGGTTAGCCTGGGGTCACTCGTGATCCTAGGTTTCG
TGTTACGTCAAGTGGGTAACCTCGGGGAGTGACAAAAAAATGTATGAATATAAGCCTCTAACTGACTATAGATACTGGGA
CATACCCCCAGCTAACTCTAGCAAAACTGAAACTAAAATGAAAGACTGAATATAAAACAAGTAAATCATCCTCGAAAAAC
GAAGACTCACCACTGATATTGCTGAATATGGATCGGGAATTGATTTCCGCTTGATCTGAAAGCTAAGGACATGTACCTAC
ATCAAGAGAAGATGTAGCGTAGACTATGTATCAGTAGTTGAACGATTTTGAGCATGCATGACATGATAAAGCTGAACAAA
TATATATAACTGAATAGAGCATATTGAACAATGATATAATCTGAACATGATTAAGAAGAGTTTATGTATTTGGTTAAGGG
TTTTTAGGTTAGGGTTTAGAGCTTACGTTTTTCTAAAAAAAATTCGGTCAAGAATTTTTTTCAATTTAGGATTGTTAAAG
TTTTTTTAGGATCATTATTGTTTCTACGATATATGAGCTCTTAGGGCTTAGGACTTGGGGTTTTAGATTAAGGAATTTTT
TTAGGGTTTTTAAGATTTGTTTTCGGGATTTTTAGTTTTAGGGTTTTAAAGGTTTTTAGTGTTTAGCTTTTCTTAGGGTT
TAGAGCTTCTTAGAGTTTCATAAGGCCTAGGGTTGGAGGTTTATCCCTAAGGTTTAGGGTTTAAGTTTCTTAGGATTTGA
GTTTAACATTTAAGGCCTCCTAGGTTTTTTTTGGGTCATTTAGGGTTTAGTGTTTAGGTTTTAAAGGTTTTAAGTGTTTA
GCTTTTCTTAGGATTTAGGGCTTCTTAGAGTTTCATAAGGCTTAGGGTTGGGGGTTTATCCCTAAGGTTTAGGGTTTGGG
TTTCTTAGGGTTTGAGTTTAACATTTAAGGTCTCCTAGGTTTTTTTTGGGTCATTTAGGGTGTAGGGTTTAGTGTTTAGG
TTTAGGGTTTTTCTATGGTTTAGGGTTTAGGTTTGTTAGGTTTAAGATTTTTAGAGGGTTTCTAGGTTTTAATGTTTTTT
AAGTTTTTCATTGTTGTTTTTTAGGGTTTTCGGTTTCTCAGTGCTTTTTTGGGTTTTGGGCTTATGATATTTAAGGGTTT
AGGATTCAAGGTTTAGAGTTTGGGATTTATGGTTCTTTAGGTTTAGGGGTTTTAAAGTTTTTTTTTTAGGTTTTTTAGGG
TTTAGGTTTTCTTAGTGATTTTTAGGGGTTTAGGTTTTCTTATTGATTTTTTAGGATTTAGGGTTTAGGATCATAGGTTT
TAGGGTATTAGGGTTTAAGATTTAGAGTTTCTTAGGGTTTCTTGGTTTAGGATTTAGGGCTTCGGATTTTAGGTTAAGAG
TTTTTTAGAGTTTATGATTTTTTTTTATGATTAAGGTTTTTAAATGTTTTAGGGTTTCTTAGTTATTTTTAAGAATTTGA
ATTTCTTAAGATTTAGGGTTACGTAGGCCTAATATAGGGCATAGGATTTTAAGTTTAGGGTTTTTGTAGGGCTTATGGTT
TTAAAGGAGTTTTTTTATATCCGGGTATTATAGTTGTAGGTGTTTAAATGGATTTTTGGGTTTAGGGTTTCTTAGGATTC
CATTTGGTTTGGGGTTTAAGGTTTAGCCCTATGATTTAGAGTTGAGAATTTAGAGTTTCTTAGGGTATATTATTTAGCGT
TTAGGATTTCTTAGGGTTTGGTTTTTTTAAGGGTTTTGGGCTTAAGATTTTCCAGTGTTTTATTAAGATTAGAGGAATTT
TTAGATTTAGGGTTTGAAGGTGTTTAGGATTTCTATGGTTTTTTAACGATTAAGGGGTTCTTAGATCTGAGGGGATTTAT
AGGGTTTTGGGTTTTTAAAAGTTTAGGGATTCAAAAGTTTTTTAGGGTTTTTTTTATTTCTTAAAGTTTAGGGTTTCTTA
GGGTTTAGTCCTAAGGTTTAGGCGGAAGGGTTTAGGGATTCTTTGGGTATAAGGTCTAAGTTTTTATTCAAGGGTTTTTA
AGGTTTAGGGCTTAAGTTTTTATTGAATTTTTTAGGTTCAGTGTTCTTTAAGGTTTAGGATAAAAGGGGTTTTCTTGATT
GTTATGATTTTTTACTGTTTAGGGGTTCTTACGGCTTAGGGTTTCTTTGGGTTTAGGCCTTAGGATTTTAAATTTAGCGT
TTTTAGGGGTTAGGGATTTTAAGGGTGTTTTTAGGTTTAGTGTTTTTAAAGGTGTTTTTAGGCTTTAGGGTTTGATGGTG
TTTCATAAGTCTTGGGGTTTCCCTAAGGTTTAGGATTTAGTGTTTCTTGGGGTAAGGTTTCTTAGGGATTTCATATTTCT
TAGGTAAGTTGCTTATGATATGTCAACTCAAGGTTAGCTTGGGGTCCCTCGTGATCCTAAGTCTCGTGTTCCGTCAAGTG
GGTAACTTCGGGGAATGACAAAAATAATGTATGAATATAAGCCTCTAAGTGACTAGAGATGCTGGGACATGCCCCCAGTT
AACTCTAGCAAAACTGAAACTAAAATGAAAGACTGAATATAAAACATGTAAATCATCCTCGAAAAACGAGAACTCACCAC
TGATATTGCTGAATATGGATCGGGAACCGATCTCCGGTTGATCTGAATGTTAAGGACCTGAACCTACATCAAGAGAAGAT
GTAGCGTAGACTATGTATCAGTAGTTGAACGATTCTGAGCATGCATGACATGATAAAGCTAAACAAATATATATAACTGA
ATAGAGCTAATTGAACAATGATATAATCTGAACATGATTAAGAAGAGTTTATGTATTTGGTTAAGGGTTTTTAGGTTAGG
GTTTAGAGCTTACGTTTTTCTAAAAAAAATTCGGTCATGAAGTTGTTTCAATTTAGGATTGTTAAAGTTTTTTTAGGATC
ATTATTGTTTCTACGATATATGAGCTCTAAGGGCTTAGGACTTGGGGTTTTAGATTAAGGAATTTTTTTAGGGTTTTTAA
GATTTGTTTTCAGGATTTTTAGTGTTAGGGTTTTGAAGGTTTTTAGTGTTTAGCATTTCTTAGGGTTTAGGTCTTCTTAG
AGTTTCATAAGGCTTAGGGTTGGGGGTTTATCCCTGGGGTTTCTATGTATTTAACTCTAATTCCAATGAATTTCTTTTGT
TGGAAAATGACAGACAAATTTTAAATATTGTATCTCACCTTAAACATGGTGCTTTTTTAGACTTGTTTATTAGCCATGTC
GTTAATCAACCTATTTTGGTGGAAGAGAGGGTCCCATTTGAATTTCAAGTGAGCTTGCGGTGGTTCAAAACAGTGAGAAT
TCAATAAATAGGGGGTCTAGGGTTGCATTTGGTGAACACCCTGAACTTATTGCTCAAAAAACTTCTGCTCACACCCTCAA
CTTATTGCTAGAGATGCAACAATCAGTTCATATGTTACCGAGCAGGAAGAAACAACATATATAAGAGATGAAAATGTTAA
TGCAAAGGAAGATGATAATGATTTGCCTTCAAATCTGTACAGTAGTGAATTTGAATTAGTAGATGTTATTCCTGAGGAAG
ATGATAGTGAGTTAGATGAGTAGTTAAGAGCATTCAGAACAGAAAGAAGAAAGAAAATTCATCAGAAAAAGAAGAGGAAG
GTGCCTGTTCCAACACCTGGTTGAGCTAGGAAAGGCTGGACCAGACAAAGGTTTTAATGACATTAACAGGCGAACAAAAG
AGACAAGTATGCTGGAAGATTGGGGGGAGATGAGGAGTGCTATAGTAGCTCAGATATTGGTAGTGATGACAGTAGAGATG
AGTTGGATGTTCTAGCTCAAAGAGGCATCGACTTACCAGCTAGAAGAAAGAGTAGAAACTAAGGTTTGATCCCGATTGTT
AGATAACTATTTTTGAACCTGACATGGTCTTTGAGAGTGTTGTGCAATTTAGAAAAGTTGTGCAATCTTATGCTGTAGAG
AACAAAGTGCAACTCGAACTTAAGTCCAATGAGAAGCACCAAATTAGAGTCAAATGTAAAAGCAAAATACTATGCAAATG
GGAGATGTATGCAAGCACTGACAGGAATTCTGGAGACTTTATTGTGAAGAAGTACCACCCATTTCATCGTTGCCCAACTA
AAAACAAGAACAAGTTATGAACTTATGTGTACATTGCACATTAATTTCAAGATAGGTTTGTATCTCAACCTAACATAAAA
CTTTGGGAGATTCAGGAATTGGTAAGGGATCAGTTGGGTTTGTATGTAGGGAGGACAGTGTGTTATAGAGCCAAGTACAA
GGTAATGAGTCAGTTCATGGGTGATTGGAATCTGGAATTCTCTAGATTATGTGACTATGTTGGCATTATTAAGAAGACAA
ATCCTGGAAGTTCTTGTTGGGTTAGGACAAACAAGGATACAATACTTGGATAAAACTTGTTTGTGTATTTTTATGTGTGT
TTTGATGCTCTTAAAAGGGGTTGGTTAGAAGGATGTAGGAAAATTATTGGTCTTGATGGATGGTTCTTGAAGGGATTATG
TAAAGGGGAATTACTAGTAGTGGCAGCTCATGATTCCAGGAAACTTTGGTCTATCATTAGGAAATAGGAACCCCCCCCCC
CCTTGAAAAATAGACAGATTTTATTATTAATTTTTTGTGGGATTACATTACACTCAGGAGATAAGATAGAACCCATCTTT
TTGGATAGCTTTAATCTATGTGAAACACTGCTAGGAAGGTGAATTTTCAGGCAGTATGCATTTACATAAGCTATTTAGCA
AACAAAAAAGGGAAGTGCAATTACACAAAATATATACTTCAAGATGCTTATAAATGAATCTCCAGAACGCACGTTCTTCC
AAAACTCCTAGACAGCAACTCAGTTTCGCATTTACTTAACCTAAGCAAAATAGAGGCCTGAGGTATCGTTTCACACACAT
TGTCCCCAAAAAAAATGGCAGAAAGTTTCAACCAGCAAGGATAGATCAAGACTACATGCTTCCCAATTCTAATTCCAGTT
TCTTTAATAATTGAATGTGCTATAATATGAAGCATGATACTGAAACTAATTCTTCTAGATCCAGGCTTTTCGACAGTTTA
AAGATAAATGATAGTGCTAGAACCATACTACTGTTCCTCTATAAAACAGTAAGATGTGAGCTAGAGCTGTATAGAGAAAA
CATTTAATGGGAGAGCAAAAACCACCTGGAATATGTCACTATCAAAGTGTTAAAGCCATAATTATAAAGTAACAAAGAAA
GAAAAAAATAACCTGAATAGATGAGTTTTGTGGTTAACTGGTGTTCGATCTAGCAGCATAAATTCAATCAATTTATCAGG
ATTTAGAGCTGAAAATGAAGGAGACAATAGTAAAATCGAGTTAGTTCCTTGTTTAAACTTTAACAACTGTCACAGTTAAA
CAAATCTTCCAATGTTCTCATGTTACTGAAGCACTTAAACTGAACATCAAAAAGCATGAACTCAAAGAGAAGTCTAAACG
GGAGAGGGAATATACACAGATTCATGAAATAGAAAAGCTCACATATATCTAATAAATTAGCTTATGAGCAGAAAAGCCAT
GCAAATTCTCACACAAAAGTATATACAAGTTATCTCAAGTCATTCGTTTAACCTGTTATACCCAAAGAATTTCTTACATC
TTATCTCTGGTCTCCCTCCTTCCTTAACTCATTTCAAATGATAGGAATTATCATTCATACATTAAAGTCTATGAAAATGA
AAGCCCACATTTTCAACTTCCTACATAACTGCATCCACAGGAAACTTATATCACAGACCCTAAGTTAAAATCAACAGTGT
TGGCTTAAACAGAAAGAGAGTTTTGATTGAGTTGATGTTCCAACCAACTCTATGAATCTCTTGACTAAAGCGAGAATACC
TCACTGCACCGGTACCGGTTATGAGCCACATTCAGCGAAGAGTTTCTGGTGTTTGTCCCCTTAATGCATTATAAATTGCA
AGGAAAAATGAAAAAAAAAAGTGGAATTCTATAGGTTTAGCTAAGACGATTTCGGAAAGTAGAAACTTATTCAAAAGCTT
TAGAGAGGCATAAATAGAAAAATTAACCAATTTATTTACCAGAATCTTCATTAATTTGCTCCATGTAGAATAGCTAACCT
TGAAGATGCCAAAATTTCTCAAAATGACCAATTAATGTAGGCACTCTGAAGTGACAGAAATAAAAATCATAAAGAAACGC
CATACAGTATCTTAAAGAAATGTGTAGAGCTTAAGCATTTGAAACCCCCCCACCCCGTTCCACTTAAAAATATACAGAGA
TTATTATTTAAATTTTGGTTAGGATTACTTTACACTCATGTTTGGTTCATTCAAGTCAAAATAAGATATGAGAAGTGACT
TTTCAGGCGGCATACATTTCATCAGCTAATTACCAAACAAGAAAGGTGCAATTACACAATTTTTATTTTTATTTTTATTT
TTTTATTTTTTTACAAAATATACTCTTCAAGATGCTTATAAATGAATTTTCAGAATACATGTCGTCCTTCCAGAACTCCT
AGACAGCAAATCAGTTTCGCATTTTGTTAACCAAAGCAAAAATAGAGGCTTCACACATCGTCCCCAAAAAAATGGCAGAA
AGGTTCAACCTAAGTTGCTCGGACTCGGGTGCGGGTATCCGAGACGGATGCGAATCCGAGAGTCGGATTCGGCAAAATTT
AAATTTTAAGATTCGGGGGTGCGAATCCGAGTATGGATACGGGTGCGGGGATACGGCTAACTGGTATGCCTAGTATATAT
AATATAAGGTGTAATATTATATATACATGGTATAATTGCTTATTATTTTTAGCGTACCTCTAAAAATAAATTATATCAAT
AACAACAATAATAATATATCTAGTATAATCAAATAAGTGGATATATATATATATATATATAATAAAATATTACTAAAAAT
ATTTATGAAATATATATAATAATGAATTGCATATTTTGATATAATTACATACAAAATAAGAGGAGTATAATTGTTAAAGA
AGAGAGAGAATATAATAAACATTAAAAGTATAATTTATTTTATAAATATAAAATGACACACTAATCTAGAGAACCCTTTG
TCTCTAGTCTTCTTTTCCAAGAAAAGTTGAAAAGACTCTACTTTTTCAAAAAAGATAAAAAAGTTGTACTTCTTGTACTT
TTTCAAGAAAAAAGTCCTCTTCTTCTTCACTCTTTTTCTCTGTACTTTTTCAAGCTCTTTGTATAGCTCAGCCTCCTCTC
TGAAGAGGTCGCCGGAAACTGATCTGTTTTTCCCCAAAAATTTTTTTGGCTCTGGTCAAAGTGTCCGGATCGGATTGACC
GAATCCGACACGCACCCCGCACCCGCGCCCGCACCAGTGTCGCGTCGAGACGGGTTCGCTAGCAAAAATGAAGAGTCCGC
GCAACATAGGGTTCAACCAGAATCTGAAATACACACCCCATATATAGGGGTTTAATGGCCATCTAACAAGCAAGTATAGA
TCAGGACTACATGCCTCCCAATTCTAATTCTAGTTTCTTTAATAATTAAAAAGGCTATATAACGTATCGTACCTGCACAT
TACTCTCTTGCACTAGAATATCCTTCGCTTTCTCGCACAGTCCTTTTACCAGCACAACAAGCACCTTTATCAGCCAATTC
ATTTATCACTAATACAAGAGGGGGAATAAAACGTGTGCACCATAATAAAAGACTCACATGAAGCACGTCATTAAATAAAA
GCCTAGCATAAGCGAAGATGAATAAGCTCAAAATAAAACTACTTCAGTAGAAGAACCAAAGTATTGATAAATACTTTCTT
TGTTATAAGCTTATGCCCAGTTCTTTCCCTGTATACAAGCTTCAGTAATAATATATGCAACAATCTTGCATTCTCAAAAC
GGTAGCTTCCACTAGGTACCTTCTTGCCTACTGAAGTTCATGTGAATGATCGTGAAAGCTCTTCAAATACTATTTCACTG
GAAAAAAAGTGATATCATTCTGTTTTTGCTTTATTTTTTAGAAGAGGATGGGGAAACCTAGTTACCTTCTTTCTTCATCT
TGAAGCATAAGAAGTAGCCTAAGTTAGGAAAGACGGTTTGGATTACAGTCCGCAAAACCTATGACGGACCGTATTGGTGA
ACCATCATTCCAACATCAGAAACTAAAATAGTTGACTTCCTTTCCTACCCGCAGGATCAAAACAGTGTAATTTTCTATTT
TCTTTTGGTTTCATAGTTTTATTTTCATTCTTTTCTTGCTTTGTTTGGTATGTTTGGGTACTAATGACTTTTCCATCCAT
AGGTACTATGCCATCATAGAATACCAACACTTATGGAAGAAGGTCAAAATCCACCTCACCTTCGGCCCGGCTTCAAGTTA
TTGAAGAACGCATTGATAATGAACTCAGTGGGTCTGAATTCGACCCTAGCCTAGATGACTCACCAAAGGCACCGAGGACA
ACACGTCGATAGTCCAAGAAACTAGAAATTATTGCGGTGCCGAATGAGTTCGACTCCTCTAGCCATGATGGTGCTTCTAG
TCTGAGGAAGGAGTACAGAGTTCGGAAGCTGAACTCCACAAATTCAACCACCTTCGGTATATACAATGGCCTTGAAAGTT
CTGTTTTTTATGTGGTAATTGGTGTAAGACCACTGATCGAATAGTAACAGTGGTAGAATGAACTCAACTTGCCGACATAA
TTTTCAAACCAAACAGGTCAGGTTTAGTTACAGAGAGGGAGGGTCATCATTGAATGAGTAGTGTCACTATTAAAGTGTTA
AAGCCATAATTATAAAATAACAAAGAAAGAAAAAAATAACCTGAATAGATGACTATTGTGGCTAACTGGTGCACCTTCTA
TGTGGTTTGGCCAGTGGAGTTATTCCAAGACAATAGTCGGTTGTAGAAGCTTTGGTTCTACTACCATCTCAAAGACCTGA
AAATGGTAACATCACAAAGCAGTACACATAAAAAGAACCATCTTATTAACCAATAAGATACACTGGCATGGGGTTAAAAG
TTGTTAGTTCTATGTATCTGCAGACGGGAACAGAAAATTCTAAACAACATTATTCAAACCTCATTATGCAAATGGCCAAC
AGAAGAGCATTGCTTCAATTGAACTCTTATCCAGATCATCACCAAGAATATCAATTGCTTTATGTCATGTTCTTTAGCAG
CATTAAGATCGTCACCGAAGTTTTTAAAATCAATCCCAGCTTCTTTCACAAGATTATGCATTGTTTCCCTCCTCCAAGGT
CTTTCCAAGCAGATCTCCACACCCTGCAACAAAGCATAAAGTTTGATTCCTTCAATTAAAGTTAAGGTGAGATAAGAAAG
AAAATGAAATACCAAAAGTGGAACCAAAAACCTATTAACCATAAAACTCATAATTCACTGAAAAGTTAGTTCAACTCATT
ATGTGTAAATCTGACCATGTTTCAAAATCAGTGCAGAAACATTTCACATTCTCCAAAAAACATATGCAGCATATGAAAAG
GCATGAACTAGGATCTCTGGAAAAGATAAAATAAGATGAGATGGTTTGCATCAACTCAAGGAAATAGGTCAGGTATTCGA
ATAGTAACTAAAAATGTTTAGCTGGACAGTTTTGGGCCAACATTGTTCAACCATTCAAAATTATTTTGTTATGATGAGAT
AATATATGGTCACGAGAAACAAGATGGCTGAGTAAAGAAGATGTTGGAACCTAAGGAAGCTCCCTATAAATGGAAATTGA
AAAGGTTAAAAAAAAATAGCATATTGCCATTGAGAAATATGAAGTTCACATGATTCCTCTTATCGCTCATGGTCCATTCT
TGTAGCCAGATTAAGAAAGAACTAGGTTGTCTTCTAAGGGAACTTAAAAGAACAATCAAAGCCAGAAGCCACAAGTTCAA
TCAATTCTCAGTATTATGCCTTCAATATAAGAATGGTTGCACACGTATTCCTGTAAGTGAGTTGTATCATGTTTGACAGA
GAAGATACATGAAAATGCAAAGAATGATCACCAATTACAAACACTATTGAGGAAGATTATCCACAGGAAAGGGTACTTAC
CTGGTAATCAATTCTAAGTTTCCCATTAACTGCAAGGGGCCAAGGGCACATCGTGTCACAATATCTTCTGCCATATTCAT
CATGCTTTCATAGTCAGAGTATGCTTCATACATCTAAAATCAATTTAAAAATGATTATTGATCATTTTGCAGGAAGTTAT
TTGGCTAAATGCTCTCCAAATGGATTTGCAAATTCGCTTTGAAGCCTAATAAACTAAATAATGAGAAGTCCTTTGACAAA
GAGCTATTACCTCAATGGAGGTGAATTCAGGATTATGACGAGTTGAAATGCCTTCATTGCGGAATATACGGCCAATTTCA
TAAACTTTTTTGATTCCCCCAACCTACAGTTACACAAGATATATGGACTGTTACAAAGAAGCAGAAGAAGCACCGCTCTT
CTAATAATAGTTTGAGAAAGTACAACAGAAAGTAGGGATTATCCTTCGAAAGGATGAGTTTATTAGGCTTCAAAGTGATT
TCATATTTTTGTAGATATGGCTCATAGTGGAAATAAATCTAGATTTGTGGATGTGTAGTTATAACTATCAAGCAGTAAGT
AAAATTAAATATTAAATTTATCTTTTTCTATTAGCATTCAACAACTTGTGTCTCTCTTTTTTCGTTGAGTTGAATTTACT
TTCTCTCATATATCAAAAGAGTTCCATTTTCTCACAGGCATATTTATAGTTTGGATGTTATGGTGAACTGAAAACTGGAA
TGCACACAAGGTCCAAATGCCAACTTTCTTCTGATCAAGTTGGGCTGCAGTGCTGTCTGCTGATTCTTATTGAGTCTAAT
TGATGTTTTTAGGTTAAGTTTGTGTTTCTTGTCTAATTGGTGCTTCTGTTCAGTGAGTTTTTGTTCTAATGTTCACTTAT
ACTTGGATCTTATGATGGGTTGTTGTTGGTATCAATTGTTGATCATGAGGTTGTGTAATCTATGTTGCTCGGACTTTTCA
AAAATGCCATTGTGTGTCGCATCCTTTAAAAGTAGTGCATTTCTAAAAGCACGGGTGCGACAACATTTCTAGAGAGTCCG
AGCTACTTATGATTATGTTACAGAAGAATTAGCATTGTTGGGTTGACCTGAAGAAATGCAAGATTGGATGTTTGTGTGGA
CCAAATCTGAGTACATTTAGAAGTGTGTTGAATTTTTTTGGGTTATCCTTGGCATAGACAAACAGATCATGTTATTTTCA
TTTCTTAATTCAAGTATGTCTATTCATCAGTTTTACATGTCTTAGATGTATCGTTTTTATTTCCAGTAGCTACACCAAAA
CAGAGCATCACAAATGCTAAAGTGAAAAGCCATCGACAGTTGCAATATTCTTTACCAATGATGATTTTAAAGGGCATAAA
GAAGCTGCCAGTGTATATTTACAGGGAAATAACTCCACTGGTGGTGACTCTGAAGAAGAAAAAAGTAATGAATCTGAACT
CTCTAATGATTATGGAAGTGATGTTCATGCAGAACTTAGGATGGTGAGAGAAGATCTAAGGGAATATAATAAAACAGAAA
AAGTTAAGGCTCCTGCTAAGGAGAAACCGGATGGATTTCTTAGTGAAGATGGGTTAGATGAAGGCTATGAAGATATTGAT
AACGAAAGAACAAATTTGTGGTACAATTTGGGAGGTGATGATGATGAGCCATATTATGACTCATGAAATGTAGATAGTTT
TGCTAGTGAATTTGAAGGTGAGCAGGTTTGTGATGATGGAGGAGGAGGAGGGCAGTTGAGGGATAGGAAAAAGAGTAGCA
CAGTAATCTATCATCCAGATTGTGAGAAAGTCATCTGGCAGGTTGGTCAAGCATTTAAAAATGTTAATAAATTTAGAGAA
GATATGACCAACTATGCATTAAAGAAAGGACTCCAGCAAGAAAAGGAGAAGAATGATCAAAATCAGGTAAGGGCCAAGTG
TAGGAAGTGTATAGGTCTTGATGGTTGTTTTCTCAAAGGGGTATGTAAAGGGCATTATTTGTAGCAGTTGCTAAAGATGA
AAACAATCAAACCAATAGCTTGGGCTGTCACTGAAGTAGAAAAAAAGGAAACATGGAGATGGTTTATGAGGATCTTGCAA
GATGACTTGCAACTTGGAAATGGGGATCAAACTACTCTAATCATTGATATGCAAAATGTATGATAATGTTATTTTTACTA
CTCTTAAACCTTTATTCCTTTCTGCCCTTTTTTCTTGATTAAATTTAGCTCAATTTAACATTTTAATCAACTAGTATAAA
CAACAAGTCAAAGCATAAAATTCACTGTAGGATTAGTTACTGCTTTTTCCTAGTAGTTAGTTACTGTTTATTTTGCTAAA
CAGTTACCTACTATTTTTACCAATATCATATAAATTAGTTACTGTACTATTTATTTTGCTTAGTTACTACAGATTTTACA
TCATTTACATACCATTGTTTATGATTTTTTGTAGGATTTGATTAGTGCTGCTGAGGAAGTATTTCTTGCTTGTGAGCACA
GAATGTGTGCTCGACACATTCTGTTAAACTGGTCAAAGAAATGGAAGGGTATTGAAAGAAGGAAAAAGTTCTAGAAGTGT
GTTAGGGAAACATTTGAATCTGAATTGAAGGTCAGGGAAGGTGCGTTAAGTAGGTTGGGTAGAAAAATTGTGGAAAATAT
CACATATGACATTGAAAGATGGTGCAAAGTGTACTTCAAGGAGTTCTCAAATGTGATAGTGTTGTTAATAATATGGCTGA
AAGTTTTAATGCTTGGATATTAGCAGGCAGCTAGACATAAGGCAATTGTGTCTATGCTAGAAGAAATTAGAGTCAAGGTG
ATGAATAGAATAACTAAAATGAGGGTTTTTCCTACAGCTTGGGTAAATGGGATATCTCCAATGGCTTTGAAGGTGTATAA
GGAGAAGATGAAGAAGTATCATGATCAAAAGATCGAAAAGCGAGAATTTAATCCCGGTGATTTGGTACTTCTATTCAACT
AAAGGCTGCGCTTATTTCCTGACAAGCTCAAATCAAAGAGGACGAGATCATTCAGAGTTGTACAAGTGCTGTCACACACA
CAGAGCGGTTGAACTTGAGAATGAGGAAGGAACAAGATTCAAAAGGTGAGAGTTAAATCAAGCGCTACTTGGGAGGCAAC
CCAAGATGTAATCTAGCTAGTTTGAATTATTTTATTTTATTTTATTTTATTTTTTTATTGACATTTTTTGTTCTCAAGTT
TGATTTTTGGCTAGAATAGGATAGTTTAGGGTTCGTGTCCAAAAGGTGTCAAGAAAATGTAAAAAGAAGTCCTAAGTTTG
CTACATGTGCAAGAAAGAAAGAAAAATCTGCAAAATTTCAAAGTGTAGAGGGTTTTAAATATCATCTACGAGTCGTTGCT
CATTCAACAAACCGTAGATGGAATCCGTAGAATCTAAGTCCTAACACAATAATAACTTTAAGTCTACAGATGCACAATAC
GAACAGTTTAAACTTTGACGGTCCGTAGTCTGCATCCGTAGACCCAGGTATGTTTCCTGAATTTTTTCCAAGTGTTGAGT
AGAACGACGGAGGCCTTCGACAGTTCGTAGGAATTATTACGGACCATAAATGGTTTATCGTCAAACCTGTCTGTTTAAAA
TTAATGACCTGACCCGCGACCCTTTTAATAAAAACCTTCAATTTTACATTCATCCCCCATTTCCCTCAATTCCCTACCCT
TACAACCTCTCACATTTCCCACTCTTTCACACACAAACTCCATCCCTAACAATTCCAACTTCCACTATTTAATCCTTTCC
TCCCATCTTCTCCTTTTACCTCTCCTATCTTCCATTTTTCCCAAATTTCCTTTACTCATATTCAAGGCAGTGCGGGACAG
GGCAATTATTAAGTTGGTTTTCAAAGTTCTAGACATCTAAGTGATGCACTCGCACAACTTGGAAATTCATATAAAGGTAT
GGAATTAAGCCTAACTAGATTCAATTACTTGAATTCAAAGTTGCTACTTGACCTAGGGTATGTGATGCTTGTTTTGTATG
CCTAAATTAATTAAAGTATACCCTTGGGAAGCAAGTAGATGCGAGTGTTGTCGATTATGTGTAAATATGTGAAACAAATT
ACTTCAAATTGTGTTCTTGACAAAGAGTTTGTGATGGTGCTATTTGTTATTGTGATTAATTGATAAGTACAAGCCCTATA
GATGACGGAATTACATTGAAAATTACTGTGTTGAAATGCATGTTTGTGATGGAATAGGCTGGATATGATGTTGAAGATGT
GTTAATACAAAGTTGATCCTAAAAACTCCTAATATTAGGGTTGACGACTTCGATCTACGAGACGTAGGAATTCCTACCGA
CTGTAGATCAAGTCTCGTCATCTTGAAGAACAAAAAGTAGCCTAAGTTTGGAATGACGGTTTGGCTAACGGTCCGTAGAA
CCTTTGATGAACCGTACTAGTTAACAGTCATTTCAACTTCAGCAACTAAAAAAGTTGACCTCTTTTGGTAAGGTTGGGTC
ATACGGCCCGTAGAAGTTCTACGATCTGTAAGAACCAATCGTAGGACCAAGCAGTGAATATTTTTGCAAATTTTTTTTTT
TTGTTTTCTTTTGGTTTCGTAGTTTTATTTTCATTCAAGCAGGTACTATGCCACCAATGAATACCAAAACTTATGGACGA
AGGTCAAAACCCACCGCATCGTCGGCCCAGCTTCAACTTATTGAAAAATGCACGGATAATGAACTCAATTGGTTTGAATT
AGACCCTGCCCTAGAGGATTACTCACCAAAGGCACCGAGGAAACACGCCAACCGATTTAGAAACTAGACATTATTCTGGT
GCTAAATGAGTCCGACTCCTCAAGCCATGATGGTTCTTCCTAGTCTGAGCAGGGAGCACAAAGTTCGAGAGAAGGTAGTG
GGGAGTCACAGCCTAGGGAAGCTCGAGTCCACAACATGACACACAGTCTGAGTCAGGCTGCGGATCAAATGTGAATTGAT
GGAAGAGGCACGAGCAAATATAGCCCAATCATGGTACGAGAGTTCAATGCCTTATATGCAGCCACAGAGAAAAACACATT
GCCTAGGATGGACAACGAATAAGATCAGCCCTGACTTCTATCCACACTCGTAAGGGACATCCCCGTGAGTTTTTACAGCC
CATCTCATGAGCAGCTAATTAATATAGCTGAGTTTGTTTATCAGATGCAACTAGTCAGGAATAGTAGGCAGCTATGAGAG
ATATGGACCATGCACATGAGTTCACAAGTTACATCTTTCTCAAAACCGTTATCAAAATCGCTAAACTAATAACCCATTAC
GGATAAACCAAAAAAAAAATTCGGTTCGATTTTGATCAGCCCTACCCCACAGCACCACGTCGGGGTATCCATATTGATAT
GTCACCTACGGTCGAAGCACTTTCACCAAAGAAGTTAGAGGAGGGCACAATTCAACCCCATTACTGAGCCTAATGAAACT
ACTCCATCATCTTCTTCCTCTAGCCTGACTTCGAGCACACCACGTGCTTCAATTCCTATAGGTTTCGCCATGTTGTCGCT
AACCAGACTCCAGAAATTGGACTCAAATCGAGATTCTATTGCAGCATATTCGTCCATGGATGAGAAAGGTCGTAGAGGAC
ACGGAGGCAAGAGAGAGAATGTTGTTGAAGATAAGATTCAAGTAATGCAACGGAGAATTGATGCCTTGTGAGTTTCGGAA
ATTAGATAGGCCTTGACCTGAGCCGACTGTAGATCTCTCCGCCTTCCGGACTAAGTTAGCCACACCCCGGGGATGCTAGC
TCATTTTCACCAAAGCCTCCCCCACTAATGGTGGAGGCGATGTTATATCTGCCCTATTTGAGGATGAAGAGCCTACTCAA
GACCCTCCCCGTGTGACTGGAAAGTGTGTGCGGATGATGCCCCTAGTGACATTGATGAGGGCAGTGAGGCTACAAGAGTG
CGATGTGCACTAAAGGTAGCTCGGAAACAAATCAAAGGCAAATGAGGACTTTAGGAAGTAGCGAGAGCGTGAGTTAGCAG
TCAGAGCATCAGCATCGAAGGGCACTATTCATGGTGCTCCAAAGACAAGCTTCTTAATAGTTCTTCGGCGCTTGGGAGCC
AAATGTCTATCTAACCCTAAGTTTTTATATCATTTGTGCATTGAGAGCATTGCACTAATTTTTCATGTGGGGTTGGGTGA
ATGGATTGTGAGTATGGGGATATGATGACTAAGATGATGAAAAGGTTTAACTCAATTGATGACCATGTGAAAGAGATGCG
TACTGATTTTTCAAGTATTGGGCAGATGGTAAATTCACATGTAGTATCTGTTAAGCAATTTAGCAACAACTGAGTTGTCA
ACTATCTTCAAGTGTGAGTCCCCGTCAACAAGGAACACTACCTAGAAACTGTTGTGGATGCGTGGGAAGCCCTTAAATTA
AGTATTTAATTATTATTTTAGTAGCTTTATTTATTATTCTAGAATAGAGTTTATATTTCATAGTTTTATAAGGATTAGGT
TATGCTATAGTTGTTAGTTTGGAATAGTAGGTCTCCTACTTTCCATAAGAATTAGACTTCCTATTAATGTAATAAGACTC
TTATTTAAAGGGGATTTTGATGAATAAACTAGTAAGTCATTTTTCAGCAAAAAGCAAGAGATTGGAGTTCTCTCTTCCAT
TGAACTCTAAGGTTTCAGTCTCAAGTTGAAGAGCTGAAGAGATCGGGTTTCTCTCTTTTAATGAACTCTAAGGTTTCAGC
CTCCCTTTAACGAGCTGATTTATATATCACCCTGTGAATCGATCCTTCCCTAAAAATTCATAACAATTTTGTATCAGTGC
CTAACACAATGGGTGATGAGATCAGTTTCAGATTTGGCAAAACTTACTTCATATTAGCAATCCCCTATATAGTTCATGAT
CTTAATAAGTTTAATAATTCTAGATGTAGTCTTTTCTACAGTTTAAAAAGGTGTGTGCTTGTATTGGTGGAAGAAAATTA
TGAGATCCCTGCATCATGTGTTCCTCATTTTTTAAGGTACTTTATTTATGTGTTTGTATCACCTAGAACATTTACATCTA
AGCACAACTAGCATTTTAAAACATAAGTGGAAGTAGCAGAGTAGTTCAGGTAAGTTGGAACACACTAATTGATGAATCAC
AAGAAGTGTGATGAAAATAGATATTTCTATTAAATGAAATAAGAAGTGTTACCTGTATGACAGCCATCCACCAAGCTCTA
TACTTTCACTGCCTAAAACAATATCCTTTAGTGCCCTAGGAAGTAGTTCAAGTTTTCCCATCTGATCCATTGAGGGAAAC
CAGACTCTTCAGGTCCATACGATTTTCTCAATTCCATATGCATGGAAATAAGGGCATACATCATCAGTTTCCCAAGCCTG
GAAGCTGCTTCCGTTGCATATATCATGAGATAACCACATCAAAAAAGATATTTACCAGCATAAAGTTCATTGTATTTAAA
AATGTAAGAAAATATGTTTTCTATCACCTTTGCTCTGAAGTCTTTGAGGCTGGTAAGAAATGGTCACCCTAGGCGGACTT
GAGATTAGTACTAGATCTATGGAATAAATATTCGGCAAGCTTTTCACAGTTTTAAACCAGGCTCAGCCAGTATCAAACTT
TTGGAATCAAGAAGCTCCGAAACATCATGTCCTACAGACTCTGAATTTGATGAACTTTGGCCTCATTGAATTGAAGCTTT
CTCATCAAGCAGGGAAGAAATAACAAGTGGATACAGCTAGGGATGAAAGGTCCAAAGGGCAGTAACACCCGGAAACCACT
TATATTAACTATGTGGCATGGTGGAAAATAGTAGCCCGTTCCCTCACTTAAACATGTCTGCAAATGTTGTATCAGTGAAC
ATGATGTCAGTATGTACTCCAATTATATGCTGGAAAGGCAAATTTGCAGAGAAAGGAAGAGACTTACAAACTTCATGGTA
TTGAAGAGCGCTAAAAGTTTATCAGCAACCAGGATATCTTAAGTTTCTAAAGGATATCACCCTATAAAGAAAAAATAATA
GGAAAAAAAAGGAACTTAAAAACATATATGGGTAGTGTAAAAAATGTAGTATAAAGTAGTGGCAGCTCATGATTCCAGGA
AAGTTTGGTCTATCATTATGAAATAGAAATGTAGAGCTGAAGCATCAGAAACTCCCCCCACCCCCCTTGAAAAATAGACA
GATTTTAATATTAAATTTTTGTGGGGATTACATTACACTCACGTTTGGTTCATTAAAGTCAAATAGAACATCAGGAGATA
AGAGAACCCATCTTTTTGGATAGCTTTAATCTATATATAAAATACTACTACTAGAGGTGAATTTTCAGGCGGTATGCATT
TACACAAGCTATTTAGCAAACAAAAAAAGGAAGTGCAATTACACAAAATATACACTTCAAGATGCTTATAAATGAATTTC
CAGAATGCACATTCTTCGAGAACTCCTAGACAGCAACTCAGTTTCGCATTTACTTAACCTAAGCAAAATAGAGGATTGAG
GTATTGTTTCACACACATTGTCCCCAAAAAAATGACAGAAAGTTTCTACCAGAATCTAAAATACACACCCCATATATAGG
GCTTTAATGGCCATCAAACAAGCAAGGATAGATCAAGACTACATGCTTCCCAATTCTAATTCCAGTTTCTTTAATAATTG
AATGTGCTATAATATGAAGCATGATACTGAAACTAATTCTTCTAGATCCAGGCTTTTCGACAGTTTAAAGCTAAATGATA
GTGCTAGAGCCATACTACTGTTCCTCTATAAAACAGTAAGATGTGAGCTAGAGCTGTTTAGAGAAAACATTTAACGGGAG
AGTAAAATCCACCTGGAATACGTGTCACTATCAAAGTGTAAAAGCCATAATTATAAAATAACAAAGAAAGAAAAAAATAA
CCTGAATAGATGAGTATTGTGGCTAACTGGTGCTTGATCTAGCAGCATAAATTCAGTCAATTTATCAGGATTTAGAGCTG
AAAATGAAGGAAACAACAGAAAAATCGAGTTAGTTCCCCATTTCAACTTTAACAACTGTCACAATTAAACAAATCTTCCA
ATGTTCTCATGTTACTGAAGCACTTAAACTGAACATCAAAAAGCATGAACTCAAAGAGAAGTCTAAACGGGAAAGGGAAT
ATACACAGATTCATGAAATAGAAAAGCTCACATATATCTAATAAATTAGCTTATGAGCAGAGAAGCCATGCAAATTCACA
GACAAAAGTATATACAAGTTATCTCAAGTCATTCCTTTAATCTGTTATACCCAAAGAATTTTGTATATCTTATCTCTGGT
CTCCCTTCTTCCTTAACTCATTTCAAATGATAGGACTTATCATTCATACATCAAAGTCTATGAAAATGAAAGCCAACATT
TTCAACTTCCTACATAACTGCATCCACAGAGAACTTATATCACAGACCCTAAGTTAAAATCAACAGTGTTGGCTTAAACA
GAAAGAGAGTTTTGATTGAGTTGATGTTCCAACCAACTCTATGAATCTCTTGACTAAAGCATAAGCTTTAGAGAAGCATA
AATAGAAAAATTAACCAATTTATTTACCAGAATCTTCATTGATTTGCTCCAAGTATACAAGTATATTGGAAAATTTTCAG
CTTTCTAATGAATGAAGTATACGGTAGAACAGCTAGCCTTGAAGATGCCAAAATTTCTCAAAATGACCAATTGATGTAGC
CACTCTGAAGTTACAGAAATAAAAATTGTTACAAAATGTATATAGACATCATTTTAGTAGTATACATAGGCATATTTTTA
GCTAGTAGATCTGTAGGAATCCCTCATAATTAGCTAGCAGATTTGTAGGAATCCCTCTTTATTTTCTTTCCTAAATTAGC
ACAGAGTATATTGTATTTATATCTTGCTTATCTATTGGAATAAGATATCTACTTCTATTCGATTACATGGTATCAAAGCC
TATAGGCTCCTTGATCATGTTCTCTCTCTGTTTCGAAAGGCAACTCTATCTCGTTTTGCTGTCTTACAGAAACAAGCTCA
GATTTCAAATCGATCACTTTCAAAGTGGCCAATTTGTGTCACTGCCACAGTAGGAGGCAGATCATACTTTCTGGTGTACC
CCCAGTTTTGTTTGGTTTTGAAACACTGTTTGGAGAACACTTTCACCTTCCAGGTTCATATTTTTTTGAAAGTTACTTCC
AGATTCAGATCTGGTATTCTGTTTGGTGCTGCTGCGATTGTTGAATACTGTTAAACATTGAATGAATAATGTTTTCTGGA
TGCTAGTTCTTGATTTTTGGTTCCTTTGTTCTCTCTCATCTTCTTTGTTCTTGAAGTTTGAGCCTCGACTATAATTATTT
TATTGGTATTGGATTGTATTTGCTGTTTGTGTTTGCTGGATTCTCCTGTATTGCTAACTTTGGATATTTAAGTTAAAAAA
TATAACTCAAACAATTAGAAAGGAGGAAATATGGCTACAAATCACAAGGATAAGACAATTTAGAGACAATTTTGGTTTCG
GCAGATCAGTTTGCAGAGTTCTCCCGGTATCAAGAATCCCTTAAAGAATTCACTGCAGTTACTATCCTTGTTGATTCAAG
AAAAGCATGTGTGGTCTCATCTTCGAACAACTTGGTGATTGATTCAGGTGCTACAGATCACATGCCCGGTAATCATAACA
TATTTTCTACCTTTCAATCACACAAAGCTCCCTCTCCTGTAACAGTAGCTGATGGGTCAACATGTAACATTGTGGGATCT
GGAACCGTCAAAGCAATCTCCTCTATTACCTTGTCCTTTGTATTAAATCTACCAAAGTTGACCTTCAATTTGATTTCTGT
GAGTAAACTTACTAGAGATCTTAATTGTTATGTTTCGTTCTTTCCTAATCATTGCTTGTTTCGTGATCTTGCGACGCATA
AGGTTATTGGTAAAGGACATGTAATTGATGGTCTATATATCCTTGATGAATATGAGTCTCGATTTGTTGCATGCTCAAGT
GTCTTGTCTCCATTTGAAGCACATTGTCGATTGGGACACCCTTCTTTACCTTTATTAAAAGAAGTTATGTCCCCAGTTTC
AAAATGTTCCTTCTTTGGAGTGTGAATCATGCCGATTTGCAAAACATCATCGCATCACATTAGGTCCAAGGGTTAATAAA
CGAGTTGAATCAGCTTTTGAGTTGATTCATTCTGATGTTTGGGGACCATGTCCGGTTGTTTCCAAAACTGGACATAAATA
TTTTGTCACTGTTGTGGATGATTTCTCTTGGATGACTTGGATTTGTTGTGTTTACTCACTTTTGTGCCTTTTATGCTGAA
GTCAAAACTCAATTCAATGCTTCTGTGCATATTTTAAGGAGTGATAATGCAAAAGAATACATGTCAGAGTTGTTTCAATC
CTACATGAGACAACACGGTATCCTCCATCAGTCATCTTGTAACATACACCTTCTCAAAATGGAGTTGTTGAGAGGAAGAT
TAGACATCTACTTGAGACAGCCCGAGCACTTTTGTTCCAAATGAAAGTTCCTAAACAATTTTGGGTCGATGCAGTCTCTA
CGGCTTGTTTTCTGATTAATCGCATGACATCGACAATGCTTGTTGGTAATATGCCTTACAGTGTTCTTTTTCCAAACAAG
TCTTTATTTCCGATGGAACCAAAGGTATTTTGAAGTACAAGTTATGTTCAAGATGTACGTCCATCTATTACTAAGTTGGA
CCCTAAGGCATTGAAGTGTGTTTTCTTGGGTTATTCTCGTCTTCAAAAGGGGTATCGATGTTATTCTACTGAATTTGGCA
AATATCTGGTGTCGAATGATGTGGTATTTTCAGAGATTACACCATTTTTCTATTCTCTTCCTAAAATTACAAGTCAAGGG
GAAGAAGATGAGTGGTTAGTTTATCATGTTACTCGTGTTATGGAATCAAGTGATGCTATTCTTCCATCTCCTAGTGACTT
TATTGAGCACCACTCGACTACTGTGCCACCAACACATGTTCCAACAAGACCGCCAATTGTTCAAGTTTATTCGAGGAGAC
GAGAGACTAATGATACATGTCTTGCACCAAGTCCTCCATCTGATCCTCCAGAACAACTTGACCTCCCTATTGCTCTTCGT
AAAGGTACAAGGACTTGCAAATCCACATATTCTATTGCTAACTTTGTTTCCTATGATCACTTATCTCCTACATCTAGATC
CTTGATTGCTTCTCTAGACTTTGTTTCTGTACCCAAAACAGTGAAGGAGGCTTTGCATCATCCTGGATGGTCAAATGTGA
TGCTTGAGGAAATACATGCATTAGAGGAAAATCACACATGGGATTTGGTGGATTTACCCATTGGGAAGAAACCAGTAGGA
TGTAAGTGGGTGTTAACAGTTAAAGTTATGCCAGATGGTTCCGTGGCAAGCCTTAATGCCAGGCTTGTAGCTAAAGGATA
TGCTCAAACTTATGGGTGGACTAGAGTCTGGACTGAAAATGAGCAAATGTGATCACACTGTCTTCTACCGACAATCTGAA
GTTGGCACTATCCTTCTTGTTGTATATGTTGATGACATTATCATCACAGGAGGTGATTCTGAGGGGATCTCTTCCCTTAA
GTCTTTCTTACATACTAAGTTTCATACGAAGGACTTGGGGCAGTTGAAATATTTTTTGGGAGTAGAAGTAAATAGAAGCA
AGAAGGGAATTCTTCTATCTCAGAGAAAGTATGTTCTTGACCTACTTGCAAAAACTGGAAAATTGGTAGCCAAACCTTGC
AGTACTCCAATGGTTCCCAATGTGCATCTCATGAAAGATGGCGACCCTTCTGATAATCCAGAGAGGTATAGAAGGATAGT
TGGGAAGTTAAACTACCTCACAGTGACTCGTCCTGATATTGCCTTTGCAGTAAGTGTTGTAAGTCAATTCATGTCTGCAC
CTACGATCAAACATTGGGCAGCTTTAGAACAGATTCTATGCTACTTGAAAGGAGCTCCTCGACTTGGCATATTGTATAGC
AATCACAACCATACTCATATTGAGTGTTTTGCAGATGCTGATTGGGCTGGTTCCAAGATTAATAGGAGATCCACTACAGG
TTATTGTATCTTTGTTGGAGGAAACTTGGTAGCATGGAGGAGTAAGAAGCAAAGTGTTGTATCTCGATCCAGTGCAGAAT
CTGAGTACAGAGTTATGTCACAGTCTACATGTGAAATTATGTGGATACATCATCTTTTAACTGAAATAGGGTTGAAGCAT
CATATGCCACAATCTACATGTGAAATTATGTGGATACATCATCTTTTAACTGAAATAGGGTTGAAGCATCATATGCCGGC
AAAACGCTGGTGTGTTAATCAAGTTGCTCTTCATATTGCCTCAAACCCAATGTATCATGAAAGAACTAAACATATTGAAG
TTGACTGTCACTTCATTCGTGAGAAGATTCAAGAAAACTTGATCTCCACTAGCTACGTGAAGACAAGAGAGCAACTAGCT
GATTTGCTTACAAAGGAGGTAAATGGAACTCCAGTCGATTACCTTTGCAACAAGTTGGGCATGGTTAATATCTATGCTCC
AACTTGAGGGGGAGTGTTACAAAATGTATATAGACATCATTTTAGTAGTATACATAGGCATATTTTTAGCTAGTAGATCT
GTAGGAATCCCTCATAATTAGCTAGCAGATTTGTAGGAATCCCTCTTTATTTTATTTCCTAAATTAGCACCTAGTATATT
GTATTTATATCTTGCTTATCTATTGGAATAAGATATCTACTTCTATTCGATTACAAAAATCATAAAGAAACACCATACAG
TATCTTAAAGAAATGTGTAGAGCTTAAGCATTCGAAACCCCCCCACCCCCACCCCTCTCCACTTAAAAATATACAGAGAT
TACTATTTAAATTTTGGTTGGGATTACATTACACTCATGTTTGATTCATTCAAGTCAAAATAAGCTATGAGAGGTGAATT
TTCAGGCGGCATACATTTCATCAGCTAATTACCAAACAAAAAGGGAAGTGCAATTACACAATATACACTTCAAGATGCTT
ATAAATGAATTTTCAGAATACATGTCGTCCTTCCAGAACTCCTAGACAGCAAATCAGTTTCGCATTTTGTTAACCAAAGC
AAAAATAGAGGCTTGAGGTATTGTTTAACACACATCGTCCCAAAAAAATGGCAGAAAGGTTCAACCAGAATCTGAAATAC
ACACCCCATATATAGGGCTGTAATGGCCATCTAACAAGCAAGTATAGATCAGGACTACATGCCTCCAAATTCTAATTCTA
GTTTCGTTAATAATTAGAAAAGGCTATATAAGGTATCGTACCTGCACATTACTCTCTTGCACTAGAATATCCTTGGCTTT
CTCGCACAGTCCTTTTACCTACACAACAAGCACCTTTATCAGCCAATTCATTTATCACTAATACAAGAGGGGGAATAAAA
AATGCGCACCATAATAAAAGAGCCACATGAAGCAAGTCATTAAATAAAAGCCTAACATAAGCGAAGATGAATAAGCTCAA
AATAAAACTAGTTCAGTAGAAGAACCAAAGTATTGATAAATACTTTCTTTGTTATAAGCTTATGCCCAGCTCTTTCCCTG
TATACAAGCTTCAGTAATAATATATGCCACAATCTTGCATTCTCAAAACGGTAGCTTCCACTAGTTACCTTCTTGCCTGC
TGAAGTTCATGTGAATGATAGTGAAAGCTCTTCAAATCCTATTTCACTGGAAAAAAAGTGATCCCATTCTTGTTTTTGCT
TTCTTTTTTCAGAAGAGGATGGGGAAACCTATCTAAAACTCTGCAACAACCCACTACCATTCCTTTCATGGATTCCATTT
CAACCAACTATTATTACGGAATTAGCATATTCAATTACAAGCTCATGAATGAAGAGAAATGACACACCATAAAAAGACTA
GATTATCCACTACAACTTAGTAAAAGATTGATTATACAATCGCAAGTCAATACACTCCTAACAGTTCGAGAGCACTAGGA
AGTCAACTAGTGACCAAGGAGCAAAAATGGGTCGAAAGTGAATATGATATCACATTCAATTTGATTGAAGTCACGGATTC
AATCAACAATTCTATACGACAGCACATTTCCATCTCTTATGACCCCCACCATAATCAGAATTCCGAGAGTAGCCAAAACA
GGACTAGCTCGTGAAGGAAGACAGGAATCCATTGATATGTCATATACAAATTCAAGTTCTTTTTATTTTAAGTAAACATG
ATCGTCTGCCTTACTACAATTAATAGGAAAATGATAATAAAGAACACTAAAATGAATTTTCCATGTTTTCCCTACATCCA
AACAAAAACAGAAACTGAATACTTCAAAATTTTGAAATCGAGTAACACAAATATATTACCTTTCTTAAGGACAATTAAAA
GTAACATGGCAATTAGTGTACTGCATGTTTGCCTCACTACAATTCTTAGAAAATAATACTAAAGAACAATAAAATGAACT
TTTTCATGGTTTTCCTACCTCCACAACACATATGTTTCCCTTCTGAGGACAATTAAAAGTAAAAATGACAATTAATCGTA
CTGCATGTCTGCCTCACTACAATTCATAGGAAAATAATACCAAAGAACACTAAATCGAACTTTTTCATGTTCTCCCTACA
TCCAAAACTGACAAGAAACTGTAAATATTTCGAAGTCTAGAAATCAAATAACACATATATATGTTAGTTTACCTTCTTCT
AACCATCTAAATAATGAAGAACGCGTGGATCTGATCTGCATAAACTTGGAATAATACCAAGTTGAAAAAGAAAACCCATA
AAGTTTCAACAAAACAACTCCTCAATCTGGAATTGAATCAAGAAAAAGGCACAAAATTTAGGGAAAATACGCATCCAATT
ACAAAAAGAAAAAAAATGGTGTTGTTTCACTTGATTTACGCTAAAACCAAAGTAAAGTAACCTTATTATGAAAATATTAC
TACAACTTGGAGAGAACATTTAACATGATCTCTCATTGGTGGTTCTTGACTTCCTTTAAAATCAATTTGGTAATTTTATT
TATCCAGAGGTGGAAACCAACTTTGCAAGCATAGGGTAACTATATTGGTATATTTCTCGTATAGAGTATTTTCCCCCACA
ATATCAATAAACTATTACACCCTCCCCCACCCAAAAAAAAAATAACCTGATTTCCTAAAAGTTGCTTTTAAGCAGTAAAG
ATATAAAAAAAAAAATATGTCTGTGATAAACTAAATCATAGATAAAACCCGTAGCTGTTAAACACAGGCAATCTCATATT
TTTACTAGAGATCTTGAAAAGAGCAATCAGAAAAACATAGACAACTCCGCCAATAGATACTAATTTACCAGCACCCTACA
AGAACATGATAAGAGCAAGTGAGCTTAAGGACAATAGAGCATACCTTCATCTTTTCATGAGTTTCATTAACAGTTTCACC
ATCCTTCTTCTTCCTCCAATGGTGACCATCTTTACGGAAATCTTGTAGTACTTTCCAATCAAATAGAAACATGGAACCAC
CTGAAACCGAAAAGCTATATTAGTTAAAACTTTAAAAAAAAAAAAAAAAAAAAAGGAAAATCGCTTGGGCAGATAACGAT
GAAACTGGAGTTGGAGTGGGGGATGTTGATGTAAGATGTGCTACAGCTGCCACGAATTTAGAGAAAACATTGATTGACTG
GGAGAGCAAAAACCACCTGGAATATTTAGTTGGCGTTCACAAAGTTTCCAGAACTTTTGAAGAATGGATTCATCTGGAGA
GTACCCTAAAGCTTCTAGCTCTGTGGATGCAAAGGTTGCTTTCCTGAACAGCCACCACTGTTCTGAAATAACACAACCTA
GACCAAGAAAAACAACAAACTCAATCAATCAAAAGAGAACATAGAAGGCACTAACAGGAGATAAGTGAACATAGAAGTTT
GGAATAATGGTTACCATACATGCAAGTTGACTTGCACGAAGACCTTCCGGAGATTTCGTAGTCAGGAAGAACTCAAGTAG
TTCAAACAAGGCACTGCGCTTGGAGATGAAGGAAGATATAGATTGTTCCAGGACTGATCCAGAGTTTATGATAGAGTGTA
GGCAATAGCAAATATGCAGATGCATGTTCAGAAGCAGAAACCCAATAACCTGAACAGTAAGCCAAAGCAGTTGAGTATAG
GCAAGACTACGAAAAAGAATTATTCAAATTACAGTATACCCACCTTGTCATCAATACATCTGAAGTTTTTGAAAGTCTCT
GCAGGATCTTTATGCAAGCTTTCAATGAAAATTTGCCTAGACAATTTAAGTTCATACAACCTTTTCAAGTTAAAAAAGCA
GTGAATATTCATCATCACCATCCTGCAACAACAAAAATTGCACATTTGACCAAAACGCATCAATAAAACACAGTCCCCTT
CAATTTGTTAATGGCACATACCGCAACTTCTTTTAATGCAGATTTAAGTTTGATAACAAGCTCATCTTCAATCCCCTTAA
ATTTGTTAAGGGCAAAGTCCTGTAACTCCCCACAACTCACAGTAGCACAGAAGTTCAGAGCTTTTACACGAGATCTCAGA
GCTTCCTTTACACCATGCTTAAGGAATGCCTTTTTCTTCAGAAGGACAGTAGATGTAAAATTCTGGAAAAGCAAAAGAAA
ACAGCTTTTAGTTAACAGTTCAAAAACAAATTACTTCATATTGGCAATCCCCTATATAGTTCATGATCGTAATAAGTTCC
ACAAACGCACCTGATCTTGTCTTTTAAGAGAATCGCGCTCAAGGTTCATATGAACAATGATTTCAAGTAGATGGTGAATT
TTTGCTTTGTCAGACATAAATTTGTGAGGAAGTTGTGGATAATTCCTCATCATAGAAATGGTTATATCACGCTTAGAGAT
TTCAAACACGTCCTGGATATTACAACATAAGCATTCAAAAAATTCAGTATCCTGGAGTAGTATGGCTGAAATCTGAAAAA
CACCAATATAATTTGTCATTGACAAAGAACACTAAAGAAGGAACCTATCTAAAATAATCTAAACAAATATTGAACTTGAG
GGGATACTCTATGAATTCAAAAAATCAAAACCACGGCATCTAGATACTCATTCTGCGTACAGCTTTGAATGATGTCCCTA
CTGAGCAAACACAGTTATCGTCTATGTTCCATGGTACATGAAAATAATCTGACTGCTCACTCTATTATCAAACTCCAAGT
ACAATAAAACGTCTTAATGTTGTTAGAAAAATGTTAAAGATGGTAACATGATAATATACGAAAATGGAACCTCTTCCACT
AAATAATACTAGTAAGTAATCTGGATGCATTTGACCAACTGGCCTGATTTAAGACAAACATACAGTTCAAAAAAAATTGC
AGCACAGTACAGATCTACCAGGTTGCAGAAATATTACCAACTTATTGTTTCACAATCACTTTCTTGGAATCCATTCTCAA
GTGTAAACGGTGAAGTTTGAAGCAAAAATATAACATTTACTTAAGAGTATCAACAAGAAGAACTAAAGAACCTCACCTTT
TGTGCTTTGGTGTAGTATTTCTTTTTATTATCACTAGCAGGAACAATCTTCTCCAAAACTGCCTTCCTAGTTGACGCAAA
AAGTAGCCGAATTAGGTTTGTTGCATCTTCATCACTTAATTCAGCTGATAGCTCTTCTTCCAAGAGCATACACGGGATAC
GTTTCAATCCTGCAAAGACATAATTTTCAAGTGAATATTTTCTTCAACCATGGAACAAACTCAGGGATCCATGATAAGAA
AAAGACCCTTCTTAAGTTTTTCTATGATAAAATAGGAATATAGCTGTCAAATCAATAAAAATAGAAAATGCCTATAAAGG
CAAGTTGTAGAAATTACTAGTCTAACCAGACTCCAGATAATTGTATTATAGCATTAATACTAAAAAACCACAGGGAAATA
CGGGACAAATTCAGAAATTATACAGTAACTTATAACGTCTTCCAAACAAAGTTGAGCCACTAGAAGACTAGGCACACTGA
AAGTTGTAGGGAGATACTACTCTAACCAAAACTACATACTATTTTCATGTTGCAATGTAATGTCCACTCTACTCAGATGA
CTAACTCATTTGCAGCATATCCTCAAGTCCATAGAAATAATTGAAGACTATGACAGACTTAAACTAGTAGATCAAATTTA
GGATTAAAAGGGTGTGTGCTTGTATTGGTGGGAAAAATTATGAGATCCCTGCATCATGTGTTCCTCATTTTTTAAGGTAC
GTTATTTCTCTGTGGTTGTATCACCTAGAACATTTACATCTAAGCACAACTAGCATTTTAAAACATAAGTGGAAGTAGCA
GAGTAGTTCTTGTAAGTTGGAACACACTAATTGATTAATCACAAGAACTGTGACAAAAATAGATCTTTCTATTAAATGAA
ATAAGAAGTGTTACCTGTATGACAACCATCCACCAAGCTCTGTCCTTTCACTGCCTAGTTCAAGTTTATCCGATCTGATC
CATTGGGGGCAACCAGACTCTTCAGGTCCATAGGATCTTCTCAATTCCATATGCATGGAAATAAGGGCATCCATCATCAG
TCTGGAAGCTGCTTCCGTTGCATATATCTGATGAGTACCCCAAAGCTTCTAGCTCCGTGGATGATACAAGGGTTGCTTTC
CTGAACAGCCACTGTTCTGAAAAAAGAACACAACCTAGACCATGAAAAACAACAAACTCAATTAACCAAAAGAGAACATA
GAAGGCACTAACAGGAGATGAGTGAACATAAAAGTTAGGAATAATGCTTACCCTACATGCAAGTTGACTTGCACGAAGAC
CTTCCGAAGATTTAGTAGTCAGGAAGGACTCAAGTAGATCAAACAATGCACTGCGCTTGGAGATAAGGAAGATAAAGATT
GTTCCAGAGTTTAAGATAGAGAGTAGCCTGCAAACATGCAGATGCATGTTAAGAAGCAGAAATCCAATAACCTAAACAGT
AAGCCAAAGAAGTTGAGTATTGGCAAAACTACAAAAAAAAAAAAAAGATTTTTTCAAACTACAGTATGCCCACCTCGTCA
TCAATACTTCTGAAGTTTTTGAAAATCTCTGCAAGATCTTTTTTTTTTGATAACCGAGAAATCAATCTGTCTGTGACCTG
CCCTTTGGACCAATCATAGCCTTCTCAACTAGGTGGATAATGGGCCCGCCCCTCTACCCTTCTCCACTTAAATACTGGGC
TTCGCTTTGCATGGTGTGGGGCTTGAACCTGCAACCTAAGCCACAAATCCTCCACCTTTTTCCACTAGAGCTAAGCCTTC
GGATCCACTTAAATACCGGGCTTCGCTTTGCATGGTGTGGGGCTTGAACCTGCGACCTAAGCCACAAATCCTCCACCTTT
TTCCACTAGAGCTAAGCCTTGGGATCCACTTAAATACCGGGCTTCGCTTTGCATGGTGTGGGGCTTGAACCTGCGACCTA
AACCACAAATCCTCCACCTTTTTCCACTAGAGCTAAGCCTTGAGTTCCACTTAAATACCGGGCTTCGCTTTGCATGGTGT
GGGGCTTGAACCTGCGACCTAAGCCACAAATCCTCCACCTTTTTCCACTAGAGCTAAGCCTTAGGGTCCACTTAAATACC
GGGCATCGCTTTGCATGGTGTGGGGCTTGAACCTGCGACCTAAGCCACAAATCCTCCACCTTTTTCCACTAGAGCTAAGC
CTTGGGGTCCACTTAAATACCGGGAATCGCTTTGCATGGTGTGGGGCTTGAACCTGCGACCTAAGCCACAAATCCTCCAC
CTTTTTCCACTAGAGCTAAGCCTTGGGCTCCACTTAAATACCGGATTTCGCTTTGCATGGTGTGGGGCTTGAACCTGTGA
CCTAAGCCACAAATCCTCCACCTTTTTCCACTAGAGCTAAGCCTTGGGTTCCACTTAAATACCGGGCTTCGCTTTGCATG
GTGTGGGGCTTGAACCTGCAACCTAAGCCACAAATCCTCCACCTTTTACCACTAGAGCTAAGCCTTGGGATCCACTTAAA
TACCGAGCATCGCTTTGCATGGTGTGGGGCTTGAACCTGCGACCTAAGCCACAAATCCTCCACCTTTTTCCACTAGAGCT
AAGCCTTGGGATCCACTTAAATACCGGGCTTCGCTTTGCATGGTGTGGGGCTTGAACCTGCGACCTAAGCCACAAATCCT
CCACCTTTTTCCACTAGAGCTAAGCCTTGGGTTCCACTTAAATATCGGGCTTCGCTTTGCATGGTGTGGGGCTTGAACCT
GCGACCTAAGCCACAAATCCTCCACCTTTTTCCACTAGAGCTAAGCCTTGGGGTCCACTTAAATACCGGGCTTCGCTTTG
CATGGTGTGGGGCTTGAACCTGCGACCTAAGCCACAAATCCTCCATTTTTTTCCACTAGAGCTAAGCCTTGGGGTCCACT
TAAATACCGGGCATCGCTTTGCATGGTGTGGGGCTTGAACCTGCGACCTAAGCCACAAATCCTCCACCTTTTTCCACTAG
AGCTAAGCCTTGGGCTCCACTTAAATACCGGGCTTCGCTTTGCATGGTGTGGGGCTTGAACCTGCGACCTAAGCCACAAA
TCCTCCACCTCTTTCCACTAGAGCTAAGCCTTGGGTTCCACTTAAATACCGGGTTTCGCTTTGCATGGTGTGGGGCTTGA
ACCTGCGACCTAAGCCACAAATCCTCCACCTTTTTCCACTAGAGCTAAGCCTTGGGGGCAGTCACAGCAAGATCATTATG
CAAGCTTTCGATGGAAATTGGCCTTGACAATTGAAGATCATCCAACCTTTTCAAGTTAACAAGCAGTGAATATTCAGCAT
CACCATCCTGCAACAACAAAAAATTGCACATTTAACAAAAATGCATCAATAGAACTAGTCCCCTTCAATTTGTTAAGGGC
ACATACAGCAACTTCGTTTATTGCAGATTTAAGTGATAATGAGCTCATCTTCAATCCCCTTCTATTTGTTAAGGGCAAAG
TTCTGTAACTCCCCACCACTCTCTATAGCACAGAAGTTCAGAGCTTTTACACAAGATCTCAGAGCTTCATTCTCACCATG
CTTAAATATTGCCTTTTTCATCAGAAGGAAAGCAGTTTTAAAATTCTGGAAAAGCAAATTAAAACAGCTTTTAGTTACCA
GTTCAAAATAAATTACTTCATAATAGCAATCCCCTATATAGTTCACGATCTTAATAAGTTTAATTGTTCAAGATGCAAGC
TTTTCTACAGTTTAAAGATAAATCAATAGTGTCAGAGCTATACTACTATTCCTCTATACAACAGTAAGGTATGAGCTAGA
GCTACGACCAATGAAGAGAAAACATTGAATGGGACAGGAAAGACCAGCTGTGATATTTAGTTGGCGTTCACAAAGCTTCT
AAAACTTTTGATGAATGGATTCATCAGGAGAGTACCCCAAAGCTTCTAGCTCCGTGGATGATGCAAGGGTTGCTTTCCTG
AACAGCCACCACTGCTCTGAAAAAACAACACAACCTAGACCAAGAAAAACAACAAACTCAATTAACCAAAAGAGAACATA
GTAGGCACTAACAGGAGATAAGTGAACATATAATTTTTGGAATAATGCTTACCCTACATGCAAGTTGACTTGCACGAAGA
CAGTAGCGACTAGCTAGAAGATCCTTTTCAAGGACAGTAAGTTTAGCCCTCCATGGTGATGATGCAACGAAGGCCTTCTC
CCTTCAACATTAATTCAAAAGCCTTGTTGATTTAAGAAAATGGGTGTGTATGAGTGATGAATTTATCCAATTCAAGTTCC
TTATTCATGTATTTCTCAACAACAGAAGGAATATACGAACTAGGTTTGTAGTTTCCAAAGAAGGTTTCTTTGAGAGTCCT
TTCATTCAGAAAGTTCATAGGGTATGTCTTGAACAAAGCTTCCTTATGGCACCAACAAGTACAGCCACTCCCCATCCCTG
ATAATTAATTACGACAATGTTCGTTAAGATAAATGTATTAATAAGAACATACAATTAAGGAAATTTGATGATAGAAAACA
TACATCATGGACACATTCAAATGCTGGAATCATAGCATCAATATGGCCAGTACATTCCACACTCCTATCGACTCCATCAG
TCATCTCAGCAATTACCTGATCAAATAATCAAAATTCAAGAAAAGATGATCAACTATAACTCACAACTGTCTTTTTTTTC
TTTCGCGAAATGATCCATTAGGAGAAGTAAATATGAGTACCTCTTGAACTGGTTTACTATAATCCTTTGGGTTCACAAAC
TGTGTCACACCAAATTTCTTAGCTGTAGAATAAAAGTAAAATGGATGAATTAGTTGCTTTGCTATGAGACAAGTTACAAG
GAAGGAAGTACTCCCTCAGTCCCAATTTATGTGACTCACTTTCCTTTTTAGTCGGTCCCAAAAAGAATGACACATTTCTA
TATAAAGTAACAATTTAACTATAAAATGTCTATTTTACCCTTAATGAAATGATTTACAGCCACAAATTTCTATCATTCAT
TTTGGACCACAAGTTTTAAAAGTCTTCCTTTCTTTCTTAAACTTCGTGCCGAGTCAAAGTACCTGACGGAGGGAGTATAA
AATAATGGATCAAGAATGTGTAAGGCACAAGTTAATTACCTTGCTCAAATCTGCTAGCATTTAAATCTACACCAATTATC
CTTGAAGCACCAACAATTCTTGCTCCATCTGCAGCCTGACCAAATGAGATCAGATCATTAGTACGATTAACATATATATG
GATAAAAACAAAACAGAACAAGAAAGTTATTTGCCATGTGAAGAATACTCACAGCAAGGCCTACAGCCCCCAGTCAAAAA
ATAGCCACACTTGAACCTTTTGTTGGTTTAGCAACATTCAATGTTGCTCCAAGGCTTTCAAAAACATCTGCAAATAAAGG
AATGAACGTCCTATCATCAGCATGTGTAAACCACCTCAATAGATATACACAAAAGGATTCAACAGCGAGAAAGTAAAATC
TAATTAGAATCGGTTAAAGAGGAATTGAAGCAAGCAAGCACAACAAAACAAAACTAATCTGACTATTATAGCTTCTGATG
GTTTCATTCCTTGAATAGGAAGTGAGTCACCTTCAAAGAACAGGATTATTTGTAGTGACTTTTTTTTGGGGACTGATAAG
GTATAACTGAAGTGACTTTTCAAAGAGGAATGAGTAATTCTTATGGAATAATCACAGAAGGCCTTTGATTGTAGCTATGC
ATGTGGCTCCCAAAGCGATCAAAATGCTACAGAAATGCTACAGGAATGCCCTTCCCATATAGTTGGGAAGTCATTGGTTG
AAAAGAGACATCAAATGGAGCAGGCAAGCTAGCTGATTTGACCATTCCACCATATTGATACATTTTTAGATCTTAAAAAA
ACCAGATTCATGAAATGATTAGCAAGTGAAAGACCGATCTCTTTGCACCAATAATCTAATACTGTTGCAAGATTGGTACT
GGAGCATGGTTGAGACCAATGTGAAAATACGAATGCCAGATCCACAATCTTTGGAAACGGAAGACCCCAGGCCTCATTAA
CAAATACACAAAAAGAAGTATATTTAAAATGCTCCTAATTTTTTCTTAGTTGAAGTTCCTATATTCTCTTAGTTGAAAAC
AGAATACACCTAACCTTAGGAACTGCGTCAGCAGCAACCAACTTCCCAACAGCAATGATTACCAATTTGCATAGGAGAGG
GGTAGTTTTGGCCCTTTTCTGTTGAAACAGTTAAACTTAGCCTTAGGGCTTTAATGGCAATCTAACAAGAAAGTATAGAT
CAGGATTACATGGCATCTCAATTCTAATTCAAGTTTCTTTAATAAATAAAAGTGCTATGATACGAAGCATGATACTAAAA
ATTAATTGTTCTAGATGCAGGCTTTTTTTGAAACTGGTTTAAATATAATAGTGTTAAGAGCCATACAATATTCCTCCATA
CAACAGTAAGATGTGAGCTAGAACTGCCACGAATTGAAAGAAAACAATGAATGGGAGAGCAAAAACCACCTGGAATATGT
AGTTGGCGTTAACAAAGTTTCCAGAACTTTTGAAGAATGGATTCATCTGGAGAGTACCCCAAAGCTTCTAGCTCTGTGGA
TGCAAGGGTTGCTTTCCTGAAACAGCCACCATTGTTCTGAAAAAACAACACAAACCTAGACCAAGAAAAACAACAAACTC
AATTAACCAAAAGAGAAAATAGAAGGCACTGACAGGAGATAGGTGGAACATAGATGTTTGGAAAAATGGATACCCTACAT
GCAAGTTGACTTGCACGAAGACCTTCCAGAGATTTATTAGTCAGGAAGGACTTAAGTATTTCAAATAAGGACTGTGCCAT
AGTTTATGACAAGAGTGTAGGCAACAGTAAACATGCAGACGCATGTTAAGAAGAAGAAATGCAATAACCTAAACAAGTAA
ATTAAAGCAGTGGTGTATTGGCAAGACTACGAAAAAGAATTATTCAAACTACAATATACCCACCTCGTCATCAATACTTC
TGAAAGTTTTTGAGAGTCTCTGCAAGATCTTTATGCAAACTTTCAATGGAAATTTGCCTTGACAATTGAAGTTCATACAA
CCTGTTCAAGTCAACAAGCAGTGAGTATTCATCATCACCATCACCATCCTGCAACGACAACAATTGCACATTTGACCAAG
CTGCATCAATAGAACACAGTCACCTTCAATTTGTTAAGGGCACATACAGCAACTTCTATTATAGCAGATTTAAGTTTGAT
AATGAGCTCATCTTCAATCTCCTTTGATTTGTTAAGGACGAAGTCCTGTAACCCCAAGACTCTCAGTAGCACAGAAGTTT
AATGGTTTTACACAAGATTCTACGAGCTTCCTTCTCACCATTCTGAAAAAATGCCTCTTTCACCAGAAGGACAGAAGATT
TAAAATCCTGGAAAAGCAAAAGAAAACAGCTTTTAGTTACCAGTTCAAAAAAATTTATTTCATAGTGGCAATCCCCTATA
CAGTTCATAATCGTAATAAGTTCCACAAATGCACCTGAAGGAAGACTTGGCAGACATCTGTGGGAGCATTTAATGAAATT
TTCCATCTTAAATACTACACTTCTCCATACTGCACTAATGCCTATTTCTGGAACAATGATACGTTGATAATGAGCTCATC
TTCAATCCCCTTCAATTTGTTGAGGGTGAAGTCCTGTAACTCCCAACAAATCTCAGTAGCCCAGAGTTCAAAGCTTTTAT
ACAAGATCTCAGAGCTTCCCTCTCACCATGCTTAAAAGATGCCTCGTTCATCAGAAAGACAGCATATTTAAAAATCTGGA
AAAGCAAAAGAAAACAGCTTTGAGTTACCAGTTCAAAAAAAAATAATTACTTCATATTAGCAATCCCATATATAGTTCAT
GATAGTAATAGGTTTCACAAATGCACCTAATCTTGTCTTTTAAGAGAATAGAGCTCTAGGTTCATATGAACAATGAGTTC
AAGAAGATAGGGAATTTTTGCTTTGTCAGACATAAATTTGGGCATAAGCTGTGGATAATTCCTCATCATAGCAATGGTTA
TATCACGCATAGAACTTTCAAACACGTCCTAGCGATTACAGCATAAGCATTCAAAGAATTCAGTATCCCGGAGTAGTATG
GCGGAACAACACCAACATAATTTGTCATTGACAAAGAACACTTAAGAAGGAACCTTACCAAATTACCTCAAACAATCATG
TTCAATAGCCCAGCCATTGCAGCTTTCGGATCCTTCTCATAGTGTTCCACCCAATGCTTGGTCTTTTCTCAAACAATAGC
GACTAGCTAGAAGCTCCTTTTCTAGGACAGTAAGTTTAGTCCTCCATGGTGATGATGCAACGAAGGCCTTCTCCCTTCAA
CATTAATTCAAAATCCTTGTTGATTTCAGAATATGGGAAGTGTATGAGTGATGAATTTCTCCAATTCAAATTCCTTATTC
ATGTATTTCTCAACAACAGAAGGAATATCCGAACGAGGTTTGTAGTTTCCAAAGAAGGTTACTTTGAGAGTCCTTTCATT
TAGAAAGTTCATAGCGTGTGTCTTGAACACAGCTTCCTTATGGGGTATACCAATAAGAACAGCCACTCCCCACCCCTGAT
AATTAATTACGACAATGTTCGTTAAGATTATTGTATAAATAAGAATATACAACTAAGGAACTATCTTTTTACACCAATAA
TAAAAAGATACAATACAGTTCCATCTAACTTTATGGATGGAATTGGACAAAAGTAAGTTGCTATCTCACTAGACAAAAGA
ACAATATTTACTTTCTAAAAGATAAAGAGAGACCCAAAAGCTATAGTCAAAATATAAAACCAAGAGAAAAGATAGTCGAA
CAATTACATACATAAAATCAGTCAGAGCAAAGTAAAGGTGAACAGATGGCCAGAACATGCACACTGGCAAATGCAAAGAT
CAGCTCATAATCATGGAACTTCGAAATCAAACTTACCAGTCATCCACTTCAAGAAATCCCATAAGCAAGCCCAGGGGTTG
ACTATTTTCTAGCTCCGAGGAACGCTCAGCAACTGCCTCCGTTTCCATGTCAAATACAGCATACAGATCCACCGTCACAT
CTCCTTGCTTCTCTTCATCCATGAGATCCTTCCCAGTAGCAGCAACAATTATTCTACCTATTTTGTTAGCCTACATGAAT
CCAAGAGGAAAGCTACAATAACCCACTAACCAAACAAGCACACAAAATTTCAAGCTAAAATACCCGCATTGAACAGAAGT
ATTCACACTAGAAAATGTTGGAACCTCATCAAGTCTTTTAGCTGAAAATGCATTGTAATGGTCAAAAGCAGCATCCTCCT
TGGGAAGTAAATGTGCATAACTGAAACAAAAACCTGGTCGCCAGTAGCAATAAGTTGAATTAAATCCAACAGTCCAGGTT
ACCTACCAAGAGCCAACTAGAAACCCCAATTAGGCTTTGGGCCTTTCACAACTAAAATTAATCAGTAGATGCTTTTGCTT
TTGCACAGAATAAGCAACTTCTTATATCAATAAACAAGAGTATGTAAAGATCCTACTTATTATCCCAAAAGGAGAAGACA
CATAAATAGCATATTGTTTCCCTGTATTCATTTTATCAAGCTTACAAGTCTCTGCCTTTTGTTGCCTCCCTAGTGCCCTT
TGACACCAATCTCAGGGTAACATCCTATTTTATTATTATATTAAATGATCTTTTAGATGATAACATTCATATCATCCTTT
TACAAGCAGTATGTTGTACACAAAAGAAGCCACGAAAAAACTACACGAGATAATCTTAACTCCTTAAAAATAATTTGGTT
CAACGAATAACAGTGCCTTTAATTATCTATTTTGTTTTTCTATCATAATTCACATAAGTCGCCAGTATCAGAAGGCATCG
GTATCCTATACTCTTAGTTATGTCAATGTGCAAGAGATAATAACCAAAATCACCAAGTCAAACTCTTAGTTTTTTGATAA
AATACACAACTTTTTCTACATTCTTTTTGACAAGGTAAATTTCTCGATTTGTGCATGTCATCCAAATTATATTTATACAT
AAAGAAGGTGTCCGATAAAATACACAGTTAAATTACCATCTACGGTTTGTGAAATAGATAATAAATAACAAAACCCATTT
CTGCAAGAGCAAAATAAAGAGAGAGAAAACCACTCAAGCACGAAGAAAGACATAATACTTGCTAGCAAGAAAGGTGGATG
TTCATGCACTCTTTCATGCACAACAGTTATTCAGAGCTTATTTAAAGCCTAATGTTCACTACAAAAGTTCAGTATCCTTT
TTGGCACTCAAATCTTTAAAGAAATTGTAAAGCGGAGGAGGAAAAGGTGGGTTGAGGTAACCAAGTATACAGATATACTC
ACATGCTGTCAACAATGAAGTCTCTTTCCACCAGCAAGGCCGTCAGCTGATAAAGTTCACTTGGAACAGGATCATTTACT
TCCAGGCGTTGGTAGTATTGAAACTTAAACCCCAGAATCTGGGAGGCATGGGACTGCAAATAATGGAGAGAAAATGGAAA
ACAGATGCACTTTCAAGACAGGGAGAGCTCCACAAAACAAGAAAACAATAAGACAACCACAATTATACCTTGGGAAATAT
GGGAATCAAGTCCAAAAATATACTATTTACCAGGCTGACGTTCAAAACACTCCAAAACCTGTATAATCACAGGCCAAAGA
CAGAACTGAACACTGAACTTTCAAAGGTTTAAAAGGAATGGAAGTCAAAAAATGGATTAAACAGAGTAGAAATGTACGAT
ATCATTATGGATAAAGAACGTACAATATCAAAGACTCGGTTTGGATCCAAATCAAAGTGCCCAATCAACAACTGCATATG
GTCCAAGAATTAGAAATACATAAAAATAAGCTTTCAGCTACCAAATTGCTGAGTTGAAATAAAACCTTGATTATGCCAAC
TGTAGCAGCTGAAGCATTATGGTTAGAACCCTCTGGAATTTGACAAAGGAGAGTGACCTGCAATTACAGTCAATGGAGGT
CAAAATAAAGGAGAAAACTGAAGTTGAGCTACAAAGAAGTGGAGACAAGAGGAAAACATCACCAAAAGCAAGCATGAACT
TCTAAAATTTGCCTAATCTAAAGAACAAACACAGAGAACTTTGCTTTGTACAAAGCAAGAAAGGAATGGGATAATCCTTT
TGCTTGGAAGGAGAAGTGTGAGTTCGGTCTTTCTTCCCTTACTTTAATCCATTGACTAAAGAAAGGGAAAGGATGAAAGT
TCGCACCAGACACTCCCTTGTATCTGTAACCATCAGTGTTTAAGGGCAAACCAGTTTTCAATGGACAGGCAGAAGTCCTC
CAGTCACCTCCCACACTTACGTGTCATTTAGTTGCACTTAATGGGGTCTGAATCTGAATGCTTCAGATCTCGGTCCATTA
AGTGCATTTGTTTTTTTTGCATTTTAAAATCTCTTAATGAGGAAGGCAAGACTGAAATGATTCGGACATGCGAAGACAAG
ATGCGCGCATATGCCCCATAGAGGAGGTGTGAGAGGTTGTCTATGGGGGTCTGAGAAGTAGAGGTATGTCGAAGAAGTAT
CAGGCAGAGGTGAGTATACAGGACATGGATCACCTACAGCTTACCGAGAACATGATCCTAAATAGGAAAATATGGAGGTC
GAGGATTACAGTAGAAGGTTAGAAGGTAGTTGAGCATTGTCTAGTTTCCCTCATCACTATTACTAATATTACGCTCCTAT
CTTGTTCTTCGATTTTATTGTTGCATGTTTGCTTTGCTTCGGTTATCGTACTATATGTTGTTACTATTGTTCTTTTCTCC
ATTATTTTCGATCTCACTGTTTTACTATTGTATTTCTTTTTCATACTAACTTTTATATAAAGTCATATTCTTTAATTGAG
CCGAAGATCCATCGGAAACCTCTCTAGCTTCAAAAGGTAGGGGGTAAGGATTACACTAGGTATGTTGTTGTTGTTTAATG
GGTCTGAACGGACCGGAATAAATCACAATTCAGACATATTTAGAAACGCTACTTTTATTTCCTGAAAGTTCACGCTTCTC
TTTTTCTCTTCGACAGAAAATTTCATACCTCTTTTATATTCAAGAATGGTAACAGTATATTTAAAAACACTACGGAAGTG
TTAAACCATATTTACAGCAACAGAATAGATCAAAAGTGATCTATCTACAGACTACCTAACATATCTAACAGAGAATCTGT
ATTCTCTACATGGTTTAATTTACACCAAATACAAGACAAAATGATACAATTCATCTTAACTTTTTGCAAAGAATTGCATG
TCTTAAAAAATTCTGAGTACCTCTCAGACCACCATAGGCAAGCAGGGACCACTCCACCACTGTTTCTGTCTCACTATGTT
CCCCTTGTTGTTCCAGGTTTTAGAAGATCAGCAGAATTAACAGACATAGTCCATCTACACCCCCACCAAGTTTAGGAACA
TAGCCACAATTACAAGTGAAAGATAATATAAACAGATGGCCATTGGATTTTAAAAGCTTTTCCACATAAAACACACCTTG
AACACAATTGAAAGCCCTCTGTTCTTGAGTTTTCTTGAGTTAGGCAAGCTTCTCTAGCAACCAGATAGGAACTTTAGCCT
TCCAAATACACTTCCATGGCCAATTTACAATGGCTTGGCCTGCCTGTGAAAGGTTTAGATGCTCTGATTTAACAGTAAAA
ATCCCATTCTTGTTTTTATTCCAATAAAGAGTATTCTTCCTCCTTTTTGAAGCTTCTAAGCTAAATTAAAAATCATTAAT
TCTCCCCAGATCCCAATCATTTAAACCTCTCCTGAAGATGATATTCCATCCAGTCAATCCCCAAGCACAATCCAGTTTGA
TGTCAGAAAGTGATGTTATAGAAAAAGAACTCAGGAAACATGTCTTTTAGTGTACCATGACCTACCCATTTATCATGCCA
AAATGAAGTCCTTCTCCCATTACCCACCCTTGTACTAGTATTCATCTGAAAAGAATCGCATATTTGCCTGATAGCTTTCC
AGACCCTGTCCCATGAGGGTTGTTGATTGGACTTGTACACCACTGATCTGTGTGGTTCTATTTTTCACCAATGACTAAAC
TCCACAAGGCATCAAGGTCAGAATTGTAGCTCCACAACCACTTCATGAGTAAGCTTTGATTATGTGCTTCTAAGTTCCTA
CGGTCCATGCCCCCTTCCTTTTTGCTGGTAATGAGAGATTCCCAATTAACCAAGTGCATGTTCCCTATCTTCCTCACTCA
CGAAAGCTCTCTCTTTAAAATTGAAAGACAAAAGTAAGAACTCCAGTTAAATAGCCATCACCCATTTTTTCTCTTTTTTT
CATTGCTAATTTATTTTGGATTTTCACATACTGCTTCCTTTCACTTTTACTTATATACAATACTAGAAATAGGTAACTTT
TACTTGTCCAATTTGGAATGCGAAGAGATGACTTGTCATTTTAGACCTATTTTACATTTATTAAGTACTATAATCATTTC
ATTTCCCAACGTGTAGCTGACTTATAATAATTAGGGGTGATATAGCAAAATTTCCATTTTATTGAATTTAAAAGAATAAT
ACATAATACAGGATAGTATATAAACGGAAAAACATAATTTCCACCCGTGCTTTCAACAATAATTGAGGAAGTCAAGCCTA
AAATTTATATATAATCTCAAACTGCAATAATAAAAACTACAGAACATTAGTCCAACAAGAAGACCACAACTTCCATTCCT
CCTTTCAACATAATAAAATTTCAGAATGACACGCAAACTAGAAGACCATAATTTCCACTGTGCTTTCACCAATAATCTAG
AAACAAAACCTAAATATCTGTAGATTCTCAAATCCAAATTAAAACATCAAAACTACTGTAACAAAACCTACAAAACAGCA
GACAAAATTTATAATACCAATTAAACACTGATGAGCATTTCTAGCAGAAGTACCTCCTAAAGCCTTACTCGGACGATTCT
TCTTTCTCTTCCTCATTCACAGTGTTGTGTAATTGCCCTTTGTTAACCCTAGTTTGAGTTCTCATTCGTTTTTGTACACG
ATTAACTCAATAATTACGTCTCAACTATTAACTTAATCAGTTGAATACGTTGAAAGAAAAAACCAAACTCACCATAGGAC
GATTTGTTGTTTCCGACACCACTGGTTCCTCCACAATAGCACCAGAGTTTTCAGAATCCTCGAACGATTCTTCTCTCTCT
GCCTCATTCACACTGCTGAGTAATTGCTCTTCTTTAACCCTAGTTTGAGTTCTTGTTCGTTTCTGTACACGATTAAACCA
ATATTTGGGTCTCAACTATTGACTTAATCAGTTGAATACTGTTGAAATAAAAGACCAAACTCACCATACAACAGATCAGT
GGCGGTTCTTCCCCTTTGAAAAAAAAGCAATCGCCTTAGGCCCCAAAATTTGAGGGGCCTCATTTAAAAATAAATAAATA
TGTTATACATAGTTTTTTTTAAAAAATATTGAGTATTATTTGTAGAAAATATAAACTTTTCATAAAAGAGTAAAGAAATA
ATAGAAGTTTGATAAATTATGAGTACTATGTCTCAAGAAAGATTAAATAATTGGCTATAAGAAACTTCATAAAAAAATAT
ATTTGAATTTAAGGCCTCCATTCGAATTTGGCTTTAAGCCACCGATTTATTAGAGCCGCCCCTGCAACAGATTCGTTGTT
TCCAACACTCCTTCGAGAATTGCTGTTGTTGTAAGCCCTAGAAACCGAAGCAAAAAAGCGTGAATTATTCAGAAGAACGA
GACGGTGAGAAAATGCAAAGAATCGCTATTTCCGACTCACCATACGACGATTGTTGTTTCCGACACCACTGGTTCATCCT
CCGTGAATTGATGTTGCTGACCCTAGAAACCGAAGCAAAGATCAGAAAAATTCTGAAACCCACCAAGAGAGAAACCCTAT
ATGACGATGGTGGTGGAAAAGATAGCCGAGAGTCTCAAAGCCCAGCGCACGTTAAAGGGTTCCAAATTTTTTTCTGAGAG
GAGAACATACAGAAGCAAGAGACGGTAACAAAAAGCAGATATTTTTTCATTTTAGTAACTCGCCTAGCCTTATTATGTCT
AATGGCGTTTAAATTTAAATAAATTAGTGTATAATTTTTTTAATTTAAAGATTAAAATTTGAACCTAAGTATTAAAAATA
ATTTCTAACTTTAACGAAAATATAAATATAATTTGCAAAGCATATTGCAACATCTTTAGTCTAAAAGCACACTCCTTTCT
AGTTCAAACTTGCAAAATAAAATGATTTTAATTTAATCAAATATAAATTCATAAAATAAGGATGCACAAAATTAATTTTG
TCCTAAATTATTAGAAAGCTATTTTTGTTCAATATATATTGCTAGTTTCAAAATTATTTATTTATATAGATTTTTTTTTA
TTGAGATTGATAAGGATAGTTGCAAACCACCTTATCTCTAAAAAATAATGCAATTCATTATTTTTTATTGATAAGTATAA
AAATATTTTTAAAAATCTATAAATTAATTAATAAGTCAAATTTACATGAAGTGAGACAGAGATTAAAAGGTACCTTACGT
GTAGATGTTTTGTAATTTTGTTAGGTATTGTTTTAATTAATAAGTTTAATTCTTTTTGTGAAAATCTGCAAATTAGTAAT
GGATGACTATTGATTAAAATAATTATATATATATATATATATAATTATTTTGGAATAATATTTTAAAAATTATATAAGGA
TGAACAAAATCAATTGTATTTTAAATTATTAGAATTTTGTCCACAATGTTATTTTTTGTTTAATATATTTTTTTAATTTA
AAATTATTTTAATAATGATAGTTACAAACCACCTTATCTTTAAAAAAGGATGTGGTTAGGCTTAAAAAGGATAGTTGCAA
ACCAGCTTACCTCTAAAAAAGAATGTTATTAAAATTAATTTTTATATTAATTAAGTATAAAAGGTTTTAAAATCTATAAA
TTAATTGACAAGTAAAAATTACATGAAGGGGAGAGAAATTTTATTATTATTATTTTGGAACAATATTTTAAAAATTATAT
AAGGATGAACAAAATCAATTGTATATTAAATTATTAGAATTTTGTCCACAATGTTATTTTTTGTAAATTATTTATCTATA
TATATATATATTTTTAAAAACGTTTAATGTTAAGATTAATAATGATAGTTGCAAACCACCTTATCTTTAAAAAAGGATGC
GGTTAGGATTAAAAAGGATAGTTGCAAACCAGCTTACCTCTAAAAAAGAATGTTATTAAAATTAATTTTTTTATTAATTG
AGTATAAAAGATTTTAAAAATCTATAAATTAATTGACATGTAAAAATTACATGAAGGGGAGAGAAATTGAAGGATGGGTT
ACGTGTGTGAGATAATAAGTAAATTAGTTTTATTGGAATGATGTTTTAAAAATATTTGATATTTAAATATTATTTCTATA
GCTATATCAACTGTACTTTTAGTTTTATAATATATATTATGTTGAAAACTTTCTAAGGATAATATTAATTTTATGATTAT
TTTACATGGATTAAACATCAAATACTTTAAACATTTTTACGTGTTTGTCCTTTATTATTTTATAATGTTTGAACTAAATT
ATTATTTTTTGTTTAACAATTTACTAATTCAACACTCCACATGAAATATTTAATATCAGGTGAATAAATGATATATTGAT
AGATTTAACTAATCTTTTATTCAAAATCAAAAGATTCAAAATATTCTTTACTATTTTAAATTTGCGTAAATTATAGTAGA
AAATGATTTAAAGATAAAAATAATCTTAATTAATACAATCACTATATTAGGTTTACTCAAACTGTTTATTAGATATTTTG
AAATTTGATTTGAACTATAACATGAAAATATGAATATGTATAAAAAGGGTGTAACGTTGATTTGAACTTTATCCGGCGAA
GCATATTATGTGTACCTATAGTTATCATGAAATCAAATATTTTAAATTTCAAATTAAAAATTATATCATATATGTTGAAA
TCGAATTTTTGAACTTGAATTAATGTTGTTATATAATGTTGTGAACGATTTTAAATTTGTTAAATGACTTATAATTGTGA
TATTGTTCAGCATAGAATTTAACATGTCACGACCCAAAACGAGTTATGAGTGGCACCCACACTTAACCTCCTAGGTGGGT
AAACCAACAAATCCAACCCCACTTATATTAATTGTTTAAATTACGAAATATTAACCATAATGCGGAAGCTTAAATCTTAT
TAATGTAAGAAATACAAATCCACTAGCATTCTATTAAATATCATTTCCCAAAACCTAAAAGTCATCACATCGAGGACATC
TAATCTCCAATTACTAAGTCTAACGGTATCAAAGACAACAGGATGAATAAATAAAATAATTTATGTCCGAAAACTAAGGA
CACCATTCCATGGCCGAGAAAATCCAACACGAGCTAGAATGAATAGCTCCCCCTGGAACCTGAGGTGTTGGAGACTGGCT
AGAGTTGAGGGCAAGTCGAAGTCGTTGGTACACTCATTGCACTCCACAAAAGGAAAACAAAGAAAAACACAAGTAGGGCT
CAGTACAGGGCAACAAGTAGGACTCAGTACAGGGCAACATGTACTGAGTAGATATCATCGGTTGACTCAAAAAAGTAACT
AATATGCATAAAGTAATAATATAAAATCAACTATATCACTTAGCAGGTGATAAGAAACAAACAACATGAACACGTGACAA
CTAAAGCAAGTACTTAATCAATCACAGTATCAAGCACACACACGAGGACTCATGCCTCCACACCACGCTCATTTGGGAAA
TAGGTTCTTTGAGATTGAGTACATTCAGTTAATTCAATATGTTTTCCTCTTTAATGCTACCGTGTCGGAACGTGACACCC
GATCCAATGATACCGTGTCGGAATGTGACATCCGATCTAATAATATCATGTCGAAATGTGACACCCGATCCAATAATACC
ATTTCAGAACGTGACACCCGATCCAATAATATTGTTAATTTATCATTTATTATCACCACTTTTCACTTCATTAACAATAT
TTCATCAAGCCTTCTTTATTCAAGGCATCACTTCGATAGATAAGGTTCAAGATTATAATATTCATGGTCTTAAGATTTCA
GACCAATCACAAACAACATATAGATTATCCAAACCACACAATCAAGTACATAGAGAAATTCGCAATATCACTCAATGACT
ATCAATCACTATTAAGAGTCTATCTATCACATAAAATAAATCATAACCTACCTTGTTTTCTTCGCTACTTTTTTTTTACA
TAAGGTCCGCAAGAACCGAAGTCAAACAAGCTAATTCCCCAATGTTTTTCATTTCCTCAATGTCTCAGCACGTTTCCAAT
CTATCAAGTATGCATAATTCATAAGTTAATGAGTCCATAGACACCATATTACTATACTTCTAGCCTAGCTCTCAAAAATT
ACCCAAAAATCATAGAGCACGAATCTAAATCAAGTTCCTAAATTTCAAGCCTAAGATTAAGTCTCACTTCCTCCATTTAC
CATAACCTTAATGAATTCATATAATACAATACACCTAATATTTAATTATTTATCTCAATATATCAAAACCTAATTTATAA
CCCAACACAACCGTACATATGTATATGGAATATAGTTGAAATTTTATAAACATAACTTAGATGAAAATTGAAGCAATATA
TATCATCATCATCACCTAATTATTAATTAATTAAACAATTACCACTAATTTAACCCCTTAACTGCCACCCATAATTATAA
CCCCTGAACTGCCACCTATAATTATATAGATTCACTTTACCTTGTATATTTGATCTTTGAGATTGTTCTTTTGGTGGTCA
TAATCTTTTGAGCTTTAGGACTATATACCAGTGATGTAGACATGTGAATAAAATACTTGAGGCAGCAAAAATGATATCCG
AAGCAAAATGTAACTTCGATGTAATACTTAGGAACTTATGACTCAACGAGCTTCATTAGGTACAAAGAATATATACAAAC
AATCTATTAAGGTTTTTTGGAAAGTCGGGACATTAGGACATGTTGCATGGTTCATTTAAACCATGTTTCAACTTTTCAAA
TGGGGGCATACATGCATTTCAAATGGAAGCGTGCAACTCCTCTTATGGAGAGGTAAGGAATGTATAAAATGTTACGATAA
CTTAGCACTTAGTAGTCTATGTCAAATGAAAGGGTGCATAAATATGTGAACTAATGATGCATATGGACAAATCCGAAATA
AGAGATAAGTGTACATTCCATGTAAGGACTTAATAGATTGTATAATGGACAGAATATATCCGGCCTACTAAAACTCATAA
CATGTGTAATGTAGGATATTGACTCAATGACTCCTTTTTTTATTTAGACGATAACTCATGAAACTTACTGTTTAGAGTAC
TTTTATCATACTCGTTGTAACACCCTGTACATTTCAACATGTATACGACTAAGTTAATACTGATGAAAGTATTTAAACTC
GAGAAGTAAGGTGGTTATTAAGCTTAAATTTTAGAGTTGAATGTTAAGTTTAAATTAAATATTAGAATTTGGAAAATGAG
ATAAAATAAGTGAGGTGCTTGCTTGACTAAATTAAGCTAGCCGGTGACAAATAGGTGCATCACCTACTTAGACTTTTTGA
CCAACTTAATAAGAGTAAGTAGCTGCATCAACTGTCATAGCTAAATAGATTTAATAAGAAGAAGTAGTTGCATCACCTAG
TTTGACATTTGAGTAGCTTAAAAATGGCCAAGTAGGTGGATCACCTACTTGGCTATTTGTGGACAAAAATGAAGAAGATA
GAAGCGGTGGAGTGATAGCAATTATAGGGTCATATTTGGCTCAATTATGTCTTAATTCTTGCATAAAAAATGAATTTATC
TCCAGTACTCTCTCTTTCCCTCAATGATTATCACTGCCACCTCAAAAATACTCCATGGGTTCTTGAAGAAACCCTCCTAA
TTTCCAGCCAAGATAAGTAGAAACCTTATAGTTTAGCTTGACTGTCCCATGAGATTTTATGTTTTCGTGTTTAAATATGG
TGCAAACCTTTTTCTAAGTTGTCTGCTCATGTTTTCTTTGTTATTAAGAGAGTTTCTCTTCATATTTTGTTCAAGTGTGA
AGGGTGATTAAAAACTCTTGAAGGAGTACAAGTTAAGAGAACAATTTTTCATAACTTGAGGTAAGGTTACTGCCCCATAT
TGTCTCACTATAGATATCAGATTGGGTGAGATTTCTCTACGTGTTTTACTACAAATTCATGAAAAAAAAATCGGAAGCAG
TGAGTCAAAGTTTTATTGATTATTTTAGAAAGGTTTGGGGCTATCTATACGTGGTGAAATTTGGAGAAGTATTGGGTGGA
TGGTTGGGTTTTTTAGTGGTAAAAGGCATGGTTTTATTCCTAGATATGGTAGTGAGAGTGTTGCTTGTAAGTATGAGGTC
GTTGGGTGTTGAAACACCATTTATAAATTGTAGAGATTTATGCCCGCTAGGTGTTCGACATAATGTCGTAGTGGTCCATT
ACTTGACCTATTGACCCAATTATGATGTGATCAATATATTTTGTAGATTATGATTTGTAATATTGGCTATTGCCTTCAGA
GAAAGTCATGTGAAATGTTTTAGGGAAGAAATGAAGATACACCATTTGAATTGTGGATTGTGTGGGCGTGATGCCCCTTA
AGTGTGTATTTACTGTTTTGGATGTTGTAAATCCCAGGTAGTGTCGAATGACCTCATGGGAGGGTCATAAATGGTGTAAA
CATGGTGATAAAGGAATTAGTGAAAAGAACACCCATTAGTATAGGGGTTTTGAGCTTGCTGCTCAACTACAATTTTGGTA
AGTCGAAGTGATCCAACCTTGTTTATTAGTTGTTAATATTAACTCTATTACTTGCCATTAATGCAGAGTAACGCCTCAAA
CGAAAGGCTGATTCATGGTACCACATAGTATTGGTCGGGAGACAAGGTATATAAGGCTATTTGATCTCATATCTTTTGGC
ATGAAGTCCTATAATATGTGTACCAACAAATTGAGATTTCTAAGTGATCCTCATGGTAAAAGATACAATGTAAGGGTGTA
CAATCTCCAATGTAACTAATGGTCTACCTTATACAGTCCAAGTTCTCAAAATATGTCAGACTACTTCTATACGTGTTCAT
AATCCAATATTGGTGTGTTTATTCTTCCAAGTACTAGTTGACAAAGGTACTTTAAACATTAAGTTTCATGAGTTATCCAC
CAAGTCAAATGAAGTTCATTGAGTCAATTAGATCCTACATTATACATGTTACATGTTTTTATATGTCGGACACATATTAT
GTCCATTGTTCATTTTATGTCCCCTTATGTGGAATGTACAACCCTTATTCTGTCACGGGCTTCATTAGTTTGGATGTTTA
TGCACTCTTTCATTTGATATCGTATACTAAGTGTTTAGCTAACATATCATCTTATATAGTCCTTGCCTCTACATTTGAGA
AGTTACAGTCTCTACTAAGTGCTAAGTTATCGTATGCCCCTTGCGAAATTCCAAACGTGTTTTAAATGAAGCATCTTGTA
AGAAGAATTACTTGCTCAACTGCTATACATCTTATGAATCATTTACTACTTGTAAGGTAGTTGCCACACACCTTCGTGGA
TCACCTATATATGTTCTTTGTGCCCAAATGAAGTTCACGAGTCATATAACTTCCTAAGTAGCACAACAAAGTTACATTTT
CTTCCTATATTATTGTTTTCTGCCTCAATTAATTTATCCACATGTCCACATCACTAGTATTCTACTATATTATAAAAGAG
AGTTTAGGCCCAAGTATAATATATAATATTCAAGATTGGGACTTTTCCCAATCTTGAATATTATATATTATACTTGTGGG
ACTTTTAATTCAAGATTGGAAAAAGTCTCAATCTTGAATATTATATATTATACTTGGGCCTAAACTATATTATACTTGGG
CTTAACCTCTCTTTTATAATATAGTAGAAAATATTATAAATACTTGGGTATAAAATAGAATTTTAAAAGTCCCACAAGTA
AAATATATAATATTCAAGATTGGGCCCAATCTTGAATATTATATATTTTACTTGGGCCTAAACTCTCTTTTATAATATAG
TAGAAACTTGTCAAGATTGGGACTTTCTTGAATACTATATATTATAGTTATTATATAGTAGAACTTGGGCATAAAATCCC
TTTTAAAATAATATATATATATATATATATATATATATATATATATATATATATATATATATATATATATCTCACAAATG
GAAAAGTCTCAATCAAGGAAGCAACATATATCATTTACAAATGGCTTAAAAAGCTTTAAAATATTTAAAAGCTATATAAN
NNNNNNNNNNNNNNNNNNNNNNNNNNNNNNNNNNNNNNNNNNNNNNNNNNNNNNNNNNNNNNNNNNNNNNNNNNNNNNNN
NNNNNNNNNNNNNNNNNNNNNNNNNNNNNNNNNNNNNNNNNNNNNNNNNNNNNNNNNNNNNNNNNNNNNNNNNNNNNNNN
NNNNNNNNNNNNNNNNNNNNNNNNNNNNNNNNNNNNNNNNNNNNNNNNNNTATCCATATCACATAAATTAGGACAAAGTG
ACCAGTAATGTACATTATTTCAAAGTTACATAAAAATATTATAAATCACAATAATTAATAACTTCACACATTTTTTAAAA
AAATATGAAAATTTGGATGACTCTCCAAATTTCATTTCTGTCACATAAATTGAGACAACAAAAATAACATATATTGGGTC
TATTTTAATTTATTTGTCTTATTTTTTTATATTTAAAAATTGCGTAAAAATACTATAAATCATAATAATTGACAACATAA
AATATGTTTTGAAAAAAATACAAAAAATTCCACTGATTCTTGAAATTAATCTATCGTAAAAATACTATAAATCATGATAA
TTGACAACATAAAATATTTCAAAAATGTTGTATGTGGGTAGTCTTATTATGCCTTAAATAGCGTCAAAGAAAGTACATGT
TTGTGATAAAAAAAACTTATTCCTTTATTCGCGCAAACAATCGCTTCAAAAACTCGGCTATTTGCCCCAGAATATACCAT
TTATATTATTGGGCCCGTGCATAGCACGGGCAACATTATCTAGTATAGTCCTAAATCTCAAAAAAGTCATGAACATCAAA
AGAACAATCTCAAAGATTAAAAAGACAAGGTAAAGTGAATCTATACAATTATGGGTGGCAACTCAGGGGTTAAAATACTT
ACCATGGGCCAATCCTAATTCTTGTGCTTAAGGGTGGCAACTCAGGGGTGGTAATACCTAGCATGGGATGATCCCAATCT
ATATAATTATGGGTGAAAGCTCAGGGGTTAAAATACATAGAATCAAGAAAAGTACATAAAAACACCTCAAAAAATTATTG
AATTGCACCAATCACCTTCGAATATCGATACGAATAGGATATCAAAAATATACATTTTTTCGTGCCTGCTCGAAAAATAT
CAAATATATTAATTCAAAAACGTCTGAAAAATATAAAAATCAAGAAAAAAATATAAAAACACCTCAAAAAATTAACGAAT
CGCACCAGACACCTTAGAATATCGATACGAATAAAATAGTAAAATTTCACATATTTTTGTGACTTATACGTCCAAAAAAT
ATAAGAATCTAGAAAAGTACATAAAAATATCTCAAAAAATTCCCGAATCGCACCAGTCACCTTAGAATATCGATACGAAT
AAAATATCAAAATTTTAGTTTTTTTGTGACTGCTCGAAAAATATAAAAAAATTTAATTCGTAAACGTTCGAAAAATATAA
TCAAGAAAAAGACAAAAAAATACCTCAAAAAATTATCGAATCGCACTAGTCACCTTAGAATATCGATACGAATAAAATCT
CAAAATTTCACATTTTTTCGTGGTTGTCCGAAAAATATCAAATATTTTAATTATTAAACGTCCGAAAAATATAAAAATCA
ACAAAAATACATAAAAACACCTCAAAAAATTTACGAATCGCACCAATCAACTTAGAATATGTATACGAAAAAAATATCAA
AATTTTACATTTTTTCGTGACTACCCGAAAAATATCAAAAAATTTAAATTCATAAACGTCTGAAAAATATAAAAATCAAG
AAAAGTACATAAAAACACCTAAAAAAAATCCTGAATCGCACCAGTCACCTAAGAGTATTGATACGAATAAAATATCAAAA
TTTCACTTTTATCCACACTTCCCGAAAAATATCAAAAATTTTAATCCGTAAACATCCGAAAAATATAAGAATCAAGAAAA
GTACATAAAAACACCTCAAAAAGTTCCCGAATCGCACCAGTCACCTTAGAATATCGATACGAATAAAATATCAAAATTGC
AAATTTTTCGTGACTGCCCAAAAATATCAAAAAATTTAATTCGTAATCGTCTGGAAATATAAAAATCAAGAAAAGTACAT
AAAAACATGTTAAAAAAATTCTCGAATCACATCAGTCACTTTAGAATATCGATACAAATAAAATATCATAATTTCACATT
TTTTCGTGACTGCCCAAAAAATATCAAAAATTTTAATTCGTAAACGTTCGAAAAATATAAAATAAAATAAAGTACATAAA
AACACCTCAAACTTTTTTTGAATCGCCTAGTCACCTTAGAATATCGATACGAATAAAAGAGCAAAATTTTACATTTTTTG
TGACTGCCCGAAAAATAATAAAATTTTTATTTCGTAAACCTTTGAAAAATATAAAATATAAAAATACTTAAAAACACCTC
AAACAATTCTCGAATCGCACCAGTCACCTTAGAATATCGATACGAATAAAATGTCAAAATTTTATATTTTTTCGTTACTT
CCAAAAAAATATCAAAATTTTTAATTTGTAAACGTCNNNNNNNNNNNNNNNNNNNNNNNNNNNNNNNNNNNNNNNNNNNN
NNNNNNNNNNNNNNNNNNNNNNNNNNNNNNNNNNNNNNNNNNNNNNNNNNNNNNNNNNNNNNNNNNNNNNNNNNNNNNNN
NNNNNNNNNNNNNNNNNNNNNNNNNNNNNNNNNNNNNNNNNNNNNNNNNNNNNNNNNNNNNNNNNNNNNNNNNNNNNNNN
NNNNNNNNNNNNNNNNNNNNNNNNNNNNNNNNNNNNNNNNNNNNNNNNNNNNNNNNNNNNNNNNNNNNNNNNNNNNNNNN
NNNNNNNNNNNNNNNNNNNNNNNNNNNNNNNNNNNNNNNNNNNNNNNNNNNNNNNNNNNNNNNNNNNNNNNNNNNNNNNN
NNNNNNNNNNNNNNNNNNNNNNNNNNNNNNNNNNNNNNNNNNNNNNNNNNNNNNNNNNNNNNNNNNNNNNNNNNNNNNNN
NNNNNNNNNNNNNNNNNNNNNNNNNNNNNNNNNNNNNNNNNNNNNNNNNNNNNNNNNNNNNNNNNNNNNNNNNNNNNNNN
NNNNNNNNNNNNNNNNNNNNNNNNNNNNNNNNNNNNNNNNNNNNNNNNNNNNNNNNNNNNNNNNNNNNNNNNNNNNNNNN
NNNNNNNNNNNNNNNNNNNNNNNNNNNNNNNNNNNNNNNNNNNNNNNNNNNNNNNNNNNNNNNNNNNNNNNNNNNNNNNN
NNNNNNNNNNNNNNNNNNNNNNNNNNNNNNNNNNNNNNNNNNNNNNNNNNNNNNNNNNNNNNNNNNNNNNNNNNNNNNNN
NNNNNNNNNNNNNNNNNNNNNNNNNNNNNNNNNNNNNNNNNNNNNNNNNNNNNNNNNNNNNNNNNNNNNNNNNNNNNNNN
NNNNNNNNNNNNNNNNNNNNNNNNNNNNNNNNNNNNNNNNNNNNNNNNNNNNNNNNNNNNNNNNNNNNNNNNNNNNNNNN
NNNNNNNNNNNNNNNNNNNNNNNNNNNNNNNNNNNNNNNNNNNNNNNNNNNNNNNNNNNNNNNNNNNNNNNNNNNNNNNN
NNNNNNNNNNNNNNNNNNNNNNNNNNNNNNNNNNNNNNNNNNNNNNNNNNNNNNNNNNNNNNNNNNNNNNNNNNNNNNNN
NNNNNNNNNNNNNNNNNNNNNNNNNNNNNNNNNNNNNNNNNNNNNNNNNNNNNNNNNNNNNNNNNNNNNNNNNNNNNNNN
NNNNNNNNNNNNNNNNNNNNNNNNNNNNNNNNNNNNNNNNNNNNNNNNNNNNNNNNNNNNNNNNNNNNNNNNNNNNNNNN
NNNNNNNNNNNNNNNNNNNNNNNNNNNNNNNNNNNNNNNNNNNNNNNNNNNNNNNNNNNNNNNNNNNNNNNNNNNNNNNN
NNNNNNNNNNNNNNNNNNNNNNNNNNNNNNNNNNNNNNNNNNNNNNNNNNNNNNNNNNNNNNNNNNNNNNNNNNNNNNNN
NNNNNNNNNNNNNNNNNNNNNNNNNNNNNNNNNNNNNNNNNNNNNNNNNNNNNNNNNNNNNNNNNNNNNNNNNNNNNNNN
NNNNNNNNNNNNNNNNNNNNNNNNNNNNNNNNNNNNNNNNNNNNNNNNNNNNNNNNNNNNNNNNNNNNNNNNNNNNNNNN
NNNNNNNNNNNNNNNNNNNNNNNNNNNNNNNNNNNNNNNNNNNNNNNNNNNNNNNNNNNNNNNNNNNNNNNNNNNNNNNN
NNNNNNNNNNNNNNNNNNNNNNNNNNNNNNNNNNNNNNNNNNNNNNNNNNNNNNNNNNNNNNNNNNNNNNNNNNNNNNNN
NNNNNNNNNNNNNNNNNNNNNNNNNNNNNNNNNNNNNNNNNNNNNNNNNNNNNNNNNNNNNNNNNNNNNNNNNNNNNNNN
NNNNNNNNNNNNNNNNNNNNNNNNNNNNNNNNNNNNNNNNNNNNNNNNNNNNNNNNNNNNNNNNNNNNNNNNNNNNNNNN
NNNNNNNNNNNNNNNNNNNNNNNNNNNNNNNNNNNNNNNNNNNNNNNNNNNNNNNNNNNNNNNNNNNNNNNNNNNNNNNN
NNNNNNNNNNNNNNNNNNNNNNNNNNNNNNNNNNNNNNNNNNNNNNNNNNNNNNNNNNNNNNNNNNNNNNNNNNNNNNNN
NNNNNNNNNNNNNNNNNNNNNNNNNNNNNNNNNNNNNNNNNNNNNNNNNNNNNNNNNNNNNNNNNNNNNNNNNNNNNNNN
NNNNNNNNNNNNNNNNNNNNNNNNNNNNNNNNNNNNNNNNNNNNNNNNNNNNNNNNNNNNNNNNNNNNNNNNNNNNNNNN
NNNNNNNNNNNNNNNNNNNNNNNNNNNNNNNNNNNNNNNNNNNNNNNNNNNNNNNNNNNNNNNNNNNNNNNNNNNNNNNN
NNNNNNNNNNNNNNNNNNNNNNNNNNNNNNNNNNNNNNNNNNNNNNNNNNNNNNNNNNNNNNNNNNNNNNNNNNNNNNNN
NNNNNNNNNNNNNNNNNNNNNNNNNNNNNNNNNNNNNNNNNNNNNNNNNNNNNNNNNNNNNNNNNNNNNNNNNNNNNNNN
NNNNNNNNNNNNNNNNNNNNNNNNNNNNNNNNNNNNNNNNNNNNNNNNNNNNNNNNNNNNNNNNNNNNNNNNNNNNNNNN
NNNNNNNNNNNNNNNNNNNNNNNNNNNNNNNNNNNNNNNNNNNNNNNNNNNNNNNNNNNNNNNNNNNNNNNNNNNNNNNN
NNNNNNNNNNNNNNNNNNNNNNNNNNNNNNNNNNNNNNNNNNNNNNNNNNNNNNNNNNNNNNNNNNNNNNNNNNNNNNNN
NNNNNNNNNNNNNNNNNNNNNNNNNNNNNNNNNNNNNNNNNNNNNNNNNNNNNNNNNNNNNNNNNNNNNNNNNNNNNNNN
NNNNNNNNNNNNNNNNNNNNNNNNNNNNNNNNNNNNNNNNNNNNNNNNNNNNNNNNNNNNNNNNNNNNNNNNNNNNNNNN
NNNNNNNNNNNNNNNNNNNNNNNNNNNNNNNNNNNNNNNNNNNNNNNNNNNNNNNNNNNNNNNNNNNNNNNNNNNNNNNN
NNNNNNNNNNNNNNNNNNNNNNNNNNNNNNNNNNNNNNNNNNNNNNNNNNNNNNNNNNNNNNNNNNNNNNNNNNNNNNNN
NNNNNNNNNNNNNNNNNNNNNNNNNNNNNNNNNNNNNNNNNNNNNNNNNNNNNNNNNNNNNNNNNNNNNNNNNNNNNNNN
NNNNNNNNNNNNNNNNNNNNNNNNNNNNNNNNNNNNNNNNNNNNNNNNNNNNNNNNNNNNNNNNNNNNNNNNNNNNNNNN
NNNNNNNNNNNNNNNNNNNNNNNNNNNNNNNNNNNNNNNNNNNNNNNNNNNNNNNNNNNNNNNNNNNNNNNNNNNNNNNN
NNNNNNNNNNNNNNNNNNNNNNNNNNNNAATTCATGAATCGCACCAGTCAACTTAGAATATTGATGCGAATATAATATAA
AAATTTCAAAGTTTTTCGTGACTATTCAAAAAAATTCAAAAAATTTATTCGTAAACGTCCAAAAAATTTAAAAATCAAAA
AAAGTATATATAAACACCTCAAAAAATTCATTAATCGCACCTGGTACCCTAGAATATCGATACTAATAAAATATAAAAAT
TTCACATTTTTTCGAGACTACCGGAAAAATATCAAAATTTTTAATTCGTAAACGTCTGAAAAATATAAAAATCAAGAAAA
AGACATTAAAACATCTCAAAATATTCTCGAATCGCATCAATCACCTTAGCATATCAATACGAATAAAATATCAAAATTTC
ACATTTTTTCGTGATTGCCAAAAAATATCAAAATTTTTAATTCGTAAACGTCTGAAAAATATAATAATCATGAAACAAGA
CATTAAAACACCTAAACAAATTCCCGAATCACTCTAGTCACCTTAAAATATCGATACAAATAAAATATAAAATTTACCAT
TTTTCGTGACTGCCTGAAAAATATAAAAAAATATTAATTCGTAAACGTCTAAAAAATATAAAATTAAGAAAAAGGTATAA
AAATAACTCAAAAAATTCCTGAATCGCGCTAGTCACATTAGAATATAGATACGAATAGAATATTAAAATTTTATATTTTC
TCGTGACTATCCGAAAAATATCTAAAATTTTATTTCGTTAATGTCGAAAAATATATAAATCAAGAAAAATACATAAAAAC
ACCTAAAAAAATATGATAATTTCACATTTTTTTGTGATTGCCCGAAAAATATATTGAATTTTAATTCGTAAACTTTTGAA
AAATATAAAAATCAAGAAAAAAAATAAAAACAGCTTAGAAAATTCCCGAATCGCACTAGTCACCTTAGAATATCGATACA
AATAAGATATCAAAATTTCACATTTTTTTGTGACTTCCCGAAAAATTTCAAAATTTTTAATTTGTAAACGTCGAAAAATA
TAAAAATCAAGAAAAGACATAAAAATACCTTAAAATATTCGTGAATCGCACTAGTCTCCTTAGAATATCGATACGAATAA
AATATCAAAATTTTACATTTTTTTGTGACTGCCCGAAAATATCAATAATCTTATTTTGTAAACGTCCGAAAATATAAAAA
TCAAGAAAAAGCATAAAGACACCTCAAAAAATTTCGGATTGCACCAGTCACCTTAGAATATTGATACGAATAAAATATCA
AATTCTTACATTTTTTAGTGAGTGCCTAAAAAATATCAAAATTTTTAATTCGTAAACATCTGAAAAATATAAAAGTCAAA
AAAATTATATAAAAACACCTCAAAAATTTCTCGGATCGCATCAATCACCTTAGAATATTGATACGAATAAAATATCAAAA
TTTTAAATTTTTTTGTGATTGCTCGAAAATACTAAAAAATTTAATTTGTAAACGTCAGAAAAATATAAAATTAAGAAAAT
GATATTAAAACACCTCAAAAAATTCACAAATCGCACCAATCACCTTCGAATATCGTTACGAATAAAATATCAAAATTTTA
TATGTTTTTATAATTCCTTGATAAACATAAAAAATATTGATTCGTAAACATTCGAAAAATATAAAAATCAAGAAAAAGAC
ATAAAAACACCTCAAAAAATTCCTGAATCGCACCAGTTACCTTAGAATATCAATTTGAATTAAATATAAAAAATTTTAAT
TCGTAAACGTTCAAAAAATATAAAAATCAAGAAGAAGAAATAAAAACCAATCAAAAAATTCCTGAATCGCCCTAGTTGAT
GTGCCGCGAAATCTTGGCACATTTGATGCTCAAAAACTAAGAATTAGTACTAGAATCGAGTGTATTTATGTGGATATAAT
GTGTTTCGTAATGTTTGTACAGGTGGAACATGTGGACGTGAAAAAGGAAAGAAAAGAAGGATGCTGATAACCAAATGACA
AGTGAAGACCACGGACCCCATTCCGTGCCATGGTCAACTAAATGAGCCATCGTGAAGCTTGTCAAGAGGAAGCAGTACAC
TAGAAGTTGATGCAACTGATGACAAAATTCTCCAAGTGAAGACCACGAAAGTTATTACGGGCAGTTGTCCTTGTTACAGA
TCATGGTGTTGTCCGTGGAGATAAGTCAGGAAGAAGACTTCAAGGAGCCATATTATGGGTTGGCCAAGTAAAGACCATGG
ACGCCCAGACGGGCCGTGGTTATCATGATGGGTCGTGGTGATTATCGTGATGCATTTCCAGTGGGTAGACCTCAAGAAGC
TGAAAAGTGAATTTTCCAAGTTAAGACCACGGGTACCTAGACGGACCGTGGTCATTGTCACGAGCCGTGGTGACGTCCGT
GACACGAATCCAGTGTGCAAGTCTTGAAGAGTCGATTTTGGGTGAGTCCAAGTCAAGACCACGAAGGGCTTCACGGACCG
TGAAGCCCTTGACGGGTCGTAGAGTTGTCCGTGAAGTGCCCAACATTTCAGTCCTACTTCAAGTAGGACTCTTTATAAAA
CACTATTTTTGAATTAATAAGGGCGTTTTTAGTTTTTATCTGATCTTACCTTAAAGAAGGAACGTGTTTTCCATTATGTT
GAGCTTTTGATTATCGACTTTAACATTGAATTAAGTTCGAAGTTTGGATTTCCAATTCTTGAATATCGAAGTGGCTTATT
GATTTGCTTATTCTCGTAAGTACTATTTTTACATGTTTTCATTGTATAATTCTGATTGTTTACGTGAAATCATGAGTGAC
TAAACACCACCACTGGGGTTGTGGGATCCATGACGTAATTCTAATTGTAATTTCGTAAAATGAGTAAAAGGCGATTTATG
TTTACAAATTGTAATTTAGCTTTCGTTATTCATGTATTCTGATGAGTGAACGAATTAGAATGAACCTGTATCTATCATTT
GTTCAAGAGAAAAATGATAGTTCGGAAAAAGTTAAATTAATCTGATGAAATGGAGTCGAGGTTTCAGTTCGAGAGAAAAG
AATCTTAACACTATTGTAAGCGAGGGTAAATCGTGTAACACTCTAGGACCGAGAGGACTTGAGTGAGATTATCTGAGTAG
ACTGAGAAGTGTCAGATATAGCTAACTCACATGTATTTTGTAGAGGTAAATTGCTTGAAACTTAATTACAGAAAAACATT
AGACGTAATGTTATGGGGAACACAATCCTAGTTTCATTTAAGTATTGAAACAACTTTAAAACTGATATTTTGTTAATTGT
TGAATTAGACTTTAGTTTTACAACTTTGGTGACTAGAACATCACTATAAAACCAATTTTATTTTCTGTAATTGTTTCGTT
AGGAAATAGTAATGACATTTGAGTAAAATGCGACAGTGAAATCATTTCTGTAAAGAAATTCTCTGGGGGATCGACCTCAA
CTCACTTTGAGTTCTATACATTGACTTCGATCGTTTATATCTCTTAATTGAGGTGTAATTTGGACGTATCAAATTTTGGC
GCCGCTGCTGGGGAATTTCAATTCAGAAGTGTTTTACTAGCTTTTATTCTTAGTGTAGTTAGATTTCCTAATTTTACCTA
TTGTTCTTTGTCTGTGTCTCTTTTAGGTGAGTTCGACTGTGTATGCCAAATACCAGAAGCAGGGAGTCCCATTAGTCCCG
TATGATCCAGAACTTCAGAAAACAATCGTAATATGGTGAGCACACAAGAACTTGAGGCGCAAAGACAGAGATTTGGATCA
GAAGCTGAAACCATTGCAAGAGGTATTCAACCGAATGCTGTGAACAACCAACCTAGGGTAGTGAATGAAAACATAGCTGT
GGATTGAGTCATTTCTCCCACCTCCCCGCCTACCGCCAACCAATAGCTCCAAGGGGTAGACCACAACCTCCAGCTCATAT
GAGTTATGAATATGATGATGTAGGCTTGGATGGAGATGGAGCCACTGAAGCGATAGTGTTACCTGTACTACCTCCAGGCG
TTAAGTTCACAATAACCAGCACTATGATTCAACTGCTAAGTCTGAAAGGTATGTTCAGGGGTGCAGCAGGTGATGATGCT
AACTAGCATTTGATGAACTTTGTGGCGATTTGCAAATCGCAATAGATTCCTTGAGTAATCCAAACAACGATGAGATTGAG
GCTGTTTCCTTTATCTCTTACTTGAGAGGCAACCAACTGGTTGAATGAGATGTCGGTTGACTCAATCAAGACTTGGACTA
AGTTGAAAGAGGCTTTCCTGGAGAGATTCTTTCTGGAATCAAAAGAGCTGTAGATGACAGATGAGATCAGTGCCTATAAG
CAGCTACCAGGAGAAGCGATGCATGACACTTGGTGGAGATTCAGCCAAAAGCTAAAGAAGTGCCCAATCCATGGTCTCAC
TGAGAGACATCTAAAACATGCATTTTACAGGTCTTTAAATTATGTCACTAAACATGTTGTTGATGCAGTGTGTGGAGCAT
CATTTATGAGAAAGCCATTCTCAGAGAGCATGCAACTGATAGACAAAGTGTCAAAGATTAACAGGGCATGGTACACCAGG
GATGCAGAAGTAGGAGATTTGGGGTACACATTTGAACTGTCAGCTGAACAAAGGAAGAGAGAAGAAGAAAGGGACCAGGA
TATGGCACACATAAGGACCCAAATAAATCTACTCACGAAGCATATTGTCTCCAAGTCTGAAAAGGTAAATGTTGTGAGTC
AACCAAACAGGTTTGAAGATCAGGATATTGATTTAGATGAGGAGGCAAATTACCTGGGAAACCAATGAGGTTTCCGGAAT
TATAACTCAGGAAATCGGGTTTATAATTCTGGAAATGCATGTCGAAATTACTCAAGGGAATGACAGTATGATAGGCCAAC
AACTAGAGAGCAAGGAAACTGGTAGAACAGAGATGGGTATAGAAATGACCGCAGTGGTGTCTATGTGCACCCAGGTAATA
GAGACCGGGCAAGTGGTAGTTCCAACGGGTCTAAGCTGGAAGACATGTTGGCCAAGGTGCTCCAAAGAGTTGAATCAACT
GATGTGTGGGTAAATGAGATGAAAGGTGACTTCTCTAGTATGAGTCAACTGGTAGATTCTCACACCACCTTTATGAAGCA
AATTGAGCAGCAGTTGGGGCAACTTTCAGCCTCATTAAATCCGAGGAAGAATGGGTCACTACCAAGTGACATGATCCAGA
ACCCTAAGAAGGATGAGCATTGGATGGCTATCGCCACCAGGAGTGGTAATACTGACCCAATTTTTGTAGGTACTAAACAT
GAGCAGGTATTGGAACAAGCTGGAAGAGAGGAGGATGAAGCTAAGCAAGTAGATGACTTGGAGGATGCTCAACCAATAGC
CAAACCAACATGAGCGAAAGAAAAAGAGGTTGAGGGAACCTTGCCTTTACAACAAATCCCAAGACCACCTCCTCCTTTCC
CTCAAAGGCTTAAAAAGAAAGCCGAAGATGGGAAATTTTCTAAGTTCATCACCATGCTGCGACAACTGTTAGTAAACATC
TCACTGGTGGAAGTACTAGAACAAATACCAGAATATGCCAAGTTCATGAAGGACTTAGTCACAAAGAAAAGAGTTGTAAG
TATTGATTTGACTAACCATGTTCATCACTGCAATGCTATTTCTACCAGGTCTCTGGTGTAGAAGAAGGATGATCCAGGTG
CATTTACCATACCATACACTATCGGATCAATCAAATTTGCAAAGGCCTTGTGTGATCTAGGGGCTAGTATAAACTTGATA
CCGCTAGCCATCTACAAGCAACAGGGGTTAGGAGTTCCAAAACCCACAACCATGAGGTTGATGATGGCAGATAGGTCAGT
GAAGCAACTTGTGGGCATCCTATGTGATGTGCTCGTAAAGGTGGGCACCTTCATCTTTCCGAAAGATTTCGTGATCTTGG
ATTGCGAAGTAGATTTTGAGGTTCCCATAATTTTGGGAAGACCATTTATAGCCACGGGTCGAGCATTGGTAGATGTTGAG
TGAGGAGAACTGAAATTCAGACTCAATAAAGAAGAGGTAAAGTTTAATATTTGCAAGTCCATGAAGCAGCCACATGACAT
GAATGTGGTGTCTGCAATATAAGTTTTCGATGAAGAAGAAATAAGAGAAAGCATTGAAGAGAGGCTGAATGTTGAAACCT
TAGTTGCAGTGCTGATGAATTTTGAAGCTGATTTCCGGTCTGACTATGTAGAGACCATGAATGCTTTGCAGGGTATGGGA
GCACACTCTTATGCTCCAAAGAAATTGGACCTGGATTTGAAAAACAGGCCAAGTCCTCTAGCAAAACCATCCATTGAGGA
GCCACCTATGCTGGAACTGAAACAGTTACCCAGTCACAATGTATTTTTGGGAGCTAACAACACTTTACCTATGATTTTGG
CTGCAGGTTTGAATGATGAACAAGTACAAGCTGTGACCAAAATGTTGATTAGGTACGAAAGGGCTATTGGGTGGACCATT
GTTGACATCATCGGGATACCTCCGGGTATATGCACCCATAAGATCCAACTTGAGGAGGACTGCAACCCAAACATGGAACA
CCAGAGGAGGTTAAACCCACCTATGCAAAAGGTGGTAAAAAATAGATAATCAAGTGGTTAGATGTTGGGGTGGTATACCC
CATCTCTGATAGTCACTAGGTCAGTCCAATGCAATGTGTGCCCAAAAATGGTGGTATAAATGTGGTCGTGAATGCAAAGA
ATAAGCTAGTCCCACAAAGACCAGTTACGGTATGGCGAGTGTGTATGGAATACATGAAGCTGAACAAATGGACCTTGAAG
GATCACTTCCCAATGCCTTTTATGGACCAGATGCTTGACAGGTTGGCTGGAAAAGGGTGGTATTGATTCTTAGATGGATA
CTCTGGCTACAACCAGATATCGATTGCTCTTGAAAATCAAGAAAAGACTACCTTTACATGTCCTTATGGCACTTTTGCAT
TTAAACGCATGCCATTTGGACTATGTAATGCACCAGCAACTTTCCAAATGTGTATGATGTCTATCTTCTCAGACATGGTG
GAGGACACTCTGGAGGTATTCATGGATGACTTTTCAGTGGCAGGTGATACTTTTGATGATTGTTTGCTGAATCTTAGCAG
TGTCCTATAGAGATGTGAGGAGGAAAATCTAGTGCTGAACTGGGAGAAATGTCATTTCATGGTTAAAGAAGGCATAGTCC
TTGAACACAATGTGTCACAGAAAGGGATTGAGGTCAACAGGCCAAAATTGAGGTGATTGAAAAGTTACCTCCGCCGATCT
GTGTGAAGGGTGTTTGAAGTTTCTTAGGACATGCCGAATTCTATAGGCGTTTCATTAAGGACTTCTCCAAAATTGCACAC
CTCATGTGCAAGCTTTTGGAGAGGGAAGTGAAATTTATCTTTGATGAGGCATGTCTCAGAGCCTTCGAATGCCTAAAAAA
GCAGCTGATTTCTGCACCAGTGATCATTGGCCCAGATTGGGCAGAGCCATTTGACGTAATGTGCGATGATAGTGGTATTG
CTTTAGGATTTATGTTGGGGTAGAAGCGCAACAAGATGTTTCATTCGATTTACTATGCTAGTAAGTCACTGAATAGGGCG
CGGCGAAACTACACAGTTACTAGAAGGAACTACTGGCGGTGGTGTATGCTTTAGAAAAATTCAGAGCTTACTTGCTGGGT
ACTAAAGTGATAGTCCATACAGACTATGTAGCTCTAAGATACCTTATGGAAAAGAAGGATGCCAAACCAAGGTTGATCAG
ATGGGTGTTACTTCTTCAGGAGTTTGATTTTGAGGTTAAGGATAAGAAAGGTTGTGAGAACCAAGTGGCTGATCACCTGT
GGATGTTGGAGGCTGAAAAGAAAGAGGAACTCAAGCTCGACATAAATGATTCATTCCCGGATAAGCAGGTATTAATTACT
ATGTTTAATCTTATTCTTTGGTTTGATGATTTTCCTAACTTTGTTGTTAGTGATTTGATGCCGGAGGAGCTGGCATATCA
ACAAAGGAAGAGGTTCCTGCATGATGTGGGTAAGTATTTTTGGGATGAACCTTACTTGTAGAGGGTGTGTGCTGACAACA
TCATCAAGTGATGTGTTCCTGAAGTTGAGATGTTGCATATTCTAGAAGCCTGCCACTCCTCTCCGGTAGGTGGTCATCAT
GGAGGTGCTTAGACAACCCACAAGATACTTCAGTGTGGATACTACTGGCCCACAATTCATTAGGATGCAATGGACATAGT
AAGGAGTTGTGATGTGTGCCAGCGCCAAAGAGCCATCTCTCGGTGCCACGAGTTACCCATGACACATATTCTGGAGGTGG
AGCTGTTTGATGTGTGGGGAATCAATTTCATGGGCCCATTTGTGAGCTCTTATGGGCATAAGTACATATTGGTTACAGTA
GACTATGTGTCCAAATGGGTTGAGGCAGTTGCTTTGCCTAAGAATGATGGTAAGTGTGTTGCTGGTTTTATGAAGAAGAA
TATCTTCTCAAGGTTCGGCATAACTATTATCAGTGATGGCGGGTCCCATTTCTTCAATAAGGTATTCAGTTCTCTTCTGG
CTGAATATGGAGTTAAACAACACAAGGTAGCAACACCTTATCACCCACATACCAGTGGCCAAGTGGAGGTCTCCAACAAA
GAAATTAAAGAAATTCTGGCTAAAATGGTGAATGCCAACAGGACAGATTGGGCACAAAAGTTAGATGATGCTCTATGGGC
ATATCATAAAGATTTCAAGATGCCTATTGGTACCATATCAATTGGTGTTTGGAAAGGCATGTCATTTGCCGGTTGAGCTT
GAGCATAGAGCACTCTGGGCTTTGAAGAAATTGAACCTTAGTTGGAGCGAAACTGCAAACCTGAGATTGGATTAGATCAA
TGAGATGGACGAGTTATGTCTGAGAGCCTACGAGAGGTCTGCACTGTATAAGGAGAGGATGAAATCATGACAAGCATATT
GAGAAAAAAGCTTCACTCCTGTTGATTTGGCATTACTTTTTAACTCCAGGTTTCGTCTATTTAAGGTAACGCAGGTGTTT
CAGTCGGTGCATTGAGCTAGAAAATGATAAGGGAGAGAGGTTTAAAGCCAATGGTTTGCGAATCAAGGCATATTTGGGTG
TTCCAGAAGATGTGAAGATTGTGGAGGAATGTAAACTTGATGAAGTCTGAGTAATCAAGTAACCTGCGTCGCGCCGTGAC
GTTAAATTGTGCGCTGCTTGGGAGGCAACCTAAGATGTAATTGTATTAGGTACTTTCCTTTTTCCTTATTTTTCTTTGTT
TTTATAGAGTCACTGTGTGTTGATGTGTGCATGAGAAAATGGGCTAAAAATTGCACGAACTGGGTGCAGATTGCTCTTCA
CGATCAACCTCACGGTATGTGGTGCCCTTCATGGGAAACTTCACGGTCCGTCACTCTAAGCACCAACTTAAAGAAGCTAT
TGGAAATTTCAAGAAAAAGGTTCACGGAAGGGTTCACAGTCTGTCACGCCTTGTACGGACTGTCTAACCTCTCGTGAATT
ACAAGTAAGTCATTTGTCCCCAAGTCAGTTCCACTGACCACTATATGGACCGTGGTGACCTGCACGGGCACTTTCACGGT
CCATCCTCAACAACCCAGTCTTACCAATACCCGACCCACACGAAAGGAATAACTGAAATCAAAACGTTATTAAGTTCCTA
AAGCGCCAATGGTCATATTTTTCTCCCTATTCTCTCTTCATAACATTTATCACAATCATACCTAGGTTTCCATCATCCAT
AAGTTCTAAATTCTTAGAAAAATCGAAACCCTAGTTCTAGTGTCAAAGCATCAAAGCATCAAAGTGTGGGTCATTATTTC
TCTGAAGTAGTCGAACCATAAGTCTGCTCTCATTCGAAGTAAGTATCCTAATTCACTTGTTATATGCTTAATTTCATCTA
TAAACAAGTTAGAACTATGTATATTTGATCAAAATTAAGCATGATTGTGTGAGAACTGATCTTTGATGATATCTACTTAG
GAGGGTCTGATGTATTGTTGTGGGTTTATCTGAACTTTGTCTAAATTGGCTGTGATATTTTGTGGGGTAGTTGAATTTAT
GTAGAGCAGTGTTGATGTGGGAATATGTGTTTGATTGAATAAGTATTACGTTCAGTTGCCTGGTGTTTGATGGATATCAG
TTTAGATTGTGTACAGTTGATAATTTGTAAGTGGGTAGGATTGAAGTATATGTGTATTAGCTTAATGGTTAAGTGTAAGA
TCATGAGAGGTTTCACGGACCGTGGAGGACATCACGAGGTGTGAAACTACTCGTAGACTACACTTCGATTTCATCCACCC
AGTAGATAGGTTCACAAGCATGATCACGGACCGTGGTTCACTCCACGGGTCGTGAAACTGTCTGTGAACAACACTTGGTC
AATCCACTATTGCACATTGATTCCGTAATAACTCCACGAGAGGTTTTACGGACCATGGTTCACTCCACGGGTCATGAAAC
TATCCGTGAACAACACTTAGTCAATCCACTGTTGCACACTGATTCTGTAAGAACTTCATGAGAGGTTTTACGGACCGTGG
TACCTACCACGACCCGTGTGAGCTCTCGTACAGTTTACTTGGTTTGTAATTTTTTTCTTCTTTTATGTACTTTTATTTCT
GTCGTCTTTTGATTCTGTGGCCCTTCCCAATGATAGATTGGGTGACGTTCTTAAGGCAAGGCGTCACGATGTAATTACAC
AGGGGAAGTTTGAGTACCCGATGTGTGTCATTTTATTGATTTGTGTACTAATGAGTGTTGTGTTTCTCAGGTACTATGCC
TCCAAGAAGAAAGAACGCAGCCCTACAGTCAGCACCTACTGCTTCTCAATCCGAAGGTCATGGCGACTTCGAGTCTAGAG
TTCCGAGGTGCAAATTAATACCACCATTGAGTATCATTCACCTTGGGCTACTAGAGCACAAACACGGAGGGAAATTCTCC
AGGACACTCCTCCCCAGTCTGAAGAGGGAGGTAGTCGTTCCGGTGGCAGTGAGGAATCGGGAAGTAAATTTGATGTCGGT
TCGGGAAGCCAGCCTGCTACTGGTTCAGAAGGAAGTGCAAAGTCTGAAAGCGGATCTTAGGAAGATGCTACCACTTCTCC
ACCTGCAGTAGTATCAGAGGCTGCCATTGGAGCTCAGACAGAGACAACTGCTGCGGAGGGGGATGATGAGGTGACTCCAG
ACAATACAATGGTCTAGTATGTTAGCATCTGCAAATTTGACCCAATAGTGCGACAACAACTTATTGACTGTTTCAGAGCC
ATGTGGAGGGTGATCAGGTTGGAAGACTTCTTCGAACATGGAATTGTGAGCAAGTTGGGGGGGCAGGGGGTTAGAAAGAG
ATCACTCATGCCCGAAACTAGGGTAGTGATGGAAGACATCCAGGCATTCCAGAGATTTACAGGTTGTTCCAGATTCACCA
GTTTGAATGGATGACCAATGCTCTTGAAGAATACACCGACCATTTACCTCGAGAGTTCTATGCTATCTACACAACCACCC
TAATGAACATTGTTGCGGAGACTGAAACAACAAATCGAGCACATAAGACGCTTACAACCATATTGACTCCTTTATACACA
ATCAATATTCGGGGTAAGACTGTGAACATCTATGAGGAAATAATTAATAGGATGCTACATGGCCCTGAGTATACAACACC
AGCTTCTGTGGGACTATTTGAGGGAAAACATCACGCTGTCACTAGTGATTCGCGCATCATGTGTTGGATTTCCAGGTACA
TTGACACAGAAAGAGAAAAAGTAACATGAGTGAATGATCCACATGGTCTGATTACAAAGGCATCCCTCACCTTTCTAACC
AAGGTCTGGTGGTCAATAGTTCGAGCTCAACTGCGACCCATAACAAACGATAATACACTGTCTCCATCATTAGCATCATT
GGTTGCCTGCCTCATGGCCTGTTACCTTATGAATGCAGGTCGGATCATCGCCACAGAGATGTGAGATAGAGCGCTGAATG
AGCGAGCAAGTTTGTCGTTTCCCTGTCTGATAGGGAAACTTTATTTGCAGGTGAACATTCCTCCAAATAAGTTGGTGGAT
AAACAGGTTGAGGCATCCAAGATAACTGCAGCTTCTAAAATCCAGGATGTCAAGATAACTGCAGTTTCCAAACCGGTGGG
ACCATTAATGGTAGTACCCCATGCTCCAGTAGTCATCCCACAGGTTGCAGGCCAAACTGAGCAGGGTAAGCCATCACAAC
CAGCTTCGGGGGCACCATCATCGTTGTAACATCTGACAATTTAAAATGAATATGAAGAAGCTTGAAATTGGAAGTAGTCA
TTTTTGGAAAAAAATTCAGAATCTGGAAATTCGGCCAAGTGTGGAAATCAGTGAGTTTTTGGCCAACTTTGAGCAGTCAT
AACTCCGAGCTCAGGATGATCCAGGAGTAGTCCCAGTTATGTTTGGAAAGCCCTTGGAACGATATTTCCAACGCCACCGA
GTTTGCTCGATTCCGAGTTCGTATGAGCGAGTTATGCCCTTTGAAAGTTGGGCAGTTGGCAGGGAGTCCGTCCGGAAATT
TAAGGGCATTTTGGTCTTTTCACAAATCATTTCTTTTGAGGTTATATTGTTGTGTTAGGCTGATTGTGGATCATTTTTGT
TCCATTTTAAAAGAGTAAGAGTTAGGGTTCTTGAGTGAAGAAGAGAAGAAGAGAGAAAGAAGAGAAGAAGAAGAAGTGGG
AGCTAGGGTTGTGGATGCAAGACGTTTTCTTCATCAAATTTCTTGGGGAATCTTAGTAAAGGTATGGGAGTTCTTTATCT
AGGGCAAGCTATCACCCTAGATCCAATTTCAAATGGTTTTCAACTTTTCCAAAGTTTGTGAAAAAGCCTAATTTCTACTC
AAACTCATGGGTTTTTGCATGAAACGATTTCAAATGATAAGTTATGATATTATTGATGTTTATTTGATGTTTTAAGATGA
AAAACTCCATGAATCCTTGTATTCTACAAAACCCCAAAATGTGTTTATGAAGTGGGTCTATTTCTATAAATTCAAAGTTG
ATGGAATTATGTGTAAAGTGAATTGTATTGATATCTCTTGTGTTGTTTAATGTTTATTCATGATTAATTGTTGTTAATGG
GTGAATTAAGGGTGGTAAGCCTTATGAGTGAAGTATTGGTGATTACTTGGATTTTTGGTGATTTTGGCTATGGCTTTGAA
TTATGGTAAGAAAGCTTGAACTCTCTTTATTGAATTAATTGTTGTTGGTAGGTTGAATCCACCTTTGGTGGAAGTGTTAT
ATCTTGTTCTTGTGTGGTATTATTGTGAATTGTAGCCATGAAGGCATTGGGGAAGTTGTTGCATAATGTTGGAATATTGT
ATTATTGTGAATTGAGGCCATGAAGGGAATTATATGAGTGTTATTGTATTGTTATATTATTATATATGAATGAGGCTATA
TGTAAAGTCCTATATGAAGCTATATGTAAAGTTTTATGTGAAGGTATGATGTGAATGAGTTTTATGTGAAGCTATATGTG
AAGGTATGATGTGAATGAGTTTTATGTGAAGCTATATGTGAAGGTATGATGTGAATGAGTTTTATATGAAGCTATATGTG
AAGGTATGATGTGAATGAGTTTTATGTGATCTTGTGATGATCCTATGTAAAGTGGATATCATTGTGAGTTAAAGTATGAT
TTCTCATGATGTATATAAGAAATGATGTTGGATTATGAAGTATCCTTAAATGAAAATGTTGTGACTTGGTTGGTAGACTA
AAGTGTCCCTCCTTGTTACTTAAAGTCTTGAATGCATGAATGTGTGAAATGGGCAGAACTAAGAAATGGTGCCCTTTCTA
TAAATGCTAAAAGAGGAATTCTAGGCCAAGACTTGAATCAGCAAAACTAAGAAATGGTGCCCTTTCATAAGTCTAGCTTT
CCTAAGTAAATGTAAAACCATGAAATCGGTAGACCTAATGGTGGTAGCCCTTCTCATGTGTGAAATGATGAACCTTGGAT
CGGCAGGCTTAAGGCACCCTTAATGAAAAATCGATAGGCCTAAGGCACCCTTCCAGGGGGATTTAATGAGCTATCCTTAT
GACCCTTGATTGGCCATGACTAAGAAATGGGGCCTTTCTTGGGAAGAGGTACTATGAGTTGGTTGAACTAGAAAAGGAAC
CTTCTCTAAGTACATATGTGATTGAATACTCTATGGGAAACAAGGCTAGCACCGAGTGGATGTGGTTAGGAAGGTGGCCT
AGTTGAGTATGAGATTAGGCACAATGAACTTCCTTGGACATCCCCTAAACCATGTGCCTACATGGGTTGCTTACTAGTTC
TACCTTTAGCAAGTAGAACAACCTCCACGGAGTAGGATAGACTCTGGATTCCATACCTAGCTAGTATGGTCTACGTCGGT
TATGCCTATTCCCATCATGTGGGATGCGCACTCTAGTTATTGGATAGGTTCTACAACGTGTAGGTAGTAGTATGAGATGC
TATCTACACATGGCACGAGTAGGCTTTGAAGATACTAAAGTGAGTTCCCTAAGTTTAACGACTATTATGTGAAAGTCCCC
TTATGTGCTTGAATGTCTCCAAAAATGGTTTCTTAAAGAATGTTGGTCTATTGATGTTATGTTGTAAAGGAAATGTCATT
ATCTAAGGTAATCTTGAGGAACACTTAAGTGTGCTTGAAGAGGTTGTATGGGTGGTCACTTCTTGTCTTAGTCAAGTGTG
TCTTAAGGTTATATTAGGTAGAGGTCCTATGGTAATGAAATGACATGTGTTCCTTTAAAGTTAAGCATGAGTTGTATATG
AATATATGTTGAGTACGTATACGGTTGGCTATGGTTTTATATGTGAACATTGACTTAGTATGTTATATTGTAATGGTAAA
TTTCCTTATCTATGGTAACACTCAGGTGTATATGAAGAGATTGTATGGGCGGTCACTTCATGTTTCACTTAAGTGTGGCT
TTGGGTAACTTGAGATAGAGGTCAAGAAATGATGAAAAGGCTTACTTGTCAATTATGTTCATGTGTTGTACATTGGTACT
AGTTGTGCATTATGGCTTGTGATATGAAGCATGATAAGTGGTAAGTTCACATTTGGTGGCCTTAGGATGATTCTTTAGTG
TGGATGGTGGTATGGGACGCTATCCATACATTGCACAAAGTGTTTTCCAAGGGTTACTTGAGGTGGATAGTTTAAGGTGA
AGGAATGGGTTATGTGTGGAGTATGTGCTAAAGTGGTTAATGACTTGTATGTTGGTTATGGTTGGATATTGTGACTCTTA
TACTTGAATTTTTTTTCATGAAGTTTTACCAAATGGCATAAAAGCATGTTTCTCCAATAAACGTCCCTTTTAGCATGTTT
TTGCATGGCTTCCATACTTAATACTTAATTGTGCTAACCCCTTTCTTTCCCTTTTTGACTAAAGTGTAGGGATTTGGAGA
TGGTGACATGTCATGGCTATTTGATAGGTTTCTAAGTGTTGAAGATGAAGACTATTCGAGGACAATACCCCATATGTTCT
TTTATGTCTTTTTAGTATTGTTTAAGTTGTGTATGGGATTGGTCCCGAATTTTGTACTCTAAAGTATTAGATGGTTTTGA
GACATCATGTATAAAGTCTAGAAAGTCTTCCGCTTGTTATTGTTTTTTTTAAAATGAAATGTTTTCTTGGTAAAGAAAGT
TTTTAATTCCTTATGGTTTTAGTGTCTATGCGATGAATGAATGCTAAGAGGCTTGTATTAGACCTCTTCGAGGTCGAGTA
CGCCGGTTACGACTAGGGGGTGATCCTGGATCGTGACAATCGTAATCAGCTACAGACTCCTAGGCTACAGGTACTTATAT
CACTCTCCCCACTGCTTTCTTTGAAAGGTTAGTTTCAGATCAGTGACAGTCCAGGACTTTGGTCGACCAAATCGTCAACT
GGATGCCTCAACTAATTGAGCGAGATGTGTTAGCCGCAAAAGGAGATAAAAAGATGAAATGCGAAAAGAGCTTACTGTTT
TGAAGAACATAATGGATGTCTTGGAGGCCCATGTCCAAACACAGTTGCAGGCTGCCAGATCGGGCAATAATGAAGAGTTT
TAGAAACAATTGGCCGAAATGCGAGCCCAAGTTGCTAAACTGGCTGAAAAGCCAGTACAGGTGCCCACTCCCGTCATGCC
AGATTCATTAATGAAGATATTTGATGAGCAGCCTACTACTCAGTCTCTTGACAATATCTGGGGAGAACTCCCTAAGAGTA
AGTTCGGCAAGAGGAAACACAGAGCCGGAGAATCTGGTGAGGAGATACTTGCTGACCTGTCCAGAGAGGTAAGAAGGCAA
GAAAAGAAAAGTAAAAGAAAATAATGGTTGCTTGGGATGTGCTGAAATGAAGTAAAAAAAGGAATCGCTCAGAAAAGAGT
TGCGTGCAAACGAAACTTTGGAAAACCAAGGGACTAGTCACTCACAAACCCAATTGTCCATTCCCTAACCCGAGCCTATG
TTACAAGCCGATTAAGTCCTATAGTGATCCTATTCCGGGTGTTTGAAAGATAGAGCATAGAAAGTAAGGGCAAGCCTGTG
GTAGTTTGTTATTAGTGTTAGAAGTTCTTTGAGAGTGCGAGCGTAGTACTTAGTCCCAATTAACATGAGTGGGGGACTTC
TTTGGTGTGAGGAAACAGTGATTGCATTTGAGAGTGGATTGTGTTAGCTGAGAATTCACAGACATAAGCATGGTCGACTG
TGAGTAATGAGATGTCATAGATTAATCCTTGCATGTTAGATCCATGGTTTTGGATACAAATTGTGTTTGAGAGGGTTGCT
GCGTGGTTGCAAAAGTGTTTGAATGATTTGAGGGCTGAAAATATTGTTTTCTCATCACTTGAGGACAAGTAATGGTTCTA
AGTTGAGGGTATTGATGTGCTGCGAAATCTTGGCACATTTGATGCTTGAAAACTAAGAATCGATACTAGAATTGTATTTA
TGTGGATATAATGTGTTTGGTAGTGTTTGTACAGGTGAAACATGTGGACGTGAAAGAGGAAAGAAAAGAAGGTTGCTGAT
AACCAAATGCCAAATGAAGACTACGGAGCCCATTATGGGCCGTGGTCAACTAAACGAGATGTCGTAAAGCTTGTGAAGAG
GAAGCAGTACATTAGAAGTTGATGCAGCTGATGAAAAAATTCTCCAAGTGAAGACCACAAGAGTTATTACGGACCGTTGT
CCTTGTCACGGATCGTGGTGCTGTCCATGGAGATAAGTCAGTAAGAAGACTTCAAGGAGCCATAGGGGTTGGCCAAGTAA
AGACCATGGACGCCCAGATGGGCCGTGGTCATCATAACAGGTCGTGGTGATGATCATGATGCATTTCCAATGGGTAGACC
TCAAGAAGCTGAAAAGTGAATTGGCCAAGTTAAGATCACAGGTACCTAGATGGACCGTGGTCATCGTCATGAGCCGTGGT
GACGTCCGTGACAAGAATCCAGTGTGCAAGTCTTGAAGATTCGATTTTGGGTGAGTCCAAGTGAAGACCATGATGGGCTT
CACGGATCGTGAAGCCCTTGATAGGTCGTAGAGCTATCCGTGAAGTACCCGACATTTCAGTCCTACTTCGAGTAGGACTC
TTTTTAAAACACTATTTTTGAATTAATTAGGGCGTTTTTAGTTTTTATCCGATATTACCTTAAAGAAGGAATGTGTTTTC
CATTATGCTGAGCTTTTGATTATCGACTTTAACGTTGAATTAAGTTTGAAGTTTGGATTTTCGATTCTTGAATTATCGAA
GTGGCTTGTTGATTTGCTTATTCTAGTAAGTACTGTTTTAACATTTTTTCATTGTATAATTCTGAGTTCTGATGAGTGCA
CGCATTAGAGTGAACCTGTATCTGTCATTTGTTCGAGAGAAAAATGATAGTTAGGAAAAAGTTAAATTAATCTGACGAAA
TGGAGTCAAGGTTTAAGTTCGAGAGAAAAGAATCTTAACACCATTGTAAGCGAGGGTAAATTGTGTGACACTCTAGGATC
GAGAGGACTTGAGTGAGATTATCTGAGTGGACTGATAAGTGTTAGATGTTTCTAACTCGCATGTATTTTGTAGAGGTGAA
TTGCATGAAACTCAATTACGGAAGAACATTAGACGCAACGTTTGGGGAACACAATACTAGTTTCATTTAAGTATTGAAAC
AACTTCAAAACTGATATTTTGTTAATTGTTGAATTAGACTGTAGTTTACAACTTTGGTTACTAGAACATCACTATAAAAC
CCATTTTATTTTCTGTAATTGTTTCGTTAGGAAATAATAACAACATTTGAGTAAAACGCGACAGTGAAATTATTTCTGTA
AAGAAATTCTCTGTGGGATCGACCTCAACTCACGTTGAGTTCTATAAATTAACTTCGACCGCTTATATCTCTTAATTGAG
GTGTAAGTTTGGACGTATAACCAGTAACCTTAGAATATCGATAAGAATAAAATATCAAAATTTTATATTTTTTCGTGACA
ACACTAAAATATCAAAAAATTTAATTCGTAAGAGTCCGAAAAATATAAAAATTAAGAAAAAGACATAAAAATACCTCAAA
AAAATCTCGAATCGCACTAGCACCTTAGAATATCGATACGAATAAAATATAAAAAAATTTACATTTTTTTGTGACTGCCC
AAAAAAAATATCAAAAAATTTAATTCGTAAACGTCCGAAAAATATAAAAATCAAGAAAAAGACATAAAAACACCTCAAAA
AATTCTTGAATCGCACTAATCACCTTAGAATATCGATACAAATAAAATATAAAAAATTGACATTTTTATGTGACTGCCCG
TAAAATATTAAAAATTTTAATTCGTAAACGTCTGAAAATATAAAAATCATGAAATAGACATAAAAACACCTCAAAAAATT
CTCGAATCGCACCAGTCACCTTAAAATATCGATATAAATAATATAATATTAAAATTTTACTTTTTTTCGTGACTGCCTGA
TAAAAATTTTTAATTCGTAAACATCTGAAAAATATAAAAATCAAGAAAAAGACATAAAAACACCTAATAAAAAAATTTCA
AATCGCACTAGTCTCCTTAGAATATCGATACAAATAAAATATAAATATTTCACATTTTTTCGTGACTGCCCGAAAAATTA
AAAAAAATTAATTTGCAAACGTCTGAAAAATTTAAAAATCAAGAAAAATACATAAAAATACCTCAAAAATTCCCGAATTG
CCTAAATTACCTTAGAATATCATTACAAATAAAATATCAAAATTTTACAGTTTTTCGTGAATGCCCTAAAATTATAAAAA
AAGTTAATTCGTAAACTTCCGCAAAATATATAAGTCAAGCAAAAGGCATAAAAACACCTCAAAAAATTCTCGAATCGCAC
CAGTAACCTACGAATGTCGATACAAATAAGATATGAAAATTTTACATTTTTTCGTGACTGCCCAAGAAATATCAAAAATT
TTAATTTGTAACCGTCCGAAAAATATAAAAATCAAGAAAAATACGTAAAAAACACCTCAAAAAATTCTCGAATTGCACCA
GTCACCTTAGAATAACGNNNNNNNNNNNNNNNNNNNNNNNNNNNNNNNNNNNNNNNNNNNNNNNNNNNNNNNNNNNNNNN
NNNNNNNNNNNNNNNNNNNNNNNNNNNNNNNNNNNNNNNNNNNNNNNNNNNNNNNNNNNNNNNNNNNNNNNNNNNNNNNN
NNNNNNNNNNNNNNNNNNNNNNNNNNNNNNNNNNNNNNNNNNNNNNNNNNNNNNNNNNNNNNNNNNNNNNNNNNNNNNNN
NNNNNNNNNNNNNNNNNNNNNNNNNNNNNNNNNNNNNNNNNNNNNNNNNNNNNNNNNNNNNNNNNNNNNNNNNNNNNNNN
NNNNNNNNNNNNNNNNNNNNNNNNNNNNNNNNNNNNNNNNNNNNNNNNNNNNNNNNNNNNNNNNNNNNNNNNNNNNNNNN
NNNNNNNNNNNNNNNNNNNNNNNNNNNNNNNNNNNNNNNNNNNNNNNNNNNNNNNNNNNNNNNNNNNNNNNNNNNNNNNN
NNNNNNNNNNNNNNNNNNNNNNNNNNNNNNNNNNNNNNNNNNNNNNNNNNNNNNNNNNNNNNNNNNNNNNNNNNNNNNNN
NNNNNNNNNNNNNNNNNNNNNNNNNNNNNNNNNNNNNNNNNNNNNNNNNNNNNNNNNNNNNNNNNNNNNNNNNNNNNNNN
NNNNNNNNNNNNNNNNNNNNNNNNNNNNNNNNNNNNNNNNNNNNNNNNNNNNNNNNNNNNNNNNNNNNNNNNNNNNNNNN
NNNNNNNNNNNNNNNNNNNNNNNNNNNNNNNNNNNNNNNNNNNNNNNNNNNNNNNNNNNNNNNNNNNNNNNNNNNNNNNN
NNNNNNNNNNNNNNNNNNNNNNNNNNNNNNNNNNNNNNNNNNNNNNNNNNNNNNNNNNNNNNNNNNNNNNNNNNNNNNNN
NNNNNNNNNNNNNNNNNNNNNNNNNNNNNNNNNNNNNNNNNNNNNNNNNNNNNNNNNNNNNNNNNNNNNNNNNNNNNNNN
NNNNNNNNNNNNNNNNNNNNNNNNNNNNNNNNNNNNNNNNNNNNNNNNNNNNNNNNNNNNNNNNNNNNNNNNNNNNNNNN
NNNNNNNNNNNNNNNNNNNNNNNNNNNNNNNNNNNNNNNNNNNNNNNNNNNNNNNNNNNNNNNNNNNNNNNNNNNNNNNN
NNNNNNNNNNNNNNNNNNNNNNNNNNNNNNNNNNNNNNNNNNNNNNNNNNNNNNNNNNNNNNNNNNNNNNNNNNNNNNNN
NNNNNNNNNNNNNNNNNNNNNNNNNNNNNNNNNNNNNNNNNNNNNNNNNNNNNNNNNNNNNNNNNNNNNNNNNNNNNNNN
NNNNNNNNNNNNNNNNNNNNNNNNNNNNNNNNNNNNNNNNNNNNNNNNNNNNNNNNNNNNNNNNNNNNNNNNNNNNNNNN
NNNNNNNNNNNNNNNNNNNNNNNNNNNNNNNNNNNNNNNNNNNNNNNNNNNNNNNNNNNNNNNNNNNNNNNNNNNNNNNN
NNNNNNNNNNNNNNNNNNNNNNNNNNNNNNNNNNNNNNNNNNNNNNNNNNNNNNNNNNNNNNNNNNNNNNNNNNNNNNNN
NNNNNNNNNNNNNNNNNNNNNNNNNNNNNNNNNNNNNNNNNNNNNNNNNNNNNNNNNNNNNNNNNNNNNNNNNNNNNNNN
NNNNNNNNNNNNNNNNNNNNNNNNNNNNNNNNNNNNNNNNNNNNNNNNNNNNNNNNNNNNNNNNNNNNNNNNNNNNNNNN
NNNNNNNNNNNNNNNNNNNNNNNNNNNNNNNNNNNNNNNNNNNNNNNNNNNNNNNNNNNNNNNNNNNNNNNNNNNNNNNN
NNNNNNNNNNNNNNNNNNNNNNNNNNNNNNNNNNNNNNNNNNNNNNNNNNNNNNNNNNNNNNNNNNNNNNNNNNNNNNNN
NNNNNNNNNNNNNNNNNNNNNNNNNNNNNNNNNNNNNNNNNNNNNNNNNNNNNNNNNNNNNNNNNNNNNNNNNNNNNNNN
NNNNNNNNNNNNNNNNNNNNNNNNNNNNNNNNNNNNNNNNNNNNNNNNNNNNNNNNNNNNNNNNNNNNNNNNNNNNNNNN
NNNNNNNNNNNNNNNNNNNNNNNNNNNNNNNNNNNNNNNNNNNNNNNNNNNNNNNNNNNNNNNNNNNNNNNNNNNNNNNN
NNNNNNNNNNNNNNNNNNNNNNNNNNNNNNNNNNNNNNNNNNNNNNNNNNNNNNNNNNNNNNNNNNNNNNNNNNNNNNNN
NNNNNNNNNNNNNNNNNNNNNNNNNNNNNNNNNNNNNNNNNNNNNNNNNNNNNNNNNNNNNNNNNNNNNNNNNNNNNNNN
NNNNNNNNNNNNNNNNNNNNNNNNNNNNNNNNNNNNNNNNNNNNNNNNNNNNNNNNNNNNNNNNNNNNNNNNNNNNNNNN
NNNNNNNNNNNNNNNNNNNNNNNNNNNNNNNNNNNNNNNNNNNNNNNNNNNNNNNNNNNNNNNNNNNNNNNNNNNNNNNN
NNNNNNNNNNNNNNNNNNNNNNNNNNNNNNNNNNNNNNNNNNNNNNNNNNNNNNNNNNNNNNNNNNNNNNNNNNNNNNNN
NNNNNNNNNNNNNNNNNNNNNNNNNNNNNNNNNNNNNNNNNNNNNNNNNNNNNNNNNNNNNNNNNNNNNNNNNNNNNNNN
NNNNNNNNNNNNNNNNNNNNNNNNNNNNNNNNNNNNNNNNNNNNNNNNNNNNNNNNNNNNNNNNNNNNNNNNNNNNNNNN
NNNNNNNNNNNNNNNNNNNNNNNNNNNNNNNNNNNNNNNNNNNNNNNNNNNNNNNNNNNNNNNNNNNNNNNNNNNNNNNN
NNNNNNNNNNNNNNNNNNNNNNNNNNNNNNNNNNNNNNNNNNNNNNNNNNNNNNNNNNNNNNNNNNNNNNNNNNNNNNNN
NNNNNNNNNNNNNNNNNNNNNNNNNNNNNNNNNNNNNNNNNNNNNNNNNNNNNNNNNNNNNNNNNNNNNNNNNNNNNNNN
NNNNNNNNNNNNNNNNNNNNNNNNNNNNNNNNNNNNNNNNNNNNNNNNNNNNNNNNNNNNNNNNNNNNNNNNNNNNNNNN
NNNNNNNNNNNNNNNNNNNNNNNNNNNNNNNNNNNNNNNNNNNNNNNNNNNNNNNNNNNNNNNNNNNNNNNNNNNNNNNN
NNNNNNNNNNNNNNNNNNNNNNNNNNNNNNNNNNNNNNNNNNNNNNNNNNNNNNNNNNNNNNNNNNNNNNNNNNNNNNNN
NNNNNNNNNNNNNNNNNNNNNNNNNNNNNNNNNNNNNNNNNNNNNNNNNNNNNNNNNNNNNNNNNNNNNNNNNNNNNNNN
NNNNNNNNNNNNNNNNNNNNNNNNNNNNNNNNNNNNNNNNNNNNNNNNNNNNNNNNNNNNNNNNNNNNNNNNNNNNNNNN
NNNNNNNNNNNNNNNNNNNNNNNNNNNNNNNNNNNNNNNNNNNNNNNNNNNNNNNNNNNNNNNNNNNNNNNNNNNNNNNN
NNNNNNNNNNNNNNNNNNNNNNNNNNNNNNNNNNNNNNNNNNNNNNNNNNNNNNNNNNNNNNNNNNNNNNNNNNNNNNNN
NNNNNNNNNNNNNNNNNNNNNNNNNNNNNNNNNNNNNNNNNNNNNNNNNNNNNNNNNNNNNNNNNNNNNNNNNNNNNNNN
NNNNNNNNNNNNNNNNNNNNNNNNNNNNNNNNNNNNNNNNNNNNNNNNNNNNNNNNNNNNNNNNNNNNNNNNNNNNNNNN
NNNNNNNNNNNNNNNNNNNNNNNNNNNNNNNNNNNNNNNNNNNNNNNNNNNNNNNNNNNNNNNNNNNNNNNNNNNNNNNN
NNNNNNNNNNNNNNNNNNNNNNNNNNNNNNNNNNNNNNNNNNNNNNNNNNNNNNNNNNNNNNNNNNNNNNNNNNNNNNNN
NNNNNNNNNNNNNNNNNNNNNNNNNATCGCACCAGTCACATAGAATATCGATATGAATAAAATATCAAAATTTTAGATTT
TTTCGTGACTATCCAAAAAATATAAAAAGCATGAAAAGGACATAAAAATACTTCAAAAAGTTCGCAAATCACACTCGTCA
CCTTAGATAATCGATATGAATAAAATATCAAAATTTCACATTTTTTCGTGACTTTCCAAAAATTATTAAAAATTTTAATT
CGTAAACGTTAGAAAAATATAAAAATCAAGAAAAATACATAAAAACACCTCAAAAAATTTCCGAATCTCACCAGTCACCT
AAGAGTATCTATATGAATAAAATATCAAAATTTTACATTTTTTCGTGACTGTCCAAAAAATATCAATAATTTTAAAACGT
AAACGTCCAACAAATTATAAAAATCAAGAAAAAGACATAAAAACAGCTGAAAATATTGCCAAATTGCACCAATAACCTTA
GAATATCGATACGAATAAAATATCAAAATTTCACATTTTTTCTTGACTGCCCAGAAAATATCAAAAATGTTACTTCGTAA
ATGTTTGAAAAATATAAAAATCAAGAAAAAGACATAAAACTTCTCAAAAAATTCCCGAATCGCACTAGTCACCTTAGAAT
ATCGATACGAATAAAATATTAAAATTTTACATTTTTCGTGACTGACTGAAAAATATTAAAAAGTTTAATTCGTAAACGTC
TGAAAACTATAAAAATCAAGAAAAGTACATAGAAACACCTCATAAAATTTCGAATCGCACTTATCACCTTAGAATATCGA
AACAAATAAAACATCAAAATTTCACATTTTTTCGTGACTGCCCAAATAATATCAAAAAATTTAATTCGTAAACGTCAGAA
AAAATATAAAAATCAAGAAATGTATATAAAAACACCTCACATAATTCCCGAAATGCTACCGTCCCTTTAGAATATCGATA
CAAATAAAATAACAAAAATTTACATTTTTTCTTGATTTCCCAAAATTATCACAAATTTTAATTTGTAAACGTCCAAACAA
TATAAAAATCAAGAAAAAAAATATAAAAACTCTTCAAAAAATTCCCGAATTAGACCAGTCATCTTAGAATATCAATAGGA
ATAAAATATCAAAATTTTACATTTTGTCGTGACTGCCTGAACAATATAAAAAAATTAATTCGTAAACGTCCGAATTATAA
AAATCAAGAAAAAGACACAAAAACACCTCAAAAAATTCCTGAATCGCACCAATCACCTTAGAATATCGATACGAATAAAC
TATCAAAATTTTAGTTCGTAAATGTTTGAAAAATATAAAAATCAAGAAAAATACTTAGAAACACCTCAAAAAAATCCTAA
ATCGTACTAGTCAACTTAGAATATTGATACGAATAAATCATCAAAATTTTACTTTTTTTCGTGACTGCCTGAAAAATATC
AAAATTTTTAATGCATAAACGTCTGAAAAATATAAAAATCAAGAAAAATATATAAAAACACCTAAAAAATTCCCAAATCT
CATCGATCATCTTAGAATATTGATACGAATAAAATATCAAAATTTTAAATTTTTTCGTGACTGCCCGAATAATATCAAAA
TATTTAATTCGTAAACGTCCGAAAAATATAAAAATAAAGAAAAAGACATAAAAATACCTTAAAAAATTCCTGAATCGCAC
CAGTCATCTTATCATATTGATACTAATAAAATATCAAAATTTCACATTTTTTCCTAATAGCCCGAAATATATCAAAATTT
TTAATATGTAAACGTTCGAAAAATATGAAAATAAAGAAAAATCCATAGAAACACGTACAAAATTCCCGAATCGCATTAGT
TACCTAAGAATATTGATACGAATAATACATCAAAATTTTACATTTTTTCATAACTTCACGAAAAATATCTAAAATATTAA
TTCGTTAACTTGCGAAAATTATAAAAATCAAGAAAAAGAAATAAAACTACCTCACAAAATTCTCGAATCGCAGCAGTCAT
ATTAGAATATGGCGAATGAGGAACCCGAAGGAACCCCAAACAAGCCTCTCAAACTTGTCATCATACTTCATCGGTCACGG
AAGTACATTCAACATTTATTTAACGGGAAATAGGGACTAAGGGCAAACCATTTCAAAATGACATCATAGAACAAGAGTCA
AGCTCATTTACAAAATACTTGTCCAACGCACACCTCTACATACATAGATAGGACGGGGGCCATGACATACTACCGGCTCC
CCTCATAGTCAAAATACAATTGCAAGCTAAAGTCTCAAAACATAGGAGTAGGAAACATAACATAGCCCTCGAATCATTGA
GGACTCACCAACAACTCGGATAAGCACCGTACTAGCCACGTGAATGGAGAGAAGGATCAAGAGTAGCTCCGGTCCCTACA
TGGTGACATCATGTAGGCAAAATATGCGTTAGTACTTGGAATGTACTAAGTATGCGGGGTGCAACACAACAATAAACAAG
GACACAATCGAAATACAAGAAATAGTTTCATAGGCATTATGAATAACAATATGAGGATGCATGATCAAAGTGAAGTCAAA
ACATGTTTAAGTAAATCTATACTAATAGTAGATATCATATGTGTATGCATGATCCAACCAATCTATAACCCCAACATAGG
ATGGGGGATGGCGTTCACACCCGGACACCCTGGTGGCAAGGTATAAACCCCTCACATGGTTGATGTTGGTCACACCCAAA
GCATCCGAGGTGGTGAGATATAAACCTCTCACATGGTTGATGTTGGTCACACCCCAAACATCCTAGGTGGTGAGATATAA
ACCTCTCACATGGTTGATGTTGGTCACACCCCAAGCATCCTAGGTGGTGAGATATAAACCTCTCACATGGTTGTCCGGTT
CTTTTCCCCCGGACCGGGCATGGTCATGCAACACTTTATATAGGAAATTCCCATTAGGCTCTAATGCAATCTCACGTATG
GAATGAACATATACACAAGCTTAGTTTGTGTCACGACCCAAGCCTAGGGCCTAGACGTGACCGGCGAATGGGGAACCCGA
AGGAACCCCAAACAAGCCTCATAGCGTATCTTACACATCATTGGTCGCGGAAGCAATTAAAATGACCATAAGCAATAAGC
ATAATCAAAGGGGGAAATCGGGACTAAGGGAGCAAGAGAAAAAAAGAAGAAATGGTACATAAATACCATAGATGAGTCAA
GCTCAAGCATAATACACAACTTGTCCAACACCACCTCTAAACATGAGTACTTAGCGGGGGCCAAGACAAACTACCGGGCT
CACCCTCATAGTCAAAACATAACTAAAAAGAAAAGTCTTATACATAGCAAAAGATCATGAGCAACGTCCCCGGAATGGAG
GACTCACCAATAACCTTGATAGGAAATCGTATTAGCCACGCGGAGGAGGATGGTCAAGCGGTGCTCCGGTCCCTACATGG
TGACATCATGTAGGCATAGAGTATGCGTTAGTACGTTTGAATGTACTAAGTATGTGGGATGCAATGTAATGCTACAATAG
ATGGACATCATAGGAAAAATGCATAATCGTACCCGATAGATAGCATATTAACGAGATGATATGTATAATGATGCTTATAT
AAAAATCATATTTAGTAGGACATAGTATATGTGTAGTGAGTGACCATCAATATAGTATTTCCAAGGCCTACCACCCCCTT
GGAGAGGCGAAAGAGGTACAAACCCCTAAATATGGTTATACGGGCCTACTACCCCCCGTACTAGGCAACCAAGGTACAAA
CCCCTCGATACGGTTATACGGGCCTACTACCCCCCGTACTAGGCAACCAAGGTACAAACCCCTTGATACGGTTATACGGG
CCTACTACCCCCTGTACTAGGCAACCAAGGTACAAACCCCTCGATACGGTTATACGGGCCTACTACCCCCGTACTAGGCA
ACCAAGGTACAAACCCCTTGATACGGTTACCCGGGCCTACAACCCCCCGAGCTAGGCTTGATCGACTCACACACTATATA
GAGAAAATCATATACATGTATCCATTTCATCATCATTTCAATACTTATATAATCATCCGACTCATAGGACGTACATTGGA
CCTTCCATTTCATAAGAATTCTATAAATGGCATTTTATCAAACATATGGTGGGCTACTTGTTCATGTAAATAAAATCATG
TGTTTCAAGAGTACTAAGTCCAACCAATTTCAAAATCCATATAAAACAGCCCACCAACAACATACATATATATATACATA
TATAACAACCTTCATAATTTGATCATTGAGGCATGAAAACCATAAACATCATATAATTATTCCATTTCATGATAATATAC
AAAATAGACCATAATAGGATGTGTAGTAATAATTCCATAATTCAAGAGTTCATAAATGATCATAAGGACCCATAAACTTG
AAGTAAAATAGAGGATAAATGGTTGGACTTGTGGAAAGGAAGGTTTCCACAATCAACCCACATACCTCAACTTTGGAGAA
TCCTTGATGAAGATTGGAATGGAGAATTGATGTTTGATATTGAGTCTTGAATCCGGAATTAGAACTTGAGATGTTTGAAT
TTGGTTGAAGATCTTGGTGGAATTTTGGAGAGGGATTAGAGAGTGTTTTTGAGTGTTTTGAAGCTAGAAAGAAATATAAC
TAAGTATGGGACAATCCTCTTTTTTATAAAATAAAAACGTCCCTGCCCGCTACAGTAATTTAGCTTACTGGAAAATGCAT
TTCTGCCCGGACAGGTTTTACGAAAATGATCATAACTCCTTCGTCCTAACTCGGAATGAGGTGAAACCAATTGGATTGGA
AAGCTAACTCGAAGGGCTTTAATTTAATGGGTAGCGGCCCTTCCAGTTCCTTGTGTACTAAGAGATATGCCCCTTTAAAG
TTGACCCTGAAAATTGCATTTTTTGCGATTTTCGAATTTTGATACGGTTGCTCTAAAATTTGGGTTAGACCCATTTCCCA
CTCAATTTGACCCCCTGAATAAGAATGTGAAGTCGAATTTCCGAAATCATGCATGGATTTTGAGATATATGGAAATTACA
ATTATAGGTGTTTCCGAAGCACATTTTCGGGCATTTTTGGGGTCGTTTCAATATCTCCCCCTTGGGAACATTCGTCCCCG
AATGTTAAAGAAACATGCATGAGAGACACAAACATGGCAATTTCAGCCCACATAAGGATGCAACAATGCACTTACACCTT
ATTTCAAAAACCTCAACATAATTGTAAAACCACAATGAACCAATTGTCAACTTAAACATGAATGTATGCAATGACATTGT
CATGTTTAGTGATGTTCAAGGAGAAACTACCTTCTCCTAGTCATAACACACCAACATCAACATTTCTCATGTTCATAGGA
GAAACTACCTTCTCCTAGTCATTACATAGTCCATACATCATTAAGCACATATGCAAGTTTCCATGTTCAATAGCACTCTT
TCAAGGAGGAACTTCTCAACTCCTTACTAAGACATGCTCATACCTTATTTTCATGAAGTACAATAGATCACTTATAACCA
ATGCACTACAACATGAGGGAAACAACTCATACAACTCATCTTTCTTCAAAAACACAAGTTTTTATGGAAATGCGCAAACC
TCATTAATTCACATAAACATGGGAGGAACTACCTCCTCTACTCTTTAGGAAAGTTTCCACCACATAAGGAGCTAACATTC
CATTTCATAAGAACACATTCAAGCATGTTCATTTAATTCACATCATCAAGTCAAGTATGCCATATTACACACAATGCACA
ACTTAGGAGAAAAAAAATCTCCATTTAAAACACACATCATACAACATGAGAGAATAGGACTACTTCTACGAACTCAATAT
GCATGCAACTTAGACATATTCCGTTTCATTGGAGGAATTTCCTCCTCCAACTCAAATCATGCTTATCATATGATCTTCGG
CCAATTATGCAATTACTTCTTAAAAGCACATTTAAACCATTCACCTCATGAATCACATAGGTTACTTACTCTAATTGCCT
ATCAACATGAGGGGCATGAAACATGAAAACTCATTTTTATCTCAAAACATGAATTCTCAAAAACATACCTTTCATAAGGA
AATCATCAGAATATAAAAATCACACATGACTTCTAAAACATAACATAGGCCCATCTAGGAACTCTTGGTCTCAAGCTAGA
ATAGGAATGGAAGAAAGAGATGAGGATGTTGGGATTTCAACAAATCATGCTTTTTAAGCACACCATCCCCTCCTTAGGAG
GAAGCCCTCACTACAACCCTCAAGAAAACTTTTTCCAAGCACTCCTAAAGACATAACCAAACTCACATTTTGCCATTTTT
GCAAAAGTCTATGGTCCTCAACATCTAGCCATGCCACCCTTATATGACACAATCAAACACCAAATCCATAATAGGAAGAA
ATTGTACCCAAATGTCATCCTACTCAACAAGGTGATAACTAGTACACACTCAAGGGCCCCATATTCTTCTAACCATCCGA
GCCCTATCATCAATAAAAACACACCAAGTATGCAACCCATCCATACTAAGAGTCACATCAAGGCTTAACATGCCAAGTTT
CACTAAGTCAACAAGAGTATTCCTAGGGGAACAAGGTAAGAGATATTCTTCACAAACCCCTTTTTTTTCTAACTTTAAAC
CACTAACTGGGGTAAAATCCGAAAAAGGTTCTATTAACTCATCCGGAGAACTCTAAGCCTCATAGCCTCATAAGGCATCA
TAAAAGATAAGGTAGTACCGGAAATCAACATAACACTTACTCTCATATGAAATTACCACATACCGGTACCTTCATCCCAA
AAATTCTTCCAAGTCAACCCTAGTAGCATCCTTTTCTAAGGCCGTCACTAGGATATCACTCAAGATCTCATATGAATCTA
CCAATCCGGGTCTAGATTGCTCCAATTCACTAAACCACATAAGGTGAGAATTCAAGCAAACCTATCTCATAAACATCAAG
GACACTCAATAACCTTACCATCTAAGCATATTATCCCGCATTGGGGTAAGCCTAAACTATCTCATTACATAACATGATTC
TCAAACCAATGAGGATCTCACTCCTACCCTCTTTTAAAGGAGCTTAATCACTCAACATCTCTAGGTACCACTTAAGAATC
ACTATTCGTCAAAATCCAACACATCATAAAACTCATAAGGACTAAGTTGAGTTATACTAATCACTTACATATGGCCATAA
CTAAACCCATGAATATTAAGGACGACACAAAAAAATAATTCGCGATATTCTCTTTATCAAGTCACGAAAGACAAGTATTA
CTAAGATTACTCCTACAAGGTTCATCACCTTAGATAACTCCTTTATAAACTCTAGAGGATCTTCCTCTATCTTTGGCCCA
TGGAATTTCCGCAATTCAATAAAACATAAAACACATACCGGAACCCTTAAGATCCACTACCACTCACTCTTTGAGACTTA
CGGGTAGACATCCTTTCTTGGTTAAACCTTAGAGGAACTTAGAGGAATTTTGACCAAGAAACCTTTCTCTTTTTCACTAA
AGTTGGATTAAGACAACTCTAGACCATGTCAACCCTTATCACCACTTTTGGTGGGGTCTACCAACCAACTATGCCTAGGT
ATTATCTAAGCACCCTACTTAAGTGATCATACTTAAGATCAATCTTAAAATACAACAACTAACCCTTTGAAGTTGGTCAA
CACTTATACTTCTTATTCTTCACCTTAACTAGATGGTACATGCAACCCTCAAAGTCAACTTCAAAACACAACATAATCCC
GACCTAGGGCATATAATTTCTTTTCCCATCTCCACTCTCGGATAGGCTCCTTTGGGAATCAACAATTTGACCATGTGGGT
TCTACCATCAACTAAACATAACCTCACAATTACCTTGCTAGGTAGGCACACTATCTCCCCCTTTGGAGTAAGCCTACACA
AGTTCTTCTAACCAACACAAAGACAATTATGAAGCATTAATCACACAAAATACAACTTCATAATCTATTCCATCAAAGCT
CACAAGTCACATAGCCATAATTGGCATTACAACCACTCGCTCCTTCTAGCAAGAACCCTTCAAGTGGTCCAACTTTAAAC
ACCATAAGACAAGGAATAAGAGAGAGAGCTTATAGATCTATGGCACGACTTAGAGAATGAAGAAGTGAAACATTTCCTAA
AACGTCTCATAGCCTCCTACTCATAGTTGTAGTGCACAACACAACCATGAATCGGACTCTAATCAACGCGGTGTGTTGGA
CTCCGAGGATCTATCAACCTAGTGCTCTGATACCAAGTTTGTCACGACCCAAGCATAGGGCCTAGACGTGACCGGCGAAT
GGGGAACCCGAAGGAACCCCAAACAAGCCTCATAGCGTATCTTACACATCATTGGTCGCGGAAGCAATTAAAATGACCAT
AAGCAATAAGCATAATCAAAGGGGGAAATTGGGACTAAGGGAGCAAGAGAAAAAAAGAAGAAATGGTAGATAAATACCAT
AGATGAGTCAAGCTCAAGCATAATACACAACTTGTCCAACACCACCTCTAAACATGAGTACTTAGCGGGGGCCAAGACAA
ACTACCGGGCTCACCCTCATAGTCAAAACATAACTAAAAAGAAAAGTCTTATACATAGCAAAAGATCATGAGCAACGTCC
CCGGAATGGAGGACTCACCAATAACCTTGATAGGAAATCGTATTAGCCACGCGGAGGAGGATGGTCAAGCGGTGCTCTGG
TCCCTACATGGTGACATCATGTAGGCATAGAGTATGCGTTAGTACGTTTGAATGTACTAAGTATGTGGGATGCAATGCAA
TGCTACAATAGATGGACATCATAGGAAAAATGCATAATCGTACCCGATAGATAGCATATTAACGAGATGATATGTATAAT
GATGCTTATATAAAAATCATATTTAGTAGGACATAGTATATGTGTAGTGAGTGACCATCAATATAGTATTTCCAAGGCCT
ACCACCCCCTTGGAGAGGCGAAAGAGGTACAAACCCCTCAATATGGTTATACGGGCCTACTACCCCCCGTACTAGGCAAC
CAAGGTACAAACCCCTCGATACGGTTATACGGGCCTACTACCCCCCGTACTAGGCAACCAAGGTACAAACCCCTTGATAC
GGTTATACGGGCCTACTACCCCCCGTACTAGGCAACCAAGGTACAAACCCCTCGATACGGTTATACGGGCCTACTACCCC
CCGTACTAGGCAACCAAGGTACAAACCCCTTGATACGGTTACCCGGGCCTACAACCCCCCGAGCTAGGCTTGATCGACTC
ACACACTATATAGAGAAAATCATATACATGTATCCATTTCATCATCATTTCAATACTTATATAATCATCCGACTCATAGG
ACGTACATTGGACCTTCCATTTCATAAGAATTCTATAAATGGCATTTTATCAAACATATGGTGGGCTACTTGTTCATGTA
AATAAAATCATGTGTTTCAAGAGTACTAAGTCCAACCAATTTCAAAATCCATATAAAACAGCCCACCAACAACATACATA
TATATATACATATATAACAACCTTCATAATTTGATCATTGAGGCATGAAAACCATAAACATCATATAATTATTCCATTTC
ATGATAATATACAAAATAGACCATAATAGGATGTGTAGTAATAATTCCATAATTCAAGAGTTCATAAATGATCATAAGGA
CCCATAAACTTGAAGTAAAATAGAGGATAAATGGTTGGACTTGTAGAAAGGAAGGTTTCCACAATCAACCCACATACCTC
AACTTTGGAGAATCCTTGATGAAGATTGGAATGGAGAATTGATGTTTGATATTGAGTCTTGAATCCGGAATTAGAACTTG
AGATGTTTGAATTTGGTTGAAGATCTTGGTGGAATTTTGGAGAGGGATTAGAGAGTGTTTTTGAGTGTTTTGAAGCTAGA
AAGAAATATAACTAAGTATGGGACAATCCTCTTTTTTATAAAATAAAAACGTCCCTGCCCGCTACAGTAATTTAGCTTAC
TGGAAAATGCATTTCTGCCCGGACAGGTTTTACGAAAATAATCATAACTCCTTCGTCCTAACTCGGAATGAGGTGAAACC
AATTGGATTGGAAAGCTAACTCGAAGGGCTTTAATTTAATGGGTAGCGGCCCTTCCAGTTCCTTGTGTGCTAAGAGATAT
GCCCCTTTAAAGTTGACCCTGAAAATTGCATTTTTTGCGATTTTTGAATTTTGATACGGTTGCTCTAAAATTTGGGTTAG
ACCCATTTCCCACTCAATTTGACCCCCTGAATAAGAATGTGAAGTCGAATTTCCGAAATCATGCACGGATTTTGAGATAT
ATGGAAATTACAATTATAGGTGTTTCCGAAGCACATTTTCGGGCATTTTTGGGGTCGTTTCAATTTGTCATCAACACATC
TCTGGATTTCCATACATCTCATAACTCAAGCTTTAAAGCATCGATTCATCAATTCTCCATAGTTGGACATTTTGTCAAAC
ACCTTGAAGGCATGTAATGGAATCAAAGAGCATGGAAAATAAGGTAGTAATTATGCAGCCAAACCAGTGAACAACCTACA
ACAGCACCTTTTTAACACCCACAATACCACATGAAAACCTCCACATCCATTCCAAATTTAGGTTCAAGTTCTAGAGTCAC
AACATGCTCAAAACAATCACTTTTCATGTTTAAAATTCAATGTGCAGGAAATTATTACAAAGAACAAGACTAATTTATGA
ATCTTAACTTAAACCATGAATTAGTGAGTAGAATAGAGTCTAGACACTATGGGTGGAAGGACCCATGAGTTCAACACCAC
ATACCTTGAGTTTTTATGAAGGTCTTGAGAGTGTCTTCAATGGAAGCTTGGAACTTGGAGCAAGAGTCTCTTCAATCTTG
AGGAAGGTTTTGGATTAGGGTTCTTGAGAGAACTTGAGAGAAAATGTGTCTAAGTATGGGAGAGGTGTTTTGGGAAATGT
TTTAGAGATGGGAATTGAACTAATAGTATATAGGAAATAACAGATGCCCTTTGGAAAAATGGTCCAACACTTAGAAAAAA
AAATGAGGCGGGTGAACAGTAAAAACGCTCACTGGAAATTGCCATTCCTGCCGGACAGATTTTACGAAAATGGGCATAAC
TTCTTCGTCCGAACTCCGAATGAGGTGAAACGAAGTGCGTTAGGTAGCTAACTCAAAGGGATTTCCATGGATATGTTATT
GGCCACCCAATAATTTGTGTGCTAGGAGAGATGACCCTCCAAAGTAGACCCTCGAAAAAGGCTTCACTTGGAAATTTCGG
ATTTTGATACGATTGCTCTAAAATTTGGGTTAGACCCATATCCCAGTCAATTTGACCCCCTAAACATGAATATGAAGTCG
GATTTTCGAAAAACGAAACGAATTATTTTTTATACAGCTAAACAAGTTTCCGGTAACTTTCGAAGCACATTTTTAAGAAC
TTTTTGGGTCATTTCAATATCTCCCCCTTGGGAACATTCGTCCCCGAATGTGGAAGAGACGTACAAGGCAAGACTTAGTA
AGAACATATCAGCCCCAACATGAATGCAAAATTTTTATTTAAACATCACTTCAAGATTTCAAAATTTAGTGTAAAGCATC
CATAACTCATCAATTTAAACATATATGCACATTAATGATTCAGGGGCTGAAATGTAAGACTCAATGGAGTACAAAGGACT
TGATTTAATACCTTAGGCTTGAGTGGAGTTGAATAGATAAGGATACCGTCTTTGCATGTCCGCTTCGGCCTCCCAAGTAG
CACTCTCCACTTGTTGATTTCTCCAAAGCACCTTAACGGACGCCACTTCTTTGTTCCTCAACCTTTTAACTTGTCTATCT
AAGATCTGAACCGGGACTTCTTCATACGTCAAATTATCTTCTACAACACCCACAACCTCAAGAGGTACAATAGCATTAGG
ATCACCAACACATTTCCTCAACATCGATACATGGAATACCGGATGAACTAATTCCATCTCCTTGGGCAACCCCAACTCAT
AGGCTACTTTACCAACCCTTCTTATTATCTCATAAGGACCGACATACCTAGGACTTAATTTCCCCTTCTTACCAAAACGA
ACCACACCTTTCATTGGAGAAACTTTCAAATAAACCCAATCACCCACTTTGAATTCAAGATCCCATCTCCTCACATCGGC
ATAAGAGTTTTGACGACTTTGGGCTGTTTTCAACCTCTCCCTAATCATCCTTACCTTCTCAAGAGTATCCATGACCAGAT
TCGAACCCAACAAGGCCACCTCTCCAACTTCAAACCACCCAACCGGTGACCTACACCGTCTACCATAAAGTGCCTCAAAA
GGAGCCATACCGATACTAGAATGATAACTATTGTTGTATGCAAATTCAATCAAAGAAAGATGATCATCCCAACTATCTTT
CAACTCCAATACACAAGCTCTAAGCATATCCTCCAAGGTTTGAATTGTTCTTTCGGCTTGGCCATCCGTTTGAGGGTGGA
AGGCCGTGCTAAGCTTTACTTTTGTACCAAAACCCCTTTGGAATGACTTCCAAAAGTGAGAAGTGAATTGGGCACCACGA
TCCGAGATGATAGACAAATGAATCCCATGCAACCTTACCAATTCATGAATGTACAACTTGGCATACTCTTCAGCCCCGTA
AGTAGTTTTAACTGGTAGGAAATGAGCCGACTTTGTCATCCGATCAACCACCACCCAAACCGAATCAAAGCCTCTTCTAG
CCTTGGGTAAGCCCACTACAAAATCCATGTTGATTTCTTCCCACTTCCAAGTAGGTATCTCAATGTCTTGAGTTAGGCCA
CCCGGCCTTTGATGTTCGGCCTTGACTTGTTGACAACTATGGCAACCCGAAACAAATTTTGCAATTTTCTTCTTCATACC
GCCCCACCAATACACATCCCTCAAGTCTCTACACATCTTTGTTGACCCCGGATGAATAGAATAAAAAGAATTATGAGCCT
CATCAAGGATTCTTTCCCTCACACCATCCACACAAGGAACACATAATCTACCTTGGTACCTAAGGGCACCATCTCCCCCT
TGGGAGAAAACCTCCACCTTACCACTACTCACCGAAGCCTTTAATTCTACCAAAGAAGGATCAAGATCTTGCTTGACTAT
CACCTCATCAACCAAGGAAGACCTTGAACCATCAACAACAACTACTCCTCCCCTATCCACCCCTTCTAACCTAACTCCCA
ATTTGGCCAACCGATGGACCTTCTTAGCCAACTCTTTACTACTTTCCTCCACATGAGCCAAGCTACCCATGGACATTCTA
CTCAATTCATCCGCCACCACATTAGCTTTCCCCGGATGATAGTGAACACTCATATCATAATCCTTAAGGAATTCTAACCA
CCTCCTTTGTCTCAAGTTAAGATCTTTTTGCATGAACACATATTGGAGATTCTTATGGTCGGTGAAGATATCAACATGCA
CCCCATACAAATAATGATGCCAAATCTTTAAAGCAAAAACCACGGCGGCCAATTCAAGATCATGGGTTGAGTAATTTTTT
TCATGAACCTTAAGTTGCCTAGAAGCATAGGCTATAACCTTACCACTTTGCATCAACACACAACCCAAACCAATACGGGA
AGCATCACAATAAACAACAAAACTTCTAACCCATCCGGAAGTGACAAAATAGGAGCGGACACAAGCCTTTCTTTCAAAGT
TTGGAAGCTTTCCTCACACTCATCCGACCACACAAATTTATCCTTCTTTTGAGTCAACTTAGTCATAGGAGAAGCAAGAG
AAGAAAACCCTTCCACAAATCTCCTATAATAACCCGCTAAACCCAAGAAAATCCTTATATCCGACGGGGTCAAAGGTCTA
GGCCAATTCCTAATAACATCGGTCTTCTTAGGATCCACCTTAATACCATCCCCCGACACCACATGGCCTAGGAAAGCAAC
TTCCTTCAACCAAAACTCACACTTTTCATATTTAGCGTACAACTTCTCTTCCCTCAATCTTTGGAGTACAACCCTCAAGT
GACCCTTGTGCTCTTCCTCACCCCGAGAATAGATCAAGATGTCATCTATAAACACCACCATAAAAGAATCAAGGTAGGGT
TTGAAAACCCTATTCATCAAATCCATAAATAGAGCCGGAGCATTAGTCAACCCGAAAGACATCACCACAAACTCATAGTG
CCCATACTTAGTACGAAAGGCCGTCTTGAGAATATCACAGTCCCTCACCTTCACTTGATGATACCCTGACCGAAGATCAA
TCTTAGAGAAGTGACTAGCCCTATGCAATTGGTCAAATAAATCGTCAATCCTTGGAAGAAGATACATATTCTTGACGGTG
ACCCTATTAAGTTGTCGATAATCAATACACATTCTAAGAGACCCATCTTTCTTCTTCACAAACAAAACCGGAGCACCTCA
GGGAGAATGACTAGGTCTAATAAACCCCTTCTCTAACAAATCTTTTAATTGCTCTTTTAACTCTTTCAACTCTTTCAACT
CTTTCAACTCCGCCGGGGCCATACGGTAAGGGGGGATAGAAATAGGTTGAGTATCGGGAAGGAGGTCTGTACCAAGATCT
ATCTCCCTTTCGGGAGGGACACCGGGAAGGTCTTCTGGGAAGACATCTAGAAACTCATTAACAACCGGAATAGACTCAAT
AGGAGGGACTTTAGACTCCACATCATTGACTCTCACAATATGGTACAAGCACCCTTTGGAAATCAACCTATGGGCTTTAA
TGCAAGAAATGAATTTCCCCTTCACCACAACATCCCGGCTCTCCCACTCAAGGACGGGTTCATTAGGAATCGAAACTTGA
CTTTACGAGTCCTACAATCAATAGAAGCATAATATGCATGCAACCAATCTATCCCAAGAATAACATCAAAATCCACCATG
TTCAACTCAACAAGATCGCAAGGCAACAACTTATTCAATATGCAAACCGGACAATTTCTATACACTTTTCTAGCAACAAT
AGAGACACCAATGGGAGTAGATACTTCATATGACTCATGCAACAATTCCGACTCGACATGAAATTTTCTAGCAACTAAGG
GGGTAACAAAAGAAAGGGTGGCACCTGGATCAATCAAAGTATAAACATCAAGATCAAATATTTGCAACATACCGGTCACC
ACATTCGGGGTCTCATTAACACCTTGTCTACCATGCAAAGCATAAAATTTATTGTCCCTTGGGGCACCACTTTGAGAAGC
ACCTCTACCCAAAGGAGTAGTGTTAGCACTTCGGACCTTGTTGCGGATCTTGGGACACTCAAACCTCTTATGACCCTCTT
CTCCACATTCAAAGCAAGCACCCGAACCCTTCATGCAAGGACCACCATGATTCCTCCCACACTTAGGGCATACATCCATA
GAACCCACTTCACCTCCCCCTTGAGGTCTAGGAACATTGATAGCAAATCCCCGGTTGACATGAGGGTTTCCTCGGCCTTG
ATGAAATCTAGCACCCTTAGGGAACCTATTCTCCAATCGGGCCCTTTTGGCCTCGTGCCCCCTTTTCTTCCTCAATTTCT
CCTCCTCCATTTGCTCGGCATAAGTCATCAACCGAGACAAATCCATATCTCCAATGAGCATAGCGGACCGACACTCCTCA
CTAACCAAGTCGGATACACCCATCACAAATTTGTTCATCCTCGACCTAGAGTCGGCCACCAAGTGAGGTGCATACTTGGA
GAGTTGGACAAATTTAAGGGCATACTCCCTCACACTCATAGCTCCTTGCTTCAAGTTCATGAACTCCACCAACTTTGCCT
CCCTAAGCTCAAGAGGGAAGAACCTATTAAAGAAAGCAAGTTTAAACTCCTCCCACAACACCACATAGCCATTACCTTTC
TCACCCTTCCATTGATCAAACCAAATTTGAGCAACCCCTTTGAATTGGTAGGCCGCCAATTCCGCCTTCTCACAAGCACC
AACATCCATAATGGTCAAGATTTTGCATACCTCATCGATGAACTCTTGCGGGTACTCATCCACCTTTGAACCATGGAAGA
CCGGAGGGTTCATCCTCATGAAATCCCTCACCCTTTCCCTCGGGGTGGTAGTTCGAGGAGCTTGGGCTCCTTGTTGCACT
TGGTTAGCTACCACTTGTGCAAGCATGATGAGTGCATCACGGAGCTCACCATTGGTGGGTGGCTCTTTCGGTGATCGGGC
CCGTCTTCCCCTCATGTTTGGCATGATGATCTAGCAATCCAAAGAACAAGCGTTAGGGAGGAATCACCTTATCGCACTCT
AAGCACGACATAGAACATGAAGAAGGGAAACCTTTCCTAAAACGTTTTGTAGCCTCCCATTCATAGTCGTGGCACGCTTC
ATAACCATGATTAGGACTCTACTCAATGCGGTGTGTTGGACTCCGAGTATTTAACAACCTAGTGCTCCGTTACCAAGCTT
GTCACGACCCAAGCCTAGGGCCTAGACGTGACATGGCGAATGAGGAACCCGAAGGAACCCCAAACAAGACTCTCAAACTT
GTCATCACACTTCATCGGTCGCGGAAGTACATTCAACATTAATTAACGGGAAATAGGGACTAAGGGCAAACCATTTCAAA
ATGACATCATAGAACAAGAGTCAAGCTCATTTACTAAATACATGCCCAACACACACCTCTACATACATAGATAGGACGGG
GCCATGACATACTACCGGCTCCCCTCATAGTCAAAATACAATTGCAAGCTAAAGTCTCAAAACATAGGAGTAGGAAACAT
AACATAGCCCTCAAATCATTGAGGACTCACCAACAACTCGGATAAGCACCGTACTAGCCACGTGAATGGAGAGAAGGATC
AAGAGTAGCTCCGGTCCCTACATGGTGACATCATGTAGGCAAAATATGCGTTAGTACTTGGAATGTACTAAGTATGCATG
GTGCAACACAACAATAGACAAGGACACAATCGAAATACAAGAAATAGTTTCATAGGCATTATGAATTACAATATGAGGAT
GCATGATCAAAGTGAAGTCAAAACATATTTAAGTAAATCTATACTAATAGTAGATATCATATGTGTATGCATGATCCAAC
CAATCTATAACCCCAATATAGGATGGGGGATGCCGTTCACACCCGGACACCCTGGTGGCAAGGTATAAACCCCTCACATG
GTTGATGTTGGTCACACCCCAAGCATCCTAGGTGGTGAGATATAAACCTCTCACATGGTTGATGTTGGTCACACCCCAAG
CATCCTAGGTGGTGAGATATAAACCTCTCACATGGTTGATGTTGGTCACACCCCAAGCATCCTAGGTGGTGAGATATAAA
CCTCTCACATGATTGTCCGGTTCTTTTCCCCCGGACCGGGCATGGTGATGCAACACTTTATATAGGAAATTCCCATTAGG
CTCTAATGCAATCTCACGTATGGAATGAACATATACACAAGCTTAGTTTGTCATCAACACATCTCTGGATTTCCATACAT
CTCATAACTCAAGCTTTAAAGCATCGATTCATCAATTCTCCATAGTTGGACATTTTGTCAAACACCTTGAAGGCATGTAA
TGGAATCAAAGAGCATGGAAAATAGGGTAGTAATTATGCAGCCAAACCAGTGAACAACCTACAACAACACCTTTTTAACA
CCCACAATACCACATGAAAACCTCCACATCCATTCCAAATTTAGGTTCAAGTTCTAGAGTCACAACATGCTCAAAACAAT
CACTTTTCATGTTTAAAATTCAATGTGCAGGAAATTATTACAAAGAACAAGACTAATTTATGAATCTTAACTTAAACCAT
GAATTAGTGAGTAGAATAGAGTCTAGGCACTATGGGTGGAAGGACCCATGAGTTCAACACCACATACCTTGAGTTTTTAT
GAAGGTCTTGAGAGTGTCTTCAATGGAAGCTTGGAATTTGGAGCAAGAGTCTCTTCAATCTTGAGGAAGGTTTTGGATTA
GGGTTCTTGAGAGAACTTGAGAGAAAATGTGTCTAAGTATGGGAGAGGTGTTTTGGGAAATGTTTTAGATATGGGAATTG
AACTAATGGTATATAGGAAATAACATATGCCATTTGGAAAAATGGTCCAACACTTAGAAAAAAAAATGAGGCGGGTGAAC
AGTAAAAACGCTCACTAAAAATTGCCTTTCCTGCCGGATAGATTTTACGAAAATGGGCATAACTTCTTCGTCCGAACTCC
GAATGAGGTGAAACGAACTGCGTTAGGTATCTAACTCAAAGGGATTTCCATGGATATGTTATTGGCCACCCAATAATTTG
TGTGCTAGGAGAGATGACCCTCAAAAGTAGACCCTCGAAAAAGGCTTCACTTGGAAATTTCGGAATTTGATACGGTTGCT
CTGAAATTTGGGTTAGACCCATTTCCCACTCAATTTGACCTCCTAAACAAGAATATAAAGTCAAATTTTCAAAAAATGAA
ACAGATTTTTTTTATACAGCTAAACAAGTTTCCGATAACTTCCGAAGCACATTTTGCCTTCAAGGTGTTTGACAAAATCT
CCAACTATGGAGAATTGATGAATTGATGCTTTAAAGCTTGAGTTATGAGATGTATGGAAATCCAGAGATGTGTTGATGAC
AAACTAAGCTTGTGTATATGTTCATTCCATACGTGAGATTGCATTAGAGCCTAATGGGAATTTCCTATATAAAGTGTTGC
ATGACCATGCCCGGTCAGGGGGAAAAGAACCGGACAACCATGTGAGAGGTTTATATCTCACCACCTAGGATGCTTGGGGT
GTGACCAACATCAACCATGTGAGAGGTTTATATCTCACCACCTCGGATGCTTGGGGTGTGACCAACATCAACCATGTGAG
GGGTTTATACCTTGCCACCAGGGTGTCCGGGTGTGAACGGCATCCCCCATCCTAAGTTGGGGTTATAGATTGGTTGGATC
ATGCATACACATATGATATCTACTATTAGTATAGATTTACTTAAACATGTTTTGACTTCACTTTGATCATGCATCCTTAT
TTTGTTATTCATAATGCCTTTGAAACTATTTCTTGTATTTCGATTGTGTCCTTTTCTATTGTTGTGTTGCACCCCGCATA
CTTAGTACATTCCAAGTACTAACGCATATTTTGCCTACATGATGTCACCATGTAGGGACCAGAGCTACTCTTGATCCTTC
TCTCCATTCACGTGGCTAGTACGGTGCTTATCCGAGTTGTTGGTGAGTCCTCAATAATTCGAGGGCTATGTTATGTTTCC
TACTCCTATGTTTTGAGACTTTAGCTTGCAATTGTATTTTGACTATGAGGGGAGCCGGTAGTATGTCATGGCCCCGTCCT
ATCTATGTATGTAGAGGTGTGCGTTGGACAAGTATTTTGTAAATGAGCTTGACTCTTGTTCTATGATGTCATTTTGAAAT
GGTTTGCCCTTAGTCCCTATTTCCCGTTAATTAATGTTGAATGTACTTCCGCGATCGATGAAGTGTGATGACAAGTTTGA
GAGGCTTGTTTGGGGTTCCTTCGGGTTCCTCATTCGCCATGTCACGTCTAGGCCCTAGGCTTGGGTCGTGACATAAAGAC
ACCCTTGTAGTCCTTTCTTTTGGGATCTTGTCCCATAACGTTTTTAGCGTTGTTTTTACAGCTTTTAGACTATATTGTAG
AGGTTCACTTGTAAGAAGAACACTTATAAAAATATCAAGAAAATTAGCACTTGCCTCCTAAAAACTTGCTCTCTTATTTT
GCTTCCTTGTTGGCTATTTGTGTTGACTGTTTTTAGACGATTTGCTGCTGCACTTTAGTGCTTGATTGCGTTATGAATGA
GCTTACGAGGAGATATGCAAACCCTCCTTTGCTATCCCACGAGACATTAGAAAATAGGCCCGTGACAAGTGGTTTAGGGT
TTAGGTTTAGGGGTTAGGGTTTAGGGTTTAAGGTTTAGGGTTTAGGGTTTCGAGTTATAGGTTTAGGGTTTAAATTTTAG
GGTTAGGGTTTCGTGTTTTGGGTTGAAGGTTTAGGGTTTAGGGTTTAAGGTTTAAAGTTTAGGGTTTAGGGTTTAGGATT
TTGAGCTATAGGTTTAGATTTAGTGTTAAGGGTTTAGAGGTAAGGATTTAGGGATTAGGGTTAAGGATTTAGAGTTTAGG
ATTTAGGGTTTAGGGTTAGGGTTTAGGGTGTAGGGCTTAAGGTTTAGGTTTAGGGTTTAGGGTTTTGAGTTTAGGATTTA
AGGTGTAGGGTTTAGGGATTAAGGTTTAGGGTTTAGGGTTGAGGGTTGAGGGTTTAGGGTTTGGATTTAGGGTTTTGGGT
TTAGGGATTAGGGTTTATGGTTTAAGGTTTATGGTTAGGGTTTAGTGTTTAGGGTTTAGATTTAGGGTTTAGGGTTTAGA
GTTTAGTGTTAGGGGTTTAGCGTTTAGGGTTTAGAGTTTTGTGTTTAGGGTTTAGGGTTTATAGTTTTGTGTTTAGGGTT
TAGAGTTTTTTTTCTTTTATTTGAACGACCCTTGAGGGGGTCAGGGGCTGAGCAACACCCTCAGGCCTTATCATACATGA
AAAAATTATACAAGAAGGGGGACATATACCTTACCTCCAACCTAATGTGGGACAAGAGTCAACCTACCTACTAAGGTTAG
TCAACTCCACCCTATACAATAAGATGTAATATTAAAACTAAGCACCTAGAGAAGATCCTCTCTTAATACAAAGTTACTAA
TAACAGATAAATAAGGGAGACTCTCCCCTTACAAGAATTAATGAAACTAAGACTAAACGAACTATTATACCTAAAAAGTC
CATAGTAAATCGAATAGGTTATATAACATGTTAAAATGTAATGTTGTTGTCCTTGAAATGTTGGACATTATATAGAGAAT
CGTGAAACTGAAGGCCTTCTCTGTAAGGATTTTGAAATATGTTCAAGGTGGTTGTTTAATCCTTTTAAGCTTCTTGCGTC
TGAAGTTTTGAACTCCCAATTTCTCTAATAGATAGCTCCCTTTAACTGGTAGAGGTAATTGATGATGAGTGTAGTAATTT
TGTACAATGTCTTGTTGATGACTATGTTCGGCCAGTAGATCAGCAGTACCATTCGCCTCCCTGTAAGTGTGGACACACTG
AAAAAACACACATTGGTTAACAAGAATTTGTAATTCCTGTATATACCTGTGTATCTTCCAAGGGGGAATAACCGCCTGTA
AGAACCACTTGGTTAATAATTCAGAATCAACCTCTAATATAATATTAGTGTAACCATGTTGTATACACCAATTTAAACCA
AAACTGGTAGCCTGAACCTTTGCTTGGTTGTTTGTTCCTTCACCAAAAGGTACAACAAAAACATATACTATATTCCCTTG
ATCATCTCTTAAAATGCCCCCCCCTCCTATTTTTCCGGGATTATGTAAAGCACTACCATCTGTATTTAACTTGTATCTAG
TACGGGGAGGAGTTTTCCACATCACTAAGGTGACTCGTATCTCTTGTTTGCATTTTTCAATGCATGCCACCAGTTCTATC
CAATTTACAGGCAAGTGAAGATATGGGAAAACATAATTAAGCATTAAAATCATGTCTTTAATAATCAAGTATTTAACTTT
GTGGATACTGGATATTTTTCCTCCATACTTGGCTGAACACCTGTTCTTCCAGAGATTCCAGCAGATGACTATAGGGAGTA
TGTGCATGATCATCGTGTGTGTTGTGTTCTTCCCTGTAACACCACTCCAACACAATAGCTGGTTATGTAATGAATGTTGT
TGCAGTTGGAGTCCCATGCTGCCAGCAAAGAATTTCCAGATATGACTTGCAAAATGTTTTTGAAGGAAGATGTGTTCAAC
ATCATCCCATCCCTGCTACAAACAACAATAACATTTCACAGGTTCCATTCCAAAATTTGCTAAGGATTCATTTGTTGGTA
ATTTATAACGAATAGCTCTCCATAGAAGAAAGGACATTTTAAAAGGTATATGTCTATGCCAAATTTGGGAATTAAGGACT
GCAGTAGCCTTTTTCTTGCTGCACATTTCCCAGGCTGATTTATAAGTAAACTCTCCAGCTTCAGTGAGTCTCCAAACTGC
AATGTCTTTAACTCCCTGCACAGACTGAAAGTTAGTATTTAGAATAAATGGAATAAGAAGAGGAGGAACCTGTTGTCTGA
GTTTCCTTTCATTCCATTTTCCATTTACTAAAAAGTGTGCAATGGTAGCATTGTTAAGGCTTGATATAGAGGTATTGTAT
GTAGTTAGAGCCCCATTTCCTAGCTAGTCATCCCACCAAAAGGAACAACTTCCAGATTGGATTTTCCAGCCTATATTCTC
TTCGACTTGCAGCTTGTTTTTCATCATGTATCTCCACATCAATGAGTCTCATGTATCAACCTTTTTTGCCACTGGATGAG
CTCTTTGACAATATTTGGCTTTAAGAAATTGACTCAATAAAGAAACTTTAGACCTGAAATTCCACCATTGTTTGTATTGT
AAAATAGTGCAAATATTTGACAACCTTCTGATCCCTACCCCACCTTCAGTGTATGGTAAGCTCATTGTGTCTAGAGATGC
CCAGTGATATTTCCTTTTATTTTGATCCATTCCCCAGTAAAAATCAGCAATGATAGTCTCAATGTATTTAATAGTAGTAC
TGGGGGGAGAAAGGGCTGCCATAGTATGAATAGGTATAGATTGCAAGGCATGTTTGATCAATGTAATTCTGCCCCCAAAA
CTAAGTACTCTTGCCTGCCAACCACACACTTTTTTGGAAACCTTCTCCACTAAATGAGAATAATAAATGATCCTTTGTCT
ACCAATATAAAGAGGACATCCTAGATATGTAATAGGATTGTTTTTCTGTGAAAAAGTAGTCACTTCTTTAATGGTATGGA
TGATGTCTTGTGCTGTATTATCAGGAACCATAAAATGACTCTTTGCTTTGTTAATAAGCTGTCCAGAGGTACTTTCATAT
TCCCCTAACCTGTCCATAATAAGCTTTAGGGAATGTCTATTTGTAGATGCAAAAATAATAACATCATCTGCAAAACTCAA
GTGATTAATCTGCGGTCCTCTAGGTTTCATGAAGAAACCTCTGTAATTAATATTCTGATGTAGAGAATTAAGTAACCTAT
TCAATACTTCTACTCCTAAAATAAATATGGCAGGGGATAAATGGTCTCCTTGCTTAAGTCCTCTAGTGGAATGAAAGAAA
CCATGACGATGTCCATTAATGATTATAGAATACCAGTTGTTACTCATTATTCTCCACACTAAATTAATGAATAACTCCCC
AAAGCCAAATCTCCTAAGTGTCAAACATGTAAATGACCAAGACACTCTATCATATGCCTTGGTCATGTCGAGTTTGGTTA
CCACATTATTTCCTGTATATGGTTTTTTAATACCATGAGTAATCTCTTGAGCAAGCATTATACTTTCTGAAATACTTCTA
CCTCTTACAAACCCGGACTAATTGTCTGATAATAATAGGGACAGAATAGTAGCCAATCTCATGCTCAAGATCTTAGAAAT
TATCTTGTTAGAGAAATTACTNNNNNNNNNNNNNNNNNNNNNNNNNNNNNNNNNNNNNNNNNNNNNNNNNNNNNNNNNNN
NNNNNNNNNNNNNNNNNNNNNNNNNNNNNNNNNNNNNNNNNNNNNNNNNNNNNNNNNNNNNNNNNNNNNNNNNNNNNNNN
NNNNNNNNNNNNNNNNNNNNNNNNNNNNNNNNNNNNNNNNNNNTTGTCTGAGTTCCTCCATAGTAGGAATTGCTTGCAAC
ATCTCATTTTGCACAGGAGTGACTACTGTAGGAATATTCTGAAGGATTCTGTCATCTATTCTATCATTCTGGCCCTGAAA
AATTTGCTGATAATACTCACATGCTGCTTGTGCTATTTTCTCCTCACCTTGTATCCACTTCTCATTATCATTGCAAATCT
TATGCAAAAATAACCTTCTTCTTCTACCTCTCATCAAAGCATGAAAATATTTGGTGTTGGCATCTCCCTCCTTAAACCAT
TGTAATTGAGTCTTTTGTTGAAGGATGGACTCCTCCATTTTCAAATACCTAATATACTTTGCATTCATCTGATGAAGTTT
CTGTCTACTATCTTCATTATTGTTTGTCATAAGTTCCTCCTCTAATTGTCTGATACTTTCCTCAAATTCCTTGACCTTAG
TAAAAATATCCCCATACTCTTCTTGGACCAATTGCTAAGAGTAGCTGTTATTCTCTTCATTTTCTGATGCAGTCTCCACA
TTGGATTGCCATTGACCCCCTTTTCCCAGCACTGTTGTACTGTTTTAAAAAAATTACCATTGTCAACCCAAAAATGTAAG
AACTTGAAATATTTAATATGATTCTCAATAACCTTAGTCATTTCCATCAACAGGGGACTATGGTCAGAACCAACAGAGGA
TAAATTCTCAATAGTAGTTTGAGGCATAACCTCTAACCATTTATCATTAACCATAGACCTATCTAATCTCTTCCAAACTC
TAGCTTCTGCATCCCTCTGATTACACCAAGTGAATGGAAGTCCTGTGTATCCTAAATCAGTTAATCCACAAGCCTCTATT
ACTCCAATAAATTCAAAGATCTTATTCATATTGTAAGGTATTCCCCCAAGCTTCTCCTCTATAGATGTGATAACATTGAA
ATCACCAATAGTACACCAAGGTAATTCCATTTTAGCATAAAACATAAGCCTATCCCATAAGGATCTCCTCATGTATTCTT
TACATTTAGCATATATAAAGGACATCATGAATTTTTCAGACATATCTATGTGATGAAATGTTATTGTAATATGTTGATCA
TGTGTTTCCATAATACTACCAGTGACCTCATTAGTCCAAAATAGCTAGATTTTCCCATTATCATTACTAACTGCATGATC
CATCTGTAATTGACTTCTCACTGTATCTATATGAGAGTTATTAGAAAATGGTTCTAGAATAGCAATAATAGATAGCTGAT
GAAGTTTCTTGAGAGTTTGAAGCCTTTCCAAGGATCCTTTGGTATTGATACTCCTAGCATTCCAACAAATGACCTTAATC
ATTAAAAACCTTTTGATTTGGACCTAGTCATGGGCCTGCTAGAGTTGTCAGACATGCTGGTAACAGGGTGATTAAGTTGA
TGTCTAGTTTGTTTCCTTCCTCTTGGGGATAAACCCTGTTGTTCAGTCATTCTTTGAACATCATAATACTTATCCCGAAA
AGTAGAACCAACAACCTGATCAGTATGTGTCAAGGTGTCCTCTGCATCTTCATCAGAATCATCCATAGATTGGTTATCAC
GATCAAGATCATCCTCAGAATTAAGAACCCCAAAATCATCAGGAGTCACCTTAACTTTCTTACCTTTATTACCTTCATCA
TCATTCTGTCTTATATTTGTCATATGCTGATCTTGATAAGAGAACTGTTTGTCTGCAGCTATAACATCTGATTCCTTACC
CATATTCTGCTGCAGTCTCTTTTTGATAGCCTCTCTTTTCTTTTTACTCAATCTGTCCCCAAATTTATTATTAAATCTGC
CGTGTTGTTGCCCTGTATCTGTAACCTGTTGAGTGACTGTTTGTTGTTTATTATTGATAGGGGTAGCAGGGGCTCTATAG
TCTCCACTAAGGTCACTATCCACATCCTCATGCCTAGCATGAGTCAATTCCCCCCCCCCCCTTTGGAAATGCCTTCCTGC
AAGTTAGTAGGTGTCTCCTGTCCCTTCCCATCCAAACCTCCAATAGCTACCTCATCAATAATATCAATATTAGTAATGGG
GTTAGGGGTTGGGAGCATTAAGTCAATACCTGTAACAACTTGTCCTGTAGACACTTCCTGTCTTTTATTAATTTGTGGTA
TCTGTGCAGAACTTTTATCCTCCTGTACAGGCCTGTTAATGTTGTCCTGTCTAGTGTTTGCTGACTTTCTATTATACTCA
TCCTGAACTTGCCCTTGAGTTGCAGGTGTCTGAGGTCTGCTATCACCTTTAATGCCTTTGTATTTGTCCAGAACCTCTAA
ACTAGGTGATGACTCCTGCATATCAAGATTAATATATGTATTTTGAGTAGGAATATTAATTATACCTGCCTGTTTGGTGG
ACTGATCTGCTTGGCTGGTATTGTCTCTAGGAGCCTGTGCTTGATTATTGTTCCTTCTCTTTTGTGTTTGCCATTGATCA
TCTTGTGTATACTGCATGTGCTCCTGATCTCTTTGCTGCTTATAATGTTGATTATTATCTTCCTTCTGCTCACTTTCTTT
ATAACCCTTAGATTGTTGCGGATTATTATCCTTATCTTTAGTATGCTTGTTCCTCACATTCTCCAACTCCTTTTTCTTTT
TGTCCTCATCTCTTTGCCTTATGGTACAATCACTTTCCAAATGTCCTTGGTGTTTACAGTAGAAACAATAATTCAGAATA
TTATCATACTCTATTTTCTGCCATCTCCCATCAGTGATCCTTCCCTACATAACCCATCCAAATGTAAGGGGGTCTCTTTT
CAGTAAGATCAACTTGGACCTTCACCCTTGCTTGACTACCCCTAGTCTTTTTAATAGATGCAGAATCCAAGTATAAAACC
TTGCCAAT
TTAGGGTTTAGGGTTTCGGGTTAAAGGTGTTTTTTCTTTTCTTCTTCTCGTTACCAGCTTTTGAACCCTTGACCTACTAG
TGGTATGGAGCAAACTTCTCAACTACTATGAACAAGGAGGCCAACCGGGTTAAAGGTTTAAGGTTTTAGGTTTAGGATTT
TGGGTTTAGGGTTTCAAGTTGTAGGTTTAGAGTTTAGGTTTAGGGTTTAGAGGTTAAGATTCAGGGTGTAGGGTTTAGGG
TTTAGCGTTTAGGATTTAGAGTTTAGGGTTTAAGGTTTAGGTTTAGGGTTTTGGATTTAGGGTTCGGGGTTCAGGGTTTA
TGTTTAGGGTTTAGGGTTTTGAGTTTAGGGTTTAGGGTTGAGGGTTTTGAGTTTAGATTTAGTGTTTAGGGCTTATGGTT
TAGCTTTTAGGGTTTAGAGTTTAAGGTTTTAGGTTTAGGGTATATGGTTTAGGGTTTTGGGTGTTGACACCCAATTTTGA
CCCTCCACAATTTAATTATTTTTCAAGCTTCTTCAATTTCAAATAATTTGAAATAATTGTTTTCGAAAATAAAAAATACT
TCAAAATCATTTTATTTATTTTTTCAAGACATTTTTGCAATTTTTCATATAGATTATATATTTTTATATTTATAATATAT
ATATTTTTCAGTTTTTATGAATATTTGAGAAAATCGATAGAAGTTTTAATTGAGTATAATTTATTTCTCATATATATATA
TATATATATATATATATATATATATATTGATTAATTCATGAGTTTATTGGTATAGTCGATCTTTTATTTCAAAGCAATTA
TTTTATCTTGTTAAATTAAGAAGCTCGATTAACTAATTTTAATTTATATCGAATCGCATTCTTCAAATTCAATTTCTTGA
TGAAATACATTTATTTGGGTCCAAATTTTAGGCCCAATTTCTCAATAAACCTTCCCACACCCTTAATTATTCAACTATTT
TTTCTAATCTCCCTATTCCTCACGTGCCCAGCCCACTAAACTCATTTCCAAAAGAAACCCAACAACATTTCTTTCAATAC
AGTAGACAGAGTTCACGGTAACATTCCAACGTTCACATTTTTCAGAAGTGACAAAACGATTCAAGCCCAACAGCCATATA
TCGTCTTCACGCCTACAAATGGCGTCTATGCGTACAAGCAGTACGCTGTTTTTTTTTTGTCGTCTTCTCTGATTACCTCG
ACAAACAGTACGCGTAGTACTGTTCAAGCGCAGATTCCAGCTGCAATTTCGTCCTCACTAGCGTGAGATCGAGCCACGTA
TCTCCTCAAGGACGAAGGATTCAATCCTAGCCCTCCACCTTGCCCTCCTCCCGTTCGAATTTTGTTGAAATTGGGCATCA
AATGGGCTTATTCTGGTACTGGTGTATGGGATTTCAAAAATTCGAATTCCAAATTTCTCTTGTTCTTATCCGATTTTACC
CTCACTTTTCCCCCCCAAAACAACCCTAGAAATTCCTCCTATAAAAGCCCCTCATCATCTTCATTATAGGAGGAGGAGGA
CAACTTACATTGGGTTGGAAAAAAAGGTTGAGAAAATAGAGAAACCAGCTTGCTTTAGAGACGAAAACACATTACAAATT
TCCAGCTATATTGCTATATATAAGTAGTTAAGATAATTTCTCGAAACCGTAGAGACCGGGAACCAGATTCTTGCTCAGTT
CTTGTTCTCGTTTGCTCCGTTTTGTTCGTCGGAATTTTCGAAGTCATATTCCGGTGGTAAAGGATCGTTGTCGCTGGCTC
GTTTCCAGTCGCTGCCCAGAAAGAGGTAAATCCTCTTGGCTTTGTTTAATTCTCAGTTCTCTTATTTTGTTCTGTTTATG
ATGTGTTCTTTGCTGTGTTTGGGTTCTGTTTATGTGCTAACCTTGTTTTGGTCTCCATAGGTTAGGATTTGGTCTAAGGA
GTATTAGCTAGTAATATCTTTTCTTTTATATGAGATTATTTGTGTATATACATTTTGTGTTGGAGTAGTTTACTGTTGTT
TGTTAGTATATATTCTTGCTTGACCATAAAATCTTCATGGCTCAATATCTTTCTGTCATATTCTTCTTATTCCGATTTTA
GCTAAGTGTAAAAAAAAAAAAAAATTATTATCGAGTTGTTTGTGGTCATTGGTTTTGGTGTTCCTTGATCATTTTCTCTT
GAGTCGTGATTCAAAGTTTGATAGAAAATTACTCTTGTTTGCCTATATCTTTCGTTCTTTAAACTTCCTTTTTCTCTCTT
GCACTCATTTACTTTAATTTCATCTTAATGCATGATATACAGTTTCTTTGTATGCTTTATTTCTTCTAGCCGAGGACTTT
GTTTTAATGATAAATGGTCTACCTTTGGGACTGCTCTTTAGCGTTTCTCAAAGAGTTAGGCTCGGGTAAATGAAAACTCC
TTAACTCATTATCTTTAGATCCATGCTTGAATTGGTTGAGACATGATTATCGTATTAACTTATTGAATGTGGTTACCTGC
TTGCTTAAACAGTGGTCTGTTTTATTCATTTTTATTTTCAAAAGTCGATCAGAATTATCTCAATTTTAAAGTGAGTCATA
TAGGTAGTCTCTTGCATTTTAGATGTAGTTGTGATTCCTTAAGACTCTTTGACATCCTGGTTTGATGAGACATATAGTAC
CCAGTTGATTGTGTTATCTGGAAAGTCTGATGATTTTCTTTCAAGTTTTAATTAGTCTATGTTGCACAAAGTTGGGTGTT
TTAGTTCATTCTGGACAAATTGGTGTTAAATTAGTTAACAAGGAATAGGTTATTATTAGAATATCAAATATTTGACGAAT
TTGCTGCTTCGAGTTGTTTTATTTTGCAAGTATCGACTCCTACTTCTTTACTTCACTTGTGCTAATTATTTTATTCATCT
TCTTTGCATGAACTCTCTCGTTGAGTCCAATTTGGACTCCCTCTCTTGCATTTTCCTCTTCTTCGAGTCAACCTCATCAA
AGTCGTGAAAGGGAAGTTAATATCATCGGGTTAAACTTCAAATCACTGGCAGCAGCTCAATAGCAGTTACAGCACTCCCA
AAAGCTGAAAAATTGGAAAATTTGGACTTAAAACAGTCCCATTTAACCAAAGCAGTGGCAGCAGTCCCCCGAGGGGCTAA
AAATTGAGATTTCTTGGACTTTAACAAGTCCAATTTATACCGTAACACCAGCAGTAACTAAGCAAGCAGCAGATCGGCAA
TTTAGCTCCAAAGGGGACTTAATATGGGTCGAAAATGTCTTGTTTATATTTTCTTATTATTATCATTGATACTAACTTTC
TTTATCCTCTTTTTTCATTAATTTAGATGAATCCTTGGGGTAATATGTTTATTTAAGTTTTCAAATTTCGAAACTCATTT
TAAGTTAGGCAATTTAAGCTTATTAGAATAACTTAAGAACCTTTCATGTTCTTTCATAGTTATCGAAAGCTTTGAATCCA
TGTTTAGGAGTTTGAACTAACTATTTAGTTCAAATTTTTGAATAGGATAAATTATTTTAAGTTTCTTAAAATAAATTAGT
TTTCTTTTAATTTAACTTAGGACTTTGTATGAATGACTTAAGGATCTTTAATATCCTTTCATAGTTGTTAAACAAGGCCC
TTTAATCCATATTTATGAGTTTGAAATAATTATATGACGCAAAACTTGACTATGGATAAAAGTTTTAAGTTAAGATTATT
CCCGAGATTTTTAGAAGTATCAAGAGTTTTTATCTAAGTTTCAAACAAAGCTTTTATAAATAACCGCTTTTACAGAGTTA
GTCAAACTTTTAAATCCGTCGGTCAACCGCGTGTTAGCGGATTCTCTAAGATGCCTAAACCCTTCCTTAGAGAATCATTT
GAACCCTTACCCAACTCTGGTTTTATAAAAAATATTTTCTTTTAAATGGTTTTCTTAATTTTTCCTAAAGAATTAAGTGG
CGACTTCCAAATAACTCATTTTTCCCAAAACTTAACTAAAATTGCCAAAGTTGCGAAAATGGTTTCGAAAACATTAGTTT
TTGAAATCGAGTCGTAACATTGGGTTGTAGGTTTAGGGTTTAGGTTTTATGGCTAATGGTTTAGGGTTTAAGGTTTAGGT
TTTGGGGTTTAGGTTTTAGGGTTTAGGGTTTATGGTTTAGGTTTATGATTTAGAATTTAGGCTTTGGGGTTAAGGGTTTA
GGGTTTAGGTTTTAGGATTTAGGGTTTTGGGTTTAGGTTTTATGGTTTATGTTTAGGGTTTAGAATTTAGGCTTTGGGGT
TTATGGTTTAGGGTTTAGGGTTTATGGTTTATGGTTAAGGGTTTAGGGTTTATGGTTTTTTTTTTTGTTTTTTTTTTATT
TTAACGGCCCTTGGGGGGCTCAGGGGCTTAGCAACGCCCTCAGGCCTTAGCATAAATAAAAACATAGAACTACACAGAGG
GGGACATAAACCTTACCTCCACAAAAGGTGGTGCAAGAGTTGGTAGCCTACTAAGTATCCTTAGTTGGTTCTCCAACTCT
TCACCAAACAAGTAAGAACCTATATTCTATGCACCTATATGAGAGGACTCCTCTCGATACAAAGATTCTAGGGAAGCATA
AATGAGGGAGACTCTCCCCTTTCAAGGAAAGATTAAAATAAAAGCTATCCTAGCTAAGGGACAGACTAGTAAAGATGACA
GGAGGATCAACAAAAGGAAGGCCTGAGGAAGTTCATGCTCCTTCATAGGTCTTCAAGGATAGGAATGAATCATGGTGGTT
CCTTAATTCTTTTCAATTTTCGTCTTCTAAAGCTTGCCATACCTGCTAGATCTTGTTGGAAGTATGCTGCCGCGAGTTTG
GGGAGTTGCTGGCTGTTGAAGTATACCTGAGGGTTAGGGATCTGGTGGCTGTGTTTAGAGAGCACATCTGCTACAAAATT
GGCCTCCCTGAACGTGTGAGTGCATTTGAACTGCTCTAGTTGAGTTGCAAGTTGATGAAGTTGATGTATTTGGGAAAAAA
TGTTCCAGGGAATTGATTTGCTGTTCTTAAGCCAGTCGACCAGCAGCTGGGAGTCAACTTCAAGGATCACATGATTATAT
TTCATATGTATGCACCAAGTTATGCCAAAAATCGCAGCTTCCACCTCTGCTTGGTTGTTTGTTCCTGTCCCCAAAGGGGC
TGAAAAGGCCAAGATAATTTCTCCAAGGTGGTTCCTGATGACACCCCCTGCTCCTATGCTGCCCGGATTACTCAAAGCAC
TCCTATCCGTGTTAAGTTTAACCCATCTGTATGGAGGTTTTGTCCACTGGACAGCAGTAACCTTGGTGTCTTGGGTACAT
TTCTCGATGACATTACATAACATATTCCACCTCAAAGGCCAAGAAATAAAAGGAAAAACTGTGTGTAGGAGCTTGAATGT
GTCCAGAATTACTAAGTGTTTCACCCTTGCAATGTTGGACTGCTTGCCCCCGTATTTTGCAGCACACCTATTTTTCCACA
AATTCCAACAAATAAAAATAGGTGTGGATTGTAAAATAAGCTTGTGTGCTTCATTGTTGTGAGTAACGCTCCACCATCTC
ATGATCATGTTTCTAAGTGGCAAGAAATCAGTTTGGATACCTAGCGAGATTGCAAAGTACTTCCAAACAGCTTTGGCAAA
GCCTCCTGAATTGAATATATGCTCAATAGTGTCTATACCTGGCGAGTGACAGCAGTGGCAGTCGCTAGGCTCCATTCCAA
AGCTTAAAAGCTTTTCGTTGGTAGGGAGTTTGCCCCTGATGGCTCTCCAAAGCAGGAACGAGCATTTAAAATGAATTTTA
GGATGCCAAGTGTAAGTGTTGATCTTGGTGTTTTCCCTTTTTTCTCTAATGTTGTTCCATGCAGAGGAGACAGAAAATAG
ACCGCTGGTGTTGAGCTTCCACATTGCCTGATCAGGCAGTCCTTGCTGGAGCTGCAGCTGCATGGATAAAATGTTATGTA
CCTGGCTGGGAGGAGCTACCCGTAGTACCTTAGGCATGTTCCAATGTCCATCTTCAATGAATTCCAAAACAGAATCAGTG
TTAAACCTATTGCTGTTCGGGGTATAATGAGCTAACGGACCTACTCCTAACCAATTATCCCACCAAAAGGAACAGGATCC
ATTTCTGATTTTCCATTGAATATTACTCTCCACAGTGTGTTTATTCTTCATCAACAGTCTCCAAGCTTGGGATTCTCCTG
TGTCCCATTTTTTACTTATAGGATGGGACCTTTGGCAATACTTTGCCCTTAAAAAATCCCCCCAAAGTGTTTGCTTAGAT
CTAAATGTCCACCATTGCTTGAATTGGAAAGCTTGATACACATCATTCATAATTCGAACTCCAATTCCCCCTTCATCATA
GGGAAAGCTTAAGTTTTTCCATGAGGGCCAATGGTATTTTTTCTTGTCATTCCTCCATCCCCAGAAAAAATCAGCCATAA
TACCTTGGATTTGCTTCATAACAGTGGAGGGTGTGGAGGTAGCTGCAAGAATGTGAATGGGGAGAGATTGTAACACATGC
TTGATCAAGGTAACTTTGCCTCCATAACTCAAAAGTTTGGATTGCCACCCTGCAATTCTGTTCACTACTTTACTGATGAG
TTCCGAGAAATAAATAATCTTAGGCTTGCCAACAAATAAAGGGCATCCTAAGTAGGTAAGAGGAGCTTCTTTTTGGTGGA
AACCTGTATATTTTCTTATCCTGTCGCAGGTGGTTCTGAAAGCATTGGAATGCACCATGAAGTGACTTTTTGCTTTGTTA
ATAAGCTGGCCGGATACTCTCTCATAAGTAGCCAATGTGTGCATAATGAGCTTGAGAGAATGCTTCCTCCCAGATGTGAA
GATAATGATATCATCTGCGAAGCTCAGATGGTTAATCTGGGGCCCTCTTCTTTCCATATAGAAGCCATGGTAATGAGGAT
TCTAATGCAATCTGTTCAAGGATCTCGACAACACCTCAGCACCTAAAATAAATAGGGCTGGGGATAGGGGATCACCCTGC
TTGAGGCCTTTAGTGGAATGGAAAAAACCATGTCTCTTGCCGTGAATAATGATAGAGTACCAATTGTTTGCCATAATTCT
CTACACCATGTCTATGAAGATTTCATCAAACCCCATCTTTCTAAGGACTAGACAAATATAGGACCAAGACACCCTGTCGT
AGGCTTTTGCCATATCAAGTTTGATCACTACATTGCTTCCGATGTTAGGTTTTTTGATTTGGTGAATAATTTCTTGAGCT
AACATAATGTTCTCTGAAATACTCCTTCCCTTAACAAAACCCGACTGATTAGGAGAGATCAGATTAGGCAGGATGGGGGC
CAATTTGAGACACAATAGCTTAGAAATAATTTTATTGGTGACATTACTTAAGCTAATAGGTCGAAACTCAGAAAGTTTAT
TAGGATTATTCACTTTATGGAGCAAGACTAGGCAAGTATGTGAAAAATACTTAGGAAGCATATAGCCACTGAAAAAAGAG
TGGATGACTGCCAGCAGGTCCCTTTTTATAATACTCCAACACTTCTGGAAAAAGCACCCGTTCAGTCCATCAGGTCCAGC
AGCTGAATTAGGATTCAAGGAATGGACCACCTCCTTCAACTCATCCAAAGTTGGGAGTTCCTTCATCCTATCATTTTGTT
CCTGCGTAATAGTTCTGGGAATGCACTCCATGGGAATTTCATCGATAAGATTTTCCTCCCCTGTGAAGATGTTCTGAAAA
TGCTCACAAGCAGCCTGTGCAATGTGGTCATCACCCTGTACCCATTCATCATTATCCTTGAGGATTTTGTGGATAAACAA
CCTTCTCCTTCTTCCTCTAATCAATGCATGAAAGTACTTGGAATTACCATCACCCTCTTTAAACCACTGTAGCTAAGTCT
TTTGTTTAAGAATAGAATCTTCTAACTTCATGAATTTGATATATTCTGCATTAATACCATGACGTTTTGTTCTCTGTTCT
TCAGTGTTATTGTGAATGAGTTCCTCTTCTGCCTGCCTGACTCTTTCCTCATAATCTCTGATTTTTGCATAAATGTCACC
AAACTGCATTTTAGACCAAACACTGAGAGTAGAGGCAAGTCTCTTTGTTTTCTGATGAAAGATCCACATGGGGTGTCCTT
CAATAGGCCTGTTCCAGCAGTTGGTAACAGTCTCTGTAAACACAGGTTGATCAGCCCAGCAGTTAAGGAATCTGAAGTAT
TTAATGTGGTTTTCAGGTCTAACAGCCATTTCCATCAGAAGTGGGAGTGGTCAGACCCCACAGAAGGTAGGTGAGTAATG
GTAGTATGAGGCATAAGTTGCAACCACCTATCATTAACCATAGCTCTGTCCAACCTTTTCCAAATTCTGAAATTTATACC
CCTTTGATTAGACCAAGTGAATTTAGGTCCATTAAACCCCAAGTCCATGAGTCCACAAGCTTCAATGACACTAATGAATT
CAATACTCTTCCTCATATTGTAAGGAATGCCTCCCAGCTTTTCCTCAGTATCCGTTATAACATTGAAATCCCCAACAGTG
CACCAAGGGGTGTCATCTCTAGTATCCGCAAAGTGAAGTAACCTGTCCCAGAGGGGCCTTCTGAGATAATCCTTGCATTT
AGCATACACAAAGGTCTTGATGTAGGTTCCAGGAGCTTCAGTGTGGTTGATTTCGCAAGTGATCTGTTGTTCATCATTTT
CGAGTACATTGCAGGTTATATCATTTATCCAAAATAGCCAAATTTTACCATTGACATTACTAGTAGCATTATCCATGGCA
AGCATACTTTTAAACAAATTCACATGGCCTTGATCTGAGAAGGGTTCCAAAATGGCAATCATAGAAACATGATGGATATT
CTTGAGATTTTTGAGTCTTTCAATAACACCTTGGGTATTGATACCTCACACATTCCATATAATTGTACTAATCATTGGGA
TGATTTAGAGGTAAATAATCTAGTATTTGGTCTCCCTGCCGTTACAGGAGTGGTTGAAGATGCTTTTTTGAGAGGTAATT
TTTCCAAGTGCATGCCTCTTGGAGAGAGTCCCTGCTTGTTGGTAACTTGTTGCAGATCCCTGTCAAACTCTGTATCATTA
TTTGGGCTAAAAGCTT
