# Supplementary material for: Homologues of potato chromosome 5 show variable collinearity in the euchromatin, but dramatic absence of sequence similarity in the pericentromeric heterochromatin
Source: BMC Genomics. 2015 May 10;16(1):374. doi: 10.1186/s12864-015-1578-1 (PMC4470070; doi:10.1186/s12864-015-1578-1)
Supplement: Additional file 3: — RH BAC tiling path sequences. Description of data: Nonredundant, multifasta sequence files of the individual BAC MTPs. The sequence contigs and scaffolds in the MTPs can be either ordered or unordered, depending on the quality status of the tiling path sequence. [file 12864_2015_1578_MOESM3_ESM.zip › mtp_6413.fasta]

>mtp6413.contig_1
TAAAACTCTTGAGCCGAAGTTTAACAACACTTGTAAGAAAGTGATCAACCATAGCCACCAGAAAATTTTGTAGAACAACA
ATGAGTCAGCATATGAGTGTAGAAGTGAATTTTTTTTTCAAATGGGTGGAGTGATTGAGGTTTAAGTTTGTGTATTTATA
GGGATGAAAGGATAGTATTTTTCACCACACAAATTATAACGGCTTGGGTATGTGAAAGGTGAACACCCCCAACAAACTAG
ATGCATGCATCAAGGCGTTTTGCCAACGAGCGAAGGCGATCGCTCAAGAAAGGGGATTCAGCCCCGACAAATGCAATGCA
GTGAAAGATGTTGCGGACTATGTGGCTTTCCTTTTAATCGATCGTGAGGGGGGTTTCCACTTTATTACTCTGGTAGAGTG
AAATGGCTTGGCTCCCTATCACTTTCCTTTCGGTGATATATTTTGCCTTAGCACTTACGAAGTTGACATCATTTATTGAG
TTGAAGCGAAGTCTTTCCATTCCCGATTCAATTACAGTTGTTCTCGCTAACGCCCGATCTGATCTCGCTTGAGCGGCACA
GAGAAATCTTGATCTTCCAATTGTGTCAGTACAATAAGATAGATGTCTGAATCGTTCCATGGCTTTATACACCCCAAAAA
GAATGAATAGGCGCCCAGATGGAATAATTAAGATAGAAATAAAGCTTGGAAATGAAGGGGTTTCCTTTCCTTTCCAAGCC
AATTGATCGCCTTTTTAGTTAACTGCGGAACCCGCCCTTTAGCCATCTATCTTTAGATACGGAGGGCTTATGAGTCACAA
AATTTGAAGCCCAAGGAAAAAAAAAGGTAAGAAAGGTGGGAAACAATGGCCTCACACAAAAAGATTTGTCTAAGCAA
>mtp6413.contig_10
TGGAAATTATGGAAAATAAAGATGTGTATATAGGTAATTTATCCTTTATAAAATGTGTATGTGTATATCATCATATTTCA
TATTATATTAACAGTGGGAAGATTTTTAGTTCAAAGTTAAATTACGAAAATGCCCTTCACTAATTTTTAAAATTAAAAAT
GTCTTTTACAAACTTCTTAAATAAAATAAAATAATGATAGCTCAACAGTTTTCTATCTTTTATTGAGCTTTAATTATTTA
TCCTTTTAGTTTTTGCCGTTAAACTCATTCCAACAACACTTAATGTTTTACACTAAATTCAATATAATTAAGATTGAAGA
TGAACAATCACAATCTCCTTAAATACAATCCAAAAACGTTTTTAATCATAATTTACTTAGTTATTGTTGATCAGTTTATA
TAATTTTCTGCCACAACCTTTTCCTATTCTTTACATTACAAAACTCTATAAAGGTACACAATAAGTCTTTTATCTCCCAT
CTTTCCATCTCTTCATTCTGCTAGATTTTTTTTCCAGGTATATCCATTGTTTTTATATATGTATTTGTGGTTTAAGCCTC
ATCTTAGTATGTTTAATTAGTGGTATGTTGCTTGATATGAAAAAAAATGATTATCTTTAATTCAAAGTTATTTATACCAA
CTTCTTAAGTTAATCTTTTGGTTCATATAATTAATTTGCACCTTATAGAAACAAAGATCAGATAGAGTGGTCAAAAATTA
TATATGCATGGACAATGAGATATTAGAAAACATTGACCACTGAGATTAATGTTCATCAATTTTTTTTCTTTTTTTTTTTC
ATTTAAAAAAGATAGTATTATATATGAAAAAAGAAGAATGCAATTTATATAAGCTCACAATATGAAAATTATTCTTAAAT
TTGTTATAAAAACAATAACCAGAATTAAATTTATTTCTTCCGCATGTCTTTGCTAATTTCGTCCAAGGCTTTTACTTTTT
TTTCAAGCAGAAAGTCATCATAAACTACTTCAACAACTGAGTTGTTGTTTGATTCTGAAAAAAAAAGAAGAAGTAGGAAT
TCATCAACATATTCATACCATTAAAAACTAAATTAATAATTTCTGCATTTCCTATTTTATAATTGAACTTTATAAATATA
ATTTCTTTTATAGATATCCTACATGTTTAGCAGAAATATACATAATTTCGGTTCCCTCGGTCTTTGGGGGCTTCGGGTTT
TTTTTATTTTTTATATGCATTTATTTTTTGCACCATATAATTTTTGGTTTATATTGTTTTTTTTTCTACCATACTGTCAA
CTGTTAATATCTCACAAATGATTGTGTTGTACTTCATAATTCAATTATATGTATATAACTTGAAAAAAATTTCTTTTATC
AAAATTTACATTTGGCAGAATTAATAATTTTGAATGAGCCAAAGAAAACGAAGGGTACTGTCAGGCCCTGAGCCTACACC
CTGGGCGGGACCGGCACCCGGAGACCATTTCTGGCCCCAAGCGAACCCTTGGCCTGGCTTTCTTAACTCAGCGGAAACCT
AACCCAACAGAATAACTCAATGCAATGCAATATTACAAAACAACTTAACTTATAAAATATGGCCATAAAGGCAACTCGAA
CCTCAAAATAGAATATTTACATATATACATAGATGAGAGACTCAAAACTAACTGACTGATTGTCTGTCTATGAAGCCTCT
AAAATATTGAGATGGATGTTGGGACAGACCCCGCAACATCCTAATAAAACAAAAACTAAGAACACAAAATAATTGAGTCC
TCCGGAATGCAAGGAGGCTCACCACTGACTCTGGAGTGCTCAACTGGATCAACGACGTGCAGGATGCTGATCCGGGGTAC
CTGTATCTGCATCATAAGACGATGCAGGCCAACTGGCATCAGTACATGGGATGTACGAGTATGCGAGCTGGAAAACTAAG
CAACATAGGCTAGAAGGAAATTTGGAAGAAACTGAAAAGTTTACCTTGCTCAACTCAACTCAACTCAACTCAACCTGACT
GACTTTTTTCAATATAAGACAATTTAAAACAAGTGCGATATAAAGAAAGACTGTTTAAAACATGCAATAAACTCTGTGTG
TATACAAGGTTACAATAAGCCTGAGATGTATATAGAAATACAATTGAACTGATGTATATAAAATACAATAATTTCTGTGT
ATAAAAATACAATAACTGCTGTGGGAGTTTCTCTAACCGACAACCATCACATAAGAGCTATAGTGATGATACAGCGATCG
ACCTCACGCTGCCAGAGCATCTTATACCCGGCCAAAGGTATAAGACTTGAACTGCCTAATGGATCCACTAGTCTAATATG
AAAAGGATTCATCTAAAAAGTATGATCCTTTTCTACCCATGGTGGCTAACATGGTTCTATGGGGGCTGTGGGTTCTTTGA
ACGCTCCCC
>mtp6413.contig_11
GATTATGGGATTGGGTGTTGATTTAACGTAGTGAGTATTATGTTGTGCTCTGTTTTATGTTTATTCATTCATGAATTTAG
GCTAATCAACATCGGGTTAACCAATGGTTTAAGGTTGCAAACTTAATCCTATTCTTGATCTTTGATTGTTGCTCGAAAGA
GATTGATTGGAGTGGGTAATTAGTCTAATGCTTGTAATTTAGGTTTGATATCTATGATTTGCTTGAAAGAAAATAATGGG
TCAGATCTATTTGCACAAATATGCTTGAAAAAAGTGATTATGTAAGGTAGGGGGTGTTTTGTAATTCACGTTGATGAAAC
CGAAAGGAGATTCTGTGAAATGATATTATGAGATCGAAAAACGTAAAGTTTCATTGATGATGACCCACCCAATCCATGTT
TGTTTATCACTATTGAGCACCACAATTACCCTTATGTGACATTGATTTCAATATCCGCAGCCCTAGATTTATTTTTACAT
TGTTGAAATTCATAATATTTTAGTTCATTCTTGCCTTCTGATAATAAAATCACTTTATATAAATTTGGTGGAATCATTCA
CTGCTCTTCTAATTGCTATAAATGAATGAGTTGACCATCGAAAGTTCCTAATTGAATTCATTACCTTAAACCATTTTCTG
TAGGATTCGATCCCAACTCTTAGTTGGGTATTTTTATTGACAGTGATCGCTCATTTTCTTAATTGTTTTGGAGGATAGTT
TGAGTGTAATCATCGAACTTGGACGTAGCATTTGGAAGTAAAACATCATTTTCTTTGAGAAAAAATACTTCAAGGTGAAA
TAGAAATGAAACAAATCAAGACAGATGAGCAAGTAGCATACATATTCACAAAGAGCCTAGACAACATAAAGATACTAAGA
TTTCGAGAATCACTTGGAACGATTAAAAGAGAAAATAAAGTTGGTGCTGAGAGGGAGTGTTAAGAATTCATCCCCAACTT
AGTTAATATCCAGGACATTTAAAAGAAAAATTTAGAATATTCAAGAGTTGTAAAGAAATAAAGAAATGTCTCTACAATGA
ATATTCTAGAGAGAAAAAGTCTAGAAATGTTCTAGAAAAGGTAGTTCTATAATTATGTATTTAGAAGAACATTCTAGAAT
ATAGTAGCAAAAACCTTAGCTAGATTCTTCCATCACCACCTATAAATTGAGGTGGTTCATTTGAGTTGTAACCAACCTAG
TAAGAAATTAAGATAGAGCAAACAATAAGTGAATGAGAAATAAGATAGAGTTGCTAGAGTGTGGGTGGAAGAAATATTGT
GTGCAAGAAATTTAAGACCGAAGTGGGTCCTTACTTTGATATAATAAAATTTAAGTTGTGAGAAATCGATCGGGTCTTTC
TCCAAATAATATATTCAACAAATACTAATCCCAACCATGGTAAATAGGATGGAGGAGAGGCATAAAGTTCCGGGGGTTTT
CCAAACCACTTTTATGCACTAGTCGGCCGATAGGACATGGAGGTATTCCCTGATTTTGTTACTATATTTTGTCATGATGT
TTATGATTTGATAGACCTTAATTTCACATTTTCATGCATTAATCTGCTTGTCACTGGCAATTTTTATATGAGACTTGATT
TATTATCCAATCCAACTAAAATATCCACGCAATTGGTGATTCTATTGTACCACATTGTTCTTAGCGGGGTTGTACAATGT
CAATTAACGATTACCCCAACTTAAATGATTTGATTGAGTTAGTTATGTTTGATTTTAATTTTATCATAGGCATGTATTTA
TTAGCTGCATGTTATGCTAGTATCGATTGTCACGTGAAGTTAGTCAAATTCCACTTTTTCAAGCGAACCAGTCCAAATAG
AAAGGTAATGCAGGTATGCCAAAAGGTAACTTCATTTCATTTAATGCCCAAAATATTATTGTTAAATGATGTATCTACCA
TCTAGTTCATATCAGGGATACATATAGGGAGCCTATGACTTTTACTTAGTTTCTATAACGAATAAATGTTCCAGCAGTAT
TTCCTGATGAGCTTCTATGAATCTTGTCTGAAAAGGAAATTGATTTTATTATTGACTTGCTTTTGATACTTAGCATATAT
CTTGGGATGACAATGGGGTGCAGTGGGTGCGGGATGGGTTTGAACCATAGACAAGGCGGGAGCAGGTTTGTATTTATATG
GTTGCAGGGCGGAGCGCGACTGGGCGGGTTAGGTTATAATATTATTTTAGAAATTTTATGTGGGGAAGGGAAGTTTCGGG
TTATAAAATTGATAAGTTTAAATTAAACCATTTTATTTCAATCAAAAACAATTTTTTCTCCTTTCTCTTTCTGTATCATG
TGTTTTTTTCTTCTTATAAAAAGTTATTACATTTAAATTATTTTTTCTCCCTTGAGATTTTCTTCAATAAAGTATAATAA
CTGTAATTATTGTAGCATGCCTCTTTAGTTATTTTCTTTGTAACAAATTATAGTAAGATTTTTTTAATTTTAAGAAAGCA
AAATTAAAATACAACTCTTTTTTGTATTCATCAAAAAATTATTTTCCATGTTTTTCGACATTATATCAAAATTAGAATAA
TTTATTTTTAAAACTTGATTTGGATTAACTATAAAAATGTTTTGGAATCACGTGTCTGTTCATTTTATAATTTAATTGAA
GGCTTAAAAAATTAAATAAGGAGGGAAAAAAGTTGGGAAATGATAATAATATGGGGTGGGTTCATGCGGCCCCTGTTGGG
CGGGTTCAAATCCTTGTGGATTTTTCCCATAGCCGCCCCGCCTCGCCTAGTTTGCCTTCCCTACCTATATATATGTATTC
CTTCTTACATAATGACTCCTACATAACGAAGGGAATTAAAGGAACAATTGAAAGATTTGATTATTAAAGGCTTTATCAGG
CCAAGTACATCACCGTAGGTTTCATCAGTATTATTTGTCCATAAGAAAGACAGATTTTTGGGGATGTGTATCAACTACGT
ACAATTGAATGAGATCACAATCAAGAACAAGCATTTACTCCCACTACAATAAACAATGTTTATTGTAGCGCAAAATGTCA
CCACAAAAGGTCATAAAGTTGCCACTAATGGTATATTGGTAGTACTTCCATAACAAAAGGTTTTTTGTGACGAAAAATGA
AAGTCGGTACTATAAAAGAGTATTTGTGGCGACAAAAAGCGTCACAATATGTAAATAACTATGCCACCAAAACCAAAGTT
ACAATACACATATTTGGCCTAGTCGCCACTAAATAACGATTTTTAGTGGCAACTTTGCTGCCACAAAAACCTATAATGAT
CTGTGGCGAGTTATTGTCGCCTCTAAAACACGATGTTCAGTGGCAACTTTGCTGCCACAAAACTGATAAATTATCTTGCG
AGCTGATCATGTCTCCTCTAAATAAAGGTATTTAGTAGTGACTCCTCCCGCTACAAAAATATATTAACTATCAGTGGAAA
CCCTTTTTCCGTTGCAAAAGGCTACTTTTAATAGCAACGTAAGTCGCCACAAAAACTACTATAACATTTGCTGCAACATT
TATTTCATTACTAAATATTTACCACTAATCAACAATAGTAACAATAAAAACTATAAATCAGATTCTCTAAATTTAATATA
TAGCTATTAAGAACATCTAAACTATTTCACAAAATGAAAATATTATAAATACAAAAAATTCAACTACATAATAGTACTTC
CATTAATGTTGTATCCATATACATACATGTGATCAAAATAAAAAAAATATTTCAATTGTATATACATATACATATGGTCA
AAAAGCAAAAACTTCTAGTGCAGGCCTTCAAACTTCTTTTAGATTGGCCTCATTGTTTAAGAAACTTGTCCATGTAATTA
GAAAAAACACAATCACTTTCTAATTCAAATAATAGAAGAGGTGATATAGATCACATAAGAAAAGATAAGTGTATTATTTT
TCATATTTCATTCTCCCAGAATTTCCAGCAACATTGAAAGACGGGTTCCTAAGTCTAATGCATCTAATGAAAAAATTGAA
CAACCTCAAGTAAAGCCTATATATCCTCCCAAACAAGATCAGATTGTTGAACCTGTGCCTTTTACATTAGTACAGACTTA
TGTTGATCGTCTTAGATATAATCAGGCTAAGAGTGATGTCCCTATATCCCTAACTATTGCTTTTACTGTAAACATCAAGG
TCATTTAGATCATGATTGTACGATAAAACAAAGAGATGAAGACCATAAAAAAGAAAGGAAATAGAAAATGGAAAAGCCAA
AAACAAAAAAAGAATTTGACACCATTCCTCAGCAGTCACAGGTACAGAAAGAACCAGGTCAAAAGGAGGCTAATAAGAAT
AGATAGCAGGCCTGGACACAGGGGGAAAGTAGTAGGAGGATCACTAGTAAACACCAACACCATAAGAGGACCAAACCACA
CAACATCAATTCTCATACTATAGAATAAAAGTTAGGTCAACTTACCAATTCTCCAAGCCATGATCACCATGGATCAATCC
TCAACAATTCAGAATCAATTGACATATATATCAATAGGAATCAACAATCTAATTCAATAACATAAACATAATGTAAGTAC
AATTCTATAAACAAATGGATCAGCCCATAACTTTGCCCATAAGGCCATAATTCTTAACTCATCAATATAAAAACAATTCA
ACATAAATAAGTATAGATAATCATAGCAAACATCAATACAATCTAATCTAAACATAATTCACCAAGAGAGATCATATTCA
CAAAGACCCACATCATAGGCCAATTTTCGAGAATTCGGGGATCATGGGTTCTTCAAGAATTCCTTTGAAAATTTTCTTAA
AAACCTTAATTCCACATTAATTCATCAGTAGAATGATTTAGAAAATCGTTTGATAGAACTCCTTGAATGAGAGGTTATTC
AAGAATCAAGAGTTACCATACCTAAATTATTGAAGACCCATGAAATTGAAGAAGAAATCAGTTGAAATCTCATCTTCTAG
CTTGAGCGTCATCAAGGTTGTCAATAGGGTTTTTGAGAGAATCTATTTTTTAGAGGGAAGGGTCAATTTGAAGAATGGGG
TCTAATTCTAGGTTTTGGGGTTTTAACCAACTTAAAATACCCTAAAATAGGTAAAATAACAATTTATAATAATTCCCCAA
AGTACCCAAACCACCCCTCACTTAGTTGGGCCTTTTAAACAAGTTAAACTGGAGTTTTATTTGCGCAGATTTCATCGGGG
AAGAAGTTCGCGACGCGGAGGTGTTCCCACAAGTTTTTGGAAATTAATTTCGATATAGTAGAGTCCGCGACACGTCCGCA
ATGCGGACCAAAAATTTGGCCTATGGTGGAGCTAGTCCGCGACGTGGACATGCTCCCTCCATTAGCATATTCAAGCTGCC
TTGGCAGCTTGTTTGGCCTAGGGTTGGGGTCCTCTTGGGAATCCTTAGGGTGGTCCCGGGGAGCCGTACCTAAACGTTTT
AACCCTAAAAATATTTATTAAGACACTAGGGTCACCTCCACTGATTTTAGACTCCAAACAACACATAAAAACATGAACAA
CATACTAGAACACACCAACACGTAAAA
>mtp6413.contig_12
ACAAAAAATCATTTTATTAAATATGGTGGTATGATCCACCCACTTGTTTTATTGCTGCAAATGAGCGAATTGACATTTCT
AATTTCCTAATACAATTCCTAGTCCTGGATAATTCTCTATGGGATTCGACTTTGACTATTAATTGGGTATTTTTATTGAC
AAGGACCGCTTACTCTTTTAATTAGTTTTGAAGAGTAATTTGAGCGTTATCAAAAATGGTGCCGCTACCAGAGAATAATG
GCTAGAAATTCCATTTGAGAAATTAACATATAAACTTGTTTAGTTGTAGTAAATTGTTGCTTGGTGTTTTGGTCTTCTAA
TTTGCAGTTGTAGGACATGAATGATCAAGGTTGCGACAATGATATTCACTACGGGCATAAAAACATCATGGGTTATTTGA
ATTATAAGCATGTGAACATCATTCAAACCAAGAGAGCCATTCGAATACCTCACATAGCCGGGAGGACATTTTTTAATGTA
ACTGGAACAATGTTACAATTGATCGAACTACAAGGATTGTTTGGAGATTTAGCTCATGAGGTTCTCCATGAACACCTTCA
GAACTTTGTGGAGGTGTGTGGGCCATTTGTGTACAAAAATATCTCACAAGAGTTTGTGAGGTTGAGCTTATTCCCGTTCT
CTTTACTAGGTGAAGCTATAAGATGGTTGACAGGATTTCCAAATGACTCTATCAGTTCTTCGGAGGAGTTGAATGAAGCT
TTCTTGGAGATATTCGTTCCCCCCTCGAAGATGGTTAAACTTTGAACCCAAATCCAGAATTTCAGGCTAATTGGAGCCAA
ACCTCTACATGAGACTTGGTTGCGGTTCAAGAAACTACTCTTGCAATGTTCAAAACATGGTGTTCCGGATAATTTGCTAT
TGTAATATTTCTATTGCAACATTGATTCAGTCAATAAAGATGTGGCTGATCAGTTAGTCCAAGGAGGGTTAATGAGACAA
CCGTATGAAGTAGCAACTTTGTTGATAGATGACATGAATATGGTTAACAAAGTTTGGCATACTAGAGAAGACCAAGTTTC
GAATCTACAATTGAGAATGAGCAAAGAACAAATAAAAAAAGACAATGAATGAGATGAATACATGGCAAAAATGATTACCC
AACTCGATTTGTTGTCTCACTATGTCATGGGAGGTTGACTTAAATAGGTGAATGCGGTTGGAAAAAGCATTGGGCAACAC
ATGGTTGATGCCAAATTTGAGGCATTATACAATGAAAAAGTTCAAAACTTGGGAAACCAAATGGGGGGTTCCTACCCAAA
TTACCAACGACAAGGTGGGAACCAACATTAGAACAAGAAGAGAGATGGCAGTTGGAAAGGTTGGAGAGGAGGAAATTGGA
GAGATAGGGAGGCTAAAAGGATAGGTTATCCCTCCTTATGATCGTCCACGACGAAAAGAACCAGCTGGTTGATGAGTCCA
TAAATTGGACTCATGTAGGGCTATATTTTAATAGAAATTGTGTCCTCAAATGCTTATTTTATCTCAATATGTGATGAAAA
CCCTAAAGTTTTAGGTATTTGAAGTTAGAAGGAAAACATGGACACTACATCGCAAAAAGGAACGAAAAGGCTGAAAAGAA
CGAAGAAATGAAGTCCTGAGGATCACCGAGTCCACTTGGTGAGTCATCGAAGGGTCTTACTTCGCCTTTTGTTCCAGTGT
GCTGAGCCCTGAAGGAAAGGACCAAGTTAGCAGAAAAAGGGAGCAGTCGGTGCATCCTGAGAAGTTCCGCGAAGCAGTAC
CATGTCGCCCAATGACCCAGAGCACGACGATGTTGAAGGATAGTGTAAGACGACGATGAACTACACCAAAAGGCAAATCA
CCGAGTTGATCAACGATTTCATATAACTAAGCTGAATGATCTGCTGCAACACAAATCTGTGAAAACAATGAATACTAGTT
AGAGTTATAGTTTTAAGAGTCAAACAGTTATTATGATTTTCATATAGAATAGTACTTTTTGATATTTTTGCTCTAAGTTT
GACAGGGTTTTGAAGACTTGAAGTTCCAAAGGGTTTCATCTTCAAGATTTGGATTTATGTCTCTTGGATTCTTTAATTTT
GTCCTATATCAAGACTTAAATCTTCATACCTAGTTGAATGCAAGCTCGATTTGGTATAAATTTCTATCTCTTATACATGT
GTGGCTAAAAACCCCAATTCTTATTGTGTGATTCAGCTAATATGGCTTAAGATAATTGTTGGGTCTTGCTTGCTGATAGT
CTATTCGTAGTTTAAATTTGATTTCGTTTAGTAGTTGTGGATGAATTTAATGAATTTGTACTTGCAAATACAAGTTTATT
TATGTGTTTTTGGCTTGCTCGAGAGAGAGGTCGTAAAACTAGGACCACTAGATTGATGGCCACTGTGAGTGGGTCGACAT
GAGGTTCAATTCAAGAGAGTGAACCCTAGTCCCATGTCCACACACTCAACTCAAGAGAGTGAGTGGGTTAAGGTGTAGCT
AATCTTCATGCGGCCAGTGGGTGTCCTAGCGAAATGCATTTGAAACAGGGTAAGTTGCTCAAGATAGAGCTTATCCCCCT
TAAATTTTAGCCTAGTCACAATTATTCTATGAATCTTCTATCGAAGGCATGTAGCCAATAATCTAGCTTAACCTGTATTC
CCGTCACATCCCAAGGATCCCCTCTCACTACATAGAAATCCTTGTTTATTTTGTTGTTTTTACTCTTTAGTGACAAAACC
CCATTGTTAATTGACACCCTTGTGTCCCCCTTTAATTTACATCTAATAGTTAATGTCTTTAGCTATGACTAGCTAGAACT
AAGTTTTATTTTTTCTATTCATTCTAAAAATAACTCTCTTGGGAACGATCCCAACCCTTGGTTGGGTTGCTAAACTATTG
TACGATCATAGACACTTGCATCGGAAGTTGTGTCTTGATTACGCAAACATCAAAATGGCACCGCAGCCACGAAATGGTGT
TATTTAGGAATTCTTAGTTACATAGAATTTCTATTTTTAATATTTGTAGCTTTACTAACCTAATTTTCATTTTTCTTTTG
AGTTTCTATGTGTTTCAACAGACATATGAGTATGTTAAGCAGTACTCGTGAGCAAATGGAGTTCCCTTCATTAGAATAAT
GATGTTCAGGGATAGTATTCTAACTTTTAAATAATTGGAAAGTGAACGAATTCATGAGGCATGGGCAAGGTTTAAATCTC
TTCAGATTCGATGCCCCCACTCATCAAAATTCCCGATATAGTCCTCCTGGACTGCTTCTAAAGAAGTGTTGGTCCCGAAA
ACAAAGCATTGGCTGACCGACTCATTCTAGGTGGTATTACACATCATCCCTATGCGATAGTAGCCCACCTGCTTAATCAC
ATGGCTGAAGCAAACCAAGAACTAGAGAAGGACTTCATGCTGGCCGCACTGATGACTCAAATGGATGAGTTGGCCAAAAA
GATAGTGGAGATTGAAGTTCAATGCAAAAGGAAGGACAAATACGTTCCTCCTCATGAGCGAAGAAAGCCCAAGGACAATG
AGGGTAAACGTGTTGAGGGAATGCTCTCAATCATTCTTGACAAGGTAAGTGAGCATGATAGGGTACTGGAAGAAGTGAAG
GAGAACATCAAATTGATGAAACAGATGATTGGTTCTCATTCCAGATCCATTCAGCTGCTCGAGAACCTTATGGGTCATGT
GATGCCTCATCTCAATCTGACACATAGTAGGGGGTTGCCAAGTGATGTTTTGGTTAACCCCAAAAGTGAAATTTATGTGG
TAACCTGCGTCGTGCCATGACGTTAACTAAGGTGTTGTTGCAACCCAAAACCTCTAAATGTTGTAATCTTGTTTAAGAAA
TAATGGTGTGTTGATGTTATAGGTTTGAATTTGGAAAGTGTTGATAGATGCAGGTTGGCGAAATAAGGATCCAGTTGGCG
ATCCTGCTAGTGTCCGTCGTTTGGACCTCCATGTAAAATGGAATCCCTGTTAAACTAGGCGAGATACGAGACCATTTGGG
GAATCCCCAGTTAGATCGGCGAGTGCGACTAATGCCACCGAATGAGCGCGAATTGCGTTGTTTATAATGGCCAACAGACT
TAGAATTTGAAATCCTTCACTTTCCCTCATTTTTAAACTTCACAAACCCACACCAAGGTATTATCTTCAATGTTTTTTCT
ATTCCAGTAGTATTGTAGTTGTTGATTGGTGCTCGGAGTTGGATTTCTTTGCCGCCTAGCTTTTCAATCATGTTTTAATC
AGCATATAAGGTTAGTTCCCGAATCCCAAATTTACATTCGAAAACTTTGTACTCTTTTGTGATAATCGTATCGTATTGAT
GTATGTAGGGCATTCCTTCTAGGATTAGAATCCTTAATTGCCTATTTTAATTTGAAAAATCTTCCCCGTATGGTTTGACT
ATCAAATGCCCGTAATCTTTTTGCTTTTTAATGAGTTGGGTCGTGATTGCGTCTTTTTAGATTGATTGGGTGAAGTTTGA
GTAGCCCACTTTTGTGCCAAATGTTGAAAATTTACTCAATGATAGAGGGGTAACACCGCTCTTAAGAGCAAATATCATCA
AATTGCCAAATGCGGCAAATCCGGGAGAAATCTGAGTATCCCGGGATGATGGGCAGTATGGGTCTTGTTTGAATTTCATT
AGTGCATACTTTGATTTTGCTTTCGGGGTGTGTGGGATTGAACTCGAGAAGGTGGATTGAAAATGGACACGTTGGGCCAT
TTGGTGAGCAGGGTCGAGCTCGCCGAATCGTTCGGCTGTTCGCCTTAAATCTTCATCTCGTCTTTAATTTAATGCCAAAT
ATGATGTTTAATTCTATAACTTTTGGCGAGAAGCCTTAGATCACCAAAAGCATTCACTGACTCGCCAAAAACATTCGATG
ACTTGTCGAAAGACTTCTATTTCACCCTTTGTATGCACCCTTGTATTCTCTATGCACTGCACTCGGCGAACCGCTGAAGT
AGTTAAGCGCTTCGCCAACTTGTTCAGTGAAGTGATTTTGCAATTAAACTGCCTGGCTTTTGTTTGAATAATTTCTAACT
TTTTCTCGAAGCTTTGCAGAAATGGCTAGACCGAAAGTAGCTGGAAGAGATATGCCACCCCGACATACAAGAGCGAAAAA
TTTCAGGAAAAATACGTAGGAAACAAATCCTACCAAAATGGATAATGAGGGCAAGAAGCCCATTTCTAGCAAGTGAACAA
ATCCTCGAGACCCAACTATTTGCTCATGGAGACGTGGATTCTTCACAACTATTCACTCCGCTTTGGCGGCTCATGACTTG
GACAATCCTACTAAGTCAGCTGCCGCTGAATCTTCTGAAGAAGCTCCTGGGGCCATTATAAAATTCAAGGCTGACACATC
AGGCACTGATGTCCATATACTTGGAGCGACTCTGTAGACAACATCCTTCTTTACCTCCCTCTTTGTCTTCCTTTAATTTA
CATTCTAGATACTTTTATTTGCATTTGAGGATAAAGTTTTTGTTTGTGGTGGGGTGAGGCCCACACCTTTTGTGTGCTAC
TTTTGTTCGTGTTTTGTGTATATATTTGTGTTGTTCTGCTTTAAAATTTGTGTTTTATCTGTTTTTGTGGATGTTTGAAC
ATGCGGCTCCTTTTATTTTATACTGCAAAATGATTTTAACCCGTTCGAATATTTTGCCTTCTCTTTTGTGATGAATGTGG
TTGTTCTTTTGCAAAATTTAAGTCTCGGTCCTGATCGATACCTATGACTTGAATAGTGCTTACAATCAAACAAACATGAA
TGGACAACTACGATGAGGCCAAATGAAGTTGCATAAACAATATGTGAACCCTTTGCATCTCATGGTGATTAGCCATTTAT
CAAATCGATTCTCTTGTGATGACCGTTGCACACCAGCAAAAGTGTGGAGACTTGTTTGACTTAAGTGTCGATGCCTTGTG
TGATAAGCTTACTTGGAACCATGCATGACAACACCTACAATTTGTCCTATCGGTCCGGTTGACTGAGTAAGACTTTCTCT
TGATATGATCTTAGGAAACTTCGAAGAGTGTGAACCAATTTGACATATATCTCTTTTGTGACCTACCTTGTGAGTGTGTG
ATTCTCTCTGGAACACCATTTGAGCCTTACCCTTCTTTGTAAGAAACTTGATGAAAACTAGACCTTTCTTAATCCATTAC
CTATAATCCTCTTGAATTGTGGTTAGTTGAATATCCAATTTAGGCCAAAAGTGTAAGTTCGGGGTGTGGTGAAAAGATAA
GGGCAAGTCAAGAAGTGCAAGTAATGTCTCCTCTTACCCATGATTTTTAAAAAAATGGAACCCCTCGATATAAAAAAAAG
AGAGAAAAAAGAAAGAAAAAGAAAGGAATGGAATAAAGCACAAAAGAGACGGGGTTCCCAAACAATTCAGGGAAAGTGAA
TAATAGGATGACAGGTAAGCACTAATAAAGATGATGAAGGAAAAAGAAATGAAGTATTGAGTGCACCACATTTCATGAGG
ATAAAAGTCACTAAGCCTAATTGACCATACATGTACACTCAGCCCCGTTACAAGCCTTGTTAAGACCTTTGTGATCTTGA
GAAAGTCGAAACAAATGTTGATTGGAAAATACAAGCAAACCTATATGTGAAAGCATGCATTTTGTTCCTCTTTGTGAGTG
TGAGCATGGTATCTGATTCCTGAACTTTAACTTGATTATACCTTTGCGTGGGAAAATGGAATCATCATTTGTGCGAGGGG
ATTTGAAGGCTTTTGTTGAGCTTGAACTTGCATTTGAAGCAAGTATTGTGAGCTTGAAAATCTTTGGTAATGGTGTGTCA
CAACTTGAAACTTCCAGTACACAATTGATCCTTGCATAAGTAAATTGAGTCTTGTTGTGTGCATTCATGATTGAGTGTTG
TGTAGCACTGTTCGAGACACCCTTTTTGAATGGCTGAACTTGCGTTTGCTTAAGGACAAGCAAAAGTTTAAGTTAGGGTT
GTTGATGAGTCCACAAAAAGGACTCATTTAGGGCAATATTTTAATAGATATTATTCCCTCAAATGCTTATTTTATCTCAA
TATATGATGAACACCTTATGTTTCAGGTATTTGAAGTTAGAAGGAAAGCATGGATACTACGTCGCAAAAAGGAAAGAAAA
GGTTGAAAAGAACGAAGAAATGAAGGCCTGAGGATTGTCGAGTCCATTTGGTGAGTCGCCGAAGGGTCGTACTTCACCTT
TTGTTCCAGTGTGTTGAGTCCTGAAGGAAAGGATCAAGTAGGCGGAAAAGGGGAGCAGTCGGCGCATCGCCGAGAAGTTC
TGTGAAGCAGTACGATGTCGCCCAATGACCCAGAGCACAACGATGCTGAAGGATGGTGCGTGGCAGCGATGAACTACACC
AAAAGGTGAATCGCCGAGTTGATTGGCGATTCCGACTAATGACGCAGAATGAAACGTTGTAGCACGAATCTGTGAAAACT
ATAAATACTTGTTAGAGTTATAGTTTTAAGAGTCGAACAATTATTATAATTTTCATATAGAATAGTACTTTTTGATATTT
TTGCTCTAAGTTTGAGAGGGTTTTGAAGACTTGAAGATCCAAAGGGTTTCATCTTCAAGATTTGGATTTGGGTGTCTTCG
ATTCTTCAATTTTGGCCTGTAGGAAGACTTAAATCTTCATACCCAGTTGAATGCAAGCTCAATTTGGTATAAATTTCTAT
CTCTTATACATGTGTGGCTAAACACCCCAATTCTTGGGGTCTGGTTTAGCAAATATGAGTTAAGATAATTGTTGGGTCTT
GCTTGCTAATAGTCTATTCGTTGTTTAAATATCATTTGGTTTAGTGGTTGTGGATGAATTTAATGAATTTGTAGTTGCAA
ATACAAGTTTATTTATGTGTTTTTGGCTTGCTCAAGATAGAGGTCGAAAACTAAGACCACTAGATTGATGGCTAGTGTGA
GTGGGTCGACATGAAGTTCAGCTCGAGAGAGTGAACCCTAGTCCCATGTCCACACACTCAGCTCGAGAGAGTGAGCGATT
TAAGGCGTAGGCTGGTCTTTATGCGGCAAGTGGGTGTTCGAGAGGAACATATTTGAAATGGGGTAAGTTGCTCGAGAGAG
CGCTTATCCCCCTTAAAGTTTAGCCTAGTAACATTTATTCTATGAATCTTCTATCGAAGGCAAGTACTCAATAATCTAGC
TTAACCCGTATTCCCGTCACATCCCAAGGATCCCCTCTCACTACTTAGAAATCCTTGTTTATTTTACTGTTTTTACTCAT
TAGTGACAAAACCCCATTGTTAATTGACACTCTTGTGTCCCCCTTTAATTTACAATGTTTTTAATCATTAATGTCTTTAG
CTACGACTAGTTAGAACTAAATTTTATTTTTCTATTAATTCTAAAAACTACTCTCTTGGGAATGATCCCAACCCTTGGTT
GGGTTACTAAACTATTGTACGATCGTAGACACTTACATCTGAAGTTGTGTCTTGATTACTTAAACATCACTGGTGCAGAA
GGAAACTAAATCGAGGAAATGCTCACAAGGATCTTCAACAAGGTTGAAGGGTTAGAGAAAGTATTGATGGAATTGAAAAA
TGACTTCTCCACTTTATCTCAAATAGTTACCTCTCATTCAGTGTCAATAAGCAATTGGAGACATAAATGTGCAAGATTGC
CACTCATCTCATTACGAGGCAAAAGAGAACTTTGCCTAGTGGCACCACCCCAAATCCCAAAAATAAATGGTGAGGAAATT
AGAACTATGTTGTGCCACAACTTTAAATAAGGGTCTTCTTGGGAGGCAACCAAGTTTTTACCTTTAGTTTACTGCTTTCA
ATAACGTCTGTTGTGAGTGCAGGTTGAAAATAGGTCATAGTGTTACGAGAGGAACAATTGGCGATGCAAAAACCATAATG
GTGGTCCGCTAAAGGTGTTAAGCGGGCTCATTCTTGTTCATCTTCTGAGCTGGAAAATGTAAGAAAGTGTACTATCAATA
TAGGTGACCTGATCTAAAAAAGGCCATCCACCGAAGTACACTATGAAGACTCCATCGAGATCACTGAATCACCCTTTTGG
TTTGGTATCCTTTTAGGACTTTTTAGAGAGCTTTAGTTTCGTTCGGCTTTCCACCAAATGCACTCGACGATTTTAGTTGG
GACTATTGAACTTTCTTGGTATAAAAATGTAAGGTTCTTTTCAAATTCAAAAAGAAACCCTTTTCCAACTCTAATATCCT
TTCCTCCCTTCACTTGCCATAGTTTATTTGAGTGTGTAAGTGACCTTCTTGTGTGATAGTTGAGCGTGTGGAGTGAATTA
TCTTGCTAGATCAGTTGAGCCATACCCTAACCTACCGTGATTTCACATTTTGTTTCTATTTGAGGTTTGTATTTGATTTC
TATCTTATGATTTGAGCTTAAATATATGTTTTTGTATGAACATCAGGCCATGTGATACATAATGTTAGTTGATTTCGTTG
GGTGGTGATAAAATGATTGTATTGAACTGTGTCCATGAGTAGATTGCTTATGTTTATGCCTAGAAATTTCTGAACTTGAA
TGTGTTGGTTACTTGGTTACAAATTGGCTGGTAAATCTTGTTGGGTCTTGGTTGAATTTGATGTAAGTAAAGTTAGAGTA
GCTAGTATTGACCCGATATCATGATATTGCCCAATGACAGATAAAGTGACGACTTTCTTAATGGAAAATCATCAAATTTG
AGAAATACATTGTGATGTTTGGGGGAAGTCTGAGTACCATGGATTGATAAGAATATGGTAGACTATAAAGTGGACGGGAA
ACTAGATCTTGTTGCTATGTTGGATTAATCAGTGAAATTAGGCACTGTGTTGAACACCAACTGTTCGGCGGGCTTGTCTT
TGCTTGCCAAAGCGGTTAGCCAAATCACCGAGTGAGCCCAGCTCACCTTCTTATGTAAATATGTGACCTTGGGTACTGTT
TTATTCAATGGACTTATCTTAGTTCGGCACACCCACTTCGTGTATTCCCAAGTGGGAGTGGACATCACCCTTGATGCCTA
TTTCTTTTCATTTTGCACTGTCAGTTTTGGAGAACTTAGCTTAGCTTGCTGAAACCAATTCGGCGTATCACTGGGTTGGA
ATTGACTCCGCCCATTATGGCTGAATTATTTGAATGTTGATATTGCCTTATTTGGTGAGCTTACTAGAGCTCACCCATCC
TGTTAAACAGACCGCCTTCTCATTAGGTAAGGTTCAAGTCACTTTTTGAATTGAGTTTTGATTTCGACTAACTTTCACCG
ATACTGTATTTGAATGATTGTGCTTTGGAAATTATGGCTAGAACTACAAGAAAGCAAGTAGTGACTTCAGATAAAGAATT
CGATAGAGATCCTCCTCCTCCACAGAAGAAGAAAAATGGCATAATAATCAACGAGCCATTGGAGGCTACTCTTCGATAAT
AACCAACCACTTCACAACCCTTTACACATGAAAGTGATATGCCTAAAAAAGGGGTTGAAAGGAAAAGAAAGAACATTTGT
CCAAAGTGGTGCCACCTTCATCACTTCAAGCACTATCAAGATTTCTCCTGATTATCGCTCCAAAAAGCTTCAATAGGGTC
AAGGTAGCCGGAGAACACACCATACTAAAGGAGAGAGGACTCTCCATAGACAGTGTATGGAGCAGCTACCTGATGATTTG
GGACAATAAAAAGTTTCTTAAGTTCGAGGATTTCACAAAACATCGAAACCCATATGTTCCATAATGGGTAAGAGAGTTTT
ATATGGCCTATTATCAGGCCTTGCTAAAGAAAAGGAAGTGCATATTTTTAAGCCTTTGAAGGATGTTGTAATGCGGGGCA
AGATGGTACAATGCTACGCAGAAACAATATAAAGTTTCCTTGGAACCCCTTTAAATCATGCTGACATGTTCCATATTCAG
ATGCATCATGAGCTAGATGCTCTAAAGAGGTAATTAACACCACTAATATCTAATATTATTCCATCGTGGATGACTGATGG
TGCGAGAATTAAGAAGATAGATTTGAATATAGGTACCCAATATTGGTTCAGGTGTATAAGCAACAATGTAATGTCTTCCC
AGAATGAGTTTATTCTCCAACACTCTAAAGCGGTGCTAGTGGGAAACATCATTAACAAAGAGCAAATAAATATTGGGTCC
TTATTGCTGAGGAGATGTTACTCAGCGTCAAAAAGAAGCAGACACCGCTACCATTCCAGTCTTGATCACAGAACTGTGTG
AAAATGCTGGAGTTCTTTATAGGGAAGACTGATATGAGGATCACCCCGGCCTTATCTAATGATATTCGGAAGATTGAGGC
TAATTATATACGAGATGATGAAGCTTAGAGGAATCTGGAACCATCATAAACCCTGCAGGATGTTGATCCCGCCACCTTGG
ATTCAAAGCCTACCATATCCGCCCCTTCTATGGAGTTGTGAGGTATATTTGAGCCCTCTATTACGCCTTCCACTTTTGCC
ACTACTACTGCTACTTCACCTGCCCCTCTCTGAGTGTGCAGCTGAGTAGGGTAGCTGAGAGAGTTGATGATATAGTTGTT
GATATTGATTAGGATGATAAGGATTAGAGGGTCGACAAGATTTGTCCAGGAGACTAACGAGGATGAGTTGTAAGAGAGGA
ATATGATTAGGGAATTGAACGGACACTTATAGAGTTGCAGGACAGATAGAAGGTGATTGTTTAAGCTACTTTGGAGAGAT
CTCTTCGAGAGACTTCCGTAGCGAGCACTAGTAGAGTCTCTTTAGACTCCACCATTCCTCCTAGTGATGTACTGTGCACT
ATTGCTCTGTTTAATGATACAATGTTTTCTCTTGTGATCTTATTTTGAAACACTGATGCTCTGAATGATGCCACTCCTTC
CGCTGATAGCACTCTACAAGCATAGCCTATTAGAGGGATATTTTCACTCTTCATCTCGTACTCTTTACTTTTGTATTGAG
GACACTGCACTTTATTTCTTGGTGAGGAGAGGGAACCTATGCCAATAATCCTTGTTTTTGCTTTGTATTTTATTATTTTT
AGTTTTAGATGATGTACTATTTTTTTTTGGTTATATTATAGTGTCTCGATTGGTTTGGTTTATCTATTTTGGTCTCTTAT
GTTTTCTCTCAAATTTGTAATGAACTCTGTGAATTTCGGAAATCATGAATTCCTTGAGTTTTTATTGATAATCATTCGAG
GATCGATTGATTTCAATATCGATGTATTGAATAGTACTCATGATGAGCATGATATAT
>mtp6413.contig_13
TTCAAAATGGAACAATTGACTTGAAATACAAGTGATTAGAATATTAATAAAACAAGATTAATTAGAATTTATTTTATTCA
TTTTGAAATAATAATTTAAACCAATTTAATAAATTAAGGCATAAAAATCATTTTTAAATTAATTGACTAACCCTTTTTGA
GAAAATGACTAAGTAAGTAGTTATAATAATAATTTATACTATTAGATTAATTTTGAGAAAATAGTTAAACAAATAGCAAT
TTTTATTTTTTAAGAAAATGGGACCTTAATTGAAACAATTGAATTAGAGACAAGTACTTAGAATGTTAACGAAACTAAAT
GAGTTGGTTTTTATTTGAGTCATTTTTGGTTTATGAAAAGAACTATTTTTAAACTAACAAATGTTTATTTTTTATTTTTT
TGACTAAAGATTATAAATGAAAATACAAGAGTTGATAAAATAAGTTTTGTTAAAAACAACTCAGATGAATAGTTCGTCTT
TTGGGGAATTCAACTAAGTTAATTAAAAAAAAATTCTAAAGTTAGAGTTAAACAACAAATAATAAGTAATCGCAATTAAA
TAATTAAAGCGTAAGGGAGAAATTGAATTTGGGCCTTTCTTGGGCCAAATTCGCTACTTTTTTGGGGTTTAAACAAAACC
CGTTTTTGGTATACAGCTCATGTATATCAGTGTATATGAGCATGTATATCAGCTCTTTTCGTGTATCTCTTGCTTCCGAA
CACTTGTATTTCGTCTCAGCCATGTATTCCTGCGTTTTTGACCTGTATTTTTATTTTTAATCCCGTATTTGTTGGGCTGG
ACCGTATAACAGTGTATAAAGGTTGTATCAAGCTGTTTTTTCAGCTTTCCAGAATCTGTAGATTTAATTTCCAGCCCCTA
TATTTCGCATTCTGCCCTGTACGCCCGGTAATCTGGCTGACTTAATGACGAAAGAGATTTGAGCCTCTATGGCTCGATTC
GAGAATGCGAGGGAAGAAGAATCCATTGCGGACTCGGAGAGGGTTCATACAATAAAAATAAAGATGAAATTAGCATTCGA
TTGACTAACAAACGAGACATAATTCGATTGCCATTGGAATTATTTAAGAAAAATCAAAATAAGGAAGCCAAGAGTCAAAC
AACCCCCAAATAATAGACCACAATGACATGTCACTTCTAAAGAAGACAAAAGGAATTAAATTAACAAACAAACTATGACA
CTAAACAATAACACACATATACATTTATGAATATATTATATTACATGGAGTACTTAGCCATTGACATACAATAATTCAAA
ATGATGAGAGGAAACACGTTGCATAGTCCACAGGTAATGCATCTTATGCTATAGTCAAAATTAGCTCTATCAAGGGTCCT
AATTTATCGTGCTAAAGGACGGAGTGTTATTAAAAGAGAATAGCATGCCAAATTATTTCAAGCAGGAAATATATTTTGCT
ATGAGTAAGCAACTAAACATGATGACATCCCTGTTAAACAACTCCATCAAACTCAAAATCCAAGAGATGTAAATGAACAT
AATGTCTGTAGAAAGAGGCTCTGCTAAGTAGGAAGATTTGGTGTCATATCAGACTATATCAAACATATGCCGCACTTTGA
GATAATGATAGTCTTCCAAATCAAACAAAGATCTGGAAGTGTGCTTTTAACAACTAAAAAAAAATGTTAACATGGCAAAT
CGTTACATTACACTTGCAATAACCTGACTTACAAATCAAGTGACATGAAGACTTTCCATTAAATGAGAAGAGGCGGACAA
AGACGCCGCGAAAGAGACAAAACGATATAACCAACATATTCCGAGTATAAATCACACATATATCCAGACCATTTCAAACA
AACGAGACAGAGACTGAACCAACTAAAGAAAAAATAAAAAAAAATTCAAATACCAACCTATAATACCAAGAGAACTTCGT
CAATACTTGGAAATACAATAGACATAAAAGTCAAAGCGAGGTGAACATACAACTCAAGACTATAATGAAAGTTAGGCCTG
GACCATTATATCTCGATGAGGTGAGGTGTTAATGATCTGGGATTAGCTAGAAGTTCAAACAACAAAGAAAATGAGCTTGA
ATATTCATGTTCAAACTGAGTACAATATAGCCAAAGCAAACCCAACAGGGACAGATTCTCTATGCAGTGAAACATAAACT
AAGGGAAAAATATTACCTTTTTTTTTTTTACAGCGAAACTGAGACGAGGACGAGCTTGGAGCGACTTCAACACAGCCTTG
AACTCGAGCACCAGACCAAAGAAAAGATCGAGTCGACCTCGAACGAGAACTTCTCGTATTCTTAAGACTAGGGAACCGTC
TAAGACTTCTTAAGTATAAATTTGTTCGAAGAAATCCAACCCCCCTTTTTTACACTAATTTTCGATTGAACAAAAATCCC
CTGCTTTTTGAAGTATATCTTGCTTGTATTTAGACACTAATCCTTAAATAAATATATTTGCTAAAAGAAATCTCCCCCCC
TTACAGTGAATAAAAAGCGACGTTTATATAGAGGAAATTCTAGGGTCTGTTCTTGGGGCAATTTTGGGGATGAAAATTGG
ACGAGGGCAAGGGCCAAAAAGGAAATTCCTATCCAATCTTCAAATTAATTTTTGTTTTCTTCCAAAACCAAAGAACTGTT
GCTTGTGCAAGATTTCAACCAAAATCTCTCAAAATCCGGATGACAAGATCAAATGGGCGGCTGTTGCAGAGAAAGCTGTG
GGAGTTGTTGCTTGTTGACGCGTGAGGGAGAAGAAAACGCGTACTGCTGCTGTCTGGTTCACGTGAGCTGCTGCTCTCGG
GTCGATGCTGGGTTCGAATTGGATTTTCGGGTTTGATTTTTCTGGATTTCTGGAGTTTGTACGCGGAGAAGAATGTGCAG
GGGTGGGGTGTACTGTACGCTGGGTTATTGTAATGTTGTTGTATTGTAGTGGGTCGGGTTGGGTGTATTAAAGTGGGCTG
GGGCGTTTTTGGGCTGGGAGTTTATTGGAATTGGTATGAAAATTGCTGAATTGTTGTTGGGCTGCTGGAAAAAGGGTTGG
ATTTGGCCCATTTGCTTATAATTATAGCCAATTGTATTTAGGGATGTAACCAAATTGAGCTTAATTAGTTCTTCGACTAA
AAAGCCAAATAAGATGAATTAATATAAATTAATTAATGAGTTTCTTAATCTCAACAAAATAAAAATAATGAACTTAATTA
TAAATTGATTAATTCAATTACAAAACTAATTAACTCGAAATTATAGCTATAACTTAAAGCAAATTGATAAAATATTTAAC
TAAAATGTAAAATCTTTTGTGATAATTTTTAAATATTTATAAAATAGCGTGATTGCAAATTACACATACTTATTATTAAA
AAGTGATAAAATTACTTTAAAAAAATAACTTGAAAGTATTTTGAATTTCATAAAACTTATTAACTTAAAACTATAACCAT
CCCTAATATTTAAAATATAATTATTATTTTTTGACGATTTTCGAATAATCATAAAATATACTAATCATATACATAATTAT
GTAAAACATATACACCATCTAAAATTTATGAAAAGTGACAAACTATTTAAAAGTCTTGCAAACTCTATTATTATTATTAC
TTTTATAAAACTAATTATTTTAAAACTATGGCCATAACTAAAATAACGTAACTTAAATAAAATGTGCTTTTCAAATCAAC
AAAATTAAATAAAACAAAATAATATAAAATAAGAATAATTAAACTAATAAAATAAATAACTTGTACTTTAAACCAAATTA
ATTTAATTGAATATAAAACAAACTCTTTTTGAGACAATTTTTGAATATTCATAAAATATAATAATTATATACATAATCAT
GTAAAACATATATATTATCTAAAAATTATAAAATAAGTGACAAAACTATTTAAAATAACTTGCAAACTATTTTTTAATTT
GATTTGATTGTAAAACTAATTATTTTAAAACGTTTAAAATTGAAGAAACTCGATGATTAATCTATATTGTGGATGTCCAA
AATTGGGTGTCAACAGCAGTCACTAAAATGCCAGAGATGCAGCTAATGGAGCTTCTCTTAGCCAGATCTCCGATGCTGGT
GAGAATGCTAATCAAGCTCGACAGGACAGTTGCAGAATCTGCAAGAGCCAAAATACTCGCTAGGGTATCAAAAATAAAGT
CAGCATCACCTAAAGCAGAAGTTGAAGTCATCTTTTGATTGTCACAATTCTTATCAGGCGACCATGATATATGTCTAAAA
TGTTTCAGAAGTTGAAATGAATAGATTGAAATAAATCTTCTCGTACTGTTTTGGCGACATGAAAGGAACATGTATGGATG
TTTTGGCTTGTCTGTTATTCGATAATAACTCTCACTACGTACATTGCTACAAAAGTTTTCATGTTTCATGCATCTTCTTT
CTTCAATGTTATCTATTTCAAAGTTATGATCATCTTGGTACGTTGATTGATACAA
>mtp6413.contig_14
ATAGTCATTTCAAATTGTCGTATGTTACAAAGTCAAACCAACTTCTTGTTACAAATCTCTCAAGATTCTATTCTCCAAGT
AGTCAAACCACTTCTTGTTACAAAATCTAGGAATTATTACAACTCAATAATAAACCTAGAACAAATCAACAAAGACTTAT
AACCCTAGACTTTAATTGATCAGACTTCAACATTCAATAGTTCAGACTCAGACATAACTCATAAACTTGGTTTCACTGTT
GCTGTGACGAAGTCTTACAGTTTTACTCCAATGGCTATTGCTCTAAAGATGATGACTTTCGTGAATATGCAATAGGTATC
GCTCTGCATTTGCTGGAAAATTCTCTCAATTTGTGTTTATTCAAATACCGTTTTTTCTTTCTTTGGCTTGAACCATTTTT
AGAATTTGTTTTGCCTTTATCAACTTCTACGAGGAAAGAAATTACTAATCCTTTTCCTTATTGAACTTGTCTGCCTCTTT
CCTTTTCTTCCTAGGAATTGTTTATATTTACTTCCTTCCTTCTTCGACTTGAATTGCTACTTCTTTATTTCTTTCCTTCT
TTGTGCGCTCCTTTGTTTCAGCTATTTCTTTATTTCTTCTTTCGCTCCTTCATTTCTGCACTTTAATATTTTTCTTCTTT
ACCGCAATCTCTCAAATTTGTACAGGTTGCCTGGATTCATGTCTAGGAACTTAGTTCACCTGATAGTAGGGTTGTTCAAA
ACCGAACCTAAAACGATAACCTGAATCGAAAAAAGTTATTGGATTATCAATAATGAGTTATTCGTTTAGCGGTTTTGATA
ACGGTTTTGATTTTTTTTTTATTACCGGGTTATCAGTTCTTAACGGTTTGAAGTTTTTTCTTTACAGATTAACCGATAAC
CCGATAGTAAATTAAATAATTATATTTATACTATTTTGTATATACAGTCCTTGACTTAGAGTTTGGTTTCCTACTTTTAT
TTCTGCTTATCTCAAACTCTTGGTTATTATATAATATAAAAGTATTTGCTTTTGAACAAGATGTAACTTAAGAACTTATG
TGCATGGTTCATTTGGTTTGTCACCTTGTTTCTAAGTGATTTTTAATTATTTTTTATGTAAAATCTTAACGGTTAAACCA
ATAACCGAACTGATAAGCCAATATCTTAATGGTTCTATAACAGTTTAACATCTCTACAAACCGATTACCAATAAGTCAAA
CCGATTAACTTCCAAACCGAACCGAACTGACCGATACACAGTCGTACCTGATAGAGTACACATAAGACAACAAGTAGTGA
ACCATGTTCATTTTATCAATCATCAAAACTACTTTATACGTTCTCCTACTTCATAACAACATTTCTCCCATTGATCAGAC
AATTCTGGACCAAACATAGATTTAGGAAACCTTCCATCCACAAATCCTAACTTGCTTCATCCTACCAGACCAATTCTAAA
GGATCGACTCCACAATGCATAATTTTTTGAGCCTGTTAACTGAAGTGAGATTTAAGAGCTACCTGGAGTATCAGTGTGCC
GAAGAAAGAGTGAATGATTGTGATCAATCATAGGAAATGTGACTGAGCTGGTATTAGTAGTGCTTGTAGCTCCATTTCCA
GTCCCTTCAGTTGTAGTTTCAATGGCCATCTGTAGCTAGCTTCGGCTCTGAGATGCTTCCTCTTAATTCACCTTTAGCTG
TTGGTGAATCTGAATGTAATGGCCACTGCTAGACAATAAGCTTCCTACGATCGAGAGCTCTGATACCATGCAAACTCCAT
AAATTTAATTGTATTGATTGTGAAACTGAATTGATACATTGAATCTGTACAGCTTTGCATTATATACTAGTCTAACACTA
GGAAGATACAAAATATCTCTAACAACTTGTAACTAACTAATACCACCTAAGCATTCTTGTTAACTAACTAACTTTACTTA
ATTGGTTGATCCTAACCATACAACTTGCTAACTCTTTGCCATAGTTAGCAGTTATGGTCTACACAACCTAGTCCTGTGTT
TGATCCATGTTTTTTCAGTATGTATCTTACATTGAGGATTCTGCTGCAAGCATAATTCATAAAATTTTCATGCTTAACAT
ACTAGAAATATTCTGGGATTCTGTCACGCCCCGAGCCTACACCCTGGGAGGGACCGGCACCCGGAGACCATTTTTGGCCC
CAAGCGAACCCTTGGTCTGGCTTTCTTAACTCAGCGAAAACCTAACCCAACAGAATAACTCAATGCAATGCAATATTACA
AAACAACAGAACTTATAAAATATGGTCATAAAGGCAACTCGAATCTCAAAATAGAATATTTACATATATACATAGATGAG
AGACTCAAAACTAACTGACTGACTGTTTGTCTATGAAGCCTCTAAAATACTGAGATGGATGTTGGGACAGACCCCACAAC
ATCCTAATAAAACAAAAACTAAGAACACAAAATAATTGAGTCCTCCGAAATGCAAGGAGGCTCACCACTGACTCTGGAGT
GCTCAGCTGGATCAACGACGTGCAGGATGCTGATCTGGGGTACCTGTATCTGCATCATAAGACGATGCAGGCCAACTGGC
ATCAGTACATGGAATGTACGAGTATGCGAGCTGGAAAACTAAGCAACATAGGCTAGAAGGAAATTTGGAAGAAACTGAAA
AGTTTACCTTGCTCAACTCAACTCAACCTGACTAACTTCTTTCAATATAAGGCAATTTAAAACAAGTGTGATTTAAAGAA
AGATTGTTTAAAACATGCAATAAACTCTGTGTGTATACAAGGATACAATAAGCCTGAGATGTATATAGAAATACAATTGA
ATTGATGTATATAAAATACAATAATTTATGTGTACAAAAATACAATAACTGTTGTGGGAGTTTCTCTAACCGACAACCAT
CACATAAGAGCTATAGTGATGATACAGTGATCGACCTCACGCTGCCAGAGCATCTTATACCCGGCCAAAGGTATAAGACC
TGAACTGCCTAATGGATCCACTAGTCTAATATGAAAAGGATTCATCTAAAAAGTATGATCCTTTTCTACCCATGGTGGCT
AACATGGTTCTATGGGGGCTGTGGGTTATTTGAACGCTCCCCCAATTCGGTGCTCGATACTACTCCCAAAAATGTACTGA
CTCTTATGTTTTTAAAACATATGTCTTCCTGCTAATTGAGATAATTATTCATAAAAAACTATCCCGTAGGCTCTTTGGAA
ATCTCAGTTTCCAACCTTGTTTAAATGTAAAGACATTTCTTTAAAACTTCCTTGGGAATACATAGCTCCCTAATAACTTT
GAGAAATGAACTCAACTTTAAACTCTTTACTTTACTTGAACTCTTGGCTTGA
>mtp6413.contig_15
ATGGTCTATTTTGCATATTATCATGAAATGGAATTATTATGTGATGTTTATGGTTTTCATGCTTCCATGATCAAATTATG
AAGGTTGATATATATATGTATGTTGTTGGTGGGCTGATTTATATGTATTTCGAAATTGGTTGGACTTAGTACTCTTGAAG
TACATGATTTCATTTACATGAACAATAGCCCATCATGTGTTTGATAAAATGCCCATTTATAGAATCCTTAGGAAATGGAA
GGTCCAATGTACGTCCTATGAATCGAATAGTTATATAATTATTGAAATGATGATGAAATGGACACATGTATATGATTTTC
TCTATATAAGTGTTGTGAGTCGACCAAGCCTAGTACGGGGGGTAGTAGGCCCGTATAACCATATCGAGGGGTTGGTACCT
TGGTTGCCTAGTACGGGGGGTAGTAGGCCCGTATAACCATATCGAGGGGTTGGTACATTGGTTGCCTAGTACGGGGGGTA
GTAGGCCCGTATAACCATATCGAGGGGTTGGTACATTGGTTGCCTAGTACGGGGGGTAGTAGGCCCGTATAACCATATCG
AGGGGTTTGTACCTTGGTCCCTAGCTCGGGGGGGTGGTAGGCCCGGGTAACCACATTGAGGGGTTTGTACCTCATTCGCC
TCTCCAAGGGGGTGGTAGGCCTTGGAAATACTATATTGATGGTCACTCACCACACATGTACTATGCCCCACTAAATGTGA
TTTATTTTATGTAAGCATCATTATACATATCATCTCATTAATATGCTATCTATTGGGTATGATTATGCACTTTGCCTATA
AAGTCCTTATCTAAGGTAATCTTGGGGAACACTTAAGTGTGCTTGAAGAGGATTGTGTGGGCGGTCACTTCTTGTCTCAC
TCAAGTGTGTCTTAAGGTTATATTAGGTAGAGGTCCTATGGTAATGAAATGACATGTGTCCTTCTAAAGTTAAGCATGGG
TTGTATATGGATTTATGTTAAGTATATGTATGGTTGGCTATGGTCTAATATGTTAATGTTGACTTGTATTATGTCTCTTA
TACTTGTAAAGGAAAGGTTTTATCAAAGGACATGAAAGCATACATTTCTTGTAAATGTCCGTTGTGCATATTTTCTTGCA
TGGTTTCCATACTTAGTACTTAATTGTGCTAACCCCTTTCTTTCGCTTTTTGACTAAAGTGTAGGGATTTGGAGATGGTG
ATATGTCATGGCTACTTGATAGGTTTTTAAGAGTTGAAGATGAAGACTTGGTGAGTCCTCATAGATTCGAGGGCAATAAC
CAACATGTTCTTTTTATGTCTCTCTAGTATTTGCTTAGGTTTTGATTGGGCTTAGTCCCAATGTTATATTCAAGTATTAG
ATGGTTTTGAGACATATTGTATAAAGTCTAGAAAGTCTTCCGCTTGCTATTTATTGAAAGTATCTTCGTGTGTGAAGAAA
GTTTTTAATTCCTTATGGTTTTGGTGTCTATGCGATGAATGAATGCTAAGAGGCTTGTATTCGACCTCTTCGAGGCCGAG
TACGCCGGTTACGACTAGGGGGTGCTCCCGGGTCGTGACAAACTTGGTATCAGAGCATAAGTTTCCGGGATGGTCTTAGG
TTGTCTCAAAACCACATCTAGTAGAGTCTTGTTCATAATGTGAAGCGCGCCACATTATGAATAGGAGGCTATTGGGTGCT
AAGGAAGTTTCACTTCTTCATTCTTTTAGTCGTGCCATGGAGTTCTCTCTATAATGTCTTCCCTTGTTCCGTATGTGATG
GTCATTTGGGAGTTACCTTTGAGGAAGTTTTAATGTTGCAAGGGTTGAGGGAGAGAGAATGTTGGTTGTGACGCCAACTA
TGACTTGGTGACTTAGTAGGTGTGAGGTGAAAGATTGTGGTGATAACTTTAGTATGAATGGGATTCCTTTGGTTATGCTT
GTTGTTAGTAGTATCCGGCTTAGTCATGATGAAGTTTTGTGATGTGTTGAAGGAATTTGTGAAATGTGTGGTGATTTAGA
AATGCCAGGTGTAATGAGTATAAATGCCTAGAGTTGTTTTGATCCGACCTTAGGATGGAAGGAGGCGAGTTTGAAAGAAC
TAGTAAGAGTTTCTCCTAAGTGGGGGATCTATGTGGTTAGATGATAAGGTCTTTACGCGTGGTTGATGTTTATGAGTTAG
GCTTGAAGGATGTTTTCATTACAAGAGGTTTAGTGAATTGAAGAGTTGGGTAAGGATGGTTTTGGTAAGATTGATGGTAT
TTTCATTGAGATTTTTATGAGATGTTAAGGTTGACCTTAGTTGGGTTTACCCTTAAGTGGGGGATGGTATGTGGAGTAGT
GAAGTTGTTGGGAAGTGTTGATATCCTTACCTACTTCTATATGTGCTTACTCAAGCCTAAAACAAAGAGTTCCTAGAAGC
TTGGTTCATGTTTTGGAGTCTTATGTGAAAAAGAGTTTTCCATGGTCTCCTTATGTCATGCATGTTTTAAATGAATTCTT
GTTAAATGAGAAAATGAGTTTTCATAAATTTATGTTCCTCATGTTGATGTGCATCTATAATGATTTGCCTAAATGTTGCA
TGAGTTGACTTATGAGCATGTTTAAAAGTGTTTTGATGATGTTGCCTAAAGTGCTTCTATGAGAAAGTTACATAATGTGC
ATTTAGCATAAGTTGTCTATTTGCTTTATAAGGTGATAATGTGAGCATGCTTACTTGAGTTTTGGAGAATGTTGCATGAT
GTGCTTTAATGAGAAAATTGCATATTGTGTCCTTTGATGTTATGATGAGCATGAGATGATTTGGAGAAGGAAGTACCTCC
AATGAAATGAAATGAGAAATGAGAAATGAGAAAAGGTAAAGATGATGCATAAGG
>mtp6413.contig_16
GGATTGGGTCGAGTATTTAAGGTGAAACCTATTGTATATTGAGGGAATTATGATTCTAAGAGTTATGACCCTTTTAAGGT
TGAACCACCATCATTCGCAGCAATTTCTGGGCTATCGATCCCCATCCACAGGCCTGACCTACGGACCGTAGATCGATTGA
CGGTCCGTACTGGTCAACCGTCGATTGGGACAGAAGTTGGGTTAATGGGGCGTCGATCTACGGTCGCGACCTACGGTCCG
TAACCTGACCTACGGACCGTAAGTCAGGACCGTAGGTCAACACTTGGTCAATTTCTTAAATGAATTCTGGGGAAAATCTC
TGACGCGATCTACGGACCTGCAGTACGGACCGTAAGTCCATCTACGGGCCGTCGATGGCATCCGTAAGTCCCATCTGTGT
CACCTGAAATATGAAGTCTTAGCCAAGTTTCCCCATTCCTTTTCTCACTTCCTCAAGCAAGTTCCAAAGTATTATACCTA
TGAATTATAGTTGTTTCTGACACTCCAAAGTACGTCTAAGCGTTCAAGAATCCCCCCCATAACATGTGATCGAACACCTT
GAATTCATAATTCCGATTCAAGGAAAGATAGTTTCAAGTCAAGTAAGAGTCTCAAGTTTCAAGTCGAGTAAGGGTCCCAA
TTTCAAGCTAAGTCATGAGTTTAAAGTTGAGTCCTCTTTTTAAAGGCTATTAGGGAACTAAGTATTCCCAAGGGAGGTTA
TAAATGTTATTACATTTGAGTAAGAGGGGGAATCATGTTTTCTTTCTCCAAAGGAGCCTTTGGGCTAAAGTTTTGAGTAA
TTACCTCAACTAAAGAAAAAATGTGTTTAAAGACATCTTTGGGCCAAAGTATTTTTTTTTGGGAGTAGTATTGAGCACCG
AATTTGGGGACACGAGTTCTGATTTACTCAACTCTCCATAGGAACCATGCGCCATCATGGGATTTCTCGGATCATACTTT
TTAGATGATCACGAAAGTTAAGCTAGTGGATCCACTAAGTAAAGTTAGCTTCCTATATCACGGCAAGGTATAGGATGATC
CTTGGCAACGCGAGGTAAAGCGTTGTATCATCACTAGGGCTCATAGTGGTGGTTGTCGGTTAAAGAACCTCCCACATAAG
TTATATTACTTTTATATAAGTACAGTTGAGTTGTTATTGTTTTATCATTAACAAGCTAAGTTATTTATACTGTTTTACAA
GCTTTTTATATTGCATGCGTCTTATTGCTTTATACATTGAGTTCAGTTAGTCATGAGTCGTACAGAGCCGAGGTAAGTGT
TCTCTTGTATTTCCTTTCAAGCTTAAGTTATGTTTTGGCTTTCCCGCTTGCATACTCGTACATTCCATGTACTGATGCCA
GTTGGCCTGCATCGTTTGATGATGCAGATTCAGGTACCCCGGATCAGCATCCTGCACGTCGTTGATCCAGCTGAGCACTC
CAGAGTCAATGGTGAGCCTCCTTGCTTTCCGGAGGACCCAATTGTTTGGTGTTCTTAGCTTTGTCTTATTAGGATGTTGC
GGGGTCTGTTCCAACATCCATCTCAGTATTTTTAGAGGCTTCATAGACAGACAGTCAGTCAGCTAGTTTCGAGTCTCTTA
TCTATATATTTATATGTAAATATCCTATTTTGAGATTCGGGTTGCCTTATGGCCATATTTTATAAGTTAAGTTGTTTTGC
AATATTTCATTGCATTGAGCTATTCTGTCGAGTAGGTTTCCGCTGAGTTAAGAAAGCCAGGCCAAGGGTTCGCTTGGGGC
CAGCAATGGTCTCCGAGTGCCGGTCCCGCCCAGGGTGTAGGCTCGGGGAGTGACATCACTGACTCTAGAGTACTCAGCTG
GATCAACGGCGTGATGGATGCTGATCCTGGGTACCTGTGTCTACATCGTCATAAGATGCATGCCAACTGGCATCAGTACA
TTGAATGTACGAGTATGCGAGATGGAAAGCTAAACCACAACTTAAGATTGAAAGGAGTACAAGAGAACACTTACCTTGCT
CAACTCAACTCAACCTGACTGACTCATTTCAAAATAAGGCAATTTAAAACAAGTGCAATATAAAGAAAAGTTGTTTAGAA
CATGCTATAAACTCTGTGTGTATACAAAGATACAATAAGTATGAGATGTATGTAGAAATACAAATGAATTGATGTATATA
AAAAGATACAATAATTGTTGTGGGAGTTTCTCTAACCGACAATCATCACATAAGAGCTATAGTGATGATACAACGATCAA
CCTCACGCTACTAGAGCATCCTATACCTGGCCAAAGGTATAGAACCTGAACTGCCTAATGGATCCACTAGTCTAATTTGA
AAAGGATTCATCTAAAAAGTATGAACCTCTTCTACCCATGATAGCTACATGGTTCTATGGGGGCTGTAGGTTCTTTGAAC
GCTCCCCCAATTCGGTGCTCAATACTACTCCCAAAAATATACTGGCTCTTATATTTTAAAAATGTATTTCTTACTGCTGA
TTTGAGATAATTACTCAAAAACTTAGCTCAAAGGCTATCTTGGAAATCTCAGTTTCCTCTCTTGCTTCTTTTAGAAAGCG
ATTACTCTTTTCTGGAAAACTAGCCCGAAGGCTCTTTGGAAATCTCATTTCCCAATCTTGTTTAAATGTGGAAACATTTC
TTTAAAACTTCTTTCGGAATACTTAGTTCCCTAATAACCTTTGAGGAAAGAACTCAACTTTATACTCTTGGCTTAACTTA
AAAGTTAAGCATTAAAATGAAGTTAAAGCGTTCAATAAGGACTCTTGAAAAACTTTAAAGACTTGCTTTAACTTACTTCT
TAACTTCTAAGCTTGACTCTAACTTCACTTGACTTTGATTCGAACTTTCCTCGAATTGGATTATGAATTCAAGGGTAATG
ATCTCATGTTTATGGATGAGTTCTTGATGTTTAGACGTACCTTAGAGTGTTGAAAACAACTATAAAACATAGGTACATTA
CCAAGGAACATGTATGAAAAAGTGGGGAAGGAATGAGAAAGGCTGGCGTCCTCAGAGCCCTCAAGTTTCAGAGGGCCTGC
ATGGCGTGCCGCCGCAAGGGGGGGACTTCAGAGCCCCTTTTGGGGCGCGCTGGCTGGCGCGACGCCCCAGCCTTTTCCCA
GAAAGCCCGACTTTTCTCCTTCAGTTTTCCAACTCTAAACCACCTTAACCTCAAAGGTTTCAGCCCCAAACACTTAGAAT
CATAAAGCCCCTCAACATACAATAGCTTCAACTCGGAAACACAACCGGAAACATGTCCCAAATCAACAAGAACTTCAACA
CAACCACAAGACTTCAACAAACACAACCAAATTTTTTCTGGGAAATTAAAACGAGTTTGGCGTGTGGGGGAATGAACCAA
CTCAACACTATGATCTCACATACCTTATTAGGGATCACCCCCGACGAAAACCACGACGATCTTGATGAACTTTGCTTCTA
CTTCACTTTCTCCTCTTCTTTCCTTTTTTCTCTCAAGAACCCTAACTCTCACTTTTAAAAGGGAAAAATGATTTAAAATC
AGTCTAGACCCGTAATATAACCAAAAGAAATGGTTAGGGAAAAGACCAAAATACCCTAAAAATTTGGATGAACTTCCCTT
ACCAACAGTCCAACTTCGAAAGGGCATAACTCACTCATACGAACTCGGAATCGAGTAAACTCGGCGGCGTTGGAAAGATC
ACTCCAAGAGCTTTCCAAACATAACTGGAAATACACCTAAATCATCCTGATATAGGAGTTATGACAGTCTTTAAGTTGAC
CAAAAACTCATTTTTTTTCCCATACTTAACCAAATTTCCAGATTTGAATTCTTTCCAAAAATGACTATTTCCAATTTCCA
GCTTCTTCATAGTTATTTCAACTAACACGATGTTACATTATAATTCAGTGCTTATCTTGTAAATCTATTCCTGTGCTATA
AAGGAATTAGATCTTTGTTTGTTTCAGAAGAAAAAGTCTAAATCAATTAGAGTTAATTGATTTAGTGGGCAACATTGTTG
TTGCTTAGTTGACGTCTAAATCATCTAGAGTTAGGTGGTTTAGTGGGCAACAAAGTTGTTGCTTAGTTGAAGTCTAAGTT
A
>mtp6413.contig_17
ATGTTTCATGCCCCTCATGTTGATAGGCAATTAGAGTAAGTAACCTATGTGATTCATGAGGTGAATGGTTTAAATGTGCT
TTTAAGAAGTAATTGCATAATTGGCCGAAGATCATATGATAAGCATGATTTGAGTTGGAGGAGGAAATTCCTCCAATGAA
ATGGAATATGTCTAAGTTGCATGCATATTGAGTTCGTAGAAGTAGTCCTATTCTCTCATGTTGTATGATGTGTGTTTTAA
ATGGAGATTTTTTTTCTCCTAAGTTGTGCATTGTGTGTAATATGGCATACTTGACTTGATGATGTGAATTAAATGAACAT
GCTTGAATGTGTTCTTATGAAATGGAATGTTAGCTTCTTATGTGGTGGAAACTTTCCTAAAGAGTAGAGGAGGTAGTTCC
TCCCATGTTTATGTGAATTAATGAGGTTTGCGCATTTCCATAAAAACTTGTGTTTTTGAAGAAAGATGAGTTGTATGAGT
TGTTTCCCTCATGTTGTAGTGCATTGGTTATAAGTGATCTATTGCACTTCATGAAAATAAGGTATGAGCATGTCTTAGTA
AGGAGTTGAGAAGTTCCTCCTTGAAAGAGTGCTATTGAACATGGAAATTTGCATATGTGCTTAATGATGTATGGACTATG
TAATGACTAGGAGAAGGTAGTTCCTCCTATGAACATGAGAAATGTTGATGTTGGTGTGTTATGACTAGGAGAAGGTAGTT
TCTCCTTGAACATCACTAAACATGATAATGTCATTGCATACATTCATGTTTAACTTGACAATTGGTTCATTGTGGTTTTA
CAATTATGTTGAGGTTTTTGAAATAAGGTGTAAGTGCATTGTTGCATCCTTATGTGGGCTGAAATTGCCATGTTTGTGTC
TCTCATGTATGTTTCTTTAACATTCGGGGACGAATGTTCCCAAGGGGGAGATATTGAAACGACCCCAAAAATGCCCGAAA
ATGTGCTTCGGAAACACCTAAAATTGTAATTTCCATATATCTCAAAATCCGTGCATCATTTCGGAAATTCGACTTCATAT
TCTTATTCAGGGGGTCAAATTGAGTGGGAAATGAGTCTAACCCGAATTTTAGAACAACCGTATCAAAATTCGAAAATCGC
AAAAAATGCGATTTTGAGGGTCAACTTTACCGGGGCAATATCTCTAGCACACAAGGAACTGGAAGGAGCTCAAACTATCA
CAATTAAAGCTTTGTGAGTTAGCTTTCCAACGCAATTTGTTTCGCCTCATTCCGAGTTAGGATGAAGGAGTTATAACCAT
TTTCGTAAAACCTCGCCGGCAGAAAAGTGCATTTCCAGTAAGCCGAAACACTGTTCACCCGCCCCATTATTTTTTTCAAG
TGTTGGACAATTTTTTTCCAAAGGGCATATGATATTCCCTATATATCATTAGTTCATTCCAAGTCTCTAAAACATTTCTC
AAACATCCAAAAACTCTCTCTAAACCCTCTCCAAAATTCCACCAAGATCATCAACCAAATTCAAGGATCCCAAGCTTTAA
TTCCGGATTCAAGATTCAATCTCAAGCAATTCTCCATTCCAATCTTCATCAAGAATTCTCCAAAGTTGAGGTATGTGGGT
TGATTGTGGAAACCTTCCTTTCCACAAGTCCAACCATTTATCCTCTATTTTACTTCAAGTTTATGGGTCCTTATGATCAT
TTATGAACTCTTGAATTATGGAATTATTACTACACATTCTATTA
>mtp6413.contig_18
GGGACTAGTTCCTCTTTTCTATTTCCCATAAGTCATTTAAGGTACTTCTTTATTTAGTACAAGACAAGTCACACCACATG
AATGAATTCTATTTCTCAATTCAAGGCTTCCAAGGAATAGCATCCAAATAGACTAGACCATGCTATCATCTTCCAAACAT
AACTATATTATGCTAAACTAACTACCTTAGAAGGCCCACTATCATGCAAGTCCAAGCTATTCTAGGAAGGGTACAAGTGT
TCCATTCTATCTAAAATGAAATAGTCCTAGTCCAACTAAGTCATGCTACCCTTACAAGCAAACTAAGATGCTAATGTAAT
ATATCCTTAGAAGAGTATTATTTCTCAATCTTAAGCTACCCTTAGGAGAGTATGATTTCTCAATCCTAAGCTAACCTTAG
GAGAGTATAAGTCCTCAATCCTAAAGCTACCATGAAATGGTCCTGTCCAAACCAAGCCATGCTATCACAAAGGCATCCTA
ATAATGCTAGTTCAAGCTACTTATAAGAGAGTACAGATTCTCAATCCTAGACTACCATGACTACTACTAACTCAATCTAC
CATGAAATGCATCTTCCAATGGTAAGTCAAGCTACTCTTAGGAGAGTATGAATCCTCAATCCTAAGGTATCCTATCTTGG
TCTTACATTACCAAGTCAAGCTATACATGAAGGGATCATATATCACAAATTAAGCTACTCTAATATAACATTCTTTGATT
AATTTTAGGTGATTAGATTTTCAACCTAGAATCATTCTATGTGAGAGAACCTTGTATCTCGTAGCATATTTATGCCTAAG
TGTGTACATGAGAATATACTTTCCACAATACACAACATGATCACATCAAGTTAACTTTACTCTCAAAGCCCTAACATGTA
TGATAACAAGTCTTATCTCAAAAATTTACCTCTTACTATCATCATTTTACCTAGATTTCAAGGTATTATAATCACATTAT
TTATTAGTAGGTGATTATAGTCTCAATTGATCATAAAGGTTCAATTACAACTTTACTAGTCATGATCCATCATATGAACT
ATAATATAATTCAATTCATTTCTATATGCTCCTATTCTTGGACAATTACTACTAATAACATCAATTCTAGAAGATCATCT
CTAATTCTTCACTTTCACCTTTCATGGCATAAAACCACATAATATAAAATTCATCAATTAAACGATGGTTAACCATGGAA
ATCACATAAATTCATCATAATATCATAATTCAATACTAAAACGATCATAAACACGTTCAATTGGAATCATACTCAAATAC
TACCAAAAATATAGGAAGATTCCCTAGCTAGAATTATGTTTTTGTCTTCAAAATTGAGGAAAATCTAGGGGGTTCTATGG
GAGGAAGAACCCATAGATTAATAAGATAACATACCTTGATTCAAATCCCTAACACAAGCTTGAAACAATGGAGGAAATTT
TGCCCTACTTCCTTCTCTTCTTCTTCTTCTTCACTTCTTAGAGAGATAGTTTCTTGAGAGTATTTGGGTTCTTTTGTGAA
TCTAAAATAATGATTTGTAAATCACCTAATTAAGGGTCTATTGGTTATATATATGGGGCCTAATCACTAATTAACCATCC
CCACTTAACCCCTAACTCATTACCAATTAACCCCCAAGCCCCTAACTTAAAACAATTTAGCCACAAATTTGCCTCACCCA
CGAGACCACGACCCACGGACCATGGGTGGGTCTACGAGAGGTACTGCACCCTTTTGGGTGGGCGTCTGCAGTTCAACATG
CAGGGGATAATCAATCGTTGACCCCCGACCCCTTCCTACGGGGCGTGGGTCCATCTACTGGCCATAGATTCCCTTCGTGG
GAAGCTTATTTTTGATAGCTTTTGGGGTTGTTTTGGGGTCCTCCTCAAGGACCCCTTGGGTGGTCCTTGGGCTGTTGTAC
CTTGATGTTTAGCCCCTAAAACCTTCATTCTAAGTACCGGAATTATTTTTATGATTTTGAACCCTCATATGACACTCTAA
AATGCTAAAACAAGGCTCTAGAACTCTCTAGTCTAACTTACTAGTTTCTGGGCTGTTACAATGAGACCCCTTCGGGATCA
AGTACGCCGTGTTACTTCTAGGGTATACCCATAGGTTGTTACAAACTTGGTAATCAGAGAACAAGGTTTAGAATGGTTCT
AGGCTTGTCTCAAACAAAGTCTAGTAGAGTATTGTTCATAAATGTGAAGTGCACCACATTGATGAATAAAAGGATATTGG
ATGTTTAGTAAATCTAACTTCTTCATTCTCTAAGTTATGCCATAGAGTCTTTCTATAGTAGGCCCTTCTTCTATTATGTG
CCTGCAGATTTTTAGTGTATGCCTCATATAGGGGCAAATGGTAGGAGAGGTGAGGAAGGAAATGAGGATCAAGAGGTTCC
TCTCCAAGTTCCACACAAATCTCGTCCTTAAGCTCCAATTGATCCTCTGGATATGTCGAATGTGGAGATTAGGTCGGCCT
TGATAATGTTGGCCCAAGAGATGATGGCTAAGCCAATAGAGAAGTAGTAGCTCCGGCAAACCTAATAAGGAGGATGGCTG
CTTCTACAGTGAGATAGTTTTTGAGAATGAACCCTACGAAGTTTAATGGCTCCAAAGTGGAAGAGGATCCTAATGGGTTT
ATAGAAGAGGTTTATAAGGTGCTAACTCTCATGGGAGGGACTTTGGTAGAGAAAGCCGCTTACCAATTGAAGGATGTTGC
TCAAATATAGTATTAACAATGAATAGATGGTAGGCCGATAGAAGTGGGTCCCATAGATTGGGAGATGTTTAAGAGGGCAT
TTATAGATAGGTTTTCCCCGGGAGTTGAGGGAGGCTAAGGTGGAAGAATTAATCAACCTTAAGCAAGGTAGTGTGAGTGT
TAAAGATTATTCCTTGAAATTTACTCCATTGTCTAAGTATGTTCCATCTATTGTAGCAAGTCCAAGAGATATGATTAGTA
GGTATTTGACGGGTTTGTCCAAAAAGTAACAAAAGAATGTCGTAGGGCAATGCTCCTTAATGACATGGATATCTCACGTC
TTATGGTTTATTCTCAACAAATAGAGGAAAATAAACTTGAAGAGACAAAATCTAGAGAGAAAAAGAAGTCAAGGATGGAT
AATAATAAGTCTTTTAATGATGGGAACATGGTCTTTCTAGGAATCGACAAAAGTTTTACGGACAAGACACTTGTAATGCT
CCTAAGTATAAAGATGAGAGGGTGTCTACCCCTAGGCCACAAGGGATTAGTAATGAGTCCCTATGGCCCCCTTGTGCTAG
CTGTGGTATGAGACATGAGGGTAGGTGTTTGGCAGGTAGAGAGGGTTGCTTTAGTTGTGGGGATACTGGCCACAATATGA
AAGATTGCATAAAGGCAAGGGCTACAAAAAGAGAGGGTAAGCAAGTTGCCACTAGTGGTTCGGATGAGAGTGCTCAAAAG
AAGAATTGGTTTTATGCTCTCCAATCTAGAGAAGATCAAGAGTGATCTCCTCAAGTTTCCACCGGTATGTGTTTTATGCT
TAGTAAATTCCAGATTTCTTGTCTTTTGTTACATGTTATGTTGTACTTTGAAATTGTCTTTAGTATGAATGATATTTAGA
GGAGTTTTTATAGGCTTACTCCCAAGGGGGAGATGTTGTTCCTATCTAGCAAGTTTATTGTGTCTTTATGTGTTGCCATG
ATTTCCTTATATGGATGTTCATGAAAAATAAATTTAGGCATGACTCCCTCTGCAGGTATCATATCAATATTAGTTCCCGG
GGAAGTGTCCACTAGGGCTGCCCTCCTCCTCTCAGCGTCACCCTTCTGGTACTCAGCCTAAATACGCCAGATGTTAGTAA
AAGAGGTGGGTGGCACCTCCACATCTGTCTTCTCATCTCCAGGAACATAGGCTCGTTTGCTCAGCTTAGTGATCAACACC
AGAAAGGAAAAAGATGTATGGCGTTGCTTAGCCCTCATGGCCATCTCTTGCTCAGTGATCGCACCTAGATTGAGTCTCTT
GCAAGCAATAATAGATCTCAGACAGGCCGCCTTTGGGTGGTGGAGGATACACATGTTCTGGGACGGAATGATTGTACATC
TAATAAACGTGAACCAGTACCTCGCCGCCACATTCAAATTCTTCTTCTCTATTGGCAGTCCAGCCTCAATCCACCTTCGC
GTACTGTCAGAAAGAACAAGAGCCAGCCAGCCTTTTCACTCATCCAAAGTTTATTTCTTAATCTTACTCAGGTAGTCATG
CTTGAAGTAATAAGTACATCCAAAAACGGCTTTTATGTCCCCACTATCACATTTCACCTTCTTGCTCTGTACAATTGATT
TCACGTATCAGAACACTTCACCCAATACTAAGTGTCAGCGATCGTTAGTCAGGAATATAACCCAACTAAGTGAGTTGGGG
TCGAATCCCAAAGGAAGTGGTACGTGTTTAAGAATCAATCGAAAAACATGAATATGTTCAAGTAAACCATAAGTATAGAC
ATTTACGAATAAAAACATATTTTAAATTAAGGGTGACACAAATGTCAAATTACAGGGGGTTTGATTGTAATTATCAGCTA
CAACAACAAATAATACGAAAGTAACAATATTGAGACGGGTTCATTGGATGTGATTCGATTATGAACTAATTTAGGCAAAT
GGATAATTGCAATTATTAGTAAATAGTTGTAAATCAATGAATAAGCTAGACTTTAATGGGGATAAACTTTCTCTCGAACA
ATTTACCCCTTATCAAGTTTGTTTCTCTCAAACACCAACAAACAATAAATTAAGAACACTCAACACTTTAGTCCATTCAC
TCTCTTGAGTTGAATTTGTAGAAAAGGGTTTAGGATTCACTTTCTCGAGCTAAACCCATGACAACCCAATACCTACAGAA
CATCAATTCAATAATCTTGGTTTTAAAACAACTTTCTTGAGTAAGACGAAAATATGAAATTAGGACTGCGTTTGCAACTA
CAACCCTTTAATTTTAACCACAACTTCTGAATGAAATCACTTCTTAATAGCATTTACACTAACAATTAGCAATACCCAGC
AGCTAAATCAACACATAATCACTTAATCACCCCCCAAGAATTGGGGTTTTAGCTAGACATCATAAAGAGATAGAAATCAG
TACAAAATTATGTTTCCATCAACTGGGTAAGATTAATTTCGTCTTTACAAACGTCCAAATTGAAGAATCTCAAACACCCT
TGTGCAACGTATGGATAGCGTCCCATACCACCATCCACCCTAAGGCACCATTTTAAGGTCACCAAAAGTGAATTTACCAT
TCATCATTTCCACCTTTACACAATAAAGCATATAAGAGACATAGCATTACATAAGTCACATCATCACATTATGACCAACG
TCCAAGTCAAATCTAAGTCATACTTGTGCAATGTGCAAGTAGTATCCCATACTACTACTCACACTAAGTACCCTTTTGAA
GTCACCATAGACAAGGCACATTCATATACGGTAAGTGATTAGAAGAAAGTAACTCATAATACAATCCAAGTGTAGCATGC
ATCTTTACATTTAAGCATATAAGAGTCAACATTCTTCATTAACTTCATTTAGGACACATTCATACATTAGCCATTAAGAC
TTAGAGAACTCTCTATGACCCTTTCAAAGCCTACTCGTGCAATGCATGGATAGCATCCTATACTACCATCCACACTTCAT
AGAATTCATCAACAAACCATAATGCATATCTCACATGCTGGGAATAAGAATTAACCGACATAGACCATGAGAGCTAAATC
ATGGAATCCGGTGTCATGTAACTCTACACCGAAGGAAGGGGTTCTACATGCATAGCGTAGACCTTGTAAACATCTAATGT
AGGCACATAGTTATGGGATAAGAGAAATGTTCATTGGACTATAACCTAACATTGAAAGAGTCACCATCTTAGCCATATCC
ACTCGGTGCTTAGCCTCCATTCCGATAGAGTACTTCATTCAGATTACATCATTGTACTTGAAGTGGGCCACCAACATTAG
GCCTACCGACCCAAGTTACATTACACAAGAAAGGGCCACCACCATTAGGTCTACCATTTCAACGTACATTTAGGATAGCT
CATTGATCTTCCTAGAAAGAGCCACCACCATTAGGTCTACAGTTTCTACGTTCATCATTTCACACAAGAAAGGGCCACCA
CCATTAGGTTTAACCAATCCAAGGTTTAACATCACATTAGCTCCTAGACTCCTTATAAAAGGCCACTAACATTAGGTCTA
CCAATCTAATGTTTAGCCTAGAATACTTCATCATTCATTCATTCATTTATTTAAGAAAGACTACCAACATTAGATCTACC
AATTCAAAACATCAATACAATTAGTTAAGATACATTCATTATACAAGAGGAGGATACCTAAGACTACTAACTCAAGATAC
TTCATTCAAGGTCACTTACATCAATACAAGAAAAGGATGTCTTAGCCTACCAATTCAATATACAATAAGTAGGAGAAAAC
ACTTCACCTACCATCATCATCATTCATGAGTGTTAAGTTGAGAAATAGCCTTTCAATAATTACACATTACATTCAATGCA
AGATGACCTTAACTTCATTAGATTCTCATTCAAATAGTTAATATGTAAACACCTCCACCTTTTAAGTGGATCAATAGGTC
AAACACATTCTACTTCTACATGAAATTTAGTCATAACTTGCCTTCAAGGCCATGAATCTCAAATCATCAAAACACCAACA
ATTTACCATAATTAAGTCATACATAATGATACAATTCAATAACCCAAAACAATTTAGACAATTACAATCATAAGATTTCA
TAATCAACAAATCCACTTCATAAAGGCACAATTTAGGAATTGAGAGAAATCATGGGTTCATAGAGTATTTTCATAAGAAA
TCATCAATTAAACACCAATACAATCATTATATGACATTAGTAACCATTTGAAATCGTTTGGAGAAAGAACCCATAAGATT
GAGTAAAACCCTAGGTTTTCATGAACTTGAAAACATTGAAATCTACTTTGAATGGACTCTAGGGGTGAAAGTTACCCCTA
GATGAAGGATCACCATACCTTGCTTAAGATTCCCCAAGAAATTTGAGGAGGAACCACCTTGAAATCACCAATCCTAGCTT
CAATGGCTCCCTTATTTTTCCTTTAATTTATAGAGAGAAATACTTGAGAGAAGATGGGTCTTCTTTCACTTCGATTTGGA
GTGACTTAATTGAAAGGATTTAAGTCTAAAAAGGTCATATAGTTTCTAGGAAAGGAATATAATAATGTATACTCAACTTT
GGAAAAGAACTAAGGACGCACAAAGTCTTAACATTAAAATCCACCCCTTGCCCAACTTACCTCACCCTTTTTCCCCTCTT
GGCTCGCCAAGTGCACTAGGCGACTCACCAAGTACACCCTTCGCTCGCCTAATTTTCCAGTGAGCTCCCTAATTGGGCAG
TCCACTAGGCGATCTAGAGGGGTCTGTGGGCGACACGCCAAGCTGGGTGGTGAGTTGGACTTAACTCGCCCTTTTGTCGA
GACCCTAGGCCAATGGGACAGCCCACTAGGCGATCACAAGAGCCCAAGGGCGACTCACCCAACCCTTTGGGCGATCAAGT
ACTCCCATCGCCAAACAGGCCCTCAAAGAACAAGGTTTCTTTCACTAAATCTTGCTCGCATAGGTCCTTACTTGCTCCCG
AGACTTCTTCCTTGCTTAATTAAGTTCTAAAACAGCCTAGATTTAACTTTAGGTTACACTAACCCACACGATGAGGCTCT
AGTTCAACCTATCATTTTGCGAGTCATTACATTATCCCCCGCTTAGGAACATTCATCCTTGAATGACAGTTTAAACACAT
TAAGGGAAAACGACTCAAGACTAGCAGCCCATCATTCATGACATATCCATATAATGCATACTCATAGGAGGAAACATCAA
CTCCACATCAATAAACTTAATGCAATAAAAGAAAGTAGGAACTACTTCTACCAACTCACTATGCATCAAAACAAAAACAT
TTCTCATTTCATTGGAGGAACTTCCTTCTCCAACTCATATCATGCTCATCATAACATCATTAGGCACATTATACAATTTC
TTCACAAAAGCACATTTAGGCATGTTCAACATTTAACCTCATGAAGCATATAGACGACTCATAGTAAATGCATCTACATA
GGGAACATAAATTATGAAAACTCATTTTCTCATTTAAACATAAACTCATCAAGAACATGCATAACATAAAGTGACCATGG
AAACACGTATTCACATATAACTTCAAAACATGAAACAAGCTACTAGGAACTCTTGGTCAAAAGTTTCAATAAGAATAGAA
GAAGAGAGATAAGGAT
>mtp6413.contig_19
AAGCCAAAACTCACACTTAGAGAACTTGGCATACAACTCCTTATATTTCAAAGTCTGAAGAACAAATCTGAGATGACTAG
CAAGATCTTCTTCATTCCTTGAATAGATTAGTATGTCATCAATGAAGACGATAACAAACATATCTAAATAAGGTTTGAAG
ACTCTATTCATCAAGTCCATGAAAGCTGCCGGTGCATTGGTCAAACCAAAGGACATGACCAAAAACTCGTAATGACCATA
TCTAGTCCTGAATGCTGTCTTTGGAATATCACATTCCCTTACTCTTAACTGGTGATAGCCTGATTTGAGGTCAATCTTCG
AAAAACAAGTGGCACCCTGTAGCTGATCGAAAAAATCATCAATCCTCGGAAGAGGGTACTTATTCTTGATGGTAACCTTA
TTCAACTGGCGGTAATCTATACACATCCTAAGGGAACCATCTTTCTTTCTCACAAACAAGACCGGAGCACCCCAAGGTGA
GATACTCGGTCGAATGAAACCCTTTTCTAGGAGATCTTTCAACTGCTCTTTCAACTCTGATAGTGCCATTCTATATGGCG
GAATAGAGATAGGACGAGTATTTGGAATGAGATCTATGCCGAACTCTATTTCTCTCTCCGGAGGAATTTCGGGTAGATAA
TCAAGAAAAACTTCTGGAAACTCTCTTACTATAGGAACTGATTGCAAAAGAGGTATCTCAACACTAGAGTCAATAACTTA
GACTAAGTGATAGATACAACCCTTCGAAACTAACTTTCTTGCCTTAAGGTATGAAATAAAACGACCCTTAGACACTGTTG
AATTGCTACTCCACTCTAGGACTGGCTCATTCAGAAACTGAAACTTGATTGCTCGAGTTCTACAATCTATCGATGCATAA
CAAGCATGAAGCCAATCCATACCTAGAATGACATCGAAATCTACCATGTCTAACTCAACCAAATCAGCCATGGTGCTCTT
GTGATTGATGGAAACAGGACAATCACGATAAACTCTTTCTGCTAGAATAGACTCCCCAATAAGTGTAGAAACACAAAAGG
GTTCACAAAGTCTTTCAGGAAGAACATCAAACTTATTTGCAACATAAGGAGTTACAAAAGATAAACTTGCTCCTGGGTCT
AGCAAAGCATACACATCAAAAGCAAAGACTTTGATCATACCCATGACAACATTTGGAGAGTTCTCTTGCTCATGGCGACT
GGTGATTGCATAGAGGCGATTTGCTCCTTCGCCTGAAGTAGAAGTAGCTCCTATAGGTGTCGTCCTGTCTGGTGGAACAA
CTGAAGAAGATTGGGCCCTACTGCCCAGATTTCCACTACCTTGCTTGTTCTTTGGGCACTCGTTCATGAAGTGACCCTCT
TGTCCACACTGAAAGCAACCTGTCTGGCCCTGACGACACTTCCCTAGATGGACTCTACCACACCTAGGACATGCAAGAAC
CCGGTTACTTCCTTGTGCCATACTATTCTGAGACTGTGCAGGTCCAGCTCTGAATCTCTGCGAATTCTGTCCTGTGTACT
CACTTTTATCTCTGGGTACAGGTGCACTAGC
>mtp6413.contig_2
AGTTTAACGATAAGATACAAATAAAATTTAAATAATTAACAATCAAAACATTGGGTGGTCATTTCTTTCTACCTACTTCA
GTTGCAGAGTTACCAAGTATATTAGTCGAGATAAAGGATGTCAAAAAGTTCAATTGAATCCCCTTTACTCGAAATTACAC
CAACACAAATATACAAAAAGGATTTTTTTTTATAAATTATTATATATGAACCGTTAGATCCAAAATTCTTGTTTGGCAAC
TGAGTGGGTTCAGAGGTTGCTTTAGATTACGAGTTTAAATCTTGAGTGTGACACTCAATATTTTTTTAATTCCCTTATAT
GAATATCTAACTACACCATTATATTATTTGATACTTGTGTTGGTGAGAGGCAAAATCATATATAGAGTATGAATACCGAT
TTCATATGAATCTTATACTTTCATATACAAATAAACATATATTTATATGTCAAAAGTCACGATAAATAGTGGATATGAAC
CACAACTTCAAAGAATATAATGATAGAGATGTTACGAACCTCAAAAATTGAATCCATAAATCTTAAATTCTAATTTTGCC
TTTGGTGTTCGAGAGGTAGTACATACCTAATAAATAATTTAGGTTCACGCAAACTAGCTCATATACCACCATTACTGAGA
AAATTATAAAAAATAACCACATCAAAAAATGATATTTTACAAGTCTGTCATTATCAAGGAGAATGGGAGAATCACATAGA
CTAAGAAATAACTCTTTTGTGTTACAAATCGGAGGAAACTTTGATCGATCAATATTTCTTGATAATTAGAAGTTAAAAAT
ATTTCCCGAATTTCATCAAATTTTGCAACAAATTTGAATTCTATTGATAAAATTGTTGATCTTACTACATCTGCTGGAGT
TGTTTTAGAAATTATTTCAAAGATGCAACCTTCTGGTAACTCTTCAAAATAATTCATTGGGGCTATGGACTTGGATAAGT
TCATGTCAAAATTCTTATAAAAGTTTATAACTGAGAAATAACCTTATGTTTTTTGTTCCAAGCTTTATATATGATTAAAT
AATCAAAAGAAAAAAGATTTCAGGGGTATATACATTGTCAAATATAGTAACAAGTACAAATAAGCATATACAATTATGTT
TTTTTTTCCCTTTTTTTCTATTATATTAATGAGTACAGATAAGCAAAAGAGTCAAACTTATTCAAACAACAATAACCCCC
C
>mtp6413.contig_20
TCAAGTATCGATATCGCTCCATTTGAGGCCTTCTATTGTAGGAGGTGTAGGTCTCCTATAGGATGGTTTGAGATGGGTGA
AGTTGCCCTAAGAAGTCTCGAATTGGTACAATAGTCCATGGAGAAAGTTTAGCTTATAAAGGAAAAGTCAAAAACGGCTC
AAAGTAGACAAAAGTTATATGCCGATAAGAGAAGAAGGGATCTAGAGTTTGATGTTAACGATTGGGTTTACTTGAAAATC
TCATCCATGAAGGGTGTAATGAGGTTTGGTAAGAAGGGGAAGCTTAGTCCCCGATATGTAGCCCCATATCAGGTTTTGAG
ACGTGTTGGTAAGGTTGCTTATGAGTTAGACTTCCCGAATGAGTTGGTGACAGTGTATCCCATTTTCCATGTCTCTATGC
TTAAGAACTGTGTTGGAGATATGACATCCATAGTTTCCTTAGAAGGGTTGGAAGTTGATGAAAGTCTTTCTTAGGAGGAT
GTTCCGGTAGAGATTTTGGACCGACAAGTCAAGAAGTTGAGAAACAAGGAAATAGATTTCGTGAAAGTGTTATGGAGAAA
TCAGTTAGTTGAGGGTGCTACTTGGGAGTCCGAGGCTGATATGATGTCCCGATATCCTTATCTCTTTCCTTCTACTTCTG
TTCTAGCTTGAGGTTATGAGTTCCTCTTGGTCTGTCCTTGTTTTGGGAATTATGTGTTTTCGTGATTTCCTTATGTGATG
CATGTTCAAGAAAACTTGTGTTTTGAAAGAAAATGAATTAATATGATTGATTTTCCTCATGTTTTTGTACATTGAGTATG
GGGTGCTTATAGAATTCATGATAAATTGATGAACATGCTTTAGCTATGCTCTTTGAGATTGAATTGCATATGAGCTCAAT
GAGATTGTGTTGAGCATGCTTTTAGCTTGGAAAAAGTAGTTCCTCCTTGAACATGAGCAATTTTAAAAATTCATGCATAT
TGTGTTAGTAGATGTAGTTCCTACCTCCTTATGATGAATTTGAGTATGATTAGCTTGGATTTGATGTTTCCTCCTTGTTT
GTGTGCATTGCATGCATAATGGGCTGATAGTGCTAGATTCACCCCTCTTATGATGGTTTAAGAATGTCCTAGCTTGGAGT
CGATAATTCCTCTTTGGTTGTATGCATTGCATTGTATGTTGGATTGTTAGTTTCTCTCCTACTCTTTTGAACCAGTTTGA
ATTTCATTCAAGGATGAATAATCCCAAGGGGGAGATATTGTAACACCCCGTATTTGAAAAAGGTAAATGAACCAAATTTT
GGAAAGTTACAGGTGCCAGCCATAGAGGCCAACCACGGTTCGTTAGCTAAACCATTGACCGTAAGAGGGTCTGTGGGTTG
GCAACCCTTCCAAGTGACTTAAGGTCCAGGACCACGGCTAGATCTATTGACCGTAGGTCCGACCATGGTCCGTGTTCAGG
GTTCGTGGTTCGATGGCCAAATATCAGGTTTCTGATGACCAACCACGGTCCACCAGGACAGGTCGTGGGTTAGACCACGG
TTCGTCGACTGGGTCTGTTGGTAGTCAGCTGTCAGTTAAGTTCTGGGGTAGTTGGGTCTTTTCCTAATTAATTAGTTCCT
ATACTATGTCATTTTAACCTTCACTAAGACCCCTATATGAGAATTTTCAACCCCTAAACTAACTAGTTCACTGCATTCTT
CCAAATGCACAAAAGAAAATCAGATCTCTTCTCAAAATATTTCTCTCTCTAGAAACTTGAATAAGAAGATTCAACCTAGT
GTTTCAAGTCAAGGTCTAAATTCCTCCATTGAAAACTAGATTTTGGATTCAAGGTATGGTACTTTTCATCAATGGAGTTC
CTAAATTTCTCTATTTCTAAAGGTAGAATTCCCCAATTGAGTTAGGGTTTTCTTTAATTATCATGGGTTCAGTGCGTTAT
TGATTAATGATTGGATTATGAACTCTTATGCATGAATTGATGAAACATGATGATTTTATGATGATTTCTCCATGAACTCA
TGTAATCTCCATGTTTTCAAGTTATGAATCATATTATGTGGTATTTTGATCTTCAAGGAATAGTTTTATGAAACTAAGCA
TTATTGCAAGCTT
>mtp6413.contig_21
CAAACTCAAATCTCAAAATAGGATATTTACATATATACATAGATGAGAGACTTAAAACTAACTGACTGACTGTCTATGAA
GCCTCTAACTACTGAGATGGATGTTAGGACAGACCCCGCAACACCCTAATAAAACAAAACCAAGAACACAAAATAATTGA
GTCCTCCGGATTGCAAGGAGGCTCACCACTGACTCTGGAGTGCTCAGCTGGATCAACGACGTGCAGGATGCTGATCTGGG
GTACCTGTATCTGCACCATAATAAGATGCAGGCCAACTGGCATCAATACATGTAATGTACGAGTATGCGAGCTGGAAAAC
TAAGCAACAAAGGCTAGAAGGAAATCTGGAAGAAACTGAAATAGCTTACCTATCTCAACTCAACTGAACCTGACTGACTT
CTTTCAATACAAGGCAAATTTTAAAACAAGTGTGATATAAAGAAAGGCTGCTTAAAACATGCTATAAACTCTGTGTGTAT
ACAAAGATACAATAAGCCTGAGATGTATATAGAAATACAATAATTTTTGTATATGAAAATACAATAATTGTTGTAGGAGT
TTTCTCTAACCGACAACCATCACATAAGAGCTATAGTGATGATACAGTGATCGACCTCACTCTGCCAGAGCATCTTATAC
CCGGCCAAAAGTATAAGACCTGAACTGCCTAATGGATCCACTAGTCTATCTGGAAAAGGATTTATCTAAAAAAGTATGAT
CCTTTTCTACCCATGGTGGCTAACATGGTTCTATGGGGGCTGTGGGTTATTTGAACGCTCCCCCAATTCGGTGCTCGATA
CTACTCCCAAAAATGTACTGACTCTTATGTTTTTAAAACATATGTCTTCCTGCTAATTGAGATAATTATTCATAAAAAAC
TATCCCGTAGGCTCTTTGGAAATCTCAGTTTCCAACCTTGTTTAAATGTAAAGACATTTCTTTAAAACTTCCTTGGGAAT
ACATAGCTCCCTAATAACTTTGAGAAATGAACTCAACTTTAAACTCTTTACTTTACTTGAACTCTTGGCTTGATGTGAAA
CTCTTAACTTAACATGAAACTCTTAACTTTTGACTTGACTTGAAACTCAATAGTTTTGACTTGACTTGAAACTCAAGTCT
TAAAAATGAAGCTAAAACATTCACTAAAGACTCTTGAACAACTTTGAAAACTTGCTTTGACTTACTTCACTTCTAAGCTT
AACTCTTAACTTCTAACTTTACTTGACTTGGAACTAACTCTCCTTGAATTGGATTATGAATTCAAGGGTAATGATTTGTG
TTTGGAAGGACCCCATGATGATTAGGAATAATTTAGGACAGCTAAACTTAAGAAGAATTTCGAAACTAAATTCTGAAAAC
AGAACAAATTTTGTTCACAGAGGGAACACAGCCGCAACGCAGACTTGTTCACTAAAGACCCTTCATGTTGCCAACTCTAA
ACCCTTTTAATTTCAAAGGTTCTTTTTCCAAA
>mtp6413.contig_22
GGGGATGGAAGTCAATTTCGCCGAACACTACATTTGATAAGAATGTAGGCACGAGTATGCGTTAGTACAAAATATACTAA
ATATGATGGCTAGCATAAATCATCAACATAAGCATAACATAGGCATTCGTCAACATAAGACATAAACCATAGTCATAAGA
GATAACAACATAAGACACAAACATATTCAATGTACATAAATCATCACTATATAAGACACTTCTCAAGTAACCTCAACTTG
TTCTTACTAAATACATAGATCATCCACCTCTATTCATACATATCAACGAAGGCAACTCAAACAACAATCCAAAGTAATAT
AACATCATAACAAGTAATCTCATCCAAAACATACTTACGATACTTCCTTGAAGTAGTCTTGTTTCATCATAACTATGCTT
CTTTGATTTAGGGATTAATCCCTAAAATTCATAATATTCATTGAAAAGTACTTCTTTATTAGTCCAAGACACATCATTAC
ACATGAATGGTTCCGATTCAACAATTTAAGGATACTACGAAAAAGCACCTCATCATGCTAGACCAAGCTATTATGGAAGG
CATCCTCTCATGCAAGTACAAGATACTCAAGGAAGGGTACCATTTCTCAATCCAAGCTACCAATGATATGGTGTGGCCTC
ACCATGTCAAGGTACCATGAAAAGAACGTTATTGTGCTTAGTCCAAGCTAACCATTGGAAGGGTACTATTACTCAATCCA
AGGATATCCATGAGTTCTACTAACTCAAGCTACCATTCTTGGTCTTGTCTTACCAAGTCAAGCTATTCATCAAGGGATTT
CATATCACTACTTCAAGCTAATTCATACTTGCTTTTAAAGACAAGGGGATTCGCCTCTATGCCTAGCTTATAAAGGCTAA
TAGGTGATCACCTCTTGCCTTACTTACTTTAAGATCATGGGAACTTGCCTCCAATTTATTTTCATAGTAAGAACGTGGCG
AATCACCTCCTATTCAATTCTAAGGAGTATGGGAAATCCCCACATATCCTTCACATATGGATGTCAAGGGTAGTGGCCTC
TAGCCTCATCCTTCATTTAACGTTTTAGTCTAGATTCATTTTAAGTGAGCAAGCCTTTCAACCTAGAATCGATCTATGTG
AGGAAACCTTTCACATTATACAGTTATGCATACATAGAGTAGATCATGTGGGTAAATCCTTCCACAACAACCCTGACTAC
AATTCAACAACCATCATATAACTTTACTCTCAATGCCTTACTAGTCATAACTCATCATATTAGCTTTACTCATAATCCCT
ACTAGACATAATTCAACATATAAACTTTACTCTAAAAACCCTAATCATCATAACTTATCATGCATACCTTGATCTTAAGA
CAACTTTATCCTGAAAGCCTACAAGTAATAATTCATCATATATACTTTGATTTCAATCAATCATGTCTATATGCTGAATT
CTCAAGCAATCTACAATGTATTTCGTCAATCTTAGAAGATTACTTCTAAATCCTCAATTTCCCCTTTTATGGCATAAAAC
CCAATTACATCAATTTCATCTCTTTAGAAATGGGTTAGGCATGTGTACATGTAAATTCATCCTAAAACTTGTTATTCTAT
CAATGCAATCATAAACAATCATAATCCACTCAATTGGATCAATACGCATAACATTAGAAGAAGCCCTAACTAGAATTGGG
GAATTCTTTTTCTAAATTTGGGAAATCATAAGGGCTCTTTGGATGAAAGGATTCAATGGATGAATAATCCATCATAGTTT
GATTAGAAAGACCAAAAAGCTTGGAAGATTGGAGACTTGACTTGACCTAGCTTGAACCCTCTTCTTCTACTTCAACTTTC
TGGAGAGAATTATTTGAGAGAGGAACCCAATTTTTTTGGTTAGTTTTAGAGAATAACTTAATGTAGGGGTCTAAAGTAAT
TATATAGGTTCTCTAGATTAGGGTAAACGATACCACTTAATTCTAATTAAAATCGGAAAAGACCCTTGTGTCCTTAAAAT
AACTGCCTAGTCACCAACCATGAGACCACATTGATGGGCCGTGGATGGACCTACTGTCTGTCCTGGTCAAATGTGGTTTG
GTGACAGAGATTTTTCTTGCCACTTACGACCCCTCAATCACGAGCCGTGGACCCAGCCACGAGGTGTGGGTCCTGGCGTG
GTTATACATTAGCTAGTGCCCATGGTGTCCATCAACGGGGAGTGGACCACACCACGGGCTGTGGTTGGCCCTCTTGAATG
ACACCTGGGAGTTCTAAAATCTGTTAAGCTTCCCTCTTTCGGGTACGGGGTGTTACAATATCTCCCCGTTGGGTACATTT
GTCCTCAAATAGCATTCGAGGAACTCCTTAAAGGAAACGACTCAAGACTGGCAACTCATCATGCATGCAACTCATCTAAA
TGCACACAACCAATGATGAATCATCAACTCTAAGCTAAACATGCTCAATGCATGACATGAAAGGTAAGAACTACATCTAA
CAACCCCAAATGGATGAAATTCTAACATTTCTCATGTTCAAGGAAGAACTATCATCTCTAAGCCAAAGTTATACTCAACA
TAATTTCATGGAGCCTATATGGAAACTATACTCATAACATTCATCCAAGGAAGAATCTCTCAACTCCGAGCTAAAGCATG
TTTGACAATTCACCTCATGAAGTTTATAGGCAACTTATACTCAATGCACTACAGCATGAGGAAAATCAATCGTGAAACTT
CTTTTCTTTCAAAACACAAGTTTTTTCATGAATATGCACAACATAAGGAAATCATGAAAACATCTAAAACGCACATGACT
TCACACAAAGAACAAAGTATGAGGAACTCATCGTCTCAATCTAAATGAGGAGTAGAAGGAAGAAGGATGAGGATATCGGG
ACATCTTATTGGCCTCGACCTCCCAAGTAGCACCCATAACTAACACCTTCACTAAAAGATCCCTCCGTACATTTCCACAG
AAGGAACTCTCTTAAACTTTTGTTTCTTAACTTGCCGGTCTAAGACCTCATCCAGTACTTCTTTGTAAGAGAGATTCTCA
TTTACTCCCAACCCTTCTAAGGGATCTATGAATGTTGGATCTCCAACATTTCTTTAACATAGAGACATGGAAAAAATTGG
ATGCACCGATGTCAACTCATTAGGCAACTTTAGCTCCTTAGCAACCTTACCAACACGTCTCAAGATCTCATATTGGTCTA
CTAAATGGGG
>mtp6413.contig_23
TGATACCACTTCCAGTTCTAGAGTTTCTTTGGTGAGCCTCCTTTATTTTGGAAGATTAAAATTTACTTTTAAATTTATTA
GGATGTCATGGGTCTTGTCCCAATGTCCATTATAGTCATTAGAGGCTTCAGTAGTGTTTCGAGGAGTCTTTTCCATTTCT
ATTGTTAAATGTTTAAGACTTGAGTTCCCTCTTTTGGCCAATAGAATGTTTTTTTTGAATATTCTAAGTTATTTATCTTG
AGAATTTTGAGTTAATCTTTGCAAATTAAAGCCATATATTGTTGAGTGAGTCTTTCGCTAAGTATTGAGCCAGGCCAACG
GTTCGCTTAGGACCTGAAATTGTTCTCGAGAGCCAGTTACTCCCAAGGTGTAGGCTTTGGGCGTGGCATTAGGAAGACAG
GAATAAAGTCTATCATGAAAAATTCTAGAGATAATCTTAATGATGGAATTACTTAAACTAATAGGTCTCAAATCTGAAAA
AGATAAAATATTTTCTTTTTAAGGAATTAGGACCAAGTTAGTCCTTTGATGTTTACTATGCCTTGGACTCTCTTCATTAG
GTACATTCTCTTTTGGTTCTTCTCAAGGTCGTTTAGACCATTCACTAGATAATTTGAGTCTAGTTTCATATAGATAGATA
TGTTCAAAGAATTCAGTGTTATCTAATTCCATTACAATATTGTTATTAATATCTGGATGTTTGGACTTATGACAGAAATC
ACACACCTTACTATTTCTGGTATTTCCAATAAATGTACAGTCCATTGTCTTAGGACATATTTTGACCCTTCTAGCTATAG
GAACTCGGAATTTGGCTAGATACCTTCACACTTTAAAATATCTCAAGTTGGATTTTTTGACCTATCCATTTCTCATATGG
AATAACATATGTCTTGTTGTGAGGCACTCTATTAAGTACTCGATTTGTTGGAAGGATACATTCCCCCAAAACGTTTTGTG
GTAAACTTGAACTTAGAAGTAAGACATTCATCATTTCTTTTGAAGTTCAGTTTTTCCTTTCCGCAATTCTATTAGACTGA
GGTGAATAAGGAGCATTTGTTTAATGGATGATTCTATTTTCCAAACATATTTCTGCAAACAGAGATTCATATTCTCCACC
TTTATCACTTCTACTCATATTTATCTTTTTATCGAACTAATTTTCAAATTTAGTTTTATATTGCCTAAATGCATCTATTG
CTTCATCTTTACCATTTAGCAAATAGAGGTAATAATATCTAATGCAAACGTCAATAAAAGTTATGAAATACTTTTCCCAC
CACGAGATGTTGTTGACTTCATGTCACAAATGTTAGTGTGAATCGATTCTAAGGGGTATAAATTCCATTTAACAGATTTA
TAAGGATGCTTAGCATACTTAGATTCAATATTTACTTGAGATTTTGATTCATTGCACTCAAAGTTAGGCAAAATATTTAA
GTTAATTAGTTTTTTCCAGTTTTGTAATTGACATGTCCCAAATGTTCATGTCATAAATAGTTTGACTCAAGCAACTAACA
AGAAGCAAACTATTTGATTATATCAACTTCAATCACATTTAGTTTGAAGAGGCCCTCAGTGAGGTAACCTTTTCCTGCAT
ACATTTCATTCTTACTCACTACAACTTTATCATAAACAAATACACATTTAATCTATTCTTGGTCAGAAATGGTACATAAA
CTAAGTTCTTTTGCGATTTGAAAACATGTAAGACTCTGTTTAACGTCACCACCTTGCCTAGGATCATCTTTAAGTTGATC
GTGTCAGCTCCTTCAACCTTTGCACGAACAGAGTTAGCAATGAACAACTTCTCATCTTTTAAGGGTGGAGCATATGATAC
AAATAATTCTTTGTAACACCCCATATCCGAAAAAGGGAAATAAACCAAATCTTGGGAAGTTGCAAGTGCCAACAACAACA
GAGGTCAACCTTGGTCTGTGGGCTGAACCACAGACCGTAGGAGGGTCCGAGGGTTGGCCACCCTTCCAAGTGACTTGAGG
TCCAGGACAACGGCTCGACCTACGGACTGTAGGTTAGACCACGGTCTGTGGTAAGGGTCCATGGTTCGATGGTCAGAAAT
CAGGTTTCTGATGACCAACCACGGTATGTGGTAAGGGTCCGTGGTTCGATGGCCAGAAATCAGGCTTCTGATGACCAACC
ACGGTCCACCAGGATGGGTTGTGGGTCAGACCTTGGTTCGTCGATTGGGTCCGTTGGTGGTCAGTTGTCTGTTATGTTCC
GAAGTAGTTGGGTCTTTTCCTAATTAATTAGTTCCTATACTACATCATTTTACCCTTTACTAAGACCCCTATATAAGATT
TTTCAGCACCTAAATTAACCAATTCACTTCATTCTTCCAAATTCATAAAAGAAAACCAAATCTCCTCTCCAAATATTTCT
CTCTCTAGAAACTTGAAGAAGAAGATTCAACATAGGGTTTCAAGTCATGGTATAAATTCCTTCATTGAATGATAGCTTTT
GGATTCAAGGTATGGTAGTTTTCATCCATGGATTCTTTCCATTCATGGAATTCCTAAATTCCTCTATTTCTAAAGCTAGA
ATTTCCTAATTAAGTTAGGTTTTTCTTCAATTATCGTGGGTTCTTTAATTTATTGATTTAAATGATTAGATTATGATCTC
TTATGCATGAATGGATAAAATATGTTGATTTCCCCATGAACCCATGTAATCCCCATATTTTCAAGTTATGAATCATATGA
TATGGGAGTTTTATCTTCAAGGAAGAGTTTTATGAAATTAAGCATCTATTGCAAGCTTTACATGTATTTATGATGAAATC
CATATCTAACACATGTTTTCCAAGCATTGATTATTGAATGTGTTTTTTGAACATCAAGAGGTAAAATATGGACTTATGCA
TTTTCTTATGAAATTTATGTAAATGTTTTAAGGGTGATTTGAGAGTAAAGTACCAATGATGATGTTGTGTTGTGAAAGGA
TATTCTCATAAACACAAACTAGTATGATGTGAAAGGTTTTCTCACATAGAAAGGATTCTTAGATTGAAAGGCTTTCTCAC
CTAATTAAAGAGTAAGAGTTGTCCTAATGAACTAGCTTGACTTGGTTGTCCAAGATCACCTTTCCATGATTAATGAAGTC
AAGTAAGAAATGACTATTACATGGGATTTATGCTTAGCACTAAGTGGATATTCATGATGGAATGGAAGCTTTCCCGTTAG
TAGAGGTCGGGTTCCTAAAAGCAATCTCATAAGATGAAAGCTCCCCCTGTTTGTAGAAGCCATGTTTCTAGTAGAAATCT
CCTTATCCCTTAACTATGTTACCCCATTGGTATATTAGCTAGTGGATCCACATAGGCTAGAAGATCATGATTCTACCTTG
TCAAGTAGGACAACCCTTTTCCGTGTGGGAGACACCGGGGGATCATGTTATAGCTCACATGGTCTCTATGTCGGTTAAAG
CTAATTCCCCACAAGTAATAATGAACTAAGGTTACTTCAAGTAGTATCACATATGAGTTCAAAGGTTTTAAAGGTGAAGT
TAGCTTGCATTGACCATGATTTTATGACTTATGTTTACTAAGTCTCTTATATCATGTTTTAGCTTGGTCCTTTGCATGTC
ATGAAATGAAATGTCCTTTTTAGCATGATTTAAATATTATATGCATGGCTATCATACTTGGAACATTGTTTTGTACTAAC
GCATACTCTTGGCTACATTTCCCGAATGTAGGGTCCAGCAGTCAGGGTTGTTGCTTCCATTGCACACGCAAGTATACAAA
GTCGCGCAAG
>mtp6413.contig_24
TTCTTGACGAATCTTGGTTTGGAGAACTCCTTTTGAACCTAGGTTGACCTTGCTCATCGGTCCTAGACCTCTTCCTCTCC
CTATCCTTCCTCTTAAGTTTGGACTCCTCCATAGATTGAGCATACACCATTAGTCTAGAAATGTTCATGTCATCATGGAG
CATCACCGTATGGCACTCTTCTTTAACTAGGTCGGATACACCGGTAACAAACCTACTCATTTCAACTCTAGGGTTGGACA
CCAAAGAAGGAGCATACTTAGACAATTGGGTAAACCTCAAGGAGTAATCTTGCACATTCATGTTACCTTGCCTAAGGTTG
ATAAACTCCTCTACCTTAACCTCCCTCTTCTCACAGGGAAAGGACCTACCAAGGAATGCTTTCTTAAACAACTCCCATTC
TATGTGACCCGCTACAACCAGCCTATTGGTCTTCCATTGAGTAAACAAAATTTGGGCAACATCTTTCATTTGATAGGTGG
AAAGTTCTGCTTTTTCAACAGTAGTAACTCTCATAGCATTGACTATCTTATAAACCTCATCCAAAAACTCTTGGGGATCC
ACTCCCACCTTAGAACCTAGGAAAACCGTAGGATTCATCCTCACAAAGTCTCTCAACCTTGAAGCCATAGTACTCACATT
GGGGTTCACATTAGCCTCAACACCCCTAGTAGCTTGAGCCGTCATGGATTGAGCTTGAGTAGTAACGGCTTGAGCCATCA
TCAAAAGAGCGACCTAACTTCCTCATTGGTCATAGCCGGAGGTTCAACCGGAACTTGATTTCCTTGATTACCTAGATGAA
CTTGGTCAACTTGAGGACCTAGGGAAGGAACTCCCTCATTCACAATCTTCTCTTCCAACCTCCTTGGATTAACCCTTGTA
TCCATATCTTATAAACACAAGAAAAGGGTTAGGAAAAGGACACTTATAGAGTTAATATCTAAGGCACGACTTCAAGAATA
TGAAAGAAGTATAACTTTCTAACGCACTATAGTCTCTTACTCATAGATGTGCCGCAACTCACACCGATGAACAAGACTCT
ACTAGACGTGTCTTGTGAGACATCAACCTAAAAATCATTCCCAAAACCTTATGCTCTCATACCATGTTTGTTACGACCTG
AACCGATGCCACGGAAACAACACGGTGTACTCGACCCCGAAGGGGTCTTATACAAGCCTCATAGCTTATTCACTGCATAG
GTAATATAAAGCATACGGAATTTAAAACATTTTATTTAAAACTATACAATCTAACATTTAAAAACATTTAAAATGCAAGA
AGAAGTCTATATCTCACATGACCATCTTAGACACAATTTTGAAGAAGATTAGGGACATTTCCCTTTACAATTGAAAAGAC
TAGAATTGTCTATTACATTAAAAAGGAAAGAAACTTCAAAAAGACTCTTGTCGTGTGTCTATGAGGACGTACCACTCTAG
CCTTAGAGGAAATCTCAGTCTAAGCACTTCAATCTAGCTAGAAGCAATCACTTGCCGGAACCTACACTTGTATTAAAAAC
ATAGAAGAATGGGTTAGCACACAAAATGTACTAAGTATGATGACCATGCAAAAACATGCTTTAAAAGGGACATTTTGGTT
GGAAACCATGCATTGTGCCACTTTTATAAATATCATGAACAATAGAATAAGAGATATCAAATACAAGTATAATCATCATA
CGAGTCATAACATCACATTTGAACAATATCAACATGTAAGCCATTACCTTCACCTTAGACCTTCACCTCAAGTAGCCCTC
ATGCTATAGCTTGTGCAGTGTATGTATAGCGTCCCATACCACCATCAACACTAAGGCACCACATTAAGGTCACCAAAAGT
GAACTTACCATTCATCATTTCCACCTTTACACAATGAAGCATATAAGAGACATAACATTACAAAAGTCATATCATCATAT
TAAGACCAACATCCAAGACAAATCTAAGTCATACTTGCGCAATGTGCAAGTAGCATCCCATAGTACTACTCACACAAAGT
ACTCCTTTGAAGTTACCATAGACAAGGCACATTTATATACGATATGTCATGACAAGGAAGTAACTCATAATGCAATCAAA
GTACAACATACATCTTTCCATTTAAGCATATAAGAGTCAACATCCTTCATTAACTTCATTTAGGACACATGCATACATTA
GCCATTAAGACTTAGAGAACTCACTATAACCCTCTCAAAGCCTACTTGTAAAATGCATGGTTAGCATCCCATACTACCAC
CCACACTTCATAGAACTTCTCAAGAAACCATAATGCACATCTCACATGATGGAAATAGGCATTAACCGACATAGACCATG
AGAGCTAAATCATGGAATCTGGTGTCATGTAACCCAACACCGAAGGAAGGTGTTCTACTTGCCTAGGTTAGAACTAGTAA
ACATCCTATGTAGGCACATAGTAATGGGATAAGAAAGATGTTCATTGGACTCTAACCTAAAATTGGGAGAGTCACTATCT
TATTCATATCCACTCGGTGCTTAGCCTCCATTCCCATAGAGTACTTCATTCATATTTCATCGTAGTATTTGCCAGGTCAA
CCAACATTAGGCCTACCGACCCAAGGTACATTAAACAAGAAAGGGCCACCACCATTAGCTATACCGATTTAAGGTACATT
TAGGATAGCTCATTGATCTTTCTAGAAAGAGCCACCACTCTTAGGTCTACCGTTTCTAGGTTAATCATTTCACACGAAAA
AGGGTCACCACCATTAGGTCTATCGATTCAAGGTGTAACATCACATTATTTCCTAGACTCCTAATGAAAGCCCACCAACA
TTAGGTCTACCAATCTAAGGTTTAACTTATAATACTTTATCATTCATTTATTCATTCATTTATGAAAGGCAATCAACATT
AGATGTACCAATTCAAGACATTAACACATTTAGTTAAGATACATTCATTATACAAGAAGACGATACCTAAGCCTACCAAC
TCAAGATACTTCATTTAAGGCAACTTTCATAAATACAAGAAAAAGATTCCTTAGCCTACCAATTCAATATACAATAAGTA
AAAGACTTCCATCATCATCATTCATGAGTGTTAAGTTGAGAAATAGCCTTTCAATAATAACACATTACATTCAATGTAAG
ATCACCTTAACTTCATTAGATTCTCATTCAAATATTTAGTAAGTAAACACCTCCACCTTTCAAGTGGATCAATGGGTCAA
ACACATTATACTTCTACCTGAACTTTAGTAATAACTTTCCTTCAAGGCCATGAATCTCAAATCATCAACACACCAACAAT
TTACGATAATTAAGGAATAGATAATGATACAATTCAATAACCCAAAGCAATTTAGACATATTACAACCATAAGCTTTCAT
AATCAACAAACTCACTTTATAAAGGCACAATTTAGGAATTGAGAGAAATAGTAGGTTCATAGAGTATTTTCATCATAAAT
CATCAACTAAACACCAATACAATCATAATATGACATTAGTAACCATTTGAAATCGTTTGGAAAAGAACCCATAAGATTGA
GTAAAACCCTAGGCTTTTCTTGAACTTGAAAACATTGAAAATCTACTTTGAATGGACTCTAGGGGTGAAAGCTACCCCTA
GATGAAGGATCGACATACCTTGCTTAAGATTACCCAAGAAATTTGTGGAAGAACCTCCTTGAAATCACCAACACTAGCAT
CAATGGCTCCCTTTTTTTCCCTTGAGTTTAGAGAGATAAATACTTGAGAGTAGATAGGTCTTCTTTTAATTCTATTTCGA
GTCACTTAATTAAAATGATTTAAGTCTAAAAAGGTCTTATAGTTGCTAGGAAAGTAATAGAATAATGTGGACTCAACTTT
AGAAAGGAACTAAGGACCCACAAACTATTAACTTTAAAATCCACCCCTTGCCCGACTTACCCCACCCTTTTGCCCCTCTG
GTCTCGCCAAGTGCACCCTTGGCTCGCCCAATTTTCCATTGAGCTCCCAAATTGGGCAATCAACTAGGCGATCTAGAGGG
GTCAATAGGTGACACGCCAAGCTGGTTGGCGATCTTAAGCTTAGCTCACCCTTTGGTGCAGACCCTAGGCCAATGGGACA
GCCCACTAGGCGATCACAAGAGCCCAAGGGCGACTAGCCCAACCCTTTGGGCAATCAAGTACTCCCATCGCCAATCAGCC
CCTCAAAGAACAAGGTTTCTTTCACTCAATCTTGCTAGCATAGGTCCTTACTTTCTCCCTAGACTTCTTCCTTGCTTAGT
TATGTTCTAAAATAGCCTAGACATCAACTTAAGGTCACACTAACCCACACGATGAGGCTCTAGTTCAACGTATCATTTGG
TGAGTCGTTACATTCATCTCATGAAGTATATATGCAACTCTACTCAATGCACTACAACATAAGCAAAACAATTCATATAA
GTCATTTTTAACAAGACCTAGGCATTTTCATGAACATGCACATAAGGAAATCATGGCAACACATAAATACAATAACCTTT
CTAAATAAGCATACTATCTCCCTCTTGGGAGTAAGCCTACACAAACACTTTTAAACATCATTCATGGTAAGGAAAACTTC
AAAGTCCAACATAACAAGTCACAAAAGACTAGAAAATCCAGAATCTTACTAAACCATAAAACACATATCGGAAGGGACAT
GAGGAGATCACTTTTTATCTTCTCTAGATTGGAGAGCATAAAACCTGTTATTCTTTTGACTACTATCATCTGAACCACTA
GAAGAAACTTTCTTATCCGCCCTTCCCTTAGCCTTAAGAACTGGGCAATCTCTCATTTTGTGCCCCTCTTTCCCACACCC
ATAGCGACCATCCATGTCTTCTAGGCACTTACCATAATGACATTTCCCACACTTGGGGCAAGTAGACTTAGGTTATGGAG
ACCCACTACCCTTCTCTTGGTCCAGCATAGAGGTGTTGGAAGAATCTTGACCAGAATACCTTGGTTTCGTTCTAGGCCTT
CCTTGTCCATCAGACTTAGCATTAGGAAGGTTCCCATAATCGGTTCTAGCTCTTTTCACCTCCCTATTTATTTTCTTAAG
TTCTTACTCGTCAATTTGTTGAGCATGCACCATGAGACGGGAAATGTTTATACCAGGGATAAGCATTGCCGAATGACATT
CATTGACCACTAATTCGGACACTCCCATCACAAACTTATTCATCTTGGCCCTTGAATCCCCCACTACGGTTGGAGCATAT
TTGGATAGTTTGGTGACCTTAATGGAATACTCTTTCACACTCATACCCCCTTGCTTAACATTTATGAATTCTTGCATCTT
TAGTTCCCTCAACTCTAGGGGAAATAACCTATCATGGAATTCCTTTTTGAACTCTTCACATTCTAGTTGGCCCTCTTCTA
CCGGTCTACTATCTTTCCATTGCTAATGCCAAATTTGTGCTACATCCCTCAATTGATAAGCGGCTAGCTCCGCTTTCTCT
AACGAAGTTAATTCCATGATAGCAAGCACCTTATGCACCTCATCTACAAAACCTTGAGGATCTTCCTCCACCTTGGATCC
ATAGAACTCCAGAGGGTTCATCCTCAAAAACACTCTCACCCTAGAAGAAGCCATCCCCCTTATTGGGTTTGCCGGAGCTA
CTACCTCTGTATTGGCTTGCGTAATCAAGGCTTGAGCCAACAATTGCATAGAACCCCTAAACTCCACAAGAGTGGTATTC
CTAATTGGAGGGTCCTTTGGAACTTAAGGAGGAGCTTGATGTGGAACTTGGGGATGAAACTCTTATTCTCTATTGTCTTC
CTCATCCCTCCTAGCATTTACCCTTGTATTAGCCATACCCTGAAAAACAACGAGCAGGGATTAGAAGAAGGGCGTACTAA
AACCAAACTCTATGGAACGACTAAGAGAATGAAAAAGTTAAATTTCCTAAGCATCCAATAACCTTCTATTCATAAATGTG
GCGCGCTTCACATTTATGAACAAGACTCCACTAGACGTGGTTTGAGAAAATCCTATAACCATTCTAAACCTTTTGCTCTA
ATTGCCAAGTTTGTCACAACCTAGGAGTACCCCCTAGATGTAACGTCGAGTACTTGACCCCGAAAGGGTCTCATAAAACC
CTTAGCATAATCATGAGATTAGATACTTGAAAAGTATAAGAAATTTAAAACTAATTTCTTTTGATCCATACAATCGAAAA
CATTTTTCATAAGAAAACATAAGTCTTTTACTAAATCCTTGTCTCAAATCATCTATTTAAATTCATTAATAAAAGTCTTG
GGATACAGCCCATATAAAGTCTAAAACATAAGAAATGAGGTTTGTTCTCGAAGCTATGAGGACTCTCCAAATCTTTAACT
CTTCTTGCACCTTAGAAACCTAGCCTCCAAAAGAACTCAGTTTCCAAGACCCTACAATTGATTAGAATGTAGGCAATATG
CGTTAGTACAAAATGTACCAAGTATGATAGCTAGCACAACACCATGAAAACATCTCAAATTGGTTAGTAAACATAAGATA
TAATTAATGAGCATTAGGGACAAATCATAATCATATAAGCATATTTGACTAATAGTCCTCTATACCATAATAGCACTATT
CTCAAGTCACCTCAAAAGCATACAAGTGCAAAGCATGGATAGCATAGCATAATACTACCCAAGCCAAGTATCCATTTTTG
GTCATCTTAATCATAATCTATTTACATGGTCATTTCTTAAGTCTTTCTACCATAAGGGCACCATACTCCTAGGTAACCTC
AAGACACACTTGTGCAATGCATGAAAGGCATCCCATACTACCCTTTACACTAAGCATAGCCTTGAACTCATCTTAGTCAT
ACCCACCCACCTTTGGTCTTATCACTAGCTTAACTCTCAAAACTAAGGGAACCTCTCACCTTTAGTTAACTATAACAAGG
AAAGAAACTATGGCACAATCCTATCTCTACTCATTTCTTTCGTAACCTAAGTCATACTTGTGCAATGCAATCATAGCATC
CCATAATATTAATCATGCTAAGTACCACTTTTAGGTCCTCTTACTATTGCTTCGAGGTTTGGAACCTTGTGCCTGTCTTA
ATCTTTAGAACACTATGAGGTACTCTTTTAAGCACATCTTATTTCATCACTAGCTCGAACCCTATGAGACACTTCTAAAG
GATTTCTTAGTTCCTTACTCATATGGACCCTATGATATACTACCCTAAGCATTTCTAAGTCCACTTATATTCTTGAACAC
TATGAGGTTTTTTATTAAGTAAGTCTTGGTTCATTTATGCTTTAGAACACTATGAGATGCTTCTTTAAGCATGTCTTAGT
TCATTGGATATGGAGATTGCTACTAGGAATCTTGACTCAACTCATGTGAAGGCTCCCATCTCATGAGACCTAACTTTGGG
AAAAGGCAAACTCTACTACGTAAGAGTTCCCCCTTTAACTTGGATAGTCCTCACATCAACTAGGTGTGGCTCTCCTTTCT
TCTTGGAGTCTGGACCCTGTCTTGTGTGACACTCCATCTCGTTGTCAATATCTACTTGGAGGCAAGCATACATTCCAAGG
TTTACTTGCTAAGCTTCGCTTAACACTCATGTCTCATCGAACGATGTCCTTGACTATCCATCTATGTTCAAGTGATTCTA
TCACTTTATACTTTCAAACATTCATAAGGTAGGTTAGGTGAGTATAGGTCTTTCACCACCATCCAACCTATTAGACTTAT
ATTATCTTTTAGACCTTACTCTCAAAGCCTTTACATCAATAGTTAACCAAAATAGCTTCACCCTAATGCATTAGCTATCA
TGATCACAAACCTTACTCTCAAGGTTTCTTTCTTACTCTCTTCTTTATACCTAGATTTCAAGGTTATTTTGGTCATATCT
TTCATTACTAGGTGATTCTAATCTTAATTGATCATGAAGGTTCAATTTGAACTTTAAAAGTAGAGATCAATCATATTCAA
CAAGGTATAGTTCAATTCATTATTATATGATCCTTACTTTGATCAATTACTACTCATGACATTGAATTAGGAAGATTACT
CTTGAACCTTCAGTTTGGCCTCTAATGGCATAAACTCAGAAATATCACCTTTATCAATTTAGACTAGGGTTTACCATAGA
AATCACATGAAATCATCATAATATCATTAAACAAAGTTAAATCAATCATAATTGGGTACTATCCACTATATTGAAATCAT
ACCCACATTCTACCCACAATGTAATAAAAACCCTAGCTAGAATTTGGTTTTTGATTTCACAATTGAGGGATTTCTAAGGG
GCTCTATGGGTGGAAGAACGCATAGATTAATGAGCTAAACATAACTTTAATCAAAGCCCTAGCACAAGCTCTCAACAATG
GACTTTGTTCTTGACAAGCTTCAAGATCTATCTTCTTCTTCAATGGGGGTTTTCTAGAGATAGAAATATTCTTTGGAGGG
GATGAAGTTGGGTTTTCTTTGGATTCTAGAGAGAATGACTTAATTGAGGTAAACTTAAGTCTAATTAGATTATACACTTG
CTAGGAAGGGAATAATATAATGCAGGGTCAACTTTGGAAAGGAACTAAGGACCCTAAATGTTTTAGCTAAAACTTTTCTA
GCCTTCACGAGTTTGCTCGCCCATTTGGCCCCCATGGCTCGCCAAGGGCACTAGGCGACTCGCCAAGTGGACCCTTGGCT
CGCCCAATTTTTCAGTAAGCTACCTAAAAGGGCAGATCACTAGGTGATGGGGGGAAGCTCACTAGGCGATGGGGGGAAGC
TTTGGGGATTCACTCCAACCAACGAGCCTTGACCCAGCCTGCATAAATTTCCAGAACTTAGCCAAGGGGACAACCGACTA
GCGACCCCAAGTGCCCTTTGGCGCATCGCCAAGTCACTTGGGTGATCATGTTGCCCAATCGCCAATTACGTCCATTGAGA
AACAAGTTGTCTTTCACTCTACTTTGATAGCTTAGGCCCTTGCCCACTCCCTAGACTTGACAACCCCACATACTAAGACC
TAGGTTAGTCCATAAGGTTACCGGACGTGCCTTGACGTTCAACCACTAACCCCCTCATTCTAAGAATGGGAGGTATCATC
TACGACTCTAATCCACACTCATCAAACTTTAGAACCCTAGCTAGAGGCTCTAGTTTAGACTACTAAATTTTGGGGCATTA
CACTCAAGTTCTGTGACTTTGGGAGATCTAACACTGCATCACAGAACTGTTCGGCGACACGCTGATTGCTCCATTCTATT
GCTGATTTGATTTTCTCCTTAAAGGATTTGCACACTGGAACTTCAGGTGAGATCATGGCCATTCGGCGACTTGCCCAGTG
GGTTAGGAGATTAACATGTCTTCTTTTCTTAGTTCTTTCAGCTACCATATTCCTCTTTGCTCATTAGTGTCCAAGATTTG
TTCCTCGATCCAAATACTTGGAAATCAAGGATTTACATAAATTATTGGCACAAAATAAGCATTTGAGGACACTAAATCTA
TTGAAAATAAAGCCCTAAATGAGTCCAAATCATGAACTCATCAACACCCCCAACTTAATCTTTTGCTTGTCCTCAAGTAA
AACTCAAGCTCAATAGTTCAAAAAGTATGTCTCAAGTAGAGCTACAGAATACTCAATCATGAATGTACACAAAAAGACTC
AACTTACTCATGAAAGGATCAATTGTGCAGTCAGACATTTAAGTTATGACTCGCCATTACCAAAGATTCTCAAGCTCAGA
ATACTTGCTAGAAATGCAAGTTCAGGCTCAACAAAGGTACTCAAATTCCCTCACACAAAGAATGATTCGATATTCAAACA
CAATGGTTCAGTAGTTTATAGCTCTGGAATCACTATCAACACTCACACTCACAAAGATGAACACAATGCATAATTTCACC
AATAGGTTTGCCATTATTTTCCAATCAACCATTATTTCAGCTTCCTTAATATCAAAAAGGTCTTCCAAGGCTTGTAACGG
GGCTGAGTGTAAAGGAATGGTCATATAGGCTCAATGACTTCTATCCTCATGTAATGTGGTGTGAACAACACTTCCTTTCT
TTCTCTTCGTCATTCTCATTTATGCTCATAGGTCACCCCATTATTCACTTTCCATGGAATACGGACACCCCATTTTCTTT
GCACTTTCACAAACTTTTTCATTCTTTTTCTTTTTCATTTTTCTCTTCTTTTTTTTCTATGGAGGGGTTCCATCTTTTTC
AAAACCATGGGTAAGGGGGGCTTCTTTGAAATTCTTGATTTACCTTCTCTTTTCCCCACACCCCGAACTTAGGCTTTTGG
CCTAACTTGGATATTCACACAAACCACATCTCATGAGGATTATGGGTGAAGGGATAAAGAAACGTCACAAATTCATCAAG
TTTCTTCCAAGGAAAGACTAAGGCTCAAAAGGTGTTCAAGCTAAGTTCACACACTCACAAGGTAGGCTAGAAAAGAGGTA
TAATGTTAAATTGTTTCACTATTTAAAAGTTTTCAAAGATCCTTTCAAGACATGGCATCACTTAGTCAGCCCGACCAACG
GGGCAAATTCTAGGTGTCATCAGACATGTTTCAATGTAAGTTCATCACGCAAAAGGCAATGACACCAATGTAAAACAAGA
CTCCACACTTTTACTACTGTGCAATGTTCATCACAAGAGACTCAATTTGATACTTGGCTAGTCAGAACGAGATGCAAAAA
AGTTCACATATTGCCTATACAACTTCATTTAACCTCATCGTAGCCGCACATTCATTTTTGTTCGATTATGAGCATTATTC
AAGTCATCGGTATTTATCAAGACCGATACTCAAATTTGCAAGAGAACAACCACATTCAAATACAAACAAGAGGTGGCACA
AAAAATTTTGGAAGGGTCCAAAAATCTGTTACAATTAACAAAAGAAGCCACAAGCTCAATCATCCACAAAAATAGTGCAA
AAACACAATATATACCATAAAGTCTAATGTACAAACAAAGCAATAATCACAAAAGGTAAATAAAAGCTATTTGTCCTCAA
ATACAAGAAATAAAATATCTAGAAGTCAATAAATCTAGGACAGAGAGGGAGGTAAAAAGGGAGCATGTCTACACAGTCGC
TCCATTTATCACGACATCAATGCCCGACACATCACTCTGGTCTCGGGCATCAGTGACCGGAGTCACCTCAGAAGTAGTGG
GTCCACGAGTAGCAACCACAGACGTCTCTGTCAGAGATGTCTGGATTACCGACTCTACAATCTTCTCCTCAAGATCTAGC
AAATCTCCATATATACTCTCCTCTTTTATCTCTATCTACTGATCGTCGGTCTCTGCCCCCGACTCATCAGTTGCTATGTT
GTCCCTAAGTACGTCTCCGGTGGTAGCTGGAGGAATCTCAGAAGTCTTTGTGGCATCAACATCATAAGCGGCATCCAATA
ATGAAGTGAAGTCAGTAAACTTTAGATAGTCTACATCTATCCTCAAATCCATAACCTCAGAGGTCTCCCCCTATCTGCTC
TCACAATCCTCAACTCTCTTAGTTAGAGTATCAATGGAATTCCGGAAGGGGGAAAGTGCAACTAAAATGGCAGCCTCAAT
CATCCATGGCACAACAACCTCCAATCTAGTAGCTCTCACATCAGTCCAATTGCCCCCATCTTTAAGATTATAGACTGCGT
GATTTTGGGGGGCTATGCAGGGTAGAGGCACCCGGAGACTGTGAACAAGAAGAAATCAGAGCAGATGTACCGGAAGGCCC
GAAGGCTAGAGTAGGAATATGTGCCTCTACATGTATAGAATTGATATCCACCTCTGGAGAAGTATCTGTCGGAGCTTCTC
TCCTCCTGTCAGCCTCTGATGCTTATCGTGACCAGCGACACTACCCTACGGTATGAGTGTCTACGATAGTCAATAGTATA
GTAACTCAACTAAAGGTTGGGGTCGTGTCCCAAAGGAGTGATTTTGAGATTTGATAGAAATATAAAATTTAGCTCTAACT
AGTTGTAGCAAAAGACATTAACGAAAAAAAACATAGTAAATAAAGGGGGTGACACGAAAGTGTCAAATATCGATTATAGG
GTTTTGTAACAAGTAGTAAAAGCAGCAAAATTTAACAAGAAAATAAAGTATGGGGAAATATTCTTGGGGTGTGACCGCAA
TACAAGTTGAGATAAATAGTTAGGTACATGCTTTAGACAAGAAATTTGTAAGATAACAGTGACTAGGCTAAGCTTTAAAT
GGAAATAAGTTCCCTCTCTGGCAACTTACCCCGTTTCAAATGTGTTCCTTTCGGATACCAATTTAACGCATAAAGACAAG
CCTACACCTTACCCCACTCACTCTCTCAAGCTGAGTGTTGGGATATGGGACTAGAGCTCACCCTCTCGGGCTGAACCTCA
TGTCGACCCACTCCTTAGGCCATCAGTCTAGTGGTCTTGGTTTCGCGGCCTCTCTCTCGGGTAAGCCGAAAATACATGAG
TGGCTTTGTATCTGACATTACAAACCCTTTAGATTAAACCACAACCACTCGGTGAAATCACCATTAAACTACATCTAACC
TATTAGCAAGAAAGACCCAACAATAATATCAACACATATTTGCTAAATCACACCCCTAGAATGGGGATTTTTAGCCTAAC
ATCAAGAAATAACAAAATACACCTAAAATGATAGTAAAATCAAATAGGTACAAGAAATTAAACCATAACTTAAGCAAAGG
AAGAAGAATACAAAAGACCCACTTCAAACATGGGGAAAATAAACTCCTTTCTTCAAGTTCCAAAAAACCCTCTCAAAATT
TGAGAGAAAATATCTAAAAAGTACTATTCTATTCTTGAAATTAAAAATAAAAGTTACACACTTAAAAATAATAATAAGTT
CAATATTTATAGACTTCAGAAAATAGTGCTGGCGGATCTTTCGGCGAAGCTAATCGATGTCGCCGAATGACTTCGGAGAT
TCGCCTTTCGTCTGTCTCATCGCCGTTTTGGGCTTGCCTTCAGCACCTTCACGTTCTGGACCATTGGGCAATATAGTACT
GCTTCGCAGAACTATTCGGCAAAGTACCGACTGCTCCTTTCATTGCCTTTTTGATCCTTCTCCTTCAGGGCTTCGCATAC
TGGAACAAAAGGCAGAGTAAATCCCTTCGGTGAATTGCAAAGTGTGTTTGACGATGCTCGGGTTTTAGCCTCTTTGCTCC
TTTTTGCACCTAACTATACATACTTTTACTAAAACTTCAAATACCTGAAACTTAAGATATTTCATGAGATATTTAGACAA
AATAAGCATTCGAGGTCACTATTCTTATCAATAAAGCCCTAAATGAGTCCAATTTGTGGAGTCATCAACACCCCCAACTT
AGAATTTTGCTTGTCCTCAAGCAAACTCAAGTTCAGTCGTTCCAAAAGGGTGTCTCAAACAGTGTTGGACAAGACTCAAT
CATGAACATACACAACAAGATTCAAATTACTTATGCAAAGATCAAATGTGCACTTAAAGATTCAAGTTGTGACACACCAT
TACCAGAGATTCTCATTCTTTCAATACTTACTGCTTGTGCGAGTTCAAGCTCGACAAAAAGTATTTAAGTGCCCTCACTT
GAAGAATGATTCCATATTTACACACAGAGGTTAACCAATTCAAGATCAGGAATCAGAGACAATCCTCACACTCAAAAAGA
GGAACGCATTACATGTTTTCACCCATAGGTTTGCCCTTATTTTCCAATCGACTTTCCATTCTGTTTACTCAAGGGCAAAA
GGTCTTTCTAAGGCTTGTAATGGGGATGAGTGGAAAGGTATGGTCATTTAGGCTCAGTGGCTCCTTCCTCGTGGGATGTG
GTATCCTCAAGGCAGTCCCTTCTTTTCCTTTATCGATTCGGCTTACTCAAGATCAAAAAAGTCTTTCTAAGGCTTGTAAT
GGAGGTGAGTTCAAAGGTATGGTCATTTAGGTTGAATGGTTCTTTCCTCGTGGGATGTGGTGTTCTCAAGGCATTCCCTT
CTCCTCCTTTATCAATCTGTTTTCCAATGCTTCTATGTCACCTGTTTATTCATCTTCATGTATTGCTTGGAAACCCAATT
TGCTTCGTACCTTATTCCACATTTTTTTTAAGTTAAAGGGGTTTCCACTGTTCTGTAACAACATGGGTTAAGAGGAACTT
TTCTTGCACTTCTTGACTTCTTCTTTTCCCTTTCACCACACCCCCAACTTAGGCATTTGGCCTAAGTTGGCTATTTACTA
AACCACAAATTAAGAGGGTTATAGTTAGTGGGTCAAGTAAGGCTAGGGTTCATCAAGGTTCTTCCAAAAAAAGGTAAGTC
TCAAAGGGTGTTCAAAAGAGTTTCACACACTCAAGGGTAGGCCACAAAAGAGGTATATGTGAAATTTGACTTACACTCTT
TAAAGTTGCCTAAGATCATATCAAGAGGACAACTTTCTAAATCAATCAGAGTAACAGGGCAAATTCTAGGTTTATTCATG
CATGGTTCAAAGGAAGAGAATCACACAAGCCATCGATACTTAAGTTAAGCAAGACTACATACTTTCGATAAATGACTAGT
CACAACGAGATGCAAAGAGTTCACATATTGTCTACGCAACTTCATTTGGCCTCATTGTAGCCATACATTCATGTTCGTTT
AATTGAGAGCACTATTCAAGTCATCGGTATTGATCAAAACCGAGATTTAAAGTTTTGGAAAAGAACAGCCGCATTCAACT
CACAAGGGGTGGCAAAAATGTGCGAAAAATTCAAAAAATTTCGGAAGGGGTCAAATCCATTTTGCAATTAAACCTAAAAG
AGAGCCATAAGCACAAACAATCGCAAAAGCAGTATTTTAGACAAATACAATTGCAATAGATAACCCAATTGTACAGAAAA
ACACAAGTATTAACTAGCACAAAAAAGGTGTGGGCCTCACCCCACCACAAATAAAAAGCACTTTGTCCTGAAATGCAAGT
AATACAGAATGCATAAGGTAAAGTAAATAAAGACAAAGAGGAGGTAAAGAGGTGATCCTGGTCAATCTATTGCTCCATAT
GTCAGTATCCGGAATGATCACCAGAAGAACCAGCTCCACTGGATCCCGCAGCAGAAGACTTTCCTAAAAACGCTTGCACA
ACAACATTTATCATAATTTCTTCAGTCTCAGTTATGTCATACGTTGTAACTTCCTCCAACATTTCTTCATCAGTTTCTGC
CTTTGGTTCAGGATCGAGTTTATGCTCCCTTTCATCTCTATGCCTTGTGGAGATCAAAAGTGTTTCAGGCATATCTGGAG
TCTCTACTGTTCCGAAGACCATGGATACCTCGGTGAACCTCATGTGGTCTATATCATTTTGTAGTTCAACAATGGCAGCT
TTTAAAGTTGTCACCTCCTCTGTGAACCCTTGGTTATGCTCGCACACCGCTATTCTTGCCGCTACGGCACCAATGGTAGT
GCTCAAACACAAACGTTAATCAACTCAAGATCAGGAATCAGAGACAATGCTCACACTCAAAAGGAGGAACACAGTGCATG
TTTTCACCCATAGGTTTGCCATTATTTTCCAACTGACTTTCGATTTGGTTTACTCAAGATGAAAAATGGTCTTTGTAAGG
CTTTTAATGGGGATGAGTGGTAATGCATGATCATTTAGGCTCACTGGCTCCTTCCTCATGGGATGTGGTATCCTCAAGGT
AGTCCCTTCTTTTCCTTTATCGATACGGCTTACTCAAGATCAAAAAATTCTTTCTAAGGCTTGTAATAGGGGTGAGTGAA
AAGGTATGGCCATTTAGGATGAATGGCCCTTTCCTCGTCGGATGTGGTGTTCTCAAGGCATTCCCTTCTCCTCCTTTATC
AATTCTTTTTCCAATGCTTCTATGTCACTTGTTTATTCATCTTCATGGATTGCTTGGAAACCTAATTTCCTTCGAACCTT
ATACCACATTTTTTTAAGTTGAACGATTTCCACGGTTCTGTAACACCATGGGATAAGAGGGACTTTTCCTGCACTTCTTG
ACTTCTTCTTTTCCCTTTCACCACACCCCCAACTTAGGCTTTTGGCCTAAGTTGGCTATTCACTAAACCACAAATTAAGA
GGGTTATAGTTAGTGGGTCAAGTAAGGTCTAGGGTTCATCAAGGTTCTACAAAAGAAAGGTAATTCTCAAAGGGTGTTCA
AAAGAGTTTCACACTCACGGATAGGCCCAAGACTGTATTGATTTCCTTACTGTCACACTTCACTCGCCTGCATCTGACAA
CCACATAGCTAACTTCTCTGAAGGATGCTGCTAGTTGCTTTTGATGGGGTAACATTACACTATATGCACTGTAGAACTTT
CTTACCCAGTTTCGAATATAAGGGTCACGGGGTTTAGTGAAGATTTAAAACTTGTGGTATCTCAGACACTCCATTATTTC
TTGGTATTTATATATAACGCGATCTATGGACATACGCTTCTCTTCTAGAATTGTCCTCAACCCCTCAGCCTTTATTCGAT
TTGATTTCGACTGAGGGCCTTGTACGAGAGGTGCTAATACCATTGTCAGCGCTGGAACTGGAGATGCAGTAATTGTAGGC
TAGGAGTCCTGGCCCTGGGTGAATCATTCCGCCTCTTACCTCACTGCTCAGCCCTGTCTAATAATTCAAATTCTTTGTGT
TTGCCTTTCCCTTTCTCGCAAGTCTTGGAAAGTTTTGCAACTTTGCTTCTGAATGTATCTGCCTCGTTGCTCATTATAAT
CCCTTTTGTTCTATCTTGGAGAGGCTTCCTTCTTGATACAACTTTAGATTTAGCCATTTCTGCAAAGAGTTCGAAATAAG
TCAGAACAACTAGATCGAGTTTTAGAGAGACATAATTTCAGTAGGATTTACCGAATAGCTTGGCGAATCGCCGAAGGGTT
CGGCTAGTTCGCCTTAGCGCTTAGAATAATCCAAACTCATCACAAAGTCTCACCACACGACATTGGATAAAATTACGCGA
AATGAGAGCATCCATACAAAAATTAAATGCAGGGTTTGGAGAGCCAACATTTTAGGAAGATTAGATCAAGACTATGATGC
TAAGCAGCAGGTTATTTCATATCCACGCACTACTCAAACATCTAAAATACTTACGATTTACAAAAGTTCTGGAAATATTA
AGTAGATATGATTTTTTGCGGGAATCGAGTAGTTAAAGATTTTGGGTTGCCTCCAAAATAGCGTCTTAGTTAACATCGTG
GCACGACGCAGGTGAGAACCTAACTTTCACTTTTCGAGTTGGCCAAAACATCATTTGGCCACCCCTTGTCTTGTGCTTGA
CGGAGATTAGGCATTATGTGACCTAAAAGAATTTCATTAAGTTGGATAGATCTAGAGTGAGAACTGTTCATCTGATTTAG
CGCTTCTACATTTTCTCTAATCTTCTCTAGCACTCTATCTTGCTCAATTAGCTTTTAAAGAATGGTTAATAACATATCTT
CGATATGTATATTTTTAATGTCTGTTGACCTGCCCTGCTCAGTAGGTAGTTTGCACTTGCTCTTTTCTTTGGACATCACT
TCCAGTTCCTCGATCTTTTGGGTCAAGTTGTTCATTTAACCTAGCAAAATGATTAAATGTTGGTCTTTCTCAGTACCCTT
GTTGGTTTTAGCCACGAGGTCAAGGATTTTGGCTGCGGTCTCGCATGAGTATTTATTGCGGCCGCCTAGCATAAGTCGGT
CGATTAACTCTCTTTTCTAGGACTTAGACCCCTATAAAAGCATTGCAGTAGAACTAAATCAGGGATTTCCTGAGTTGGAC
ATTGTATCAATAGTATTTTAAACCTCAGCTACGACTTATGAAAAGGTTCTCCTCCTAGATGATTCAAGTTCAAGATGTGA
TCCCTGAATCTCATCACTTCTACTGGGAGGTGCTCCATTGGTCCACCATCTTCGTCATGTATACTCATTATCTTGCTTCA
ACACATAGAAAAACTAGTCAAAACTAAAAGTTAGGTAAGTAGACTATTGTTAAGAAGATAAAAAAATTTAGTAATCTACA
AATTCTCAAATAATACCACTCCCCGACAACGCGCCATTATTGATGCTTATCGTAACGAATGACACTAACCTATGGTATAA
GTGTTTAAGATCGTCGATAGTATATTAACCCAACTAAAGGTTGGGGTCGTGTTCCAAGGGAGTGGTTTTGAGAATTTATA
GAAATTTTTTTTAGCTCTAACTAGTCCTAGCTAAAGATGTTAATGAAAAAAAACATAGTAAATAAAGGGGGTGACACGAA
AGTGCCAAATATTGATTATGGGGATTTGTTACAAGTACTAAAAACAACAAAAATTAACAAGAATATCAAGTATCAGGAAA
TCTTCTTGGGGTGTGACCGCAATACAAGTTGAGATAAATAGTTGGGTACATGTTTTTCACAAGTTACTTGTAAGATAATA
GTGACTAGGCTAAACTTTAAATGGAAATAAATTCCCTCTCGTGCAACTTACCCCGTTTCAAATGTGTTCCTCTCGGACAC
CCATTAGCCGCATGAAGACCGGCCTACGCCTTACCCCACTCACTCTCTCGAGTTGAGTATTAAGATATGGGAGTAGAGAT
CACCCTCTTGGGCAGAACCTCATGTCGACCCACTCATTAGGCCATAAGTCTATTGGTCTTGGTTTCGCAACCTCCCTCTC
GGGGAAACCGATATCACATTAGTGACTTTGTATTTGCAACTACAAACCCTTTAGATTAGACCACAAGCACTAGGTGAAAT
CACCATTAAACTACATCTAATCTATCAGCAAGCAAAACCCAACAATAATATCAACACATATTTGCTAAATCACACCCCAA
CAATGAGGGTTTTTAGCATCACATCAAGAAATAACAAAATACACCTAAAATGATAGTAAAATCAAATGGGTATAAGAAAT
TAAACCTTAATTTAAGCAAACGAAGAACAATAAAGAAGACCCACTTCAAACTTTGGGAAGATGAACTCCTTTCTTCAAGT
TCCCAAAAACCCTCTCCAAACTTGAGAGAAAATATCTAAAAAGTACTATTATATTCTGGAAATTAAAAATAATAGTTACA
CACTTAAAAATAATAATAAGTTCAGTATTTATAAACTTCAGAAAATAGTGTTGGTCGATATTTCGGCGAAGTTAGTAGAT
GTCATTCATTGACTTCGGTGATTCGTCATTCGTCTGTCTCATCGCCGTTTCGTGCTTTCCTTTAGCACCTTCATGTTCTA
CACCATTGGGCGGTATAGTACTGCTTCGCGGAACTATTTGGTGAAACGCGGACTGCTCCTTTCATCGCCTTTTTTATACT
TCTCCTTCAGATCTTTGCGTATTGGAACAAAAGGCGGAGTAAATCCCTTCGGCGAATTGCCAAGTGTGCTAGGCAAAGCT
CTGGTTTCAACTTCGTCGTTCATTTCAGCCCTTTTGTTTCTTTTTGCGCCTAAGTGTCCATTCTTTCACTAAAACTTCAA
ATACCTGAAACTTAAGAGATTTCATCAGATATTTAGACAAAATAAGCATTCGAGGGCACTATTCTTATCAAAAAAATGCC
CTAAAAGAGTCCAATTTGTGGACTCATCAACACCCCTAAGTTCAGCCACTCAAAAAAGGGTGTCTCAAACAGTGCTGCAC
AAGACTCAATTATGAACATACACAACAAGATTCAAATTACTTATCCAAATATCAACTGTGCACTCAAAGATTCAAGTTGT
GACACACCATTACCAGAGATTCTCATGCTCGCAATAGTTGCTACTTGTGCGAGTTCAAACTCGACAAAAAGTATATAATG
CCCTCACATGAAGAATTATTCCATATTCACACAGATAGGTTAATTAATTCAAGATCAGGAATTAGATATAACGTTTGATG
CCTACCGTGACCAACGACACTATCCTACGATATGAGTGTCTATGATCGTCGATAATATAGTAACCCAACCAAGGGTTTGG
GTTGTGTCCCAAGGGAGAAATTTTGAAAATTAATAACCAATTAGAATTTCATTCATGTTAGTCGTAGTTAAAGACATTTG
CGATAAAAGACTTTGCAAAAAAAGGGGGTGACACAAAAGTGTCAAATATCAAATGGGGGTTTTGTAACAAGTACTAAAAC
AATAAAATAAACAAGAAAATCAAGTATGAGGAAATTTCTTGGGGTGTGACCGCAATACTAGTTGAGATAAATAGTTGGGT
ACATGCTTTTGACAAGACATTTGCAAAATAATAGGGATTAGGCTAAGTTTCAAATGCGCTCCTCTCGGACACCCATTTGC
CGCATGAATACCAGCCTACGTCTTACCCCACTCACTCTCTTGAGTTGAGTGTTAGGTTATGGGACTAGGGCTCACCCTCT
CGGGCTGAACCTCATGTCGACCCACTACTTAGGCCATCAGTCTAGTGATTTTGGTTTCGCGACCTCCCTCTCGGGCAAGC
CGAAAACACATGGGTGACTTTGAATTTGCAACTATAAACCCTGTATGTTAAACCACAACCACTAGGTGAAATCACCATTA
AAATACATCTAACCTATCAGCAAGCAAGATCCAACAAGAATATCAACCTATATTTGTTAAATCACACCCCAAGAATGGGG
TTTTTATCCATACATCAAGAAATAAGAAATTATACCTAACATGATAATCAAATCAACTAGGTATAAGAAATTAAACCTTG
AATTAAGAAAATGAAAATGAATAGAGAATACCCACTTCCAAACTTGGGGAAGAAGAACTCCTTTCTTCAAGTCTCCACAA
AACGCTCTCCAAACTTGAGAGAAAAATATCAGTTAAAGTATGTTCTAAAGTGAAAATAATAATAATAATTGTTCCACTCC
ATGAATCTCGTTAAGACTACAATTCTAACTAGTATTTATTGTTTTCACAGATTGTGCTATGGAGGATTGTTCGGCGTCAT
TAGTCGAGATCAACGATGAACTCGACGATCCGCCTTTTGGTTAGCTCATCACCTTCAGTATCTTGCCTTTAGCATCTTCA
CATTCTGGATCATTGGGTGGTACAGTACTGCTTCGCGAAGTTGATCAGCGACTCTCTGACTGCTCCTTTCCTCGCCTTTT
GATCCACTTCCTTCAAGGACTCCCGTACTGGAATGAAGGGCGGTTCATGTCGTTTCGGCGACTCGCCAGGTTAAACTCGG
TGATCTGCAGGATTCCATTTCTTGTTCTTTTCAACCCTATTTGCTGCGTTTTGCGCCTAAGTTTCTATGCTTCCACTAAA
CTTCAAATACCTGAAACATCAGCATTTTAATCAGGTATTAAGATAAAGCAAGCATTCAAGGACAGTATTTCCATTAAAAT
AAATCCCTAAATGAGTCCAATTTGTGGACTCATCAACACCCCCAACTTAAACTTTTGCTTATCCTCAAGCAAACTCAAGT
TCAGCCGTTCAGAAAGGGTGCCTCAAACAGTGCTACACAAGACTATATCATGAATGCACACAACAAGACTCAATTTACTT
ATGCAAGTATCAATTGTGTACTCAAATATTCAAATTGTGAAACACCATCACCAAAGATTCTCATGCTCGCAATACTTGCT
ACTTGTGCAAGTTCAAGCTCAACAAAAATATATAAATGTCCTCGCAAAAAGAATGATTCCATATTCACACACATAATGAG
TCAATTTAAGATCAGGAACACACACAACACTCACTCTCAAAAAGAGGAACACAATGCATTTTTTCAACCATAGGTTTGCC
CTTATTTTCCAATTGACTTTCGATTCGGCTTACTCAATATCACAAAGGTCTTTCTAAGGCTTGTAATAGGGCTGAGTTCA
AAGGTATGGTTATTTAGGCTTAGTGAATTTTTCCTCGTGAGATGTGGTATTCTCAAGACATTCCCTTCCTCTCCTTTATC
AATTCTTTTTCTAGTGCTTCTAAGTCACCCTTTTTTTGTGTTATTATCCTCCATGGATTGCTTGAAATCCGATTTCCTTC
ATACTTTATTCCACATTTCATATATATATATTTTTTATTTTTATCTTTTTATTTTTTATTTTTTATTTTTTTAATTGAAT
TGAAGGGGTTCCATTTTTATGCAATACCAAGGGTAAAGGGAGACTTTTCTTGCACTTCTTGACTTCTCCTTTTCCGTTTC
ACCACACCCCCAAGTTGGCTATTCACTAAACCACAAATCAAGAGGATTATATGTAGCAGATCAAATAAGGTCCTAGGGTT
TGTCAAGGTTCTTCCAAAGAAAGGTAAAGCTCAAAGGTATTCAAAAGAGTTTCAAACGCTCACAGGTAAGTCACAAAAGA
GGTATATGTCAAATTGGCTCACATTCTTTAAAATTGCCTAAGATCATCTCAAGAGTACACCTTTCTAAATCAATCAGACT
AACCGGGCAAATTCTAGGTTTATTATTGCATGTTTCAAAGTAAGCTAATCACACAAAGCATCGATACTTCAGTCAAACAA
GACTAAACACGTTTGCTAGCGTGCAACGGTCCTCACAAGAAATTCAATTCGATAAATGGCTAGTCACAACAATATGCAAA
AAGTGCATATATTGTCTACGTAACTTCATTTGGCCTCGTCGTAGCCGTGCATTTATGCTTGTTCAATTGGGAGCACTATT
CAAGTCATCGGTATTGATCGAAATCGAGACTTAAATTTTTCTAAAAGAATAGCTACTTTTAACACAAGAGGTGGCGAAGG
TTTTTCGAAAGGGTCAAAATTATTTTGCAACTAAAACAACAGGAGCCATAAGCTCAAGCATCCACAAAAAAATAGTATTT
AAAACACAAATTAAAGCAGACAACCCAAATATTTACAGAACAAAACATGAATGTCAACACAAAAGATGTGGGCCTCACCC
CACCACAAATAAAGAGTGTTTTTCCTCAAATGCAGGTAATAAATATCAAAAAATTTGAAAAATAACTAAGAACAGAGAGA
GAGGTAAAGAGGTGATGTAGGCTAATTTGTCGCTCCATCTGTCTAGGCATCAGTGTCCGATGTGTCAGTCTTGAATTTGA
TAATGGCCCCCGGGGCATCATTAGAAGATTCAGCTGCAGCTGACTTACTAAGATTGTCCAAGTCATGAGCCGCCAAAAAG
GAGTGGATAGTTGTGAAGAATCAATCTATTCATGAGGGAATAGTGGGGTCTCGGGGATTTGTTCTCTTACTGGGACTAGG
CTTCTTGCCCTCATTATCCATTTTGGGAGGACTTGTTGCCTTTGTATTTTTTCTGAAAGTTTTCGCTCTTGTTTGTCAGG
GTGGCATATCTCTTCCAGCTACTTTCAGTCTAGCCATTTCTGCAAATCTTCAAGAAAATGTTAGAAAGTATTCAGACAAA
AGCAAAGCAATTCAATTGCAAAATAACATAGTTGAATCAGTTGGCAAAGTGCGCAACTACTTCGGTGGTTCGCCAAGTGC
CTTGCATAGATATTACAAGGGTGCAGACAAAGGGCGGACCAGAAGTCTTCTGGCCAGTCGCCTAATGCTTTTGGCGATCA
AAGGCTTCTCGTCAAAAGTTGCAGAATTAATCATCATATTTGACATTAAATTAAATGTGTGATGGGATTTAAGGCGAACC
GCCGAGTGGGTCGTCGAGCTCAACCCAGCTCACCAAATGACCTAACGTGCCATCCTTTCACCAAATTTCCAAATTCAACC
CCGCGATCCTCGAAAACAAAATTAAGGCATGCACAACTAAAATTAGGCTTAGACGCACTAAAAATTATGCACAGCCCATG
AATTTTTTAACCAATTTAAAACGCAACCTTTAGGTATTAACTAATTAACTTCGTACAAGTAAAATTTGCGAACCTAATAG
GCAAACAAATATTCTAATACTACCAGAGGCCCAACACACATCATCAAAGTAATGACATTACATCTTAGTATAAATTTCGA
GGAAAGGAATGTGGGGTTCGAAATACCAACATTTTATGCCGATCAAATGGATATTGAGATGCTAGGAGGTAATGTAATCC
CTAGTTCTAACACCAATCGATGACTAAAGTGCCAGAGATGCAAAGATAATGAAAATTACTTACTAGGTACAAATTTGCGA
AAGTTGAAATCGAGTGGACAATGGAAATTTGTCAAACTTTGAAACCATTGGCCTCTAAAACAGTCCAGTTGTTGCCCATT
CGGCGACATTAGTCGAGGTCGCCAAACCACTCGGCGACATGCCGATTAGTCATTTGCCTTGCCGAGTTTTACAGGACCTC
CATTTTATGTAGAGGTCCAAACGACGAACAATAGCGGGATCACCAACCATTTCCACAATTTGCCAACTGGATCTTCAGCT
TGCCAACCTGCACGTTTCGACACACAACTATTCTAACATAATAATTGAAGAAGATTTAAACCTTGGGTTGCCTCCCAAGC
AGCGCATTAGTTAACATCGTGGAACGACACAAGTCAGCACTCAAACTCTATTTTTGGTATTAGCCATAGTATCACTAGCC
AACCCCCTATTTTGTTGCGAGTGGAGATCGAGTGATGCATAGCCCATGAGATTCTCGAGCAGCTGGACAGCTCTGGAATG
AGACCAAATTGTCTACTTCATTCCTTCAATGACTTCCTTCATTCCTTTAAGCTCTCTATCTTGCTCAGTGACATTGTGGA
GAATGATAGAGAGCATTCCCTCAACGCATTTCACCTCATTGTCCTTGAGACATCTTCGATCATGAGAAGGGATGTATTTA
TCCTTCCTTTTACACTGGATTTCGATCTTCACCATCTTTTTAGCCAACTCATCCATCTGAGTCAGTAGGGCGGCTAACAT
GAAGTCCCTTTCTACTTCTTGGTTCGTTTCAGCCATTTGATTAAGCAGTTGGGCTGCTATCTCACATGGTTGTTTTGCAA
TGCCTCCCGAAATGAGTTGATCGACCAACCTCATATTTCCAGGACCAAGACTTCTATAGATACAGTCAAGGAGAGGTATG
TCGAGAATGCCATGATATGGGCATTTATTGATCAGTTCATTAAACCTTACCCATGACTTGTGGATCTGTTCACCCAGCAA
TTGCTTGAAGGTGAGGATACGCTCCTTGTATATCATTAGCTCTAATGGAAGAAAATCCATTAGCTCTCGAGTGTTGCTCG
CCATACTCACTTCCTCCGCTTCAATATAGACAAGAAAACAAAACTACACGTTAAGTTACTATACTACTACTAATAAGAAC
AATAATTCTATTAAACTAGAAATTCTCAAATAATACCACTCCCTGGTAGCGGCGTCATTTTGATGCTTATCCTGACCAAC
GACACTATCCTACGATATGAGTATCTATGATCGTTGATAATATAGTAACCCAACCGAGGGTTAGGGTCGTGTCCCAAAGG
AGCGGTTTTGAGAATTGATAGAAAAAAAAGTACATTCTAACTAGTCGTAGATAAAGATATTAACGAACAAAAACATAGTA
AATTAAAGGGAGTGACACGAAAGTGTCACATATCAAATGGGATTTTGTAACAAGTGATAAAACAACAAAATAAATAGGAA
AATCAAGTATGGGGAAAGGTTCTTGTGATGTGACCACAATACAAGTTGAGATAAATCGCTGGGTACATGCTTTCAATATG
CAATTCGCAAGACAATAGTGACTAGGCTAAGCTTTAAATGGAGTTCCCTCTCGGGCAACTTACCCTGTTTTAAATGTGTT
ACTTTCGGACACCCATATGCCGCTTGAAGACCAGCATACGCCTTACCCCACTCACTCTATCGAGCTGAATGTTAGGATAT
GGGACTACGGCTCACCCTCTTGGGTTGAACCTCATGTTGACCCACTTCTTAGGCCATCAGTCTAGGGATTCTGGTTTCGC
GACCTCCCTCTCGGGCAAGCTGAAAACACATGGGTGGCTTTGTATTTGAAACTACAAACCCTTTAGGTTAAACCACACCC
ACTAGGTGAAATCACCATTAAAATACATCTAACCTATCAGAAAGCAAGAACCAACAAGAATATCAACCCATATTTGCTAA
ATCACACCCCAAGAATGGGGGGTTTTAGCCACACATCAAGAAATAAGAAATTATACCTAACATTATAATGAAATCCACTA
TGTATAGGAAATTAAACCTTGAATTAAGAAAAGGAAAATGAATAGAGAAGACCTACTTCCAAACTTGGGGAAGAAGAACT
CATTTCTTCAAGTCTCCACAAAACCCTCTCCAAACTTGAGAGAAAAATATCAGCTAAAGTATATGCTAAAGAGAAAATAA
TAATAATAATTGTTCCACTCCACGAATCTCGTTAAGACTACAATTATTACTAGTATTTAGAGTTTTCACTGATTGTGCTG
CAGAGGATTGTTCGACAACATTAGTCGAGATCACTAATGAACTCGGCGATTCGCCTTTTGGTCAGTTCATCGCCTTCAGC
ATCTCTCCTTATGCATCCTCACATACTGGATCATTGGGTGGTACAGTACTGCGCTTTACGAAACTGATCGGCGACTCGCC
AACTGCTCATTTCCTCGCCTTTTGATCCACTTTCTTCAAGGCTTCGCGTACTAGAACGAAGGGCTGTTCATGTCATTTCG
GTGAGTCGCCAAGTTAAACTCGGTGATCCATAGGATTCCATTTCTTGTTCTTTTCAGCCCTATTTGCTCAGTTTTGTGCC
TAAGTGTCCATGCTTCCACTAAAACATCAAATACCTGAAACTTCAGCATTTTAATCAGGTATTGAGATAAAACAATCCTT
CAAGGACACTATTTCCATTAAAATAAAGCCCTAAATGAGTCCAATTTGTGGACTCATCAACGCTCACACTCAAATAGAGG
AACAAAATGCATGTTTTCACACATAGGTTTGCCCTTATTTTCCAATCGACTTTTCATTCATCTTACTCAAGATCAAAAAG
GTCTTTCTAATGCTTGTAGTGGGGGTGAGTGCAAAGATATGGTCATTTAGGCTCAATGGCTCTTTGCTCGTGGGATGTGG
TGTTCGCAAGGCATTCCCTTATCCTCCTTTATTAATTCTTTTTTCAATATTTCTAAGTCACTTATTTATTCATCTTCATG
GATTGGTTGGAAACCCAATTTCCTTCGTACCTTATTCTACTTTTTTTAAAAAGTTGAAGGGGTTTCCACTATTAGGCAAC
ACCATGTGTTAATGGGGACTTTTCCTGCACTTCTTGACTTCTTCTTTTACATTTCACCACACCCCCAACATAGCCTTTTG
GCCTAAGTTGGCTATTCACTAAACCAAAAATTAAGAGCGTTATAGGTAGTGGGTCAAGTATGGTCTAGGGTTCATCAAGG
TTCTTCCAAAGAAAGGTAAGGCTCAAAGGGTGTTCAAAAGAGTTTCACACAGTCACGGGTAGGCCACAAAAGAGGTATAT
GTCAAATTTGGCTTACATTTTTTAAAGTTTCCTAAGATCATATCAAGACGACACCTTTCTAAATAAATTATACTAACAGG
GCAAATTTTAGGCTTATTCATGCATAGTTCAAAGCAAGCTAATCAAACAAGGCATCGACACTAAAGTTAAGCAAGACTAC
ACACTTTCGATAAATGACTAGTCAGAACGAGATGCAAAGAGTTCACATATTGTCTATGCAACTTCATTTGGCCTCATCGT
AGCCATACATTCATGTTCGTTCAATTGAGAGCACTATTCAAGTCGTCGGTATTGATCGAAACCGAGACTTAAATTTTTGC
AAAATAACAACCACATTCAATTCACGAGGGCTGTCATAAATGTGTGAATATTTCAAAAAAAATTGGGAAGGGGTCGAAAT
CATTTCGCAATTAAACCTAAAAGAGAGCCACAAGCTCAAAGAATCGCAAAAGAAGTTTTTTTAAAAACACATTTGAAACA
CAGGTATTAACTAGCACACAAAAGGTGTGGGCCTCACCCCACTACAAATAAAAAGCAGTTTGTCCTCAAATGCAAGTAGT
ACAGAATCCATAAGGCAAAGTAAAGAAAGACAAAGCGGGGGTAAAGAGGTGATCCTGGCTAACTTGTTGCTCCATTTGTC
TGGGCATTAGTATCCGAAATAACCACCAGAAGAACCAGCTCCAGTGGATCCTGCAACAGGAGACTTTGCTAAACAAGCTT
GCACAACAACATTTATCATGATTTCTTCAGTCTCAATTAGGTCGTCCGCTGTAACTTCTTCCAACATTTCTTCGTCAGTT
TCAGCCTTTGGTTCGAGATAGACTATATGCTCCCTTCCATCTCCATGCCCTGTGGTGATCAGAAGTGCTTCGGGCATATC
TGGAGTCTCTACTGTTCCGAAGAATATGGATACCTCGGTGGACCTCATGTGGTTTATATCATTTCATAGTTCAGCAATGG
CAGCTTTTAAAGTTATCACTTCCTCTGAGGGACCTTGGTTATGCTCGCACACCGTTATTCTTGCCGCTAGGGCATCAATG
GTAGTGCTCAAAGGTGTCGCAGCATCATTCAAGGCAATCTGAATCATGTCTGGAACAGAGGCATGTAGGTTCGCAACTCG
ACGATCGGCAGAAAGAGCTAGTTGTCCCATCCGGAGTAGAGATGCCCGGGTGAGTGGAAGTCGGGCATCAGCAACAACAA
TGGCGGGTTTTGGCTATCGTGCAGCAATAGAAGAACCTAGATGATCAGCATGAGTAACAGTGGCAATAGATATACCTAAA
GGTCCAATGGTCAGAGTAGAAAAATGTGTCTCTGCAGGTGATGATTCTATGTTTACTATATTCATCGATGCTGCCTTTTT
CTTTTCTGCCTTATCCTTAAGATACTCGGCTTTGATCCTTCGGATATCACTAGAGGCTATAGGCACCTGGGCTCGTTTGC
ACAATTCTGTGATCAAGAATGAAATGGAAATAAGGTTCTACTCTGTCTTGCACGCATGAGTATCTCTGAAGCAATGATTG
TACCCAAGTTTATCTGATTCGCCTCTATGATGCAACCCTGGCAGGATGCCTTGGCAAGGCGAAGGATCGACTCATCTGGG
GATGGCATAATTGTGTTGCTTATAAAACCAAACCAAAACCTTGCGACTATGTTTAGTTCTTTATTTTCGATCGAAACTTT
GTCTGCCGTCCACTTTTTGGAGTTTGATCTACAATTAGTGGGGTTAACCACTCTTTCATCTCTTCTATCTTCTTTGTTCT
AAACAAATACTGGCTGTGATCCCTAATATTTGTGGGAATGCCCAAGCCTGCGTTGATTTCCTCATTGTCACACTTCAGTC
ACCTACCTCTGACAACCACATATCTAACTTCTCTGAAGGATACTGCTAGTTGCTTTTGCTGGGGTATTATTGCACTATAT
GCACTGTAGAACTCTCTTACACAGTTTTGAATATAAGGGCCACGAGGTTTGATGAATATTTGAAACTTGTGGTATCTCAG
ACACTCTATGATGTATGGGTATTTATCTATAACCTCGTCTATGGACGGACACTTCTCTTCTAGAATTGTCCTCAACCCCT
CCGCAGTTTCTCGATTTGATTTCGACTGAGGGCCTTGTACGAAAGGTGCTAATACCAGTGTTAGCACTACAACTGGAGGT
GCAGAAATTGTAGGCTGGGGAGTCTTGGCCCTGGGTGAATCATTCCACCTTTTAACTAGCCGCTCAGCCCTGTCTGATAA
TTCAAAGGCCTTGTGTTTGCCTTTCCCTTTCTCGCAAGTCTTGGTATGTTTAGCAACTTTGCTTTTGAATGTATCTGCCT
CCGTGCTCATTGTAATCCCTTTTGTTCTATCTTGTGGTGTCTTGCTTCTTCGTGCAACTTTATATTAGCCATTTCCACAA
AGAGTTCGAAAGAAGTCAGAACAACTAGATCGATTTTTAAAGAGACACAATTTCAGCAGGTTTTGCTGAATAGCTTGGCG
AATCGCCGAAGGGTTCGGCGAGTTCTCCTTAGTTCTTAGAATAATCCAAATTCATCATAAAAGCTCACCACACGACATTG
TATAAAATTACTCCAAATGAGAGCATCCATACCAAAATTAAATGCAGGGTTTGGAGAGCCAACATTTTAGGCAGATTAGA
TCAAGACTGTGATGCTAAGTGCCAGGTTATTACAGATCCAAGCAATACTCAAACAATTAAAGTATTACGATTTACAAAAA
ATCTGGAAATACTAAGTAGGTTAGATTTTTGTGATAATCGATAGTGAGGGGTATGAAAAAAACAGAAACTTCTAAAGTTA
AGGCCCGTGGTTTTATAAAGCCCATCAAGATCTAACCCCGTTCGATGACATTATTTGGATTTGCTTAGCTAATCGGCGAT
CGGCCGAGTGCTCATCTATCTCACCGAGTTTTACAAGACCCTTAACCAAAGTGAGAATCCAAATGACGATCTTTGTAGCG
GTAGCCGATCTAATCGGCCTTTCGCCAATTGGATTTGAGCAATTCATCCTGCACCTTTTCACAAACTTTTCATGCTCCAT
TCCTACAAAATCATAACACCTTTATTTCAAAAATGACAAACTTAAAGTAGTTAATGATTTTGCGTTTCCTCCTAAACACT
GCCTCAGTTAACATTGTGGCACGATGCAAGTGAGCACCTAACTTTCACTGTTGGAGTTGTCCAAAACATCATCTGGCCAC
CCCTTGTCTTGTTCTTGACGGAGATCAGGAATTATGTGACCTAAATGAGTTTCAATCAGTTGGATAGATCTAGAGTGAGA
ACTACTCATCTGATTTAGTGCTTCTACATTTTCTCTAATCTTCTCTAACACTCTATCATGCTCATTTAGCTTTTAAAGGA
TGGTTAATAACATATCTTTGATATGTTTATTTTTAATGTTTGTTGACCTTCCCTGCTCAATAGGTAGTTTGCACTTGCTC
TTTTCTTTGGACATCACTTATAGTTCCTCGATCTTTTGGGTCAAGTTGTTTATCTGTCCTAGCAAAATGATTAAATGGTG
GACTTTCTCAGTATCCTTGCTGGTTTTAGCCACGAGGTCAAGGAATTTGGATGCGGTGTTATAGGAGTATTTATTGCGAC
CTCCTGGCATAAGTCGGTCGATTAACTCTCTGTTTTTGGGACTTAAACTCCTATAAAAGCATTCTAGTAGAACTAAGTCA
TGGATTTCATGAGTTGGACATTGTATCAGTAGTGTTTTAAACCTCAGCCATGACTCATGAAAAGGTTCTCCTCCTAGATT
ATTGAGGTTCAAGATGTGATCCCTGAATCTCATCACTTCTACTGGGAGGTGCTCCATTGGTCCACCATCTCCGTCATGTA
TACGTATTATCCTGCTTCAACACACAGAAAAATTAGTTAAGATTAAAAATTAGGTAAGTAGACTACGACTAAGAAGAACA
AAAATTTTACTAATGTACAAATACTCAAATAACACCACTCCCCGACAGCGGCACCATTTTGATGTTTATCGTGACCAACG
ACACTAACCTATGGTATGAGTATCTACAATCGCCGATAGTATAGTAACCCAACTAAAGGTTGGGGTTGAGTCCCAAGGGA
GTGGTTTTGATAATTGATAGAAAAATAAAATTTAGTCTTAATTAGTCGTAGCTAAAGACGTTAACGAACAAAAACATAGT
AAATAAAGGGGGTGACACGAAAGTGCCAAATATCGATTATGGGGTTTTGTTATAAGTAGTAAAAGCAGGAAAAATTAACA
AGAAAATCAAGTATGGGGAAATATTCTTGGGGTATGACCGCAATACAAGTTGAGATAGATAGCTAGGTAAATGCTTTAGA
CAAGAAATTTGTAACATAATGGTGACTAGGCTAAGCTTTAAATGGAAATAACTTCCCTCTCAGGCAACTTAACCTGTTTC
AAATGAGTTCCTCTCGAACGCCCATTTTCCGCATGAAGACTAGCCTACGCCTTAACCCACTCACTCTCTCGAGCTGACTG
TTAGGATATGGGACTAGGGCTCACCCTCTCGGGCTGAACCTTATGTCAACCCAATCCTTAGGCCATCAGTCTTGTCGTCT
TGGTTCTGCGACCTCCCTCTTGGGCAAGCCGAAAACACATGAGTGGCTTTGTATATGCACCTACAAACCCTTTAGATTAA
ACCACAACAACTAGGTAAAATCACCATTAAATTACATGTAACATATCAGCAAGTGAGACCCAACAATAATATCAAGAATG
GGGGTTTTTAGCCATACTTCAAGAAATAACAAAATACACCTAAAATGATAGTAAAATAAAATGGGTATAATAAATTAAAC
CTTCATTTAAGCAAAGGAAGAAGAATAGAGAAGACCCACTTCCAACTTGGGGAAGATGAACTCCTTTCTTCAAGTTCCCA
AAAACCCTCTCCAAACTTGAGAGAAAATATCTAAAATGTACTATTCTATTCTGCAAATTAAAAATAAAAGTTACAAACTT
AAAAATAATAATAAGTTAAAAATAGTGTGGGCGGATCCTTCGGCAATGTTAGTCGATGTCGCTGAATGACTTCGGCTATT
CGCCCTTCGTTTGTCACATCGTCGTTTAGTGATTGCCTTCAGTATCCTCACGTTCTTGATCATTGGATGGTACTACTTCG
TGGAACTATTCGACGAAGCGCCGACTGCTCCTTTTATCGCCTTTTGATCTTTCTCCTTCAGGGTGTCACGTACTGGAACA
AAGGGCCAAGTAAATCCCTTCGGCGAATTGCCAAGTGTGCTTGGCGATGCTCGGGTTTCAGCTTCATCATTCTTTTCAGC
CTCTCTGTTCCTTTTTGCGCCTAAGTGTCTATGATTTCACTAAAACTTCAAATACCTGAAACTTAAGAGATTTCGTCAGA
TATTTACACAAAATAAGCATTCGAGGACACTATTCTTATCAAAATAAAGCCCTAAATGAGATCAATTTGTGGACTCATCA
GCCTCATCTCGTGTTTACTCGACCACAATACTCCAGATGCCAATAGAGGAAAATAGGGTAACCTTAATATCTCACAGATA
ATCTCCATGCACTCCAGCTTGCTGAAAGAACTCTGTGATCAAGACCGGGAATGGAAAGGATGTCTGACTCTACTTTTTCT
TATGGCCATCTCTTTCTCGCTGAGGAGTCTCGGGTTGATGCTTCTCCGGGACATGATCGACCCAAGGTAGGCCTCCATAG
GGTGGGGTAGGATGGACTTGTTCTGGGATGGCATGATGCTGCTACTAATAAAGCCAAACCAGAACTGAGCAGTCATCCAA
GGACTGAGTAGTAGGAAAGCCCTCATATGTCACTGTAGATTCTAGACCTCTGTACTTTATTAATGCACTCGCTACTACAC
ATGATTTCCTTAACCCAGACCATGACTGACTTAACCGGTCTGAACTCCATGTCCTTCTTCTAACTTTTATGAACCAACTC
TCCATACACTGTATAGAACTCCCAGACCCATGAAGGAATATAGGGGCCTCGAGGCTTCCGTAATTGCTCAAACCGGTGGA
ATTGGAGGGTATCCCTCACCCTAGAGAATATGCCCTCTAAGCCCTCTGTCGAAAGTAACTTCTCTTCAAGAATAGTCCTC
AACCCATCGGCTTTTAGTATGTTGAGTAGGCTGGAGGGAGAGACTAGTGGAGGCACTAGAGCTACGGGAGGGGCCAGAGC
TGGCACTGAATTTGCTAGGGTGGATGCTCAAGGGACTCTTGCTGAGTCAGGGCGAGATCTAGCTCAGATCTCAGCCCGCC
AGGACTATAAGGGCTGGTCATCCTAAGGCTCAAATAATGCGACCTGGGATTTAGCAGACACTCTCTCCCGATCGGAGTTG
TGCTCCGAAAATTCAGATGCAGGCCTCTTGTCATTGTCCTTGCCTCTCGCTGGAGGCTTTGTTCTTCCTTTTTTGGGAGG
GTTTTTTACCCCTTCATTAATCACAATCCCCCGTGCTCTTTTGCGTGGTGGAATGTCAAGGTTAGGCCTAGCCATATCTG
CAAAAACATCAAAAAAAGTTAGAAAAAATTCAAGCAAAAGTACAGAAAAGTTGTTATAAATAGACTCATCGTAGCTGTCG
GTGAGTCGCCCAATCTCTTTGGCGAGCTAGATCGGGCTCGTCGAAAGGATTGGCTAAAAAATCACAGAAAATTTAGCATG
TCAGCGATGGGAAGGGCCTTTCGGAGAATCGCTGACAGCATTCTGTGAGCTAGGATAAGCCCACTGAAAGTTATAGTGCA
TTTTAGGATCACGGGTGCAAAAAAATGGCGATGAATGAAGACCTTCACAAGTTGCCGAGTGCACTCGGCGAACTCTGGCT
TCCCGACGAAAGTTACAAAACCAAACTTCAAATTTAGCATGGAATTAAAGGCTATATGGGGAACTTCGGTGAACTGCTGA
GTCGTTTGGAGAGCTCGACCCAGCTCACCAAATGACTCAGCATGCCTACTTTCAACCCAACTTCCCAAATTCAACCCCCC
AGCCCCCGAAAACAAAATCAAAACATGCACTCCTCTAATTAAACTCAGAAACATTACACTCATGCCCCCGGGACACTTAA
ACTTCTCCCGATTTGGCCAAATTTGGCCATTTGACGACTTTTGCCCTTAAGAATGACATCAACTGCTCCATCATTGGGCA
AAATACATCATTTGGCACAAATGCGAGCTACTTAGACTTCACACGACTAGATCCAAAAGCATGGAAGCTCAGCCCCACAG
TTTCAATCAATTTTAAAGCACAAAATGTCGGGAAATCTATAATATAGGCATTTAATGCACGATATTCAAATTAAACTGGG
CACACACACATAAAATTATGATCAGAGAGGCCCACCACACATCACAAAGACAAAATTAATTGCAAAAGAGTACAAATTGC
TAAAAATGAATTCGGGGTTAAGAAAACCAACCTTAGATGCCGAATAATCAAGATTTGAAAAGCTAGGTAACAACGATTAC
AACTTCGAGAACATAATGAACGACTCAAATAAAGTTAAAATGCAAAAATATAGAGTATGAAAGTGCGGATGTGAGTTTGG
GATGTTCAAAAGTGAGGGAAAGTGAAAGAGTTTTAAAGTTTAAAAATTTGGACTTTAAAAACCATCCAGTTCTGGCCCAT
TTAGCGACATTAGTCTTGCTAGCCAACTTACTCGGTGACACGCCAAGTGGGCACTTAACTCACCGAGTTTTACAGGACCT
CCAGTTAATGTGGGGGTCCAAAAGGTGGACTAGGCTGTGATCACCGACCTGGTAGGTGATTTGCCAAGTTGCTACTGGGA
TCGCTGAGTTTTACAGACTCCAATTTCAAATTGTCTCAGGTCCAACGGTGGTCCAATTCGGGCCTGCAGACTATTGATTC
CACAATTTGAACTCATTTAGGGCTTTATTTTAATAGATTTAATGTCCTCAAATGCATATTTTGTGCCAATAACTCATGTA
AATCCTTGATTTTCAGGTATTTGGATTGAGGAAGAAAGCATGGACACTAATGAGCAAAAAGGAACAAGACAACTAGAAGA
ACAAATAAGAAAAGGCTTGATGATCCCCTAACCCATTGGGCAAGTCGCCGAATGGCCATGGTCTCGGCTAACGTTCTAGC
GTGCCAAGCCCTGAAGGAGAAAATCAAGTCAGCAATAGATAGAAGTAGTCGGCGTTTCACCGAATGGTTCCGCGATGCAG
TGCTAGATTGCCCAAAGTTACAAAACTTAAAGATGCTAAAGGCCAAAGCAAAAAGGAGATGGAATTGACCAAAGGGCGGA
TCGCAAAGTGGATCGGCAATCCCGACTTACTGCGCCGAATGGTCTTTCACAACATATTTTTGGCGTTTATAAATACATTT
TTGAATATTTAGTTTAGTGTCTATCAATCAAAATATCATCGAATAGAATCTAAGTTTTCATAGTTTAGAACTGAGAGTAT
TGAGACAATATTTCCTCAGATTCGAAGATTTCCATTTATGAAAAATTAGAAGTGGGTATTTCAGATTCTTCAACCTTGAC
CTCTATAAAGATGAAATTAATCTTACCCAGTTGATGGAAACACAATTTGGTAACAATTTCTATCTTTTCATAATGTCTAG
TTAAAACCCCAATTCTTGGGGTGTGATTATGTGATTATGGGTTGATTTAGCTTCTAGATATTGTTAATTTATAGTATAAA
TGTTTTTTAAAAGTGATTCCAATGAGTAATTGTGGTCTAATTTAAAGGGTTGTAGTTGCAAATGCAACTCTACCTTCGTG
TTTTTTGGCTTGCTCGAGAGAGAGTTTTTAAAACCAAGACTACTAAATTGATGGTCTGTGGGTATTGGGTTATCATGGGT
TCAACTCGAGAGACTGAATCTTGAACCCTTTTCAACACATTTAGCTCGATAGAGTGAATCGACTAAATCGTAGGTTGTTG
TTTATTGATGTTTGTTGGTGTTCGAGAGAAACCAACTTGATTCAGGGTAAATTGTTCGAGAAAAAGTTTATCCCCACTAA
AGTCTAGCTTATTCACTGATTTACAACTATTTACTATTAATTGCAATCACCCATTTGTCTACCTTAACCTATAATCCAAT
CACATCCCAAGAACCCGTCTGATTACTTGTTAATTCATGTTATTTATTGTTGTTCTAATTGATAATTACAATCAAAACCC
TCCCTGTTATTTGACACTTGTGTCACCCTTAATTTGATTGTTGTTTTTATTCGTAAATATCTATTCATATGGTTAAATTG
AACATATTCATGTTTTTTTACTGATTCTCAAACATGTACCACTCCTTGTAGGATTCAACCCCAACTCACTTAGTTGTGTT
ATATTACTAACTAACGATTGTTGACGCTTAGTATTTGATAATGTATATTTGAAACGTTATCAATCAAAATGGCGCCGCTA
TCGGGGAGTGGTGTTACTTGAGAATTTTTAGTTAAGTTGAATTTTGTTCTTGTTAGTTATAGTGAATTGGCCTAATTTTA
GTTTTTTTTGCTTGTTTGTGTTTTGAAACAAGAAGTATGAGTGTGAACGGAAGCAATGGTAGCCAAGTAGGCCATCAAGA
TGAGATCGGTAACCTCAACGATGTCAACGAGCCTATTGCTAACTATGCCATTCGCTTGCCACCGGCCAAATGGAACGTGG
TTTTCCATATCTCTAGTACTATGTTGCATCTCTTGCAATTGAAGGGGTTGTTCGATTGTTTGGCTCATGAGGATCCCCAT
GAGCATATTAGAAACTTTGTGGATATTTGCGCACCGTTCTCCTTCAAGAACATATCCCAAGAGTCGGTTCGATTAAGGTT
GTTCCCATTCTCTTTGATTGGAGAAGCATGTAAGTGGTTGGTTGAATTGTCACATGAATCAACCACTTCGTGGGATGAGC
TGGTCACCGCATTTCAAGTGCAATTTTTCCTTCCTTCGAAGATGATGAATCTTCAGGACAACATTCAGAGCTTTAAATTA
TTGGAGGGTGACCCAATTCATTAAACTTGGCTGCGATTCAAGAAGTTGGTGCTTCAATGCCCAACCTATGTTTTGCCCGA
CAATGTTTTGCTGCAATATTTTTATCGAAGCCTTGACTCGGTAAACAAGGGTGTTGCCGACCAACTTTATCCTAGAGGTT
TAATGCAACAACCTTATGTGTTAGTAGGTCAGCTCTTGGATGGCATGACTACCATAAATCGGGTTTGGTATACCCGCGAG
GATCAGGTCTCCCCTATCACGTTTAAACTGACAAAGGAGTAGACAGAGAAAGACCAAGAGATGGACCATAACATGGCCAA
GATCATGACACAACTTAACATTTTGTCCAAAAATAACAAGGGAGTTGGTGCTCGAAATGTCAATGTCGTGGGTGTCAGGT
GTGATAATCCTGATAAGGCGAAGTTTTAGGCTTTGAACAACGAAGAGGTGAATTTCCTAGTCAACCAATGTGGTGGTTAT
CATTCAAACCACCCGAGGCAGGGTAGTAACCAAGGTTGGAACATGTATGAAGGATGAAAGGATCGTGATAGAGAATGGAG
GACCGAAATCCCAATGGCAAGGATGGGGAGTAGGATAGGTATGTGCCTCCCCATGAGAGCCAAAAGCCAAAGGATTTGGA
AGGTGGCCGGTCGGAGGATATTATTTCTCGTATCCTTAACAAAGTTGAGGGGTTGGACATGATTTTAGAAGAGATGAAAG
AAGATGTGTCAACCCTTAGCCAGATTGTTACCTCTCATTCCATCTCTATCAAGCAGTTGGAGACCCGAATGGGTTATATC
TCATCTCATCTAAACCCAAGACAACAAAGGGGGTTTCCTAGTGATACTATGGCCAACCCCAAGAATGAGATTTAAGCTTG
GCCTTGCGTAGTGTCGTGACTTCAACTAAGGCGTTGCTTGGGAGGAAACCCAAGTTTTTATTTTCTTTCTTTTTAAGTTT
ATAATAATTGTGTGTTGATTGTGCATGAAAGTGTTTGCAAATTCCAGGTTGGCGAGTTAAAAGTCCAATTAGCGCATCGC
CGATGAGGTCGGTGAGCCCGACTTGGACCACCGTTGGACTCAAAACATTTTTAAATTGGACTCTGTAAAACTTGATTAGG
TAAGTGCCCACTCGGCGTGTGGCTGAGCGGATCGGCAAGCAAAACAAATGTCACCGAATGGGCGAGAACTGGACAGTTTT
TAAAGGCTAAAGTTTAAACTTTCAAATTCTTTCACTTTCCCTCACTTTTAATCTTCCCAAACTCACACCCGCACAATATT
TCATTTACTTTTTTTGTATTTTAGAGTATTTTAGTCATCGAATTAGTGTTCTGAGTTGGAATCTTTGCTGCCTAGCTTTG
AAACACTTATTTAAACGGTATCTACGGTTGGTTTTCCAAACCCTGAATTCATTTTTAGAATTGTGTACTCTTATGCAATT
GATTTTTATCTTAGTGATGTGTGATGGACCTCTCTGATGTTTGATTTTGTGCTTCCATAGTCGTGTGCCTAGTTTAATTT
GATAATTTTGCCCGTAATGCCTTTATTATTGAATTCCTAAGTCTTTCGTGCCTTAAAATTAATGAAAATTATGGGGTTTT
TCTTTCATGTTGTTGGGTTTAGTCGGGTGAAGCCTAACTTGGAGAAGTTTGAGTATTCCGAGGGCATGGGTGTTATATGT
CTCAGTTCAATTGTGGCAGTGCATGTTTTGATTTTGTTTTCGGGGGCTGCGGGGTTGAATTTGGGAAGTTGGGTTGAAAG
TAGGCATGTTGGGTAGTTTCGCGAGCTGGGTTGAGCTCATCTAACCACTCGGTGGTTAGCCAAAGTTCCCCAAATCGCCT
TTAATTTCATTCTTTATCTTGAAAATGGTTTTGTAACTTTTGGCGAGAAGCCTAAGTTCGTCGAGTGCACTCGGCAATTC
ACCGAAGGTCTTTCTTCATCGCCCATTCTCTATGTTCCTGACCCTAAAATGCACTGTAACTTCTGGTGAGCTAATCCTTT
ATCGCCAAATACTATCGGTAATTCACTGAAAGGCATTCCCATCGTTGACATGCCAAAATTTTCTTAGATTTTTGAGCGAA
TCCTTTCGACAAGCACGAAATAGCTCGCCAAAGAGATTCAGTGACTCGCCAACTAGTTCCGTAATGACTCAGAAAATGAT
AGGTTGAACTAGAGCCTTAACGTGGGAGTTAACGTCTAGAGTTAAGGACAAAGGCTAAGGTCTTTGGGTGTAGACCATGG
TTTGGGAACCTAGGCTACCTAAAACATAGCCTAGCTACTGCCTCGCTAGGCCACGAGGGCCTTCACGACCCGTGGTGGTC
ACCAGAAGCTGTGGTGCTACCCGTGGTGGCTAGGCAGTAAGCCCTAGAAAGGTTCCAAGCCAAGGCTCCCCTTCACGAGC
CACTTCAAGACTCGTGGTCATGACCACGAGCCGTGGGAAGGCTCGTGGGGTTACCTTAGCTTGGTGGGAGATGTTGCTAG
TCGAGGGAACTACTGTCCCAAAAGTTCACGGGCACCACCACGAGTCGTGGTGCCCTTGACAGTCCATGAAAGTGAACTTG
GAGTTCACTTAGGCTTAAGAGAGGCAAGGCAACTTTGCCTAGGTACTGCCCCATGACCACGATTTTCACCACGAGTCATG
GTGTCAACCATAGATCGTAGGGGCTTCCGTAGACCTATCTTGGCTTGGAGGGCTTGGCAAGGATGGGAGACACACTGCCT
CAAGGACCAGGGGCACCAGCACGAGCAGTGGTGCCCTTCACGACCCGTTTAGTTGGGCGTGGTCCCTGACGTTCTACCTC
AAGTTGGGGGTTTTTGGTAATTTAATTTTAATTGTTTTAATATGTGGGGTTGTTTTAAATTGTTTACATGATAAATATAT
TAGGTTTTAAGCCTTTTAAACAAGTTACTCACTTATTATTTCCCCAAATCAAATCCCAAAGTTCTCTCTCTATATTTCTC
TCTAACTCAAGGTAGAAGAAGGAGTGGATGCTAGGGTTTTGGATTCAAGGTTTTCTTCATTAAATTTCTTGGTAAATCTT
AGCGAAGGTATGGTGATCCTTCATCTAGGATTATCTTTCATCCTAGAGTCAATTTCAAAGTAAACTTTTAATGTTTTCAA
GTTCATGAAAACCTAGGGTTTTACTCAATCTCATGGGTTCTTTCACCAAATAGTTTTAAAAGGTTTATAATAGTATATTA
TTGTTATATTATTGTTTAATTGATGATTTAATATGAAAATAGTCCATGAAACCATGATTTCTTTCTAGTACTAGTTTGTG
CCTTAATGAAGTGGGTTGCTTGATAATGAATGTATATGAATAGAACTTGTTTAAATGTCTTTACATTGTTGAAGTATGTC
ATTACCCATTCTTATTTTATGGTGTGTTGTTAGTGTATTGGTATATAAGGTTTATGGCCTTAAAGGCAAGATATGAGAAG
CTACTTGTTGATTTAGAATTGTTAACTTGGTGTTGATCCACTTGAAAGGTGGAGGTGTTTACTTATTATGTACATTGTGA
ACATGGCCTTGAAGGCATAGTATGAGAAATTGAAGTGTTATCATGACATTGTATGAATGAGAATTTAATGAAATTAAGGT
AACCTTGTCTTGAATGTGAATATGTTATTATTGAAAGGCCTTTTCTCAATTTGACGCTTATGAATGTTGACGATAAGATT
ATGAAGGATTATTCAAAATAAAGTATACCTTGAATTGGTAGGTCTTATACATCCTTTTTTTGTATAAATGATTGTATTGT
TGATTGTGGAAATCCTTGAATCTATAGGCTAGTAGCGCCCTTCCACACATGTTAATGAGGACCCTTGGGAACGGTAGGCT
TATGGCACCCTTCCACTAATGATGGTAATGAACCTTGGAATTGGTAGGCTTATGGCACCTTTCCATGAAGGTTAATGATG
AGCCTTGAACGGGTAGGCCTAGGGCACCCTTTCAAGAGGAGTTAATAAGCTTTCCTAAATAAACCTTGAAATTGTAGGCT
TGACGCACCCTTTCATGTGTTAATGAATGAAATTTGGATTTGGCAGGCCAATGGCACCTCTCATTTGTGATAATGTCAAG
TAATGAACTATTCTATGGGAATGTAGGCTAAGCACCGAGTGGATTTGGTTAGATGGAAACTCCCCCAATGGTTAGGCATG
AGTTTCAATGATCGTATACCTTATCCCGTAAACTATGTGCCCGCATAGGTAGCTAGTGGATCCATTAAGATATATGTACC
GGTCTTTCTTAGGCAAGTAGACCAGCTCTTTACCGTGTGAGGACTTATGACACCGGATTCCATGACAAGCTCTCATGGTC
TATGTCGGTTAAACTCTTACTTTCCATCATGTGAGATTTCATTATAGTTCTCGATAGGTCCTACAAACTGTAGGTAGTAG
TATGGGATGGTACCTATACATTGCACGAGTAGGCTTGGAGAGGGTCGTAGTGAGTTTCTCTAAATCCTAATTACTGTGAC
ATGAATGTGCCTTAAATAAGGTTATTAAAGAATGTTGGCTCTTAAATGCTTAATATGATATGCATGCCATACTTTGGTTA
TGTTATGAGTTATTTTCCCTTGTCATGTCTTAATAATTGATATATCTCTTATGTATGAATATTGTGCAAAGGTAAAAAGA
AAGGAATGATGAGTTTACTTTAGGTGACCTAAATGTTGTACCCTAGTATGGATGGTGGTATGGGACGCTATCCATACATT
GCACAACGTATAGCATAAGAGTTTCTTGAGGTGAAGGTCCAAGGTAATGGTAAAGGTTTTCATGTTGATATTGTTAAAGT
TTGTTATTGTGATTTACATAATGATTATACTAGTCTTGTATGTCTTTTATGTACCTATTCATGATAGTTCTAAAAGTGGC
ATAATACATGGTTTCTAATCAAAATTTCCCTTTTTAAGCACGTTTTGCATGGCCATCATACTTAGTACATTTATGTGTAC
TAACCCATATTTTTTATGTTTTTACTACAAGTGTAGGTTCCGGCAAATGATTTTTCCTAGATAGTTTGAAATACTGGATA
ACTTTCCTCCAAAACATGGTATATCCTCATGGATTCGAGGACAAGACTTTTAAGTTTCTTTCGTTCATGTAATAGACCCC
TTTTAGTTATTGTTTCGATTGTACAGGGGTTGTGTCCCTACATATGTTTTGAGATGGTGTCTAAGATGGTCATGTGAGAC
TTAGATTTATGTTGTGTCTTTGTAAAGTTGTTTTTAATGAAGATTAAATATTTGGATTTAAATAAGTTTTAATTTCGCAC
TATTTTCATTATTGAATGCAATGAATGACTAGGTGGCTTGTATAAGACCCCTTTGGGGGTCAAGTACGCCATGTCACAAC
TAGGGGGTACTCTCGGGTCATAACAGGTTCGGCAAGTCTGTCTACAACTATTTTTCTATGCTTTTGTGTAACGACCCGAG
AGCACCCCCTAGACGTTACCGACGTATTCGACCTCGAAGAGGTATTATACAAGCCCTTAACATTCATCATAACATGTATC
ATAAAATAAAATCACGGAAATTTTAAAACTTTTTACTTTGGAAGTTCAACTTCACTTCATATATGAAAAATAGAATCTAA
CTTCGTCACAATGCACCATCTCGACATAGAAGTATCGAAAATGGGACCTAGCCCTTACATAAATAAGAAGTCTTGAAAAT
AGGACGTACAACAATGTCTTTCAACATAAGCAAAAACTAAACATAGAAGCTAGATCATAGGGTCATGTCCTCGGACTTGA
GGACTCGCCAACTTGGGGAAGCAACTCCAAGTGTCTTGCGAAGTAAGCTTGAATCCTCAATGGCCCGAACCTAAATGTTT
GGGAAAAGGGAGAAAATATGGGTTAGTACAACACACGTAATAAGTATGGCTACTATGCATAAAAACCATTGAAACATGCT
TAAAAGGATTTGCCAAGTAAATCCAATATGCACACAAATTAAGTATCATAGTCCAAACCAACATAATATCATCCCAACAC
GTAGACAGCCCAAACAATACAAGTGCAATGCAAAGAATAGAACCCCATAACCCTATTCAAAGACAAGTATCACATTAAGC
AACCTACTTCATGCATACATTCATAAGATCATATTTCATCATAACTTATCATATTCATAATGATCATACATAACATAGCT
TCAACATACATAAGTCATAATCATCGAAATCATAAGAGAACACAACTACAACCATCTCTTAGGATCCCACAAGTGCAATG
TTCAAGAGAAGTCACATACCCTCCCTTACACTATGTACAAACCCTTAAGAAAGCCCTAGTAAGGGTTCACACCTTTCATA
CGTTCATTTACTTTTATTTTAGGGAAATATTGCAATAACCGACATAGACCATGAGAGCTACATGGAATCTGGTGTTCTAC
TCCCACACCGAAAAGAGAGGGTTAACAATTGCCTAAGGTGTAACTATTCGTCCATAGCTATCTAGGTGGATCCACTAAGC
TAGAGTCATATGTGGGCACATAGTTAAGGGTCAATGAGATTGCTTCTAGAATCCCTAACTTACTAAACATGGGGGTTTCC
ATCTCATGAGACAACACATGCCGTAGGTAATCCGGACTTGCTAAACGTGAGGAAACCCATGTGGGGAGCCGGACTTACTA
AACGTGAGACCCCCATCTCATTTACATGCCCTTTCAGTGCTAAGCATTTGATTCCCTTTTGTAATCATCTTTAGTCATCA
CATAAGTTCACATTAGCCTTTACTAGACACTTATGTAGACATCTTATCATAATAACTCATATGTATTCATAAATGAGTAA
CAATCCTTTCACTTTAGAAACACTTAGCAAGTGAGTAAACCTTTGACTTTACATTACACTACAAGCATGAGAACTACCTT
TCAGTCTTATAGCAATCATACCATAATATACATACATACTTCATAGCTAATTCAAGTGTAGAGGGTTAAGGATGAGGAAA
CTAGGTCATCAACACCATAACAACACATTAGGTATAGCATCATTACAATTTAAGTAATTCACCTTTCATACTTCAGTTCA
AAGAAGAACCAGCCTTCATACCTTTTTGCCGTTCATGGGACATCCATACTTCAATTACCAAACAATTCATAACCAATACA
TAATACAAGGTAATTCATGAAGTAATAACTTAATCAACAACAATATAAGCAATTGACATATTCCCTTCATAGCCTTCAAG
GCTTCATTCAACGACTCAACCCTAATTTCATAGAAATTGTACATCATACAAACATGAATTACATAACATAACATTCAATT
CATAGCCTTCAATCATTATCCAACACAAACTAGGGTTAGAATTAGGAAAAGAAGGAGAAACATGCATGGGGAATTCTTCA
AGAAACCACAAATACAACATAAATTCATCCATAATTGTTGATATAACATCAATCAAAGTCAGTTTATAACATCAATTTCA
CATTAGAAAGAACACCCGCGTTTTTGGATTGAAACCTAGAAATTTGAGATTTTGAAATTCATCTCGAAGGGGCCCCTTGG
GGAAAGGAATCCCAAGAGTGATAAGCAACCATACCTTATTAACGAATTAACCACGAAAATCCGAGTTGAAACCTTGGAGA
GTTGGTCTTCTTCTTCAAGTTCCAATCTTCTTCAATGGAGTTCTTGAGAAGACAGAGAGAGTAGAGAGTAGAGAGAAGGA
GGAACTTAAGGTTTAGATCTTTGGGGTTTTGTTTTTGAGTGATAAAAGTAAGGTAAACTGACTTAAAATCATTATATACA
CGTCCCCTAAAGTACCCTAAATACCCCTCACTTAAATGGACTCTTTAATGAAGTAAAATAGATTTCTGAATTTCTGCATT
TTCGTCGCGGACTTGGATTTCTGAATTTCTGCATTTTCGTCACGGAACAAGTTCGCGATATGGAGCTGTTCCCTATAGAT
ATTTGGAATTAAATTTCGAGACAGTAGAGTCCGTGACACTACCGTGTCATGAACTGAAATTTTTTTCCTTCGGGAAGCAA
GTGCACGACGCGCCCTCATTCTTACCTATGTTAAACATTTTCACCACATTTACCTATTTTAAACATTTTAACCAGATTAT
ACCATCATACGACACAACCAAACCTGCCCAAAACCTAAGGACACACTAGAACACATTCTTTTCTAGTTTTCAGACGTCGT
GGTCGTTTCTTGACGTTTAGGCTTTTACTCTTCCAAACCAAGTCAATTACATTAGTTTATGTTTATAAACATCATTTTAA
CTATTTTTAAGTCATTATTCATAAGGTGAGGCTCTAACTTAAGTCATAGAATTTCCGGGGTGTTACAATATCCCCCCTTT
AGGAACATTTGTCCCCAAATGTCACTTGGACTTCTTTCTAGGGAGACAATGACTCAAACTAGCAGCACAACAACCAGACA
CATCAACAACATGATATCATCATATCAAATAGGAATTTAATTCACAACATCACTATGCTCAAAACTCTTTACTTCATATA
AGTATAGGAGGAACTACCTTCTCCATATTCAATGAGCATAAACATATATCTTAAGCAATCAACAAGACATTTCTTTAACA
AGACACATCAAGCATGCTTATTACAACTCTCATGAAGACAACAACACACAACATCTATTGGTGCAATATCAACCATGAGA
AACAAAGTTCATGAAAACTCCAAATACAACTGAAGCATGAATTTTAACAAAAATATGCACATACAAGGAAATCATGTCTT
AATCATCAACACACATGATTTTCAATGTATACCTAATTAAGAGAGACTACTAACCTCAACTTTGGATAGGAGTAGGAGGA
AAATGATGAGGGTAGCGGGACTCCATGTCGGCCTCGGCCTCCCATATTGCACCCTCAACTAGGTGGTTTCTACATGGGAC
TTTTAGGGAGGCAACCTCTTTATTCCTCAATTTCTTAACTTGACGATCTAGGATTGCTACCGGAATCTCCTCATAAGAAA
GGTTCTCATTCACCCCTAAACCTTCTAGAGGGAGAATGGACACCGGGTCACCTATACATTTCTTTAACATAGAAATATGG
AACACCGGGTCACCTATACATTTATTTAACATAGAAATATGGAACACCGGGTGAATCGGGGGAAATTCGATGGGTAATTT
CAACTCATAATCGACCTTTCCAACACGCTTCAAGATCTCATAAGGCCCAACATACCGGGGGCTAAGCTTCCCCTTCTTAC
CAAACCTCATCACCCCTTTCATGGGTGAGCTTTTCAAGTAGACCCAATCACCTACCTCAAATTCAAAATCTCTCTCTCTA
TTATCGGCATAAGACTTTTGCCGACTATGAGCCGTTTTCAACCTATCCCTTATAAGTCAAACTTTTTCCGTAGCCTCATA
GACTACCTTGGGACAAAGAAGAGAAAATTCACCTACTTCAAACCACCCAACCAGAGAACGACACCTTCTACCATAAAGTG
CTTCAAAGGGTGCCATAGCAATACTCGAGTGGTAGCTATTGTTGTAGGAAAATTCTATTAAAGGTAGGTGGTCATCCCAA
TTACTTTTGAAGTCAATGACACATGCTCTCAACATGTCCTCTAGGGTTTGGATGGTGCGTTCTGCTTGACCATCCGTTTG
AGGGTGAAATACGGTACTAAGTTTCACTTGAGTACTAAGCCCACTTTGGAAAGGCCTCCAAAAATGGGAAGTAAATTGGG
CACCTCTATCCGAAATAATCAACAACGGGGCCCCATACAATTTCGCAATCTCCTTAATGTGCAACATAGCATAATCTTCC
GCCGAATAAGAAACCTTAACGGGAAGGAAATGGACTGATTTAGTCAATCTATCCACAATGCCCCAAATGGAATCATGTTG
CCTACGGGTTCGAGGCAAACCTACCACGAAGTCCATATTGATCTATTCCCACTTCCAAGTGGGAGTATCAATATCTTGAG
TTAGACTTCCCGATCCTTGGTGCTCGGCTTTGACTTGTTGGCAATTCGAGCACCTAACCACAAAATCTTCTATGTCTCTT
TTCATTTCGTTCCACCAATAAATCTCACGTAAGTCGTGATACATTTTGGTGGCTCCCGGATGGATGGAGTATCGGGACCT
ATAGGCCTCATCTAAGATTGTCTCTCTTAGGCCATCCACATCCAGCACACATAATCTTCCTTGGTGCCTAAGCACCCCAT
CAAAATAGGGTCAAGATGTTGCTTAGACTTTAGTCAACAACAACCGATGACTCTGAATTATGACGGACTAAGACAGCTCC
TTTTAGGGAATCTTCAATTCGAACACCCAACCGGGCTAGCCTATGTACATCATGGGCTAACTCCCTTTTCTGTTCTTCCA
CATGTGACACACTACCTATTGATATACGACTCAAAGCATCCGCAACCACATTTGCTTTTCCGGGGTGGTAAAGGACACTC
ATATCATAATATTTTAAGAATTCCAACCACCTCTTTTGTCGGAGATTCAATTCTTTTTGGCTAAAAACATATAGAACACT
CTTGTGGTCGGTAAACACATCCACATGTACCCCATAGAGATAGTGTCTCTAAATCTTTAAAACGAAGACTACGGCCGCTA
GCTCAAGGTCATGAGTTGGATAATTCTTTTCATACACCTTGAGTTATCTCGAGGCATAAGCTATAAACTTACCATGATGC
ATGAGGACACAACCAAAAACCACTCAAGAAGGGTCACAATATACTACAAACCCTTCGGTGCCCTCCGGTAAGGTCAAAAC
TGGAGCGGAGGTGAGCTTATCTTTCAATAATTGGAAGCTCTTTTCACAAGATTCCGACTAGTCGTACTTGGACTTCTTTT
GAGTTAAGGTCGTTAATGGAGATGCAATAGATAAAAATCCCTCAACAAACCTCTGGTACTAACTGGCAACACCCAAAAAG
CTTCGGATGTCGGAAAGATTCAAAGGTCTAGGCCAACTTTTGGCCGTATCGGTTTTCTTTGGATCAACTTCTATACCTTC
CCTAGGCTGACCTACGGTCTGTGGATCCCTTCCGTAGATCAGAGATACCAAAAAGGTTGTCTCTGATGAGAACCATATAT
GTGCAAAACGGTATGTAGATTGATCTACGGACCA
>mtp6413.contig_25
TGTATAAACCTATTCCTATTCTTATAGGATTGTATAAACCTATTCCTATTCTAATAGGATTGAATAAACCTATTCATATT
CTAACACTCCCCCTCAAGCTAGTACATACAATTCATGCACCTAGCTTGTTACAAATGTAATTAACACGTGGACCGATGAG
GGGCTTGGTGAGATATCTGCAAGTTGATCACTCAACTTCACAAAATTGACAATCAATCTGAATGTGCTTGGTCTTCTCAT
GAAATACTGAATTTGATGCATAATGCCGATAAAATACAGAGTGATAAAATTACAGTGTTGGAACTTCCCAAACCAAGCTT
GCAAAGACTGTTTCAGACCATAGAGTGACTTACGTAATCAACATACAAGGCAAGGCTACTAAACTCCCCCTGAGCAACAA
AATTAGGTGGTTGCTCCATATATACTTCTTCAAAATGCAACGGTCGTTACAAGTGCTCAAAATCTAGTATAAAGTATATG
GATCATGTTGGAATCAATAGACGAGTCGATATTAAACAAGTCACCGAAAAACTGGCCGAAACATGCTCATATGTCGGAGT
ATTAGATTTGATGGCTAAACGTGGTCACAATCTAAGAAATAAAATTATATGGGTAGGGTCGAAATGATGTCACGACCCAA
CTAGAAAATAGAAATTATATAGGATAGTTCGAATTGATGGAACGACCCCATTGAAAAAGAGAAATAATATGGGTAGGGTT
GGAATGATGGCACGACCCTACTGAAAAACAAAAATAATATGGGTAGGGTCGGAATGATGGCACGACCCTACTGAAAAAAG
AAAAATTATACGGGTAGGGTTGGAATGATGGCACAACCCTATGTAAATCAGATTTAAAGAGTCACCGGAAGGACGAATGG
AACTATGCAAATCAAATCTGAGAAGTCACTGAAAAGACACATGATGCTATGCTACTCAGATATGAGAAATAATTCGGAAA
AATCCACGGTACTACACAAATTAAATATGAAAAGTAGTCCGGAGAGATGCACGGTGCTACGCAAATCAGATATGCAAAAA
AAGGTAGTCACCGGAAGGATGACACGGTGCTACACAAATTATATATGAAAAAGGAGTCACTGGAATGATGGCACAGTGCT
ACACAAACTACATATGAAAAAGTAGTCACCAGAATGATGGCACGGTGCTACACAAATTAAATATGAAAAGCAGTCACCGG
AATGATGGCACGGTGCTACACAAATTAGATATAAGAAAGTAGTCACTAGAATGATGCATGGTGACCCAACTTTTGCTAAC
ATAATCATTGGCCAGATGGGCAGCATATATGGGTGCACCCGCCGGCAGCGGAAGCTCTTTAATTCTCTACCAAGTTCGTA
GAGGCTCTGATACCATGTGAGAAATATAGGATAAGAATATTATTGAATTGTTGTTGTTTACATTATTACATTGAGACCCT
ATTTATAGACCCTAGAATACAATCTTTTACCTAGTAGGATACTATTTGGTATTCCTATTTCTATTTCTATTCCTATTCCT
ATTCTTATAAGATTGTATAAACCTATTCCTATTCTAATAGGATTGTATAAACCTATTCATATTCTAACATGACCAAAGCA
GAAAAGCAACAATCTATGGCTGCAATTATTTGTTTTCAACTTTCATTGTCAAGTTTCCCTATTAAGTTAAAATCAAGGTC
AGAAAAAAAGAACTTAGTTTGTTACAGTAGAAGGTTAACTCAACTTATATGTCGTTCTTTGTTAAATCATGGAATAGGAT
CAAAATGGAAGAAATTCTTTAACCTTCAAAGGGTGATATAATAAGTTTCCATCAGTTCTTACCGCAATCCAACAGCAATA
ATGAAAACGGCTAAAGTCAAGTCACATTTTGCTTCTCGAGAGTCAAACTACAAAAACTTAGACAAACATTTTAAAATATA
TTTTTTCATCGTATTGATACTAGAAGGTGTCACGCCCCGAGCCTACACCCTGGATGTGGCCGGCACTCGAAGACCATTGC
TGGCCCCAAGCGAACCCTTGGCCTGGCTTTCTTAACTCAGCGAAAACCTAACTCAACAGAATAACTCCATGCAATGCAAG
GACATAAAGCAGCTTAACTGATAAAATCTGGCCTAAAAGGCAACTCGAGTCCCAAAATAGAATGTTTACATATATACATA
GATGAGAGACTCAAAACTAACTGACTGACTGACTGTCTATGAAGCCTCTATAACACTGAGATGGATGTTGGGACAGACCC
TCCAACATCCTAATAAAACAAATCTAAGAGAACAAAATAACTGAGTCCTCCGGAATGCAAAGAGGCTCACCACTGACTTT
GGAGTGCTCAGCTGGATCAATGGCGTGCTGGATGCTGATCCTGGGTACCTGTGTCTGCATCGTCATAAGATGCAGGCCAA
CTGGCATCAGTACATTGAATGTACGAGTATGCGAGCTGGAAAACTAAGCAACAACTTAAGCTTGAAAGGAGTACAAGTGA
ACACTTACCTTAGCTCTGTTCGACTCATGAATAACTGAACTCAAATGTAAAGCAATAAGACACATGCAATACATAAATAG
CTTGAAAAACACTATAAACAACTTTGTTCGTTAAGGATAAAATGATAGCAAACTCAACTTTACTTATATAAAAGTAATAT
AACTTTAGTGGGAGATTCTTTAACCGACAACCACCACTATGAGCCTTAGTGATGATACAACGTTTTACCTCACGTTGCCC
AAGGACCATCCTACACCTTGCCGTGATATAGGACCTTACTTAACTTAGTGGATCCACTAGCTTAATCTTACGTGATCATC
TAAAAAGAATGACCCGTTAATTCCCATGTTTGGCTACATGGTTCTTATGGAGAGTTGAGTTAATATAAACTCGCGTCCCC
AATTCGGTGCTCAATACTACTCCCAAAGTACTTTAGCTCATAAGTGTTTAAAACACATCCTTCTTTAGTTTGGGATAATT
GCTCAAAATCTAGCCCAAAGGCTCACTTGGAATCGATGTTTCCTTTTCTTGAAAACTTGCCCAAAGGCTCTTTTGGAATC
ATAGTTCCTCTCTTACTCAAATATTATGAAAACATTTATAAACTTCTTTGGGGAATACTTAGTTCCCTAATACTTTTGAG
AAATGAACTCAACTCTATACTCTTGGCTTAACTTGAAACTCTATACTTTTTACTCAACTTGAAACTTGAGCCTTAAAATG
AAGTTAAAACGTTCAACAAGGATTCTTGAAAAACTTTGAAGACTTGCTTTGACTTACTTCTTAACTTCTAGACTTGACTC
TAACTTCACTTGACTTTGATCCGAACTTTCCTCGATTTGGATTATGAATTCAAGGGTAATAATCTCATGTTTATGGATGA
GTTCGAGATGTCTAGATGTACCTTAGAGTGTTGAAAACAACTATAAAACATAGGTACATCACCAAGGAACATGTAAGAAA
AAGTGGGGAATGAATGGGAAGACTTGGCGTCCTTGGCGCTCTGAGAGGCATGGGGCGCCAGCCTTCAGACCTCAGAGGGG
CCTGTTGGGCGCTCTGAGAGACGTGCCGCCCCAAGGGCTGGGCTTCAGAGTCCCTTTTGGGGCGCGCTGGCTGGCGCGAC
GCCCCAACCCTTTTTCCCCGGAAACTCGACTTTTCTCCTTCATTTTTCCAACTCTAAACCTCCTTAACTTCAATGGATCC
AGCCCCAAACACTTAGAATCATAAACCCCTCAACATACAATAGATTTCAACTCACAAACACAACCGAAAACATGTCCCAA
ATTAACAAGAAACTTTAACAACAAAACCACAACTTCAACAACCACAACCAACAACTTCAACAAACACAACCAAATCTTTT
CTCGGAAATTAAAACGAGTTTGGCGTGTGGGGGAAAGAACCAACCCAACACTATGATCTCACATACCTTACTAGGGATCA
CCCCCGACGAAATCCACGACGATCTCTAC
>mtp6413.contig_26
GGATTCGGGGTAATTCGCAAGCTTGGAAATGTTTACTTAAAGCTAGAGATGATGCAGAACACAACATTTGTGGAAGATAA
ATTGTGGCAATTGTAATATGTGGTGGGATAATTGGTGTGAGAAAGGCCCTCTTGCTAAACTATAGCCTGATTGTACGTAC
AATGTTGTGCATTCTGTCAAGGAGTACATTTCTAATGGTAATTGGAATATGGATATGCTTAAAGATGTGCTCCCTGATAA
TATAGTTCATCACATTGGTAACATCTCAATCGGGGATGAGAATCACTCTGATTATGTTATATGGAACCTTACTCAAGATG
GTCTTTATTCTAACATCTCTGCTTGGCAAATCATAAGAGAGGTTAGACAGAAAAACCTCTTCTTAGGCAACGTATGACAT
AAAAATCACCCTTTCGAAATATCCTTTTTCACTTGGAGATTAATCTTTAAAAAAATCACCTTATGATGAAGTCCTTCACA
AGTTTGGAAAACGTTTAGTTTCTAATTGTATGTGTTGTACAACTCTAGTTGTATGTGAATCCTTGCAGCAGTTTTCAGTA
ATAGTGATATGGCCAAATACATAGGGAAATTTTTTGGAAACTCCCTTGGAATTAATCACCGAGGGGGAGATGTTCAAAGA
ATTTTCAGAGTTTGATGGAACTTAAGCACCACCAACAGTGTATAGAGTATGATGCAACAAATTACCGCTATTTGCATTTC
TTGGGAAATCTGGAAAAGCTGGACAACTTGTAAATATGGCAGTCATAAAAAATTTGTGACTTAAGTATGGAGGTGCATAT
CCCGTGGAATATCAAGGCAGCCATTTCCACTGCCTTTCCAAACTGTGACACTACAGGTACATGGGCTGAATTTTGTGCAA
GAATTGAAAGGTATAAACCTATTGTGAGATGGAGACAAGTCAGGTGGATGAAACCTGAGATAGGTAAGATCAAAGCCAAC
ACAGATGGGAGCTTCATCAACGAAAACTCTAGAGTTGGTATAGGAGGAATCATTAGGGATGCTACTGGTAACCTTATCAT
GGCATTCTCAGTCCCAGCTCGACCAACAATCAAGCTGAAGCTATGGCAGCATTATATGTTACCAGATGGTGCAATCAAGC
TGGATACAACAAATATGACCTGGAACTTAATTCTATGTTACTGGCCAACATGATCAAAGATAAGGATACCAAAAATTTGA
AGCCGGAAGGAATTATTCGAGACATTGGTCAGACCATGAATGGGGCAGAAGTAAATGTTTCCCACTGCTATAGAGAAGCC
AACCAAATAACTTACTTCTTTGCTAAACAAGCCTCCTCAAGTGGTAGTGGTACTTTTTATTATTCTTTTCGTCAATTTCC
TAAAGAGGTGAAGGGACTATTTCTACTAGATAAGTGGCAACTTCCTAGCAGAAGGAGAAGATACGACAAATGTAATTTTT
TTGTTAGTTGAACCAGTGTATCTTGCTTATAGTATGAAAGTCTATGTCATCATAGTCTTTCTGTTAATTGTTTAGTTTAT
CCTCGTTGTTCTCTATCAGAGGTTAGGTCCATGCCCCCTCTGCTTTTGTAACTCTTTGGATGATATAGACATGGTAGGGG
TCAAGCCTAACCCCCCACACCGTTAAGGTGATGGCTTAATATTTTTTTTTTAAACAAAAGCAATCACCAACTGAATACTA
AAAATATACAGGCAGCAAAGTGTACAAACAGCCAATTAAAAGGGCCACCATTTGGCTCACTTAAATCGAAGGAACATTCC
TAAACTTCGCAAAGAGCTATAGTTGATTGTCAATAGGTCGCAAATTAGGTAACAGAGAAAGATAGTCTACTTTTTTCACT
AATCTTGAAGTTTCAGCTAAAGCTCAATTCCTTCGGCAGATCAGAAACTAATCACTCCTTACTCTTTTCTGCAGGAGACT
CAACGTCACTATCCACAGCAGCCACTGCACACTCATGAGAACTGCTTCCACTTGATGCATCCCCCTGCCTATAACTGTTG
CCCATTGGTGGTGGATACACAAAATAACCATGGTGATGAGCCATTGGAAAATTAGGAGGCAGGTGATTGGGCATGAGGCT
GTAGCCTGAAGCTGGATTAACCATTGGGCGCTTCAACGGCAAAGGATCTCCTCTCACGGATCCACGCTCACCACCATCCA
ACTCACGATAACGCTGCAAGTACAAAGTCAAGGGTTCAACGTAGTCATCAAAACCAAGTGCGTTCATGGCCCAAAGCAAG
TCTTCAGCAGTGATTGTCTTGCGCTGCTCAAGCTTGCAACGATCGTTAGCTTCGCCTGTTACAAAGCTTATGAACTCAGA
GACACATTCTTGGATGACCAGTTTGGATTCATCGGCTATCTTGGCTTGGGGAGGAAGGATCTTGCGCATGTTTCTGACTA
CGTTGGCTATTGGCATGAATCGGTCTTGCTCCCGAATGGTGCATTCAGAATCTTCTTCATTGGCAGCAATTTCCTGGTTG
AGATGAGAAGGCAGCTCCATGCTTCTCTCCATATCTTAATTTCACACAACAACAAAGCATCAGAGTGAAATGAAAAAGAA
GTGTAGTATATATAATCAAAATATTCATCTAATTTCATCACAACTAGCTAGGCATTTGTAGTACAAATGTCCAATTAAAC
ATTAGTAAATCACATTTGCTATTAACTAACTTTTCAAGTATTGAAGCAATTACAGAACTAATGGCGCGCGCATATATATG
TTTCACTAATTATTAGCTGGATATGAGAGTAGTACTACTGTAAGACGGCACTATGAATTGTGGACAATATTCATGTAAAC
ACCAAAAGCACATATTATTTCAACAAAAGAGATGGCCAGTGTGAATACAGACTAATTAAAGTAATATAAAACGCTTCATG
TATAGTTTTCGTCATCTTTCTTATTTTGTCTGATCTTCAACTAACTCTGGCATTTATCAAACCATCCAAATTCACTTCTG
ATCAAACGCCTTTTTATTTTACCATCAATGTGATATAGGAATAAGACAAAATTGTATCGTAACGGACACTACATGACTAC
CCACTGTTTTCATAAACTCTATATTTGTAGTACTAGTTGTTCTTAAAGTTATATGCAATGCTTCTTAAACTTTGGATAAA
TAAATGCTTGTCAGATTTTAATTACTTTCTTAAATGACTATTTGTTCTGATGATAAAAATTTTATGTATTTTAATTTTAT
GGCAAAAACAGAGAGTAATAAAAATAAAACTTGTCTAATTTGTGTAATACAACTAGCTTTAGACGCTTTATTTCTCACTC
TCTTTTTATTAATTGCTTTCCACTTGTTCCCCTTTTGTCTTAAAAGTACCAAAATAAAACTAGAAATTGCCGTGTCGATC
ACCATTACCATGAATTGATCTATTGATCTTTGATATACAAACAACTAGCTTTGCAATTATGTATATGGAGAAAAAATGCA
TATATATTCCCTAGATAATTAAAGACGGGTGTTTAGTAGATGACGATACAACAAGCTAATAAATGTATACAAGTTGCAGC
TCTCCATCTAAAGAAGATACTGAAAAATTCAGAAGAATGAATGAAAATTATTAGCTCTCCTGAAAAAAAAAAGTATCCTT
TTTGCTATGTTTTTGGGGGCTAGTACTGTGTGTGCTTCAACATTTATAAAGCTTCACAAATATATGAATATTCAACAAAC
CTAGTATATATAATTTCACAAGTGGTGTCTGAAAGAGTGATGTGTATGCATTTGTAGCCCTACCTTCTTGTGAAGGTAGA
GAGATTATTCTTAACAGACGCTCGGCTCGAGTAAGCATATAAAAATCAATTGTACAAAACAGATACAAAGTTTCATGAAT
GTTCCATGGAGAAGGGGAATGCATTTGTAAAAGTAAAATAGAAGTTAGGTAGCATACCAGGGGAAGGGGAACGGGCAGGG
GTTGGTTGCGGGGATCTGCGATAGCTATGAAATCCTCCATTTCCTGAACCAACACGATTACCATTTGCCATCTCTCTGTA
CAGATATGTATCTCTCTCTAAATTTATAAAGTGGCTCTTGGCAAGTGATATTTATAGCTACAATATTTAGGAGAAAGGGG
GGGACACATAGCAGTAGGGCGTAATGAACGAGGTGAAGGTATTCGCCCGGATAAATAGGTTTTCACAATTGGGCAAATGA
GAATTGACCGAAAACAACATAG
>mtp6413.contig_3
AGTTAAGGTTCTTGAGAGAAGAGAAGAGGAGGAGAAGAAGAGGAGAAAGGAGAAGAAGAAGAAAAGATTCGTCAAGATCA
TCGTGGATTTTCGTCGGGGGTGATCCCTATTAAGGTATGTGAGTTCTTAGTGTTGGGTTGATCCTTTCCCCCACACACCA
AACTCATTTTATTAATTAGAAAAGATTGGATATGTTGTTGAAGTTGTTGGGTTGTGTTGTTGATGTTGTTAATTGTGTTG
TTGAAGTCCCTTGTTGATTTGGGCATGTTTCTGGTTGTGTTTTGGGTTGAAATCTATTGTATGTTGAGGGATTTATGATT
CTTAATGTTTGGGGCTGGAAACATTGGAGTTTAGAAGGTTTAGAGTTGGAGAAAATGAAGGAGAAAAGTCAGTTTTCGGG
GAAAAAGGGTGGGGTGTCGCGCCTGTCAGCGCGCCCCAAGAGGAGCTCTGAACTTTTCCCCTTGGGGCGGCGCGCCCATC
AGAGCGCCAGCAGGCCTCCTCTGAAGTTTTGGGTCTGGCGCTCCGCGCCTCTCAGAGCGCCAAGTTTTCCCATTCCTTCC
CCACTTTCTCATGCATGTTCCTAGGCATTATACTAATGTTTCATAGTTGTTTCCGACACTCCAAAGTACGTCTAAACATC
AAGAATCCCTCTATAACATGTGATCAAACACCTTGAATTCATAATTCCAATTCAAGGAAAGTTAGTTTCCAAGTCAAGTG
AAGTTAGATTCCAAGTCAAGTGAAGTTAGTTTCCAAGTCAAGTGAAGTTCGTTTCCAAGTCAAGTGAAGACAAGCTTAGA
AGTAAGTAAGTCAAAGCAAGTCTTTAAGGTTTTCCAAGAGTCTTCATTGAACGTTATAACTTCCTTTTAAGGCTCAAGTT
CCAAGTTAAGTATAGAGTTCCAAGTTAAGTATAGAGTTTCAAGTCAAGTAAAGAGTATCGAGTTTCAAGTTAAGTCAAGA
GTTTTCAGTTAAGTCAAGAGTTTCGAGATAAGTCAAGAGTCAAGAGTTGAGTTCATTTCTCAAAAGTAATTAGGGAACTA
AGTATTTCCCAAAGAAGTTTATAAGTGTTTTCACATTTAAGTTGAGAGGAAACTGAGATTTCCAAAAGAGTTTGAGAGGT
TTGAGCACTATTTCTTTTAAAAAAAGAAAGATGAGTTTTGCAAAAGAGTTTCTAAAACATGATTAGTATGACAAATCGAG
TATGTCATCAAAGTTTAAACAGTATGGTCTCTAGATATACCATCAATGTTTTAAGCAGTATGAATATCCCGAGTCATCAA
TGATCATATTAAAAATATGGTTTTGATTTGTTCTTTTTAGAAAGAGTTTTCAAGAGCCTTTGGGCTAAGTTTTGAGTAAT
TATCTCAACTAAAGAAAGATGTGTTTAAAACACTTATGAGCTAAAGTACTTTTAGGAGTAGTCTTGAGTACCGAATTGGG
GGAGCATTCAAAGAACTCCAGCCCCCATAGAACCATGTAGCCAAACATGGGATTTCTCGGGTCATACTTTTTAGATGACC
ACGAAAGTTAAGCTAGCGGATTCACTAAGCAAAAGTAAGGTCCTATATCACGGCAAGGAATAGGATGGTCCTTGGTCAAC
GTGAGGTAAAACGTTGTATCACCACTTAGTTTCATAGTGGTGGTTATCGGTTAGAGAAACTCCCATAGCAGTAGAAAGAG
CTTGGTTCCTCGATAAGTTCTGCTTAGTATGGATGGGGGTATGTGACTTCATTCATGCATTGCACAAGTAGACTTTGAGA
GGAAGCATGGTATTTTCATGATATTATAAATATGATTTTTACGTCATGTCTTAACAATTTTACAAGCTATATGTATTGCA
TGTGTCTTATTGCTATATATATTGAGTTCAGTTATTCTTGAGTTGAACAGAGCCAAGGTAAGTTCTCTTCTGCATCTCTT
TTCAAGCTTAAGTTGTTATTTAGCGGTCCATCTCGCATACTCGTACATTCCATGTACTGATGTCAGTTGGCTTGCATCTT
GTTATGATGCAGACGCAGGTACCCAGGATCAGCATCCAGTACGACGTTGATCCAGCTGAGCACTCCAGAGTCAATGGTGA
GCCTCCTTGCATTCCAAAGGACTCAATTATTTATGTTCTTAAGTTTTGTTTTAGTATGATGTTGCGGGGTCTGTCCCAAC
ATCCATCTCAGTATTTTAGAGGCTTCATAGACAATCAGTCAGTCAGTCAGTTAGTTTGAGTCTCTCTTTTGTGTATATAT
ATATGTAAATATTCTATTTTGAGACTCGAGTTGCCGTTTTGGCCAGATTTTATCAGTTGGTTGTTTTATAACCTTTCATT
GCATTGAGTTATGCTTTTGAGATAAGTTTCTGCTGAATTAAGAAAGCCAGGCCAAGGGTTCGCTTGGGGCCAACAATGGT
CTCTGAGTGCCGGTCCCGCCCAGGGTGTAGGCTCGGGGCGTGACAGGTACAATACCAAGGAACATGCATGAGAAAGTGTG
AAAAGAATGGGGAAACTTGACATCCTTGGCGCTCTGCAAGGCGCGGAGCGCCAGTTCTCGAAGCTTAAAAGGACTGTTGG
GGCGCACTGCTAGGCGCAGCGCCCCAAAGGAGAAAGCTCAGAAGCTCTTTTGGGGCACGCTGGCAGGCGCGACACACCAC
CCCTTTCCCCAGAAAACTCGACTTTTCTGCTTCATTTTTCCAACTCTAAACCTCCTTAACTTCATTGGTTCCAGCCCCAA
ACACTTAGAATCATAAACCCCTCAACATACAATAGATTTCAACTCAAAAACACAACCGGAAACAAGTCCCAAATCAACAA
GGACTTCAACACAATCACAACCAACAACTTCAACAAACATAATCAATCTTTTCTCGAAATTGAACGAGTTTGGCGTGTGG
GGGAAAGAACCAACCCAACACTATGATCTTACATACCTAGTAGGGATCACCCCCGACGATATCCACGACGATCCTTGACG
AAACCTTGCTTGATCTTCTCTTTCTCCTCTTCTTCTCCTCTTCACTCTCAAACCCTTATTCTCACTCTTTAAAATGGGAC
AAACTGATCTAAAAATCAGTCTAACACAACAATATAACCCCAAAAGAAAAAACTAGGGAAAAGACCAAAATGCCTTAAAA
TTTCCGGACGGATTCCCTGCCAACTGCCCAACTTTCAAAGGGCATAACTCGCTCATACGAACTCGGAATCGAGCGAACTC
GGTGGAGTTGGAAAGATCATTCCACAAGGTTCGCAAAAATAACTGGAAATACTCCTAAATCATCCTGATCTATAAGTTAT
GACTGCTCAAAGTTGGCCAAAAATTCATTATTTTCCATACTTAGCCAAATTTTCCAGATTTTGAATTCCTTCCAAAAATG
ACTATTTCCAATTCTAAGCCTCTACAATTATTTCACATTGCCGGATGTTACAGTACCTATGTTTCATAGTTGTTTCCAAC
ACTCCAAAGTACGTCTAAACGTCAAGAACTCATCCATAAACGTGTGGTCATATACCTTGAATCCATAATCCAATTCAATG
CGAGTTCAGATCAAAGTCAATTGAAGTTAGAAGTCAAGTATAGATGTTAAGAAGTAAGTCAAAGAAAGTTTTCAAAGTTG
TTCAAGAGTCTTTATTGAGCGTTTTAACTTCGTTTCAAGTTTCAAGTCAAGCAAAGAGTATAGTGTTTCAAGCTAAGTAA
AGAGTCTCAAGTTTCAAGTCGAGTAAAGAGTATCGAGTTTCATGTTAAGTCAAGAGTTTAAAGTTGAGTTCATTTCTCAA
AAGTTATTAGGGAACTATGTATTCCCAAAGAAGTTTCTAAATGTTTTTACATTTGAGTAAGAAAGGAACTATGATTCCAA
AAGAGCCTTTGGGCTAGTTTTCAAGAAAAAGGAACATCGTTTTCAAGTGAGCCTTTGGGCTAAGTTTTGAGTAATTATCT
CAACTAAAGAAAGATGTGTTTAAAACACTTAAGAGCTAAAGTATTTTTGGGAGTAGTCTTGAGCACCGAATTGGGGACAT
GAGTTCATATTAACTCAACTCTCCATAAGAAACATGTAGCAGACATGGGATTAACGGGTCATACTTTTTAGATGATCACG
TAAAGTTAAGCTAGTGGATCCACTTGGTAAAGTTAGCTTCCTATATCATGGCAAGGTATAGGATGGTCATTGGGAAACGT
GAGGTAAAACGTTGTATCACCACTTAGTTTCATAGCGGTGGTTGTCGGTTAGAGAAACTCCCACAGTAGTAGAAAGTGCA
TGGTTCCTCGAGAAGTTATGCTTAGTGTGGATGGGGGTATGGGACTTCATTCATGCATTGCACAAGTAGACTTTGAGAGG
AAACATGGTATTTTTATGATATTATAAATATGATTTTTACGTCATGTTTTAATAGTTTTACAAGTTTTATATATTGCATG
TGTCTTATTGCTTTATATATTGAGTTCAGTTATTCATGAGATCGAACAGAGCCAAGGTAAGAGTTCCTTTGTACTCCTTT
CAAGCTTAAGTTGTGGTTTAGCTTTCCAGCTCGCATACTCGTACATTCAATGTAATGTCCATGTTCTCCACAATTATAAC
ACACTTAATAACTTTACCAAGTAAGCATCGTTGCTATTGTAGTAGTCGTATCATGACCCTCTTTGATATACACTCAATCT
AGGAAATCATAGTAGAGATTCTAACATCAATTGTCGCAACATAATTTCATCATTACTAAACCCATACATGTTATGACAAC
AATACTAAATGTATTTCCCAAAGTCTCTTTGGAAAAGTCACAACCCTTTAGGAAAGTCACTACCCTTTGAAAAGGTCACA
ACTAATAGGAAAAGTTACAACACTTTGGAAATATCACAACCCTTCAATATGAAAAAAAGTGCTTGTTTTTAATATAATTT
ATCACTACAGTTAGTTAGTTCATATTATAGCTCGTACTAATTTATCATGGTTAGATAAAATAATAATTAAGTTGTTACAC
TATGAAATCATAGTGAATGAAGGTGTGAAAATGAGACGAAGTAGACCTAAAATCACTAAGAAGTTGTCTCAACAGTATGG
CACACAATAGAAGTTCTTTTTCGTCATATAAGCGATACCAGTATTTTGAGACTTTCGATAATATTTCAGTCATGTCAATA
CGTTTACTTAGGTCCAAAACTTTCTATGAGTCTTTTATTCCAATCACTCACTTACATGCCAAATTAAATAGAGATCTTCT
CGTGCTTGTTATTTTTATTTTATATAATATAATATTAGCCTTGATACACATAACTAAAGCGACGTGCAGTGGCGGATCCA
GGATTTAGAGTCCCTGGGTGCCAAATAGACTTATCGATTAAATTAATTTTATATTTGATTGAATTATTCGTCTTTT
>mtp6413.contig_4
AATACGAAGGGATATAGGATAGCCTCTTCGATTGAGCCTTCTTGTTGAATATATAACAACTCTACAATAATTTAACTTGA
TGAAGTAGGTAATAGGGCCCCCTCGCTCTGGCAGCTCTAGTGATTCCCTTGGCAGCAGCCACACAGCCCTCCCATGGTTT
CTACGGCCACTGGACATCCTCCTCCTGAGGTAGTCCAGCCCGCCCCAACATGGGTTTATCTCGCTCAGTGAAGGTTCAGT
ATTAGTAGTAATGCAAGTTAAGGATTTAAACAAAGGGAGAAAATTTGGCAGAAAAGAGGATTTGAACATGGTAATGCGCA
AGAAGCCAACATCTAATACTTCTCTAGGCTGTGAGAAGAGGCACAATATTAGTAATGGTTCAAGAGCCCTATTATGTTCG
AACTTCTTTGATGGTTTTGTGAAGGCTACTGGAAATGATGGTAATATTATGGCTCCAACATTACATATTTCTAATCCTAA
AGTAGCTAATTAAGATTATTCAAGAAAATCAAGATAACATGCCACTCAAATCCAATCGAACAATCAAGCCACTCATGGTC
ACATTGAGAACATCAGCTTATGAGGTCCGTTCCCAATCTTTGGAGTCACTTGGTCATTATCAAGGTGAATATGGACAGCT
ACTATTTGTTGGAAAACTATATGCGCACAACGGAAGCATATCACAATCTTACTGCTTACATGAATAATAGATAATCAATA
ACGTTAATGCTTGAACATATACAATTATGCTAGAACACATAAACTTGTAGAAATTTAATCGAAGAATTACCTCTTGAAGC
GTGAGCAGATACGTTCAAGCGAATCCACTGGTTAGAGACCTTCAAGTGAATCCACAAGTAGACATCATCTTTGTGGTCTT
CTACAATGATCTAAAGTTCACATCCGAACTCTCTCAATTCTTGGGTGGGCAAGTATGAATAGAAAACCTTCAAACTTTCT
AGGGTTAGAAGAATCCCTAATTATAGAGATTTATTCTTAATCCAAAGAGGAGAACCAAAAGACACATTGTTTTTCTTCAA
AATAAAAATTTACACGTTAGTTTTCTTTTTAAAAGAAAACCAACGCTTGTCTCTCCTTTTCCCCTTAGAATAGTAAATTA
CAAATCATTCCACTAGAAATTTGTAATTGCACTCCTTTATTTATATTTCGAAATTCCCCATTAAACACTTATGTAATTCC
CCATGTTAAGATTACAGATACTTATCAATAAATTAAATTACTGAAAACTTATAAATTTCTCAAAGAGGCATATCAATCAA
TCTCTATAACGAGACATAGATTCCATCAACTTACTTATTATTTCACCCATATATATTATTATCATCCAATCTACTAGGCA
CATTGATCCATCTCAGAATCTTACATTTTAATAAATCAAAACGATAATTAATATATACAGATCATAATAGTTATATCAAG
ATTGAGAATATAAGTACATTTAACAGTTTAGAGAATATGCTTTTGTCAGTTAGTCTAAAACAACTATCTCTACTTGGTCT
CGTTCAATACATACAAAATGCACTAGCACAAGAAGTTCGAACTATACTGTTCCCATAATAATCAAGATAAATTACATATA
ATCTTGTGCTACAACCGTACCGTTGGCATGTACAAATTCCATCCTAGATTGTGAACAAAAAACTTTATACTTATAAGAAC
CGATGATTTAATCATTTGTGTATAAGCTAAAACTCTACACACTAAATCATCTACTATATAAGTAAACAGACACCATAAAT
GAATATATGTGTCACACCCCGAGCCTACACCCTGGGCGGGATCGGCACCCGGAGACCATTTCTGGCCCCAAGCGAACCCT
TGGCCTGGCTTTCTTAACTCAGCAGAAACCTAACACAACAGAATAACTCAATGCAAATGCAAGGTTACAAAACAACTTAA
CTTATAAAATCTGGCCACAAAGGCAACTCGAATCTCAAAATAGAATATTTACATATATACATAGATGAGAGACTCAAAAC
TAACTGAATAACTGTCTATGAAGCCTCTAAAATACTGAGATGGATGTTGGGACAGACCCCGCAACACCCTAATAAAACAA
AACTAAGAACACAAAATAATTGAGTCCTTCGGAATGCAAGGAGGCTCACCACTGACTCTGGAGTGCTCAGCTGGATCAAC
GGCATACTGGATGCTGATCCTGGGTACCTGCGTCTGCATCATAATAAGATGCAGGCCAACTGGCATCAGTACATGGAATG
TACGAGTATGCGAGTTGAAAAGCTAAACCACAACTTAAGCTTGAAAATAGTAGAAAGAGAACACTTACCTTGGCTCTATT
CGACTCAAGAATAACTGAACTCAATATATAAAGCAATAAGACACATGCAATATATAAGGCCTGTAAAACAATATAAACAA
CTTAGCTTGTTAATGATAAAACAATAACAACTCAACTTTACTTGTATAAAAGTAATATAACTTATGTGGGAGATTCTTTA
ACCGACAACCACCACTATGAGCCTTAGTGATGATACAACGTTTTACCTCACGTTGCCCAAGGACCATCCTATACCTTGCC
GTGATATAGGAAGCTAACTTTACTAAGTGGATCCACTAGCTTAACTTTCGTGATCATCTAAAAAGTATGACCCGAGAAAT
CCCATGTTGGCGCATGGTTCTTATGGAGAGTTGAGTTAATATGAACTCGTGTCCCCAATTCGGTGCTCAATACTACTCCA
AAAAATACTTTGGCTCATAAGTGTCTTTAAACACATCTTTCTTTAACTTGAGATAATTACTCAAAATCTAGCCTAAAGGC
TCTTTTGGAATCGATGTTCCTTTCTTACTTAAATGTAAAAACATTTAGAAACTTCTTTGGGAAATACATAGTTCTCTAAT
AACTTTGGAGAAATGGACTGGACTTTATGCTCTTGACTTAACTTGAAACTTGAGACTCTTCACTTGGCTTGAAACTCTAT
ACCCTTTTCTTGACTTGAAACTCTATACCCTTTTACTTGACTTGAAACTCTATACCCTTTTACTTGACTTGAAACTTGAG
TCTTAAAAATGAAGATAAAACGTTCACTAAAGACTCTTGAGCAACTTAAAAAAACTTGCTTTGACTTACTTAACTTCTAA
GCTTGGCTCCAACTTCACTTGACTTCTAACTTCACTTGACTTGGAAACTAACTCTCCGTGAATCGAATTATGAATTCAAG
GTGTTTGATCACATGTTATGGATGAGTTTGGGATGTTAAGATGTACCTTAAAGTATTGGAAACAACTATAAAACATAGGT
ACTTTACCAAGGAATATGTATGAAAAAGTGGGGAATGAAGGTAACGGGAAGGATTGGCGTCCTTGGCGCTCTAAGAGGTG
CGGGGCGCCAGCCCTCAAACTTCAGAGGGGCTTGCTGGGCACTCTGCCAGGCTGCAACCCTCAACTTCAAAGGGGCCTGC
TGGGCACTCTGCCAGGCACTCTGCCAGGCGCTGGCCCTCAACTTCAAAGGGGCCTGCTGGGCACTCTGCCAGGCGCGCCA
ACCCTCAACTTCAATGGTTTCAGCCCCAATCACTTAGAAACATAAAACCCCTCAACATACAACAGATTCAACTCAAGAGC
ACAACCGGAAACATATCCCTCATCAACAAGAACTTCAACAACACAACCAACAACTCCAACAACCAAAATAAATCTTCTCT
TGGAATTAAAAATGAGTTGGCGTGTGGGGGTATGAACCAACCAACACTATGAACTTACATACAATAGATTCAACTAAAAA
ACACAACCAAATCATGTCCCAAATCAACAAGGGACTTCAACAATACAATTAACAATATCAACAACACAACCAACAACTCC
AAACAACACAATCAATTTTTTCTCAATAATAAAACGAGTTTGGTGTGTGGGGGAAAGAATCAACCCAACACTATGAACTC
ACATACCTAGTAGGGATCACCCCCGACGATATCCACGATGATCTCCTTGATTGCTCTTCTCTTTCTCCTCTTCCTTCTCT
TCTTTCTCTCTTCTCTCCCAAGCCCTAGCTCTTTACTCTTTAAAAAAATGAGACAAACTAATCTAAAATCAGTCTAACAC
TTTAATATAACCAAAACAGTTGATTAGGGAAAAGACCAAAATACCCTTAAAAATTTCCGGACGGAAATCCCTGCCAACTG
CCCAACTTCCAAAGGGCATAACTCACTCATACGAACTCGGAATCGAGTAAACTCAGTGGCGTTGGAAAGGTCATTCCAAG
GGACTTCCAAAAATATCTGGAAATACACCTAACTCATACTGAGCCAGGAGTTATGACTGTTTGAAGTTGACCAAAAACTC
ATTTTTTTTCCACACGCAAATTTTCCTGACTCTGAATTTAGCCAAATTTCCAGATTCTGAACATAGCCAAATTTCCAAAT
TCTGAATTTTTCCAAAAATGACTACTTCCAATTTCAAGTTTCTTCATATTCATTTTAAATTGTCGGATGTTACAATATCT
CCCCATGGGAACATTCGTC
>mtp6413.contig_5
CAGTGATTGATTTCTAGGTTTCATCGTAAACCTAAGTTGTTATTTCCAATTACGTAAATCAATAGTTCAAACCACACTCA
AAGGTAGGGCATTTCCCAATTTTATAGGAACTTTTGTACCAGAAACAATGGTATCTCCAATTAATATAGCCCCTCTAGGA
TGTAACATATATCTCTTCTCACTATCACCATAGTGTATAAGACAAATATATCCATTTCAATTAGGGTCGTATTTTATGGT
TATGATTCTACCATATATGTCTTTCGCATTTCATCAAAAATAGATTTTACTGTATAGACGCTTATGACCTCCCTCTCTAT
GCCTTGCGGTAATGATTCATCTAGCATTACAACCTTTACCACAAAGACACTGTCCATAGATCAAATTATTTCGTGGATTG
GATTTTACTTGACTGTCTACGGTTCCATTGCATGTGCTCGAGGTAGAAGTTTTGAATGAATGTATTGCCATGCTATTAAG
TATTTTTATTTAAGTTCATTTATTTCTAAAAGGTGGAATAGAATAACCAGGTTGAAGGATAATGATCATATGTCTGTAAT
GCATTGTATGTCCCATAATTGGTCCCATTCTTCTACTATTTCCACAAAGTCGATGACTATTCATGGCTATTACCTTGACA
CCAAAGAAGATTTTGACCCAATGCTTTATATCTGTCCTAGTTGATCCTGATTTGACATTAGAAGTATATTGATTTTTCCC
CAATAATTGAATACTTTTGTTGTCTTAAGTTTATGATATCATTTTGACATAAATGTCGCATTTCAACTTGGATAAATAGC
TCGTGTTGTCTTGAAAGGCATCACTTTCTATTTGGATCAGATTATTATTTATTGTTGAGTGTTTGCTTCTTTCAAATAGC
TCTCTTTTCTCTTAAATTGTCGGAACCTGCTTATCTTAATCAACAAGCAGCTTGTTTGTGCCCAATTCTCTGGAAATTAT
GTCTTGAGGGGACGTTTGACTAATTAGATTTGATCTGGAAGCAAACATGGGTTAGATAGTTTATAAGTTACGGTTAAAAT
GAATTGATATTGTGCCATTAGTGTGCTTAGTGTTTTATTGATTAAATTAAATTTATTTGTAAGTTTCAACACTATGAAAA
TGGATATTAATCCTTTTTATTTTCTTCTTGTTTTATGTGATTTCGAGTGAGTTCATCAAACTCCATTGCCTTTTTTTCTC
TTTCATTCAAAATTGGTCGTGGAGGCCAAGTTCCATCTATTCTCGAGTCATGCTTGAATCCAAGTCGCAATAGACTAACA
TATGAAGTAAGGGAAGCAGGTGTATAGGTTGAAGGTGATTGGATTATAATGGGTTCAACATGAGAGAGTGAATCTTAATC
CGAAACTACCTATCTAGCTCGAGATAGTAGATAAATTGAGGTATTGGGCTGCTTATAGTGTTATGCTGGTTGAGGTTCGA
GAGAACTCACATGATTCATAATAGTTGTTCAAGAAAAGTTATTGCATCTATAGCCTAGCTTACCCACTAAGATTTAGCAT
TTTTTAGTAAATTGAAATTACCCATATAGCGAAACTAGCCTATAATTGATCACATCCCCGAGAATTCCTCTCTACTTGTC
GTTTCCCAGTTTTCATAATTGTTGTATTTGTTAATTGACCAACCTAATCCCCCCATCTGACATTCGTTGTCACCCCCTTT
GATTTACCTAAATGCTTTCGATAATTTCTATTCCTATAACCGACTAGGCCAGTTCATAACTTTGTAATTGAATTTGAACT
TGTACCGCTCCCTGTGGGTTCTACCCCAACTCTTTGTTGGGTTTTATAATAGATTATGATCGCCTACACCTAGTATTGGA
TGAGGTGTAGTTGAGCGTTTATCAATAATGGCGCCACGTCCGGGGAGTGGTGTCTAGAATTCTATTATTGAAGTTTAGAT
TGTGATCTTTTTGTGTTGTAGTTGAATCGACTTACCTTGTTATATGTTTGTTGTGAGCTGTTTGTGAGCAGGTGGCAAGA
TGAGTGTGAATGGGAGCACTGTGAACCAACTTGGTCACCACAATGATATTGGTGATTTCAATAATGTCAATGAAGCTCCA
TTGAGCAGCGCATGTGCTATTCACTTACCTCCGGTTTCGGTTATGTTGTCAGACCCTAATGCGACCTTATTTTTTGTGAC
TCCTTATGTAGTTGTGAAGTTTGGATTCAGCCCTAAACAACTCTTAGAACCCTTTTCTATTCCATTTCTATTTCTATTCC
TATCAAAGAGCCAGTATATCCTACATATATGTCCCCCATGGGTCCCGGATTGATAGACAACGAGTGTGTATCATTAGGTC
AGACATGCATCACTAAAGA
>mtp6413.contig_6
TAGAACCCAATTAAAAATTCTTTGCAAATGGGTTATTGTGACACCTCGAAAGTTGGTAAGTTGAGTTGGAAAGGAAAAAT
ACAAAAGAGTTGTTGGTGCATGTTGTACGAGCCTAGCTACGGACGGTACAAGGTCTCATGGTTCGTAGGAGGGCAGTCAT
GGAAGAGCCTTGGAAAAGTTGAAAAGATTGAGTCCTTGCAAATTTATTAACGAATACATTTTACGACTTGTTGTTGGTGT
TGGTGGTGATAGTGTTGTTGTTGTTGTTGTTGCTATTGTTGTTGTTGGTGGTGGTGTTTTGTTGTTGTTGTCGTTGTCGT
TGTTGCTATTGTTGTTGTTGGTGGTGGTGTTTTGTTGTTGTTGTCGTTGTCGTTGTCGTTGTCGTTGTTGTTGTCATTGG
CGTTGCCATTGTTGTCATTGTTGTTGTTGTTATCGTTGTCGTTGTCGTTGTTGTTGTTGTCGCAATTGTTGTTGTTGTTG
TTGTTGTCGTCGTCATTACATTTTCTTTCAGAAAATAATAATAAAGCTATCTTTTAAACTTTTTAGTCGTTATCAAATTA
GTTATACATCAATATATTTTTTAAAATCATTAACAAAAAAATTGTAAAGTGTGTACTTTATTTTTATGTATTAATTATAT
ATTATACTAGTTATTAAATTAGAAGATCAAAAACATAGTTTAAAGAAGTAAAAGATTATCAACCAAACTAACTTATATCT
CACATCCAATTAAATCGCTTAACACATCAGCAACCCGTATTATACTCTCAAAACGAGCCCAAAATTAAAATTCAAGATAG
CCTCGTGAAAGACCTTAAATACCCCCACCAAGTTTTAAATTAGTAGGGTTTCAAGACCCAGTGCAACCACAACCCTATCT
TCTCCTCTTCTATCCTATTTTCAGAAAGCAACAAGTTTTCACCAACTATAGACAAAGGGTAGATACTCCATTTCTATGCT
ACTGTCTTCTCAATCACGTGAACATACATTTCGCCCCAATGTTTGATTTCTTTGACCAATTTCAAAACCTGAAAATCAAA
TTTCTGCTCAAGAAACCCTAATTTCTACCTATAAATACTTGGTTAAACTTTATCCTCAAGAAGCTTTGCAAGCCGCCGAC
TTTGCACCCTTAAAATTATTGTTCATTCGTTTTTCTTGCTTACTCTTGCAAACACCTTCTGCCTTGTGGTTTGTTTATCC
TTGTTGTTCTCAACTGGGCAAAACTGTAACATCGTGTAAGTTGAAATAACTATGAAGAAGCTGGAAATTTGAAATAGTCA
TTTTTGGAAAGAATTCAAAATCTGGAAATTTGATCAAGTATGGAAAAAAAATGAGTTTTTGGTCAACTTTGAGCAGTCAT
ATATCCTAGCTCAGGATGATTTAGGTGAATTTCAAGTTATGTTTGGAAAGCTCTTGGAATGATCTTTCCAACGCCGCCGA
GTTTGCTCGATTCCGAGTTCGTATGAGTGAGTTATGCCCTTTGGAAGTTGGGTTGTTGGCACAGGACAGTTTAGTCCGAA
TTTGTAAGGGTATTTTGGTCTTTTCCCTAACCATTTCTTTTGGTTATAGTAAGGTTTTAGACTGATTTTAAATCAGTTTT
TCCTTTTTAAAGTGAGAGTTAGGGCTTTTGAGAGAAGAGAGAAAGAAGAGGAGAAAGAGAAGAAGCAAGGATTCGTCAAG
ATCGTCGTGGTTTTCGTCGGGGGTGATCCCTATTAAGCTATGTGAGATCATAGTGTTGGGTTGGTTCTTTCCCCCACACG
CCAAACTCGTTTTAAATTCCGAGAAAAGATTTGGTTGTGTTTGTTGAAGTTTGTGGTTGTGTTTGTTGAAGTTGTGGTTG
TGTTGTTGAAGTTGTGGTTGTGTTGTTGAAGTTTCTTGTTGGTTTGGTGCATGTTTCCGGTTGTGATTTCGAGTTGAATC
CATTGTATATTAAGGGGTTTTATGATTCTAAGTGTTTGGGGCTGGAACCTTTGAAGTTAAGAAGGTTTAAAGTTGGAAAA
ACAAAGGAGAAAAGTCGAATTTTCAGGGAAAAAGGCTGGGGCATCGCGCTAGCCAGCGCACCCCAAAAGAGTCTCTGAAC
TTCCACCCTTGGGGCGGTGCGCCATGCAAAGTGCCCCACCAGGCCCTCTGAAGTTTGAGGGCTGGCGCCCCGCGCCTCTC
AGAGCTCCAAGGACGCCAGTTCTCCCCATTCCTTCCCCACGTTTTCATACATGTTCCTTAGTAATGTACCTATGTTTTAT
AGTTGTTTTCAACACTCTAAGGTACATCTAAACATTGCGAACTCATCCATAAACATGAGATCATTACCCTTGAATCCATA
ATCCAATTCGAGGGAAGTTAGGATCAAAGTCAAGTGAAGTTAGAAGTCAAGTTTAGGAGTTAAGAACCAAGTCAAAGCAA
GTCTTTAAAGTTTTTCAAGAGTCTTTATTAAACATTTTAACTTCATTTTAAGGCTCAAGTTTCAAGTTAAGCCAAGAGTA
TAGAGTTGAGTTCATTTATCAAAAGTTATTAGGGAACTATGTATTCCCAAAGAAGTTTATAAATGTTTTCACATTTGAGC
AAAGAAAAGGGAACATTGATTCCAAAAGAGCCTTTGGGCTAAGCTTTGAGCAATTATCTCAAACTAAAGAAAGATGTGTT
TAAAACACTTATGAGCTAAAGTATATTTTTGGGAGTAGTATTGAGCACCGAATTGGGGACGCGAGTTCATATTAACTCAA
CTCTCCATAAGAACCATGTAGCCAACATGAGATTTAACGGGTCATACTTTTTAGATGATCACGTAAGTTAAGCTAGTGGA
TCCACTAAGTTAACTAAGGTCCTATATCACGGCAAGGTATAGGATGGTCCTTGGGCAACGTGAGATAAAACGTTGTGTCA
TCACTAGGGCTCATAGTGGTGGTTGTCGGTTAAAGAATCTCCCACTAAAGTTATATTACTTTTATATAAGTAAAGTTGAA
TTTGTTATTGCTTTAATCATTAACAAACTAAGTTGTTTACACTGTTTTACAAGCTTTATATATGTATTGCATGTGTCTTA
TTGCTTTACATTTGAGTTCAGTTATTCATGAGTTGAACAGAGCCAAGGTAAGTGTTCCGTTGTACTCCTTTCAAGCTTAA
GTTGTTGTTTAGATTTCCAACTCGCATACTCGTACATTCAATGTACTGATGCTAGTTGGCCTGCATCTTATGATGATGCA
GACGCAGGTACCCAGGATCAGTATCCAGCACGCCGTTGATCCAGCTGAGCACTCCAGAGTCAGTGGTGAGCCTCTTTGCA
TTCCTGAGGACTCAGTTATTTTGTTCTCTTAGTTTTGTTTTATTAGGATGTTGCGGGGTCTGTCCCAACATCTATCTCAG
TGTTATAGAGGCTTCATAGATAGTCAGTCAGTCAGTTAGTATTGGTCTCTCATCTATGTATATATATATATATATATATA
TATATATATATATATATAAATATTTTATTTTGAGACTCGAGTTGCCTTTTTGGCCAAGATTTTATGTTTTATGACCTTTC
ATTGCATGGAGTTATTCTGTTGAGTTAAGTTTTCCGCCGAGTTAAGTAAGCCAGGCCAAGGGTTCGCTTGGGGCCAGCAA
TGGTCTTCGAGTGCCGGTCCTGCATAGGGTGTAGGCTCGGGGCGTGACAAAAACTTCTCTTTGTATTTTGTCTGTCTTTC
GGTCTTGAAAGAGGTTGTGACCTGTAGATAGTAGATTCGAGAACTCGAAGATGACACTTTAGTTAACTGCCCTACAAAAG
GTCAGTAATTTTCACATTTATGTTTTCGTAAAATGTTGGTTCTATTTTGTTTGTTTTTGAGTTAAGAATTAAAGAAACAG
ATAATTGATACATCTTTTGTTAATATTTATTTTGAATTTTAGATATAAAATACATCATTGTATTGATAGGATGCATCGGG
TGGAAACATCTTTGAGATCTACCTTCTTATAGCTAACACTTTGTAGGTTTCGAGCTCGGACCCGTGTGATATTCTTCTTT
CTCATGATAGTCGAGGCTCGTGAAGGATTTGAGAGGTAATTGTTTGTCATCCTTTCTCTTGATCTTTTTTAATTGAGAAA
CACAGACTGTGACTTGTATTTATTTCTTAATTCCGCTCTTATGTATTTAGTGGCTTGTACACGTGACAACCAGGTTTTGG
GAAATTGATTAGAATGAATAAATTTTCTGCCTTTATCTTGTTCTATTATGTTGTATTTCCACATTTCTTTCATTTTCTTT
TGGGTTGAGGCTGACTTGTCTTGGTGAGAATAGACAAGTATCATCATGTCCATTTTTGGGTCGTGACAGAAAGAAAAAGT
AAACACAATTTACAATATTGGTAGCAAAAATCACATGATAAATTAAAAATTGAAAAGAAATACGAAGAATAAAGTGAGGA
AGTGCCTCGATACAATACATATATTTATTAGTTCTTATGATAAGAATATTGGTTACTCTAACAAAAAAATAATAAAAGTC
TTATTTTTAATTGTTTTTTTTTTTCCCGCAAATTTACCACTAGACACTGTCTAGTGGCCTTTTATTAAACATAAAAAATA
CCAATAGGGATAAGTGC
>mtp6413.contig_7
CTACGAACTTGCCGATCTAAAATTTGAACAGGAATCTCCTCATAAGATAAGTTATCCGTGATCCTAATACTTTCAGTTGG
CAGGATCAATGAAGGATTGCCTATGCACTTCTTCAACATGGAGATGTGAAATACCGGATAGACCGCTGCTATCTCCTGTG
GTAGCTCCAACTCATAAGCTACATTGTCAACCCTCTTGACTATGCGATAAGGTCCAATATATCAGGGACTAAGTTTCCCC
TTCTTACCAAACCTCATAACCCCCTTCATGGGTGAAACTTTCAAATATACCTAATCATCTATTTCAAACTCTAACGCCCT
TCTCCTAACATCAGTGTAGGATTTCTGGCGACTCTATGCCGTTTTTAATCTCTCTTGAATCACTTTCACTTTCTCCATAG
CTTGGTGAACTAAATCTGGTCCTATCAACCCTGCTTCACCAACTTCAAACCATCCAATAGGAGATCTACATCTTCTCCCA
TAAAGAGCTTCGTATGGAGGCATCAGGATGCTGGAGTGATAACTGTTGTTGTAGGCAAACTCAATGAGAGGTAGGTGATC
ATCCCAACTTCCTTTGAAATCAATTACACAAGCCCTCAACATATCCTCTAAGGTCTGAATAGTGCGCTCTGCTTGCCCAT
CAGTCTGAGGGTGAAAGGCAGTACTTAAGTTCACTTTTGAACCCAAGCCCTTCTGAAAAGATTTCCAGAACTGTGCAGTA
AACTGTGCACCTCTATCTGAAATAATGGAGATTGGGACTCCATGAAGTCTCACTATCTCTTGAACATACAACTTGGCATA
ATCTTCTGCTGTATTGGTAGTCTTTATTGGTAGAAAATGAGCTGACTTTGTCATTCGGTCGTCAATTACCCAAATAGAAT
CATGTTGTCTGCGAGACCTTGGCAACCCTGTGATGAAATCCATATTGATCATCTCCCACTTCCACTCTGGAAGTTCTATC
CTCTGAGCCAAACCACCGGGCCTTTGGTGTTCAACTTTCACTTGTTGGCAATTTGGACACTTAGCAACAAACTCTGCAAT
GCCCTTTTTCATGCCATTCCACTAATAAACTTCTCGCAAATCATGATACATCTTGGTGGAACCCGGATGAATGGAATATC
TGGAGCTATGAGCTTCCTCCATAATCTTCTCTTGGAGTCCATCTACCATAGGTACACACAATCTACCTTGATATCTCAAT
GCACCATCTCCCCCTTGTTCAAAAGCTAATACTCTTTGCTTCTGAACATTTGCCTTCAACTCAAGCAAAATGGGATCTTG
ATCTTGCTTCTCTTTCACTTCTGACATTAATGATGACTCGGCCCCATTCGCCACCGCTATTCCTCCTTCTGCGGAATCTA
TAAGTTTGACTCCCAGGCATGCCAGTCTGTGCACATCTTTTGCTAACTCCCTCCTTCCTTCTTTAATATAGGCGGTGCTA
CCCATAGACAACTTGCTTAAAGAATCAGCAACAACGTTAGCCTTACCTGGGTGGTAGAGAATACTCATGTCATAATCCTT
GAGTAGTTCTAACCACCTCCTCTGTCTGTGATTAAGCTCTTTCTGAGTAAGCACATATTGAAGGCTCTTGATCAGTAAAT
ACATCGACATGCACACCATACAAGTAATGACGCCATATCTTCAAAGCAAATACTACAGCAGCTAGTTCTAAGTCATGGGT
TGGGTAGTTCTTCTCATGAACCTTCAACTGTCTGGAGGCATAAGCTATAACTTTGCCATTCTGCTTTAAGACACAACCCA
AACCACCTCTAGATGCATCACAATACACCACAAAACCTTGAGTACCTTCTGGTAGCGTCAAAACTGGAGCAGTAATCAAC
CTCTTTTTCAATTCCTGAAAGCTTTTCTCACAAGCTTCAGACCATTGAAATTTCACTGTCTTCTGAGTCAACTTGGTCAA
AGGAGATGCAATAGACGAGAACCCCTCAACAAACCTTTTATAATAGCTAACTAATCCCAAGAAACTCCTAATTTCAGTTG
GAGATGTGGATCTAGGCCAATTCTGCACTGCCTCAATTTTTCGAGTATCAACTTTAATTCCATCACCGGACACAATGTGG
CCTAGGAATGCCACAGACTTAAGCCAAAATTCACACTTAGAAAACTTGGCATACAACTCCTTGTCTTTCAAAGTCTGAAG
AACTGTTCTGAGATGACTAGCATGATCTTCATCATTCCTTGAATAGACTAGTATGTCATCAATGAAGATGATAACAAACG
TATCTAAATAAGGTTTGAAGGCTCTATTCATTAAGTCCATGAAAGCTGCCGGTGCATTGGTCAAACCAAAAGACATGACT
AAAAACTCATAATGACCATACCTGGTTCTGAAAGCTGTCTTTGGAATATCACATTCCCTTACTCTTAATAGATGATAGCC
TGATCTGAGGTCAATCTTCAAAAAATAAGTGGCACCTTGAAGCTGATCGAAAAGATCACCAATCCTCGGAAGAGGGTACT
TATTCTTGATGGTAACCTTATTCAACAAGCGGTAATCTATACACATTCTAAGGGAACCATCTTTCTTTCTCACAAACAAG
ACTGGAGCGCCCCAAGGCAAGACATTTGGTCGAATGAAACCCTTATCTAGGAGATCTTTCAATTGCTCTTTCAACTCTTT
CAACTCTGCTGGTGCCATTCTATAAGGTGGAATAGAGATAGGACGAGTATCAGGAATAAGATCTATGCCGAACTCTATTT
CTCTCTTAGGAGGAATTCCGGGTAGATCATAAGGAAAAACTTCTCGAAA
>mtp6413.contig_8
TGTTCTTTTTATCCTCCTCCTCTTTAGCCTCATTGATCCTAATTTTTTCCAGTACCCGATAATTCATCACATTGTGAACC
AACTTTCTACAATGCTTACAATACTTGGGTATGTTTTCATATTCAAGCTTCTGATAGTATCCCCTTAGAGGTGATTCCTC
ATCCTCAAGACCTACCAAGACATTTTCCGGGTGAGATTTCAACAAGCCTATTTCAACTCGAACCTTAGCCATGCTCGGTC
TAGGTCTTCCATTCGTCGCAACATCCATAGCTAAGGGAGTTCCAATAGAGCTGACAATTTGTTTAACATAATGCCATGAA
TGCATATGGAAGGGAAAACGTGGTTGAAGAACCCACACGGGTGCAATAGGGATGTCCTCTTCCTGTTTGAAATTGGGAGT
CCACTTTTGTAGCCACATTTGAAGCCCCTCCATCTCGATAACCCTTTTGAACCATACCAAGTTAAAATCATCTTCATTTG
TGAAATCTAAGAATACATTGTGATTATCATACACATCGATTTTGAATGAGCCCCTGATTGAAATTAATTCCTTAAAATTG
ACCTAATTCGATCGATTTGGGGTCTCACTTTTAAGAATCTCCCAACGATTGTTAACCTACATTCCTCCGCCATGATACCA
TAGTAATATTTTTCCTTGGATATTACTACCGAAATCCCATTATGAGTGGTGATTCTTGCAATTACTGATTCTCTGGGTGT
CTAGGAGCATTTGCTGATTGATTTGTCGTGGTAATAGTTGCGGCATAAGTTGGTTTTCCTTGGTTTTCTTCGCCGGTCGC
AGCTGGAGAGTCATCTGAGAAGTAGCACGCGCTGATGGAACCCCGTCTGGCGGCTCCATAGGGTGGAGCGTGTAGTTCAT
GTTGAACATCTTGTATTCCTAAGATACTTAGAACAAAACTTTGAAGAACTTGGTAAGACACAATAAAGTTTAAGAACATT
TTCATAACTAGAAAATTAAAACTAGTAGAGAAACTAGAATAAGAAACAGATTAGAAAAAATATACAAAATATTTTTTCTT
AAAGAAGAATTGTTGTCAATCTATGTTTAAAGAATCCTACTGATTCCAACAAACTTTGCAGAAACACGAAGTTACCAAAG
TTTAATGAACTAGTGAAGAACAGAAGAACATAAATTAATTCACAAATCTAAAATCTGTAACACATACCAGAATCTGGAAA
AACAGAAAGAAGATCAAGCCCATTGAATGCACAGTGTCCCCTTAAGGAAATTATTCCCCTCTAGTATCCGAGGTTTGATT
TGGAATATGTCCTCCCATGATAGAATGATCTCAATCACCAATGTATTGATACCCAAAATGCTAGTGTCAGCGAGCCACTC
AACGACAGTAAAGTACACTTAGAATACTAGATTTAGTAGTAGAAGAAGAAGTCCAGAAATTGGTTCTTTTAAAATGAGAG
AAAATCCCTCAATTTATAGAAAACAGAGGGTAGTGTGAGAAGGTTCTTATTGTGCCTTACCGAAAGGTCACAAACCTTTG
AAAAGTCACAATCTTTCGGAAAGGTCACCACCTTTCATAAAAGTCACAACTTTTCATAAAAGTTGCAACTTTTGATGAAA
GTCAACTCTTCATAATAGTCGCAACTTTTCATCAAAGTCACAACTCTTCATAAAAGTCGCAACTCTTCATTTTCCATTTA
CACCTTTTAAAACCCAACAATCCCCCCGCATGAATGGGGAATGACTCCAAGACAAAGAAACGGACAAGTATGTGTACTTT
ACAAGCAAGAATTAATTGCATCTGGATAAGTAGGTTTCCCCTTGGACTTTCCGTAGTGAACATATGTCGGATATACTCGG
TCATCAATCGGTAGATGTGATATCTTTGAACCGTCGAGCTTTGGTGTATACCTAGACAACCATATGTCACACAATTAACC
CTTTACCATTTATGGTTCTTACGGTTGTGTTTGTTTCAGCCATGAACACCTCCTGGTTTCATGAGTGTATAGAGAATAGG
CTTTTGACAATAATTTTCTTTGAAGCGGCTTACACTTCACACCCACATAGGTGATTTCTAACCGTGTTATCGCGTAGATA
CACTATTTGGTCAAATCTGTCAAACTTAGCAAATCATTAAAAACATTAAGCTTTAGTAACTCATAAACAAGCCTTAGGGT
GTGCTTGGTATGAAGGAAAATGTTTTCCATGGAAAATGTTTTCCTAGAAAATGTTTTCCAGGAAAACAAGTTGATTTTTG
ACTTATTTTCTCATGTTTGGTTGGTGAGTATAAAATATTTTCCGGAAAAGATTTTTAGTGTTTGATTTATGAATGAAAAA
TATTTTTGAAAAATATCTTTTATTTTTACTAGAGTAGAAAATAATTTTTGAAATTGAAAATAGTTTTTAAAAACAAACTT
AATTTTTTTTGGGGGGGTGGGGGTGGTAGGGGGTGGGTGAAGGGGGGGTCGAGGGTAGGGGTGAAAAATTGAAATTTTGA
AGTTGAAATTTTTTTTGAAAAACAAACTTAAATTTTTTTTTTGGGGGTGGGGGTCGAGGGTAAGGGTGAAAAAATGAAAT
TTTGAAATTGAAAATATTTTTTAAAAACAAACTTGAAATTTTTTAATTTTTTTTCGGGAGGGGGGTGGGGGGCTGGTAGG
GAGTGGGTGGGTGGGGTTCTAGGGGTGAAAAAATGAAATTTTGAAATTAAAAATATTTTTTAAAAACAAACTTAAATTTT
TTGTGGGGTGGGGGGTCAAGGGTAGGATGAAAAAAATGAAATTTTGAAGTTGAGAATATATTTTTAAAAACCAACTTAAA
TTTTTTTTGGGGGGGGGGGGGGGTTAGGGATGGGTAGGTGGGGGGTCGAGGGTAGGGTGAAAAAATGAAATTTTGAATTT
GTAAATATTTTTTA
>mtp6413.contig_9
TGTGAGTGAGTACTCCAAAGTCTTTAAGCTGTTGTTTTATCCATGGTAGTTGGGCACAATAAGATGCAGCTGCTACATAT
TATGCTTCAACTGTAGAGAGAGCCACTGAATTTTGTTTCTTGGTTCCGTAGGATATAAGAGAGGATCTTAGGGAGTAAGT
AATTCATGAGGTGCTCTTTCTATCCACTTGATATCCTGCATAATCAGCATCTGCATATCCTACCAGTTCAAAAGAATCTC
ATACTGGATAGAATAGGACCAGGTCCCCTGTCTTTTTCAAGTATCCTTTAGATGTGACTCATTGGGACAAGCTTGAAATC
TAGCGCAGATATCCACACTAAAGACGATGCCAGGTCTGCTTGCTGTTAAGTACAAGAATGATCCAATGATCCCTCTATAC
ATAGTTTCATTCACCATAGAATCAGAATCATCTGCTCCCAACTTTGAGTTTGTACCCATGGGAGTATCAATAGGCTTAGA
ATCCATCATGTGAAATTTCTTCAGCAGCTTCTTTATGTACTTTTCTTGACAAATCAAGGTACCACTTGAGGTTTGCTTCA
AGAACAGAGTATTGTCTATCTTTCTTCTTTTGAATCCATTTTCTAGAAGAAATTTAGACAACCTTTCATACCAAGCTATG
GGAGCCTACTTCAGTCCATAGAGAGCCTTGTCCAGTTTCAGCACATGATTTGGGTAGTCGACATCCTCAAAGCTAGGCGG
TTGCTTCACATAGACCTCTTCCTTCAAGTAGCCATTTAAGAAAGCACTTTTTACATCCACTTGAAATAACTTAAATTCCA
TGAAGGCTGCAAATGCAATAAGTATTCTGATAGCCTCCATTCTAGCCACATGAGCAAATGTTTCATCATAGTCAATGCCT
TTTTCTTGATTATATCCCTGAACCACCAGCCTTGATTTGTTTCTTGTGATGACACCATTTTCATATAGTTTATTTCTGAA
CACCCATCTGGTCCCGATGATAGTTCGGTCAGGAGGTCTAGGTACCAGGTGCCATACTTTACTCCGCTCAAACTGACGAA
GTTCCTCTTGTATGGAGTTTACCCAATCAACATCTTTCAAAGCTTCCTTGACATTTTTGGGCTCAATATTAGATATAAAC
GCTGAGAATTCCACCAGACTTCTAATTTTGGATCTGGTTTGTATTCCAGATTTCAATGGAAATAGGAGATTATCAAGAGG
ATGAGAGGACCTATACTTCCACCCTGACTTAGCATTCAGGGGGCAAGGTTGATCTGTTTGGTCCTTTTCATCTTCAGAAT
CATCATTTCTAGGATGACGTGAATCCTCAGGATCAACATTGTTAGACGAACCGGGTCTCTCGTCAGGCTCATCATCTTCA
TTTACTTCTTCAGTTGAATCAGGTTCAACAATGTCAGGATTCTTACTTCTTTCAGCTTGTGATTCACTTACCCCGTCTCT
CTGAATCTAAAGAAGTTCTTCTAGCTCATCATCATCCTTGTGCTTTAGATTTGTGAGATCACTAGTTTCATCAAAAATCA
CATGAACACTTTCTTCAATGCACAAAGTTCTCTTATTGTAGACTTTGTAGGCTTTGCTGGAAGATGAATAACCTACAAAC
ACTCCTTCATCGCTTCTAGGATCGAATTTTCCTACATCATCTTTCCCATTGTTCAACACAAAACATTTGCACCCAAAATC
CCTTAGATAACTCAGTTTGGGCTTTCTGTTGTTGAGTAGCTCATAAGGCGTTTTGTTCAGTAGAGACCTGATCAAACATT
TGTTGGTCACATAACACGCAGTGTTAACTGCTTCAGCCCAGGAGTTCTTAGGAAGAGTTGAATCTATGAGCATGGTTTTG
GCAATATCAACAAGAGTTATGTTCTTTCTTTCAACAACACCATTTTGCTGAGGCGTTCTAGGATCTGAAAAGTTATGGTG
AATTCCATTTTCAGCACAAAAGTTGTCAAACTTTGCATTTTCAAACTCAGTTCCATGATCAGACATGATCCATGCAATCT
TGCAGTTCAGCTTTGTCTGAATCATTTTGACAAAAATCATCAGCACATCATATGTCTCATCCTTGGACTTGAGAAACATA
GTCCAAGTGAACCTTGAGTAATTATCCACCACCACAAGAATATACTTCTTTCCACCTCTACTTTGAATTTTCACAGGCCC
ACACAATCCATGTGGATTAACTCAATAGGTCTTGAGGAACTTACTTGCTTCTTTGATTTGAATGAGGATCTGATCTGTAT
ACCTTTGACACACGCATCACACACCTTGCCATTACTGAACTTCAGTTTGGGTAAGCCACAAACCAGGTCCCTGGAAACAA
GTTTGTTTAACAAAGAGGAGTTCACATGACTAAGTTTTCTATGCCATAAGTTGGCGTTTTCACTTTGGGCACTGAGACAA
GTTAGATCATCTCCTTGAGCAGTATCTAGGGATGGCAGTTGGGGTAGGGCAGGGAAGGGCGGGACAAGGCACACCCTTAA
TAGGGCAGGGCAGGGAAATAACTATATAGGGTGTGGCAGGTAAAGATTATTTATTTAAAATACATAATGGGGCAGGGCGG
GTAACAGGTTGTTTGCGGTTTTCTTGAGAATACAAAAGAGTAGAGATATTTCTGAAATTTGGCAAGCCAAAAATATAGCT
TTTGGAATATATTCCAATGCAGCAAGTGTCAAAGTCACTACACTATGAAACTGTTTGGTATGTTTTTTTATTATGAATCT
ATTTAATTTGATATACTATAATTAATTATGACCAGCAAATAAAGTTTTTGGTGAAAAATAATAATCTTAGTAGATATTTG
TAAACAATTGCAGTACTAGTGGTAAAACTTAAAAGGTTTATCAAAAGAAGTTAAATGAAAATTCATTCTTCAAAGTAAAA
AATAAATAAGAAAAATGGAAAATAACATAAATGGGGCGAGGCAGGTCTTAGCAGGGT
>mtp6413.scaffold_1
AATTGAATTAAGAAGAATCATATGGGAAAAAATATTTGATAACGAACTAGAAGACATATTGAACCAACAATGGTATGAAA
TAGATTTACAAGATCTATATTTAGATAACGAAAGAATAGAATGGTACGATATATTAGAAATAAATTCAGACTAAAATGAA
ATACGAATATTTACAATATTGGACAGAATCTATAGAAGATATAAAATTATTAGAACAATTAATGAAAGAAAATTTATGTA
TGTATCAAAGAACCCAAGATATGTTATATTTGGAATATATCATAAATAATATTAATGAAATATTCAGATTAAAACAATTA
TCAGAAGAATATTACAATAAATATTATTACATATTACCATGAATTTAGTACTACCTAAAAGTAATATTAAAGAGATATCA
AAATTAAGACACTTAGTAAAAAGATATTATAATAAAATCTTGAAAATAAGTTATTCACCTATCACACTACCACCTACCAC
ACTACCACTTCCATGAATCCCCCAGCTACCAGTTCCGCTACGAAAAATGGTATATTTGTCCATGAAAAAAACGTATCCAC
TAATCTCAAAAACAACACGAGAAATTCCACAAGGAAACCCATCAAGAAGATTCTCGTCAGATAATGATTTTTTTCCAATT
AGAATGTTCAAAGAAGGAAGTGTTCATCTCTTAGACCTGTCACATATGTTTACAGATTCCTGAAGAATACTCTACAAGTG
TAGCGATTAGGAAAAACAACAGGCTTGTACGTTTTTTATTGGTAAAGTATAGTTTCAAATCTTAAACAATATTTGGACAT
AGAATCAAGAAAGTAAATATATTTTCCAACCAAAAAGCATTTTAGCAACATAATCCTAGTTGTCTATCTATGAAACTTTG
GAGAGAATGTGTATGTGGAAACATGACATGTCAAGACACTTAACTTGCATCAGCTACAATAAGAGCTAGGGTTGACTATA
CGTCCTACAAATTTAAGCAAGGAAGCAAGCTGTTTAACTCCTTTCAATAGAAAGAAAACAGATGTCCCAAAGTTCAATTA
TTACTAAATGTCATTCTTTGAAAACAAAAAGAAGAGTAGAGTAGTGAACTTTTTTCAAAAGTTCCAGCCATCTCCTTCAT
TTCTTTATTAAGCAAGAAACAATGTAAGATAGAAACTCCTAGCCCCAATTGGATGGGGAATAGCATTATAGGTCGTTGGG
TAGCCGGAATGGATTTTCAGGAATCAAATTTCTAGAGACTTATTTGCTAAAATGAAATTGATATTAAAACATACATTCAT
TGCTAAAACAGAAATTGATTTTCAAGAATCAGATCTACAAAATTAATAATCGATTAACCAGACTAGAAATATCTAAATAA
AATTAACATCAACTTGAGTAAACCCTTAAGAAAAAATTTACATTTGACATAGGCATACCTGAAAAGATGATGGGCAAGAG
CAGTCCTCGTCGTTCCAGTCCCAAGAGGACCATAAATCAACACATGCAGGCTCTATAAGAAAAACAAAAGAAGCAAATGT
TCACCTCATCCGTGTTAGCAACCAAAAGTGGACCTAAAGAGTCTAAAATGTCAATTTCCACTTTTACCTGATCATGTTAT
TCATATTATGCTTACTATGGTTAAGGTTAATGCTAGCTAAAATGTCAACCGACTAGATTGAGCTCATTTTATTCGACCAT
CCCACTCCACAAGGTATGTACAGGCTTTTATGTTATTTGAATCTAAAGTTGCATTTGTACCATTTGTATCACGTTGGTTC
AATTGATAAAGATATAGTATGGTTATCCATATGCTTAAAAAATGATGGGTTACCTAGTTACATATATGAGCTATAGCATT
TCCAAGCACATCTCCTTAGGAGGATGTAACCAACTCTTGAGTTCTATATTTCATCCATATTTACAGGATCTATTCCTATA
CAGGACACTCATTCTTAGTTTGTGATATACATAGAATTTTCAGCTTACACATGTACTCGAAATTGATGTTGTTGAACCAG
TTTCTTTTAGTTGGAAGAAGGCAGCGGCACAATCTGATAGGTGAATGTATAAGTGCAATAGTGTTACTAGAGAGGAATCT
AATTGGCAAAGAAAGCTCAAATTCTCTCCATATATCATCTTGAATATGTTAATAGTTGGCTTTTTATATTGTATGTGCCA
ACCACCCTGAATAAGTACTAATAACATTTGTATTCATTTTATGGTTATAAAACTTAGGGATAAGTGTGATAATTGCTGCA
AATGATATATGTATGGTGGTTTCTACTATGATCTATGTTTTGGCTATAGAGGATTAGTGTGTGACTAAAGGGTAAGGTTA
ACAAAAGGAAAATTGATGGGTTAGATCTAAGTCGTGATTAGTTAGGTAGTACATAGTGGCATTAGAGTACATGAAGCTAC
TATTTTTTATTAGAAGGTACTTGTTAGATAGGAATAATGTGAGAATGAAGCTTGAATGACACAGGTCGAATATGTGTACG
TAGAGCTTCTAGTTAGAAAGAGATGGGACATGCCAAATCCCCTAAACATAGGAGTAGGGGTGATATGAGGATGCTATACA
AGAGTGAGATAGGTGGTTATTAATGAGTGATTGCTAAGTGTATGAGGCAAGAATAAGGTATCAACTCTTCAACCTTAACG
AGTTATAACAGCGTACTCAAAAACAACTTTGTGAATCTTTTTAGACAGAAAAGTCATTTTAGTATTGATTGCAGTCTTGA
TATTTGGTCTTGATAACAATAAGAAAAAAAGAGGGGAATATAAAGGTCACATAGATAGAATATACATGGACCTAGTTCAT
TTACATCATTAGTACAAAAGAGAAGTAGAGCATTATACACATGTATAGACTTCCATCAAATTGAATAGAGCTACTAGAGG
ATTCATTGAATATATACCAGCATTAATTCATTAATCATAGTCCAATTAAGGGAGAGGAAAAATTGATCATATGCTAGTTG
TTCTTATTTGCTATCTTGCATGGAAAAAGAATCTGAGCACCCACACTTGTTTTAAAAAAAAAAAGAAGAGGAAATCTATT
AGTATGGCCGGACCTATCTAGTTGAGCCCAAAGTGGCTAACTCTAAGACGTTATGAATTATGATATAACTTTATAGGTAC
CTGGCATTTACAAGTTATTAGAGTTCATGTTTTATGGTGCGTTCAAGCTTCACTATTTATTTCCTATTTAACCTTCAAAA
GGCACCAGATATTGAGTGTGATGTAATAACAAGCTAGTAATGAAGGTAAAGTTGACCTCAGTCTCCTACTCCAGAAGATG
AACTATTGAGGATTTTTTTTTCTATCTTTACTGTAGTATTTGTATTGACCTAGAAGGAAGCCATGTTCCAATAGCAAAAG
ACCTATAAGAATTCTTAGTAGATTGAAGAGAGTATATGGGGAAATCAATTGTATGTGCTTTCAAGTGAGTAAGGAATATG
AGCAGAACTATCCCACCTGTGACTTAATGCTTAAGACAATGTGTTTGCCATTAATATGGTAGAGTGGTTCTATAGGATAT
CTCGTAATTTCCAAAGATGGTTTGTTATATAATTATACATGTTGCATGTTCTAGAACTTATCTATTTGTATGGCATATGC
CCTTTGTGGATTACTTTCTCACATGTTACCTAATGTCATAGAATGCTTGCATGTAAGTGTTATCTGCTTCAGAGCACCCT
TGTTTATTGCTATATGTTTTCGTAGGACCTTTTCCCTACATGTTATTTATTGAACTGGTTACTTTCTGATGCTTATCATG
ACCAACGACACTGACCTACGATATGAGTGTCTACGATCATCGATAATATGGTAACCCAACCAAGGGTTGGGGTCATGTCC
CAAGGGAGCGGTTTTGAGAATTGAAAGAAAAATAAAATTACATTCTAACTAGTCATAGCTAAAGATATTAACGAACAAAA
ACATACTAAATAAAAGGGGGTGACAAGAAAGTGTCAAATATCAAATGAGGGTTTTGTAACAAGTGATAAAACAGCAAAAT
AAACAAGAAAATCAAGTATGGGGAAAGATTCTTGGGATGTGACCGCAATAAAAGTTGAGATAAATCATTGGGTACATGCT
TTCAATAGGAAATTTGCAAGACAATAGTGACTAGGCTAAGCTTTAAATGGAAATAAGCTCCCTCTCGTGCAACTTACCCC
GTGTCAAATGCGTTCCTCTCGGACACCTATTTGCCACATGAAGACCAGTCTACGCCTTACCCCACTCACTCTCTCGAGCT
GAGTGTTAGGATATGGGACTAGGGCTCACCCTCTTGGGCTGAACCTCATATCAACCCACTTCTTAGGACATCAGTCTAGT
GGTTTTAGTTTCGCGACCTCCCTCTTGGGCAAGCCGAAAACACATGGGTGGCTTTGTATTTGCAACTACAAACCCTTTAG
ATTAAACCACAACCACTAGGTGAAATCACCATTAACATACATCTAACCTATCAGCAAGCAAGACCCAACAAGAATATCAA
CCCATATTTGCTAAATCACACCCCAAGAATGGAGGGTTTTAGCCACACATCAAGAAATAAGAAATTATACCTAACATGAT
AAAGAAATCAACTTGGTATAAGAAATTAAACCTTGAATTAAGCTACGGAAGAAGAATAAAGAAGACCCACTTCCAACTTG
GGGAAGATGAACTCCTTTCTTCAAGTCTCCACAAAACCCTCTCCAAACTTGAGAGAAAAATACTATAGACTAATAATAAT
ATTTACTCTAAAATGTTCCACACTAAGACTACAATTCTAACTATTATTTATAGTTTACACAAATTGTACTGCGGAGGATT
GTTCGACGACATTCGTCGAGATCGCCGATGAACTCGGCGATCCGCCTTTTGGTCAGCTCATCGCCTTCAGTGTCTTGCCT
TTAGCATCCTCGCATTCTGGATCATTGGGTGGTACAGTACTGCTTCGCGGAACTGATCGGCGACTCGCCGACTACTCCTT
TCCTCACCTTTTGATCCACGTCCTTCAAGGCTTCGCGTACTAGAACGAAGGGCGGTTCATGTTATTTCGGTGATCCGCAG
GATTCCATTTCTTGTTTTTTTTAGCCCTATTTGCTCCGCTTTGGGCCTAAGTGTCCATGTTTCCACCAAAACATCAAATA
CCTGAAACTTCAGCATTTTAATCAGGTATTGAGATAAAACAAGCTTTCAAGGACACTATTTCTATTAAAATAAAGCCCTA
AATGAGTCCAATTGTGGACTCATCAACACCACCAACTTAAACTTTTGCTTGTCCTCAAGCAAACTCAAGTTCAACAGTTC
AAATAGGGTGCCTCAAACAGTGCTACACAAGACTAAATCATGAATGCACACAGCAAGACTCAATTTACTTATGCAAGCAT
CACTTGTGTACTCAAAGATTCAAATTGTGACACACCATTACCACAGATGCTCATGCTCGCAATACTTGCTACGTGTGCAA
GTTCAAGCTCAACAAAAATATCTAAATGCCCTCGCACAAAGAATGATTTCATGTTCACACTCAGATATGAGTCTATTTAA
GATTAGGAATCAGATACAACGCTCACACTAAAAAGGAGGAACACAATGCATGTTTTCACCCATAGGTTTGCCCTTATTTT
CCAATTGACTTTCGATTCGGCTTACTCAAGATCAGAAAGGTTTTTCTAAGGCTTGTAATGGGGTTGAGTGCAAAGGTATG
GTCATCTAGTCTCAGTGAGTTTTTCCTCATAAGTTGTGGCATTCTTAAGGTATTTCCTTATTTTCCTTTATCAATTCTTT
TTCTAGTGCTTCTAAGTCACCCTTTTTTGTTTTATTCTCCTCCATGGATTGCTTGAAACCTTATTCCCTTCGTACTTTAT
TCCTTTTTTTTCTTTTTTTTTAATTGAATTGAATTGAATTGAAGGGGTTCCATTTTTATGCAATACCATGGGTTAAGGGG
AACTTTTCTTGCACTTCTTGACTTCTCCTTTTCTCTTTCACCACACCCCCAACTTAGGCCTTTGGCCTAAGTTGGCTATT
CGCTAAACCACAATTCAAGAGGATTTTAGGTAGTGGTTCAAGTAAGGTCTAGGGTTCATCAAGGTTCTTCCAAATAAGGG
TAAGGATCAAAGGGTGTTCAAAAGAGTTTCACACGCTCACGGGTAGGCCACAAAAAGAGGTATATGTTAAACTGGTTCAC
ACTCTTTAAAAGTCACCTAAAATCATCTCAAGAGTACACCTTTCTAAATCAATCAGACTAACGGGGCAAATTCTAGGTTT
ATTCATGCATGGTTCAAAGTAAGCTAATCACACAAGGCATCGATACTTCAATCAAACAAGACTAGACAAGTTCGCTAGTG
TGCAGCGGTCCTCACAAGAAAATCAATTTGATAAATGGCTAGTCACAACGAGATGCAAAGAGTGCACACATTGTCTATGT
AACTTCATTTGGCCTCATCGTAGCCGTGCATTCATGTTTGTTCAATTGGGAGCACTATCCAAGTCATCGATATTGATCGA
AACTAAGACTCAATTTTTTGCAAAAGAACAACCACTTTCAATACAAGAGGTGGCGAAATTTTTTTGAAAGGATCAAAATT
ATTTTGCAAGTAAAAAAAAGGAGCTATAAGCTCAAGCATCCACAAAAATGCAATATTTAAAACACAAATTAAAACAAAGC
AAATGATCCAATTTCATGCGCAAAACAGCAAAGTATTCACACAAACAAAAAGGTGAGCCTAACCCTACCCAATTAAAGAG
CGTTTGTCCTCAAATGAAAGTAATCAAAAATATACCAAAAAGTAAGATAGGAAAAGACAATGTGAGAGAGGTAAGGAAAG
GTCCTGTCTATTCAGTATCTCTGTCTGCTGGGGCATCAATGCCCAATATATCTTTCTGAAGTAAAACAATGGTCCCTGGA
GCATTGTCATTTTGGTCTCCACTGTTTGCCTTTGCCTTAGTCTCTGCAGCAAGATTTGCTACAATCATCTAATATATTTC
CTGAACTGCTCTGAAGGCAGGTATTGTATTAACTAAACTTCGATCACCTGGACGCACATTAAGGTCAGAAAGAATTAGTC
TCTTTACCCTAGCCTCCTTGGTGTACTTCATTTGTCTGGCTAGCTCTGCTCTCTTTTCATCTTTTCTAAATTCTCGTGCT
CTTATGTGCCTTGGTGGATCATATATGTCACACCCCTAACTAGAAAGGGGCATACATCAAGGATATACACAAGCACCTGC
TAAATATCTTACTAATCTCATGCCAAAGTTGAAGATTCATAAGCAGTGGAACCTATATGAAGACACATACTAAAACATAG
ATAACAAAAGGGCCCGTTGGGCTACTTTACAACGGAAGCAAGACTAAGTCTATGAAGCCTCTAAAGAGTATGCCTCTGAG
AATCTGATAACTAGTCGAGACAGGGCCCCGACATACCCATTTTGATATATGTATATACGTAGCAAAATATAGGCTCTAAA
TATCTGATAGCTCTAGGTAGAGGTGGAGCTTACCAACTACTAAAATGGAAGTCTCTAGTCTACTGAAAATGCTTGTTGTC
CTGAGCACCTGAGCCTGTAGTGATACAAATGAAATGCCAAAATAATAGGGACGTCAGTACATACAAAACATGTATTGGTA
TGTAAATCAAACTGAATAACAAGTAGACATCAAATATCATGATAGGCAAATTTGAGCATGTGTATGCAGGAGACATAATC
CATAACTAGAATTGTGACCAACCTCAAGGGTCCTCATCAAACATTTCATGTCTTAGTCATTTATATATACATAATCCCTA
TAATTTGCCTAAGTGATATCTTTAATTCATTATATCGCTTCTTTGCTCTTTGTAAAGCTAACTGTCAGGGAATCACATGA
TGGCCTACTGGCGGTGACTAGTGAACCCTGTATGGCATCTGTAGCCCACTGTCACAACCACGCGTGAAATCTCATGGTCT
GGTAACGAGGTCTATCAAGGTACGCCCCCCAGGGCTCCTGTATGGTCTTCCCGCAGGCCTGTATCAGTCAGGTGAATCCA
CAATGGGAAATTCCAACTGACTATATCTGAATTATGTTCACATAGTAGCGTCGCACGTAGTCGCCCTAAATATACCCACC
CTACGCTACAGAGTAGTCTATAATCTCAACTGCTTGCAATTATTTATAATAATTAATTCATTAATCACATAGCTCGTGAT
ACAATTTGTGATTACATTCTTTAGCTTAAGAATCATATATCTTGTGACCTATGCACTTACGAACAATCTGTGGCTGGTTG
CTTTCTTTAAATTTATGCAACATGTACACTGCTAACTTCTAAGAGTTCCAACTGTAGACAAATGTAGTTGTGTGAAACAT
ATTGCTTCCTTGAAGAGTACTATAACTCTAGGGGTTTAGGACTCAACATGAGAGGGTTTATAAAATAGAATAACTTTCTT
TCAAGTATCATAGAATCTATAGTGACATTTATCAGAAGAACATGTGAGTTTAGGTTGTGCCTTAAGGGCAAAAGAGGTTT
TAGCTTTACATACCTTAATTCGGGACTTACTATCTTACGTCATCAAACTCCTTTGCTGAAAACTTTATCTATAACAGAAA
ATCATAAAAGGATAGTATAAGAAACTAATCAAGAGTCACAACAATGCCAAAAACACAATAATGGTTCGCGAGCGACAATC
TCAACAATTATCATAGATGAGTGGTTTATCACCACACCCTTCTCTTTCTCTACTTTCCAAGTAGTCTTATGACTTATTTA
CATGTTCAGTATTACTCCTCATCCTTTAACCATAAAGAACCAGCCCCATTAATCTTCCACACTTACCATAAAAGTAAAAC
TCATGGCCTCAGAACACCATCCCACCGGTTCCTTGTTAACGATATCAAATTCCTTTATAAGCTCATAGTTTAAGTTGGTA
GAGAACTAATGCAATAAATTAAAATAATAGGAGCTCATATAACCAGCTACAACATATTCCTAGCGACTTAGGAATTTCAT
CAAACACTTGGTGAGCGACAAAGTTTCAAGAACTATAATAGTCGCGTTCTCTATACCTCACCTTCTGTTTTAATGTAATC
AGCTTACTTCCCTAATACAACAGCATTGACCCCTCATTTGGTCAAAACAACAGCCAACACAACCTTCTACAAACGCCCTC
CTCACCAAAATATCAAATACAATGGGTAAAACATGGACTCACGGCTTCCTAACACCGTCCCATGAGTCCTACCCACAAAT
TATACTTAAAGCATCCTTGGAATACTATTTATGAAGATAGAAGAGGATTCATACCTATATATCAAAGAAAAGCAACCCTG
CACTTCTATACTCTCCAAGAACAATACTTTTTTTCCTTCAAGAAAACATTTAGCTAAGTATATCTATAGGTCTATGGAGA
GGAAGACATTTGATTCTTGAAGAAACCAACTTACCTTAAGCTTTGGTGGATTGAAGATGAGAAAAACTTGAAGAAATAAG
TTGAAACCAGTCCTTACATGTTCTTGAGTATATGAGAAAGTATATCCCAAACTTATAATATAAAAACAAGAAGTATGGCC
AAACTTATAAGTATATCGAGACTCAGACCCCTGTAGAAGCATTCCAGTATAACTAAATTGGGTATTTCATGAGTTGGGCA
TTGCATCAATAGTGTTTTAAACCGCAGCCACGACTCATGAAAGGGTTCTTCTTCGAAATAATTGAAGTTTAGGATGTGAT
CACTGAGCCTCATCACCTCTACTTGAAGGTGCTCCATTGGTCCACATTCTCCAACATGTATACTCATTGTCCAGCCTCAA
CTCGCAAACAACTAGACAAAACTAAAAATTAGGTGAGTAAACTACTACTAACAAGAACAACAATTCTGTTAGACTAAAAA
TTCTCAAATAACACCACTACTCGGCAGCGGCGCCATTTTGATGCTTATCGTGACCAACGACACTGACCTACGGTATGAGT
GTCTACGATCGTCAATAATTAGTAACCCAACCAAGGGTTGGGGTCGTGTCCCAAGGGAGCGGTTTTGAGATTTGATAGAA
AAATAAAATTACATTTTAACTAGTCGTAGCTAAAGATATTAATGAACAAAAACATAGTAAATAAAAGGGGGTGACACAAA
AGTGTCAAATATCAAATGAGGGTTTTGTAACAAGTGATAAAACAGCAAAATAAACAAGAAAATCAAATATGGGGAAAGGT
TCTTAGGATGTCACCGCAATACAAGTTGAGATAAATCGTTGGGTACATGCTTTCAGTAGGAAATTTTCAAGACAATAGTG
ACTAGGCTAAGCTTTAAATGGAAATAAGTTCCCTCTCGGGCAACTTACCCCATTTCAAATGTGTTCCTCTCGGACACCCA
TTTGCCGCATGAAGACCAGCCTACGCCTTACCCCACTCACTCTCTCGAGCTGAGTGTTAGGATATGGGACTAGGGCTCAC
CCTCTCGGGCTAAACATCATGTCGACCCACTCCTTAGGCCATCAATCTAGTGGTTTTGGTTTTGCGACCTTCTTCTTGGG
AAAGCCGAAAACACATAGGTGGCTTTGTATTTGCAACTACAAACCCTTTAGATTAAACCACAACCACTAGGTGAAATCAC
CATTAACATACATCTAACCTATCAGCAAGCAAGACCCAATAAGAATATCAACCCATATTTGCTAAATCACACCCTAAGAA
TGGGGGTTTTAGCCACACATCAAGAAATAAGAAATTATACCTAACATGATAAAGAAATCAACTGGGTATAAGAAATTAAA
CCTTGAATTAAGCTACGGAAGAATAATAAAGAAGACCCACTTCTAACTTGGGGAAGATGAACTCCTTTCTTCAAGTCTCC
ATAAAACCCTCTCCAAACTTGAGAGAAAAATACTATAGACTAATAATAATTTTTACTCTAAAATGTTCCACACTAAGACT
ACAATTATAACTAGTATTTATAGCTTTCACAGATTGTTCTGCGGAGGAATGTTCGGCGACATTAGTCGATATCACCGGTG
AACTCTGCGATCCGCCTTTTGGTCAGCTCATCGCCTTCAGTGTCTTGCCTTTAGTATCCTCGCATTCTGGATTATTGGGC
GGTACAGTACTGCTTCGCGGAACTAATCGGCGACTCACTGACTGCTCCTTTCCTCGCCTTTTGATCCACGTCCTTCAAGG
ATTCGTGTACTAGAACGAAGGGTGGTTCATGTTGTTTCGGCGACTCGCCAAGTTGAACTCGGCGATCCGCAGGATTCCAT
TTCTTGTTTTTCTCAGCCCTATTTTCTCTGTTTTGCGCCTAAGTGTCCATGCTTCCACTAAAACTTCAAATACTTGAAAC
TTCAGCATTTTAATCAGGTATTGAGATAAAACAGGCATTCAAGGACACTATTTCTATTAAAATAAAGCCCTAAATGAGTC
CAATTTGTGGACTCATCACTTTCCACATGTCACTTTTCCATATTGTGTGGGTACTACAGTTTAATTGATCATATGATATG
CCAAAATTAGTGCTCGTAGGTTTAATATGAATCACATATCACTTGTTTACATGTCATATGCATCATAAACTGTTTCTATA
TATATTACATGCCTCATATCCTACTTGTTTAAACATTACATGCCTTATAACATTTCTGGCCATGTGTCATGTGACTTGCT
CATACTTCATATGTGTACCTGTTAACATGTGAATCCACCTATCCATGCGATATAACGCACTTGTTCAATGTGATTTGTGT
TTTGTAGTTCATTTTCTGATATGTATACATGTCTTATAGTCTGCTTGCTTACATATTATATATTTTATAGCTTTAGTACT
CATGCATCATGTGCTCATCTAGTCCATTTGCTACATGCCCGTATGTTATGCGCTCCCTTTTGTGCTAGTCTGCCGATGTG
GCATACCCAATGTGACNNNNNNNNNNNNNNNNNNNNNNNNNNNTTATTTATCCGTATACTATGTCCCTCTATGCTTATTG
ACTTGAGTTTTGAACATTTTGGGAAAACGTTTCCTTGTATCATTATGTAGTGAAGATTTTGACCAAAAAAGGTTAGGCAT
ATATGTAAATTTTTTCACAATTTAGCATAATGCCCTATCAGAAGGTGCGACATACAATTTTAGAGGTCATATTAATAGGT
ATGCTACGTTCTTATAAGACTTACCTATGAAGAGCTTCATAAGATAAAAGAGAAAGGAAAGTAGAGCCCCAATAGGTTAG
GCCTATGATTTTATCTGTCTGTTCCATATAATTTTTTTGTGAGATACAATATTCATTCTTGATTGTTAAGGCCCGGAAGC
TAAGCAAAAAAGGTGTAACCTCCATTGAAGTATTGTGGAAGGACTAGAATATAACATAAGATACTTGGGAATAGAAGATG
GTAGAGATCCTAAATAGCCCTCCCCCTTATAAACATCAATATAAGGATCTGAGATCATGTGGTCCCTATATATGATCATA
AGTCCTACTAGCACTTGTTCATTTGATATGTCATTTGCATGTCCTGTGTTTAGGTATATTAAATTCCTTATTTGTATCAA
TTCTAGTTGTGTATCTTCAGTGAATTACATGGACAAGAAAGGGGTTTAATTTGTCATATTTTTATTTCTTGAACCATATC
TATTGAGACGTCATGCAAGACTTACGTGTTTTAAGTTAGTCTATAGATTTTGGATAGTCCCATTTACAAAGGAAGCTCTC
ACAAATCTCCAAATGAATTTCCAAGATTAACCCAACTATCTACTACACTTATCATTTAAGGATGAATGATCATAAGGGGG
GGGGGGGGGGAAGGGAGATTTAACACCCTGATTTTAAGCATACTAGTTTTATTATGGGATGCTTATAAATTCCCTGTGGT
ATAGTTATAGACTCGGTTTCCTATGCGACTAAGTGAACTCAAAAAAAAATTGAACTCGAGATAGTAAAAGGTGATGTTTG
ATGTAAAAGTCAAAGTTGTCAAGTGCGTATTAGTGTTACGGTCTTGTAAAGAAACTAAGATTGAGAAAATGGTGTAAAAT
AAGTGAGGTGCTTGCTTGACTACACTATGCTAGTAGGTGATGCACCTACTTAGAATTAGTTGACTACATTTTAAGTGAAA
ATGACAAGTAGGTGACGCACCTTCTTAGAATTAGTGGACTACATTTTAAGTGAAAAGGGCAACTAGGTGATACACCTACT
TAGAATAAGTGGACTGCATTTTAAGTGAAAAAGGAAAGGAGGTGATGCACCTACTTAGAATAAGTGGACTGCATTTTAAG
TGAAAAGGGAAAGGAGGTGATGCACCTACTTAAAAACTTATGGCAGAACTTGAGGAAGTGATGCACCTTCTTGCTTAAAG
TAAAGGACCATATTATTTCTCCAATTTAATAAGTGAAAACGTCCAGAAGGTACCTGTAAAGCACTCAAGCTCATCATATC
TCCTTCATTACTTATTCTCCAGAAAATTACTCCCAAGGAAAGCCATAGAAGCTCCAAGAGTTCTGATCTGCAGATTCACC
ATTAAAATCTGAAGGAAACAGGTGTTTTAAAGTACAAGTTGGTAAAACATCTCCCATCATAAGGAATTCAAGTGATAATC
TTATTTAACTTCAAGGTAAGGGGGAGAGGACAACCTAAACATTGAAGAATCCAATTATTAGCAAGTGAGGTTTCTGTCCA
ACAAGGTAAGCTATGGAAATATTCATCCCTCTCTTGTTCTTGCATTGTTTGTGAAAGTTTGTATGTGTTAATAAACTTAG
GAGTGTTGCTTCTATATGGTGTGAGCTTGGTAAATGTTCAGGTAATGTGAGCTCGTTTTGAGCATCTTAAATGTAATGTT
AGTGGGAACTAATGGGATGTTGGTGGAAAGCTGTGATTCATATTGCTACTTCCACATTGTGATGCATAGAGACTATTTTG
TGTATCATAAAATAAGGGGGTGTGACTGGATATGTGCAGAGAAGTCATGGGAACTGGTTAGAGGATAGAACATTGAAAGT
GTAGTGATACACCACTTAATTGATTGTTGCATGAGCTTACTTTATGACATCCCTTTGTATACTGTTTTCCAAGAGTTATG
AAAACTGAGGAGTTTTGGAGGACCTTATAAGAAGGTTGTATACTATATGAAAAAAATTAGAGGAGAATGGGTGGAAGAAC
ACTCTTGATGGGATCAATTATTGAATTACTGCCAATTACTATTTAGGTCTGATCGAGTAGCCCAAACTTGTTGATCAGCT
ACTAATGCTAGTTTTATTATTTACTCCATTGTAGATAAATAATCTGAAAGGAAGATGATTAACTCATTATAATATCCAAA
GTTGTGAAGCAAGGTATGTAAAATTCAATTTCGTATTTCTTTGGCATGAATCCAACACTTGTATTACAAAGTAAGCTTTC
TAAGTGTCTTTGGTAGTGACTGGTCCATAGTGGCAATATAAGATCACCAATATAGCTAATTATCTCTTCCTACTTCCTAG
AGCGTTAAAGTCAGTACTCTAATATGAGTTTATTACTAGATGTACGTGCTTACTTTACCAAGTATTAACATGCAAGGCTT
AAACCTTTTTCATTGTCAAAGTGCTAACCCTTGGCACACATTCCTCTTATATAAATCAAAATGATCCTAGATTACACATG
GTACATATGTTTATATGTTGGATATACAATATGTCCATACCCTGCCAACTTGCTTCAATGGTCTGCTCCATCATATAAGT
TATCTTTTCACATGTTCATATGTTTCCTTTATTGGTTATCACTCTCATTGTGTTAGACTAAAATGCTACCTCACAAGATC
CCTACTTGCTCTATTTGTACATTTTATATGTACTTACTTAGAATATGTATTTGTCCCTAAGTTGAATCTGCCCATGTGCT
TCCTTGGTTCCACGACCTTATATTTGAAATTAATTAGTAAGTATTTGGCTATCATATAGAGTTCATATCTCTTGGCTGAA
TGTTAAATGTTTGATTTGTGGTTCAATTTGAGATGTCAAAAATGTTTATTGAGACATATCAGCTCCAAAGTATTATGTTG
GTGTCACAATTTCTTCCCATGTCATTGTTATTATCTTATGTCCATATTCATATGTCTCCTACTACGTTTTACTGTCACAA
AGTTGAATAACACTATGACCACCAAAAAAAATATCTCAAAAGAGTTATGAGCATCAAAAGAACAATCTCAAAGACTAAAG
AGACAAGGTAAAATGAATCTATATAATTATGGGTGGCAGCTCAGGGGTTAAAATACCTAGCATGGGCCGATCCTAACTCT
ATTACTTAAGGGTTCCAGCTCAGGGGTTGTAATACATAGCATGGGCCGATCCCAATCTATATTATTATGGGTGGCAGCGC
AGGGGCTAAACGCCTAGCATGGGTCGATCCCGATTTGTATATTTATGAGGTCCGCATCCCAGGGGTTAAAATGCTTAGCA
TGGGTCATCCTCTTCTACCACTGATCATCTGGTCATTTGTATCATATACCTTATAAAGATTATAAAGCACAGAAAAGCAA
ATAAAAGAGTGTAACATACACGATTCCACAAGTATAAGCAAAAGTGATCTCTAATCCTTATCTATTTGTATTTGGTTTCA
CTTGAGTTCTCATTTTACATATGGTTGTATTATGCCTTACACATTCAATACATTCTTTTGTATTAACGTCCCTTAGTGGG
GACCCTGCATTTCATGTTGCAGGTACATGTACTCAACTAATAGATATCCCCAATATAAGCACATGATACGCAACGGTTGT
TGGTGAGCTCTAGGTTGACGCAGGGCTATGCCGAGTCTTTACTATGTTTACTTTGATAGTTGTACCGTCATGGATTCCAG
TAGAGGCTGTGTAGACAATGTAAAGATAGCATCTGTATTAATAGTTTTACTTGTCACATGTATCGGTTCAGCTAGTCGAC
ATGTGTATATGTAGCTTCTCTTTAGTAAATCTATTTGCATATTAGTTCACTTTTTCATCATAGGTCACTTGTAAAGCATG
TGTTCATATGGTATTTGTCGGCCTCACCTAGGGTTGGGGTGCGACAGCTTTTCACAAATTGCACCACTGTGATGGATGAA
CTTGAGACTTGAGACCGATCTAGACATGCTCAAATTTTCCAGTAATGGTGGTGTTATCGATTTTATTCTTAGGGCTTCTC
ATGTGCGTGCAATCTATAATGGGAGGATCAGAAAGGGATAGTAGTACTTGTTATTTTAGCAACACATAATGTGTGTAAGT
GTGATCATACCGATGAAATGAGATTTTTTGTCCCCTTATCAATAATTTGAATTTTAAAGAAATAATAATTTAGAAAATGA
TTTTTTCAACTAAATTAAGTTTATAAGAGGGCAACAAAAAATTGCTTTTAATATATTGATTTCCAGATAACTGCCAATGT
TTCACCTTGAGCAAAGTCAACTATATCAGAAACATATCCATGCTATCTAATTTCTTCAAGGTTCATTGTTTAATATTTTG
ATCATTCAATATTTGATTCAAGTTATTAAATACCTAACAGTCTCATTAGAACATTTGTTAAACAACATAATAGAGATGCT
TTCTTGAATTTCTCTTAACTAATTTGTTGGTGGTGTATCCATGTATTTAAGAACAATAGACTACTTCAATTATATGGGAA
CTTCTATGAGTATTTAAACCTACATTTGTAGTTTGAAATCTTCTACCTAACGACACAAAATAGACGGAAGGTTGAAATTT
GTCATAGAAGGGGTAGCTCGAGAGAAGACAAATCAACTTTCACTTTTATATGATATAATTATGTCCAACAAAGATAATTG
TTCTATTTTATGTGCTTAACAAGAAGATGTTGCTAAGTGGTGCATTCTCTCTATAAAAAAAATCTAAGCCTAACAACTTT
AGGAGGTTAATTTCTAAATAATGGTTACTTTTTATACTTCATTGCTCAATTATATTCTACATTAACTTCATGATCTCATA
CTAGAACAAAAGCAAGTACTTCTTGCCAGTTGTGATAAGCAAAATTGCTTATCATAGTTTCAGTAAAATAATGCAATTAC
ATTTCCGTCTCTTGTTGCACAGATGTTGCTCTTAAATATAAGACTGTGGTATATGTTTTGTCTCGACAAAGAATTTGATG
GGAAAATTCCGATTGCAAGAATATATCATAAAATTTAATTGTTAGACATTTTTAACTCTAACAAAAGAAAGGTTTTATGC
TATTGATTACTTAAATTTTGTTTAGTTAAATATAAGTTCATTACCTGGGAATGTGTTTATATCCTCCGGCACAAATCATG
TAATCAATGCCAAAGCACCATTTCATATGCTACAATGCTCTTCATTTACTTATCCTGGAGGTGATGATTGATTTCTCATT
TGTATCTCATGAAGTGGTACACACTATTTAAATTATTTCCACATATCGTATTCTTAAAGACAACATCATTGTACATGACT
TGGCTCAACAAAAAATTTGACGGGCAGATTATGATGGTAAGTATCATCATTTAAGATTTGATTTCTTGACATTGTTAACT
CTATTAAGAGGGAGCCAGGGGTGGCTCAATGACATTGGTGGATTAAAGCCAAATCTTAATAAAAATATTAAACATTTTCA
ATAAAACTAGCTTCTACATATGTCACACACGCATCTCGTGCCCGTTTTATGCATTACATGTGCATCTCATGGAACATTCT
ATACATTTCACATCCATCTCGTGCACGTTTTGTGCATTATACCTGGATTTTTTGTCTATTATGAAGTATTTTTTAAATAA
ATATATCACATATATATTGAATGAAATTAATTATGAGGCATTATTACTTTTTGTTCTTCATTACTCATTTATATTCTATA
TTTTAACTTTGTGGTCGCAGACTAAAACAAAAACTAGTACTTTTGTCGGCAGTGATAAGGAAAACTACATATTTTAGTTC
CAGTAAAATAATGCAATATGGATTAATTTTGTGTGTGCTTCTGTAACTTCTCTTAATACAATCTGAGATGTTACACATCT
TTGTTAATTCCCTAATTACATTGCTTGCATCATAATATAGCTAGGAATGCGGCTATGTTTTTGCTGACAGAGCACGAGAG
GGTGCACATATTTGTTAGAGGGTTGTCATTTACGCTTCGGTTGGCTACAGAGCAAATGGTGGGTTGGGTTGTTCACTCCT
TCAGATAGTTGACCATGCATGCAACATTAAAGGGATCCGTCGTGAGGTCTATAGAGGCAGCAATAAGAGGCCCCAATGTT
AGGGTGGTTTTAGCAGGTCTAAGTCCCATGGTAGAGGGTTCCTGGCAGAGGTTACCCTCAACAGTTTTAGCTTAGTAGAC
TTGTTCAGGAAGCTCTAAAACTTATAGATGAAGGCTTTGCGGGTGCTAGTGTTCACATGGGTTAGGCTCTAGTTCAGACT
TTTTGGGGTGCACATTTGGGGTATTCAGGTCAGGGTGGCCAATCAGGATCAACCGAGTTGTCTTAGTAGATTTCTTCTAG
TAGGGACTATTACCAGTGTGGTATAGTGGGTAATTTTAATAGAGATTTCCCTTCAATTGTTCATTGTGGGAGACAGGGTC
AACAGATTAACGCCTCTAAGGCTTCGGTTCATTAATCTAGAGGTGATGCACAGGGTGGTAGGGGTGGTCTCTAGGGTACT
CGAGGTGGTCCTCAGTCAGGCATTTCGGACAGTCGAGGTGAACGCTGCCATATATATGCTTTCCCAGGGAGGCCGAAGTG
GAGTCTCTGGATGTTTTCATAACAAGTACAATCTCCATCTCTCATCAGCCTACTTATACATTATTTGATCTAGAGTCTTC
ATTTTCGTATGTGTTTTCTTATTATGATATTAATTTGGAGTTATCATGGGAACCGTTGTCTATGCCTATATGTGTAGCTA
CCCAAGCAGATGATTCTTTAGCATTGAATCAATTGTATATGTCCTTTGTGGTGACAATCTTGGGTATGACAGTTGGGTAG
ACTTTATTGAGGCAAATATGGTGGATTTTGACTTGATTCTAGGCATGGATTGGTTTTCTCCTTAACATATGGTCTTGGAT
TTCTTCTCCAAGATTGTTACTTTGTACATGCATGGTATTCCTCTGCTTGTGTGGACCAATGTTTATAGTCATATGTAGAG
ACGTGTGATTACTTTCTTGTTGGTGGGAAAGAGGTGTCTAGCTTATCTTTCTTATATATGTGACACTAGTGCTGACACTC
CTTTGCTTAAGACTATTCCTATGGTTAGAGAATTTGTCGATGTGTTACTACAGATCTACCAAGCCTTCCTCCTGACCGCG
CATATTGATTTTTGTATTGATGTTGAGTTTGGCAAGCAACTAATTTCTACTCTACCATTCCGGATGGCTCCAACTTAGTT
AAGGGAACTTAAGGACCAACTCTAGGACCTCTTCGGCAAGGATTTCATTAGATCGAGTATTTGTGAAGAAGAATGGTACC
TTGAGTATATGTATTGACAAATGAACAAGGTAACCATCAAGAACATATATCTTATGCCATGGATTTATAATTTGTTTGAC
CAGTTTCAAAGTCAAACGTTGTTTTCTAAGATAGATCAGAGGTTAGGCTACCACCAGTTGAGGATTAGGGAAACAAATAT
CACTAAGACTGCCTTCAAGACTCGGTACGACCATTATGAGCTCTTATTCATATCTTTTGGGTTGACTAATGCCCTAATAA
CATTCATATGGTTGATGAATTATGTTTTTAGGCCCTATTTGGACTTCTTTGTGATAGTGTTTATCAATGACATCTTTGTA
TACTCTAGGAGTAGGGAGAAACATGAGAAGCATCTGAAGATTGTACTCCAAAACTTGCGAGATTAGCAGGTGTATGCCGA
ATTCACTAAATGTATGTTTTGGCTTCACTTTGTAGCATATTTCAGGAACGTGATGTCTAAGTATGGGATTATGGTTAATC
CAATGAAGGTGAAGGTAGTTTGTGGTTGGTCTAGGCCTACTTCTCCTACCAGGGTTTGTAGTTTCATTTGGTTAGTAGGC
TACTAAAACTCGTATCTATTCTAATTCTAAGTTCATGATTTATTCTATTAGCCCTAATTTGAATTGTGAACACTCAAGCA
TGAATAACTAAATCCACAACTAGGGTTGTGGGAACCATGAGTAATTAACAACGTAAAACTAATAATTAAGTAATTATGGA
ATAGTGTTTATGCATGTATTGTTAATCGCTTCGTATTGAATATTTTTAACGGTGTGCAACGTTAGAAATTGCCTCATTCC
TACTTGCCCGACCAAGGAAGTAATGAATAAGAAAGAGGTTAAACAACAGATATTTAGCGTGATAATCTGCTATCTAATAA
CTTGACCCAAATACGCAAGGGCTAATTTGGGGTTAAAGGTAAGGGTTTAGTAAAGCATATATTTGTAAACCAACCAAGTT
GAGTGGTGAAATTCCTTACTTGGACAACCAATCACTTAGGATATACCTAACTTATCAACCTTGCATCATAACACTAGGAA
AGAGGTACTATTATTAGGATTAGTGCGGTAAGAACTTGTGGGGAACACTTATGCCCTAGTTTCATCTCATATTGATATTA
CAAATTGTGAATTATGTTACTTGTTACAAAAAATCAATTAACAACTATATTGTGTTGTGAATCCCCATTTTTACGAAATA
AGTTGACTAAAAGTACAATCAACAATAAACTAGCCTAAATCTAGAGCATATTCCTTGTGATATCGACCCTAACCTCAATT
AGGTTCTTTATTTTAAAACGACTAATTATACTTCTTAAAGAGGTGTAATTTGGGCGTATCAAGTATACGACGGAGAAGTT
AGATGAGCTTTATATCATTCAAATTGTGTGATTGCATGAAGTCCTTTTTTATATTGTCTCTGATCGAGGTTCCTTGTTCA
CATCCCATTTCTGGAAGGACTTGCTGCATAGTTTGGGCACTCGGTTAGATATGACTACAACATTCCATCCCCAGACAGAT
GGTTAGTCCGAGCGGATGATTCAAGTGTTGGAGGACATGATCTGAGCTTGTGTGATTGATTTTGGTGCTAGATGGGATCA
GCATATGCCCTTAGAAGAGTTTGACTACAACAACAATTATCATTTCAGTAATGAGATGGTCCCTTTTGAGGCGTTGTTTG
ATAATTGATGTAGATATCTGATCGAATAATTTGATTTAACTGAGGTGGATTCATTTGGTACAAACTTGCTTAGAGATGCT
ATGGAGAAGGTCCCTATGATCCAGGGTATACTTTTGACAGCCCAGAGTCGATAGAAGTGATGTGAAAATAATTGAAAATT
CATGTAGTTATATATTAATAAAATAGAAAGATTTTATGAATTCTCTTATCTTTCTAGTTATCATGATAAAAATCTACTAG
TTATGGTTAGGATTATCCCATGATTTTTTTAAAACGTATATAAAGTGCTTGTTCACATGTCATGTAATAGATGGATTTAT
GGTATGATGATATGATCACATGTGCATTATTATCAACTTGTAATTCAGTTTTTGCAAGGTTGTTTGCTCAAGTTGTTAAA
TTAAGAGCACACTTTAAAATAATAAAAGTATGTTGATCCATTTAGCAGAAATTGTATGCCTCAAATATACCTAAATCATT
GATTATGAGAAAAAAAATCTCAAATAAAACAAGATATGAGATGAGTTTATTTAACATGTAGCAACACATGTACGCATCAA
ACAAACAAGGTTCCCCATCACAATTGATTCAGGGTCAAAAACCAAATAATTTTCATCTAAATTAAATGTGTGATATTTAA
TATAATTGCTCCACAGTGCACAAAAATGAATCACCAAATGAAATTTGGGGTAAACGTTAGATTTTCTAACATTATGGGGA
GATATGATTAGCAACTGAAAACTATGTGAGGTGTGGATTATTTAGATTTTTGTTCAAAAAATGTAAACATAAAGTTCATG
AGATAATTCATTTGCAAAAAGTTGCAAGCCAATTGTCAAATGCATTTGTTGACCCTATAGTATAATTAAGCTGCCAATAC
TTCAAAAACAATCTCTAAAGGATAAAGTCTATGAAACGTCTGCAGTGTGCTAAACCAATCCATACCAAAAGTAAAATTCC
TTGAGAGAGGAAGGGAGAAAATAGTCAAGATGATCATGACAATAATGTAAGTACTTTAAAAGAGCACCATGTCATATTAC
TTCATAAAACCTTTGCAAATATCCAGATACTTGAAATGATGAAAAATAAAGAAATCTCAATAAATTATGTCATATTGAAA
CAAATATCAAATAACTTTTTTCAGTATTTTTGTTATAATGTACCGCTAAACATAATAAATTATTATGCCAAAATAGTGTG
GATAGATAACTAATTGACCAAATAAATACGCAATTAAATATTTTATTTCACTTGAAAAGGGGAGATTTTAAACACATACT
CCATAAATCAAGGTACAATGTTAGAGGTGTACACATAGATTCTTATGCAAAAAGTATAATCATAAGATATAAAGTATGGC
ATGTGCCTTGAGCACAAAGACTTTCTTGCAAAAGTCATGACATTATTGTATGGAGACATGTTCTCCAGTGATGGATACAA
TATTTAACTTGAAAATAGATAATATACTTACATACATATAATTAAAAAATTATTTTGCCAAGCTAAACGGTAAAGGTTAC
ATAAAATCTTTGAAGAACTTAAAAGGTCTTGAAATGATTTTATCAAGTACCCCGATGATTGTGAAATCAAATAACATAAA
AAAGATCGATTCCAATCTCATAAAAATAATTTTAAATTCCATGTATAAATAAAATTAGTGCACTTACATATCCTTCCATT
ACTATACATGAGATAATATTTTTTGTTAATGTGCATGAAAGATATAATATAACACCCCCAAAAATTCCTAACCTAAGACT
CAAATCATTCTTCATTTGTGAAAGAAGTCATATCGGATTATTATCAAATTCTTCTTACGTGTGAAGGTCAATTGTTTAGT
GTGGGAATAGATTTCGATATGAATTAAGGCCGCTAGAATACCCCAGTAAAAAGTTGAGTTGAAAGGTTCTGTCACGATCC
AAAGTACACCCTAGATGTGACATGATGTATAAGACACTGAAAGGCCTTACACAATCCACTGGACATACATATACACAATA
TAATAGACAAAAATAAAGAATCTCATATAAAGGGAAAACTTTGACATTACAGCAGAAGTCTAACAAAGTCTTGACAAGCC
ATTCTAATACGTCAAAAGGATTGGTGGGAACGTAGCTAGTACACCATGTACAAAGTCTGAAAACTAAAACATAAATAAAG
CATAATGAAGATGACATGGTCCTCAGAATATGAGGACTCACTACGTCTTCAATCTCGAACAATACGATCACCAACTATCC
ACGAACGGTGGAAGAGGTAAGGCCACACCCAATATTAGTGAAACAATGTTGGCACAAGTATGCACTAGTACATGGAATGT
ACTAAGTATGAGATACATGCATAAAACATAAAAATATTATCTTAAAGGTACATAATTGAAAACATGAAATGCATGACCAA
GCTAAACATAGTAAAACATTTAAAGAACATCTTAAATCATAAACATGGTCAATGCATTTTGAAATTCATAAGGAAGGCTT
TATAAGCCTTTAAGGACAACTTAGTTTATTTTTTGGGATATTTACTATTAACCGACATACACCATGTGAGCTATAATATA
TTTGATTGCCAAGGCAAAGACCTTAAGCTTATAGCTTAGGTGGAAACACTAGCTATGTCACTTAAGACAACAAATGGGGG
CACATAATCAGAGACAAGGAAATTGCTACTAGAGACCCGACCTCTACTAATGGCTAAGCCTCCATCTCAATATCCTCTAG
TGCTAAGCAAAATCTCAACAGAATAAGTCATAAACATAATCATATCACCATCCATGGAAAAGTACAATTAAGTTACTAGT
CCAAGATAACAACATCATAGAATAGCTCCTTAAATCTTGAATCATGCATGAGTTGGAAAACCTTTCACCAAACCATGATT
CCTTAATGTGAGGAAACCTTTTGCAATTCAAGCCTATGTGAGAAATCCTTTCACTATTAGTCGATGCTTATCTTAAAGCA
ATATAGATCATAAGATAATCTTTCTTTTATAAATCATGCATAAGTTTATGAAAACATCATTCATTGATTCATAATTTTTC
TTAAATTTTATGCAAATTAGGGTTTATAGTCAAAGTCACGATCAATGCATGGGTTCATATGGAATTGATTGGAAAGAATG
TAATTGAGTCCAAACAATAATAATATGATCAAAATCAAATAATTTACATCCATACAAATAGAACCCTTGAGGAATTGAAT
AAAAACTTAACCAATTTAGTGAAATTGAATTGGAGTAAACCTTGGGACTCAATGGGTGAATGTAACCCATGGATGAACTC
CCTACATACTTTTATCTTGAAGCCCTAAAAAATTGATGAAGAAAAGAAACTTGAACTTGACAAGGTGAGCCTTACAGATA
ATTGGGAAGGATGAGTTTGGTGAATGAATGTAGAGTTGGTAGTTTTAGGACTTAAAAACCTTATATAGTCCTAGGAATGA
GGATTAAAACGACATAGCTTAGGCTTTAAGAACATTGGATAATACCCAAATACCCTTTTAAGAATAATTGTCGTACCCAG
TATACATAAGCAATCTACAGTCCGTAGGACTTTCTATGGACCCTACTAGTCAATCATAGACCAAAGTCCTAGAACTTTAA
AATACATCAAACTTTGACGAGACCTTTCTATGGCCCATAGGACTTCCTACAATTCTTAGACTCAAACTATAGAACTCAAC
TTTAACCCAAAATTTCACTAAGTCTGGAACATTTCTACGGGACCTTCCTACGACTGGTAGAACCAACTACGACCCGTCAT
TTCCATCCATAGAAGTGAGGTCTTAACTCAAATCTCTGAATCATCCCTATAGATAAATCCTACATCCCATCAAAATCCTA
CACCTCGTCCTGTCAAGTCGTAGGTTCCACATTAGAAACATAAAATTCCAAAACTCTATTCAACTTCCTACTATTACCTT
TCTACGGCCCGTAGGACTTTATACGGTCTGTAGGTAGGACTCATAGTTCGCTACTTCAACAAGTTTTCTGCATCTTTTCT
TTTCGACTTGACTTCCCAATTTTTAAGGTGTTACAATATCTCTCATTTGGGAGCATTCGTCCGCGAATGGTACTCAAGCT
AGCATGAATAGAGTAAGAGAGAAACTAACAATCCAATATGAATGAAAATCTCANNNNNNNNNNNNNNNNNNNNNNNNNNN
NNNNNNNNNNNNNNNNNNNNNNNNNNNNNNNNNNNNNNNNNNNNNNNNNNNNNNNNNNNNNNNNNNNNNNNNNNNNNNNN
NNNNNNNNNNNNNNNNNNNNNNNNNNNNNNNNNNNNNNNNNNNNNNNNNNNNNNNNNNNNNNNNNNNNNNNNNNNNNNNN
NNATATTGGCTTCGACCTCCAAAGAAGCACCCTCAACAAACTGATTTCTCCATAGAAACTTCACAGAAGCAACTTCCTTA
TTTTTGAACTTTCAAACTTGCCGGTCTAAAATCTTAACTGGAACCTCTTCATAGGAAATATTCTCCTTGACTCCTAAACC
TTCTTAAGAAACAATAGATGTTAAATCTCCAACAAACGTTTTCAAAAAAGAGACATGGAATACCATATGTACCGATGCCA
AGTCATTAGGCAACTCAAGTTCATAAGCAACTTTGTCAATTCGCCTCAAAACCTTACATGGGCTCATATATCATGGACTA
AGCTTCCCTTTCATTCCAAATCTCGCTGCACCCTTCATAGGTGAAATATTCAAGTAGACCCAATCAACAACATTAAACTC
AAGCTCTCTTCTCCTATATCAGCATAAGACTTTTGTTAACTATGAGCCATTTTGAACCTTTAGCTAATGAGTCGAACCCT
TTCCATAGCCTCATGAACTAACTCGGGTCCTATCAAAGAAACCTCACCAACTTCAAATAGACCAATAGGGGACCCACACC
TCCTACCATAAAGAGCCTCAAGTGGTGCCATCCCAATGCTAGAATGATAGTTATTGTTGTAAGTAAACTCAATCAATGGA
AAATGATCATCTCAATTTCCCTTGAAATCAATCACACACTCTTAACATATCTTCCAAATTCTAAATGGTACGCTCGGCTT
ATCCATCTCTATGAGGATGAAACTCATGCTAAGTTGCACTTTACTACCAAGACCTTTCTAAAAGGACTTCCAAAATTGAG
ACGTAAATTGAGTACCTCGATTGGAGTAATGGACAAAGTCACTCCATGCAACTTTAGCATTTTCCTAATATAAATCTTGG
TATAATCCTCCGATGAGAATAAAATCATAACAGGAAGAAAGTGAGCCAACTTTGTCATTTGGTCCATAATAATCCAAGTC
AAATCAAACTGTTGAAGAGTGCGAGGTAAACCCGTAATGAATTCCATATTCAAATCTTTCCACTTCCATGTAGGAATACT
AATGTGTTGAGCCAAACCACCCAGTTTTTTATGCTAAACTTTCACTTGTTAACAATTTAGACATTTAGCCACAAATTCTG
CAATATCCTTCTTCATCCTATTCAACCAATAGACCTCTCGCAAGTTGCGGTACATCTTGGTGGCTTCCGGTGAATAGAAT
ACCGAGATTTGTGAGCTTCTATCAAAGTCTAATTTCTCAATTCATCAAAATTTGGAACACATAACTGACCTTGATATCGA
AGGACACTATCTCCCCCTTGGGAGGAAGTCTCAACGGCTTTTTTCGAAATTGACTTCTTCAAGTCAACTTGTACCAGATT
AATATATTGTTTAGCCTTCACATATGATACAAAAGAAGATTTTGAACCATTATGAACAATTACACCACCTTCATTAGAAT
CAACTAAGTGACCACCTAATTGGGTCAATCTATGAACATCACGAACTAACTCCTTCTTATCATCTTCAACATGAGCAACA
CTACCCATTGACGATCGACTAAGATCACCTCCCACCACATTCACCTTTTTGGGATGAAATCATGTCATAATCCGTAAACA
ATAAACCCACCTCCTTTGGCGAAGATTCAAATCCTTTTGAGTGAACGCATATTTTTAACTCTTGTGATCACTAAACACAT
CTACATGAACACCATGTAATTAATGTCTCCAAATCTTTAGAGCAAACACTAGCGCCGCTAAGTCAAAATCATGAGTCAGA
TAATTCTTTTCATGTACCTTCAATTGCCTTAAAGCATAAGTGATGACTCTCCCGTGTTGCATCAAGACACAAAAAAACAA
TCTGTAAAGCATCACAATAAACCACAAAACCATTCAATCCTTTTGGCAATGTCAAATAGGGGCCAAAGTGAGTCTTTCCT
TTTATTATTGGAAACTCTTCGCACAAGCTTCCGACCATAAAAATTTAACTTTCTTTTGATTCAATGTTGTCAAAGGAGAA
GCAATAGAGAAAAGCCCTTCCACAAACCTTCTAGAATAACCAGTCAAATCCAAGAAACTTTGTATATCTAAAGTGGAGAA
AGGTCTAGGCCAATTCTTAACCGCCTCGATTTTCTTAGGATCGACTCGAGTACCTCCACATAAGACAATATGAACATGGA
AAGCAACTGACCTGAACCAAAACTCATACTTGCTAAACTTAGCATACAGTTCCCTATCCTTGAGAGCTTGCAACACAATA
CTCAAATTCTCAACATGCTCATCCTCGCTCCCTGAGTAAATTAAGATATCATTAATCAGCACAATTACAAACATGTTAAG
ATATTGCTTAAAAACTATATTCATCAAATCTATATAAATCACTAGGACATTAGTCAAATCAAAAGATATAACCAAAAATT
CATAATGACTATACAAAGTTTGGAAAGCCATCTTTGGAATGTCACTTTCTTTCACCCTTAATTGGTGATAATCCGATTGG
AGGTCAATCTTAGAAAAGTAACTCGATCCTTGGAGTTGGTCAAACAAATCATCGATCATTGAAGTAGGATACTTATTCTT
AATGGTAACCTTGTTCATTGTTGATAGTCAATGCACTTTCAGAGAGAACTATCCTTCTTTCGGATAAACAACACTGAAGC
ACCCCATAGAGAGATACTTAGTCTGATGAAATTGTCCAAAAAATCATTCAATTGGTCATTTAACTCCTTTAGTTATTTCG
AGGCCATACGGTAGGGAAGAATATAGAAAGGTTGTGTGTCTGGAGAATCTCAATACTGAAGTTGATTTCCCTTTCGAGAG
GAATACCGGGGAGATCATCAGGAAACACTTCGAGAAACTCATTAACACTCAGAACTGACTCAAGAGTAGGGGTTTCACAA
TTTGTATCCCTAACCTGAATTACATGATAAATGCAACCCTTAGAAATCATTTTTCTTGCCTTTAGACAAGATATCAATTG
ACCCTTAAGAATATAATTCCCCCATTCTCATGACATGATAGGTTCGTTTGGAACATTGAAAGTCACCAATCAGGTCCTAC
AATATATAGAAGCATCAAATGCATGAAGTCAATCTATTCCAAGAATAACATCAAAATCTAACATAAAAAGCTCTACAATA
TTAACAAGAATGACAATCGAGTTCTACAATATATAGAAGCATCACATGCATGAAGTCAATTTATCCCAAGAATAACATCA
AAATCTAACATATCAAGCTCTACAATATAAACATGAGTGACCCTATGAGAAATGGAAATAGGACAATTTCTATAAACTCT
CTTAGCCATTATAAAATCACATACATGAGTAGAGACATAAATGGGATTAGAAAGGATTTCGGGACCAACTTAAAATCTCA
TGGCCACATAAGGAGTAACAAAAGATAAGTCAGAACACGGATCAATTAAGGCATAAATATCAAGATGAAAGACTTCAACA
TATCGGTCACCACATCAGGAGAACCCTCACGATCATGTCGAGTCTGAACTACTAGGTTCAACTTTCCTACCATCCCTTCC
TTTAGTAGAAAGCTATGGTAAATCTCTTATCTTGTTACCACTCTTTCCACACTTAAAACAACTGATTGTATCGGCCAAAT
ACTTGTCATCGTGTTTCTTACTACACCTAGTGCAAGCAGGAATAGAATGTCAATTACAACCACCTCCTTGAGGCTTAGGG
TTAGACACCCTATTATTGTTGAACTTAGGAGCCGGATCATTAGAGGAACCTTGACCGAAAAACTATTGTCGGAATTGAGG
ACGTCCATATCTACCAGACCTAGAATGAGAAAAGTCACAATCACCGGTCTTTTCCTTCTTGGACTCTTTTGTCCTTTACT
TGAGCTTTTCCTCTATAATTTGTTGGGCGCGTATCATCAAATGAGAAATATTTGTCTCCCTAACCATCATGTTGGTACAA
CACTGTTTGACAGTAAAGTCAGATACACCTGATACAGACTTACTCATTCTTGCCCTAAAGTCGGCAACCATAGTTGGAGC
ATACTTAGCCAATTCAGTGAACTTCAAGGCATACTCCTTCACACTTATATTCCCTTGACGAAGATTAATGAACTCAAGAA
CTTTCACTTTTTTTCATCTCAAGAGGAAATAAATGATCAAGAAAAGCTCTCTTAAATTTCTTCCAATCAAAAGGACCTGC
ATCAATTGCCCTCCAACTCTTTCATTGCTCAAACAACACATGAGAACCACCGTTAAGTTGATAAGCGGTAAACTCTACCT
TTTCAATCGTAGACAATCCCATAATATCCACTACCTTACACACTTCATCAATTAACTCTTGAGGATCCTCATCAACCTTA
GACCCATGACATTTTGGAGGATTCATCCTAGTGAAGTCTCTAATCCTTGTTTCCCCCGTACCCAAATTTGGATTTACGGG
AGCATTAGACTCTCTATTAGCTTGGGCCGTCATGGCTTTAGCCAACACTTGAAAAGCGGCTTCAAATTTGGCATGATTCA
CTTGATCAAACAAATGATCAACCGAAACTTAAGAAACCTCGAGCTCCATAGTGGCGTCGCCCGCATTCCTTCTTACATAA
GCTCTTCGAGGGGTCATATCCTGAAAAGGATCAAACACGATTTAGAAGAAGTATCCTTATAGAGATAGACTTTATGGAAT
GACTTTAGAATAATGAAAGAAGTGGAGTTTGCTAAACGTTTTGTAGCCTCCAAATCATAAATGTGGTGCGCTTCACACTT
TTGAACAAGACTCTACTCAATGCGGCTTATCAGACATTCTAGGACCTTTTTCTAAAACCTTGTGCTCTGAATGCCAAGTT
TGTCACGACCCAAAGTACATTATAGACGTGAAATGGTGTATAAGACCTCGAAAGGCCCTACACAAGCCACTTGACTTACA
TATACACAATATAATAGACAAAAGTAAAGAATCTCATATAAATGGAAAAGTTTGACATTATAGCAGAAGTCTAACATAGT
CTTGACAAATCATTCTAATCCATCAAAATGAGTGGTCGGGACACAACCAATACACCACGTACAAAGTTTGAAAACTGAAA
AATAAGGAAAACATAATGAAGATGAGATGGTTCTCGAAACATAAGGACTCACCACGTTTTCAATCTCAAACAATCAAACG
ATCACAACCTAATCACAAGCGGAGAGAGAAGAAGTGTCACACCCTACATTAGTGAAAAAATGTAGGCATAAGTACATTAG
TACATTGAATGTACTAAGTATGAGATATATGCATATAGTATGAAAACGTGATCATAAAGAAATATAATTGAAAATATGAA
ATACATGACCAAGTTGAACATAGTAACACATTTAACAAGACATCTTAAATCATGAACATGGTCAATGCATTTTGAAATAA
AAATTAAAGCTTCATAAACCTTTAAGGAAAACTTAGTTCATTTTGTGGGATATTTACTATTAAACAACATAGACCATGTG
AGCTATTACATGGAATCTGGTGTCTTGCTCCTACACCGATAGAGTATCCTTGCTTGCCAAGGAAAAGAAAATAAACTTTT
AGCTTTGATGGATCTACTAGATATGTCACTTAAGACAACATACGGAGGCATGTAATTAGGGACAAGGAGATTGCTACTAA
AGACCTAGCATGTACTAACGGAGAGCCTCCATCACAATATCCTCTCGGTGCTAAGTGAAATTCCAACGGAAGAAGTCATA
AACATAATCCTTTCAAAATCCATGGAAAATCACAACTAATNNNNNNNNNNNNNNNNNNNNNNATCTAAGCTAAAAACATC
ATATAATATCTCCTTACATATTGAATCATGCATGAGTGGTAAAACCTTTCACCAAACTATGATCCATTAATATGAAAAAA
TCCTTTCACAATTAGTCGATGCTTATCTTAAAGCAACTTAGATCATAAGAGAATCTTTTTTTCATAAATCATGCATAAGT
TCATGAAAATATCATTCATTGATTCATAACATTTTTTCAAATTCATGCAAATTAGGGTTCATATTCAAAATCATGATCAA
TGCATGGGTTCATATGGGATCGATTGGAAAGCATGTAATTGAGTCCAAACAATCATAATATGTTTAAAATCAAACAATTT
ACATCCATACAAATAGAACCCATGAGGAATTGAACGAAAACTTAATCAATTTAGGGAAATTGAATTGGACCTTGGGATTC
AATGGGTTAATGTTACCCATTGATAAACTCCCTACATGCCTTGATCTTAAAGCCCTAAGGAATTGATGAATAAAGGAGAC
TTGAACTTGAAGAACCTTAGAATTCCTTGTGAGCCTCAGAGGGAATTATGGAGGATGAATTTGATGAATGAATTTAGAGT
GGGTAGCTTGAGGACTTAAAGACCTTATATAGAGCTACGAATGAGGGTCAAAATTACATAGTTTAGGCTTTAAGCACATA
GCAAAAGACTCAAATACCCTTTACAAATAATTGCAAGACCTAGTCTAGGGAAGTGGCCTATGGTCTGTCGTACTTTCTAC
GAACCGTACTGGTAAACTATAGACCGAAGTACTGGAACTTGAAAATCCATCCAACTTTGGCAAGACCTTTCTAGGGCCCA
TTGGACTTCCTATGGTCCGTAGAACAAAACTTTAACCCAAAATTTCACTAATTCTGGAACATTTCTATGAGACCTTTCTA
CGACTCGTAAAACCAACTACGACCTGTCATTTCCATCTGTAGACCCATCATTGCCTACGGATCAATCTTGCGCACCATCA
AAAATTCTACACCTTGTCTTGTCATATCGTAGGTTCAATTAGAAACTTGAAATTCTAAAACTCAATCCAGCTTCTTATGA
TTGCCTTTCTACGGCCCGTAGAATATCCTACATTCCATAGATAGGACTCTTAGTTCACTACTTTAGCAAATTTTCTGCAT
CTTTACTTTCCAACTTGACTTTCCAATTTCTGAGGTGTTACAACTTCCTTAACGATTAGGTTTGGTATAAGACTCTACTT
AGGTCAAATTCAAATGATCATATCTATTAGCACATAATGCATGAGGTACCCTATGACCTTTCAAATTAAAGGCCCATGAT
TCATCTTTCTAATGCCATCAAGTTTTTCTCATTTTGAGTACGGAGTTAATTGTTATGACCATTTTACCAGAGACTACCAC
AACATTTTTAGTGAACTATGAAACACTTCTACAGGTTGTACATCATACTATCAACTCATAGGAAAAGTACATGGAGTCAA
ATTTTGGAGTTTGATTCCTACGAACCCATCTATGGGTCGTAGAAACCTCTACGGGCCATAGTTTTGACTCGTAAAATAAA
AATTTAGCCTTAAAACTTCCATATGAATTCCACAGATGGGATCTACGGTCCATAGATCAAATCATGAAAAATAGATGACC
CCATGGAAGGTTTTCGACTATTTTTCAAGTGGGGTTTCTTTTGTCTTTTCCCACTTTTTAAAGTCCAAGTCATGATATTT
GAACTTCAATTAGGAGAATATATTTTACCAAGTACTCAATTTTCTTTTAATTATGCGCTCTCAACTCCCAAACTCAAAAA
GAAAACTGCAAGGAAGATAAAAACTAGGGTCTCAAGGCTTCTAATCAAGTTCTTCTTCAAACTTCTTAAGGAACATTGTT
CTTCCAGGAATATAAGGCGAATCATAGTGTTGGACTAGTTAAACCTCACGCCCTGCATCTCAATTCAGTCATTAAGAGTT
CAATCTAGTGGTTTCCCCATAGTTTTTCCACAAAATTCTATATATGGATTGAGTTCTTTATTCCATATCGTGAGTTCTTA
TTTATGAGATTTTGATATTTTATGCATTGATATTATTGGGTTGTTGTTCATGCTTTTATTTCACATGAACCCTACTTGAT
GAGATTTTATTGAAAGTCTTTGTGCATTTATTTCCATGCACTAATTTTAGAATTTTAAACTGAGTTCAAGAGTATTTTAA
AGTATCTTTTGAGAAGAGTGTAACGGAATACAAATGGTTCCAAAAGTACTATTTTTACATTGAGAGAAAAAGAATGTTAT
TTTTAAGAAGAGTATAAATAGTTTTTAAAAGCATTTTAGCCATGTAAAGAGGGTTCAGTTACCCAATAAAGAAAGTACTA
TTTTTCAAATTGAAAAGAGAGTATACTGTTTTTAAAAATATATATATATAGAGTTTACAGAATATTTTAGAAAGATTGGG
TACAATTCACTTACCTCTTAAAGAAACCCTTTTGAGTAATTATATCAATCCATTGAGCATTTTGCATGAGCATACAGTTA
TATATTTTGGGAGTAGTATTGGGCACCAATTTGGAGAGAGTTTGGATAACTCACAACCCCCATAAACTACCTAGTCAGTG
TAGATAGGATCGCATCGCAAGACGGGCAACTCCTTTATTGCCTCAAGAAGGATTTTTAGTGGATCCATCAATTCGGTTGT
GTTCTACACTCCGAGAAAGTATATGGTGCTCTGGCAATGTGGAAGGACGTTGTATCATCACGAGGATCATAGTGATGGTT
GTCGATTAGAGAAACTCTCATAGTAAACTAAACTAAAGTATATTTTTATTTATATATTTCAGTTCAGTATTTACTATTAT
TGCATTCTTAAATAAATATTTTAAATGATTTTCATCTATATCTATACTATACTTCAGTTGAGTTACTTTAAGTCTTTCAG
TTCAGCTATCCGTAATATTCAGCCCTGTTACATACTTGTACATTCAATGTACTGATGTCATTTGACCTACATCATTTCAT
AATCTAGATTCAGGTACTTAGGATCATCAACAGGAGTTCTATTGAGATCACATCATCTACTCGTCAACTTTTTATAAGGC
CTCCTTGGTTTCAGAGGACTTCAATCTTATGATTTGTTAGAAGTAGCATTTTTGAGGTGTCGTGGGTCTTTTTCCGACAC
CTATCTTTATACAGTAGAGGCTTTATATATAGACAGTCTTCAGTATTCAGTTTCAAATATTTTGTTCAAAACTTTATGTT
TAATATTCGGTATTTTCAAATATCTTTGAAATTTAATAAAATATTTTTTTTAAATGCTTTAGTTTTGATGTTTGTGAATG
CTTGAGTAAGTGTGTAGCCTTGGGCGTGACAAACTTGATATCATAGCACAAGGTTCAAGTGTTCTACGATGTCTATGAAG
TTGTGTCAATAGAATCTTATTTATGGTCGTGAGGGTACCAAGTCTATTAATGAGGGACTATAGATATTTAAGAAAAGTTT
TCCTTCTTGTATACTCTAAATCGTGCAATAGAATTATGCCATAAGGAACTTATTCATACTCGTATATTTCTCAAATCCAT
TTGACTACCCCTCATACTCAAGGTGTTTGAAATAGCAAAGCCTAGATTCTTATGGATGAGTTACTCTCAGATAAAGTCTT
CAAAAAAATTCAAGAGATTGTAGAAGGGATTGAGAGAAGCCCATTAGTGTGCTTAAGTTTATTTATCTGAAAAATGCACC
CTTGTTCATATGAACCGTGCGTTTGAGCAAAAGCAAGATGTACTCTCAGATTCTCTTCTTTAAAACCTTGTTTCAAGTGA
TACCCTTTAAGAGGTAGCATGTTCTAGAATGCTTGAGTAGTAGTATCGTCCAAAAGATAGTATGATTTACGATAGTATAA
GCCAGTAGTAGTATAAGTTCCCAGAATTATAAGTATGCATTTGGAAGTGTAGTAACTTAAGAGGTGGGGTACTTATTGAT
TAAAGTGTATAGTTGCAATCATTCACCTAGTAAGTTAGTAATGAAGAAATTTTCCTTTATATGTAGGCTTAAGGGAAATA
ATTTTGTGTGGATATCATGATAGAAGTTAGAGGAATAGTTATTGGTTAGGATGAGTTAGAGTATACTTTAACCAAAGGGA
GTTTTTGTCGATGTGCCATTACGTTAGTGAAGACCAAGTATATATGTTGAATAAAAGAGGTGAGTATTCATAAGGTGATA
GATCTAAGCTAGGCTTATGATCTTTTAAAGGATATCTCCATGGTATTCAGAGGGTAATAGAACTAGTTATTAGGAAATGA
TGTATAGTGAATAGGTAAAAGGTACTTAGGTGTGAAAAGGAATGTGATGGTAATCTGTAAATAGATAGCTGGAGATAAGG
ATTGACTACTTGTCATGAGGTCTTAGTGGGAAAGTGTTTTTTTAATTTTATCTAGTAGTGGTAAGTTGGTATAGTGTGTG
AGGAGTTATATTGACATATATGGTTAGAACATGACAATAAGCTTGAATTTGAGATGAGCGTCATGAAACAAATGACAACT
CGAGGGAGGTGATGTTAGTTTTGAGATCTAATCTAGTAGGTTTGACATAAAGTAGGTGAGGAATTAAGGTATTAGTTTGC
AATGAATGTGAGTGGTACAATTGTGATATTATGACCCTTGGATGAGGGCAATGAAGTGTGACTAAGTCGTTCGATTAACA
AGAGCATTAAGAGGTGTACCCGAGATCTTGTATAGTCAGATGAGCTTCAAATTAAGTTTATGATTTTTCATGTGTGCCTA
GATAGTATATTATGTGGAGTAGGCTGATGTAAATATTACTATTACCCTTGAGAGTTTGGTTGAAAGGATCATATATAGCC
TATGATGAGCCTCTTAAATAAAGTCAAAGTTCCCTTAAGTTAGGTAGATATGAACTTAGAAGGACGGTATTAGTGGTCTA
AGAAGGAGAAGTCGGGCTATTAAGACCTAGATGAGGCGGCTTCATAAGACAATGTGGATAATGATTATAGAAAGACTTTT
ATAGAAGCAGGAAGAAGTTAAGAGAAGCAGCTAAGAAAGAAATCCTAGAAGGATTATTAGTACCTGCGCATGGAAAGTTC
ATAGACATGAGATTGGCATTTTCCCGAGTATTAGAGTAAATCAAATATAGACTAGTTTAGAAAATATGAAATAGATCCAT
AGCTTTAAAGTGTCGACTTTAGACATAAGGGGGAGATGATAAGGTAAGGAACCAAGTCAAGTGTTAAGAATCAGACAATG
ATGTGTTCAGAAAGATTTGTAGTGATATATCATTTTATTCATATTGTATTACATTCCTCAAAGTTCCATCGTTATAACAT
CCAATTGATGTCTCTATATAAGCCTAATATCCATGGCCTATTCAAAATTATAGTAAGAGTAACTTCTTTCCCTTTCATGC
TCAGTTTAATCATCATTCGAGGATGATTTATCCTAAGAAGAAGATATTGTAACATACCAAAAAAATTTATGTTAAGGTCC
GAATCATTCTTCATTTGTGAAAAAGGTCGTGTAGGGTGATTCTTAAATTTCTTTTAGGTGTTAAGGTCAGTTCTTTAGTA
TGAGAATGGATTTGGTTATGAATTAAGGTCATTAGAATCCTCTAGCATAAAGTTGAGTTGAAAGTTTCATTACCGATTAC
GTTTTGATTTAAGATTCTATTTAGGCCAACTACAAACGATCATATCTCTCATCACATAATGAATTAGGTGGACTATGACC
TATAAAATTAAAAGGCTTACAAGTCCTCTTTCACCAACACAAAGTTTTCCTTATTTCGAGTTTGGAATAAAAAGTTATGA
TCATTTTTACCAAAGACTACCACAATAGAGTTTTCAAAGTCAGTGAACTATGAAACCCTTCTACGGGTCATAGATTGTTC
TTAACTTGTGGAAAAAGTACTGGGAGTCAAATTTTGGGGTCCAATCCTATGGACCCATCTATGGGTCGTAGAAACCTCTA
TGGGTCATATTTTGGACCCGTAGAATGAAAATTTTAGCCTTAAAGCTTCAATATGAATTCCACTGAGTGTATCTACGGTC
CGTAGATCAACCCAAGGACCGTAGATGAACCTGTGGAAGGTTTTCGACAGTTTTTTAAGTGAGTATTCTTTTATCCTTAC
CCACTTCTCCTAAGCTCAAGTCATGACGTTTTAACTTTAGTTAGGGGAATATATCCCAAAAAGTACACAATTTCCTTTTA
GTTATACGCTCTCAACTCCCAACTCATAGAGAAACCCGCAAGGAAGACAAAAGCTAGGATTTCAAGGCTTTCAATCAAGT
TTTTTTTCAAACTTCTTCAAGAACTTTGTTCTTCTGGGTATGTAAGGATAACCATAGTGTTGGACTATTTCTTCCTCACG
CCCTACATCTCAATTTAGTACGTAAGAGTTCAGTCCAGTGGTTTGTTCAAGAATTTCCACAAAATTCTAGATATAAATTG
AGTTCCTTATTTCGTATCATGGGTTCTTATTTATGAGATTTTGATATTTTATGCATTGAGCTTACTGGGTTCATAATTTT
ATTTCACATGAACCTTAGTTGATGAGATCTTTATTGAAAGTCTTTTGTGCATTTATTTCAATGCATTGATTTTGGAATTT
TAAAGTGATTTCAAGGGTATTTTTAAAGTATCTTTTGAGAAGAGTTTAAGGGAACACAAATGGTTCCAAAAGTACTATTT
TCACATTGAGAAAAAAGGGATATTATTTTTAAGAAGAGCATAAATAGTTTTAAAAAGCATTTCAGCCATATAAAGAGAAG
TCCAGTTACCTCTTAAAGAAAATATTATTTTTCAAATTGAAAAGAGAGTACTATTTTCAAAAAAGTATTTGAGTTTTCAG
AATATTTTAGAAAGATAGAGTACAGTTCAGTAACCTCTTAAAGAGGCCCTTTTGAGTAATTATGTCAACCCAATGAGTAT
TTTATATGAAAATACACTTATATATTTTGGGAGTAGAGTATTGAGCACCGATTTGGAGAATAGTTCAGATAACTCACAGT
TCCATAAACTATGTAGTCAGCGTAGATAGGATTATACAACAAGACCGGTGCCTCCTCACCTACCTCAAGAAGTTTTTTTA
GTGGAGTCATCAGTTCATTTGTGTTCTATACTCTTGCAAGGTATAGGGCAGCTCTGGCAATGTGGGTAAGATGTTGTATC
ATCACGAGGCTCATAGTGATGTTTGTCGATTAGTGAAACTCCATAGTAAAGTAAACAAAAGTATATTTTTAGTTATATAT
TTCAGTTCAGTATTTACTATTATTGCATTCTTACAGAAAGAGTATAAATAATTTTCATCATGATTTACACTATACTTCAG
TTTCAGCTATTTCTTTTATTTAGCCCTATTATATACTCGTATATTCAATGAACTAATGTCATTCGACCTGCATCGTTTCA
TGATGCAAATTCAGGTAATTAGGATCATCGTTCTGTTGAGATCACATCATCTGCTCGTCAGCTTTTAGTGAGTCCTCCTT
GCTTTCGCGAACTCCAATTTTATAATTTATTAGTAGTAGCATTTTGAGGTGTCGTGGGTCTTGTATTGACACCTATCTTT
ATGCAATATAGGTTTCATAGATAGACAGTCTTGATCAGTCTTTCAATATTCAATTTCAGATGTTTTATTTAAAACTTATG
TTTGATGCTCAGTATTTTCATTTACCTTTGAGATTTAATAAACTGTTTTTAAAAAATTCTTCAGTTTTGATATTTGTGTA
TGCTTGAGTTAGTCTTCCGCTTAGTAGTCAGCCAGGACAAAAGTTCACATGGGAACCAACAATGGTTCTCGAATGTGAGT
CAGACCTAGGGTGTAGGTTCGGGGCGTGACATATAATTTCACTTTTATATGAAGATATTCAAATGAAATCAAATATTGAT
ATGAATATATTATTTCTAACAAATGTTTTTGAGATGGTCAAATGCAAGAAGATTATTCCTATCTACATAACGAAAGTTAT
ATTTTTGTATGTTACAATCATATTATCATTAATTATTAAATCCATAATGTTTTCCATCTTCTCAAAAGTTAATGTCATAT
TTATAATTAAATTCATAATGTTTCCCTCTTATCTTATATAATAATAATAATTAAAAAAAAAAAATCTTTATCTTTATGTT
ATTTTGAGCTTAATTTTACAGCAAATTCTAAATTATTATTTTGTCACATTTATTTGCATATACTTAAAGTCTCATGCACT
GGTCTCATTTTAAATTTTGTTTTATACTATTAATTTTACTAAGATGCTCTTACTACTTTAGAAGGCCAAGGCATGAGGAG
AGGAGAGGAGAGGAGATTGAGTTCTACACGAATGCATATGAAGAGAGAAAAAATGTTCCCACAAAATTCATGTGAACATA
CACTTTGTTTGGATCATTGTTACCCATTGTATTGTACTGTATCGTATCGTTATCATACCTACAATGTTTATTTTGATTGT
TACTTAAAATGTATTGTATTGTGTTGTTAAATTTCATTGTTACGTAACAATGAAAAACCCCATTTTATGAACAACCGATT
TAATGTGTTCCCGTTGTTACTTAATTTCTTTTTTCAATTATATCCTTTTATAATATTTCATATTACTTTTTTACCCTTTA
CCCTATATTATTTAATTTTCCTCCTACCCTAAAATAATTAAGGATATTTTTGTAAATTTATAAATTACAATACAGTAGGA
TACAGTCAAACCAAACAATAAAAATGTTATTAAACAGCAGCAAACAATACAGTCTAGCCAAACATTGTATCTATCATACA
ATACAATACAATAGAGTACAATACGATACAATACATTATAAAACAATGGGTAACAATGATCCAAACAGAGTGTTAGGCTC
CGAACCAAGAAACATTAGGTTCTGTCGTGCACTAAAACTACTACTTTCTATATTTCAAAAAGAACAACCTACTTTATTTT
TTAGTCAGGATACCCTCTTTTCTTTTTTAACACTTCAATTTCAATTTTTCACATAGCATGTTTAAGGCGACAAAACTAAA
ATAACATATTAGTACATTTGACATTACTTTAATATATAACCACAAAATTTAAAAATCTTCTTTATTTTCTTAAACTCCGA
GTCAAGTCAAACTAGGTCATTTTTTCTCAAATAAGAAGGGAACAATCACCAGCACTACGACATCAAATAATCTAAAGTCG
CAATATTCTTAATAAGTTGTGCTAAAGTATTACATTTTGATTTCGAGTAGAAGTAACACTTTCGAGTCTAAGGGACATTC
GTCCACAAGTCCAGACCACAAGCGTCTTAGGAAAAGAAAAAAGAAAAAAACAAGCTTCAAGAAATAGTACCAAATGCAAC
AGTCATACTACAACTCTTTCAGTTCCTGCTCGAACTTGAGCAATTTTTCCTGAAAAGGCTGCAGAAATTGCTTCATATCC
TGTTTTATTCGATGCTTGTCTTCTTGTCCAAGATCCTTGTCTTCACTAAGACTCACTTCAATCTACAAATTAACAACAAA
ACTTGATAGTAACTAGCTAAAAGAAAATTACATTACGAACATATTTCTTTCCATAAGTTTTGGGGAGAAAGGTTGTCAAA
TCTTCGAAATGCAAGAAAAACACGAAAATTTCTACCCAGCAAAAAAAATAATACAGGCACCAGCTATATTATTTCTCTTA
CGTCTGCATCAAGGAAGGACATTATTTATTTTTCTATTTAGAAAAAACTTAATATGTATTCTTGTCTAAACTGTAAGTGC
CAGATAAAATTCGTCTAAACAATGAAGGGCAATAATAGTTTTTCTTCTTTCTGCAAAATCATTATCATATTACCAAATAT
TTATTTCCAATGGTTTCTTATATGGAAGTATAAAAACATGTCTAGCAAAGTACCTGCAAATCATCTATCTCGCCAAATGA
GAACTCTGGTATATCTATATGGCCCTTGATCACCTTTTTCTCATCTCCAACAAGCCATTCCCCTAATTACAGTATAACAT
TATTTGCTTGTTAAATGAAAACAGAAGATCATGGAAACCGTTTAGAAAGTTAAAGGGTAGAAAACTTCAAGAAACAGATT
TCAAAGGAGAAAAGAAGTACCCTTGACTTTGATCGTGAGCTCATATGTATAGCCAACACGCTTTTTATTCCGTACAGTCA
CCAAAAATGCCTGTTGTGTTATCCAAACATCATGAGGAAAGATATAGAAATGATAAGACTACAAAATACACCTGTGTGGA
AGTGGATGGTTTTGACTGTATGACAATATATATCGTTTTGGCCTATCTCCATTTAAGAGATTCTTCGTAAATACACTCAT
AAAGTAAATAGATGGGAATAGAGGAAACTGTTAAACACAACCAATTCTTTAGTTCCTAAACACTTCAGCCATATACAACT
ATATAATTAGATCCAATCCCCTTGATAAGGTCCTGCAAAATTATGTGTAACATAGTTTAAAACCACATAAGAATTTTTGA
TAGGCTTTAGATACTTCATATTTTCACTTTATCCATACCATTTATTTAAATAAAGTTCACCTTCCCCATATCATTGTCTC
TTGAAAAGAAAAAGAGAAAAGCAAAGATGAAAGTAACGAAAAAAAAAAAGAATCAAAAAAGTCCTTATCAACCTCAATTA
GCTAACTATGTTAGGCATAAAAGAAAAGAATAAAGCACTCACATCACCAGAACATCGTGTTACTTCGGCCACTTCTGCTC
TGCCACCAGAATACTCCAGTGATCCCACAGATATGAGCAGCTCCTGCCATTCAAGAGAATCAGGCAACATAGACATAGAT
ACATACCTACAAATAATACACGTGCGCACACACATGTATGGTTTAACTTTCGATCTCAGTAATAAGATTCTTATCATATT
AAATAAAAATTGGAACTTTTCAGAATATTTTTCAAAACACAAAGAATTGTGAACTTTTTTTAACATAAAGATTCACAAAG
AAGATAGAAAAAGAAGGCACACCATGGATTATATCCATGCGTGAAAAAGTTCCCTGTATTGACATAATTGTTGAACATCA
GGAGCTTATGGTACTACGTTGAACTAAATAAAAGCATAATGATACAATCCGATTATTATAAAATTGCAAATCATTACATT
TTCAACATTTACTTTTTATATATAGCTTAAGTTGGTTTTACACTTTCTACCAAACATCCAAAAATAGGTTTTATTTTCGC
TTTCCTAAGAAAGGTTAGAAACTTGTGATAATTGTAAGGAGAAAGTGCTTTGAGAACAACCAATCAGATATCTTTAAGAG
TTCACGTTAAATGTTAATCTGATGTCCCCGAAGGAAAACAACCAATCAGATATCTTAAAAGTGTTACAGTTTCTAATGTT
AACATAGAAAGGTGAGGGACTTGCATAGCTACAAGGAGATCTAGTATTTGGAGAACTGCTACCAGATCTCATTTTTCATG
TTAAGAAGTAGAAAAATAATTTCAAAATAAATATTCAAAACTTCAAATAATTTGTATAGTGTAAAGGAACATGCATAAAT
TACTAATAGACTGATGATGGGCAATCCGGCAGCTATGAAATCAACCATCATGACATCATAAATTGGTCACCCCGTGTGAT
TTCAGAGAACTCATACTGTGAAGAAGCATTAAAAAACAATGCATTAAGAGTATGAAGAAGACATAGAAAATTAGAAACCA
TCTAGGAAGGTGGCTAGATCTTTTGTGTGCTCTGTATGTACCTTTTTTCTGATAATTATGGTAATATTTTACAATTTATT
ATCCCAAAAAACAAAAAGAGTATGATGGTGGATGGTGGATGCCGGATGGAACTTATAATTACAGAGCAGATTTTTCTCTT
GCATAAGAAAAAACACAATTAGATAGGGGGTATGAGGAGAGCCAAGACTAGGAGCCACTGGGATTGGGTTGCTGACATAA
ATAGAGCATCCTAAGACTTCCATTGCAATAATACATTCAAAGGAAAAGGAAGAGAGAAGGATGAATGGAAGTGTAATTTT
AATTAAAGAAGTATAATTTGTATTATATTTTTTTACTTTATACTTAATATAATCTAATGGCATATTAAGTAACTGATTTT
ATTTTTATTTTTTTAAAAAAAAAAAAAAACCTAATGGCATATTATGTTTACTGATTTCAAAAAGAAATTAAACATGTCTT
GTTGATAAGTCTACGTAATTATTGAAGTTCTTAATCACATAATTGGATAATTTTAAATAAAATACTCCCTCCGTCCCATT
TTATATGAGGTACTTTGACTCGACACGGAGTTTAAGAAAGAAAGGAAGACTTTTAAAACTTGTGGTCCAAAATGAATGAT
AGAAATTTGTGTGGCTATAAATCATTTCATTAAGGGTAAAATAGATATTTTATAGTTAGATTGTTACTTTATATAGAAAT
GTATAATTTTTTTTAGGACTGACTAAAAAGGAAAGTGAGTCGTATAAATTGGGACAGAGGGAGTATGTATTTATGAGGAA
CGAAGTTAGGCTGGAGAATTACACTATCAAAAGGACACAAGTGGACAATAATTACACTTCGATGAAGATCATAAATAAAA
AAATATTGGCATTTTTAGAAATTTGTGAGCATGTAAATTTCTTAGTTATAGCTATCAGATAGAAATAAATGTATTTCAAT
ATTTATTTAAGTTTTAATTTCACTCCTAAGGGAGACAAGACTGAAATGGTTCACACATGTGAAGAGAAGGTGCACAGATG
GCACAGTAAAGAGGTATGAGAGGTTGGCTATAGCAGGGATAGGAGAGGTAGAGGTAAGCCAAAGAACTGAGGGATGTAAT
TAGACAGTTCATGGCTAAACTCCTACGTACCAAGGACAAAACCCTAAATAAAAAGATATGGAGATCGAGAATTACAATAG
AAAGTTTGTAGGTAGTTGAGTGTTGCCACACTATATGTGGGAGAAGTAGGGGGCTATAGCCTCATCTCCTCCCCTCCTAT
TAGTAGTAGTTAGTAATTGCTTGTTCTTATTCTTCAATATGTGGTACTATCTATTGTTCTATTTGCTTTGTATCTTGTTA
TTTTGCAATTGTATTTTCCTTGCTTCGAGAAACTTCTCTTTTGAGTCGAATGTCACGATTTGCACACATCCTACCCTCTC
ATACCCCATGTGTGGGACTAAACTGGATATGGTTTTGTTGTTAATTACACTCATAATTTCATGTGGCAAAAAATTCCACA
ATTTATTATTTCATCTTATAGAATCATCTAATACAACAAAAAATCAACGAATGCAAGTTTATATTATAATAGTTAAAACC
TTAATTTAGAGCCTAAACACAAATAACTTAATAATGATCTATAAGGATATTAATAAATAATAATTAACACATTAATAAAG
CACTTCATTCATTCTATTTTACTTGTCATTTCATTTTTTACATGCCCCTTCAAAAAATACCCCCATCCGCCCCATTTTAT
TTATTGATAGCTTTTATCATGCCCATTAATAAAAACAATAAATACAAAGTATTAATTACTGAGTTATCCTATTTATTACT
CCTTTTATCTTAATCTAAGTGTCTTACTTCCCATTTTGGTCCATCCCAAAAAGAGTTTGTTTCTATATTTAGTAAGTATT
CCAATTCTATCATTCTACATGGCAAGTTTAAGTTTAAGATCACGAGATTTAAAGGACTATCACATCTTTCTTTTAAGACT
ATAAGATTCAAACATCACCATTTATTTTTTAAACCCCGAGCACAGTCTAACTAAGACATATAAAATTGGGACGGAGATAG
ATGTTTTCAAGAATTGAACAAAACTAAAAAGAACTACTAGTATAGTTGAAAATACCAACAAACTTTAACTTTGGATTAAT
AATTATTTTAGGATAACATTTTTGAGTTAAAGTGATTATTGATTTAACATGAAGGGAGTATTAACTCAAAAATAATCAAT
AAGTGGTAAGAAGAGATCCATAGAAATTACAATTGGATCACACCAATTACAAAGGCCCAAGTGGGAATGGTCTTAAAAAA
AGGGTGAGGGGGAAAATGGGAATATGCAAGAAAAAGGCAACATCAAGTGTTGTGCGTGGCAACTTCACATCACCAAAGAA
CTAATATTCCGGATTCACTCTTGTGAGGACTAGATTTTTTTAGCATAATTCTACATAGTAATAATATATGTATATATGTG
TTTGTGTGTGTGTGTAGAGAGCATGAGGAAAAGAGGGAGGGGATAAAGTTTTTCAGAAAGACAAAAAAATGTATCGAAGT
TGCAAATTAGACTCTCCTTGATACCCAGGACGCCGTATGGTTTTCACATAGGCTAGAAAACTGTAAATCAAATTTTGGGC
TCTATATTCACAAAATCTGAAAGCCACCCGGAGAATTCATTGGACAGCTGATNNNNNNNNNNNNNNNNNNNNNNNNNNNN
NNNNNNNNNNNNNNNNNNNNNNNNNNNNNNNNNNNNNNNNNNNNNNNNNNNNNNNNNNNNNNNNNNNNNNNNNNNNNNNN
NNNNNNNNNNNNNNNNNNNNNNNNNNNNNNNNNNNNNNNNNNNNNNNNNNNNNNNNNNNNNNNNNNNNNNNNNNNNNNNN
NNNNNNNNNNNNNNNNNNNNNNNNNNNNNNNNNNNNNNNNNNNNNNNNNNNNNNNNNNNNNNNNNNNNNNNNNNNNNNNN
NNNNNNNNNNNNNNNNNTTTTCTTATTGCCCATGTCCTCGAAGGTGTCTAACTGGCTCAGGAGTTTAATTAAGTTCTAGC
TTTCATTCCTAACAGGCAGTACTTCCATTTGGTTACCCCTTGAGCCATGTACCTACATGGCTTAAAAGACTCCCCTAGAA
GTCACCTTCATGGCCTCAATTCATAGGTTACAATCTGGTTGTTTCTCATTCTAAATGAGAGACGTTCTTAAAAGGAATCA
TAACTCTCTATCACATTCACAGATTACATGATATCTAAGATGTCTTTCTAATTTACTGCAAATAATATCATCCATATAAT
TTCACAGTTAAAAGGCCTTCAAAAATAACTGAATCCTAGTGCTACGATGTTTAACCATTGCAGTTCATGTCAAATATGAT
GATTTTTGTTTTAGCCTTTCAGACTTTGGTAACAGAAAGAGGGAGACACTCAACTAAATCTTAAGCTTATTTTAGAGCAT
TTTGGCAGAAGGGGCCAATCAGATCCTCTAGCCCCATTATTGTCTGTCTATCATAAAGATAATATACTCAATACTCTAAA
CTTATTTTCTGTTCTAACGAGCTCCTGATCATAATTTATTGGAAATTTATATAGAACACCAAACAGATCTTCAAAAGATC
TGATACCACCAGATTGCAGAGCTCATTAGATCTGATGGGCTGATGGAAGCATTGAACATCGCAAGGAGAGGCAATTTCAT
GGGAAGTTTTTAAAAAAGATCACTTCAAAATGTGATGAAGAGAATGTTGTGCTCACACCTTAATTCGTTCATTCGCCCAT
TTATTTAGATTTTTCTCCTCCCATGTTCCAGCCTGCAAAATAAAAATAAAAATTATCAGTTGATACGCGACGTAAGTAGA
ATCAGTCAGCAGACACAAACCATGCAAAACCATTATTCATGAATGTTTTTCCTGTAGAATTGCAAGTTTTCCCAGTATGT
TTTATTTGTTTATTATTATGATATTTTTCTTTTCGAGGGGTAAGGAAATAAATCCGAATGAGATAGTGGCAGATGACATC
TAAGAAACCCCAGGCTAGCATCTTTCCTTCATTCGCTCTGGATAGGGAGAATGAGCATTCCTCATTGAGGTCGGCATCCC
ATGACCCTGACCAGCCCAAAAAGCACAGCCAAGTCCAAAAGACTGAGCTATTCTAGATCTTCTTGTAACCTTAGTTGTTA
AACGTAGCATAGCCAAAAGCCAGGCTGATTTATTAATTTGACATTGATACAATGGGCCACCAGGCTTAACTGCAAGTCTT
TTAGTTGATGTGTGCATATACATTAAAGTGTCCCAACTACATAGAGCATACAAAAAGAGAAAAGCACAACTTCACAAATA
GCAATGTACGAGAAAGGTGCCTTTTATAGAAGTTTTAGCCTAAATACAGTATAGTAAGTGTCATTTTCAAAAAAAAAAAA
AAAAACAATATAGTAAGTGTTAACTCTCTACGCCTAACAAAGTTAGGTATTTCTATAACATCACTTACTCAAATACAATG
AACATAGACATACTTTAAAATATAACTAAATTGATTTTCTTTATTTTCAGCATACCCTCAATCTCAAGGTGGTTAAATAA
CTTAAGTTCAAAAAGCTTTGAATTAAGCGAAGTATGCAGGTTTTTTAACTTTAATTAAAATAAAGGCCTCAGGATAGTAT
TCACATGAATAGTGCCATTGAAATAGTACTAGAGGAATAAAGTTGTTGGAATAGTACTATTTGAATAGTTATTCCGAGTA
GTGCCACACGAACACTTTTTTAAAGATGAAATTAGGATGAAGATCATAGGAGATCAAATTTGAGTCATCCCAGAGACAAA
ATAGTTCGATGAACTCTAAACATCTGCCTAAGTCTTGATGTGAAAAGTTACTTGGTACATGTACTAGTGAAATGATATAG
GTACCTAGTGGAAACAAACACCATAATTATTATACAAGAAAAAATACCACGTGAACATATTCTCACTAAAATAAAACTAT
CCTGACATTACCCTAAGACTGAGTCACGCAATCGTGAGACAAATTGATTGCATCTGTTATGAGACAACATGTAGTTCTAT
ATTTCTATCTATTATATTGTCTGCTTGACCAGATATCTTTAACAATTCACAGAACCTTATGGTGTAAACTTATGGAAGGA
TGATTGGCATGAGGCAAGCAACCTGCAATCACTCTTCCTAGACATACACTATATAGTTCTTCATCATCAAAGGACTATTG
CAGACCATGGGACACCTCAAGGTTGGAGCTTCACCTTAAGAAGACATCTAAATGATTTGGGAGATCCAAAGAGCGGCTGA
TTTCTTCAACACAATTGAAGATTTCAATTGTTCGCGGCAGGACAAGATGTTTTATGGTGGGCTGGTGGCAGGGAATTAAT
TCAGTCTCCCTACAAGGTGACTATTGTGTACAGTAGGCTGAATCACTCCAACCAAGAGCCAAGCAATAAGCCTTGGAAAT
GCATCTGGAAAAACAAACACCACACAAAGTGACTTGTTTTGTATGGTTGCTAGCTAAGGAGGCAGTACTGACTCAAGATG
AGGAGAGGGAAAACAATATGTTCTAGATGATTCTTTTTAGCGGAACTGCTGAGACAGTTAACTATCTATTTTCTTCATTG
CAAGATCACAGGCCAACTCTGGAGACAATTCCTAAATCTCGAAGGCATGTCTTGGACTATGCTCGGAAAGATTCCAGAAG
CACTTCAGAGCAGGGAGGAAGCAGGTATGAACGCTATAAGTACAAGGAAATTGTCCTTGCAAGCATTTGGTGGACTATAT
GGAAGGAAAGGAACTCTAGATGTTTTGAGAATATAGAAAGTACACAAAAGATTAAGTTGAATTGACTTTTGATACTACAA
ATATCTTTGGTTCCTTTCCAACCAAATAGTCCACCAAATGTAAGCTGGGACAATCTTCCATCTCTCCTTGTGCCCTAACT
GATTTTCATCCCTATTCCAACATGCCAAAGCTTCTTTTATCTTCCCAACTAATGCCCCTTGTGTTGATGAAAATCTGCCA
AAGTTTCAGTCTCCCTACAGTGTAAGAAGAGATGGTTTATTGGCTGCCTCACTTACACAAAAAAAGAAAATCTAGAACAA
AATGGGATGCCCCTCTTCATAGGTTATCCTGAGTGAGAAGCCTGTTTTGCTAGAATCCAAGTGAAACAGGCCACCTTGAA
AGGCACCTTAACTTTCCATATCATTTTCCATGGCAATAGCTTAGTTGAGTGTGGGTCCTCTATGAGTTTTTGTAAGTTGA
TCTGACTAAGAATCTCCCTTCCTTGCCTGGAACCCAAAATAGTTTTTCTTAATTGTTCTTGAGGCCCTTGCATTGCTCCA
GGACATCTAAAAATTCAACCATCCTACCCACCTCCCAATCATTTAAAGGCCTCTTGAACCTTAAGTTGCCACCCTGATCA
TCTCCCTCATCTCTTTAACCGTGGCCACTTTTTAGACTCAAGTTGAACAGGTAAGGAAAGCTAACTTTGAGTGCCTCTGG
TCCCACCCAACCTTCCTCCCAAAATAGGGTTTTCCTTCTATCTCCTATCTTGATTTTGCACTTGTTTATAAGTCTTGGCC
ATAAATTTCTAATTGTCCTCCAAACTCCATTGCCATATGGTTGTGTTGCTACTTTGGTGATCCACCCTGTCTCAAATTCC
ATATATGGCCTTTATGGTATCTTTCCGTGGTGATTGTTCTGGAGATGAAAACCTCCGCAACCATTTCATTAGCAAACTGT
GATTTTGTAGCTTAAAGTTCCTTGTTCCCAAACCCATTCTTTCTTGCTAACTAGAACTTGATCCCATTTGACCAAGTGAA
ACTTGTAATTGTTTGGGTCACAATTTCCTTGCCAAAAAAATTTCTTCTGATGGTACCCAATCTATCTCTTACACTTGTTG
GCATAGGGTACACAGACATCATGTAGGTAGGCAAAGCATCAAGGACACTATTGATGAGAGTGGCAGAGTTACCCTAGGAT
AGATACTGGCTTTACCAATTGGCAAGTTTATTCTCACATTTCTCTAGTACATTGTTCCAGATGCCCTTTGTTTTGCTGGT
CTCCCAAAGGCATTCCCAGATATATTATGGACAGCTCTCCAATCTTTCCTCCCAAAATATTTGTCAGACTGTCTGTCAAT
CCTAGGTACCTCATTAACTGGGTAGATGAAGCTTTTGCCCCAATTAATGTGTAAACCTGAGGTTGCTTCAAACAGCTTAA
AAACTTCAGATGGTTGCTATCTACATCACAAAAAATTCAGAGTATCATCTACATATTGGAGGTGGAAAATGGCTTAGACT
CTATTATCCTCCATGTAGAATTGGAACCCCTTATCCAACTATTTATTTGGATTGTTCTTACCATATCATTGAGACCCTCA
ATTGCCAAGGTAAAGAGAAGGATCCCCTTGCCTGAGACCTCTCTCATATGAGAAAAAAACATGTGGGAGAATCATTAATC
AAAATTGAGAATTTCACTATAGTAGTGCAAAATTTGATCCAATTTATCCCTCTTTCCCCAAGATGTTATTCAAAGTCTTC
CCGACGAAGCCCCAATGTAAGTGGTCATAGGCTTTTTCTATATTCAGCTTTCAGAGAATGCCAAGGACCTTACTGATTTG
CCTCACATCTACACACTCATTAGCAATCACAATAGCATCCATGATTTTCCTGCCCTTAATAAAAGTCATCTAATGTGCAT
CCAATAATTTGGATACTACTTTTTTCAACATTTCAGATAGCACCTTTTAAATGATCTTATAAATGCTACCTATTAGGCTA
ATAGGTCTAAAATCCTTCAATTCTTTAGCCCTGAACTTCTTTGGAATCAAGGCTATAAAGGGTAGCATTGAAGCTCCTCT
TAAAGATGTTTTGATCATGAAAATTTTGAATTGTTGCCACTACTTCTTTGCTTACTATATCCTAACAATTGATGAAGAAT
GCCATGGTGAATCCACCAGGTCTAGGTGCCTTGTCCCTAGCACATGTCATAACACAATCTTTGATCTCAGACTCACTGAA
CTAACTTTGTAGGATTATATTGTATTCTTCACGAATAACAGATCCTGATCTATGGTTAAATTGAGGTATCCCATCTCTCT
AACTCTGTGTACAAATTCAGATAAGATTTGACCAATTTCCTCTCTAATTACTATTGGATCCCCTGTGCACTCGCCATCCA
CAAAAGTTTGTCTATATTATTGCATCTTTTGTGACAGTTCGCAGTCCTATGAAAGAACTAGGTATTCCTTTCTTTCAACC
ATAGAGCTTTGTACCTCGTCTCCGTACCCCCTTTTCCCTCTTTACATTCTCTACAAACTCTACCATAATAACTGCTCATA
GATAGATTTCATCATGAGATAACTGTCTTTGGTCTTGAATTACCTCATGTTGTGTGAGCTAGCTTAGAATACTCTATTTT
TGTAGTCCCAAATCGTCGTAGAGTAGTTCTACTCCACTCTTTTAGTTTGCCTTTCAAATATTTTATTTTATCAACTAAAA
TATAAAAATGTCTGCCTCTACAATTGTGAGGCTCCCACCACAACTTTACTTTCTCGTTGAAATTTTCTACCTGTAACCAC
CAATTCTCGAATTTGAAAAATGAATTTGATCTCTTCTAGTTGTCACACTCAAGAATAAGAGGACAGTGATCTGAAGTTAC
TCTATGTAGGATTGGTTGTTTGACATTCCTAAAAGAGCTCTCCCATGCTTAAAATATCAAAAATCTATCTAGTTTGGCTG
CAACATCAACCGTTCCTTGCTAATTGGTCCACTAGCTTATACCCTCTACGAAATCAGAGTCGTCCATCATAAGCTTTGTT
ATATCTTGAGCAGTTCTCCTCCCTTTCTGATCTGCTATTTGGAGTATAGACTCCTGCCATATGCCAACTAAAATCTTGTG
TTTTGCCCACAAATTTGCAAGTTATACACATGCAAATAATGCCCCCTCTTGTGCCACTTGCTTCTAGTTGCACATTTCAC
CCAGCTATTTGACCACAAATCTTTGGTAATATCCTTTATATCTCCTTGTAATTTTGTCTCTTGAAAGCAGGAAACGCCAG
CTTTCCAATTGTGCATCAAACTGTTAATCATGAGTCTCTTCCTGACAACATCGAGACCCCTCACGTTTCATGATACGATA
TTAACCCTCTACTATTTCCTCACAGCCCTGAGAATGAACCCCAATTCTTCACCCAATCTAAGGATGTTTTGTCTAACCCA
CAAAGATACTGATTAATGAGAGTCTGGGTCAATATTCTGTGTCAATTGTGTTGAATTCAATGGAATAGCCTCTTCTACAT
TTAGTGCCCCAATGGAATGTTTGACTACTTCTGTCGTCAATATGTATTATGGTCATGACATCCTTGTTTACTGGTTCCTT
AATTTGAATTGCCTGCTCACTACCTCTTTCATTGATTTGACCAAGATCTCATAAAAGAAGTCCACATTCTTCTAATCTAT
TTTGTCGAAGAAAAATCAATCTTGTTGTTAATCTAATTTGCTGCAGCTTCATCACTTAAAGGGTCTCCAGGCTTTTAATT
ACTGAGGCCTTTTTAAAAACATTTGTCCATTGGGCCATCAGATCCTGGCCCAAATATTCCAAGCCCATTCTTTTTCTCTT
TGCCTTTATTTAAATTGAGGTCATGTGATGTCCCATGTGTTTTCTGACCCCACTACTTTTTCACATGTGAAGTCACGTGT
TTGGACAGCTGTATAATTAAAATTTCCTTGGGAATTAGAGGTGCCCACACTCCTAATCACCTTTCTATGTCCTAGGTCTC
CTCTTTTTTAGTGTTTCTCTATGGACCGTTGTGCAAAGGCTAGATTTTTTTTTAGACCTTCAGTTACTACTCTCATCGGA
GCTTATACCCAAACTTGGATCTTGAAGATTTTTTTGTCGTGTCTTAGCTCCACCACCTTTGATACCGACACTTATCTCCT
CTAACCTTCAATCCTTCCCATTTCAGATGGTTTCACAGCTCGGTTTCCTTCTCAATCTAAATCCATCCACTACAAAGATC
ACCTATTATTTGGAGAAACTTTTGAGGCCAGAACTGTAGTGGTAGCCCTACCAGCCAGATCCACACCTACTTCAGATTTT
CTGTTATCAGTTTTGACATTGGCGACCACCAGTCGTGTTGGGGTTAGTGATTCTTCCAAAACCAGGTTCCTTTCACGATG
TGGTCAACATCCTTCTTTGTGGGGAGTTCGAAAAGAAATTGGTTCGACCAATCTCATAGATGTTTACACCATGAAGATGC
TGTCAGGTACTCGCTGACCATCAGAGTATCTCCGACAAGATGACACTTGGAATTTCCTATGGAAAACTGCCTACTACACT
TCTAGCCAAAAGTTCATTCTGGGTTTTCCCTGCCTCATCAAAAATCACCAACAGATTTCCTTGTATATGGGTTTTAGCAG
CATTCATTTCTCTTGTGGACCATTTATTATTTCTAACTGTTTCAACATACAGTAATCCCTTCTCTGTATTTCATTGTTTT
AATGTCACTGTCCTTGTCCTCTTAGCATTAATGAAGTCCATTATTTTGAGAGCAATGTCTAACCACCCTGAGTTGAAAGA
GCATTCAGGAATGATGTTACTGCTTTCCTTTTCCCTTGCATATTAATAATGTTAATGTGACGACCAAATTTGTTGAAGTT
TCTAGGGAAAAAGAATTCTAAGACATGCTCATGAGATTTCCATCTTTTAACTACATTACCTTTGGTTTAGTGACTCTTCT
CCGAAGCCATGGCATATCCATTCCACCACCTTCTGGCTAAAACTCGCTCTTGTAATCATGTTACGCCCTCTTTCTACCTA
ATCATAACAAAGTCTCGGCTCTTGAGATCATCCTAGTGATATTGTACGATTTAAATCCTACTGCAAAATATATGATATCT
TCACCCATACTTGAGGAAAAGGAAAAAGGATGCTAGAAAAGAAAGAAAGAGGAGTCAGTAGGTTGACTCCGTTGATCGAA
TACCACCGAAAAAGGTCTCTGTAGGTCCAAAAGGGACCTTGGAGGTGGACCTCAGGAAAAGGGTCTGGGAGCATATTTCT
CTCTCTTAAATAGGATAGTAAGATTTTGGAGTACATTTGTAAATATGGTTTCAATACAACTCATGCAATATTTTATTCAA
ATAAAATATATACAAAGTTGCCAGTTTCAATTCACAAGCCCTAAAACTACTGTAGATCCATAAGGCTAGACGAGATAAGG
ATATAAATATCGTCAACTTGACAAGATGACTAGCAATCCACAATGAAATTACAAGGTTGTTATGTAGCACTAACTAGTCA
AATGCTATGTGCAGACTGGGAACTAACTGGACAAATATGTAATGTTGAAAGATGACAAATGTTGTCAAAAATTTCCCAAA
AATAAAGTAGCATAGGACCAGTCATCAAAAAGAGACAAGACCACTAAAACAATGAATTGATAAAAAGTGTTGCCAAGACA
AGAGAAAGGAGAAGACTTCTTATTAACTTGACCTATAGTAACGTACAAGAAGGGCTCATTATATTGAAGTTTTAAGCTAC
CTAAAACATGACAAGTGATTATTCTTTAGGGCTAACAAGCAAGTAGTCATTAGAATATACTATCATGCCTTGGGTCTATA
CAAGTAAATGAGGGTTTGAGGAGGATGTCACTCACTACATTTGTGCAGGGTGGATGAAGTGGAGGCTCACTTCCGGAATC
TTATGTAACAAGATGGTGCAACCAAAATTTAAAAACATGTTCTACAAACTGGTGGTTGGACCAACTATATTGTATAGTGC
ACATTGTTGGCTAGTCAAGAACTTCACATTCAAAAGATGAAAGTTGTAGAAACAAAAATGTTGTGGTGGATGTATGGGCA
TACTAAGAGAGATAAAATTAGAAATAAGGATATCTGAGACGAGGTGGATTGACTTTGGTGGAGGACAAGATGCAAGATTT
TTCTATATGGCTGAAGTTCACTTATATGGCGACGTCATTTTGCGGTTTGTGAGTTTTGTTAAAGATGCGGATAGCCTCAT
TTTCCTACTAGGTTTAGTCATTTATGTATCTTTTTTTCTCTGACACTACACACGCCCCTTATAAATTCTACTCCCACTCC
CTCTGTTCCATCTCTATTTACTTGTTAAATATTTTTTAATTTGATTTTCAATTTTACTTATCATTTTTACTTCCATTGCT
TCTCTTCTTGAACTGCTTTGCACTGATTTTCCTCGAGTCCAAGGTCCATCAAATTCAGCTTCTCTACCTCTAACCCTCCC
TACACCCCATTTTGTGAGGCTACATTGGGTATATGTTGTTGTAAACATATTTTGAACATATAACCATAGGAATTCTTCTC
TGACTTCAAGAGAGCAAAAGACATAGGTACTACCCTTATCCTAAAAAAATCAAATAAAAACATAATCTCCCTACTCATCC
ATTACCACGAAGTTACTACATCATCCAACAGAGATTAAAAAAAACAATATAAATATGTGATGTTTCTACCAAAATTATGT
AGAAAACACAGAGGATCAAACTTTTCTATTCCCCTGTCAAGATCAAAAAACAAAATAAGAAAAAGAGAGTGGGTATTTGG
TACATACCCGATTCCAAGCAGAGCCTAGGTGGGTTTGGGTATTATTGGCTTGATTATTGAGGTCGTCAGATGTGAGCTTC
TTTGGAAGAGGTAAAGGTGCAGCATCTTGCGTCGTTTGTCTAACCCAGTAGGTATAAGACGGCGTGGATTCGTTCTGTTT
TTCTGTTGATACTGCTGCACCTCCTTCCATTATTATCAAAGAAAGATCCAAAGAATGAAATTAGATTAGATGCAGAGCGT
AGAATGGGTCAAACGTAGTGGAGATGGGTTAGATTTTAAATAAGGATAGGTGTAGGCTCTTTCCTGATTCGAGAAGGTTC
CAGGAGAATCAAGAGAGATTGAGATTCGAGGGTATTCAGTATTCAATAGCGGCGGCTCTTACTCCCTCCACTTACAAACT
TCAAGGATTTAAATAGGGGCGCTTGGTACAGTATATTTTTTAGTAGAAAAATATACTCGTTTTATCCCTAACTAGTAAAA
TTACACGCGCTTCGCGCTGAAATTTAATATCACGGAATTTATAAAATAATACTTAAAATCTATCAGTCATTAAAACTAAA
ACACTATATTGTCTTACATACAAGATTACGTAGTAACAAACATTAATAATGTAAAGAAAAATGAAAATTATTACATCTTA
TCATTTATCCTTAATAACATAAGCATAAATTAATGACCGTAAAAATACATACAAGGATCTGCAACATAAGCAATGGTGTC
AGTGAGTCACTCAACAGGAACAAAGTACACAAATATTTAATTGTGAAGAAGAAGAGTAGGTTCAAATTTTTCGTTGTTTT
AAAATGAGAGAAAATCCCTCTATTTATAGACAACAAAGGGTAGTGAGAACAAATGTTTATTGTGCCTTATCGGAAAGGTT
ACAACTATTTGGAAAAGTTGCAACCCTTCGAAAAGGTCACAACTTTTCATAAAAGTCACAACTTTTCATTAAAGTCGTAA
CTCTTCATTAAAGTCGCAACTCTTCATAAAAGTCACAATTTTTCATAAAAGTCACAACTTTTCATAAAAGTCGCAACTCT
TCATAAAACTCGCAACTTTTCATAAATGTCACAACTTTTCATGAAAGAGGAAAGCTAGTTTTGAAAATAAATAAATTAAA
AGTGAATTCTTGTTTGTGGTGACGCCACGTAGGCGGGACTAAGGTTCTCTTTTATATGTATATATGATTATTTGTGATGT
CTTTTTCTTATTTGTCTCTTTTTATTTGTCCATTTTCACATATCAAGAAATTTAATTCATTTGCTTCATAATTAATATGA
TAAAATGATAAATTCATTATGTCAATCATTGTTTTCCTATCAATTCAAGAGTTGACAAGTAACTAGGGACAGAGGGAGTA
CTATACTAGGAAAATTATCCGTGCCTCGCGCAGATATTCAATATTACAAAATTTATAAAATAATACTCACTACTAAAAAA
ACAGCGTTTAGCGACGGATATTAGCGACGAACAATATTTCGTCGCTATATAACGACAGATTTGCGACTGAATAACCATTT
TGTTGCAAAATTAACAGATAATTTTTTGATTTATAATATAGCAACGGATTTGCAACGGAATATTTAATCTATCGCTAAAT
ATTATCACTAAATATTAGCGCGAAAATTTGGCGCCTAATTTTCCCTACGGATTTAGTAACAAAGTAGTGGTGACAAATTT
AATTAATATTAGGCCACGAAATTAGTGACGGAAAAAAGGTTGCTAAACTATTAAATATATTTTAATAAAAATTATATTAT
ATAGTGACAGAAATATACGTCAATATAATTTTTTCTAAATATATATATTTATTTAAAAGCAACGGATGTTAGAATCCGTC
ACTAATTGCGTTGCAATTCACTCCAATTTCAGAATTCAACCCAACCCCAATCTTTTAATCCTGACCATTGATCTCATCTT
TTCAATCTTAGCCTCTCATTTCAAAATAATCTTACGGTCAAGATCTAATTCCTAAGCTTTCCTATTTTTATCTACCAAAA
GACCCAAACCTAAATTCCTCATTCTTCTTCTCCCTAGATCCGCCGCACCCCACCCTCTTCTCTTCCTCCTCGTCTCTACG
TTGTCCGCCATCTCCGACGAGGCAGCCACCCATCTTTGTCCGCCATCTCCGGCGAGAATATAAGAGGAGACGTTGCTCTC
ATCTCCTTTCCGCCCCTCTTCCTCATCTCTCCTGTCACCCTTCTCCATCCTCTCTTCGCCAGCAGCAGCAACGAGGCTAC
TGCTCCGATGAACAGAAGCTCCGACCGGTGAGCCACCAACAGTCGCACGGGCAGAGACAACAACAAACAACAGCGACACC
AAACGCTGCTCCGACCAGTGAAGCAGCACACTCTGGTCAATGGCTGCGAGAACAACAACAACCATGGCTACCAAGAGACT
AATCGGAAAGCTCGAAGTAAAATAGTTTTTGTTCGATTTCTGTTAAAGGCTCCGATCCAAGTATGTCCTCCTAATACCTA
TTTTCTATCTATTCAATTCCTTGTTTTATTTAGAACAAACTCTTAGATTTGAAGTGTGAATGTTTGCTTATATTATGTGT
GAATGTTTCAATTTAAACTTTAGCTTGCTATTGTTTTCGTTATTTTCTTCTTTTCAACTATTAAAGTTTCAGCTATAGCG
ATTTGTTACAAATTGATTTTTATGCTTTTGATGTTTTAAGGTTGTTAAGAAAAGTTGATTTTCCAACTACTCATGTCGGC
TACCAGCCTGATTATTTTCACTATGGATGTGCTTCCTTTGATGTTAGTTCTGTATAATAAATTTTTCATCTTTATGCATT
TTATTGTTCATGTGTTTAGACACATGTTACTGGAGTAACTATAGCTTCTTTGTCTCTTATATTATGAGATTTTGAGATCT
TCGGAAAAGTTTGTTATGTTTTGACTACCATCTGCCTATCCCAAAAAAACTTTGTTTTAGCCTATTTGCATTGTCTTTCT
ATCCAAGAGGATTCAATTGAACTTCTTTCAATACACCTATCTACGTATGCGATTGACCTGTCATTATCTAAGGCAAAAGA
ACTAGCAGGGGTGGGATTGCGTGCAAGGCTAAAGTTGTGGGAGCTAGTCATTGACATTGAAAATGATGTGGAGGGTTGTT
GTGACACCGCCGGTGTAGTATGTCATCTCTGCCTAGTCATGGAAGATGAGAACTCGGAATGAGCCATTTGGGATATTGTT
GTTGAGTGTTGATGATGAAATTTTTTTGATTGTGGTTCTGTTCAAGTTATAATATGGTAGATACAGACAAATATGAACAT
AAAAAGGTATAATTTACCGCTCTTTTAGCAGTTGTTCCTAGGATGAATTTGTTTATTAAAATGCTTTCTGGTTTCTCCTA
GATTAATAGTAACTGGTTAGTTCCTTTGTGTTTGTCAATTTTTTGTTAAGTGATTCAAGACAATATCATGATTGACCAAT
CCATGATGTTGGAGGCTTCATGTTTCGACCTTTTCCTTATAATGGCCTCATAAAAAGAGTTGTATCACAATAGCATCCTT
GTTTCCTCTGACTTCTGCTAAACAAGATTTTCATATAGGTTAAGAATTGATTCTCATGGTTTTCAACAGTATAAGAAAGA
CCAATTTATGAAATTGTTGTGGGGAACTACATTTGTTGAATTGGTATTAGCTCATAACAGAACAATCCAATGAATATGCA
AATGATGTCATGTTAGATTATTTTTAACTTGCTTTTAGTTTACATTTGTTGCATTGAATTTACGTGTGAATAACTGAGGA
CTATGAACTTTCTTGTCATTTTGTGGGAAATAAAAGCAAAGCAATCAATATTTGTGACATTAGATTCCAATCAACTTATT
TGTTATGATTTATTTCTAGCATTTTACATCCACGCATTAATGTATCACTCATTTATTACCACAAAATGCCATATCATATC
TTTTATATTTTATTACTCACATGCTATACTTTATTACTCACAAAGAACTACAAAAGGTGGGCTTCTAATAGGAGAGGCCA
CAGTAATATCTGAGACTGGTAGAGGGTGCAATGATACACCTGGTATATGGACAAAGGAGCAAGTAGAGGCTTGGAAAACA
ATTGTAAATGAAGCTCATGCCAAAGGAGGAATTTTCTTTCCCAAATTTGGCATGCTGGTAGAGTTTCCAGCAAAGGTAAT
TATTGACTTTTCTACAATGATTTTAGACATTTTATCATAGTCATATTTGGTGCTTTTGAGTGAAATATATGTATCACAAG
ATGTAACTTTTGTGCAATTTAATTAATTAGAGTTGGTGTTTTAGATGATCACTCAATTGATTTGCTTTTTTATGAGAAGG
AACTATTGAGTTGGTTTTGCTGCACCATCATTGATACATATAGTTTCAAATGAAGGTGATCTATTTGATATTGAAATATT
ATGGGAAAAAACTACCAAGCTCTCAATCTGACATTGATCAATATGAAGCATACTACCAAGTTGCTGGGGGAGAAAGAAGA
GAAGAAGTATACGGTCTTGGATCTGAAGCAAAAACTTACTACGGAAAGAATCTTTGTAAATCAAATGATTCTCTTAAGAA
TAGTTGATAGATTGTTTTTGATGTTTTGCACCGAATGTATGCGATTTGAATTTTGCTATCTACAGATTTTGAACCCCCTA
AAGATTATTTTATATGACTGTTTGTTATTTTAGAGGTATTTAGTTTTTGTTATTTAATTTATTTCAGCAATGTATATTTA
AAATAAATAAATGAAATAATTTTATAAGAAAAATTTTAGCAACAAATTTAATGACGATTTGGTCGTTGCTATAAAAAAAT
GTTGGCGACGGATTAGCAACAAAACATTTAAGTGGAAAATGTGCTGGCTCAAATAACTGAATATTTTGTGACGGATTAGT
GACAGAAATTTCGTTGCGAATTTATTTTAAATGACGAAATTAATTATGAAATTAGCAACGAGCTATATAAGTATAACGAC
GGACCAGTCCGTCACTAACAAATGGCGACGGAAATCATTCGTCTCTAATACGTCGCTAAACGTGCGACGGAACTCATTTT
TTCGTCGCTAAGTGATTACTAACGAGCGAAATAGTAATAGCCAATAATTCGTCGCTAATACGATTTAACGACTGAATAAC
ATAGATTAGCGACAGATTTCGTCAGTCACTAAATGCTGATTTTTTTGTAGTGACTTAAAACCTATAAGTCATTAAAACTA
TATATTATATTATCTTACATACAAGATTACGTAGTAATCAACATTAATAATTTTATAATTTAACCTTTTGCTTCCAGAAA
GTGTTACTATTTGATATTTTTGGGAATCAAATGAGTAGGGGTGGGCATTCGGTTCTTCGGTTCGATTTTATCAAACTTCA
ATTCGATTCTTCGATTTTTGGTTTTAGAAAAGTGTTCACCGTTTATTAAACCATACTAATTTGGTTCGATTCGGTTTAAT
TCGGTGTGAATAAAAAATAAAATAAGGATAAAGTATAAGATACTTAGAAATTTAAAACTATGTTAAGGAATGATGTGTAT
CACCGTGGAACACTTATTGTGCTAACTAAAAGACTATATTTGTCTTTTTCAAGAACATTGTGCCTCCAACTATTTCTCGA
GAAAAACAAGTATGAAGACGGTTCCTTTACATAATGTACATTGGTAGAAATATGTTTGAGTTTCTCTTGGAAATTACTAT
TTGAAGTTAACTATTGAATTGTACATTTGTTCATGAATGATTAATTGTTAGTTGAATTTTTAATTTTTAGTTAAGAGAAT
GCCCACATATATATATATAAAATATTATTTTTTTTAAATAAAAGTTCGATTCTTCGGTGCACCGAAGTTTTGAGACCCTT
ACACCGAACACCGAATCGAAGAACCGAACTTTCAAAAAACAAACACCGACATCGAACCAAAAAATGAAAGAATTGAAACC
GAAGAATTGAATTAGTTCGGTTCGGTTCGATTTTTCGATTTTTCGGTATTCATGCCCATCCCTACAAATGAGCATCATCC
TGAGATGTTAATTTTTTCTATTAAATAAATAATAATTGGTGAAGAGATAAATAAGTTTTAAAAGGCTGAAAAAATAAACA
AATATTCTAATTTTAACACGTAGAAAGTCCATCCCTATCTTTTGTTTTACATATATCATTTTAAAGTACCTAATTTAAAT
GTATCATAAGAAATTATTAAAATGAAAAATTAAAGGAAGAATGTATCATATCGGACAACAATTCAACTTATCATATATAA
TTGAAAGGGAAAAATATTACACAAAACTATTCAGTTTGTTTGGGTGCTTTTTAAAAATCAACATACCAGAGTGATTGAGT
TCAATTTGAAACTACACTTCTATTCCAATCGCAGTGTCGAGAAACACATCTACTACATCAAGAAAAGTATTTATAACTTG
TAGTAAACTTGAGAATCTATCCATACTTCATATTGAGTATGAGTAATTAATTTATTGTGTAGTTATCTATGTCTTTGGGA
TTAAAAGAGGATCCAATCTAGTCACATTCCTCTATAGGTTATCTGGCACAACATCCTTGAAGTCATGTCAAAAGTTTATT
ATTTTTGTCTTCTTTTTCTAGTTCACTTTGCACATCAAGGTACGATAAGGTTTTTAAGGTCGTTATGTTCTTACAATAGC
ATACCAAATTTAAATTTTTTCTTCAATAGATGGTAGTATAGATCTTTAAGGGATTTTTGTTATTGTACCTTCAACAATTT
CAGTAGAAAAAACTTGTGTGAATACTCAATTAACATGTATTTAATAACAATAACTTTATAGAAATACAAACAACAAAGTT
TAAATCATGTACTAAAAAATAACAAGTAATAATATAAGTATAAATTAATGACAGTAAAAAAACATATTAAGAATAGAATG
AAATAGAAAAGAAAAAATCGAACCCACTGAATGAACAATGTCCCCTTAAAGAAATTATTCCCTTCTAGTACTTGAGGTTT
AAAGGTATAGATCCGCTCAGGATAGAACAATTTAATTCATCAATGTGTTGCTACAATAATAATTGTGTCGGTGAGTCACT
CAATAGGGGAAAAGAACACGAATATTTAATTGTGTAGAAGAAGAAGAAGTCCAGAAATTTCATTTTAAAATGAGAGAAAA
TCCCTCAATTCAAAGCTCTAATGAATTACATTGACATTCAATCTATATTGTACCACCCCTAGACAAAAAAATGATTAACT
CAAATCACTAAAGATAAAGTAAGATTATCGAAAATGCATGCAACAATGCAAGTATACAAAGGATAAAGTTTTTGGCCCAA
TATTCCTATCTAGAGATCAGTTACTGATGAGTCCACAAATTGGACTCATTTAGGGCTATGTTTTGATAGAATTAGTGTCT
ACAAATGCATATTTTGTCTCAATATCTGATGAAAACCCTTAAGTTTCAGGTATTTGGAGCTTGAGGGAAAGCATGAACAC
TAGTTAGCAAAAAGGAACAAAAGAAGCTGAAAGAACGAAGAAATGAAGATCTGAGAATCGCCGAAAGGTCTTATCCTCGC
CTTTTGTTCTAGTGTGTTGAGCACTGAAAGAAAGGATCAAATCGGCGATGAAAAAGAGCAATCGACGTATCGCCAAGCAG
TTCCGCGAAGCTGTACTATGTCGCCCAATGATCCAAAACATGATGATGCTGAAGGCTAACACAAGACGGCGATGAACTAG
ACCAAAGGGCGGATCGCCGAGTTGATCGGCGATCCCGACTAACTTTGCCGAGTGATCCTTCGCAGCACATTTTCTGAAAA
CTATAAATACTAGTTGAAGTTTTATGGTTTAGTATCAGAGTAGAAATTATTATTATCAAGTTTTATTATTAGGTTTTAAT
ATTAGACTTAGAATATTCTCTCTAAGCTAGGAGAGGGTTTTGAAGAACTTGAAGATTCAAAGGGTTTCAACTCCAAGATT
TTGGACTTGGGTCTTGTGTATTCTTCACTTTTGACTTGTTTTAAGACTTAATCTTACATACCCATTGATGGAAACTGAGA
TTGGTATACATTTTTACCTCTTTTACATGTGTAGCTAAACCCCAATTCTTGGGGTGTGATTTTATGAATATGGGTTAGAT
TAATTGTTGGGTCTTGCTTGCTGATAGTTTATTTGTTGTTTAGATGTAATTTAGTTTAGTAGTTGTGTTGGAACTTAATG
AAATTGTAATTGCAAATACGATTTCACCTTTGTGTTTTCAGCTTGCTCGAGAGAAAGGTCGTAAAACTAAGACTACTAAA
TTGATGGCCGGTGGGAGTGGGTCGACATGAGGTTCAGCTCGAGAGAGTGAACCCTAGTCCTTCCCCCACACACTCAGCTC
GAGAGAGTGAGTGGGCTAAGGCGGAGGTTGTTCTTCATGCGGCAAATGGGTATCCGAGAGGAACCCATTTGATTCGGGGT
AAGTTGCTCGAGAGAGAATTTACCCCCACTATAGTCTAGCGCCTAGTCACAAATATTCAACCTTTTTACTATCAAAAGTA
TGTACCCAATAGTTTAGTCTAACCCGTATTCCTATCACATCCCAAGAATCTCGTCTCTGCATTCGTATCTCTCTTTATTT
TTTGTTGATTTTGCTCTTTACTTGCTTACAAATCCCCGATTGTTAATTGACACTCGTGTCAAACCCTTTAATTTGTCATG
TCTTCATTCGGTAAAGTCTTTAGCTACAGTTAGTTTTAGCACTTTCGCGCTTAACCACTAATTTTCAATAACCACTCCCT
TGGGATTCGACCCCAACCCTTGGTTGGGTTACTTTACTATTGTACGATCGTAGACACTTGCATTGGAAGTTGTGTTTTGT
TACGCAAACATCAAAATGGTGCCGCTGCCGAGGAGTGGTGTTACGTGAAATTTTTTAATTAAGTTGAACTTTGCTTTTGG
TAATTGTAGTTTGCTAACTTAATTTTTAGGTTTGTTTTTCTTTAAGTTGTTGATGTAGGCAGATACCCTGAGCATAGCTG
AGGGAGATGGTGGCAACTCGGCTGAGACGAGTCAAGAAGTCGAGAGAGACTTTAAGTTAACCACACTGGTAACTCAGCTG
AACGAGTTGGCTACCAAAATATCCAAGGTGGAAAACCAGTGCAAGAGCCAAGGGAGGTACATACCCGCACATGAGCGGAA
ACAGTCTAGAGACAGGGAGAACAGTCGTGTCGAGGACATACTCCAAATCATTCTCCAAAAGATCACTGAACAATATCAAA
TGTTAGAAGAGATGAAGGAGAATATTGAAGTGTTGAATAAAGTGATTGGTTCTCATTCTAGATCGATCCAGCTGATCAGG
ACACTCATGAGTTATGTAGTGCCTCCTCTTCACTCAAATGAACTATTGGGGTTACCTAGTAACACTAGGACCAACCCACC
AATAGAGAGTGAGTAAGGACTCGCGTCGTGCCACGACGTTAACTAAGGCGCTTCTTGGGAGGCAACCCAAGGTTTTAAAT
GCTTTAGTTTGGTTTTATAAATAATGGTGTGTTAGTGGTTCAGGTTTAAATGCTGAAATTGTTTGGCAAATGCATATTGG
CGAGTAAAATGGTCAGTCGGCGAATCGCCGAAGAGGTCGGCGTGCCCGATGAAGATCGTCGTTCGGACCTCACTTTGACT
GAAGGTCCTTTAAAACTCGGCGAGCTAAGTGACCACTCATCGTGTCGCCGAGTTGTTCAGCGAGTGAGACTAATGTCGCC
AAATGGACGCGAACTGGATGGTTTATAATGGCCAAAAGTCTCAGAATTTGAACTTCTTCACTTTCCCTAGCTTTTAAACT
TCACAAACTCACACCAAGTTAGTATTTTCAATATTCTTGCTTTCCATTAGTATTTTAGTTGTTGATTGGTGCTCAGAACT
AGGATTTCTTTGTTGCCTAGCTTTTCAATTGTGTTTTAATCAACATTTAAGGTTGGTTTCTGAATCCCGAGTTTACATTC
AAAAATTTTGTACTCATTTGCAATGATCGTATCGTATTGTTATGTGTTGGGCCTCTCTGATATAATTAGAATGCGTAAAT
GCCTATTTCAATTTGCAAATCTTTCCCTTATTGTTTTGATCGTCAAATGCCCGTAATTTTTATGCTTTTAAATGAATGAA
TTTGCATTGAGTTGTGCTTGCGTGTCGTTTAGATTGTTTGGGTGAAGTCTGAGTAACCCATGTTTGTGCTAAATGACGAA
AAATTGCTCAATGATAGAGTGGGTGACAACACTCTTAAGAGCAAATATCGTCAAATGGCTAAATTTGACAAAACAGGGAA
ATATCTGAGTATCCTGGGGTGATGGGTAGTACGGGTCTTATTTGAATTTCACTAGTGCATGCTTTGATTTTGTTATCGGG
GGTCACGGGGTTGAATTCGAGAAGATGGATTGAAAATGGGCACGTTGAGCCGTTCGACGAGCTGGGTCGATCTCGCCGAA
CCACTCGGCGGTTCGCCTAATGACCCCATCTGCTTTTAAATTCATGCTTTATGTGTTGTTTGAGTCTGTAATTTTTGGCG
AAAAGCCTTTCATCACTGAAAGCACTCAACGACTCGCCGAAAGTACTCTTGATCGCCCTTTGTATGCTCCCTTGAACCTC
TGTTGCACTGTAACTTTCGGCGGACAAACCCATGATCGCCGAAAGTAGTCGGCGATTCACCAGAAGGGTCTTCCCATTGC
CGACCTGCTATAATTTTTAAGCCATTCCATTCGGCGAGCCTAACTTAGCTTGCCAAAGAGGTTCGGCGACTCCCTAACAT
TCCTCCTCTTAGACTACTGAACAAACTGAAAGGTGAGGAAGTACGAACCACCCTAGAAGAGAATCTATTATCTACGGAGG
GCCTGGAAGGCAAGCATCCCGATGTGATTGACACCCTCCGATACCATGAGTTTGAGCAGTTCACAAGGCCCCGAGGCCCT
TACATTTCTTCTTGGGTTAGGGAATTTTACACAGCTTATGGGGAGTTGGTGCTCAAGAACAAGAAGAAGTCAAGCGAGTT
TAGACCGGTAAATTCGGTCATGGTTAGAGGCAAGGAAGTTGAGTGCCACAACGAGTATATTAACATTGTATTGGGTAGAC
TGATGCATTCTGCACTTCCCTACGAAGGGTTGCCTATTGTTCAATCTCTAGATGACCTGAAGGGTTGGCTGGCTACTCTG
ATTTCTGACACCACCCTGAGGTGGATGGATGCATGGGGACCTATTGAGAAAAGGGACTTGAACATCGCTGCCAGGTTCTG
GTTTGGTTTCATCAGCAGCACCATCATGCCATCCCAAAATGAGTCCATTTTGCGCCATCCTAAGGAAGCTTGCCTTGGTT
CTATCATGTCCAGGAGGCGCTTCGATCTGGGCTGATGATTTCACAAGAGATGGCTATGAGGGCCAAGCAGAAGCTGACTT
CTCTGCCATTCCCAGTCTTGATAACGGAGTTGTGCCAGCGTGCTGGAGTACCTTAGGATACTACAAGGGATATTGAGGTC
ACCCCATCTTCCTCCACTGGCATCTGGCATATTGAGGCCGAGTTCACACGAGAGAAGGTTGACAAGAGAAGAGCAACTCC
AACAGATATATCTCCGGAAGTTGATGTTGACTCGTTACCAGCAGAGTCACCTTCACCTACTCTGACCTCTGAGCCTTCAG
GTACATCCACTCCTTTCTCTTCTTCACAGGTCCTAGGTGTTTCTTCCTTCTCCAAGCCTGCCAGGATGACAGCTGGCCTA
TTCAATGGATGTGAGAGCGACTCGATTAGAAAGATCCATTCCAGGGATGATCGATAGTGCTATCTTGGCTGCACTGACCC
CCCCTTAGGGCCTTTGTTGATGATCTGGCTACTAGAGTCACTACTTGTGGGAGCAGACAGGGGGAGACATCCGAGGTTTC
GACTTTGAAAGCTGAAATGACAGATTTGAGAAAGGACGTAGAATATTTGAAGTCTACCAACTTCACTTCATTGATGAGGG
GTGCAGATAACGAGAATGCTCATAAGACCTTGGGGATTCCTCTAGCTACCACCAGAGATGTACAGAGGGGTGGTATAGCA
TATGAGAAGTCGGATGAAGAGACCGACGAAGAGTTGATAGCAGTACATGAGGAGGAGATGATGGAGAGCTGATAGCAGAG
CATATTTAGAGATTTTTCAGATCTTGTGGGGACGATTGTGCAGCCGGTGATCCAAACATCACCGACTGAGACGTCCACAG
CAGCCCCTAGTGGATCTGGCACTGCTATTCCCTCTGAGGTGACTCCGGGCACTGATGCCCAAGTTCATACTGAGTCCCTG
ACAGATGGAGAGACTGCATAGACATGACTTTTCTTTACCTCCCTCTCTATCTTACTTACTTTTACTTTTGGATACTTTTA
TTCGTATTTGAGGACAAATTATTTTTGTTTGTGGTGGGGTGAGGCCCACCTTTGTGCATATTTATTTTGATTATATATTT
TGGGTTGTGAGCTATTGTGGTGTTATTACACTGCTTTTTTGGTGGATGTTTGAGCTTGTGGCTCCTCATTTTAAATTGCA
AATGATTTTGACCCTTTCGAAAAAAAGTTGCCACCTCTCATGTGTTGAATGTGGTTGTTCTTTTACAAAATTTGAGTCTC
GATCCCGATCAATACCAATGACTTGAATAATGCTCTCAATCGAACGAACATGAATGTGCGGCTACGATGAGGCCAAATGA
AGTTGCATAAACAATATGTGAACTATTTGCATCTCGTTATGACTAGCCTAGTATCGAATTGAGTCTCTTGTGATGATCAT
TGCACACTAGTAAAAGTGTGGAGTCTTGTTTGACTTGTAGTGTCAATGCCTAGTGTGATGAGCTTACATGTGAACTATGC
ATGATGGATCCTAGAATTTGCCCCGTTGGTCCGGTCAACTAAGTGATGTTATCTCTTGATATGATCTTAGGCAACTTCTA
AGAGTGTGAGCCAATTTGTTATATAACTCTTTTGTGGCCTACCTTGTGAGTGTGTGAACCGCTTTTGAACACCCCTTGAG
CCTTACGTTCCTTTGGAAGAAACTTGATGAAAACTAGACCTTTCTTTATCCATTACCCATAATCCTCTTGATTTGTGGTT
GATTGAAAAGCCTAAGTTGGGGGTGTGGTGGAAAGAAAAGGGAAAGTCAAGAAAGTCCATCTTACCCATGGTTTTGAGAA
AAATGGAACCCCTCCATATAAAAAAAAGAAGAAGAAAAGAATGAAAAGGAAAGTTGTGAAATAAAGTACAAAAGAAATGG
GGTTTTCGAACAATCCATGGAGAGTGAATAATAGGATGACTTATGAGCACTAAAGAGAATGATGACAAAAAAGGAAAGAA
AGTGTTGTGAACACAACATTTCATGAGGATGAAAGTCACTGAGCCTAAATGATCATACATTTGCACTCAGCCCCATTACA
AGCCTTGAAAAGACCTTTTTGATCTTGAGTGAGCTGAAACAAATGTTGATCGGAAAATAGGGGCAAACCTATGGGTGAAA
GTATGCATCGTGTTCATCTTTGTGAGTGAGCGTTGCGTTTGATTCTGAAGCTTTAAATTGTAAACCATTGTGTGTGAATA
TGGAATCATTCCTTGTGTGAGGGCATTTGAACACTTGGTTGAGCTTGAACTTGCATTTGAAGCAAGTATTGTGAGCATGA
GATTTTTTGATATTGGTGAGTCAAAACTTGAATCTTTGAGTGCACATTTTATATTTGCATAAGTAAATTGAGTCTTGTTG
AGTGCATTCATGATTGAGTCTTGTGTAGCACTGTTCGAGACACCCTTTTTGAACTGCTGAACTTGAGTTTGCTTGAGGAC
AAGAAAAAGTTTAAGTTGGGGGTGTTGATGAGTCCACAAATTGGACTCATTTAGGGCTATGTTTTGATAGAATTAGTGTC
CTCAAATGCATAATTTGTCTCAATATCTTATGAAAACCCTTAAGTTTCAAGTATTTGGAGTTCGAGGGAAAGCATTGACA
CTACTTAGCAAAAAGGAACAAAAGCAGCTGAAAGAACGAAGAAATGAAGATCTGAGAATCGTCGAACCCGTTCGGCGAGT
CGCCAAAAGGTCTTATCCTCGCCTTTTGTTCCAATGTGTTGAGCCTTGAAAGAAAGGATCAAATCGAAGGTGAAAATGAG
CAGTCAGCGTATCACCGAGCAATTCCACGAAGCAATTCTATGTCACCTAATGATCCAAAACACGACGATGTTGAAGGCTA
ATGCAAGACGGCGATGAACTAGACCAAAGGGCGGATCGCCGAGTTGATTGGCGATTGGCGATCCCGACTAACTTCACTGA
GTGCTCCTTCACAACACATTTTCTGAAAAATATAAATAGTAGTTGAAGTTTTGTGGTTTAGTATCAGAGTAGAAATTATT
ATTATTAAGTTTTATTATTAAGTTTTAATATCAAACTTAGAATATTCTCTCTAAGCTAGGAGAGGGTTTTGAAGAACTTG
AAGATTCAAAGGGTTTCAACTCCAAGATTTTGGACTTGGATCTTGTGTATTCTTCACTTTTGACTTGTTTTAAGACTTAA
TCTTACATACCCATTGATGGAAACTGAGATTGGTATACATTTTTACCTCTTTTACATGTGTAGCTAAACCCCAATTCTTG
GGGTGTGATTTTATGAATATGGGTTAGATTAATTGTTGGGTCTTGCTTGCTGATAGTTTATTTGTTGTTTAGATGTAATT
TAGTTTAGTAGTTGTGTTGGAACTTAATGAAATTGTAGTTGCAAATACGATTTCACCTTTGTGTTTTCAGCTTGCTCGAG
AGAAAGGTCGTAAAACTAAGACTACTAAATTGATGGCTAGTGGGAGTGGGTCGACATAGCCCGAGAGAGTGAACCCTAGT
CCTTCTCCCACACACTCAGCTTGAGAGAGTGAGTGGGCTAAGGCGGAGGTTGTTCTTCATGCGGCAAGTGGGTGTCCGAG
AGGAACCCATTTGATTCGGGGTAAGTTGCTCGAGAGAGAATTTACCCCCACTATAGTCTAGCCTAGTCACAAATATTCAA
CGGATTTACTATCAAAAACATGTACCCCAATAGTCTAGTCTAACTCGTATTCCTATCACATCCCAAGAATCCCGTCTCTG
CATCCGTATCTCTCTTTATTTTCGCTGATTTTGCTCTTTACTTGCTTACAAACCCCCATTGATAATTGACACTCGTGTCA
AACCCTTTAATTTGTCATGTCTTCATTCGATAAAGTGTTTAACTATGATTAGTTTTAGCACTTTCGCGCTTAACCACTAA
TTTTCATGAACCACTCCCTTGGGACTCTATCCCAACCCTTGGTTGTGTTACTTTACTATTGTACGATCGTAGACACTTGC
ATTGGAAGTTGTGTCTTGATTACACAAACATCAGTTACTTAAGTAAGTTCAAAAGGGGGGCCGATATTTATACATATGAA
AGATTTGGTGGAGGCTTAATTTGTAAGATGGTGGTGACGCTTGTGAAGATTCTGAGAGGAGGAGAAGACTAGTTTTGGAA
ATAATAAATTAAAAGGGAATCCTAGTTTTTGGTGGCGCCACGTAGGCGGACCTAGAGTTCTCTTTTATATATGAATATGA
TTAATTAAAAATATTTACCATTTATAGTAATAATATTTTTTTTCACTTGAGCACTAATAATACAATTTTAATACATATTA
CAAAAAACAATTAATAAAACACATATAATATAAGTTTTATGGATAGATAATATAATTGTCACATATTTTAATACGCTTAT
AATATATTGTGTCAATTTCTTACCAAATAAGATTAATATATTTTAAAACACTTATAATATATATATTGCAGATTTGTCAT
TGTATTGTTATGTATTGCTATGAATGGTAATAAATAAAAAGTCGCTAAAATTTGTAATTATTTATTAAAAAATATTCACC
CAAGTAATTTTTCCTTAATAATACCATAGATTTCTAGGTATTAGTAATGCAAATGAATTTAATGCATACATTAACATGGT
TAAAAACTCAATTACCCTTCAAAGCTCCTTTTCCATCTTTTTCATCTTAATTGTGGAGATATTTTTATAAATAAATATTT
TTATACAATACATGTTACTTTTAATACACCAAATCAAAAAATACATAAGAAATAGTCTATGCATAACTAATACAAGCAAT
TGTTTAAGCATTCTCTAAGGTCATTTAATTTAATTGTAGGAAATTTTAAATTTATTATTAGAAATTTAAGCAATTGTTTG
AATATATATCTGTGTGTGCGCACATGGGCGCGCGTGTGTGCATGCGTGCACGTCTGTGTGTGATTTTTTATTAGAATAAT
ATTATAATATTATAACAGATAAAGTTGTGTACTAAAATATTAAGTTAATATGATTATATAAATAATAATATTGTATTATT
ATAATAGTTAATAAAAAAAGTTTACAAGTGAATAATAAATTTTATAAATTATTTGTATTTATAAAAAAATATGATATTTA
AAAATGTCTGCACAACGCACAAATACAAATACTAGTTCCCTTAATATATTAGAAATGATTCAAAAATATTTCCTAATTCT
AATTATGTATGTCAATAATTATTATTTTTACTGTACTTTGACAATTATTTAGTTTTCTTTTGATTTGTATTTTTTTTTAA
AAAGATTCTTGCTTGTTTGTCTAAACATTTGTCTTACTTATAGAAGTATTTGCTTTAAAAAATATATGAAATATCATGTG
AATTAATTCGAATGTATATTGTATTAAATATTGTCTTAGTCAAGGAGGACGAGTAATTTCTTTATGTATGCCCATATAAA
GATATTTTTGTTGAAATTTTACTATTTCACTTAACATAATTTATACAAAAATTTTAGTAGTTTTAAAAGACCAATTTGCT
AAATAATGGAAAAATATATATAACTAAAATGCTAATAGAAGTAAAATAAATTAAAAAGTGGAGTTTTAATTTATTCAAAT
TTGAAGGCTAAAAAGAATTCTGAACTTGTAGTATTTTTGAACCTTGTGTTTTGTCAACAGTGCTACCCGACTAAATGTGT
CGGGTCGGGTCGGATGTGGGCATACATTGGGTCATCAATTGAAATTACAGGAAGGAGAAGAAGTATCTGGAATACTCTTT
TCTTGTCGAACAAGATTCGCAAGAGAAATCTGAATCCCTTTAAATACTCACCGGCATTTCAAATTCCGGTAACAATTCCA
TAAAAGAAGACCGGGAGAATACAAATTTCAGTCAATTCCTTTGTTTCTACAGCTAAAGTATAATCAAAATCAAGAATGGA
AAGAGGAAGGGGAAGATGGAGTTCAGTTTCATGTGGGATGCTACCTCTATTAGCGCTGCATATAGTGACCGAATATTACA
GGCTGGAGAGAAAACCACCAGTTACAGTAGCACTTGTTGCTGTGCTGCTAATAAAATTATATACTTAAGGCCCAGTTTTC
TTCATTCTATACTTCCTACCATTAATCAAGTATGGTTTAATCCCCATCTCATTCTTAAGGTATGAACCCATTTTAATTTC
TTGCTTTTTTTGCTATATTATATGGATGGATTGGGTGTGATGCTGGTATGGGTCCTTCGTGTAAAGACTACTTTTTCAGT
AGAAGATTATGCCAGATTATATATTCAAGAGATAGTCATACTTCATGGAGTTCCGGTGTCCATCATTTCAGATAGAGGTG
CGCAAGTCACCGCACAATTTTGGAAGTCTTTTCAGAAAGATTTGGGTTCGAAGGTAAATTTGAGTATTGCATTCCATCCT
CAAACTGATGGTCAAGTAGAGCGTACAATTCAGACTTTAGAGGATATATTGAGGGCGTGTGTGATCGATTTGAAGGGCAA
TTGGGATGATCACTTACCTCTCATCGAGTTTGCTTACAACAACATGGACCACTCTAGCATCCAAATGGCTTCCTATGAGA
CTCTTTATGGGAGAAGATGTAAATATCCTATTGGATGGTTTGAGGTTGGTGAAGCTGGGTTAATAGGACCAGAATTGGTT
CATCAAGCTATGGAGAAAGTGAAGATCCTTCAAGAAAGGTTGAAAACAGCGCAGAGTTGTCAGAAATCCTATACTGATGT
TAGGAGAAGAAACTTGGAGTTTGAGGTGGACAATTGGTTTATTTGAAGGTTTCACCCATGAAGGGTGTTATGAGGTTTGA
CAAGAAAGGGAGGCTTAGTCCCCGGTGTATTGTTCTTTACAGGATATCTAAAAGAATTGACAATGTAGCTTATGAGTTGG
AGCTACCGTCAGAGTTAGCAATAGTTCATCCGGTATTTCGCATTTCTATGTTGAAGAAGTGTATGGGCGATCCTTCACTT
ATTATACTGACTAAAAATATTGGTATTAAGGACCTCCTATCTTATAAGGAGGTACCCGTTTAGATTCTAGATCGTCTGGT
TCGCAAGTTGAGGACCAAAGAGGTAACATCAGTCAAGGTCTTATGGAGGAATTAATTTATTGAGGAAGCTACTTGGGATG
ATGAGGAGGATATGAAGAAGAGATACCCACATCTCTTTCCTTCCGGAGAAATTCCAGACCAATGTAATGATCTTTGTAAA
ACACTTTTTTAATTGATATGTTGTGTTGTGTTAAATTGCATGTTGGGTGTTTAGGATGGGTGTTAGATGTTACCATCCTT
AGTCTGCTTAAAGTGATCTCATTCCAGGACGAATGTTTTCAAGGGGGAGATATTGTAACATTTCGATATTAGAAAGAGTT
AAATCTAAAAAGAACTAATTTGGATAGAGCCTTGAGAATTTGGCAAGTTATGCTTAAGTTGTGAATTTTGGATCAACTTC
AAATGACCATAACTTTTAGTATAGGATAAGTTAGGTGCCACATAAGATGTCAAATGAAAGGGCTTTGAACCTCTTTTCAA
CGCCACCAATTTTGCTAAATTTTGAGTTCGGATGAGGGAGATATACTTGTTTGAAGTCAGCCTGTTCAGTTAAGGAAATT
TACCTAAATTAATGAGAGGTATTTTGGTATTTTCCTTACCCCATCAACTTTAAATGCTTTTAGTAATATTTTAGGGTCTA
AACTGATTTGAGTCAGTTTTCACAATCCTAAATACTCTTTGGATTTTGAGAGGAGTTCAAGAAGAGGACAAAAGGGAGAA
CGTTCAGAATCTTGCAATCTTCAAGGGGTTTTCACCAGGGATTTGATCCTAAGAGGTATGTATGCTTCCATAGTGATGGG
TTCGTTCACCCACACGCCAAACATGATTTATACTATCGAATTCATCCATAAAAATTGAGAAATTTGAGTTCTTGATGAGT
GTTCACCCACACACCAAACATGATTTATATTATCGAATTCATCCATAAAAATTGAGAAATTTGAGTTCTTGATGAGTGTT
CTTGAAGTTTTGTTCTCCATTCTTGAATTATGATGTTTGGTTGAGTTCTTGAGGCAAAAATCTTGTCAATGAGTATTGTT
CTTAAAGGTTTTCGAGTAGATTTCCATGTAAACAAGTTGAGTAAACGAATCTAAGAGGGTTCGGAAGAAACCAACTCGAT
TCTAGGCGAATTATGGTTAGAAAACGAGAAAGAAAAGTTCGTCGGATATTCTGGGCAGGGGCTGGCGTGCCGCGCTAGCA
GTGCGCCAGAACTGCGCCTCTAAAGTTCAAGGGATGGCGCCCCGCACCACTCAGTGCGCCAGGGTCGCCTGCCCCGTCCT
TTTTTTCGTCGGTTGTCTCGCCTAAGTTCTTTTAGTGTAACTATTGTATCACTTAACATAATTTATACAAAAATCTTACT
AGTTTTAAAAGACCAAAATTGTTAAAAAAAAATTGGAAATATATATATAACTAAGATGGTAATAGAAGCAAAATGAATTA
AAAAGTGGAGTTTTAATTTATTCAAATTTGAAGACCAAAAGGAATTTTTAAAAATATTTTGATATCAGAAAAATATTATA
TTTATCAATAAAAAATAGTATTTAATAGTTGGTAAATATATTTTTAGGTAAAAAAGAATAAATTTGAATTATTTCTAATT
GGTTAATAATGTTTTTAAATCAAATAAGTGGGAGTAGAACACTTTCGAATTATTTCTATATGTTAATGATATTTTTGATC
CAATAGGTTGAAGGAGAATTCTAAACCATTTGTAATACTCCCTTCATTTTAAAAAGAATGATCTAGTTTTCTTTTTAGTT
TGTTTAAAAAAGAATGATTTTTTTTTTGTAACACTTTAACTTTAACTTCAATTTGATATGTTTAAGACCACAAGATTAAA
TGACATTTTGATATATTTGACATAACTTTAATTTAGAACCACAAAATAAAATTTTTCTTTCTTATGTTAAACTATGTTCC
AAGTCAAATTATGTCATTCTTTTTGACGGAGGGTAGTAGTATTTTTGAACCTTGTGTTTTGTCAACAGTACTACCCGACT
GAATGTGTCGGGTCGGATCAGATCCGGTCATCAATCGAAATTACAGGAAGGAGAAGAAGTATCTGGAATACTCTTTTCTT
GTGGAACAAGATTCGCAAGAGAAATCCGAATCCCTTCAAAAACTCATCGCCATTTCAAAAGTTCCACAAAAAAAGACTGG
AGAACTTTTTTTGTTAATACAAATTTCAGTCAATTCATTTGTTTGTGCAGCTAAAGCAGAATCTCTCAAAATCAAGAATG
GAAAGAGGAAGGGAAGATGGAGTTCACTTTCACGTGGGATGCTACCTCTATTAGCGCTGCATACAGTGACTGAATATTAC
AGGCTGGACAGAAAACCACCGGTTACAGCAGCACTTGTTGCTGCTAATACAATTATATACTTAAGGCCCACTTTTCTTCA
TTCTATACTTCCTACCATTAATCAAGTATGGTTTAATCCCCATCTCATTCTTAAGGTATGAACCCATTTTCATTTCTTGA
TTTTTTCGCTATATTATATGGATCGTGCATTTGTTGGATTGGGTGTGATGCTGGTATGGGTCCTTCGTGTAAATTGATCA
AATTAAACTAAAAATTGGAAGAAGAACTTCATATACTTGTGTAATTGCTTGAAGGTGCTGTGTAGAAACGGGCTGCCATA
GGTGGTGTGCAAAATTTTCAAACTAAACCAAAATTTTGCAAAAAATTATATTTGTATCTGAAAGTGATATATTCAGGGAG
TTATACTAACTTTAGAAAATACCTAGATTTATGGGGAGACCATGGGCTTACATGTCCCATAATGTAGGCTATAAATTCGC
CACTCTTTGGATTGACTTAAATAATTGATTATCTTTAACAAAGACATATTCTTAGCAAGTTCACACTTATTCGTAGAAAG
GAATGGTGGGTGTTATGGTACTTTTGTGTTTGTTCATTTAGGATGTTGGAGCCATCCTATGTTATTGAATATCTAAAAAA
TGACTATGCGACCAGTGTTGTCAAAGGTGAAAAGTGTTAAAAAAAATTCTCCACATCTATTGGGGCTTTAAGCACAAATC
CAATTAACTCACAGGGCTTTTATTAGTAGAAATATATATGTAAAATGCAAGAAAAAAGTAACTTAAATTCATAATGATTT
CCTTAACAATTGATATATCCTTTTACCAATCATATTTGTTGTTTAGTACCGCTCTATTGTATATAGTACTTGTGGACAAT
GAAGTGCATGCCTTAATACCTTGTGCCTCACTACTTAAGTGAGGCGAAGTGCCTACACCGAGCTTCAGGGATGAAGTGTG
CCTCAGATGAACCTTTGACTTCACTTGATGCAACTCTTAATTCGTTTTATGCCTAAAAAAGGTTTATTTTAATCAGGTAA
AAGGGTGTTGATGTCCAAGTTTGAAAATTGTATTGGACTGTCTTCGGTTTTGGCCTAAATATTCTGTCCCCTGGTGCTAT
CAAATTGAGGATTCTTAAAGCCCCAATTTGAGAAATGAAGTGGCTATGCCAACAGTTTTGGTGTTCTGTTTAATTTTTTC
TATTTTATTGTTACACACACTTCAGCATATCATCTATCCAACAATCAGCAGCAAGAAAGGGAGAGGTACAACATAAAATA
GAAGGTCTTAAAGAATTCATAGCCTTGAATTTTAACTTAACAATCAATTCTTCCCTTTCAAAAGCATCAACTCTCATCTC
ATATGTGGCAAATTAAGAAATTAGCTGTCCAATCACAATGATGAAGTCGGAAGTCTCTGTGTTGTATTTTGGCTGTCCAA
TCACAATGATGAAGTTGTGAATTCTATGTGTTGTATTTGAGTGTTTCTTTGTATATATTGCATTATTTTTTCATGATAGA
TGGAGTGCCATTTTTTAACCCTACTCTAACATTACCACTCATGTTTTTATGTGGTTATCGAACAGGCTTTTATGTGGTTT
TCCCTCTTAAATTAGTTGTTTTCACTATAACTCTGTCCCAGAACTTCTATTTCATTGTTTGATCGGTGCAGACAAAGATG
CTCTCAGAATAATAATGTGTTTTTTCCATCATGAGTAGAAATGACGTGGAAGGATAAGATGGCAGGCATATTTTATCTAA
CCGATGTGTCATATCATTGCATCAGGACATTTATGGTATCTCTTGAACAAGTGAGTGTAGAGTAATGGCCCTTGATATTA
CTGAAGAAAATGTCAATTCCTCCTTACAACTGATTGGGTGTGTGTTTAAGATTTGCATGTTATTGCTTGATTATTTTATT
TTGGGAAAAAGAATAAATATACCCCCGAACTTTAAAAAATGGTATGTCAATACCCTTCGTAATACTTTTCGTTCATCAAA
GCCCTTGCCGTCCAATAATCAGCACACATTTAGCCCTCCCACTAACGGAGCACTTATTGTGTACATGTGGCGCAATCCTA
CGCCACAACCCGAGTTGACCAATTTTTTAACCCAAATTTCAAAACCTACCCATAACCCATTTAACCCACCCGATTTACCC
ACAAATAAACCCTCTAAAATCCTAAAGAAAAATGAAAATCCTTATTGAATTCATCAAGACCCTGATAGTATCCCTATGAA
CATTAACATCATTTTTAATCTTCTTCGCACTTTGATAATCCACATACGCACCGCTAGCAACCGGCGGTGGCCAATACCCA
CCCCATCCGTTATTACTGTGAGGATGATAATAAAGAGGATACTGATTTTGATATTTTACAGATCTAGTACCATAACTGGA
CTGACTGAAATTAAAAAGGTAATTCGAATTGGAAGGAGGCGGGTAGTTGGGTGGGGGAGGAGGAGTTAGTAAAGGATAAG
GGTTTCGGGAAGGGGGAGGTGTTGTAGAAGCTGCAGGTACGGAGTAGGTTGGGTGGGGAGGTGGTGGGGGAAGGGAAGGA
AAGGGCAGAGCAATAGAAGAAGAAGGCGGCGGCAGCAACGGAGGAGGAGGGTGGTGGAGGTGATGATTTTGATGCCTTTT
ACTCCATGAAATTCCCATTTTTTCTTCATTGCAGGAACCATAGGAACAGTAGAAGAAGAATTTTGAAGAAATCAACAGAA
GAATTAGAGAAGAAGAATTACAAAAAAGAATAATGGAAAATGTGGGACCCACGTTGTTAAGGGAAAGTGATTAGTATGTT
AAGTTGTTGAAAAAATAATTTCAAAAATTAAGCTTTACAAAAACAATTCATTAATTAATAGAAGTATTACAATAAAATTC
TTATTATAATCGTATTTTTTAAAACGTGTGTAAAGTTTAACATAAATAAATAAACTTTAGGATTTTAAAGAGTTTATTTG
CGGGTAAATCAGGTGGGTTAATTGGGTTATGGGCGGGTTTTTGAAATTTGGGTAAAAAAATTGGTAAACCGGGTTGTGGC
ATAGGATTGCGACACGTGTACACAATCAGTGCTCCGTTAGTGGGAGGGGTAAATGTGTACTGGTTATTGGACGGCAAGGG
CTTTGATGAACGAAAAGTATGACGAAGGGTATTGACATACCATTTTCGAAAGTTCGGGGTATATTTGTCCTTTTTTCCCT
TTTATTTTTGACAAGACATCACTTGATATAGCTTTAAGGGAATGAGAGAGTCAGGTGATCAAAAGTTGTACTAATATTTT
TCTCTGCTGTTCCATGATGTACAACATTCTTTAGTGTATTAATTGTGGCACCTTTCTGAAGTTTTGGTCCAGAAAGGATC
TTGTTAGTGTTCATATGATGGTTACTTTTGGATGTATCATTTCAGTTCACATTTCTAACTCCATTTGTTCTTTCTGTAGA
TATTACTTTTTTCCTTAGTGCTAGCAGATCATATGGCCAACTGCTTTCCTGAGCTGCATGTTTTAGTTTTTGGAAGGTCA
TGTGTCATATTATTCTGTTATTATTTGATGAATAAATATTTTGATTTTGCTTGTGCAGTACAAGGACCTGGAACGATTCT
TCCTGTCAGCATTCTACCATTTGGATGATTCTCACCTAGTCTACAATATGCTCTCACTTCTGTGGAAGGGGATTCAATTG
GAGACATCAATGGGAAGTGCAGAATTTGCATCGACAGTTGCAGCCTTAGTTGCTATGTCCCAGGGCATCACACTATTGCT
TGCGAAGTCACTTCTGCTGTTCTTTGACTATGAGAGGCCCTACTATCAGTAATATGCTTTGGGGTTTTCTGGTGTTCTCT
TTGCCATGAAAGTTACTCTCAATGAACAATCAGATGATTATACATATGTTCATGGGCTGTTGGTACTGACTTGTTACGCT
GCCTGGGCAGAACTGATTCTCATACAAATGTTTGTCCCTGGTGTCTCATTTCTTGGCCACCTTGGTGGAATACTTGCTGG
CCTTCTGTTTTTGCGTTTAAAAGCATTGTATTCAGGTGCAAATCCACTGTGGACAATCATCAGAGGTCTTGGGCATGCAC
TGAACTGGCCTTTAAAGTTTGTGAACTGTTTATTCCTAAGGCAAAGAATTGGTGGTAGAGGAACCGTTGGCGGGAGACAG
ACAAGAGATACATCTCAAATGTGGAGATGCCAAGGATGTACATTTGATAATTCAGGCTGGTTAAGTGTTAGTGAGATGTG
CAGCACAAGTCGTACTGATGATGTGCTGTCATCTCTTAGTTCAACAGATGAGGTTCAAGATCTATCATTGGATGAGTTGT
GGCGTCAGAGAATTCAAAGATATGGTAGATGACAAGGGAGATTGGCTTAATAGCTTTCTCTGGAAGTGGTCATATTGACG
TAGGATTGTAGATCCTGAAGATGCCATAAATGATATCTTGTATAATGGCTGTGCTTATAGTCAGAGAAAGCAGTAATTAC
CTTACTGTTCAGGTACAATAGCTGTTCCTCTAACGTATATAAAGGATGAAATTTTGTAGACATTGTGTTACCCTTTATCT
TGTCATGCATCCAAAGAGAAGTTTCCGCTTTAGGTAATGCATGGGAATCCTTTGTTATGTCAAGCATTGACATTCTCTAA
CTTCCATTTTACTTCAATTGTGTTGTTGTGCTCATCACAATTTTGTCACAAATAGGTAGGATATTCAGCTTCCTGTACTT
GACCAGTGTAATTACTAATTACCCTTCCCAATTAAGGTTGTTTGAACGGTATGAGTGTTATATCTATCTATAATAACTAG
GAGCATCTTCAAAAAATTCCATGGGCATTGTGCATCGTTTTAGTCTCTTACTATATCTGTCATTAGCACACACTTTAAAC
GCCTGCTTTAGTGAAGGTAGCATGGATAGGTTGTATCTCTGTTGTATTTTGGATTAGGACTTTCTGGTTTAATTTCTTTG
ATCAGATAAATTCTTGATTGTTTAATTGATTATGTTTCATATAAATTGTGAAGTAGCAGTACATCACCATAGAGTTCCTC
TACATTAAAGAAGCACAAAGAAACAAAAAGCTACTAGAGCCTTATCAAAAAAAAAAACAAACAAAAAAGCTACTAGAGCC
TTATTAGTCCTTTTGTAGTAAATAAAAATAACATATGCAAAAAACATCGTTTACGTCTGGTCTTGGACATGGCATTGTTG
TACAGTCCTCTTGATCTCAAGTGTTGTCTTCCAAGATCAGTTGTATGTGAAACGACACTGATCATAACCTGTCAAATAAG
AAACTGGGATGAGTAAGATGAACAATAAGACATGCTATTTTATACAACGATAACACAAAAATTCTTTCCATTGTATTTAA
TGGAGTTTGAGAGTCTTACTTGGATCAACAGTGACTAGCATGGCAGTGCCTCCAAAGTCACAAGTTCCTCCACCCTGCTT
CTTTTTCTGCCAGTAGCTATTGAAAGCATAAGAAGCATGAGAAAGCAGAGTAGTCGGCTGGTAACACGCCCCATTGGGTT
GTATGGCATCACAGCCAGCACCAGAACCACAAGCATAGTCCAATGCCTGCTGAATCAAGTCTGCTGGTACCGTTGGCTTA
GCCACACACCAAACAGCATTTTCAGGTTTCTTAGAAGGAGGTGGTGATGATGAATGACTACTATTTGGTGGTGGCTGATT
AACTGCTGGTGGCTTAGGTGCATTATGCTGTGGGGTTTGTGCAGTTGGAGATGGTGGTGGAAGAGTGGGAAGTAAAGGTG
TTGGCATAGCACCAGGAGTAAGAGGAGGAGTGATTGTCCCATATGGAGATGAGTTTTGTGGACTCGGTGGCACGGACTTC
AAAGGAGTAGGAGGAGTGGATATCCCCAATGGAGGAGAGTTGATTTGAGGACTAACTGGTGGTACAACTCCTGAAAGAAG
AGGAGGAGGAGGAGGAGGAGGAGAAGTATAGGTTCCATATGGAAAAGAGCTTTCTGGACTAGTTGATTCAACCTGGAGGA
GTCGTAAACGCTGGTAACGTCCAAGGCTAGGAGTAATCCTGGCTCTATCTGCATTTTCCGGCAAAAACAAAGGCACATGA
ATTTAGCAGCGGATTAAACTTGACGTTTGTTATTATGAGGCAATTTATGTATTAGTTTATGCACAGATTATTATGCAAGG
TGTAGTTATTCTAATACATGTATAATATTTCTCCTAACGAGCGAGTTGACAAGTTGAGCAGAACCCAAACCCTGATATGT
ACGTGGGGAAAACAAATAGGGAGGGGTTGAGTTAAATATACATTTGATGAGAAGCTATCTATATTCTCTCAGCTCAATAC
CACAACATTTGAATTTTCTTGTATTTGCATACTTACCACTTAAACCAAAGGGACTTGAGGCTACTAGCACTTGATATGTG
CTTAAGGCTGCAAGAATGTAGAATTTCATAATGCTGCTTCTTGAATCCATGATAGTCTCTTGAGCTCTGGTAGGCAGCTA
CAAGTATTGAGACCTGAGAATAAGAAGAGGTAAAGTGGGGTCCTCGAACAGGTAAAAGTCATAACACAGTAAAATTATAT
TTTGCTTTACAAGCCAAGCCAGAATATATGTTTTCTTCCAATGTCAGGAAACTAACTAGTAAATTAAACAAAAAAGGTAC
TCCTATCAAGCAATAGTTTCTTTTCGAATCTATCTTTTGCTTCCCACCTACTCCAATTTAGCCTGCTCCTAGATGCAACT
TTCACATAAACATTGATTACAATCATTCTCCAGCCAAAACAACACTCAAAATTTTAAGTAAAGCTATGCCACAACGTAAC
TAAGCTAACATGCAAAAATGTAGGATGTGTGTCTTTACTTGTTCAATTTTATATAAGTTTTCAATAAAATATACTTGTCT
TGTCCCATATTAGTTGTAATATTTCGCTTTTCGAGAGTCAAAGTATGTTAATCTAAATAATTTGTTTTATATATATCATG
TTGACATGAGAAAATTGTAACTTGTAGTACTTTTCGTATAATTTTTGAATATATAAATTTTAATTTTTAAATATCGTACT
CCCCGTCTCAATTTGTGTGAATTTGTTTGATTGGACATGAAATAAGAGAAAGAAAAAGGAAAAATTACCTATATGCACAC
CTTTNNNNNNNNNNNNNNNNNNNNNNNNNNNNNNNNNNNNNNNNNNNNNNNNNNNNNNNNNNNNNNNNNNNNNNNNNNNN
NNNNNNNNNNNNNNNNNNNNNNNNNNNNNNNNNNNNNNNNNNNNNNNNNNNNNNNNNNNNNNNNNNNNNNNNNNNNNNNN
NNNNNNNNNNNNNNNNNNNNNNNNNNNNNNNNNNNNNNNNNNNNNNNNNNNNNNNNNNNNNNNNNNNNNNNNNNNNNNNN
NNNNNNNNNNNNNNNNNNNNNNNNNNNNNNNNNNNNNNNNNNNNNNNNNNNNNNNNNNNNNNNNNNNNNNNNNNNNNNNN
NNNNNNNNNNNNNNNNNNNNNNNNNNNNNNNNNNNNNNNNNNNNNNNNNNNNNNNNNNNNNNNNNNNNNNNNNNNNNNNN
NNNNNNNNNNNNNNNNNNNNNNNNNNNNNNNNNNNNNNNNNNNNNNNNNNNNNNNNNNNNNNNNNNNNNNNNNNNNNNNN
NNNNNNNNNNNNNNNNNNNNNNNNNNNNNNNNNNNNNNNNNNNNNNNNNNNNNNNNNNNNNNNNNNNNNNNNNNNNNNNN
NNNNNNNNNNNNNNNNNNNNNNNNNNNNNNNNNNNNNNNNNNNNNNNNNNNNNNNNNNNNNNNNNNNNNNNNNNNNNNNN
NNNNNNNNNNNNNNNNNNNNNNNNNNNNNNNNNNNNNNNNNNNNNNNNNNNNNNNNNNNNNNNNNNNNNNNNNNNNNNNN
NNNNNNNNNNNNNNNNNNNNNNNNNNNNNNNNNNNNNNNNNNNNNNNNNNNNNNNNNNNNNNNNNNNNNNNNNNNNNNNN
NNNNNNNNNNNNNNNNNNNNNNNNNNNNNNNNNNNNNNNNNNNNNNNNNNNNNNNNNNNNNNNNNNNNNNNNNNNNNNNN
NNNNNNNNNNNNNNNNNNNNNNNNNNNNNNNNNNNNNNNNNNNNNNNNNNNNNNNNNNNNNNNNNNNNNNNNNNNNNNNN
NNNNNNNNNNNNNNNNNNNNNNNNNNNNNNNNNNNNNNNNNNNNNNNNNNNNNNNNNNNNNNNNNNNNNNNNNNNNNNNN
NNNNNNNNNNNNNNNNNNNNNNNNNNNNNNNNNNNNNNNNNNNNNNNNNNNNNNNNNNNNNNNNNNNNNNNNNNNNNNNN
NNNNNNNNNNNNNNNNNNNNNNNNNNNNNNNNNNNNNNNNNNNNNNNNNNNNNNNNNNNNNNNNNNNNNNNNNNNNNNNN
NNNNNNNNNNNNNNNNNNNNNNNNNNNNNNNNNNNNNNNNNNNNNNNNNNNNNNNNNNNNNNNNNNNNNNNNNNNNNNNN
NNNNNNNNNNNNNNNNNNNNNNNNNNNNNNNNNNNNNNNNNNNNNNNNNNNNNNNNNNNNNNNNNNNNNNNNNNNNNNNN
NNNNNNNNNNNNNNNNNNNNNNNNNNNNNNNNNNNNNNNNNNNNNNNNNNNNNNNNNNNNNNNNNNNNNNNNNNNNNNNN
NNNNNNNNNNNNNNNNNNNNNNNNNNNNNNNNNNNNNNNNNNNNNNNNNNNNNNNNNNNNNNNNNNNNNNNNNNNNNNNN
NNNNNNNNNNNNNNNNNNNNNNNNNNNNNNNNNNNNNNNNNNNNNNNNNNNNNNNNNNNNNNNNNNNNNNNNNNNNNNNN
NNNNNNNNNNNNNNNNNNNNNNNNNNNNNNNNNNNNNNNNNNNNNNNNNNNNNNNNNNNNNNNNNNNNNNNNNNNNNNNN
NNNNNNNNNNNNNNNNNNNNNNNNNNNNNNNNNNNNNNNNNNNNNNNNNNNNNNNNNNNNNNNNNNNNNNNNNNNNNNNN
NNNNNNNNNNNNNNNNNNNNNNNNNNNNNNNNNNNNNNNNNNNNNNNNNNNNNNNNNNNNNNNNNNNNNNNNNNNNNNNN
NNNNNNNNNNNNNNNNNNNNNNNNNNNNNNNNNNNNNNNNNNTATCTGATACTTTATAATAACCACACATTGATACACAG
ATCTAAGAAGCCAACACATATGCGGCGCACTAGTAATATATCAAGTTGTAACTAGCAATGTATCGTTAATACATTAACAA
ACACATTAAAAGAAAGTGTGTGTCTTAATTATCCATGCCTCTATAATGATACATTACAAAAAATAAGAAGAACCAATTAA
CATATACATGATACTTTATAATAACCACACGTTGATACACACATCTAAAAAGCCAACACATATGCGGCAAACTAGTAATG
TATCAACTTGTAACTAACAATGTATCACGACTAATATATTAAATTTAATCCATTAAGCTGTCTGCTTGATTTCCTTCTAT
AATCTTTCATCTTTAATTTGTTTTTAGCTCAAAACTTTTTCATCTTTACAACAATTTACTCCTACAAATAAAATACACTA
TTTAGCACAATCCATAAAATTCATGCTCAAAAAGGATAATTAAAAGATCAAATATGAGGAAACTGATGATTAAATATATA
TAATAGCCTCACATAAATAAGTGCCCCATGAGTCCTGGACTGAGAGAGCGAGTGTGTATCATTAGGATATACATACATTA
TCTTACATGGCATTTCATTTTTTTGCATTGCACATTATTACCATTTGTGAACTTATGAGTTCATTCGTGGAACTTGTAAT
TGATGAACTTGATGTTGATGATCTATAAAAGTTGAAGTGTCGTTATTGAGCTATGTTCTTTGTAAATTATGAACTGTTAG
GTTTGATTGATTTTGTGTGGGTTGTTGTTGTAGAGGTTCAGTTGGAGTGTTAGTAGTATTCGTATTCTTACTTTACTTTG
TATTTAGTAGTTTTCTTGTCGAGTATTGTGTTGTTTGGTACTCACTCCTTGCTTCTACACTTGTGTTGGTTACATGCCCT
GATTTTCATGATTATCCTTCCTCTATACTTCATCCTAGGCTTTACCGTGGTCTTATCAAACCCTCTTGTTCCTTATGTAT
GTACTTTTTCTACTCTAGAAACAATGACATTGAGACTTGCATTTTTATTCATTTCTATTGTAATACATTAGAGTCTCATA
CACGTGACAATCATGTTTTGGGTTTTTTTTAAAAGTTGATTATGATTTCCCATATTATTATATGGTGTTGGACCTTTATT
CTTGTTTTGCTTCCACATTTATTGTTATTATTTAGGTTTTAGGCTGACTTGTCTTAGCGGGATACGACGAGTGTCATCAC
GTCCATTTTTGGGTCATAAAAGATGGTATCTGAGCCCAAGTTCATAGGTCTCACGTGTCGTATGAAGACGTATGTACTTA
TCTTCGAGAGGCTTTGAAGACTAATAGGAAACTTTCTTTTTGTTTATTCCTTCTTATCATGAGTGATTACTTTAGCTAGT
ACTAAGTGTGGAATGATATCTTGGTGGATTGCGAGTACTAGATCTTCTATTGGTGGTAGTGAAGGAGAGGTAGTGCCTGA
GCCAGTTATTGAGACCCCAACTAGGGGTAGGAGTCAAACCCGAGCTAGATGATGTGTTTGTGGAGTGACACCAGCCAAAG
GTCATGCCCATGGAGTGACACCATAAAGAGGTTGTGACACATAGTTCTCTCCTGAGCCAGAGGTTGATGAAAGAGAGGAC
CTACACCATTGCTTCAGAATACCTTATTGAGGGTGTTGGTGTGCTCGAGAACTTTACTCAGCGTGGTGGTACGAGAGGTA
CACCACGGGGTTCACAGACTAGAATAGGGGCTCAGACCTAGAGTAGCATCAAGTTCCAATGGATCAGGTGGGTCAACCAC
TAGTTAGTCCCGTGGTTGAGGTTTTCCCTGTATCGGCAATTAGGGTTCAAGGTGATACCTTAGTGGTTCCGACAGAGGAT
GAGCACCACAAGTATGAGAGGTTTCGGAAGATGGATCCACCCTAGTTTCTGTGTGGAAAGAGAGAGGACACTCATGAGTT
CTTGACCACTTGGCGAGAGTTACTGGAGATTGTGGGGTTAGTCGAGTCACATGGAGTCTAGTATGGTACTCTCAAGTTTT
GTGGGGCAGTGAGAGAATGGTGGAGAGTTTATTGGGGGTCCTTGCCAATTGGATCTCCACTAGTGACTTCAGAGATATTT
GCTAGTGTCTTTTATGACCGCTTCATTCGTTGGTACGTGAGAGAAGACAATCGTCTTAGATTTGAGAGTTTGAGGCAGGG
AAGCTTCACTGTTACTGAGTATAAGGCTCACTTCTATAAGCTATCTAGGCATGCCCTATCCAATATCCCTAATGAGGAGA
AGAGAGTTTACAGATTTGTGAGGGGATTGACTTATTCCATCAGCTTGGATGTGTTTAGATCAACCCATGATGGGGCTTCC
TTCCTGTCCATTGTGAGCACTGATTAATAAAGTTTCAAAGACACTTCATCCAATACTAAGCGTCAACGATCATTAGTTAG
TAATAAAACCCAACTAGTGAGTTATGGTTGAGTCCTAAGGGAGTGGTTTATAATCGAGAATCAATAGAAAATCAAGAATT
TTCTCAAGTCAATCATAGCTAAAAACATTTATGAAGAAAAACATAATTCAAGTTTGGGGTGACATAAGTGTCAAATATCA
AGGGGTTTGTAGTCGATTATCAACTAAAACAACAAATAACACAAAAAATACGAATATAGAGACGGGTTCTTGGGATGTGA
TTGGATTATGGGCTAAGGTAAACAACTGGGTAATTACTATTAATAGTAAACTGCAACAAATCAGTGAATAAGCTAGACTT
TAGTGGGGATAGACTTTCTTTCGAACAATTTACCCCGAATCAAATTGGTTTCTCTCAAACACCAATAAGCAACAATTAAG
CACAACCTTCGCTTTAGTCCATTCACTCTCTCGAGCTGAATGTGTGGAAAAGGGTTTAGGGTTCACTCTCTCGAGCTGAA
CCCATGACAACCCAATACCCACAGACCATCGATTCAGTAATTTTTGTTTTAAAACCTCTCTCTCTCGAGCAAGCCAAAAA
CACGAAATTAAGATTGTATTTACAACTACAATAACTGAACGAAATCACCTTTAAACAACAAATAAACTATCAATTAACAA
TACCAAGCAGTTAAATCAACCCATAATCACATCCCAATAATTGGGGTTTTAGTTAGACATGGTAAAAAAGTAGAAATCGT
TACCAAATTTTGTTTCCATCAACTAGGTAAGATTAATATTGTCTTTACAAAGGTCTAAGATGAAGAATCTTCAACACCCA
CTTCCAATTTCTTAGAAATGGAAATCTTCAAATCTTCAAAGCTAAGGAAAAAAATGTCTCTCTATTAGTTCTAAGCTCTA
AACTTCAAAAACTCAATAAAACTGAAAACTATTGAATATTAGATACTAAACAAAGAATTTAAAAATGTATTTATAGTTGC
CCAAAAATGTACTGCGAAGGATCAGTCGGCGCAATAAATCGAGATCGCCGATCCACTCGGCGATCCGCCCTTTGGTCATT
TTCATCGCCGTTTTGCTTTGGCCTTCAACATCTTCAAGTTCTGTAACTTTGGGCGATATGACACTACATCGCGGAACCGT
TCGGCAACACGACGACTGCTCCTTTCCATCGCCAATTTGATTTTCTTCTTCAGGGCTTGGCACTCTGGAACATTAGGCGA
ACTCATGGCCATTCGGCGACTCGCCCAATAGTTTAGGCGATCCTCATGCCTTCTTTTCTTCGTTCTTTCAGCTCCCGTGT
TCCTTTTTACCCATTAGTGTCCATGCTTTGTTCCTTAATCCAAATACCTAAAATTCAAGGATTTATATAAGTTATTGGCA
CAAAATATGCATTTGAGGACACTAAATCTATTAAAAATAAATCCCAGAATGAGTCCGAATCGTGGACTCATCAACACCCC
CAACTTAAACTTTTGCTTGTCCTCACGTAAGACTCAAGTTCAGTAGTTCAAATGGATGTCTCAAATAGTGCTACACAAGA
TTCAATCATGAATGCACACAAAAAGACTCAACTTACTTATGCAAGGATCCATTGTGCACTCAAAGATTCTAGTTGTGACT
CACCATTACCAAAGAATCTCAAGCTCACAATACTTGCTTCAAATGCAAGTTCAAGCTCAACAAAGGTGTTTAAATTCCCT
CACACAAAGAATGATTCCATATTCACTCACAATGGTTCAATCAATTATAGCTCCGAAATCAAGATCAACACTCACACTCG
CAAAGATGAACACAATGCATGATTTCACCCATAGGTTTGCCCTTATTTTCCAATCGACTTTTGTTTTAGCTCACTCAAGA
TCAAAAAGGTCTTTTCAAGGCTTGTAATGGGGCTGAGTGCAAAAGTATGGTCATTTAGGCTTAATGGCTGTAATCCTCAT
GAAATATGGTGTGAACAACACATTCTTTTCTTTTATTCATTATGCTTATTCATGCTCAAAAGTCACCCATTATTCATTTT
CCATGGATTGTTGGAAAACCCCATTTCTTCTTGCATTTTCACAACTTTATTCCACAACTTGTTCATTCTTTTTCTTTTTC
ATTATTTTCTTCTTTTTCTCTTTTTTTTTATGGAGGGGTTCCATTTTTCTCAAAACCATTAAGGGGACTTCCTTACACTT
CTTGATTTACCTTCTCTTTTCACCACACCCCCAACTTAGGCTTTTTGACCTAAGGTGGCTCTTCAAACAAACCACAAATC
ATGAGGATTATGAGTAATGGATCAAGAAAGGTCACAATATTCAACAAGTTTCTTCCAAGAAAAGGTTAAGGCTTAAAGGG
TGCTCAAGCGGGGTTCACACACTCACAAGGTAGGCCACAAAAAGAGGTATAATTTCAAATTGTTTCACACTCTTCAAAGT
TTCCTAAGATCATATCAAGAGATTGCATCACCTAGTCAATCAGACCAATAGGGCAAATTCTAGGTGTTATCACACATGGT
TCACTGTAAGCTCTTCACACAAGGCATTGACACTAATGTCAACCAAGACTCCACACTTTCGCTAGTGTGGAATGTTCATC
ACAAGAGACTCAATTCGATACTTGGCTAGTCACAATGAGATGCACAAAGTTCACATATTGACTATGCAACTTTATTTGGC
CTCATCGTAGTCACACATTCATTTTTGTTTGATTATGAGCACTATTCAAGTCATCGGTATTGATCAAGATCGATACTCAA
ATTTGCGAAAGAACAGCCACATTTAACACAAACAAGAGGTGACAATTTTTTTTGGAAGGGTCCAAAAATCATTTATCATT
TAAAATAAGGAGCTACAAGCTCAAACATCCACAAAAATAGTGTAACACATAGTTATAGCTCAAAACCCAAATATATACAC
AAAACATCAATCACCAAAGGTCACAAAAGGTGTGACTCACCCCACGATCTTATCTACTCAGTCGCTCTATCTGCTTGGGC
ATCAGTGCCCGGTGCATCAGTCTGATATCGGGCCTTAGTTCCCGGAGTCACCTCAGAAGGAACAATAGCTGCATTAGGAT
CAACCAAGGGTGTATCCGCCAAACAAGCTTGCACAATTGCATCTACCCTTGCCTCCTCAGTCTCAGTAAGGCCCTCATAC
AAAGCTTCCTCAGCCACCTCAAACATCTCCTCATCAGTCTCCGCCTCAGACTTGGGATCAACTATCTCCTTAACTCCAAC
ATCATCTCCAGTAGTAGCCGAAGGCATATCTAGCACATCTGGGATCTCCACCATCGCAAAAATATGGACATGTTGGTGGA
CTTTAGCTGATCCCCATCGCTCCTCAACACAACAATAACGACCTTCAAAGCCGTCACCTCCACGGTGGCCCCTTGGCCAC
GCTTACACACCACTATCCTAGCCGTAAAGAAATCAATGGTAGCACTCAATGGTGTCATAGCATCAGCCAGGGAAGTCTGA
ATTATGCTTGGAATGGAGACTTCGGATTTGGCAGCCTGACGATCGGCAGAATGGGAAACCTGTCCCATCTGGAGCAATGA
AGTCTGGGTGAGCGGGGTCCGGGTGACAGCAGCAGCAGGTTTAGGAGGTAGTGCAGCAACAGAAGAACTAGGGACATCAA
AAGGTACAACACAAGAGGTACCTGAAGGCCCAGGTGCCGGAGTAGGCAAAGATGCCTCTGTAGGTAGTGAGTCTGTGTCC
ACAACCGGTGAAGAGTCCACTGGGGGTGCCTTTTTCTTCTCCACCTGATCCTTTAAATATTGTGCCTCGATCCTCCGGAT
ATCATTAGAGGATGTGGGAATCACTTTCACATCCTTCTTTGCATCTCTAGGAACCCGAGTCCGTCTGCATGGTTCGGTGA
TCAAAATCGGGAAGGGAAGTGAGGTCTGGCGCTGCTCGGCATTCATGACCATCTCTTGTGCTATAATCATCCCTAGATTA
AGCCTCGTCCCATCAATGATGCAACCCATACAGGCAGCCTTGGCAAGGCGGAGAATAGTCTCATTTTGGGAGGGCATGAT
CGTGCTGCTGATGAAGCCAAACCAATACCTCGCTGCTACATTCAAGTCTTTCTTTTCTATTGGATCCCCTGCCTCTAACC
ACTTCGGAGTGCTATCAAATATCAACGGAGCTAACCACTTCTTCATGTTGTCCAGCTTTTTTGTCCTGATCATGTGCAGA
CAGTCATCTTCAAGTCTCGTGGTGCACTCTAGGACAACATTAATGGCAGAAAAATCATACTGCACCCTCTTCCCCAAACA
ACTACATAGTCAACCAGTTTAAATGCTGCTTCCTCCTTTGTGGTATCAAGGCACTGTATGCACTGTAGAACTCCCTAACC
CAACTTGGAATATATGGGCCACAGGGCTTTGTGAAGAGCTGGAACTTATGAGACTTCAGACAACTCATAATATCAAGGTA
TTTATCAATCACCCCATCCGTGGACTGACGCTTCTCCTTAATAATCGTCCTCAACCCCTCAGTCTTTAATTTGTTCATCG
ACTTGGGAGAGGGAACCTGAACTGGTGGTTCAAGCACCACTGCCTTTGCTGGAACTGGAGAAGAAGTGGCAGTAGGCTGA
GGATTCCTGATCCTAGACGGATCATTCATCCTTTTTGACCACAACTCTACCCTCTGTGCTGCTACTAGCTCATCATCATC
AGAAGCTACAGTTGGAGGCTCCTGGTACTCACCCTCACTCTCAGCTGTGATGAGGTGAGTGGCATAGATGCCGTCACTGT
CAGAGCTGACCTCTGATGACGTAGGTGCTTTCCCTTTGCCTTTTCCCTTCCCACCAAATGTGGGAAGTTTGGTCACTTTG
CTTCTTGATGCAGCTGCATCCTCATTGAGTGTAATCCCCTTAGATTTCCTTCGGAGTGGCATGTTTCTACCTGCAACCTT
AGGTCTAGCCATGTCTGCAAAACATCGGGAAAAGTTAGCAATATTTCAATCAAAAGCACAAAAACACAGTCGTAGACAGT
CTCACCGAATCAGTCGGTGAGTTGCCAAATCACTTTGGCGAGCTAGATCAGGCTCACCGAAAGAATTGGCTCAAAATTCT
CAGAAAAAATTGACAAGTCGGCGATGGGAAGGCCTTTTGGTGAATTGCCAACATTCTTTGGTGAGAAAGGATTAGCTCGC
CGAAAGTTACATTGCAATTTAAGTTATATGGGTGCAGACAAAGGCCGATCAAGAAGATTTCGACGAGTTGCCGAGTGCCT
TCAGCGACCTTAGGTTTCTCGCCGAAAGTTACATAACCAAACTACCCATTAAGCATGAAATTAAAGGCGAGATGGGGGAC
TTCGGCGAACCGCCGAGTGGTTCGACGAGCTCACCCAGCTAGCCAAACGACCCAACGTGACTACTTTCAACTCAACTTCT
CAAATTCAACCCCGCAACCCCCAGAAACAAAATCAAAGCATACACTACTCAAATTAAGGCAGGACCCATAACACCCATTA
CCCCGAGATACTCAGACTTCTCCTAATTTTGCCAAATTTGGCCAATTGATGACTTTTTCCCTTAAGAATGATGTCACCCG
CTCTATCATTGGGTAAATTACGTAATTTGGTACAAATACGGGCTACTTAGACTTCACCCGACTAGACCCAACGACATGCA
AGCACAACCCCACAAGTTTTAACTAATTTTAAGGCACAAAATGACGGGAATTCACACTATAAACATTACAGGCAAGGCAT
TCAAACAAAATAATCCTATCAGAGAGGCCCAACACACTTCAACAAGACAAAATCATAGCAAATGAGTACAAATTGCCAAA
AGTAAACTCGGGGTTTGGAAAACCAACCTTAAATGCTGATTAAATTGATATTGAAATGCTAGTCGGCAATGTAATCCCAA
TACAAGCACAAATCAACAAATAAAATACTCTAAAAATGCAAAAATATGGAAACTAATATGCGGGTGTGAGTTTGGAAAGC
TCAAAAGTGAAAGAGTTGGAAGTTTAAACCTTTGGCCATTAAAGAAACCATCCAGTTCTCACCCATTCAGCGGCATTAGT
TGTGCTCATCGAGTGCTCACTTACCTCGGCGAGTTTTATAGGACCTCCAGTTGATCTGGGGGTCCAAACAACGGACTAGA
TCGCGATCGCCGACCCAATCGGTGATTCGCCAATAATTTCCCGGGCTTGTCGAGTTTTACAGACTCCAATTTGAAAATGT
CTTGAGTCCAACATCGATCTAGGTCGGGCTCACCGACCTCTTCAGCGATGCTCCAACTGGACCTTTATGTAACATCCCAT
AATTTAGTGAGTTGAACTAGTGAGTTCTAGAGCCTTTCATAGGAGTTTTAGAGTTATGTATGAGGATTAAAACTCGTAAA
ATGATTTTCGTACTTATAATAGGGGTTTTAAGGGTTAAACATTCGGGTACGACTCCCCAAGGACCAACCAAACGGGTCCT
TGAGGAGGAACCCAAAACAGTCCCTAAATCTGGAAAGGTTAGTGACATACGGATGCCATCTACTGGCCGTAGAAGGACCC
ACGCCCTGTAGGTTGGGGTCGTGGGTCAAGGCTGATCATGGCATGCAAGTGTAGACCCCCAGCCTCAAACCATGGAGGAC
CAGGATGGTCCGTAGACCCACCCACGGTCCGTGGGTGGTGGTCTTGTGGTTTGAGCAATTTTAATGATTTTTAGTTTTCA
GTTGGGGGTTTGGGAATTGATTAGTTAATTAAAAAAAGGTTAAGGTAGGTCGGTTAGTTAGTTAAATTACCACCTATATA
AGGTTAATAGGCCCCTAAACTAATCACTTTAACTCACTCATCTAAGACCCCAAATTACTCTCAAGAAATTCTCTCTCTAG
AAGGAAAGAAGAAGAAGAAGAGGGGCAACAACTAGGTCGAATTCACCATTGATTCAAGCTTTGTTTAGGGCTTTGATTAA
AGGTATGTTTATCTTATTCATCTATGGGTTCTTCCACCCATAGACCCCCCTTAGAAATCCCCCAAATTGTGGATCAAAAA
CCCAATTCTAGCTAGGGTTGTTCTTACATTGTGGGTAGGGCTTAGGTATGATTCCAATCTAGTGGATAATACCTAATTAT
GGTTGTATTGACATTGAATTGTGATATTATGATGAATTCATGTGATTTGTATGGTAAACCCTAATCTAAATTGATGAATG
TGATCTTTGTGGGTTTATGCCATTAGAGGCAAATTTGAAGGTTCATAGGTGATTTTCCTAATTCAATGTTATATGTAGTA
ATTGATCAAAGTTAGGATCATATAATCATGAATTGAACTAGACTTGATTGAATAGTTATGAGTCCAAAAATTGGACTCAT
TTAGGGCTATATTTTGATAGAATCAGTGTCCTCAAATGCATATTTTGTCTCAATATCTGATGAAAACCCTTAAGTTTCAG
GTATTTAGAGTTTGAGTCAAAGCATGGACACTACTTGGCAAGAAGGAATAAAGCGGCTGAAAAGAACGAAGAAATGAAGG
CCTAAGGGTCGCCGACCCCAGTTGGCGAGTCGTCGATCGGCCAGGAGATCGCCTTTTGTTTCAGTGTGCTGAGCCTGAAG
GGAAATATCAAGTTGGTGATGAATTGGAGCAGTCGGCATGTCACCTAGTGGTTCCGCAAAGCAGTACCATATCGCCCAAC
GACTCAAAGTGCGAAGAGGCTGAAGGCTAAAGCAAGAAGGCGATGAAATCGACCAAATGGCAGATCACCGAGTGTATCGG
CGATCCCGACTAATTGCGCCGAGTGATCCGCTGCAGCACAAATTTTCAAACACTATAAATAGTTGTTAAATTTATAGCTT
AACATCATATCACTATTATTATTAGAAATTTTTACAGTTTTTGAGAGAATCTAAGTTTTAGAGGGTTTTGGAGACTTTGT
CCTAAGACCTTGAAGATTCAAAGGGTTTCAACCCCAAGAAATTGGACTTGGGTTTTGAAGATTCTTCACTCTTGACGTGT
TTTAAGACTTAATTCTTCATACCAGTTTATGGAAACTGATATTGGTATAAATTCTTATCTCTTTTACATGTCTAGCTAAA
ACCCCAATTCTTGGGGTGTGATTTTGTGAATATGGGTTAGATTATCTGTTGGGTCTTGCTTGTTGATGATTTATTTGTTG
TTTAAATGTGATTTCGTTTAGTAGTTATGTATGAACTTAATGGGATTGTAGTTTCAAATACAATTTCATGTTAGTGTTTT
TGGCTTGCTCGAGAGAGAGGTCGTAAAACTAAGACTACTAAACTGATAGCCGGTGGTATTAGATCGACATGGGTTCAGCT
CGAGAGAGTGAACCCTAGTCCTTTTACCACACATTCAACTTGAGATGGTGAATGGGCTAAGGCAGAGGCTGTGATTGATG
CGACAACTTGGTGTTTGAGATAAACCGAGTTGATTCGGGGTAAGTTGCTCGAGAGAAAATTTACCCCCACTATAGTGTAG
CCTAGTAAAAAATACTCAACAATTTACTATCAAAAACATGTACCTAATAATTTAGTCTATCCCGTATTCCTATCACATCC
CAATAATCCCGTCTCTCTATCTCATTTTCGTATATTTTTGCTGTTTTTAGTTGTTAATTACTTCAAAACCCCCCATTGAT
AATTGATGCTTGCATCACCCCATTAGATTTAATATGTTTTTAATCGTTAATATCTTTAGCAATGACTAACTAGAACTAGA
TTTTATTTTACTATTAATTCTCAAAACCACTCCCTGTGAGAACGATCCTAACCCTTGGTTGGGTTATATCACTAGTGTCA
GTTGATTACGTCCTTAAACATCAAATAGGAAGGATCTTGACTTGTAAAGTTGTAATTGAACCTTTATGAATCAATTATGA
CTCGAATCAACTAGTAATGCAAGATATGATCAAATTGCCTTGAAATCTAGGTATAAAGAAGATATTAAGAAAGAAACCTT
GAGAGTAAGGTAGTGATCATGATAGCTAGGGGTTTAGTGTGAAGCTAAGGTGATTAACTATTAATGCTAAGGATTTGAGA
GTAAAGTTTAAAAGAGAATAGAAGTCTAATAGGTTGGATTGTGGTGAAAGGCCTATACACACCTAACCTACCTTATGAAT
GCTTGAAAGTATGAAGTGATAGAATCACTTGAACATGGATTGGTTGTCAAGGACACTCTTCCATGAGACATGAATGTTAA
GAAAGGCTTGACAAGTAAATCTTGGGGTGTATTCTTGGCCCCAAGTGGATATTGAACATGAGAAGAAGTGTCACACAAGA
GAGGATCTGGGTTCCAAGTAGAACGGAGAACCGCACCTAGTTGATGTGACGACTATCCAAGTTAAAGGGGGAACTCTTAC
ATAGTAAAGTGTGGGTTTTCCCAAAGTTAGGTCTCATGAGATGGAAGCCTTCACATAGTTGAGTTAAGGTTTCTAGTAGC
AATCTCCATTTCCAATGAACTAAGACATGCTTAAAGAACCATCTCATAGTGTTCAAAAGCATTAATGGACTTAGACACAC
TAAAGGTAGTATCTCATAGTGTCCATCTTAATAATTGAACTAAGACATGTTTGAGAAGCATCTCATAGTGTTCAAATCAT
AAATGAACTAAGACTTACTTAACAAAGTAACTCATAGTGTTCAAGAGTGTAACTGGACTTAGACACACTTAAGGTAGTAT
CTCATAGTGTCCATGTGAANNNNNNNNNNNNNNNNNNNNNNNNNNNNNNNNNNNNNNNNNNNNNNNNNNNNNNNNNNNNN
NNNNNNNNNNNNNNNNNNNNNNNNNNNNNNNNNNNNNNNNNNNNNNNNNNNNNNNNNNNNNNNNNNNNNNNNNNNNNNNN
NNNNNNNNNNNNNNNNNNNNNNNNNNNNNNNNNNNNNNNNNNNNNNNNNNNNNNNNNNNNNNNNNNNNNNNNNNNNNNNN
NNNNNNNNNNNNNNNNNNNNNNNNNNNNNNNNNNNNNNNNNNNNNNNNNNNNNNNNNNNNNNNNNNNNNNNNNNNNNNNN
NNNNNNNNNNNNNNNNNNNNNNNNNNNNNNNNNNNNNNNNNNNNNNNNNNNNNNNNNNNNNNNNNNNNNNNNNNNNNNNN
NNNNNNNNNNNNNNNNNNNNNNNNNNNNNNNNNNNNNNNNNNNNNNNNNNNNNNNNNNNNNNNNNNNNNNNNNNNNNNNN
NNNNNNNNNNNNNNNNNNNNNNNNNNNNNNNNNNNNNNNNNNNNNNNNNNNNNNNNNNNNNNNNNNNNNNNNNNNNNNNN
NNNNNNNNNNNNNNNNNNNNNNNNNNNNNNNNNNNNNNNNNNNNNNNNNNNNNNNNNNNNNNNNNNNNNNNNNNNNNNNN
NNNNNNNNNNNNNNNNNNNNNNNNNNNNNNNNNNNNNNNNNNNNNNNNNNNNNNNNNNNNNNNNNNNNNNNNNNNNNNNN
NNNNNNNNNNNNNNNNNNNNNNNNNNNNNNNNNNNNNNNNNNNNNNNNNNNNNNNNNNNNNNNNNNNNNNNNNNNNNNNN
NNNNNNNNNNNNNNNNNNNNNNNNNNNNNNNNNNNNNNNNNNNNNNNNNNNNNNNNNNNNNNNNNNNNNNNNNNNNNNNN
NNNNNNNNNNNNNNNNNNNNNNNNNNNNNNNNNNNNNNNNNNNNNNNNNNNNNNNNNNNNNNNNNNNNNNNNNNNNNNNN
NNNNNNNNNNNNNNNNNNNNNNNNNNNNNNNNNNNNNNNNNNNNNNNNNNNNNNNNNNNNNNNNNNNNNNNNNNNNNNNN
NNNNNNNNNNNNNNNNNNNNNNNNNNNNNNNNNNNNNNNNNNNNNNNNNNNNNNNNNNNNNNNNNNNNNNNNNNNNNNNN
NNNNNNNNNNNNNNNNNNNNNNNNNNNNNNNNNNNNNNNNNNNNNNNNNNNNNNNNNNNNNNNNNNNNNNNNNNNNNNNN
NNNNNNNNNNNNNNNNNNNNNNNNNNNNNNNNNNNNNNNNNNNNNNNNNNNNNNNNNNNNNNNNNNNNNNNNNNNNNNNN
NNNNNNNNNNNNNNNNNNNNNNNNNNNNNNNNNNNNNNNNNNNNNNNNNNNNNNNNNNNNNNNNNNNNNNNNNNNNNNNN
NNNNNNNNNNNNNNNNNNNNNNNNNNNNNNNNNNNNNNNNNNNNNNNNNNNNNNNNNNNNNNNNNNNNNNNNNNNNNNNN
NNNNNNNNNNNNCTCAAGCCTTGACGACGCAAACCAATAGAGAGGTGGTGGCTTCGGCAAACCCAATAAGGGGGATGGAT
TCTTCTAGGGTGAGAGAGTTTTTGAGAATGAACCCTCCGGAGTTCTATGGCTCCAAAATGGAGGAAGATCCTCAAGGTTT
TGTAGATGAGGTGTATAAGGTGCTTGCCATCATGGGCTTGACTTCGGTAGAGAAAGAGGATCTAGCCTCTTACCAATTGA
GGGATGTAGCACAAATTTGGCATGAGTAATGGAAAGATAGTAGACCAATAGGATAGGGCCCAATAGAGTGGGAAGAGTTC
AAAAGGGAATTCCTTGATAGGTTCTTTCCCCTAGAGTTGATGGAGCTAAAAATGCAAGAATTCATAAATCTTAAGCAAGG
GGGTATGAGTGTGAATGAGTATTCCCTTAAGTTCACCCAACTATCCAAATATGCTTCAACCATAGTTGGGGATTCAAGGA
CCAAAATGAATAAGTTTGTGATGGGAGTGTCCAAATTAGTGGTCAATGAATGCCGTTCGACAATGCTTATCCCTAGTATG
AATATTTCCTGCCTCATGGTGCATTCTCAACAAATTGAGGAGCAAAATCTTAAGAAAATGAAAAGAGAGGTGAAAAGATC
TAGAACCGATGATGAGAACTTTTCTAATGTTAAGTCCGATGGACAAGAGAGGCCTAGGACTAAACCAAGGCATTCCAGTC
AAGATTCTTCCAACACCTCTAGGTTTGACAAAGGGAAGGGTAGTGGGTCTCCATTTCCAAAGTCTACTTGCTCCAAGTGT
GGGAGGAGTCATTATGGTAAGTGCCTAGCTGGCATGGATGTTTGCTATGGGTGTGGGAAGGAAGGGCACAAAATGAGAGA
TTGCCCGATTCTCAAGGCTAATGGAAGAGAGGATAAGAAAGTTGCCTCTAGTGGTTCGGATGATAGTGCTCAAAAGAAGA
ATAGGTTTTATGCTCTCCAATATAGAGAAGATCATGAGTGATCTCCTCATCTCCTTTCCGGTATGTTCTTTATGCTTTAG
TAAATTGCCGGATTTCTTGTCTTTTGTGACTTGCTATGTTGGACTTTGAAGTTGTTTTTAGTATGCATGATGTTTAGAAA
AGTTTGTGTAGGCTTACTCCTAAGTGGGGGATAGTCTGCCTATCTAGTAGGGTTATGGTGTGCTTTATGTGTTGCCATGA
TTTCCTTATATGCATGTTCATGAAAGTGCTTAGGTCTTGTTAGAAATGACTTATATGCATTGTTTTTCTCATGAGGTAGT
GCTTTGAGTAGATTGGCATATAGGCTTCATGAGTTGATTATGAGCATGCCCTAGTTGTGGAGTTGAAAGGTTCCTCCTTG
AATAAATGCTTTATGAGATGAACTTTGCATTTAGGCTCCATGAGTGTGTGATGAGCATGTTTTAGTTAGGAGATGTTAGT
TCCTCCTTTAGAAAGAGTAGATATAGAATTTGATGCATTTTTGGGTTGGTAGAAGTAGTCCCTACTCCCTTGTGTTGCAT
TGAATGAGTTTAGTTTTGAATTGAAGTTGTCTTGCTTTATTGTGTGCATTTAGATGTAGTGCATGCATAATGGGCTACTA
AGTTAGATTTTTGACTTTAAGAAGTGTTTAAAGTGTCATTCGAGGACGAATTTCCCCAAGTGGGGGATAATGTAACACCC
CAGAATTTAGTGAGTTGAACTAGTGAGTTCTAGAGCCTTTCGTAGGAGTTTTGGAGTGTTGTATGAGGATTAAAACTCAT
AAAAACGATTCCCGTACTTAGAATAGGGGTTTTAGGGGTTAAACATCCAGGTATGACTCCCCAAGGACCAACCAAAGGGG
TCCTTGAGGAGGACCCCAAAACAGTCCCTAAATCTGGAAAATTTAGTGACCTACGGATGCCATCTATTGGCTGTAGATGG
ACCCACACCCCATAGGTTGGGGTCGTGGGTCAAGGCTGATCATGGCATGCAAGTGTACACCCCCAGCCTCAAACCACGGA
AGACCAGGATGGTCCGTAGACCCACCCATGGTCCGTGGGTGGTGGTCTCGTGGTTTGAGCAGTTTTAATGATTTTTAGTT
TCGATTTGGGGGTTTGGGAATTGATTAGTTAATTAAAAAGGGGTTAAGGTAGGTCGGTTAGTTAGTTAAATTACCACCTA
TATAAGGTTAATAGGCCCCTAAACTAATCACTTTAACTCACTCATCTAAGACCCCAAATTACTCTCAAGAAATTCTCTCT
CTAGAAGCAAAGAAGAAGAAGAAGAAAAGGGCCAGCAGCTAGGTCGAATTCACCATTGATTCAAGCTTTGTTTAGGGATT
TGATTAAAGGTATGTTTAGCTTATTCATATATGGGTTCTTTCACCAATAGGGCTCCCTTAGAAATCCCCCAAATTGTGGA
TCAAAAACCCAATTCTAGCTAGGGTTGTTCTTACATTGTGGGTAGGGCTTAGGTATGATTCCAATCTAGTGGATAATACC
TAATTATGATTGCATTGACATTGAATTGTGATATTATGATGAATTCATGTGATTTCTATGGTAAACCCTAATCTAAATTG
ATGAATGTGATCTTTGTGGGTTTATGCCATTAGTGGCAAAGTTGAAGGTTCATAGGTGATTTTCCTAATTCAATGTTATG
TGTAGTAATTGATAAAATTTAGGATCATATAATCATGAATTGAACTAGACTTGATTGAATAGGAAGGATCTTGACTTTTA
AAGTTAGAAGTGAACCTTTATGAATCAATTATGACTAGAATCACCTAGTAATGCAAGATGTGATCAAATTGCCTTGAAAT
CTAGGTATAAAGAAGAGATTAAGAAAGAAACCTTGAGAGTAAGGTTGTGATCATTATAGCTAGGGGTTTAGGGTGAAGCT
AAGGTGATTAGCTATTAATGCTAAGGCTTTGAGAGTAAAGTCTAAAGGAGAATAGAAGTCTAATAGGTTGGATTGCGGTG
AAAGGTCTTTACTCACCTAACTTACCTTATGAATGCTTGAAAGTATGAAGTGATAGAATCACTTGAACATGGATTGGTTG
TCAAGGACACTATTCCATGAGACATGAATGTTAAGCAAGGCTTGACTAGTAAATCTTGGGTGTATGTTGGCCCCAAGTGG
ATATTGAACATGAGAAAGAGTTTCACACAAGAGAGGGTCTGGGCTCCAAGTAGAAAGGATAACCACACCTAGGTGATGTG
AGGACTATCCAAGTTAAGGGGGAACTCTTACGTAATAGAGTGTGGGTATTCCCAAAGTTAGGTCTCATGAGATGGAAGCC
TTCACATAGTTGAGTTAAGGTTTCTAGTAGCAATCTCCATATCCAATGAACTAAGACATGCTTAAAGTAGCATCTCATAG
TGTTCAAACACATTAATGGACTTAGATATACTAAAGGTAGTATCTCATAGTGTCCATCTTAATAAGTGAATTAAAACATG
CTTTAGAAGCATCTCATAGTGTTCATAGCATAAATGAACTAAGACTTACATAAGGAAGTAGCTCATAGTGATCAAGAGTG
TAAGTGGACTTAGACACTTAAGGTAGTATCTCATAGGGTCCATGTGAAGAAGGAACTTAGACATACTTAAGAGAGTATCT
CATAGTGTTCAAAGTATAAATGGGATTAGACATGCTTAAGTAAGTATCTCATGGTACCCATGCTGATAGTGAACTTAGAC
ATACTAGACGAAGTATCTCATTGGGTTCAACCTAATAATGAACTAAGTTGTGCTTAAAAGAGTTANNNNNNNNNNNNNNN
NNNNNNNNNNNNNNNNNNNNNNNNNNNNNNNNNNNNNNNNNNNNNNNNNNNNNNNNNNNNNNNNNNNNNNNNNNNNNNNN
NNNNNNNNNNNNNNNNNNNNNNNNNNNNNNNNNNNNNNNNNNNNNNNNNNNNNNNNNNNNNNNNNNNNNNNNNNNNNNNN
NNNNNNNNNNNNNNNNNNNNNNNNNNNNNNNNNNNNNNNNNNNNNNNNNNNNNNNNNNNNNNNNNNNNNNNNNNNNNNNN
NNNNNNNNNNNNNNNNNNNNNNNNNNNNNNNNNNNNNNNNNNNNNNNNNNNNNNNNNNNNNNNNNNNNNNNNNNNNNNNN
NNNNNNNNNNNNNNNNNNNNNNNNNNNNNNNNNNNNNNNNNNNNNNNNNNNNNNNNNNNNNNNNNNNNNNNNNNNNNNNN
NNNNNNNNNNNNNNNNNNNNNNNNNNNNNNNNNNNNNNNNNNNNNNNNNNNNNNNNNNNNNNNNNNNNNNNNNNNNNNNN
NNNNNNNNNNNNNNNNNNNNNNNNNNNNNNNNNNNNNNNNNNNNNNNNNNNNNNNNNNNNNNNNNNNNNNNNNNNNNNNN
NNNNNNNNNNNNNNNNNNNNNNNNNNNNNNNNNNNNNNNNNNNNNNNNNNNNNNNNNNNNNNNNNNNNNNNNNNNNNNNN
NNNNNNNNNNNNNNNNNNNNNNNNNNNNNNNNNNNNNNNNNNNNNNNNNNNNNNNNNNNNNNNNNNNNNNNNNNNNNNNN
NNNNNNNNNNNNNNNNNNNNNNNNNNNNNNNNNNNNNNNNNNNNNNNNNNNNNNNNNNNNNNNNNNNNNNNNNNNNNNNN
NNNNNNNNNNNNNNNNNNNNNNNNNNNNNNNNNNNNNNNNNNNNNNNNNNNNNNNNNNNNNNNNNNNNNNNNNNNNNNNN
NNNNNNNNNNNNNNNNNNNNNNNNNNNNNNNNNNNNNNNNNNNNNNNNNNNNNNNNNNNNNNNNNNNNNNNNNNNNNNNN
NNNNNNNNNNNNNNNNNNNNNNNNNNNNNNNNNNNNNNNNNNNNNNNNNNNNNNNNNNNNNNNNNNNNNNNNNNNNNNNN
NNNNNNNNNNNNNNNNNNNNNNNNNNNNNNNNNNNNNNNNNNNNNNNNNNNNNNNNNNNNNNNNNNNNNNNNNNNNNNNN
NNNNNNNNNNNNNNNNNNNNNNNNNNNNNNNNNNNNNNNNNNNNNNNNNNNNNNNNNNNNNNNNNNNNNNNNNNNNNNNN
NNNNNNNNNNNNNNNNNNNNNNNNNNNNNNNNNNNNNNNNNNNNNNNNNNNNNNNNNNNNNNNNNNNNNNNNNNNNNNNN
NNNNNNNNNNNNNNNNNNNNNNNNNNNNNNNNNNNNNNNNNNNNNNNNNNNNNNNNNNNNNNNNNNNNNNNNNNNNNNNN
NNNNNNNNNNNNNNNNNNNNNNNNNNNNNNNNNNNNNNNNNNNNNNNNNNNNNNNNNNNNNNNNNNNNNNNNNNNNNNNN
NNNNNNNNNNNNNNNNNNNNNNNNNNNNNNNNNNNNNNNNNNNNNNNNNNNNNNNNNNNNNNNNNNNNNNNNNNNNNNNN
NNNNNNNNNNNNNNNNNNNNNNNNNNNNNNNNNNNNNNNNNNNNNNNNNNNNNNNNNNNNNNNNNNNNNNNNNNNNNNTT
AGTAGTGCTTTAAACCTCAGCCATGACTCATGAATTTGTTCACCTTCTAATTTCTTGAAGGTTAGGATGTTATCCCTGAA
CCTCATCACTTCTTACGGAAAGTGATCCATTTGTTCATAGTTACCATTTACACTCATTCTTCCTGTTTCAATGCAAACAC
ACAAACCAAAACTAAAAATTAAGTAAGGTCACTATGACTAACAAGAACAAAAAATCTTCAACTAAAAATTCTCAACTAAC
ACCATTCCCCGGCAGCGGCGCCATTTTGATTAATAACGTTTCAAAGACACTTCATCCACTACTAAGCGTCAACGATTGTT
AGTTAGTAATATAACCAAACCAGTGAGTTGGTGTTGAGTCTCAAGGGAGTGGTTTGTAATCGAGAATCAATAGAAAAGCA
AGAATTTGCTAAAGTCAATCATAGCTAAAAACATTTACGAAGAAAAAATAATTCATGTTTGGGGTGACACAAGTGTCAAA
TATCAAGGGGTTTGTAGTCGATTATCAACTAATACAACAAATAACACAAAAAAATACGAATATAGAGACGGGTTCTTGGG
ATGTGATTGGATTATAGGCTAAGCTAAAGAACCGGGTAATTGCAAGTAATAGTAAACTGCTGAAAATCAATGAATAAGCT
AGACTTTAGTGGGGATAAACTTTCTCTCGAACAATTTACCCTGAATCAAATTAGTTTCTCTCGAACACAAATAAACAACA
AGTAAACACAACCTTCGCTTTAGTCCATTCAATCCCTTGAGATGAATGTGTGGAAAAGAGTTTAGGGTTCACTCTCTCGA
GCTGAACCCATGACAACCCAATACCCACATACCATCGATTCAATAATTTTGGTTTTAAAATCTCTCTAGAGCAAGCCAAA
AATACGAAATTAAGATTGTATTTACAACTACAACCCATTAAGTTCAAGTACAATTACTGAACGAAATCACCTTTAAACAA
CAAATAAACTATCAATTAACAATACCTAGCAGTTAAATCAACCCATAATCACATATTCACACCCCACGAATTGGGGTTTT
AGCTAGACATAGTAAAATGGTAGAAATCGTTACCAAATTTTGTTTCCATCAACTGGGTAAGATTAATATTGTCTTTACAG
AGGTCCAAGATGAAGAATCTTCAACACCCACTTCCAATTTCTTAGAAATGGAAATCTTCAAATCTTCAAAGCTAAGGAAA
AATTGTCTCTCTATTCAGTTCTAAGCTCTTAACGTCAGAAACTCAATAAAATTGAAAACTATTGAATATTAGTTACTAAA
CTAAGAATTTAAAAATGTATTTATAGTTGCCCAAAAATGTACTGCGAAGGACTAGTCGGCGCAATAAGTCGGGATCGCCG
ATCCACTCAGCGATCCGCCCTTTGGTCATGTTTGTCTTCGTTTTATTTTGGCCTTCAACATCTTCAAGTTCTTTAACTTT
GGGTGATATGACACTGCATCGCAGAACCGTTTGGTGACACGCCGACTGGTCCTTTCCATCACCGATTTGATTTTCTCCTT
CAGGGATTGGCACTTTGGAACATTAGGCAAACTCATGGCCATTCGGCGACTCGCCCAATGGTTTAGGCGATCCTTAGGTC
TTCTTTTTTTCATTCTTTCAGATGCCTTGTTCCTTTTTTCTCATTAGTGTCCGTGCTTTGTCCTCAATCCAAATACCTAA
AATTCAAGTATTTACATCAGTTATTGGCACAAAATATGCATTTGAGGACACTAAATCTATTAAAATAAAGCCCAAAATGA
GTCCAAATCATGGACTCATCAAGCACCACCAAGAAAGTGGAGTTGATGGAGAGAGATAGGGGTTTAGTGACCCTAAGAGC
CCATTTAGATTGGCTTAAAAGTTGGTCAAACCTACTTTAAGTCATTTTTAGTTTTTGGAAATGTTTGTAAAGGTTAAAAA
TAAGTTAAAAATGACTTAAAAAAAGTTAAAAATCAATAGTGGGTCTCCCCTACTTTTTTTTCAACTTAAAAGTCATTTAA
GTTTGATTTTTTATTTTTAGACTTAAAAACTACTCTTTTAAGCCAATCCATACGGACTCAAAGAGGGCCCATTCATCCTA
TCAGTTTGCTGGTGACTCTTTTGGAGGATGGGGATTCTATAGAAGGAGTGGCTCCTTCCCGCATTGGGGACCAGTCCATG
CTTCTATGTTGAAATCTGAGGTGGTCAGTCAACTTGTGGTTCTCATTGCGCAAGTCAACATTCACATGATTCACAATAGC
GATCTGTGGGGTCAGGCAATTATAATGGTCCTTCAAGATCATCAAAAAAGTGCCAGAGTAAGAGATTTTTTTTAGTTATA
TAGATCCCGATCACATGATTTGGCAGTGTCCTTTGTAGAGGGGTCGAGACGGACCCAATCCTTCGGTCCATACAAAGTCA
TTAAGACCACAAGCCATAGGTCAGGGTAGAGTTTAGTCTGGTTGAGGCGGTAGGACTTCTAGTAGTGGTGCTACAAAAAA
ACAAAGTGCGGGTAGAGGTACCACCCATACTGGGGTGGTAGATGAGGTCAGTGTTATGCATTCCAGGGAGACCCGAGGCT
GAGGCTTCTGATGCAGTTATTACATATATCATCCTAGTTTGCCATCAATATGTATCTGTATTGTTTGATCCAGGGCCTAC
TTTCTCATATGTGTCTTTTTCATAGTTTGCAGTTGGGTTTGATATGATGTGTGATAATATGTTTATGTCTTCACATGTTT
CTAGACATGTGAGTGAGCCCTTAGTGGTGGATCAAGTCTATCGATCCTGTCNNNNNNNNNNNNNNNNNNNNNNNNNNNNN
NNNNNNNNNNNNNNNNNNNNNNNNNNNNNNNNNNNNNNNNNNNNNNNNNNNNNNNNNNNNNNNNNNNNNNNNNNNNNNNN
NNNNNNNNNNNNNNNNNNNNNNNNNNNNNNNNNNNNNNNNNNNNNNNNNNNNNNNNNNNNNNNNNNNNNNNNNNNNNNNN
NNNNNNNNNNNNNNNNNNNNNNNNNNNNNNNNNNNNNNNNNNNNNNNNNNNNNNNNNNNNNNNNNNNNNNNNNNNNNNNN
NNNNNNNNNNNNNNNNNNNNNNNNNNNNNNNNNNNNNNNNNNNNNNNNNNNNNNNNNNNNNNNNNNNNNNNNNNNNNNNN
NNNNNNNNNNNNNNNNNNNNNNNNNNNNNNNNNNNNNNNNNNNNNNNNNNNNNNNNNNNNNNNNNNNNNNNNNNNNNNNN
NNNNNNNNNNNNNNNNNNNNNNNNNNNNNNNNNNNNNNNNNNNNNNNNNNNNNNNNNNNNNNNNNNNNNNNNNNNNNNNN
NNNNNNNNNNNNNNNNNNNNNNNNNNNNNNNNNNNNNNNNNNNNNNNNNNNNNNNNNNNNNNNNNNNNNNNNNNNNNNNN
NNNNNNNNNNNNNNNNNNNNNNNNNNNNNNNNNNNNNNNNNNNNNNNNNNNNNNNNNNNNNNNNNNNNNNNNNNNNNNNN
NNNNNNNNNNNNNNNNNNNNNNNNNNNNNNNNNNNNNNNNNNNNNNNNNNNNNNNNNNNNNNNNNNNNNNNNNNNNNNNN
NNNNNNNNNNNNNNNNNNNNNNNNNNNNNNNNNNNNNNNNNNNNNNNNNNNNNNNNNNNNNNNNNNNNNNNNNNNNNNNN
NNNNNNNNNNNNNNNNNNNNNNNNNNNNNNNNNNNNNNNNNNNNNNNNNNNNNNNNNNNNNNNNNNNNNNNNNNNNNNNN
NNNNNNNNNNNNNNNNNNNNNNNNNNNNNNNNNNNNNNNNNNNNNNNNNNNNNNNNNNNNNNNNNNNNNNNNNNNNNNNN
NNNNNNNNNNNNNNNNNNNNNNNNNNNNNNNNNNNNNNNNNNNNNNNNNNNNNNNNNNNNNNNNNNNNNNNNNNNNNNNN
NNNNNNNNNNNNNNNNNNNNNNNNNNNNNNNNNNNNNNNNNNNNNNNNNNNNNNNNNNNNNNNNNNNNNNNNNNNNNNNN
NNNNNNNNNNNNNNNNNNNNNNNNNNNNNNNNNNNNNNNNNNNNNNNNNNNNNNNNNNNNNNNNNNNNNNNNNNNNNNNN
NNNNNNNNNNNNNNNNNNNNNNNNNNNNNNNNNNNNNNNNNNNNNNNNNNNNNNNNNNNNNNNNNNNNNNNNNNNNNNNN
NNNNNNNNNNNNNNNNNNNNNNNNNNNNNNNNNNNNNNNNNNNNNNNNNNNNNNNNNNNNNNNNNNNNNNNNNNNNNNNN
NNNNNNNNNNNNNNNNNNNNNNNNNNNNNNNNNNNNNNNNNNNNNNNNNNNNNNNNNNNNNNNNNNNNNNNNNNNNNNNN
NNNNNNNNNNNNNNNNNNNNNNNNNNNNNNNNNNNNNNNNNNNNNNNNNNNNNNNNNNNNNNNNNNNNNNNNNNNNNNNN
NNNNNNNNNNNNNNNNNNNNNNNNNNNNNNNNNNNNNNNNNNNNNNNNNNNNNNNNNNNNNNNNNNNNNNNNNNNNNNNN
NNNNNNNNNNNNNNNNNNNNNNNNNNNNNNNNNNNNNNNNNNNNNNNNNNNNNNNNNNNNNNNNNNNNNNNNNNNNNNNN
NNNNNNNNNNNNNNNNNNNNNNNNNNNNNNNNNNNNNNNNNNNNNNNNNNNNNNNNNNNNNNNNNNNNNNNNNNNNNNNN
NNNNNNNNNNNNNNNNNNNNNNNNNNNNNNNNNNNNNNNNNNNNNNNNNNNNNNNNNNNNNNNNNNNNNNNNNNNNNNNN
NNNNNNNNNNNNNNNNNNNNNNNNNNNNNNNNNNNNNNNNNNNNNNNNNNNNNNNNNNNNNNNNNNNNNNNNNNNNNNNN
NNNNNNNNNNNNNNNNNNNNNNNNNNNNNNNNNNNNNNNNNNNNNNNNNNNNNNNNNNNNNNNNNNNNNNNNNNNNNNNN
NNNNNNNNNNNNNNNNNNNNNNNNNNNNNNNNNNNNNNNNNNNNNNNNNNNNNNNNNNNNNNNNNNNNNNNNNNNNNNNN
NNNNNNNNNNNNNNNNNNNNNNNNNNNNNNNNNNNNNNNNNNNNNNNNNNNNNNNNNNNNNNNNNNNNNNNNNNNNNNNN
NNNNNNNNNNNNNNNNNNNNNNNNNNNNNNNNNNNNNNNNNNNNNNNNNNNNNNNNNNNNNNNNNNNNNNNNNNNNNNNN
NNNNNNNNNNNNNNNNNNNNNNNNNNNNNNNNNNNNNNNNNNNNNNNNNNNNNNNNNNNNNNNNNNNNNNNNNNNNNNNN
NNNNNNNNNNNNNNNNNNNNNNNNNNNNNNNNNNNNNNNNNNNNNNNNNNNNNNNNNNNNNNNNNNNNNNNNNNNNNNNN
NNNNNNNNNNNNNNNNNNNNNNNNNNNNNNNNNNNNNNNNNNNNNNNNNNNNNNNNNNNNNNNNNNNNNNNNNNNNNNNN
NNNNNNNNNNNNNNNNNNNNNNNNNNNNNNNNNNNNNNNNNNNNNNNNNNNNNNNNNNNNNNNNNNNNNNNNNNNNNNNN
NNNNNNNNNNNNNNNNNNNNNNNNNNNNNNNNNNNNNNNNNNNNNNNNNNNNNNNNNNNNNNNNNNNNNNNNNNNNNNNN
NNNNNNNNNNNNNNNNNNNNNNNNNNNNNNNNNNNNNNNNNNNNNNNNNNNNNNNNNNNNNNNNNNNNNNNNNNNNNNNN
NNNNNNNNNNNNNNNNNNNNNNNNNNNNNNNNNNNNNNNNNNNNNNNNNNNNNNNNNNNNNNNNNNNNNNNNNNNNNNNN
NNNNNNNNNNNNNNNNNNNNNNNNNNNNNNNNNNNNNNNNNNNNNNNNNNNNNNNNNNNNNNNNNNNNNNNNNNNNNNNN
NNNNNNNNNNNNNNNNNNNNNNNNNNNNNNNNNNNNNNNNNNNNNNNNNNNNNNNNNNNNNNNNNNNNNNNNNNNNNNNN
NNNNNNNNNNNNNNNNNNNNNNNNNNNNNNNNNNNNNNNNNNNNNNNNNNNNNNNNNNNNNNNNNNNNNNNNNNNNNNNN
NNNNNNNNNNNNNNNNNNNNNNNNNNNNNNNNNNNNNNNNNNNNNNNNNNNNNNNNNNNNNNNNNNNNNNNNNNNNNNNN
NNNNNNNNNNNNNNNNNNNNNNNNNNNNNNNNNNNNNNNNNNNNNNNNNNNNNNNNNNNNNNNNNNNNNNNNNNNNNNNN
NNNNNNNNNNNNNNNNNNNNNNNNNNNNNNNNNNNNNNNNNNNNNNNNNNNNNNNNNNNNNNNNNNNNNNNNNNNNNNNN
NNNNNNNNNNNNNNNNNNNNNNNNNNNNNNNNNNNNNNNNNNNNNNNNNNNNNNNNNNNNNNNNNNNNNNNNNNNNNNNN
NNNNNNNNNNNNNNNNNNNNNNNNNNNNNNNNNNNNNNNNNNNNNNNNNNNNNNNNNNNNNNNNNNNNNNNNNNNNNNNN
NNNNNNNNNNNNNNNNNNNNNNNNNNNNNNNNNNNNNNNNNNNNNNNNNNNNNNNNNNNNNNNNNNNNNNNNNNNNNNNN
NNNNNNNNNNNNNNNNNNNNNNNNNNNNNNNNNNNNNNNNNNNNNNNNNNNNNNNNNNNNNNNNNNNNNNNNNNNNNNNN
NNNNNNNNNNNNNNNNNNNNNNNNNNNNNNNNNNNNNNNNNNNNNNNNNNNNNNNNNNNNNNNNNNNNNNNNNNNNNNNN
NNNNNNNNNNNNNNNNNNNNNNNNNNNNNNNNNNNNNNNNNNNNNNNNNNNNNNNNNNNNNNNNNNNNNNNNNNNNNNNN
NNNNNNNNNNNNNNNNNNNNNNNNNNNNNNNNNNNNNNNNNNNNNNNNNNNNNNNNNNNNNNNNNNNNNNNNNNNNNNNN
NNNNNNNNNNNNNNNNNNNNNNNNNNNNNNNNNNNNNNNNNNNNNNNNNNNNNNNNNNNNNNNNNNNNNNNNNNNNNNNN
NNNNNNNNNNNNNNNNNNNNNNNNNNNNNNNNNNNNNNNNNNNNNNNNNNNNNNNNNNNNNNNNNNNNNNNNNNNNNNNN
NNNNNNNNNNNNNNNNNNNNNNNNNNNNNNNNNNNNNNNNNNNNNNNNNNNNNNNNNNNNNNNNNNNNNNNNNNNNNNNN
NNNNNNNNNNNNNNNNNNNNNNNNNNNNNNNNNNNNNNNNNNNNNNNNNNNNNNNNNNNNNNNNNNNNNNNNNNNNNNNN
NNNNNNNNNNNNNNNNNNNNNNNNNNNNNNNNNNNNNNNNNNNNNNNNNNNNNNNNNNNNNNNNNNNNNNNNNNNNNNNN
NNNNNNNNNNNNNNNNNNNNNNNNNNNNNNNNNNNNNNNNNNNNNNNNNNNNNNNNNNNNNNNNNNNNNNNNNNNNNNNN
NNNNNNNNNNNNNNNNNNNNNNNNNNNNNNNNNNNNNNNNNNNNNNNNNNNNNNNNNNNNNNNNNNNNNNNNNNNNNNNN
NNNNNNNNNNNNNNNNNNNNNNNNNNNNNNNNNNNNNNNNNNNNNNNNNNNNNNNNNNNNNNNNNNNNNNNNNNNNNNNN
NNNNNNNNNNNNNNNNNNNNNNNNNNNNNNNNNNNNNNNNNNNNNNNNNNNNNNNNNNNNNNNNNNNNNNNNNNNNNNNN
NNNNNNNNNNNNNNNNNNNNNNNNNNNNNNNNNNNNNNNNNNNNNNNNNNNNNNNNNNNNNNNNNNNNNNNNNNNNNNNN
NNNNNNNNNNNNNNNNNNNNNNNNNNNNNNNNNNNNNNNNNNNNNNNNNNNNNNNNNNNNNNNNNNNNNNNNNNNNNNNN
NNNNNNNNNNNNNNNNNNNNNNNNNNNNNNNNNNNNNNNNNNNNNNNNNNNNNNNNNNNNNNNNNNNNNNNNNNNNNNNN
NNNNNNNNNNNNNNNNNNNNNNNNNNNNNNNNNNNNNNNNNNNNNNNNNNNNNNNNNNNNNNNNNNNNNNNNNNNNNNNN
NNNNNNNNNNNNNNNNNNNNNNNNNNNNNNNNNNNNNNNNNNNNNNNNNNNNNNNNNNNNNNNNNNNNNNNNNNNNNNNN
NNNNNNNNNNNNNNNNNNNNNNNNNNNNNNNNNNNNNNNNNNNNNNNNNNNNNNNNNNNNNNNNNNNNNNNNNNNNNNNN
NNNNNNNNNNNNNNNNNNNNNNNNNNNNNNNNNNNNNNNNNNNNNNNNNNNNNNNNNNNNNNNNNNNNNNNNNNNNNNNN
NNNNNNNNNNNNNNNNNNNNNNNNNNNNNNNNNNNNNNNNNNNNNNNNNNNNNNNNNNNNNNNNNNNNNNNNNNNNNNNN
NNNNNNNNNNNNNNNNNNNNNNNNNNNNNNNNNNNNNNNNNNNNNNNNNNNNNNNNNNNNNNNNNNNNNNNNNNNNNNNN
NNNNNNNNNNNNNNNNNNNNNNNNNNNNNNNNNNNNNNNNNNNNNNNNNNNNNNNNNNNNNNNNNNNNNNNNNNNNNNNN
NNNNNNNNNNNNNNNNNNNNNNNNNNNNNNNNNNNNNNNNNNNNNNNNNNNNNNNNNNNNNNNNNNNNNNNNNNNNNNNN
NNNNNNNNNNNNNNNNNNNNNNNNNNNNNNNNNNNNNNNNNNNNNNNNNNNNNNNNNNNNNNNNNNNNNNNNNNNNNNNN
NNNNNNNNNNNNNNNNNNNNNNNNNNNNNNNNNNNNNNNNNNNNNNNNNNNNNNNNNNNNNNNNNNNNNNNNNNNNNNNN
NNNNNNNNNNNNNNNNNNNNNNNNNNNNNNNNNNNNNNNNNNNNNNNNNNNNNNNNNNNNNNNNNNNNNNNNNNNNNNNN
NNNNNNNNNNNNNNNNNNNNNNNNNNNNNNNNNNNNNNNNNNNNNNNNNNNNNNNNNNNNNNNNNNNNNNNNNNNNNNNN
NNNNNNNNNNNNNNNNNNNNNNNNNNNNNNNNNNNNNNNNNNNNNNNNNNNNNNNNNNNNNNNNNNNNNNNNNNNNNNNN
NNNNNNNNNNNNNNNNNNNNNNNNNNNNNNNNNNNNNNNNNNNNNNNNNNNNNNNNNNNNNNNNNNNNNNNNNNNNNNNN
NNNNNNNNNNNNNNNNNNNNNNNNNNNNNNNNNNNNNNNNNNNNNNNNNNNNNNNNNNNNNNNNNNNNNNNNNNNNNNNN
NNNNNNNNNNNNNNNNNNNNNNNNNNNNNNNNNNNNNNNNNNNNNNNNNNNNNNNNNNNNNNNNNNNNNNNNNNNNNNNN
NNNNNNNNNNNNNNNNNNNNNNNNNNNNNNNNNNNNNNNNNNNNNNNNNNNNNNNNNNNNNNNNNNNNNNNNNNNNNNNN
NNNNNNNNNNNNNNNNNNNNNNNNNNNNNNNNNNNNNNNNNNNNNNNNNNNNNNNNNNNNNNNNNNNNNNNNNNNNNNNN
NNNNNNNNNNNNNNNNNNNNNNNNNNNNNNNNNNNNNNNNNNNNNNNNNNNNNNNNNNNNNNNNNNNNNNNNNNNNNNNN
NNNNNNNNNNNNNNNNNNNNNNNNNNNNNNNNNNNNNNNNNNNNNNNNNNNNNNNNNNNNNNNNNNNNNNNNNNNNNNNN
NNNNNNNNNNNNNNNNNNNNNNNNNNNNNNNNNNNNNNNNNNNNNNNNNNNNNNNNNNNNNNNNNNNNNNNNNNNNNNNN
NNNNNNNNNNNNNNNNNNNNNNNNNNNNNNNNNNNNNNNNNNNNNNNNNNNNNNNNNNNNNNNNNNNNNNNNNNNNNNNN
NNNNNNNNNNNNNNNNNNNNNNNNNNNNNNNNNNNNNNNNNNNNNNNNNNNNNNNNNNNNNNNNNNNNNNNNNNNNNNNN
NNNNNNNNNNNNNNNNNNNNNNNNNNNNNNNNNNNNNNNNNNNNNNNNNNNNNNNNNNNNNNNNNNNNNNNNNNNNNNNN
NNNNNNNNNNNNNNNNNNNNNNNNNNNNNNNNNNNNNNNNNNNNNNNNNNNNNNNNNNNNNNNNNNNNNNNNNNNNNNNN
NNNNNNNNNNNNNNNNNNNNNNNNNNNNNNNNNNNNNNNNNNNNNNNNNNNNNNNNNNNNNNNNNNNNNNNNNNNNNNNN
NNNNNNNNNNNNNNNNNNNNNNNNNNNNNNNNNNNNNNNNNNNNNNNNNNNNNNNNNNNNNNNNNNNNNNNNNNNNNNNN
NNNNNNNNNNNNNNNNNNNNNNNNNNNNNNNNNNNNNNNNNNNNNNNNNNNNNNNNNNNNNNNNNNNNNNNNNNNNNNNN
NNNNNNNNNNNNNNNNNNNNNNNNNNNNNNNNNNNNNNNNNNNNNNNNNNNNNNNNNNNNNNNNNNNNNNNNNNNNNNNN
NNNNNNNNNNNNNNNNNNNNNNNNNNNNNNNNNNNNNNNNNNNNNNNNNNNNNNNNNNNNNNNNNNNNNNNNNNNNNNNN
NNNNNNNNNNNNNNNNNNNNNNNNNNNNNNNNNNNNNNNNNNNNNNNNNNNNNNNNNNNNNNNNNNNNNNNNNNNNNNNN
NNNNNNNNNNNNNNNNNNNNNNNNNNNNNNNNNNNNNNNNNNNNNNNNNNNNNNNNNNNNNNNNNNNNNNNNNNNNNNNN
NNNNNNNNNNNNNNNNNNNNNNNNNNNNNNNNNNNNNNNNNNNNNNNNNNNNNNNNNNNNNNNNNNNNNNNNNNNNNNNN
NNNNNNNNNNNNNNNNNNNNNNNNNNNNNNNNNNNNNNNNNNNNNNNNNNNNNNNNNNNNNNNNNNNNNNNNNNNNNNNN
NNNNNNNNNNNNNNNNNNNNNNNNNNNNNNNNNNNNNNNNNNNNNNNNNNNNNNNNNNNNNNNNNNNNNNNNNNNNNNNN
NNNNNNNNNNNNNNNNNNNNNNNNNNNNNNNNNNNNNNNNNNNNNNNNNNNNNNNNNNNNNNNNNNNNNNNNNNNNNNNN
NNNNNNNNNNNNNNNNNNNNNNNNNNNNNNNNNNNNNNNNNNNNNNNNNNNNNNNNNNNNNNNNNNNNNNNNNNNNNNNN
NNNNNNNNNNNNNNNNNNNNNNNNNNNNNNNNNNNNNNNNNNNNNNNNNNNNNNNNNNNNNNNNNNNNNNNNNNNNNNNN
NNNNNNNNNNNNNNNNNNNNNNNNNNNNNNNNNNNNNNNNNNNNNNNNNNNNNNNNNNNNNNNNNNNNNNNNNNNNNNNN
NNNNNNNNNNNNNNNNNNNNNNNNNNNNNNNNNNNNNNNNNNNNNNNNNNNNNNNNNNNNNNNNNNNNNNNNNNNNNNNN
NNNNNNNNNNNNNNNNNNNNNNNNNNNNNNNNNNNNNNNNNNNNNNNNNNNNNNNNNNNNNNNNNNNNNNNNNNNNNNNN
NNNNNNNNNNNNNNNNNNNNNNNNNNNNNNNNNNNNNNNNNNNNNNNNNNNNNNNNNNNNNNNNNNNNNNNNNNNNNNNN
NNNNNNNNNNNNNNNNNNNNNNNNNNNNNNNNNNNNNNNNNNNNNNNNNNNNNNNNNNNNNNNNNNNNNNNNNNNNNNNN
NNNNNNNNNNNNNNNNNNNNNNNNNNNNNNNNNNNNNNNNNNNNNNNNNNNNNNNNNNNNNNNNNNNNNNNNNNNNNNNN
NNNNNNNNNNNNNNNNNNNNNNNNNNNNNNNNNNNNNNNNNNNNNNNNNNNNNNNNNNNNNNNNNNNNNNNNNNNNNNNN
NNNNNNNNNNNNNNNNNNNNNNNNNNNNNNNNNNNNNNNNNNNNNNNNNNNNNNNNNNNNNNNNNNNNNNNNNNNNNNNN
NNNNNNNNNNNNNNNNNNNNNNNNNNNNNNNNNNNNNNNNNNNNNNNNNNNNNNNNNNNNNNNNNNNNNNNNNNNNNNNN
NNNNNNNNNNNNNNNNNNNNNNNNNNNNNNNNNNNNNNNNNNNNNNNNNNNNNNNNNNNNNNNNNNNNNNNNNNNNNNNN
NNNNNNNNNNNNNNNNNNNNNNNNNNNNNNNNNNNNNNNNNNNNNNNNNNNNNNNNNNNNNNNNNNNNNNNNNNNNNNNN
NNNNNNNNNNNNNNNNNNNNNNNNNNNNNNNNNNNNNNNNNNNNNNNNNNNNNNNNNNNNNNNNNNNNNNNNNNNNNNNN
NNNNNNNNNNNNNNNNNNNNNNNNNNNNNNNNNNNNNNNNNNNNNNNNNNNNNNNNNNNNNNNNNNNNNNNNNNNNNNNN
NNNNNNNNNNNNNNNNNNNNNNNNNNNNNNNNNNNNNNNNNNNNNNNNNNNNNNNNNNNNNNNNNNNNNNNNNNNNNNNN
NNNNNNNNNNNNNNNNNNNNNNNNNNNNNNNNNNNNNNNNNNNNNNNNNNNNNNNNNNNNNNNNNNNNNNNNNNNNNNNN
NNNNNNNNNNNNNNNNNNNNNNNNNNNNNNNNNNNNNNNNNNNNNNNNNNNNNNNNNNNNNNNNNNNNNNNNNNNNNNNN
NNNNNNNNNNNNNNNNNNNNNNNNNNNNNNNNNNNNNNNNNNNNNNNNNNNNNNNNNNNNNNNNNNNNNNNNNNNNNNNN
NNNNNNNNNNNNNNNNNNNNNNNNNNNNNNNNNNNNNNNNNNNNNNNNNNNNNNNNNNNNNNNNNNNNNNNNNNNNNNNN
NNNNNNNNNNNNNNNNNNNNNNNNNNNNNNNNNNNNNNNNNNNNNNNNNNNNNNNNNNNNNNNNNNNNNNNNNNNNNNNN
NNNNNNNNNNNNNNNNNNNNNNNNNNNNNNNNNNNNNNNNNNNNNNNNNNNNNNNNNNNNNNNNNNNNNNNNNNNNNNNN
NNNNNNNNNNNNNNNNNNNNNNNNNNNNNNNNNNNNNNNNNNNNNNNNNNNNNNNNNNNNNNNNNNNNNNNNNNNNNNNN
NNNNNNNNNNNNNNNNNNNNNNNNNNNNNNNNNNNNNNNNNNNNNNNNNNNNNNNNNNNNNNNNNNNNNNNNNNNNNNNN
NNNNNNNNNNNNNNNNNNNNNNNNNNNNNNNNNNNNNNNNNNNNNNNNNNNNNNNNNNNNNNNNNNNNNNNNNNNNNNNN
NNNNNNNNNNNNNNNNNNNNNNNNNNNNNNNNNNNNNNNNNNNNNNNNNNNNNNNNNNNNNNNNNNNNNNNNNNNNNNNN
NNNNNNNNNNNNNNNNNNNNNNNNNNNNNNNNNNNNNNNNNNNNNNNNNNNNNNNNNNNNNNNNNNNNNNNNNNNNNNNN
NNNNNNNNNNNNNNNNNNNNNNNNNNNNNNNNNNNNNNNNNNNNNNNNNNNNNNNNNNNNNNNNNNNNNNNNNNNNNNNN
NNNNNNNNNNNNNNNNNNNNNNNNNNNNNNNNNNNNNNNNNNNNNNNNNNNNNNNNNNNNNNNNNNNNNNNNNNNNNNNN
NNNNNNNNNNNNNNNNNNNNNNNNNNNNNNNNNNNNNNNNNNNNNNNNNNNNNNNNNNNNNNNNNNNNNNNNNNNNNNNN
NNNNNNNNNNNNNNNNNNNNNNNNNNNNNNNNNNNNNNNNNNNNNNNNNNNNNNNNNNNNNNNNNNNNNNNNNNNNNNNN
NNNNNNNNNNNNNNNNNNNNNNNNNNNNNNNNNNNNNNNNNNNNNNNNNNNNNNNNNNNNNNNNNNNNNNNNNNNNNNNN
NNNNNNNNNNNNNNNNNNNNNNNNNNNNNNNNNNNNNNNNNNNNNNNNNNNNNNNNNNNNNNNNNNNNNNNNNNNNNNNN
NNNNNNNNNNNNNNNNNNNNNNNNNNNNNNNNNNNNNNNNNNNNNNNNNNNNNNNNNNNNNNNNNNNNNNNNNNNNNNNN
NNNNNNNNNNNNNNNNNNNNNNNNNNNNNNNNNNNNNNNNNNNNNNNNNNNNNNNNNNNNNNNNNNNNNNNNNNNNNNNN
NNNNNNNNNNNNNNNNNNNNNNNNNNNNNNNNNNNNNNNNNNNNNNNNNNNNNNNNNNNNNNNNNNNNNNNNNNNNNNNN
NNNNNNNNNNNNNNNNNNNNNNNNNNNNNNNNNNNNNNNNNNNNNNNNNNNNNNNNNNNNNNNNNNNNNNNNNNNNNNNN
NNNNNNNNNNNNNNNNNNNNNNNNNNNNNNNNNNNNNNNNNNNNNNNNNNNNNNNNNNNNNNNNNNNNNNNNNNNNNNNN
NNNNNNNNNNNNNNNNNNNNNNNNNNNNNNNNNNNNNNNNNNNNNNNNNNNNNNNNNNNNNNNNNNNNNNNNNNNNNNNN
NNNNNNNNNNNNNNNNNNNNNNNNNNNNNNNNNNNNNNNNNNNNNNNNNNNNNNNNNNNNNNNNNNNNNNNNNNNNNNNN
NNNNNNNNNNNNNNNNNNNNNNNNNNNNNNNNNNNNNNNNNNNNNNNNNNNNNNNNNNNNNNNNNNNNNNNNNNNNNNNN
NNNNNNNNNNNNNNNNNNNNNNNNNNNNNNNNNNNNNNNNNNNNNNNNNNNNNNNNNNNNNNNNNNNNNNNNNNNNNNNN
NNNNNNNNNNNNNNNNNNNNNNNNNNNNNNNNNNNNNNNNNNNNNNNNNNNNNNNNNNNNNNNNNNNNNNNNNNNNNNNN
NNNNNNNNNNNNNNNNNNNNNNNNNNNNNNNNNNNNNNNNNNNNNNNNNNNNNNNNNNNNNNNNNNNNNNNNNNNNNNNN
NNNNNNNNNNNNNNNNNNNNNNNNNNNNNNNNNNNNNNNNNNNNNNNNNNNNNNNNNNNNNNNNNNNNNNNNNNNNNNNN
NNNNNNNNNNNNNNNNNNNNNNNNNNNNNNNNNNNNNNNNNNNNNNNNNNNNNNNNNNNNNNNNNNNNNNNNNNNNNNNN
NNNNNNNNNNNNNNNNNNNNNNNNNNNNNNNNNNNNNNNNNNNNNNNNNNNNNNNNNNNNNNNNNNNNNNNNNNNNNNNN
NNNNNNNNNNNNNNNNNNNNNNNNNNNNNNNNNNNNNNNNNNNNNNNNNNNNNNNNNNNNNNNNNNNNNNNNNNNNNNNN
NNNNNNNNNNNNNNNNNNNNNNNNNNNNNNNNNNNNNNNNNNNNNNNNNNNNNNNNNNNNNNNNNNNNNNNNNNNNNNNN
NNNNNNNNNNNNNNNNNNNNNNNNNNNNNNNNNNNNNNNNNNNNNNNNNNNNNNNNNNNNNNNNNNNNNNNNNNNNNNNN
NNNNNNNNNNNNNNNNNNNNNNNNNNNNNNNNNNNNNNNNNNNNNNNNNNNNNNNNNNNNNNNNNNNNNNNNNNNNNNNN
NNNNNNNNNNNNNNNNNNNNNNNNNNNNNNNNNNNNNNNNNNNNNNNNNNNNNNNNCCTAGGCTTTGTGATTATCTTTCC
TCTATACTTCATCCGAGGCTTTACCGTGGAGACTTGAGAGGTTGTTACTTGTCATATCAACATGCCCTCTTCTTCCTTAT
TTATCTCTTTGTTCTCTAGAAACAATGACATTGAGTTTCTTCATTTCTGTTGTTATACATTAGAGACTTGGATACGTGAC
AACTAGGTTTTGGGGGTTTGTTTAAGTTGATTATGATTTTTTGCATTATAATATGGCGTTGGACCTTTATTGTTGTTTTA
CTTCTGTATCTATTGTTATTATTTGAGTTTTAGGCAAAATTGTCTTTGGTGAAATAAGACAAGTTCTATCACGTCCATTT
TTGGGTCGTGACAGAAAGTTGAAATGTGTTACTTAGAATTTTAAAATCTTATATAAGTGTGAAATCTCCTTTTTAATCTA
AATATCTCCATCGTAGCTTAACCAAAATCTTTTTAGCATGTATATTGACTTGGTCTTATTTCTCCTTAATTTTCAATGGT
GTCAGGTGGTCCATTTTTTCAAGGTAAATATATACCTTATTTAGCAAGAAAACTTGACTCTCCAAAGTTCAATCCTTCTT
ATCTTGCATAGACTTAGAAGTTTATATATCATTTTAAATACAATTTTTCGGACAAAAGCAAAAATTTAACTTTTATATCA
CCCACTTAAAAGAGAAGGAATTACAATGATATGCAATCATAGTATTTGGATTCCGATTTTAGTTGTAAGTACATAAGAAA
GTAGTTGTGTAATGACATCATGTTCTGTGTGCATATTCCTAATCCATTTCTGAATATAATATTAACAATACATTCTAATT
TCTCACCCCTTATGATGATAACAATTGCTATTGATAAACGCTCAACTATACCTCATCAATTACTAGGTGTAGACGATCGT
AATCTAATATAAAACCCAACAAATGAGTTGGGGTCGAACCCACAAAGAGCGGTACAAGTTAGAATTCAGTTACAAAGTTA
TAAATGTGGTCTAATCGATTATAGGAATAGAATTTATCGAACCATTTAGATAAATCGATGGGGTTGACAACGAATGTCAG
ATGGGGGGATTGGTTTGTCAATTCGCAAATAGAACAATTACCAAAACATGGTATCATCAAGTAGAGAGGAATTCTCGGGG
ATGTGATCGACTAATTTCTCTATATGGGTAATTGGAATTTACTAACAATTGCTAAATTTCAGTAGGTAGGCTAGACTATA
GATGCTATAGCTTTCACTCGAACAACTATTACGATAAGCGAGTTCTCTCGAACCTCGACAAGCTTAACACTATAAACAAC
TTAATTTATCTACTCTCTCGAGCTAGATAAGTAGAATTGAGTTTAGAATTCACTCTCTCGAGTGGAACCCACATCAACCC
AATAACTACAATCATCAATTGAAAACCTTGGCTCTAAAACCTCTTTCTCAAGCAATTCGAGAACACTAAGTTAGAATTGC
ATTTGAAACTACAATCTATAGATTAATACACAACTATCGATTAAAGCCATTTCAATTAGGCATTTGAATCAGTAAACAAC
AATAACCATAAGCTAATTAAGCTAATAATCGCATGATCACACCCCAAGAATTGGGTTTCTAGACACACATCATAAAAAGG
AAGAACAATTACCATTTATGTTAGCCATGAACTGGGTAATGGTTACAAAGTCTCTAAAATGCTTCAAATCAACTTAATTC
AAAAATCCCAATTGAAATTCCTCAAAACCAAGTTTCAAAAGCTCTAAGTTCTACAATGGAAAACTCAGAAAAACTGGATG
GGACTCGACTTAGATTCTACAATGCTTGGATATCTTTTTTTACTTTTCAAATTTCAATTTATAGTTTCCCAAATTTTGGC
CTTCAGGACCATTAGGCGAAGTAAGTCGAGCATTGCCGACCATGTCTGCAACGTGCCCTTTTCTCCATTCCATCGCCGAT
TTGCCTTGGATCTTTATTGTCAGTGTTCTGTGACTTTAGGCGATCATGGTCGATGTCGCCGATCCGTTCGGCGGTCCGCC
GAATGTCCATTTCCATCGCCAAGCAGGTTCTCCCTCAGGGATGGCATGCTAGAACTTTAGGTGAGCTAAAGAGCTACTTG
GCGGCTCGCCGAGTGGGCTTGACAATCTCCAGGATTACCTTCCTTCAACTTCTTCAGTTTTTTCGCTCCTATTTGCCCAG
TAATGTTCTTTCCTTGCTCCTTAGCCTTCATTGTTGCAAATCAACACTTTGACATCAGTTTAGAGCATAAAATAGGCATT
GAGGAAACTTAAACTATGAAAACAAGTCCTAAATGAGTCGAAATCTCAGACTCATCAACACCCCAACTTAAACTTTTGCT
TGTTCTCAAGTAAAACTCAAGATAAATTAGTTCAACAAGGATGTCTACAAACAATTCTACTCAAGACTCAACACAAATGC
ACACAAGAGGTTCAAACTACACATACAATGTTCAATTGTGCACTCTAAGTTTTAAATTGTGACTAACCATTATCAAATAG
ACTCAAACTCACAATGCTTGCCTCAAATGCAAGTTCAAGCTCAACAAATACATTCAAATTCCCTCACAACCAGTATGATT
CCATGCTCACACAAAATTCCTCAACAATTTAAGATTTCAGAATCAAATACAACTCTCACGCTCACGAAAATGAACACATG
CATAACTCTACCAATTGGCTTGCCCTTATTTTCCAATCAACATTTGTTTCAGCTCACTCAAGATCACAAAGGTCTTTCCA
GGGCTTATAACGGGGTTGAGTGTAAAGGTATGATCATTTTGTCTTAGTGGCTTCTACCTTCATGAAATATGGCCTGGAGT
CACTTTTTGTCCTTCTCTTTCATATTCAAACATGTTCACAATCCACGCCATTATTCAAATAAGCATGACTCATTGGATAC
CGCATTTCTTTTGCTTCTTTCACACATTTTATTTCACAAACTATTCTCCTTATCACCATTTCTTTTCTTTCTCTTTTTTT
ACATGGAGGGGTTCCATTTTTTTAAACAATGCTTCAAAGGGGGATTTTTCACACTTCTTGACTTTCCTTCTTTTTAATCA
CACCCCAACTTAGGCTTTTGGCCTAAGTTATCTATTCAACAAACCAATAATTCATGAAGGTTATAGGTGATGGGACAGAG
AGGTCAAAGTTGCTCAAGTTTCTTCCAAAGAAAAGGATAGGCTTAAAAGGTGCCAAGCAAGGTTCACACTTCTCACAAGG
TTGCCACAAAGAGGTATGCTATCAATTTGGTTCACTTTTCAAAACTTTTGCGTAAGATCATTTCAATCGCTTGCTTCAAT
CAATCAATTGGACTAACGGGGCAAATTCTAGGTGTCATCAAGTACAATATTCAAAACAACCTCACCACACACGACATTTG
ACACAATTATCAAACAAGACTTTACACTTTCTAGCTAGCGTGCAATGATCATCACAAGAGATTGACTCGACAACCGACTA
GTCATAACAAGATACTAGGAGTTCACATATGACCTGTGTAACTCAATTTGCCTCATTGTAGCTGCACATTCATATAGTTC
AATTGATAGCACTATTCAAGTAATTGGTATTGACCACAACCGACACTCAAAAATGCAAGAGAACCCCCACAATCAAACAC
AAAAGAGGTGGCAAATTTTTTCAAATTGGTTCAAAACCATTTGCACATTAAAAACAATGGACCAATATCGATAAAAAACC
AAGATATATATAAACACAAGATAAGATCCAACATTCACAAAACCAAAACCAACAACACAACAATATCCACAAAAACAACC
CAGTAGAGGTAGGTATAGAAATACCTCACCCCCCAAAGAAAAATAACAGTTGTCCTCAAGTGCAAAGAAATAGAAATATA
GTCTAAATAGTAACATGAATGAAGTAAAGAGAATCATCTTGCCAGGCCAAGCCTAGGGTGAAGTCTGCATGTCTGAAACT
CCATTTGTCGAGGCATCAATGCCAGACTCAGCAACATCCTTGGCTCCACTGGAGCCCACCATAAACATACTCTGAGCGAT
GCATCCATAGTCGTCTCCACTATGGCTCTCTCAATATCTACCAAATCATCACATACAACCTCATCTCTAACACCCAGCGG
TTCCTCATCTATCTCTGCCTCAGACTCAATCTCTATTTCATCAGCCGAAGAAACATCTCCAGTCGTAGTAGCCAGAGGGA
CCTCCAAATTGCAATATCAGTTCTCGGCATCTTCGTAATTTCCACCGTCCCAAACAACATCGACAAATCCATGGAATTCA
ACTGGTCCACATCCTTCTTCGACCTAATAACTACAACCTTTAAGGTCGTGACACTATCCATAGCACCCTGGGTCTGCTCA
TAAGTCTTAACCCTCACCAGAAAGGCATCCAATGCCAACTTGTGGCCCTCAACTATTGCTTTATTCTCCCTCATCTCAGC
CCTAATTAGGGCCAAGGCGCCAACAATCTCCTATATACGGAGATTTATCCACTGGAGCAGAGCTCCTCCTATCGGCCTCA
TCTCTCAAGAACTCGACCTCAATGCATCCGATGTTAGTAGAAGAGGTGGGGGTAACCTCAACATCTGTCTTCTCAACCAT
GGGAACACGAGCCCGATGGCACAACTCGATAATCAGCATGAGGAATGAAAGCGAGGTCTGGCTTGGCTTGGCCCTTATGG
ACATCTCTTGCACAATCAGCAGCCCCAAGTTCAATCTCTGATGATCCATAATTGACCCCTAGACATGCCACCTTCGGATG
GCGGAGGACAGACTCATTTTGTGAGAGCATGATGGTTCTACTAATGAACCCGAACCTGTATCTGGCAGCAACATTCAAGT
CCTTTTTCTTGATCGGTGCACCTACCTCAATCCATCTCGGAGTAGCATCAGAGAGTAGATGTGTCAGCCAACCCTTAAGT
TCCTCTAGGGTCTTCTTCTTGACCAAGTTGGGGTAATCATGCATGAAATACCGAGAACACCCAAGTAATGCATTTATGTC
TAAGCTGCTGCATTTCACCTTTCGAACTTAAACCATCACCTCATCCACCGACTTGAACATGCTGGCCTTCTTCTTCCCTT
TAGGGACAAGCTTTTCGTATGTTGCATAAAACTCCCTCAAATTTGTGGAACTTCAAGGTGTTCCATACCTCAAGATATCT
GTCGACCACACCGTCAGTAGACAACCGCTTCTCTTCTAAGATGGTCCTCGAACCCTCGACCTTTTGTCTATTGAGTGACC
AGGAAGGTGGACCCAGAACTGGTGGTGCCTGGACCACTGGCTGGAGGAGGAGGCGTATGAGGCATTGGGATCCTAGATAG
ATCATTCATCGACTTGGAGCGTAACTCCGCTCTCCACGCCTGCAAGAGATGGTCATCTTGCGGCTCAGAGATGGAAGCCG
GAGAACTATCCTTAGACTAACCCTCACTGCCGGAGGGAGTGAGGTATATAGAGTAGATACCCTCACTATTAGAGCTCTCC
TCCACATGTGTCAGTTGCACAGGGCCCCTTGCCCTTGCCCTTTCCTCCTCTTGGAGGAAGTTTAGTTTTCAGGGACCGGG
AAGCAACAACTTCCTCATTTATAATTATTCCTCGTGCTCGCTTCCTGGGCAATTGATTTCTACCATCGACTTTTGGTCTA
GCCATACCTGCAAAACAATGTGGAAAATGTTAGATGTAGTTAAGAAATATTTCAGGGAAACAATTGTAGGAAGACTCACC
GAACACCTTTGGCAAGCCAAGTCGGGCTGGCCGAAGCTTCCAGAAAGAAATGTGAAAAAATGCAGGACAAGTCAGCGATG
TCCAGGGCCATTTAGTGGATCACCAACACCTTTTGGCAAACTAGAAGTAGCTCGCTGAAAGTTACAGAACAATATCAGGA
ATTAGGGGCGCAGAAGGGCGATCAAAAAAGACTTTCGGCGAGTCACCAGTGAACTAGGCGAGCGCAGGCATCTCACCAAA
AGTTACAGAACTTAAACCATTAAAAGAGAGAAATAAAAGGTGATCAAGAGGGACTTAGGTGAACCGCCAAACCACTCGGT
GAGCTCAACCTAGCTCGCCGAATAGTCCAACCTGCCAATTTTTCACCCCGAACTTCAAAATCTAACCTACTGATACGCTC
AAATTACACCTCCCTAAAGAAGTATAAACGATCGTCGTTAAATAAAGAACCCAACTTGTAGGTTGGGGTCGATTCCACGA
GGAATATGGTTCAGACTTAAATTTAACTCACTATAATATCCGTTTAGTCAAACTATTTCTGAGACAAGTAATTAAAGGGG
GGGGGGGGGGTTGTGTAAGCAAATAACCAATTTTTGATCAAGTAACAGGTGAGCAAGATTAAAACTTTTGATTATCAATA
TGAGAGAGAAACTAGGGTGTATGTGTTCCCCACAAGATTTTGACGCGGTAATCGTAATAATAGTAATCCTTTCATAGTGT
TTTACATGCAAAGTTTGTAAGATAGGTATCCCTAAGTGATTGGTCCTCCAAGTAGGGAATTTCACTATGCACCTTCATCC
GGCTACGAGTGTATACTTTACTAACCCTTACCTTTACCTCAGATTAGACATCACATCAATGTATGGCTTAGTTTTCACCC
TCGCACCAATTGACATTAGACTATTAGATAACATCCACTAAATGTCTGTTGTTAATTCTTTTCTCATTAACTACCTCCTT
GGTCCGGCAAGTAGCAACGAGGCGAGTTCTAATGCGTCCACTCGTTAAAAAGAATTGTAAGTGAAAGAGTTACCAATACA
TGCATAAACACTATTCAAGAATTACTTAATTCATACGTTGTTAATTGTTCATGGTTCCCACAACCCTAGTTGTAGATTTA
GCTACTCATGCTTGAAAGAACACAATTCATGTTTTAATAAAGAGAATTCACGAACTTACGATTAGAGTAGAAGATACCCA
AAATTTCCAATTGAATTTCAAAGTCAAAATCTTGTAAAACGAAATCTGGAAATCAAATTGCCAAAGTTGCAAGGTAATTC
AATAAAATACCAAGAACTAAAAGTAAACAATAATGTCTAACCCCCAAAAATGAGGTTTAGATACCCTATTTTTTGAAAAA
CATGTCCTAAACATAAAGGAAACAAAGTAAGGAAATAAACAGTCTGGACGCAGTTTATGTCGATGACACGACCTATAGAC
CGTGGGTCGACCTATGGTCCATAGGTCACCTCGTGGTTCAACACTTAGCAAATTTTCATCAGGTACATGAACCTTCACTC
TCAGATCATCAACGACAGACGTGTATGACGGACCGTAAGTCGACCTACGGTCCGTCAGCCCTCTTTCGTGGGTCCACACT
TAGGATTTTTCATCAGGTACACTTCAACTCTCTAAACCCATTCGACGGATGTGTAGGACGGCTCGTGGGTCGACCTACGG
TTTGTCAGTAACTTGGTAGTTCCACACTTGGTCAGAATTCCCTAATACCATAGGCTTGCCCTTATTTGCACCGATTAAAC
TCTCCAAACTAGTTGCTAGGATCACTATAGGACTTTAAGTACAGTTAGTGCTCAATACCATAGGCTTGCCCTTATTTTCA
CTGCTTAGACTCTCCAAACTAGCTGCTAGGATCACTATAGGACTTTATTAGCTTGTAACGTAGGCTCAGGGTCAGGTATG
GTAGATTTGGGTACTTTTTAGTGACTTTCTGCCCTCCTTGACATTACATTGGCTTTTTACCTCTTTTCTCAACCTATTTT
TGATATCTTTTCATTGTATTTTCTTTCCCTTGATTTTCTTCAGCACAAATGTGACTTTTGATTTTGTTGCTCTTATTTTT
CACTTTATTTTTTTTTCTCACTTTATTTTTCTTTATTTTTTTCAGCACTTTTGGTTTTTTCATCTTTTTGCTTCTTTTGC
ACATAGTCACATCCTTTTCTTTTCTATTTCTCTCTTAAACATAAAACTCTTTTCATACCCTTTTTTTTGGGTTTCCTATT
TCATTGCCACCCTCAACTTATGTGTTTAGCATGAGTTGATGTGCACAATATGCGTTGTCGGACCAGGGCCAAGATCTAGG
TAAGTTTTGAATTAGCCACCCTTAACTTAGGCTTTTGGCCTAAGTCAAGGTGTACATGTCCAAGGAGGGACCGGGGCCAA
AACAATTATTTTAGGGAAGGTGAGTTAGGTGAATTGAAAGAAGTGGTCTATATTAGGCTCAAACATTTGGATCAAAGGGA
ACATTGATTTCATTTGGTTGGATCATTTTAGGCTTGAGTGGACTTGTTTGAACAAGGGCCTATGATCATTTCCTAACTTC
TATCCTAGATTATCTCAGCAGGACCAATGAGGCAAGTTCTAGATTGGCAGACACTATATAAACATTCAAGCTTTCCTCAC
ACACACTTGGCACATTGTTTCATTATCAGATTATTCGATTACCCAGTTCATACTTTAGCTTAAGTCATAAGGTCAAATTG
GTTCCTTATCATGTCACATTGAGATCCAACACAATCATCTTATCAAACCTAATGATATAGCACACTTCACACTTTTTGGA
CGGGGATCATTTTTTTTTCATGCTTTTTATGCCATCATGCTTCCATTTTCAAGTTACTTTTACACATACATTCCTAAACA
TGCCGGTTCAACAGAAATTAAAACAGTTTCTTGGGGGAAAAGAACACAGGCAAGAAAACCCCAAGAGAGGATTATGAGTT
GGGTTACTCAGTCTTCACCCTATCACTCACAATCCATTTACCCCACCCCAACAAAATAAAGTGCAATTGTCCCCAATGCA
CAAATACAAAGATGAAACAGAGAGTGAAGCAAAACTGTGGCGCATATGCACCGAAGATATCTCAAGAAGCGGGTGAGTCC
GATTTCCCGGAGCCTGCTGGATCAACACTAGGAACGCCATTAGTAGCCTCCCATCAACTATCTCAGCACCCTCAGTAGTG
CTCACACTGGTGGATGGGCCAACACCTATCTCCCTTGCCCGATGCTATCTCATCTCTTTCTCTAATAACGACGCCCTCGT
AGCCTCTTCTAACTGCTGACACTTTTTTTCCCTCAATCTCTGAGCCTCAAAATCATCAAAAATACGACCGGAGCGGGGGT
GCTTCCCAGCAGCACGGGAAGAGTGCGCTGGTGGTATAGAATCACTAAATAGGGCTGACATCACTGCAATAGCATTCTCC
ACTATAGGGGCAGCCTCTGGTGCTGACTCAGGAGGTGCTAAGAGGGCATTACCATCAACACAAAAGCTGGCGAACTCCAT
ATGGAATGTAGCCAAATCATTAGTCAGGGCTAGCCTCTCTAAGACTCGCAACTGTAATGTATCCATGCGGTCATGAATGA
TATGATTCTTCTGGTCTATCAACTGCTCCATCTTTGCCTCAGACTACTCAATAGAAAGGTGCATCCACGACATATATACT
GAAACAGTGTGGCCATCAGTGTCTCCAGTTTTAGAACTCGAGCTAGATGAACGGGAGTGGACCCTAAAGGGGGAGTGGCT
CAAGAGGAGCTAGGGGCCTGACTAGTGGCCGAAGACTGAAGAGCCTGGGCATCCGCTGTAGGGGCTGGAGGGGCAGTATC
ATCAACCTGCATCTGCTCCATATCCACAACAAGATCATCTCCTAATAATGGGACCTCACCTGTGGCTCCCTGTGAGATGT
AGCTACATTGGCATCATCCCGCACGATATCCAAGTCTTGGTTGCATTAAGCAACCAGTCACAGTGCCAAATGGGGACAGA
GGCATCCTTACAGAACTCGAAGATGAGGCATGGGAAGGGCAGGGTGGTGGTGGCCTTGAAGGCCCTCTCATGGATCTTTG
CAATCAATATGCGGGCAAAGTCTATCTCAAGCCCCGCTACCATAACTGCAACCATCTCTGCATGGTCCCATATGACCACA
TTGTCCGCCTGAGTAGGGGACACACGATTCCGCACTAGCAACCAAAATAATTTTGCAGTGAAGGTCAGTGTAGCCTTCTT
GATACCCAAGCTAGGAGTCTGGACCCACTCAGCTCGTTCTCCATCCATAGCAAGATGTCATGCTAGCCACCTCAAAAGTG
ACTCCCTCTGATCGGTATTCCTCTGAAATGCCCCACTCTGACAAAGTATTGGCTGAGACATAAATGAACCTACAGAGGGT
GGTCTCAGAGATTTCAATTGTGCAACCCCGTACTAGTGTGGCCTCAAGTAGAGGCTGAGCTACGGGCTTTGCCCGTTTGC
TGATGGAGTTTCTCACGGTGGCCGCATGGGAACCATAAAACTCCCAAACTATCTCCTCACTGTAGGACCCTGGGCTCCGT
GCCATCTATTTACATCTGTGCCTCTGGAAAAGCTCGTGGATGACTAGAGCAGTGTGGAGGCTTTCTGTGAGAACACGACG
CTCCTCAGTGACAAGTTGGGCCATCGTATCGTGCTAATTCTGCATGCGAGCATTGGTGTAGTTCTTATATTAGCCCTCCA
CGCACCATCGGTTTAGCTCCATAGAAACCGTTGGAGATTCAGAATAAGGGGTACTCATGTCTCCCCTGTGCTATCAGACT
CGGATGAAGATGGGGTGCTGCCGCTGGAGCTGGAGCTGGAGCCAGATGGGGACCCTGAGTTAGCCTGTGACCATTGGGGG
GCAGTGACCACATCGGAGTTCACCTACCAAGCTCTGTTTCGTGTAGTGCAGGAAGCAGTGGGGGAGGTCATGGTGGGAGG
TGGAACATACTGCCCATTTGTATCCTCATCGATCAACCGCATAGAAGGTGCTACCGACTTGGACTTGCCCTTCGCGGCAT
ATGTGGGAGCTTGCTTAGGAGCCATGATACCTGTGGGAGCTTAGTTAGTACCAAAACAAGCCAATAAAACACATTGAAGA
ATTTTAGGACAAGAAATGAACCAAAACAAAAAAACTAAAAAAAATCTGGATAGTAGCTGAACTGTCGACCCATGGTGGGC
ACCTACAGTCCATCGATGGAACAACGGTCTGTGAGTCCCCTCCATGGGTTAGATGGTTGAAAATCAGGTCCCAGATATGG
GAACCACGGATGTGCAAATTGGTACGTTGATGGAATGACGGACCATAGTCCACACCGTGGTTCGACACTTAGTGAAAAGT
TTGTGTGCAACTGAACCACAGACTCGACCTATGATTCGTAGAGTGACCTATGGTATATGGATGGGGGGTCGTGGGTTAGT
TCTGTGCTAGGTTTCCAAACTAGACTCAATTTCAACCCATACCATAGGTTACTCTACGAATCGTGTCAAGCTAATCATGC
ATTTCAACACAATATATGGTAGTTTGTCATTCTTATTGTTCTGATTACACATAAATCAACTTTTTAACATATCGAAACAT
ATGAACCCTATGTTAAAACTTCCAATTCGACCTTTTATTTGAGTTAGTTGGTTTTAATTAACTACACACTCACATACAAT
CATACCAAGGGTTTTTCTAACTTATAACTCAACATTCAATCATAAAAGGGCATCTGAGTCGGGTCAGGTAAACCCTAATT
TTGGAACCATGAGACCCTATCGATGGTCGATGGGTTGACCTATGGACCGTAGATCAGTCTGACACTTAGAAAATTTAGAA
AACATACCTCAGATCTACAGACGCCTGACACGGTCCGTGGATTGACCAACGGACCATCGATGGGTGATATACCGTGAGTT
TACGATATTTTTAATACATTTCACTTAAGAGTTGTGTGCGTCTAGGGCCTTTTTGTATTGGTTTTTATGTGTTTTTATCA
TGTTTTGCAGGAAAGATGTTTTGGCGCGGAAGTAAAAAGACAACTGAAAGAAATGCAGAAAACTACATCTATGGAGGTGA
TCTATGTACCGTAGGTCCATTGACGCTCCGTAGATGGTGATTGTAGATCAGCATGCAAGGCATGGAAGGCAAATAAGGGA
AATCTAACCAAGTGTAGAACCACGGTGGCCATTGACGGTCCGTATATTGATCTATAGACCGTACTATTGATCCGTAGAAT
GATACTGTGAGGGTTCTAGTACCTGATTTTTGAAGATTCTAAGTGTGGAGCTACGAAGAGGGATTGACGGATCGTAGATC
GATATACGATTGATACTGCAGTTCTGTCGTTTGCTTCAGAGAAGCTGATTTTTGGAAGCTGAAATATTTTCTAAGTCCTG
GCTGACGGAAGAGACTCACGGACCGTAGATCCATTGATGGTTTGTAAGTCAGTCTCGTGGAATGAAGACACGTGCCTGAA
CAAACTTTCCTTATTTTATTGCCCTTTTAATTTAGGACTTGTTTTCTATAAATAGGGCATGTAAACCTCATTTTTAGGGG
TTAGACTTTATTACTTTTATTCTAGTTCTTGACTTGGGAGATTAACTTGCAACTTTAGCAATTCTTAATTTCCTAAGTTC
GTTTTGAAGACTTTAGTGTTGCAATTCAAGTTGAATTTCTGGGTTTATTATTCCTCCTACGTAAGTTCATAATTCTTTCA
TCTAAATAATGAATTGTGTTCATATGATTATGGGTAACTAAACTCCACAACTAGGGTTGTGGGAACCAAAAGTGATTAAC
AAAGTATGAATAGTAACTAAAAAATTCTCGAATAGTTGTTGCATGCATTGATAATTCTTTCGTTTAGAAGTCTTTTTAAC
AAGTGCACGCGTTAGAACTCGCCTTGTTACTACTTGCCGGACCAAGGAGGTAATCAACAAGAAAAGAATTATCAACATAG
ATTTAATGTGATACTGTCTAATAGGCTAGTGTCGGTTGGTGCGAAGTAATAACTAAGACAAACATCGATGTGATGTCTAA
TATGAGGTAAAGGTAAAGGTTAGTAAATTATACACACGTAGCCAGACCAAGGTGCGGGCTGAAATTCTCTAGATGCCGGA
CCAAAGATTTAGAGATACCTGACTTATCACTTTGCATGTAGTACACTAAGAAAGGATTTCTATTACTAGGATTACTGCGT
TATGAGCTTGTGGGGAACACGTATAACCTAGTTAATTCTCTCATCTTGATAACAACCGAAATTGACTTTTGTTTACTTAT
TACTTAATGACTTCTTACAATTTGTTTCACAAATTCCTCCCTTTTAAATTACTTGTTTCTGGAAGTAATTTGACTAAATG
GACATAATTGTTGGTTAAAGTGGTCTAAACTATTTTTCTCGTGGGATCGACCCCAACCTGCAAGTTGGGTTCTTTACTTG
ATAACGATCGCTTATGCTTCTTTAGGGAAGTGTAATTTTAGCGTATTAAATTTTGGCGCTGCTGCCGGGGAATTTGGCTT
TTAGATTTATTTTAACTACATTATTGAACTTTAGTCAAATATTTCCTAATTTTATTTTTTATTTTTGTTTTCGTCTCTCT
CAGTTTCTGACTCTAGTGTATGCCAAGTACATAGAGCCAGGGTGAACCACTTACTCTTTACGATCCAGAGTTGAACCGAA
CTTTGCGAAGAATGAACAATCCAGGAATTCAAGTTAATCATATTGGAGGCAATCTATGTGATGAAGTTGAGTTTCCACCT
CTGAGGGTAGTTGGTGGGGACAACCAGGTTCCAAATGGCAATCAATTGGGATTTGCATTGAGGGTGCATGGTTCACTAGG
CCCACGACTGCTTGAACACTATAAAGGCAATGTCAATATTGCTGACTCTGATGGACCTCTTATCCTACCCCCTTTGCCTC
TGGGGCACACAATTGTAGTGACAAGTAGCTTGATGCAGATGCTTACAGCGTGGGGCTTGTTCTTGGGATCGCCATCGGAG
GACCCACATGCTCACATACCCAAGCTAAGGGTGGTTTACAAAAGCTGTGTAGGTCAACTAGACTTAGATATAGATGTCAT
CAGATTGCGAGTGTTCCCTCTATCACTGACAGGCGATGCTGCTGTATGGTTCACTGAGCTCCCTTATAACTCAATCTATA
CAAGGGACCAACTAAAAGATGTGTTCTTAGCAAGATATTATCCAGTGTCCAAGAACCTCAATCACAAAGATAAGGTTAAC
AATTTTGTGGCATTACCTGGAGAGTCTGTGAGTAGCTCTTGGGACAAATTCACTGCCTTCGTAAGAGGTGTTCCAAATCA
CCGTATTGATGATGAGTCACTGAAGGAATATTTCTATCGAGGTCAGGATGACAATAATAAATCAGTGCTTGATACTATTG
CTGGAGGTTGATATGGTGAGTGAACATACGCACAGATTGCAGAAAAACTGGAGAAGATCTCTCGCAACAATAAATCATAG
AGCACTAGGAGGTCGGATGCTGGGAGAAACACATTTACCATTCATGCTACAAACAACCATTTTGCGGATGAGATTCTTGA
GGAGATGGCTCAGATGAGGACCGAGTTAGGGTTGGTATTGAAGCATGTGAGCGGAGGTGCGGAAAAGGTAAATGCTGTGA
ACTACTTGACTAGAACTCCACCACCAGTTGGAGAGTGTTACTATGAAGAAGATACTTATGCGGTGAATGATCAGACGGGG
GGTTTCTGACCAAACGTCCAAGGATCCAACATGGAAAATTGGCACCAAGGTCAGGGAAATCAAGGTCGGAACCATGGCAA
TTACAACCGGGATAGGAATTTCAATCGCGATAACAACTACAACCGGAACAACTATGGCAGCAGAAACAATCAGGTTGGAC
CTTATGTTCCCCCTCAAAATCGGGAATCTGGTACTAGGGAAGTTGGAGGCAATATGGCGCGTATTGAAGATGTGATGCAG
AAGATGATGAGAAGGTTTGATGCGACTGATGAGAATGTGAAGGAGATGAGAAACGACTTGTCTGGTATTGGTAAAAAGGT
TGATGCCCATGCAGTGTCAATAAAGCATCTAGAGCAGCGGATGACTCAATTGTCCACTACAGTGAACCCACGTCAACCTG
ACACTCTTCCTAGCAACACCATCCAGAATCCAAAGAATGATGGTCATTGTATGGCAGTTACTACTCGAGGGGGTAAGCAA
ACCATAGATCCACCTATGCCGTCTGTGGTGGATGGTGAGATTAGAAAATAAAATGATGTGGTAGAAGTTAGAGAAGAGTC
TGACAATGCGACAAAGAAAGAAACGGAGATATCTCAGAAAGTGGTCCCCATACCTAGACCTCCACCACCTTTTCCACAGA
GGTTAGTGAAGAAGACTGAAGATGGTAAATACCGCAGGTTTATTACTATGTTGAAGCAGCTTTCCATCAACGTTCCTTTG
ATAGAAGCTTCGGAGCAAATGCCTTGGTATGTGAAGTTTATGAAAGATAAAGTGACAAAGAAAAGGTCTGTGAGTTTTGA
AGATGATGATAGATTGCAACATTGTAGCGCTATTGCTACAAGGTCTCTTGTGCAGAAGAAGGAAGACCCTGGTGCTTTCA
TGATCCCATGTACTATAGGGTTGTTACACTTTGCTAAGACATTGTGTGATCTTGGTGATAACATCCACCTTATGCCATTN
NNNNNNNNNNNNNNNNNNNNNNNNNNNNNNNNNNNNNNNNNNNNNNNNNNNNNNNNNNNNNNNNNNNNNNNNNNNNNNNN
NNNNNNNNNNNNNNNNNNNNNNNNNNNNNNNNNNNNNNNNNNNNNNNNNNNNNNNNNNNNNNNNNNNNNNNNNNNNNNNN
NNNNNNNNNNNNNNNNNNNNNNNNNNNNNNNNNNNNNNNNNNNNNNNNNNNNNNNNNNNNNNNNNNNNNNNNNNNNNNNN
NNNNNNNNNNNNNNNNNNNNNNNNNNNNNNNNNNNNNNNNNNNNNNNNNNNNNNNNNNNNNNNNNNNNNNNNNNNNNNNN
NNNNNNNNNNNNNNNNNNNNNNNNNNNNNNNNNNNNNNNNNNNNNNNNNNNNNNNNNNNNNNNNNNNNNNNNNNNNNNNN
NNNNNNNNNNNNNNNNNNNNNNNNNNNNNNNNNNNNNNNNNNNNNNNNNNNNNNNNNNNNNNNNNNNNNNNNNNNNNNNN
NNNNNNNNNNNNNNNNNNNNNNNNNNNNNNNNNNNNNNNNNNNNNNNNNNNNNNNNNNNNNNNNNNNNNNNNNNNNNNNN
NNNNNNNNNNNNNNNNNNNNNNNNNNNNNNNNNNNNNNNNNNNNNNNNNNNNNNNNNNNNNNNNNNNNNNNNNNNNNNNN
NNNNNNNNNNNNNNNNNNNNNNNNNNNNNNNNNNNNNNNNNNNNNNNNNNNNNNNNNNNNNNNNNNNNNNNNNNNNNNNN
NNNNNNNNNNNNNNNNNNNNNNNNNNNNNNNNNNNNNNNNNNNNNNNNNNNNNNNNNNNNNNNNNNNNNNTATGCAAAGA
GGTAGTTAAAAAGGAGATCATTAAGTGGTTGGATGCTGGAGTTATCTATCCCATTGCAGATAATAGTTAGGTATGTCCTG
TTCAATATTGTCCTAAGAAAGGTGGGATTATTGTGGTTCCTAATGAGAGAAACAAGCTTATTCCAATGCGGCTTGTGACT
GGATGGAGAGTCTGCATGCACTACCGGAAGCTAAATGCTTGGACAGAAAAGGACCATTTCCCTATGCCATTCATGGATCA
GATGTTGGATAGACATGCTGGTAAGGGTTGGTATTGTTTTCTTGATGGTTATTCGGGCTACAATCAGATATCTATAGCTC
CGAAAGACCAAGAGAAGACCACCTTCACTTACCCTTATGGGACTTTCGCATTCAAACGCATGCCCTTTGGGTTGTGCAAT
GCTCCAGCGACCTTCCAACGTTGTATGATGTCGATATTTTTTGATATGGTGGAGGACACTATTGAAGTATTCATGGATGA
TTTCTCTGTGGTAGGTGACTCTTTTGATCGATGTCTGCATCATTTGGCTGAGGTGATTAAAAGTGTGAAGATTGCAATCT
GGTGCTAAATTGGGAGAAGTGCCATTTTATGGTGAAAGAAGGGATAGTTCTAGGTCATCGGATTTTTGAGAAGGGCATTG
AGGTAGATAAAGTGAAAGTTGAGGTAATAGAAAAACTTCCTCCACCTATCTCTGTAAAAGGTGTTCGAAGTTTTCTTAGG
CATGCAGGTTTCTATAGGAGGTTCATCAAAGATTTCTCTAAAATTGCACATCCATTGTGCAAACTGCTCTAAAAGGAGTA
TAAGTTTGATTTTGATAATGCTTGTCTGAGAGCATTTGGAGTGGTTGAGCTTGAGAACAGTGAAGGAACAAGGTTCATTA
TTAAAAGGCAAATGATCAAGATCTATCTGGGAAACGCAGAAAGTGTGCAAGAAGTTGTTGAGGCCTATTATCTTGATGAA
GTCTGAGTAATCAAGAGGCCTGCGTTGTGCCGCGACGTTAAATCAAGCGCTGCTTGGGAGGCAACCCAAGATATAAAATC
TAGCCAACAATAGGTTTTTGTTTTTCGTTTAGTAGATTTCTTTGTTTAGTTGCTTCTCTGTACTCATTTAGATAGTTGTT
TTTACTATTTTTTAGTGTTGGCTAGACATAGCATATGGTCCGTGTCTAAAAAGTATCCAAAAAATGTAAAAAGAACGTGC
TAATGGTTGCTACATGTGCAGGGGCGAATAACATAATCTGCGGAAAAAAGGTCTGGTGTAGTGGTCTACGGACACCATCG
ATGGTCCGGGTTCCTTCCATGGACCGTCAATAATGTCCGTAGATCTTAAGTAAGGTTTCTGAATTTTTAAGTGCAAGTCT
GATCTACGGTCCCCTTCTACGGACCGTAGATCGACCCACGGACTGTAGACGGGGTCTCATGGGTCCAAAACCATAAATGC
TGCCTGACCCGACCCAGACCAATTCTATTTAAAATCCCCCAATTTTAAATCATTCCCACTTCCGTCCATTTACCACCAAA
CCGTTTCTAAACTTCCCAAATTCCTTAAATCACTCCATAACTCCCTATTAAATCTTTCCTTTCCTCTCCAACCTCCACTC
ATCCAAGAAATTCCCCAATCTCTCTCAACTGCTTTCTCCAGACCTTCGGTGTTCAGGTTCGGCACAACTAGGAGGTTAGT
GTGGTCTTGCAAAGCTTAGTGTCATCACACAATCACCCCACTCCTCATTGCTTGTAAGGTAATAGAATTTCCCCTCACTT
TGAATTTTGGTTGATAGATTGAATATAGAAAGTTAGGAGTCAGGTCTTGACCTTGGGTAGTTAAGTGTATGTAATTGCAT
GTTAAAATTTAAGTACTAAAACCCTTGGGAAGATAGATTGTGATTGTGTTGCCTTGATAGTGTATTAAACCTGTCTAAAT
GCTAGTCTATATGTAAGTTTCGACTTAGTGTTCAAAATCTTGTATGAAATAATTATCAAATTAAGTAATTGGAACCCTTA
GAATGAGGAACTAGCATGATTAAATGTTGAAATGCATGGTTAGACTAGGATATTGTTGAAAATAGTCAAAGATGTGGGCT
TGAAAATAAAGAATGGCTGAATCCTGGCACAGATCACGTCCATGATACCCCGTCTATGGACCGTAGATCAATCTACGGAC
CATGGATTAGGTTCGTGGTTGGATACACTTGAAAATTTCACCAACTGTGAAACCATGGATGTGGACTACGGTCCGTAGAT
CAATCTACGGACCGTTCTATATATCTGTGGTTTCCATCTGCGACCAATATTATTGGTCCTCTGATCCACTGAAGGGTTCC
ATGGACCGTAGGTCCCCACTGTGGATAACCACTGTAGCCACTGTCTGAAATTTTTTTGGGTCTTTGTTGTTGTTAGTTTT
TAATTCTAATTTTTTTCGAGTATATTTGTAGGTAGTGTTGGCAGTAATAATGCTTCCACATGTACTATGGCACCCAAGAA
GCTAGTCACCTATGCAAAACAGTGCAAGTTAAAATCTGTTGCCCCTAGCTTCAGGTTAATCGATGAAGATATGGACACAG
AAAAGGATGCAACATATGTTCCACCGGCCACGAGGACATCCCTTACTACACCTCAGGCTACCCAGAATGCATCCCGACAG
GTGGTTACCGACGTAGTCACTGTCTCCCAGTCTGATGAGGAGAACATACTGATCGGGTCACCGGCTGGTTCTACTTCCGG
TTCTGAGGTTGGTTTCGCTTTTGGTTCTGAGGCTGGTTCTACTTCCGGATCCAGTTCTGGATCCGCCATAAACTCAGGAT
CACATGCAAAGCTGCCTCGTCTGATGAGGCCACCATATCGGGAGAAGTCCAGGTGCCACGAAGCTATGACCCTGATCCAG
TGGCTGGGGAGCTAAACAGATGGTGTGTTGAGAGGCAATGACAAATCTATCGGGATGCCAGAATGCTAAATGAGAAAGAG
AATATGGCCTAACTTATTACTGAAGAGCGTAGAGTCCTTACGTGGAGCTTACACACTATTCACGACATTCACTGGCTTTT
TCAGCTTCACAAGTGCGACTGGATGGCTCGCGACCCTGGGACTTATAGCGAGGAAATTGTGCGAGAGTTTAATGTTTCCT
ATGCTGCCACTCTCTGAGGCTCGATCGACAAAAGGTCCAAGCCCACAGCCCAGGACCCTATCACCTCTACTATGGTCTGA
GGTTTTCCAGTGGATATATCACATGCCACCATCAGCTGATTCCTCTATGGCCCTGGTCCTGATCACGATCACACTTGGGC
TCTCAACACGGCCATATTTGATTACATATGGGATGTTGTGAGCCGTCATGGTTGTAACATTAGTAGTAGGATTGGAGATT
GACTTTGCCCGCATGCTGTTGGCTTGATTCGAGATGAGGCGAATGTGGCAGCACCTCGCAGAGGGCCACAAATTGATGTG
CCATTGGGTACTAATTTAGTAGATACTGTGGAGCAGATGCAGGGTGATGAGCCTGGCCCTCCAGCCCACACTGATGATGC
CCCAACCTCCTCTTCTCAGGCCGCTAGTCAGGCCCCTAGCTCATCTAGAGCCACCCTGCCTTGGGAGCCAATGTTATACC
ATTGGTCTGAGTCTAGAAGTTAGAGGCTCAGATGGCCACCTTGTTGCACCATATTAAGCCATGGATGCAGAAGTTGATTG
CTAAGTACGAAGTGAGAGTAGCAGAAAGGATGTAGGCGAAAACAGACCATAAGGTCCAAACAGTTCATAAGCGGCTCGAT
GTCTTCGAGTTGAGAGTTCTAGAGAGGCCAGCTCCTACTACTGATATGTCCTCTTTTCGGATCAAACTAGCTAGTCTCCG
GGCTGACATTGACGCCATCTTGGCCACACTAGCTGTTGAGCCACATGCTGCATCCTTTGCATTAGGCAATGATACAGTCC
TGGGTGCACTATTCAATGGAGATGATGCGGAGGAGCAGCCCGAGCCTGCACGTGCCCGCGGTAAGAGACACCGATCTAGT
CACAAAAATGAGCTCACGGAGGAGGAAAAGACTAGCAAAAGGTAGCGCATACAGGAGAAGTAGGCACGAAAAGCCTCCAT
AATAAATGAGCAGCTGAGGTAGCAGAGGGCTCGTGAGATGATTGCTGGGGCGTTGAGTTCTATGCCCGTGAGGATTGATG
TGAGCACCACTGAGGGTGCAATTAGAGTGACAGATAACACTACTGATGGTGCTGTCCTTGTTGATACAGGCACTACCGAG
GGTGACCCGAGTGTTGATTTAGCGGGCTTCGGGAAATCGGACCCACCCGCTTGTTGATGAGTCTTTGGCGCTATGCGCCA
CAGGTTTGCTTCACCCAATCCATTATCTTTTACTGTTTTTGTATGTATTGGGGACAATCACAACTATTTTTGTTGGGGGT
GGGGTAAATGGATTGTGAGTGATAGGGAGAAGTCTGAGTAACCCAACTAATAATCCTCTCTTAGGGTTTTCTTGCCTGTG
TTCTTTTCCCTCGAGAGACTGTTTAATTTGTGTTGAACCGACATGTGCTAGGATCGTATGTGTAGAAGCATGAAAAAGAA
TGAAGCATGATGGCTTATGAAAAATGATACTCGTCCAAATTTTGTAATGTGTGCTAGAATTTGTAGGCTAAGATAAGTTG
AATGTGTTGGCTTTGAGTATGACATGATAATGAACGAACTTGATGGCATGACTTAAGCTAAAACTTGAACTGAGTAATCT
GATAATGAAACTATGTGCCAAGAGTGTGTGAGAATAGTTGATTGTTCAAACAGTTTTGTTCCAATCAAGAACTTGCCCTG
TTAGTCCTTCTAAGAAAATTTACTCTAGAGGCTAGGAAGTGATCATAGGCCCTTGTTATGATACCTTGTTCTGATAAGTC
CACAAATTCCTAAAAGAAGAATCCAACCAAATGAAATAAATGCTCAATTTGATCCAAATGCTTTGAGCCTAAATTAGACA
ATTTCTTTCTAAACCCCTAACTCGCCTTCCCATAATCTACTCTATTGGCCCCAGTCCCTCCTTAGACATGTGCACCTCGA
CTTAGGCCAAAAGCCTAAGTTGAGGGTGGCTAATGTAAAGGGTAACCTCAATCTTGGCCCTGACCTCAACCAATGGAAAA
TCCATAAGTTGAGGGTGGCTATGAAAGAGGAAACTGAAAGAAAAATGGGTATGAAAAGAGTTTGATGTTGAAAAAAAAAG
AAAAAAAAAAGAAAAAAGAGAGGAAAGGATGTGACTTGTTGAAAGCTAAAGAAAAGAATAAAATGCAAGAAAAAAAGATG
AAAGTGAAAAATAAAGAGCTACAAAGTCTAAAGTTACATCCATGGTTGAAGAAAATCAAGGGAAAGAAGGTAAAACGGTA
GGATGTCAAAAATAGGGCAAAAAGAGGTTGAAATCCTAGTGTAATGTCAAGGAGGGCAGAAAGTCACTAAGAATTACCCA
AATGTACCACACCTGACCCTGAGCCTACGTTACAAGCCAAGAAAGTCCTATAGTGATCCTAGAATCTAGTTTAGAGAGTC
TAAGCATTGAAAATAAGGGTAAGCCTATGGTATTGAGTACTAACTGTACTTGAAGTTACTTCTGAGTTTGAGTGTTGAAT
GAATCCTTGGACTCAAATTCATATTCATTGTGTGAAAAAAGGATTTTGTTTGAAGTAAGGGAACTCGTTACATTGTCGGA
AAGTTAGTACCTTGGTGATAGTAAAACAATGTATGTTGTGTGTTGGTTGGTCGATCTTTGTCATATTTTGATCTGCATGA
ATTAGCTTGTCGAGTCTAAAAGAACAAATTTTGCACCAGAAAAGAGAGTTGAGATAGAGAGCCATATGATTGCTTGTGCT
TAAATTGCTTGCTTCTATACAAGTGTCGTATAGAGTCTTAGTGCGGCGCTTAAGGACAAACAATGAATTTAAGTTGAGGG
TGTTGATATACCGTGAGTTTACGGTATATTTTAATACATTTCACTTAAGATTTGTGTGTGTCTAGGGCCTTTTTGTATTG
GTTTTTATGTGTTTTTATCATGTTTTGCAGGAAAGATGTTTAGGCGCGGAAGTAAAGAGACAACTAAAAGAAATGTAGAA
AACGGCATCTACGGAAGTGATCTATGGACCGTAGGTCCATTGACGCTCCGTAGATGGCGACCGTAGATCAGCAGGCAAGG
CAAATCAGGGAAATCTGACCAAATGTGGAACCACAGTGGCCATTGACGGTCCATAGATTGATCTACGGACCGTACTGCTG
ATCCGTAGAATGATACTGCGAGGGTTCCAGTACCTAATGTTTGAAGATTCTAAGTGTGGAGCTACGAAGAGGGATTGACG
GACTGTAGATCGATCTACGGTCCGTACTGCAGTTTCGTCGTTTGATTCAGATAAGCTAATTTTTGGAAGCTGAAATATTT
TCTAAGTCCTGGCTGACGGAAGGGACTCACGGACTGTAGATCCATTGACGGTCTGTGAGTCAGTCGCGTGGAATGAAGAC
GCGTGCCTAAACAAACTTTCCTTATTTTGTTGCCCTTTTAACTAAGGACTCGTTTTTCTATAAATAGGGCATGCAAACCT
CGTTTTTAGGGGTTAGACTTTATTACTTTTATTCTAGTTCTTGACTTGGGAGATAAACTTGCGACTTTAGCAATTCTTAA
TTTCCTAAGTTCGTTTTGAAGACTTTGGTGTTGCAATTCAAGTTGAATTTCTGGGTTTATTATTCCTCCTACGTAAGTTC
ATAATTCTTTCATCTAAAACAATGGATTGTGTTCATATGATTATGGGTAACTAAACTCCACAACTAGGGTTGTGGGAACC
ATGAGCGATTAACAAAGTATAAATAGTAACTAAGAAATTCTCGAATAGTGTTGTTGCATGCATTGATAATTCTTTCATTT
AGAAGTCTTTTTAACGAGTGCACACATTAGAACTTGCCTTGTTGCTACTTGCCGGACAAAGGAGGTAATCAACAAGAAAA
GAATTATCAACATAGATTTAGTGTGATGCTATCTAATAGGCTAGTGTCGGTTGGTGCGAAGTAATAACTAAGCCAAACAT
CGATGTGATGTCTAATATGAGGTAAAGGTAAGGGTTAGTAAATTATACACACGTAGCTGGACCAAGGTGCGGGCTGAAAT
TCTCTAGATGCCGGACCAAAGATTTAGAGATACCTAACTTATCACTTTGCATGTAGTACACTAGGAAAGGATTGCTATTA
CTAGGATTGTTGCGTTATGAACTTGTGGGGAACGCGTATACCTTAGTTAATTCTCTCATCTTGATAACAACCGAAATTGA
CTTTTGTTTACTGATTACTTACTGACTTCTTACAATTTTTTTCACAAATCCCCCCCTTTTTAATTACTTGTTTCTGGAAG
TAATTTGACTAAACAAACATAATTGTTGGTTAAAGTGAAGTCTAAACCATTTTCCTTGTGGGATCGACCCCAACCTACAA
GTTGGGTTCTTTATTTGATAACAATCGCTTATGTTTCTTTAGGGAGGTGTAGTTTGAGCATATCAATGGGGTTCGTAGAG
CACTGCACAACTATTTTTTTTTTGAAGATTTTGCCTTTCATACCTACACATGTAGAAACCATTAGTACTATCTTTTTACA
TTTTCTGGACACATTTTGGACACAGACCCTATTCTATATCTAGCCAACACTATTACGAAAATAAAACACCTATCAAAAGA
GCTACAAAAATCAAAATAAAAGAAAAAAACTCCTATATCGAAAAGAAGAACCTATAGTTAGCTAGATTGTACATCTTGGG
TTGCCTCCCAAGTAGCACTTGATTTAACGTCGCGACACGATGCAGACCCCTTGATTACTCAGACTTTATCAAGATAATAG
GTCTCAATCACTTCTTGCACACTCTCCAATTTCCCCATGTAGACCTTGATCTTCTTCCCGTTCACTTTGAACCTGGTTCC
CTCTTTGTTCTCGCTCGGCCGCTCCATGTGAAAATACTTGAGTGACGTTGAATGGCCTAGTCCACTTGGACTTGAGCTTG
CCAGGAAACAAGTGCAACCTTGAGTTG
>mtp6413.scaffold_2
TAGTAATGGCTTTGAGTAGTTTTCNAATTGTATCTTCTTCTTCAGTCTCAGTCTGAGTAGCTTTGTCTTGATAAGTAATC
TGCAATAACATTCTTATCAGTTTTTATTACTTCAATTGTAAATGTAAAATTTAATATATTTAATACCAATCTCCTTATTT
CTTTTGTTGTTACCGAATCTTGTATTTTTCTTGTTAGCCACCATTTTACTTGTGTATTATCTGTCCTTATAATAAATTTG
TTATATACAATATATGGTTCAAATGATAATAAACACTTATACACTGAATATAATTCTTTTCTATTTATTTCCCATTTTAT
TTCTGTATTATTAAATGTTCCTGAATAATACCTGCAATGATGTTCTATGGTAGTGTCATCATACCTGTATTTTAATATTC
CTCCATAACTTTTTTCACTCGCATCTGATTCTATTATATAAGTAAATTTTTTGTTTTCATCTGGAAAATATAACTTAGGT
AAGTTTTTACATAATAATTTTACCTTTTGTATTTGTATTTGGTCTTTTTTATCAAACTGATATTCTATATCTTTCTTTAA
TTTTTGTTGTAATGGTTTTAAATTTTCTGCTAGTTTTGGTATGTATTCTCTTACTTGATTTACTAGTCCTAAGAATGATT
GTAATTTCTTTTTTGTGTCTAGTTGTTCATTTGAGTTAATTATTTTTTGTACTATATGTGTTTGCATTTTTATTCCGTTT
TTATCAATTTGTATTCCTAAGAATTCTATTTGATTTTTCATTATATCAGCTTTCTTTTTACTTAGACTTATACCTGAATA
TTCTATTATGTGTATAAATTTTTCTAATAATCTTATATGTTCGTCTTGTGTTTTGGAATATAATAATATATCATCAATGT
ATACTACACAATTTTCTATCTGTTTAAAGTAATTATCCATAAAGTGTTGATATCTACCTGGTGCGTTTTTATATCCAAAT
GGTAATACATTCCATTCATAAAATCCTTGTGGTACGGTGAATGCTGTTAGTTTTTTAGATTCTTCTTCTAGTTTTAAGTG
ATAAAATCCTGATTTACAATCAAATTTGCTAAAATAATTATATCCTTGTATTTGTCTTATCTTTAGTATTTTATTTGGTA
TTGGATAATTATATATTTTAGTTTTTGCATTTAAATTTCTATAATCAATAACCATTCTACTTTTTCCTCTTTTTTGTTCA
CTATGTTTATTTACGATAAATACCGGGCTTGTATGCTTACTATTGCTTTCTTGTATATATCCTTTTTCTAGTAATTCATC
TATATGTATCTTAAACTCGGTTAAATCATTAAAATTGTACTTTAATGGTTTTTGGGTTATTATACTGTTATTATCAATTA
GCTCAATTTTTACTTTTGTTTTATGTTTTTCCCATCCTTGTAAAGGATCCTCACTATATAATAATTCTAACTTATCTTGA
ATTATTTTTACTTTATCTATAGAGAATATAATTAATTCTATTTTAGGGTCTTCTTCTTTTATATTTTCTAATTTTTGTGT
AATTTTTTCACTTCCTTTTATCCATTCTGTTGTTTTTCGTTTTTTATTATTTACTCTTTTTGCTCCTATTTTTTGTTTAC
ACGGTGTTGGGAACCACCAGTGTGTTTTTGTTATTACATGTGGGTATAATCTTTCTAAAAATGGCATTCCTAATAGCATA
TCTTTTGTAGTTAATTCAAAGTTATATATTTCTTCTATAGTTAATATTTTATCCCATATTTGTACTTTTATATTTTTTGC
CTTATATGTGATCATGCTTCCTTCATTATTAAATCCTGTTACTACTATCGGTGTTTTTAATTTTTTCCATTTATCTTCTG
GTAAACAATTGTATTTACATATATTAGCTTCTGCTCCCGTATCTATCATTGGTGTATAATATCGATTGTAGTATCCTTCT
ATTATTATCTTTGCAAGTATATATATTTTCATATTTTTATTATACTAAAGTCCTTTTTATTATTACTCTTTTATTTTCAT
AATTTATTGTTAACTGTTTGTCTTCTAGATTATATGGTTTTACTTGTTCTAGCCATTTTATTCCTAAAATGATATTTTCA
TTTCCTTGATATATTTGAATTTTATTACTATTGGTACTCCTCCGATGATTATTTCCTTTTCCGTAGTTTCTTCTGTATAC
ATTAACGCTTTTGGTAGTTCGGAGCATGATTGCTCAATAGTTATTATTTCATCTTCCGTTACTAATTCTCTTGTAATATA
GTTTTCTTCTCGCCCTGTATCTATTAATATTAAATATTTTCGTTGTTCCATTATTCCGGTTATGTAGTAATGATATGGTT
TTATATCTTCTTCTATTGATTTTTGTGGGGTTTTATCTATTCTCCTTGAGGTACTCATTTTTGATGATGTTTGGGGTATC
TCATCGTTTATTCTTTTCGATGTGCTTAGTCTTTCTTTTACTATTTCTAAATCTTCTTCTATATCAATTTCATTATAACT
ATAATCGTTTTTATCTATGACTGTAACTATTCTTTCAAAGGGATCTTCTATTTTTATTTTATCTATTTTATTTTTTGCTG
TTATTTTATGTTTTGTTGTTAGAACATATAAGTTTTTACATCTAGCTGTAAATATTTTACTTCCCGGGGCTAGTTCTATT
CCTGACATTCTCCAATATAATACTAATGATTTATCTATATTTCTGTCATTTATTGCTACTGAGTAATTAGCACTTATTAT
AAACTTAAATTTTTGGTATATGAGGTTACCTCTTACTGCACTTATTACACTTTTTTCTATGGGTTGTATAATTCTATCAT
CCGCTAAGTATATTTCTATGGGTGTATCTATTCCTTCTCTAAAACATGCTTTTATTAATATTTCTGTTCCTCCTAAATGT
ACATATTTAATTGGATTTTTAGCCTTAATATCTTGTATTTCTTTATTTATTATTCGTTTATTTATTATTGGTATTTTGGC
CTTTCCTTTAGTATATTTGCAATCTATGATATGTTCTCTTTGACTTACTACATAATATTCTTCTTTTTGTCGTTTAAACC
AGTTTCTTACTGTTGGTATTTCGAATATTTTTGCTACGCTTAGGTCTAATTCTTTTCCTTTTATTTGTTCAAATATACTG
TTATCAAATATTATTTTCTGTTCTAAATATTCTTCGTCTTGATGCTTCTCTTTATTTATCGTTTGTATATCTGCTTCAGT
CATTTGTTATATTATAGGATTCATTATCTGATTCTATTTCTATGTCGTTATCTATTTCATTTTCCGATAATTCATATATG
CTATCATTGCTTTCTAATTCATAATCTACATATTCTATTTGTGTATATTTTTCATCGTCTATTATTATTTCTGATATTTA
TTTTTTCTTTGGATTTTTAGGTAATTTACAATCTCTAGCTATATGTCCTAATTTTCCACAATTATAACAAGTACATTCCG
TTAGTTTTCTTTTTGGTCTATATGGTCTTTTGGTTTTGTAATTTTTTACGTAGTACCTTCTTCTTGGTTTTTTATATTTG
TATTTTGATCTATATTTTTTAGTATATTTCTTTCTATTTTTATAATACCTATCCGTACAACCAAATTGGGGTGCTGTTTT
ATTTTTGCAACATGCTAAGTTTTTTACTAATATTTTTTCCATTTTTATTTCTTCTTTATGTTTTTCACATAGTTCCATAA
ACCATCGTTGTAAGAATTTTATTCTAGCTCCTAAGGTATCTGTTAATTCTGCTTCATTCCAACTTTTTATTACTTTTGAA
TTAAAAGGTTCTGCTAATTTTGTAAAATATAATTTTCTTATTTCTTTACTTTCTTCTATGCTATATGTTCATTTATAATA
ATATTCTCTAAATGCACATGTATATTCATCTATGTAACACATATTACATATTGCTAATTTTGTCATTAGATTCCGATTTA
TGATTTTTTCTTTATTTTGTTCTTCTACCTCTGTTGTCATACTGCTAAATTCATTTCTTATAGCTATTTCATATTTATAT
AGTATTTCCATGGTTGTAGTGGCTATTCCACCATCAAATTTTTTATTATTTCTTAAAGTTGTTAAGCTTTCATTTGTTAA
ATTTTGTAGCCATAATTTTACTGTTCCTATAAGTGTTCTTTCTATGTATCCTGGTGCCTCTGCTATTACTATCTTATTAT
CTATTAATTGTTTTGATATGTATCCTACCCATAATTGGATTGTTTTATTTATGTCTGCTACACAGTCTAAATCTAAAAAT
TCATGTTGTCCAGTTATTGGTTTAGGCGTCCATTTTTTATTTAATCTTTTATCCCATGTAGTTTTTTCTTTATCATATTG
TTCATAATTTTCATTATAATATTTTGGATTAAAATTTTTTGGGGTTTTTACTCCTGATGTGCTAGGTTTTTCGCCTATGT
CTACGTCTTCTGTATTTACTTCTAAATTCTTTGTATTATCTATGTTTGCTAAAAGTTCCGTATATGTTTCGCTTGTTTCC
GAATGTTGTTCTAGATCATTATCGTTTATTTCATCAACTCTTATTTCGGGTAGATTATCTTGGTTATTTTCTTCTTTTTC
TCCTAATTCATCTCGTAATTGCAATTTTTCTTTAAATTCAATTATCTCATTTTCTAATTTTGTTTTTTGTTCTTTTTCTT
TTTGTTTAATTTCATACATTTCTTTTAATATTGCTAGCTCTTTTTCTAGCTCTATTATTTTAGTATTCTTTACTTCTTCT
AATTGTTGTACTTCCTTTTTTGCTTGTTGTTTTATTTTTTCAATTTCCGTTTTTCTATCTATTTCTTCATTTTCTTTTGT
TATTCTTACCATAGCAGTTAAACTATCTTCTAGTTTTACCGTTTCTTTTTCTAACATTAAACTTATATTGTCACCTATTT
TCTTATATCTTCTTCCTAGATTAGAAAATATTATCTTTATTTTTAATCCGTCATAATTTTCATATGTTTTTTCATCTATT
GCGTATTCTTCTTTATTCATTTATAAATTATGTTGTAGTTTATATTCTAAGTTATTTATTTGTATTTCTAGATAAAAAAT
AGTCTTTCTTTGTGCTACTATAGATTTGTGACAAATTCCTGCAAATATATTACTATTAAGTCTATTTTGCCTATGTTCTA
ATTCTTGTCGTTTTTCTATAATTACTTCATTAAGTTTTTGTCTATATTCACTATTCTTGTTATTCATTGTATTTTTAAGT
ATTGAATATATTTATATTCTATTTTAGATATATTATTTATTAATTGATCTAATTTTTCATTATCAGTCTTTGTGATATTA
ACTTGTTTATATTCCGGATATAATTTATTTAATTTTCTTCTTATTTTTCTTAATTTTCTACTTGTATGTTTCTTACCGTG
TTTCTTTTGGTGAAGTTGAATTTTGTTCATTTTAGTCATAGTTGAATCTACTTATTTTTAGTTTTGGTTTGTGTGTTGTT
GTTTCAAACAAAAGAAATAAGTGTCAACGGAAGCAATGGTAGCCAAGTGGGCCACAAAGATGACATCGGCAACCTCAACG
ATGTCAATGAGCCGAATGTTAATGACCCTCATCTACTGGGTGGAATTGGTGTCATTCGCTTGCCTCCGGCTGAAGGGAAT
GTTGCGTTCCACATTACAAGTACCATGTTGCATCTCTTGCAATTGAAAGGGTTGTTTGGTGGGTTTGCTCATGTGGACCC
CCATGAGCATATCAGAAACTTTGTTGATGTTTGCGGGCCGTTCTCCTTCAAGAACATATCCCAACAGTCGGTCTGGTTAA
GGTTGTTCCCATTCTCTTTAATAGGAGAAGTATGTAAGTGGTTGGCTTAATTGCCAAGAGACTCCATCAATTCGTGGGAA
GAGCTTGTCACCGTATTTCAAGTGCGATTTTATCCTCTTTCGAAGATGATGACACTTCGGGACAGCCTCCAAAGCTTCAA
GTGTTTGGAGGGTGAGCCAATTCATGAGACTTGGCTAAGATTCAAGAAGTTAGTGCTACAATCCCCAAGTCATAGTTTGC
CCAACAACGTTTTGCTGCAATATTCTTACCGAAGCCTTGATTCCATGAACAAGGGTGTAGCTGACGAACTCTCTCCGAGA
GGTTTGATGCAACAATCTTACATTAACCGAGCATGGTACACCCATGAGGATCAGTTCTCCCATCTCACTTTTAAATTGAC
CAAGGAGCAGCTTGAGAAAGGCCAAGAGAGAGACCAAAACATGGCAAAAATCATGACCCAACTTCACATTTTGGCCAAAA
ATGTCGTGAGAGCTGGTGCTAGGAGTGTCAATGTTGTGGCTGTTGTGTGTGTGAACCTTAAAGAGGCCAAGTTTACAGTG
TTGTATAACGAGGAAGTGAACTTCCTAGCCAACCAAGGAGGTGGTTATTGTGCAAACTACTCGAGGCAGGGTGGTAACCA
AGGTTGGAATAAGGATGAAGGCTGGAGATATCGTGATAGAGAGTGGAGGAATTGTAACCCCACTTGGGAGGAAAGAGACG
GGGAGAGGATAGGTATGTTCCTCCCTATGAGCGCCAAAAGCCCAAAGATTCTGAAGGTGTCCGGTATGAGGATATGCTCT
CTCGTATTCTCAACGAGGTTGAGGGGTCCGATAAAATTTTGAAAGAGATGAAGAAAGATGTATCGATCCTTAGCCAGACG
GTAATCTCTCATTCCGTCTCTATCAAGCAGTTGGAGACCCAAATGGGTTAGATTACATCTCATTTAAAAGTTAGACAACA
AGGGGGGTTACCTATTGACCCTATGGCCAACCCCAAGAATGAAGTTTGAGTGAAGACTTGCATCGTGCCATGACATTAAC
TATGGTGTTGCTTGTGAGGAAACCCAAGTTTTAATTTCTTTTCTTTTTTATTTAGAAATAATTGTGTGTTGATTGTGCAG
GTTAAAGTGTGGAATGTGTTTGAAATGTGCAGATTGGCGAGTAAAATGTCCAGTTGGTGACTCATCGAAGAGGTCGGCGT
GCCCGACTTGGACCGCATTAGACTCAAGTAATTTTGAAATAAGAGTTTGTAAAACTGGGCGGGCTCAGGAGCAAATTGTC
ATGTTGCTGAAAAGGTCGGCGATCCCGACTTTGTCCGCCATTTGGACCCCCTAATTAACTGGAGTCCTGTAAAAACTCGG
CGAGGTAAGTGCCCACTCGGCGTGTCGCGGAGTGGGTCGGCGAGCAGAATTAATGTCATCGAAAGGACGATAACTAGACA
GTTTTTAAAGGCCAAAGGTTTAAAATTTCAAACTCTTTCACATTCCCTCACTTTTTAACTTCCCAAGATCACACCCGTAC
TACATTTTTCTATATTTTGCATTTTTACCATTCGATAGTCATTGATTGTGTGTTCAGAGTTGGAAATCTTTGCCGCCAAG
CATTCCAAATCTCATATTCGGCACTAAAGGTTGATTTTTCAAACCCTGAACCCGTATTTAGCAATTTTACCCAATTGCAA
TTATTTTGATCTTAGTGATGTGTGCTGGGCCTCTCTGAATCAATGTTTGCGTGCTTGTTTGCCGAATTGAATTTGAATAT
TATGCATAAAATACCTATATTGTTGATTTCCCAAATTTCATGCTTTAAAATTCATCTAAATTGTTGGGTTGTGCTAAATT
GTTGTTGGGTCTAACCGAAACAAGTCTGAGTACCCCGGGGGCATGGGTCTTATTGGTCTGAGTCTAAATATGTTAGTGTA
TTGTTTGATTTTGTTTTTGGGGGCTGCATGGTTGATTTTTTAAGTCGGGGTAGAAAGTAGGCATGTTGGGCAGTTTGGCG
AGCTGGGTTGAGCTTGCCAAACCACTCGGCGGTTCGCCGAATTCCCCTTGATCGCCTTTAATTTCACGCTAATATTGAGT
TTTGGTTCTATAACTTTCGGCGAGAAGCTTGAGTTTGCCGAGTGCACTCGGTGACTCACCGAAATTCTTCTTTTGATCGT
CGTTTCTACGCCCTAAACCTGAAAATACAATAAAACTTTCGACAGGCTGGTCTGTGCTCGCTGAATGTTGTCGACGATTG
GCCGAAAGGCCTATCCCATAGCAGACATGCCAATTTTTCTGGGAATTATTTAGCCAATACCTTCAGCGAGCCTAATCTGG
CTCACCAAAGTGATTCGGTGACTCGCCGATCGATTCGGCAAGTCTTTGTGCAACTTTTTTTGCTGCAACTTTTCATGAAT
TATTGCTAACTTTCTATGATGTGTTTGTATATATGGCTAGACGAAAAGTGGCAGGTAGAGACGTGCCACCCCTCAAGAGG
GCAAAGGGAATCAAAATCAACGAGGACGCAACTGCATTCCAGAGCAAAGGCTGGCAAACTTCCCACCACAGGTGGGACGA
GAAAATGTAAGGGCAAAGGCACCTGCTCCTGCGTCACTAGAGGCCAGCTACGACAGTGATGGATTCTATGTCACTCACCT
CATCACTTCTGAGAGTAAGGGTGAGCACCAGGATCGTCGGGCTACAAATTCTGAGCCTGAGGATGATGAGTTATTATCAG
CCTAGAGAGCTGAGTTGTGATCCAAGAGGCTGAACTATCCGTCTGATCAGGGCTACCCAGGCTACCACTACTCCACCTTC
TGTAGCACAGGCTGTGATTTCAGCACCACCTGCACTGGGTCCTCCTCCCCAGTCTTTGAATAGACTGAAGACTGAGGGAT
TTAGGACCATCATTGAAGAAAAGAGGTTGTCTACTGATGGAGTCATAGAAAGATACCCGGAGATCATGTGAGGTCCCACA
AGTTATAGTTGGTCACTCGACCCCGCGGCCCTTATGTTGCAAATTGGGTCCAGGAATTCTACATCGCCTATGGAGCCCTA
GTGCCACAAGGGAAGAAGCAGGTTGCCAAGTTCAAGCCGGTAGACTATGTGGTTGTCAGGGGTAGAAAGGTGAAATGTGA
TAGTGATGCTATAAATTTAGTCCTGGAGTGTTCAAAACAAATTAAGGATGACAACCAACATATGATCAGGACAAAAATGT
TAGAAAATATGAAGATGTGGTTGGCACCTCTGATATCTGACGGTACTCCCAAGTGGATCAAGGTTAGAGCACCCACTGAA
AAGAAGGACCTCAATATAGCAGCAAGGTTCTGGTTTGGCTTCATTAGAAGTTCTATCATTCCATCCCAGAACGAGTCAAT
TCTCCGCCATGCGAAAGCATCCTGTCTTGGTTACATCATTGATGGAACAAGGCTGAACTTGGGGATGATCATTGCACAGA
AGATGGTCATGAGGGCCAAGCAGCGCCAAACCTCACTTTCATTTTTGGTGTTGATCACTGAGTTGTGCAGATGCGGGTGC
CTCGAGATGAGAAGAAGGATGTGGAAGTGATTCCCACTTCCTATACCGACATTTGGAGGATTGAGGTGGAGTACTTGATG
AATGAGGCAGAGAAGAAGAAGGCACCCCCGGTGGACACATCCCTGGTTGTGGATACTGATGCATTACCTGCAGAGGCACC
TTTGCCTACTCCGGCCCCTTGGCTTTCAAGTATATCTAGCACTGCTCCTTCCACGACGCCGAGTTCCTCTACAGATCCCT
TGCCTCCTAGGTCTAGTTCCTTTTCTGCTGCTACTCGACCAACACTCACCCAGGTTGCGATACTACGGATGGGGCAGCTA
GCCCATTCTTCTTATAGGCGTGCCTCCAGGATTGAGGCCACCATTCCAAGAATGTTTGAGAGAGCCCTTACTGATGATGT
TACATCCCTGAGTGCGACTATGTTTTCTGTGATTCACCAACTGGAACTGTTGCCTGCCTCCATATAATATTTGAATCTCC
TCCCTTACTTTAACCTGTACAAACAACACACCATTATTCTACTAGTAATTAGGAAATACTTATAGGGTTTTGGGTTGCCT
CCCAAACAACGCCTTAGCTAACGTCGTAGCTCAACGCAAGTCCACCTTCAGACCTCACTCTTGGGGTTAGCCATAGTATC
ACTAGGATATCCCCATTTTTGTCTCGGATTGAGATGAGACGAGATATGAGCCATTTGGGTCTCTAACTGCTTGATCGAAA
TTGAACGAGAGGTGATAGTATAGCTGAGGGTATATGTAACGACTCGGAAAATGATAGAGTGAAACTAGAGCCTCACATGT
GAGTTTGGAGTCGAGAACTTAATGAAATGATTATATTTGAATTTGACCCAAAAGTTCTTAAAAATGTGCTTCGGAAGTTA
CCGGAAACTTGTTTAGCGGTATACTAAAAGATCCGTTTCGTTTTTCGAAAATCCGACTTCATATTCTTGTTTAGGGGGTC
AAATTGAGTGGGAAATGGGTCTAACCCAAATTTTATAGCAACCGTATCAAAATCCAAAATTTCCAAGTGAAGCCTTTTTC
GAGGGTCTACTTTGGAGGGTCATACCTCCTAGCACACAAATTATTTGGTGGCCAATAATATATCCATGGAAAGCCCTTTG
AGTTAGCTATCTAACGCACTTCGTTTCACCTCATTCGGAGTTCGGACGAAGAAGTTATGCCCATTTTTGTAAAGTCCGTC
CGGCAGAAAACGCAAATTCCAGTAGCTAAATTACTGTTCATTTACTGTTCATCCGCCTAAAATTTTTTCCAAGTGTTGGA
CCATTTTTTCCAAATGACATATTTTATTTCCTATACAACATTAGTTCATTCCCATCCCTAAAAACATTTCCCTCACTTCT
CAAATATTCTCTCCAACTCAAGAAGAAGAAGAAGTGGGAGCTAGGCTTTGGATTCAAGTCTTTCTTCATCAATTTCTTGC
AAGATCATAGCAAAGGTATGGTGATCCTTCATCTAGGGTTAGCTTTCACCCTAGAGTCCATTCAAAGTTAGTTTTCAAAG
GTTTCAAGTTCTTCAAAACCTAGGGTTTTTATTCTAACTCATGGGTTCCTTCTTCAAACGTTTTCAAATGGTTATTAATG
ACTTATTATGATTGTATTAGTATTTAAATGATGATTTATGACGAAAATACTCCATGAACCCATGATTTCTCTCTATTCCT
AGTTTATGCCTTTATAAAGTGGGTTGCTTGATAATGAATGTATATGAATCGAACTTGTTTAAATGTCTTTAGATTGTTGA
AGTATGTCATTACTCATGCTTATTTTATGGTGTATTGTTGGTGTATTGGTATGAGAGGCTTATGGCCTTAAAGGCATAGT
ATGAGAAATTGAAGTGTTATCATGACATTGTATGAATGAGAGTTCAATGAAGATAATGTGATCAGGTTATGAATGTAAAG
GTGTTGTTGTAGGTTGTTCACTGGTTTGGTTGCATAATTACTACCCTATTTTCCATGCTCTTTGATTTCATTACATGCCT
TCAAGGTGTTTGACAAAATGTCCAACTATGGAGAATTGATGAATCGATGTTTTAAAGCTTGAGTTATGAGATGTATGGAA
ATTCCATAGATGTGTTGATGACACTCATGAATGTTGATGATAGAATATGAAGGATTCTTCAATGTAAAGTATACCTTGGA
TCGGTAGGCTAATGGCACCCTTCCATTAATGATAAGTAATGAACCTTGGATTCGGCAGGCCTATGGCACCCTTTCCATAA
AGGTTAATGATGAGACTTGAATCGGCAGGCTTATGGCACCCTTTCAAGAGGAGTTAATGAGCTTTCCTAAATGTACCTTG
AATCGGCAGGCTTATGGCACCCTTTCATGTGTTAAATAATGTACCTTGAATCGGCAGGCTTATGGCACCCTTTCATGTGT
GATGATGTCAAAGAAATGAACTATTCTATGGGAATGTAGGCTAAGCACCGAGCGGATTTGGTTAGATGGAAACTCCCCCG
ACAGTTAGGCATGAGTTTCAATGATCGTCTACCTTATCCCATAAACTATGTGCCCGCATAGGAAGCTAGTGGATCCATTA
AGCTATATATATACCGGTCTTCCTTAGGCAAGTAGACCACCTCTTTTCGGTGTGGGGACTCATGACACCGGATTCCATGA
CAAGCTCTCATGGTCTATGTCGGTTAAATGCTTACTTCCCATCATGTGAGATTTCATTATGGTTTCTTGACAGGTTCTAC
AAAGTGTAGGTAGTAGTATGGGATGCTACCTATACATTGCACGAGTAGGCTTGGAGAGGGTCATAGTGAGTTTCTCTAAA
TCCTAATGTATGTGACATAAATGTGCCCTAAATGAGGTTATTAAAGAATGTTGGCTCTTAAATGCTTAATATGAGATGCA
TGCTATACTTGGGTTATATTAAGAGTTATTTTCCCTTGTCACGTCTTAATTAATGATATACCTCCTATGTATGAATATTG
TGCAAAGGTGAAAGAAAGGAATGATAAGTTACTTTAAGTGACCTAAATGTGGTACCTTAGTATGGATAGTGGTATGGGAC
GCCATCCATACATTGCACGAGGTATAGCATAAGGGTTTCTTGAGGTGAATGTCCAAGGTAAAGGTTTACATGTTGATGTT
GTTTAAAGGTGATATTATGACTCACTTGATGTTATGCTTGTCTTGTATGTCTTTTATGCTATTGTTCATGATATTTCAAA
AAGGTGGCATAATGCATGGTTTCTAACTAAAATGTCCCTTTTTAAGCATGTTTTGCATGGTCATCATACTTAGTACATTT
TTGTGTACTAACCCATATTCTTCATGTTTTTACTACAAGTGTAGGTTCCGGCAAGTGATCTCTCTTAGCTAGTTTGAAGT
GTTGGATTGCTTTCCTCCAAGACTTGGTATGTCCTCATTGATTCGAGGATAAGACTTTTAAGTTCTTTTGTTCATGTAAT
AGACTTAATAGACTTCTTTTGATTGTAAAGGGCCGTGTCCCTACTTATGTTTTGCGACTGTGTCTAAGATGGCCATGTGA
GACTTAGACTTCCGCTGTGTGTTTTTAAAGTTGTTTTGAGAAGTTTGAATGTGTGGATGTAAATAAATATGTTTTTATTC
CGCACTATTTTCATTATTTAATGCAATGAATGACTATGTGGCTTGTATAAGACCCCTTCGGGGTCGAGTACGCCGTGTTA
CGACTTGGGGGTGCTCCCGGTCGTGACAGTATACACATATTTTTTCATGCCTTTCAACATTTTGTCTGACCCTTCAACTT
TGTTTATAATACGCGAGAGCATATCCTCGGACCTACCACCTTCCGAATCCTTCGTCTTTTGACGCTCGAGGGGGAACACA
TATCTATCTTTTTCCCCATCTATTCGATTTGGATTATGGTCCCTCCATTCACGATCTCTATCCTTCCAGCCGTCTTCTCT
AACCCATCCTTGGTTACCACCCTTCCTTGGGTAGTTTGAATGATATCCCCCGCCTTGGTTAGCTACAAAATTTACTTCGT
CGTCATACATGGCTTCAAACTTCATCTCCTTAGGATTCGCACCCCCTACTTCCACAACATTGACACAACGGGCACCAACC
CCCATGACTTTTTTGGATAAAATGTCAACCTGCGTCATGATCTAGGTCATGTTTTGGTCTCTCTCATTATCTTTTTCAAC
CTGTTCTTTAGATAGCTGAAATGTGACCAGTGAGACCTGGTCGTCGCGGGTGTACCACGCCCTGTTGATGGTTGTCATAC
CATCGAGATGGTTGAGCTGCTACAACATATGGTTGCTGCATTACTCCTCCGGGCGAGAGTTGGTCAGCTACACCTTTGTT
GGCCAATTCTAAACTCCGGTAAAAGTATTGAAGGTGCACATTATAGCGTAGACTATGGGTTGGGCATTGTAGCACCAATT
TCTTAAACCTGAGCCAAGTTTCGTGCAGAGGCTCTCCATTCAGATGCTTAAAGCTTTGGATGCTATACCTAATAATCATC
ATCTTCGAGAGAGGGAAAAAAATCACACATTAAATGCAGTGACCAACTCCTCCCATGAAGTTATCGATTGACGTGGCAAC
TCAGCTAGCCACTTGCACGCCTCCCCTATCAATGAAAAAGGTAATAGCCTTAATCGAACCGAATCCTGAGAGATGTTTTT
GAACGAGAATGGTCCACGCACATCTACGAAGTTTCTAAGATGCTCATGTGGGTCCTCATAAGCTAATCCACTGAATAGTC
CCTTTAGTTGTAAGAGCTGCAACATGGTGCTCGTTATGTGGAATACCACATTTCCCTCTGATGGAGGTAGACAGATGGCT
CCAACACCTCCCATGAGATGTGGATCGTTGATGTTGTGCTCTTGGACATCATTAAGGTTTCTGATGTTGTCTTGGTGGTC
CACCTGGATACCATTGCTACCGTTAACACTCATGCTTTTTGAAATATTTACACAATCAACAGAACAAATCTAAAACTTAA
ATTAGTAAACTACAACTACGAAGAACACAAATTCTACTAGACTAAAAATTCTCAAATAACACCACTCCTCGGTAGCGGCG
CCATTTTGGTGCTTATCGTGACCAACGACACTAACCTACAGTATGAGTGTCTACAATCATCGATAATATAGTAACCCAAC
CAAGGGTTGGGGTCGTGTCCCAAGTGAGTGATTTTGATAAATAATAGAAAAATAAAATTAAGTTCTAACTAGTCGTAGCT
CAAGGCATTAACGATTAAACACATTGTAAATTAAAAAGGGTGACAGAAAGGTGTCAAATATCAAATGGGGTTGTGTCACA
AATATATCAAAAACAGTAAAAACAACAAAGAAATCTATAAATGAGAGGGGATTCTTAGGGTGCGACCGCAATATGTATTG
ATTTAAATCGTTGGGTACATGCTTTCGATAGGAAATTTGCAAGATAATAGTCACTAGGCTAAGGTTTAGATGGAAATAAG
TTCCCTCTCGGGCAACTTACCCCATTTCAAATGGGTTCCTCTCGAACACCCATTTGCCGCATGAAGACCAGCCTAAACCT
TACCTCACTCACTCTCTCGAGATGAGTGCTAGGATATGGGACTAGGGCTCACCCTATCTAGCTGAACCTCATGTCGACCC
ACTCCTTAAGGGATCAGTCTAGCGATCTCGGTTTCCCGACCTCTCTCTCGAGCAAGCCAGAAACACATGGGTGGTTTTGT
ATTTTCAAATTCCATCCCATTAAATTAAACCACAATCACTAGGTGAAATCACCATTAAAATACATCTAACCTATTAGTAA
ACAAGACCCAACAATAATATAAACACATATTTGCTAAAGCACACCCCAAGAATAGGGTTTTTAGCTAGACATGAACAAGA
GAAAGAAATTTATACCTAAATGAGTTTGCATTCAAATGGGTATGGAGATATAAGTCTTGTTACAGGCTAAGAATGAAGAA
TCCAAGAGACCCAACTCCAAATCTTAAAGATGAAAACCCTCTTCTCCCTCAAGTCTCCAAAACCCTCTCTAGCGTAGAGC
AAAAATATCAAAAAAGTACTATTCTAATGTGAAAATTAAAATAATGGTCCAACTCTCTAAAAATTAATAAAAAGTTTAGT
ATTTATAGGCTTCAGAAATTAGTGCTGGCAGATTGTTCGGCGAGGTTAGTCAGAATTGCTGATAAACTCGGTGATTCGCC
CTTTGCTGTAGTTCGTTGTCGTCTTTCACTAGCCTTCGACATTGTTGTGCTCTGTATCATTGGGCGACATAGTACTGCTT
CGTGGAATTATTCTGCGAAATGTTGGGTGCTCCTTTCATCGCCTTTTTGATCCTGCTCCTTCCGGGCTTCGCGTATTGGA
ACAAAAGGCGGAATGTGTCCCTTTGGCGAATCGCCAAGCGTGCTTGGTGATGCTCTTGCTTCAACTTCTTTGTTTTTTTC
AGCCTTTTTGTTTCTTTTTGCACCTAAGTTTCCATGCCTCCACAAACATTTCAAAGACCTGAAACTTAGATATTTAGAAT
AAATAAGCATTTGAGGACACTATTTCTATTAAAATAAAGCTGTAAATGAGTACAATTTGTGGACTCATCAACACCCCTAG
CTTAAACTTTCACTTGTCCTCAAGTAAAACTCAAGCTCAGCAGTTCAAATAGAATGTCTCAAATAGTGCTACACAAGACT
AAATCATGAACATACACAACAAAACTCAAATTACTCGTGCAAAGATTAGCTGTGTACTCAAAGATTCAAGATGTGACACA
CTATTACCGAAGATTCTCATGCTCGCAATACTTGCTACTTGTGCAAGTTCAAGCTCAACAAAAAGTATCTAAATGCCCTC
ACATAAAGAATGATTCCTTATTCACACAAAGAAGTTAATCAATTAAAGGTTAGGAATCAGATGCAATGCTCACATTGAAA
AAGAGGAACACAATGAATGTTTTCACCGATAGGCCTGCCCTTATTTTCCAATTGATCTTCGGTTCGGCTCACTCAAGATC
AAAAAGGTCTTTCTAAGTCTTGTACTGGGGCTGAGTGCAAATGTATGGTCATTTAGGTTCAGTGACTTTTCATCCTCGTG
AGATATGGTATTCTCAAGGCATTCCCTTCTTTTTCTTTATCAATTCTTTTTCTATTGCTTCTAAGTCAACTTTTTATTCA
CCTCCATGGATTGCTTGGAAACCTGATTTCTTTTGTACTTTATTCCACAATTTATTTTTATTTTTTTTGTGGAGGGGTTC
CATTATTATGCAACACCATAGGTTAAGGGAGACTTTCCCTGCACTTCTTGACTCCTCCCTTACCTTTTCACCACACCCCC
GACTTAGGCTTTTGGTCTAGGTTGGCTATTCGCTAAACCACAAATCAAGAGGATTATAGGTAGTGGGTCAAGTAAGGTCT
AGGTTCATCAAGGTTCTTCCAAAGAAAGGTAAGGCTCAAATGGTGTTTAAGAGAAGTTCACACGCTCACAAGTAGGTCTC
AAAAGAGGTATATATCAAATTTGGCTCACACTCTATAAAGTTTCCTAAGATCATTTCAAGAGCGCACCTTTCTAAATCAA
TCAGACTAACGGGGTAAATTCTAGGTTTATTCATGCATGGTTCAAAGTAAGCTAATCACACAAGGCGTCGACATTTAAGT
CAAACAAGACTACACACTTTCGCTAGTGTGCGACGGTCATTACATGAGAATCAATTCGATAAATGGTTAATCACAACGAG
ATGCAAAGAGTTCACATATTGTCTATGCAACTTCATTTGGCCTCATCGTAGCCGTACATTCATGTTTGTTTAGTTGATAG
TACTATTGAAGTCATCGGTATTGATCGAAACCGAGACTCAATTTTTTGCAAAAGAACAGCCACATTCAACACATGAGAGG
AGGCAGAAATATGTGAAAAATTCAAAAAAAATTGGAAGGGTCAAAAACATTTTGCAAATAAAAATAAACGGAGCCTCAAG
CTGAAACATCCTCAGAAAAGCAGTGTTTAACACAACAATAGCTCAAAGCCCAAATACATAAGCAAAAACACGAACACGAG
TCACAAATTACCCACAAAAGGGGGAGCCTCACCGCACCACAAATAAAAGCAATTTGTCCTCAATTGCAGATAATGAATAA
CCAACAGTGAGAATAAAGAAAGATAGAGAGGGAGGTAAAAAGGGGATCCTGTCTACACACTTGCTGTATCTGTCGGGGCT
TCGTTGCCCGATGCATTAGCGTGGAATACGATAATGGTTCTCGAACTATCATTCCTAGCTTCTGCAATGATGTTACCCGA
AACAATTCCTTCCACTTCATGGCCCGTCAAAAAGGAGTCTATGGCCGTGTATAATCCATATTTTTCATGAAGGAATAGTG
GGGTCAATGGAGGTCCTCGTGCTAGCACTTGCTTTCTTACTCTCTTTTCTTTCTTTGGCCAATTCTACTATCTTCTCGTC
TCTTTTAAACTCTCATCCTCTTACATGTCGGGGTAGCATGTCCCTTCCTGTAACTTTTGGTCTAGCCATTTCTGCAAAAG
ACTTTGACAAAAGTTAGACAATATTTTAAACAGGGGCAGGGGAATTCTAGGTGTAGAATAGCTTCACCAAACCAGTTGGC
GAACTACTCATCCATTTAGGCCAATTGCTAAAAATGATGCACAGAAGGTGCAAGGGTGCAGACAAAGGGCAAACATGGAG
TCTTTCAGTGACTCGCTGAGTGCGCTTAGCGACATTAGGCTCACCGCTGAAAGTTACAGATCGATTAATACATGTAGCAT
TCAATTAAAGGTGGAATGAGGGCGTTAGGCGAACCACCGAGCAATTCGGTGCGTTCATTCATCTCGCCAAACAACCAAAC
GTGTCTATTTTCAACCCATTTGTTTCAAATTTCACCCCGCAACCCAGATAATGCAATTTAGGATGAAATAACACAATTCC
AACGAAAACCCATAGAAGTTTCACATTTTCCCCCACGTTAAATTTCAACTGAAAGCACATCGAATGGGAGTCCCTCAAAT
CACGCGAAAGCTATTGAATCATAATCCATAATACATGCAATCCCAGTAACTCAGAGACTCAGCAGAGATTTTATACTATC
AATCATCATGCAAATGACTACAAATTTTGATAAAATAATTGAAGGGTTCGATTACCAACCTTGGTGCTGAATTAGATTGT
ACTGACGTGCTAGGCAGCAATGCGATCCAAATCTGTGCATAATCCGACACTTAAAATACTTTAAAATGGCAGGAAGTATA
AATCTAAAGTGCAGGTGTGAGTTTGATAGGATAAAAAATGGAGAGTAAATGAATGAAATAGAACTTTTAAACCTGTGGCT
TGCAAAAACCGTCTAGTTTCCGGCCATTTGGTGATGTTAGTCAAGTTCGCCCATTCACTCGGCGAAGAGCCAAGTGTCTA
GTTTCTTCGCCAATTGTAACAGGATCTGCAACTCATGTGAGGATTCCAATCGACAGTTTTCATTGAGATCACCGACATGG
TCGGCGATGCGCCACTAATTTTCTTCAGGCCGCCGAGTTTTACAGGATCCAAGCTGATAGTGCCTTTAGTCAGACGACAG
AAATAATCATGCTCACCGATCTTGTTTTCGATCATCGAACTGGACCCGTTACCTGCCACCATATACTATTTGAATCTCCT
CCCTTACTTTAACCTGTACAAACAACACACCATTATTCTACTAGTAATTAGGAAATACTTAAAGGGTTTTCCGTTGCCTC
CCAAGCAGTGCCTTAGTTAACGTCGTGGCATGACACAAGTGCACCTTTAGACATCACTCTTGGGGTTAGCCATAGTATCA
CTAGGCAAACCCCTTTGTTGTCTCAGATTGAGATGAGACGAGATATGACCCATTTGGGTCTCTAACTGCTTGATCGAAAC
TGAATGAGAGGTGACAGTGTGGCAGAGGGTAGACACATCTTCTTTCATGCCTTCCATCATTTTTTCTGACCCTTCAACTT
TGTTTAGAATACGCGAGAGCATATCCTCGGACCAACCACCTTCTGAATCATTGGGCTTCTGATGCTCGTGGGGGGGCACA
TATCTATCCTTCTCCCCATCTTTCCAATTGGGATTACGGTCCCTCTATTCACGATCTCGATCCTTCCAGCCGTCGTCTCT
AACAAATTATTGGTTACCACCCTTCCATGGGTAGTTTGAACAATATCCCCCACCTTGGTTAGCTAGAAAATTTACTTCCT
CGTCATACATTGCTTTAAACTTTATCTCCTCAGGATTCACACCCCCGACTCCCACAATATTGACACTACGGGAACCAGCC
CCCATGACATTTTAAGATAAAATGTCAAGATGCATCATGTTTTGGCCATGAATTGTCGAGTGGTTCCGCGATGAAGTGTT
GGATCGCCCAAAGTAACAGACCTTGAGGATGCTGAAGGTCAAGGCAGAAGAGCGATGGAATTGACCAAAGGGATCGCCGA
GTAGATCAGCGAGCCTGAGTTACTTTGCTAGTGAATCTTCGCAGCACACTTTTGGCGACAAAAAATGCATTTTTGAACAT
TTAGTTTAGTATCAGTGAAACACAATATTCATTACAACTAATTTTCATTTGGGGAATTGTAATTATTCTGAGCATTGAGA
CCAGTTTTCTCTAGTTTTTCCTTAGCTTTGATGAGTTGAATTTATTAACTTTTGAGAAATTGGAAGTGGTTCTTTGAGAT
TCTTCAAATTGGACAATTGTAAGAAGGAAATCAATCTTACCCAGTTGATGGAAACTCAATTTGTTAACGATTTTTTTCTT
TTTATGATGTCTAGCTAAGACCCCAATTCTTGAGGTGTGATTATGGGCTGATTTAGTTTATGGGTACTGCTAATTGTTAG
TTTAAATGATGTTTAGAAGTTAGTTCAATCAGTAATTGTGGTTTAATTTAATATTGTAATTGCAAATGCAGTTCTATCCT
TGTGTTTTTGGCTTGCTCGAGAGAGAGAGAGGTTTTCAAACTAAGCTTATTGATTGATGGTCAGTGGGTATTGGGTTGAC
ATGGATTCAGCGGGAGAGAGTGAATCCTAAACCCAGTTCCACACATTCAACTCGAGAGACTGAATGGTAATTGATTTTTT
CATCGCGTTTGCGACATCCTTTCTTGCAATCAAATGCAGTATTGGTTTATTAATTGAAATCAAAACTTTTGACAACACAA
TTGCGATGCGTTATTTCTCAATTGACTGCGATCGCAACCCCTAAACCACACGATCGTGATGCTTAAGATCTTGTCGGCTC
TAATTTTTTTTTTTAGTCCTCTCTTTGCTCTAATTTCACTTATTTCTTATTTATCTTCCCAATCACTCTACATTTCATTT
CCTCCAAAACATGAAGAAAACCACATCAAATGCACCTATTATCACATAAAAAGGAAATAACGTAGGATTAAAGATAAGAT
AAGTTAGTAAAAATACTCACTTATCAACACCCCCAAACTTGAATCATTGTTTGTCATCAAGCAAGTTAGAATCACAACAC
AAAGAACCTATTCCTTTCAACAATACCTATTATCCCTATATCTTCAATTTGACATCCATCCATTACTTAAGCACAAAGAG
CATGATTCGGTTGGTACTAACAAATAGTCACCACATGAAAATTGTCATTTAAAACCCCACTCATTATCACAACATATTTT
CAAGAATCATGAAAAATGAATTGACAACAACTCATTCTCAAGAAATTACTCAAAATCACTAGTTCATTCACATGTTCATT
TGATTCATTTGGGAATTTTTTTAAATCACCACTTTAATAATTTACATACCCTCATAAGAAAGAAAATGTCCCAAAATTAC
TCGCACGTGTATTAACAAGACAAGGGACAAAAGCACAAACACTCTCACTCACAAAGAACATCTCGTGAACACAAGTATCA
TGCCATAGGTTTGCCTTTATATTCAATCATCATTGGCTCATATGGAATCGGTCGGAGATTAAAAATGACTTGTATCAAGC
TTCAANNNNNNNNNNNNNNNNNNNNNNNNNNNNNNNNNNNNNNNNNNNNNNNNNNNNNNNNNNNNNNNNNNNNNNNNNNN
NNNNNNNNNNNNNNNNNNNNNNNNNNNNNNNNNNNNNNNNNNNNNNNNNNNNNNNNNNNNNNNNNNNNNNNNNNNNNNNN
NNNNNNNNNNNNNNNNNNNNNNNNNNNNNNNNNNNNNNNNNNNNNNNNNNNNNNNNNNNNNNNNNNNNNNNNNNNNNNNN
NNNNNNNNNNNNNNNNNNNNNNNNNNNNNNNNNNNNNNNNNNNNNNNNNNNNNNNNNNNNNNNNNNNNNNNNNNNNNNNN
NNNNNNNNNNNNNNNNNNNNNNNNNNNNNNNNNNNNNNNNNNNNNNNNNNNNNNNNNNNNNNNNNNNNNNNNNNNNNNNN
NNNNNNNNNNNNNNNNNNNNNNNNNNNNNNNNNNNNNNNNNNNNNNNNNNNNNNNNNNNNNNNNNNNNNNNNNNNNNNNN
NNNNNNNNNNNNNNNNNNNNNNNNNNNNNNNNNNNNNNNNNNNNNNNNNNNNNNNNNNNNNNNNNNNNNNNNNNNNNNNN
NNNNNNNNNNNNNNNNNNNNNNNNNNNNNNNNNNNNNNNNNNNNNNNNNNNNNNNNNNNNNNNNNNNNNNNNNNNNNNNN
NNNNNNNNNNNNNNNNNNNNNNNNNNNNNNNNNNNNNNNNNNNNNNNNNNNNNNNNNNNNNNNNNNNNNNNNNNNNNNNN
NNNNNNNNNNNNNNNNNNNNNNNNNNNNNNNNNNNNNNNNNNNNNNNNNNNNNNNNNNNNNNNNNNNNNNNNNNNNNNNN
NNNNNNNNNNNNNNNNNNNNNNNNNNNNNNNNNNNNNNNNNNNNNNNNNNNNNNNNNNNNNNNNNNNNNNNNNNNNNNNN
NNNNNNNNNNNNNNNNNNNNNNNNNNNNNNNNNNNNNNNNNNNNNNNNNNNNNNNNNNNNNNNNNNNNNNNNNNNNNNNN
NNNNNNNNNNNNNNNNNNNNNNNNNNNNNNNNNNNNNNNNNNNNNNNNNNNNNNNNNNNNNNNNNNNNNNNNNNNNNNNN
NNNNNNNNNNNNNNNNNNNNNNNNNNNNNNNNNNNNNNNNNNNNNNNNNNNNNNNNNNNNNNNNNNNNNNNNNNNNNNNN
NNNNNNNNNNNNNNNNNNTAATCAACAAAATCAACAAGAATATTGAATCTAAAATCCTAATATCAACCATACAAGATAAA
AGACCCTAAGAGAAGCACCCCTAACTAAAAAATGTTATTGTGTCCTAACAGTAAAAACATGGAATCAAATAGAGAATAGG
AGGGGTTCCTTGAGATGTCTCAACCAGAACTAAAGCTATCAGGGCCCGAGAGGGGAACATCAACATCTCTTAAATCGTGA
AACTTTCAGAGCATGCCAATCATATTTGCGAGATATGTACTTTTCGTCTTCTAACATTTTTTCATGTTTTTCTACCTCCT
CTCAATCTGGGTCAACTTGTCTTTAATTTGTTGTTGCTTCTAGACTACATTAGACAAGGTTAATGAAATAATACCTAAGA
CAGAGGAGGATCTTGTTTGAGTTGCCTCAAATTCTTTTTTTCGTTGATTTTGCGGACTCATGTCAACATGTTTCAGCTTG
TCTTGAGACTTTCCCGATTTCAGGAAAGCTTAAGAGATCATTTTCTAGCTTGTCATGACTCAGTTTATTGGGCACAACTG
TTCACTGGAAGTGGAACCTATTTTTTAGGGCATTTTTTATTTCTTTGTTGCATATGCTATTTCTTTGTGGCCGATAAGAA
AAATGATTTTCTTTGTCCTTTTTTCTTTTGATCATTTGGAGTTCTTAAGGACTTGAATTGTAGTCTGCCTTTAACATAGT
GAATGTTCTCGTCGTTACCCGTGGATTTTTCTAAACTTGGGTGTTTCACGTTAAATTATGTTTCATTTGTTGTGTTTTCA
GAGTTTTCTCTCGATTATTTGCATTTGTCTTGTTTTGGATACATCCTAGTGCCTAACAAGTGTTATCCGAACAAGGTTCA
AGCATGTCTATTGTAACCAAGTTTAATATCGAGAAATTTGATGGAAAAATTAGCTTTAGTACCTAAAAGATTCAGATGAA
GATTTTTCTCACGCACAATATTTTGAAGAAGTCTTTAGCAGGAAAGTCAAAGAAGCCCAATTGTATGAACGACGAACAAT
GGGAGGAGTTGGATGAAAAAACACTTTCTTCAATTCAACTTAGTCTTTCCAAAGTGGTTCTGCGGTAGGTTATTCATGAG
ATTACTATTGCAGTTGTTTGGTTGAAACTTGAGTCTCTCTATATAACCAAACGGCTTGCCAATATACTCCATCTCAAACA
GCGTTTATACACACTTCATATATATAAAGGTTCATCCATTAAATCTCATCTTGATGCATACAATTTAATTATAATAGACC
TGGAAAATCTAGAAGTTAAAATTGAGGAAGATGACAAGGTTGTGTTATTAATTGTCACTCTACCATCTACCTATAAATAC
TTCAAGAAGATTATTTTATATGAAAATAATGAAACTTTGTCCTATGAAGATGTTAAATCACATTTGTTTACCAAAGAAAA
AATTAATCTTGACATCGATTTAGAGGATAAAGGTGTGGACTTGTTCGTTAGAGGTAGATCACAAGACAAAGGGAGTACCT
CTAATAAGAAGTTCTGATCTAAATCCGAAAGGCATAATTTCAGCAAGACATGTTGCTACGGCAAGAAACAAGGGCATAAT
ATTTCTGACTGCTATAAACTAAAAAAATAAAAAGGAGAGGGAAAAAAAATAACAAAAAAATGCAGAAAGTTGTTGAAGCC
ATAGTTGTTGAAAGTAATTCCTAAGGTGATGTTTTGTTGGCTGTCTCTGTTGATGAAATAAACTCATATTAATTGTTTTT
TGATACTGGATGTATGATACGCTCAAATTACACCTCCTTAAAGAAGAGTAAGCAATTGTTATCAAGTAAAGAACACAACT
TGTATGTCGAGGTCAATCCCACGAGAAATATGGTTTAGACTTAACTTTATCCCACGATTATATTCGTTTAGTCAACGTAT
TTTCGAAACAAATAATTAAAAGGAGTGGATTTCTGAAACAAATTCTGAAAGTTATGTGAACAATTAGTAAGCAAGATTTA
AACTTTTGTTGTTATCAAGAAAAGAGAGATACTAGGGTGTACGTGTTCCCCATAAGCTCATAACGTGGTAATCCTAGTAA
TATTAATCCTTTCCTAGTGTATTACATGCAAAGTGATAAGTTTGGTATCTCTAATTCCTTGGTCCAGCAACTAGAGAATT
TCACCCCGCACCTTGGTCCGGCTACGTGTGTATAATTTACTAACCCTTACCTTTACCTCATATTAGACATCAAATCAATG
TATGACTTAGTTTTCATCCTCGCACCAATTGACATTAGACTATTAGATAGTATCACACTTAATCTATGTTGATAATTATT
TTCTTATTAACTACCTCCTTGGTTCGGCAAGTAGCAACAAGGCGAGTTCTAACGCGTGCACTCGTTAAAAAGACTTCTAA
ACGAAAGAATTATCAATGCATGCAATAACACTATTAAAAAATTACTAAGTTGCCATTCATACATTGTTAATCGCTCATAG
TTCCCACAACCCTAGTTATGGATTTAGTTACGCATAGTAGCAAGAACAAAATTCATATTTTTGGATGAAGAAATCATGAA
CTTACGTAATGAGAAGAATAAACCCAGAATCTCAACTTGAATTTCAAAGTCAAATTCTTCAAAACGAACGTAGGAAATCA
AGAATTGTTAAAATTGCAAGTTAATCTCCAAAGCAAAAAACTAGAACTAAAATAATAAAGTCTAACCCCCAAAAACGAGG
TTTACAAGCCCTATGTATAGAAAAACAAGTCCTAACTAAAAAGGAAATGAAATAAGGAAATAAAGTTTCTGGACACGGTT
GTCATTGACGAGACTGACCTACGAACCGTGGACTGAACTACAGTCCGTAGGTCCCTTCCACGATTTGGGACTTAAAAAAT
TTTCCTAACTTCAAAATCATTAACTCTCAGAAGCATTTGACGGCTGAGGAAGACAGACCATGACTCGATCCATGGTCTGT
GAATCGCCCTCCGTGTTCTCACACTTAGTTTCTTCAAATCAAGTACTGGAACACCTCCTCTGAATCATTTACGGACCGAA
CTACGGTTCACCAATCCTAGTTGTGGTTCCACACTAAGTCAAGAATTCCCCGATTTCCACTTCAAGCTTTGCCCATCATA
TACGCCATTCACCTACGGAGCATGAATGGACCTATGGTCCATAAGTCACATCTCTATGTGGCTTTTTCTGCAGCATTCCT
TCAGCTGTGTCCTAACTTCTACGTCCAAACTTATTTCTTTTAAACAAGATAAAAACATATTAATACCACTATAAAATGAC
TCTAGATACACACAACTCTTAAGTGAAATGTATTAAAAATACTGTAAACTCATGGTATATCAACACCCTCGACTTAAATT
CGTTGTTTGTGCTCAAGCAATGCACTAAGACTCAAAATGACACCTGTATAGAAGCAAGAATTCTAGCACAAGCAATCATA
TGGCTTTCTATCCCGATTCTCTTTTCGAGTGCAAAACTTTTCTCTAAGACTCAACAATCTAACTTATGTGGATCAAGATA
TGACAAAGATCGACCAATCAACACAGAACATACATTGTTTTGCTATCACCAAGGTACCAACTTTCCGACAATGTAACTAG
TGCCCTTACTTTAAACGAAATTCCTTTTTCTCACAATGAACATAATTTTGAGTACAAGGATTCATTCAACACTTACGCTC
AAAAGTAATTTCAAGTACAATTAGTGCTCAATACCATAGGCTTGCCCTTATTTTCACTGCTTAGAATCTTCAAACTAGTT
GCTAGGATCACTAAATGACTTTCTTAGCTTGTAACATAGGCTCGGGGCTAGGTGTGATACATTTGGGTACTTTTTAGTGA
CTTTATACCCTCCTAGACATTACATTGGCTATTTACATCTTTCTTGACCTATTTTTGTCATCCTTCCATTTTAAGCTCTT
TCCCTTATTTCTTTGCAACAATGGATGTGACTTTTTGACTCTTATTTTTCACTCTCTTCTTTTTCTTTCACTTTCTTTTT
CTTTTATCTATTTAAACACTTTTCTTTTGCTTCTTTTGCACAAAGTCACATCCTCTATCATACTTTTTCTCTTTTCAACA
CTAAACTCTTTGCGTACCTCTTTTTCATAGCCACAATCCACTTATGCATTTTGCATTAGTTGAGGTGCACAATGTCCGAT
GTCGGACCAGGGCCAACATCAAGGTAACTTTTGGGCTTAGCCACCCTCAACTTAGGATTTTGGCCTATGTCAAGGTGCAC
ATGTCCAAGGAGGGACCGGGGCCAAGACAATGTTTTTAGGGGAAGGTGAGTTAGGTGAATCAAAAGAATTGGTCAATTTT
AGGCTCAAATATTTGGATCAAAAGGGAATAATTCTACCATTTGGTTAGATCATTTTAGGCTTAAGTGGACTAATTTGAAC
AATAGCCTATTATCATTTCCTAACTTCTAGCCTAGATTATCCTAGCAGGACCAACGGGGTAAGTTCTAGATTGGCACAAA
ACTGTTTGAACAATCAACTATCCTCACACACTCTTGGCACATAGTTTCATTATCAGATTATTAGATTACCCAGTTCAAGT
TTTAGCTTAAGTTATGAAATTAGGTTGGTTCTTTATCATGTCATACTCAGAGCCAACACATTCAACTAATTCTAGCCTAT
AGATTTTAGCACATATCACATATTTTTGACGGTATGAGTTTTTCTTTCTTAATAATGGCATCATGATTCATTCTTTCTTA
TGCTTCTACACATACAATCCTAACAGATGTCAGTTCAACAAAAATTAAATAGTCTCTTGGGGCAAATGAGCTGAATACCT
CAACAAGCGAGGATTATGAGTTGGGTTACTCAGACTTCACCCTATCACCCACAATCCATTTACCCCACCACCAACAAAAT
AGAGTGTAATTGTCCCCAATGTACAAAAATAAGTAATAAAGAATAGGATGAAGGTGGAGCAACCCTGTGGCGCAAATGAG
CCGAATACCTCAACAAGCAGGTAGGTCCGGTTTCCCAGAGCCCACTGGAACAACTCTTGGGTCACCCTTAGTAGTGCCCA
CCTCATATGTCACAGCACCATCAGTAGTGCTATCAGCCATTCTAATTGCACCATCAGTGGTGCTAATTTTATCTCCCACA
ACAGTCATGGACTTAGTGGTTGGCCTAGAACTTGAAGCTCCAATAATACTCTCACGAGCCCTCTATTGGCACAACTCCTC
ATCTACAATGAAGGGTCTCCTAGATTTCTTATTTTGTTGGCATTCCCGCTTCCTAGCTTGAGCATCCTTAATGGTGTCAG
AAACATGACTAGAGCAGTGCCTCTTCCCTCGAGCACGAGTGGGCTCTGATTATGCTATGTCATTGTTGAGTAAGGCATTG
AGCACGGTGTCATCAACCAAAGTAGTAGGTGTAGACTCTGGCTCATCTGCGAGTGTGGCAATGATGGTATCAAGGTCGGC
CCGGAGATTGTCTAACTTGGTTCGGAAAGAGGATAGATCAGTAGCAGGTGCTGCTCGCTTGAGGACTCTCAACTCGATGG
CATCTAGGCACTTATGAATGGCTTGGACCTTTTGGTCCATCATGGTCTCCTTTCTCCGCTCCATCTTAGCCTCGGACACT
GCAACAGACTTCTGCATCCATGGCTTCACATGATGAAGCAATATTGCCATCTATGCCTCATATTTCTAAACATGGGCCAA
GGGAACAATGACAACTCTGGAAGGTGGAGTGGCTCTGGACGAGCTAGGGGCCCGAATAGCGACCTGAGATGGGGAAGTCG
GGGCATCATTAGTGTGGGATGGAAGGGCAGAGTTATCACCCTGCATCTGCTCCACATCATCTACTAAATCTACTCCTAAT
GGTGGCATCATAATCTATGGACCACGTCGTGGGGAAACTACATTGGCCTCATCACGAATAAGGCCGATATCAAGAGTCTC
GGTCAATCAAACACGGAAAGGGTAAAGTGGTGGTGGTCCTGAATGCCCTCTCATGAATCTTCGCAAATAGCATGCAGGCA
GTGTCGATCTCGAACCCCGCTACCAAAGCATCAACCATCACCGCTCTATCTCAAGTGAGTGCATTATCAGCCTTAGTGGG
CATTACCCTGTTCCGCACCAAAAGCCAAAAGAATTTGGCCATCAAATTTACGATGGCTTTCCGAACACCCAAACGCGGTG
TGCTGACCCACTCTAGGCGCTCTCCATCCACAGCTATGTGCCTGGCCATCCAAAGTAGTACAACCTCCCTCTGCTCTGTA
TTCTGCTGGAACACTCCACTCCTACCGATGTCCCACCGGTAGTCAAATTAGCCGATGTGAAGTGCCCAAGTGGTGTCCGG
ACCGTAGAGGAATTGACTGATAATAACCTGTGATATGTCCACCTTAAAACCCCGAACCATAGTAGAAGTGAGTGAGGCCT
GGGCTATGGGCTTGGCCCATTTGTGGGTAGACCCTCGAAGTGTGGCAGCATAAGAAGCGTAGATGTCACGACCCAAGCCT
AGGGCCTAGACGTGACATGGCGAATGAGGAACCCGAAGGAACCCCAAACAAGCCTCTCAAACTTGTCATCACACTTCATC
GGTCGCGGAAGTACAATCAACATTAAATAACGGGAAATAGGGACTAAGGGCAAACCATTTCAAAAAGACATCATAGAACA
AGAGTCAAGCTCATTTACAAAATACTTGTCCAACGCACACCTCTTCATACATAGATAGGACGGGGCCATGACATACTACC
GGCTCCCCTCATAGTCAAAATACAATTGCAAGCTAAAGTCTCAAAATATAGGAGTAGGAAACATAACATAGCCCTCGAAT
TATTGAGGACTCACCAACAAACTCGGATAAGCACCGTACTAGCCACGTGAATGGAGAGAAGGATCAAGAGTAGCTCCGGT
CCCTACATGGTGACATCATGTGGGCAAAATATGCGTTAGTACTTGGAATGTACTAAGTATGTGGGGTGCAACACAACAAT
AGACAAGGACACAATCGAAATATAAGAAATAGTTTCGTAGGCATTATGAATAACAATATGAGGATGCATGATCAAAGTGA
AGTCAAAACATGTTTAAGTAAATCTATACTAATAGTAGATATCATATGTGTATGCATGATCCAACCAATCTATAACCCCA
ACTTAGGATGGGGGATGTCGTTCCCACCCGGACACCGTGGTGGCAAGGTATAAACCCCTCACATGGTTAATGTTGGTCAC
ACCCCAAGCATCCTAGGTGGTGAGATATAAACCTCTCACATGGTTGATGTTGGTCACACCCCAAGCATCCTAGGTGGTGA
GTTATAAACCTCTCACATGGTTGATGTTGGTCACACCCCAAGCATCCTAGGTGGTAAGATATAAACCTCTCACATGGTTG
TCCGGTTCTTTTCCCCCGGACCGGGCATGGTCATGCACACTTTATATAGGAAATTCCCATTAGGCTCTAATGCAACCTCA
CGTATGGAAAGAACATATACACAAGCTTAGTTTGTCATCAACACATCTCTGGATTTCCATACATCTCATAACTCAAGCTT
TAAAGCATCGATTCATCAATTCTCCATAGTTGGGCATTTTGTCAAACACCTTGAAGGCATGTGATGGAATCAAAGAGCAT
GGAAAATAGGATAGTAATTATGCAGCCAAACCAGTGAACAACCTACAACAACACCTTTTTAACACCCACAATACCACATG
AAAATCTCCATATCCATTCCAAATTTAGATTCAAGTTCTAGAGTCACAACATGCTCAAAACAATCACTTTTCATGTTTAA
AATTCAATGTGCAGGAAATTATTAGAAGGAACAAGACTAATTTATGAATCTTAACTTAAACCATGAATTAGTGGGTAGAA
TAAAGTCTAGGCACTATGGGTGGAAGGACCCATGAGTTCAACACCACATACCTTAAGTTCTTATGAAGGTCTTGAGAGTG
TCTTCAATGGATGCTTGGAACTTGGAGCAAAAGTCTCTTCAATCTTGAGGAAGGTTTTGGATTAGGGTTCTTGTGAGAAC
TTGAGAGAAAATGTGTCTAAGTATGGGAGAGGTGTTTTGGGAAATGTTTTAGAGATGGAAATTGAACTAATGGTATATAG
GAAATAACATATGTCCTTTGGAAAAATGGTCCAACACTTAGAAAAAAAAATGAGGCGGGTGAACAGTAAAACCGCTCAAT
GGAAATTGCATTTCCTGCCGGACAGAGTTTACGAAAATGGGCATAACTTCTTCGTCCGAACTCCGAATGAGGTGAAACGA
AGTGCGTTAGGTAGCTAACTCAAAGGGCTTTCCATGGATATGTTATTAGCCAACCAATAATTTGTGTGCTAGGAGATATG
ACCCTCCAAAGTAGACCCTCGAAAAAGGCTTCACTTGGAAATTTCGGATTTTGATACGGTTGCTCTAAAATTTGGGTTAG
ACCCATTTCCCACTCAATTTGACCCCCTAAATAAGAATATGAAGTCTGATTTTCGAAAAACGAAACGGATTTTTGTTTAT
AGCTAAACAAGTTTCCGGTAACTTCCGAAGTACATTTTTAAAAACCTTTTGGGTCATTTCAATATCTCCCTCTTGGGAAC
ATTCGCCCCCGAATGTGGAAGAGACGTACAAGGCAAGACTTAGTAAGAACATATCTGCCCCAACATGAATGCAAAATTTT
TATTTAAACATCACTTCAAGATTTCAAAATTTAGTGTAAAGCATCGATAACTCATCAATTTAAACATATATGCACATTAA
TGATTCAGGGGCTGAAATGTAAGACTCAATGGAGTACAAAGGACTTGATTTAATATCTTGGGCTTGAGTGGAGTTGAATA
GATAAGGATAACGTCTTTGCACGTCCGCTTTGGCCTCCCAAGTAGCACTCTCCACTTGTTGATTTCTCCAAAGCACCTTA
ACGGACGCCACTTCTTTGTTCCTCAACCTTTAAACTTGTCTGTCTAAGATCTGAACCTGGACTTCTTCATACGTCAAATT
ATCTTCTACAACACCCACAACCTCAAGAGGTACAATAGTATTAGGATCACCAACACATTTCCTCAACATCGATACATGGA
ATACCGGATGAACTAATTCCATCTCCTTGGGCAACCCCAACTCATAGGATACTTTACCAACCCTTCTTATTATCTCATAA
GGACCGACATACCTAGGACTTAATTTCCCCTTCTTACCAAAACGAACCACACCTTTCATTGGAGAAACTTTCAAATAAAC
TCAATCACCCACTTTGAATTCAAGATCCCGTCTCCTCACATCGGCATAAGACTTTTGACGACTTTGGGCTGTTTTCAACC
TCTCCCTAATCATCCTTACCTTCTCAAGAGCATCCATGACCAGATCTGGACCTAACAAGGCCACCTCTCCAACTTCAAAC
CACCCAACCGGTGACCTACACCGTCTACCATAAAGTGCCTCAAAAGGAGCCATACCGATACTAGAATGATAACTATTGTT
GTATGCAAATTCAATCAAAGGAAGATGATCATCCCAACTATCTTTCAACTCCAATACACAAGCTCTAAGCATATCCTCCA
AGGTTTGAATTGTTCTTTCAGCTTGGCCATCCGTTTGAGGGTGGAAGGCCGTGCTAAGCTTTACCTTTGTACCAAGACCC
CTTTGGAATGACCTCCAAAAGTGAGAAGTGAATTGGGCTCCACGATCCGAGATGATAGACAAAGGAATCCCATGCAACCT
TACCAATTCATGAATGTACAACTTGGCATACTCTTCAGCCCCGTAAGTAGTTTTAACCGGTAGGAAATGAGCCGACTTTG
TCATCCGATCAACCACCACCCAAACCGAATCAAAGCCTCTTATAGCCTTGGGTAAGCCCACTACAAAATCCATGTTGATT
TCTTCCCACTTCCAAGTAGGTATCTCAATGTCTTGAGTTAGGCCACCCAGCCTTTTATATTCGGCCTTGACTTGTTGACA
ACTATGGCAACCCGAAACAAATTTTGCAATGTCCTTCTTCATACCGCCCCACCAATACACATCCCTCAAGTCTCTATACA
TCTTTGTTGACCCCGGATGAATAGAATAAAAAGAATTATGAGCCTCATCAAGGATTCTTTCCCTCACACCATCCACACAA
GGAACACCTAATCTACCTTGGTACCTAAGGGCACCATCTCCCCCTTGGGAGAAAACCTCCACCTTACCACTACTAACCGA
AGCCTTTAATTCTACCAAAGAAGGATCAAGAGCTTGCTTGACTATCACCTCGTCAACCAAGGAAGACCTTGAACCATCAA
CAACAACTACTCCTCCACTATCCACCCCTTCTAACCTAACTTCCAATTTGGCCAACCGATGGACCTCCTTAGCCAACTCT
TTACTACCTTCCTCCACATGAGCCAAGCTACCCATGGACACTCTACTCAATGCATCCGCCACCACATTAGCTTTCCCCGG
ATGATAGTGAACACTCATATCATAATCCTTAAGGAATTCTAACCACCTCCTTTGTCTCAAGTTAAGATCTTTTTGCGTGA
ACACATATTGGAGATTCTTATGGTCGGTGAAGATATCAACATGCACCCCATACAAATAATGACGCCAAATCTTTAAAGCA
AAAACCACGGCGGCCAATTCAAGATCATGGGTTGGGTAATTTTTTTCATGAACCTTAAGTTGCCTAGAAGCATAGGCTAT
AACCTTACCACTTTGCATCAACACACAACCCAAACCAATACGGGAAGCATCACAATAAACAACAAAACCTTCTAACCCAT
CCGGAAGTGACAAAATAGAAGCAGACACAAGCCTTTCTTTCAAAGTTTGGAAGCTTTCCTCACACTCATCCGACCACACA
AATTTAGCCTTCTTTTGAGTCAACTTAGTCATAGGAGAAGCAAGAGAAGAAAACCCTTCCACAAATCTCCTATAATAACC
TGCTAAACCTAAGAAACTCCTTATATCTGATGGGGTCAAAGGTTTAGGCCAATTCCTAATAACATCGGTCTTCTTAGGAT
CCACCTTAATACCATCCCACGACACCACATGGCCTAGGAAAGCAACTTCCTTCAACCAAAACTCACACTTTTCATATTTA
GCGTACAACTTCTCTTCCCTCAATCTTTGGAGTACAACCCTCAAGTGACCCTTGTGCTCTTCCTCACCCCGAGAATAGAT
CAAGATATCATATATAAACACCACCACAAAAGAATCAAGGTAGGGTTTGAAAACCCTATTCATCAAATCCATAAAGAGAG
CCGGAGCATTAGTCAACCCGAAAGACATCACCACAAACTCATAGTGCCCATACCTAGTACGAAAGGCCGTCTTGAGTATA
TCACACTCCCTCACCTTCACTTGATGATACCCTGACCGAAGATCAATCTTAGAGAAGTGACTAACCCCATGCAATTGGTC
AAATAAATCGTCAATCCTTGGAAGAGGATACCTGTTCTTGACGGTGACCCTATTAAGTTGTCGATAATCAATACACATTC
TAAGAGACCAATCTTTCTTCTTCACAAACAAAACCGGAGCACCCCAGGGAGAATGACTAGGTCTAATAAACCCCTTCTCT
GACAAATCTTTTAATTGCTCTTTCAACTCCGCCGGGGCCATACGGTAAGGGGGGATAGAAATAGGTTGAGTATCGGGAAG
GAGGTCTATACCAAGATCTATCTCCCTTTCGGGAGGGACACCGAGAAGGTCTTCTGGGAAGACATCTAAAAACTCATTAA
CAACCGGAATAGACTCAATAGGAAGGACTTTAGACTCCACATCATTGACTCTCACAATAAACTTGTGGTATTTACCTTCT
TCAGTCTTCATCACTAACCTCTGTGGGAAAGGAGGTGGAGGTCTAGGCATGGGAACAACTTTCTGGGTTATCTCCACTTC
CTTCTCTGTCGCATTTTCGGCCTCTCTGTTTACCTCAATGACATCATCATTTTTACCAGCCTCAACTTCCACCCAGACGG
CATAGGTGGATCAATGGTCTGCTTACCCCCTCGAGTAATGACTACCATACAATGTCTATCATTATTTGGATTTTGGATGG
TGTTACTAAGAAGTGTGCCTGGTTGACGTGGGTTTGCTGTAGTGGACAACTGAGTCATCTGTTGCTAAAGATGCTTGATC
GACACTGCATGGGCATCCACTTTTTGACCAATACCAGACAAGTCATTTCGCATCTCCTTCACGTTCTCATCAATCGCATC
AAACCTCTTCATCATCTTCTGCGTCATATCCTCAATACGTGACATATTACCTCCAACTTCGCTATTACCAGATTCCTAAT
TTTGAGGAAGAACATAAAGTCCAACCCGATCATTTATGTTGCCATAGTTGTTCTGATTGTAGTTGTTGTCTCTATTGTAG
TTCCCATCCCGAACATATTGACCTTCTCGATTGTAGTTGCCATAGTTCCGACCTTGTTTTCCTTGCCCTTGGTGCCAGTT
ATCCGAGTTGGAACCTTGGGCATGGCTCGAAAACCCCCCGTTTGATAATTCACCAAATAAGCATCCTCCTCATAGTAATA
TTCTTCCTCTGGTGTTGGTGGAGTCTTGTTTAAGTAATTGACCGCAGTTACCTTTTTTGTATTTCTGCCCAAATGTTTTA
GGACCAACCCCAGTTCTATTGTCATCTAATCCATTTCCTCACGAATATCATCAGCAAATTGGTTAGTTGTAGTTTGGACT
GCAAATGTGTTTCTCCCAGTATCTTACTTTCTAGTACTGTACATTTTATTGTTTCAGGAAATCTTCTACAGTTTCTCCCT
AATTTTCTCAAAAGTGAACTCAGCATAAGAACCTCCAGTGATAGTATCAAGCACTGCCTTATTATTGTCATCCTGACCTT
GATAAAAGTATTCCTTCAGCGATTCATCATCAATACGGTGATTTGGTACACCTCTTATGAAAATAATGAACTTGTCCCAA
GAACTACTCACAAATTCTCTAGGTAGTGCTACGGAGATGTCGAGTTTATCTTTGTGGTTCAGCTTCTTTGACACGGGAAA
GAATCTTGCCAGGAACACCTCAGTTAATTGGTCCCATTTGTAGGTTGAGTTATAAGGGAGCTCAGTAAACCACACAACAG
CATCACCGGTCAACGAAAAAGGAAATACTCTCAATCCAATGAAATACATGTCCAAGTCCGGTCGACCCACACAACTTTTG
CAAACACTCCTCAGCCAGCAATGTGCGCATGTGGATCCTCCGATGCGAAACCAGAGAACAAACCCCTCGCTGTAAGCATC
TGCATCAAACTGCTAGTCACCACGAATGTATGCCTCGGAGGTAGAAGGGGTAGAACAAGAGGTCTTCCAGATTCAACAAC
GTTAAAGTTGACCCTATAGTTGTCACGCACTCTTGGTCCTGCTGGATCCTGTACCCTCATTGCATCTCTCAATAGAGTTT
TACCTTGAACCAGATTATTCTCATCACCAACCCTCAGAGGCTAGAACCCAACTCCATCACCTAAATTTCCTCTGATAGGA
TTGATTGGGACTCCTTGGTTATTCATTCTTGGCAAAGTTCTATTCAATTCTGGATTGTAAGGAGTAAGTGGTTCACCTTG
GCTCCGTGTACTTGGCATACACTAGAGTAGGAACCTGAAAGAAACAAAAACAAAAGAAAAAGTAAAATTAGGAAATATTT
GACTAAAATTCAATAATGTAGTTAAACTTAATCTAAAAGCTTTATTCTGTGGCAGCGGCGCCAATGTTTGATACGCTCAA
ATTACACCTCTCTAAAGAAGCGTAAGAGATCGTTATCAAGTAAAGAACACAACTTGTAGGTTACGAGGAATATGGTTTAG
ACTTAACTTTAACCAACGATTATATTCGTTTAGTCAACGTATTTCCGAAATAAATAATTAAAATAGGGGGATATGTGAAA
CAAATTTTTAAAGTTATGTGAGCAATTAGTAAGCAATATTTAAACTTTTGTTGTTATCAATATGAGAGAGTAACTACGGT
GTACGTGTTCCCCACAAGCTCATAATGCGGTAATCCTAGTAATAGTAATCCTTTCCTAGTGTATTACATGCAAAGTGATA
AGTGAGGTATCTCTAATTCCTTGGTCCGACAACTAGAAAATTGCACCCCACACCTTGGTCCGGCTACTTGTGTATAATTT
AGTAACCCTTACCTTTACCTCATATTAGACATCACAACAATGTATGGCTTAGTTTTTACCCTAGCACCAATTGACATTAA
ACTATTAGATAGTATCACACTAAATCTATGTTGATAATTCTTTTCTTATTAATTACCTACTTGGTCCAGCAAGTAGCAAC
ATGGTGAGTTCTAACGCGTGCACTCGTTAAAAAGACTTCTAAACGAAGGAATTATCAATGCATGCAATAACACTATTCAA
GAATTACTTAGTTACTATTCATACGTTGTTAATTGCTCATGGTTCCCACAACCCTTGTTGTAGATTTAGTTACCCATAGT
AGCAAGAACACAATTCATATTTTAGATGAAGAAATCATGAACTTACGTAATGAGAAGAATAAACCCAGAACCTCAACTTG
AATTTCAAAGTCAAAATCATCAAAAGGATAATAGGAAATCAAGAATTGCTAACATTGCAAGTTAATCTCCGAAACCAAAA
ACTAGAACTAAAATAAAAAATGAGGTTTACATGCCCTATATATAGAAAAACAAGTACCAACTAAAAAGGGAACGAAATAA
GGAAATGAAGTTGCTGGACACGATTGTCATTGACGTGACTTACCTACGGACCGCCGACTGACCTACGGTCTGTAGGTCCC
TTCCATGATCTGGGTCTTAGGAAGTTTTCCTAACTTCAAAATCATCAACTCTCAGAAGCATTTGACGGCTCGACAGGATA
GACCGTGACTCGATCCACGGTCCGTGAATTGCCATCCGTGATCTCACACTTAATTTCATCAAATCAGGTACTGAAACACC
TCATTTGAATCATTTGACGGACTTGCAGTACGGTCCGTAAACCGAACTACGATTCGTCAATCCTATTTGTGGTTCCATTC
TTAGTCTAGAATTCCATGATATCCTCTCCAAGATTTGCCCATCATATACGCCCTTCACCTACGGACCGTGAATGGCCTAC
GGTCCGTAAGTCACGTTCGTGTGTGGCTTTTTCTGCAGCATTCCTTCAGCTGTCTCTTAACTCCTATGTCCAAACTTATT
TCCTGCAAACAAGACTAAAACATATTAATACCACTATAAAATGGCTCTAGACACACACAATTCTTAAGTGAAATGTATTA
AAAATATCGTAAAATCACGGTATATTAATGTACATATCATATATGTCCTCATATAGACTAGTTTGGAACATATGATAAAG
GTGAATGTGGCATTGTCCTAATGGGAAATGATGCCCAATGCAAAGTTATTGGAATTGGTACTGTACAAATTAGAACTCAT
GATGGTGTTATCAGGACCTTGACCAACGTTCATCACATTCCTGACCTGAAATGCAACTTTATTTCTCTAGTTACTCTTGA
ATCTCTTGGATGTAAATATTCAGCTGAAGGTGGAGTTCTCAAGGTTTCTAAAGGTGCTCTAGTCTTGATGAAAGGAATAA
GACATGGAACTCTCTATTACTTGCAGGGTTCAATTGTGATAGGGTGTGTGACAGTTTCCACTTCATTGTCTGATGACAAT
CTCACTTGTTTATTGCATATGCGTCTGGGTCATATGAGTGATAGAGGTATGAATCTTCTTAGCAAAAGAGATATTCTCGT
TAATTAAGTATAGGGAAATTGGTTTTCTGTGAACATTGCATATTTAGAAAATAAAAGAGAGATTTTTTCAGTACCTACAC
ATTGTACACTTGGTATTCTTGATTATATTCATTTAGATTTATGGGGGCTTCAAAGGTTCCATCTCTTGGAGGAAAATTCT
ACATGATGACCCTTAATGATGATTTTTCTCCTAAAGTTTGGGTTTATTTCTTGAGGCATAAAAATGAAGCTTTTCTTAAG
TTCAAGAACTTCAAGGCTCTTGTTGATAACCTAACTTGAAGGAGCATAAAAAAGTTCCGCATTGATAATGGTTTGGAGTT
TTGTGCGTCAAATTTCAATGAGTTTTGCACAAGTCATTGTATTGCTAAACCCAAGACTGTTGTTAGGAAGCCCCAATAAA
ATGGAGTTGTGAAACGTATTAATAGGACTCTTCTTGAGAGAGCTCATTGTATTCTCTAAAATGTGGGATTGTGCCACCAT
CGTGATTTTTGGGCTGAGGCTATTTCTACAACTTGTTATTTTGTCAAGCGTTCTCCGCACTCATCCATTAACTTCAAAAT
TGTAAAAGAAGATTGGTCAGATAATATTATGAATTTTTCAAATTTAAACGTATTTGGATGCCCTAGTTTCACCCATGTTA
AGGATGGGAAGTTAGCTCCCAACGCTGTTATTAAATGCTTAGTTCTTGGTTATTCTTTTGAGTCAAAATGGTGTCGCTTA
TGATTCCAATATTTCAGAAAAATCATTCTGAGTAAAGACATTACTTCTAATGAAAATGCATTGTTGTGTTATGGAAAAAG
AGTATCTTGTATTATCCTCTAGTATAGGTGATCAACAAGGTACCAATAAGAAGGTGGAGTTCAAAGTCAGAACTGAATCT
CATATGGTTGACCCTATCTCTTCTATAGTTCCACAGTCAAACAATGTTGCTCATGTTGATGCACAAGATTCCAGTACCAC
CAGTCCCGTTGAGCTATAATATGTTGATGATTCTTCTATTGCTCACAATAGACAAATGAGAGTTATTAGAAAACCCAAAA
GATATGGTGATAATGATGGTCTGATTGCCTATGCACTAACAGTTGCGCAAGAGATTTGTGAAGGAGTTGAACTATATGTA
TGCAAAATAATTGAATTTGTTTTTACTCTTATAGTTAAGAAAGAATATGATTATTATTATTTTTTTTGTAAAAAAGGAAA
AGGAAGCTTTATTATTGTGCAATATAAATATATTGTAAACCATTGTTGCTCGGATGGAAATTGATGCACAAAAGTTGAAA
AGAAGCAAAACTTAGCAGAAAACAAGCCTCAGAACTCGCACCTGTAGATGAAGGTTCTCTTAAGTCAACAAGTCAACAGG
TCGCATAAGAGACCAAGCAGTATTTACTTTTGTGAAGGAGGACAAAAATGGGAAGGTCACTTTTCGACTCCAAGGTCACA
TTTTCGTTGTTAGCTTTTGCAAACTCCACTTCACTTAAGCGATGTCCACTTATCTAGACAAGGGTATAATTGCAAATTCT
CAAGCATTGCACTAAAATTAAGAATATAGGTCTAGAGTAGGGGTGTGTTTGGTATGAAGGAAAACATTTTCCCAAAAATT
AGGGTTTGATCTCGTGGTTACTTGAAAATAAAATCCATGAAGTAGAAAATTATGTTGATAATCGTGTTTGACTTTGATTT
GTAGATATGAGACTACCATGAGATAATTTAGGTTTAATGATAAACTTTCTAGAAATAGAGGTTTAGGTTAAGGTCATGGA
TTGTTTTGTATTGATGAGATTGAAAGAGAAAGGAGATATCGTGATATAACTCCTTGAGACCGAAAGGAAATTCGGGATGA
AATATGATGACCTAGAGTATCTATTATTGAATGTTCTTTGGTATGATTGCGAAGGATCATTGAGTTTTGATAAAATCTTG
AATTTTCTCAATTCCTATACATCCCTTGCTTAATATCGTCTTGACTCCCATTCTTAGTGAAGTTAGAAAAATCACCTTCT
ATTAGTCTTTTACCTTCTCTATCGCCGATAAATTGGTCTCTGTGGGATTCGACCCAGACTCTTAGCTGGGTATTTTTATT
GATTACAACAACTCACTCTTTCGATTGGTTTTGAAGAGTGATTTGAGAGTTATCACACACTCAAACAAAAATTTGCACTT
TGAGAATTTGTCATTAAGTTATTGATCTCTCAAAGTCTGGAGCACAATCTTCAAATGCTCTTATTGATCACTCTTGATCT
GCGAGTATACTAGAATGTCATCAATGAACACTATGATGAACGAATCGAGATACGGTCTAAACACCCGCGTTATCAAGTCC
ATGAAGTTGGAAGGGGAATTAGTCAACCCAAAAGACATCACCATGAACTCATAGTGACTATCTCGAGTTCTAAATTTGCT
TTTAGGGATATCCATTTCCCTAATCCTCAACTAATTGTAACTAGACCTCAGACCGATCTTAAAAAATATTGCGGCACTCT
AAAGCTAGTAAAATAGATTGTGAATCCTAGGCATGGGGTAGCGGTTCTTTACCGTCACCTTATTCAGCTGCCTATAATTA
ATACACATGCGCATTATATTGTCCTTATTCTTCAGAAAGAGAATGGGAGTGCCCCAAGACAATACACTAGGTCTGATGAA
TCCCTTACCCAAGAGATCCTAAAGCTGCACACTAAGCTCCTTGCGCTATGAAGGAACCACCCAATATAACAGAATAGATA
TAGGATGAGTACCCAACTCAAGCTCAATTAGTAAGTGAATATCACACTCTAGGGGTAGACCATGTAGCTAAAAAAAAACA
CATCTACAAATTCACAGACAAATGGAACTGACTCAACTCGAGGGACCTCCCAACTTATATCACACACATATACCAAATAA
CATAAGAACCAGCTAGCCACTAGTCTCCGAGCTGGAATAGAACAGATAACTCCAATCACTATAATATTAAAGGATCCATG
CCATACCACCAGGGAAATACTAGGCATAGCTTAGGTAACCATCTTAGAGAAGAAATCTAAGACGACACGGTAATGAGATA
ACTTGTCCATGCCCAAAATTACATAATAATAAAGCATATCAAGCAATATAAGATCAGGTCGGGTGCCATGCCCCTGGATT
GTAACTAAGCAAGATCAAAACAGTTGATCCACTACTAAAGACGCACCGACAGGGGTCGATACATGCAACAGTGCTACCAT
AGGCTCAGAACTCATATGCATACGAGAGGCATAATAAGTAGACACATAAGAATACTCAGATCCCAAATTAAATAAAGGGA
AGATGGGCGGATGGCATAAAAGAATTCTACATGTGCTCAAAATGTCTGATGCCTCACCCTCTGCCCTCACTAGAGTTACA
TAGAAATGGATTTTTTCATCCTAATTTACCTCATCGGATACCATCCAAAATACCTTGTTGTCCACCACGACCCTCATTAC
CCTAGACTCGACCCCTAGCTCGAGGTGCTACTAGCAAAGCTAGTGTAGTTGGTGGAGCTACTTGGGAAACGGGAGCAATA
CACCTATGCAAAGGGTAATCTCTAGACCAGCTATCCAACTCTTCACAATTATAACAACCGAAATATGACGACCCCTGGAA
GAATGGCCAACATAGCCCGAAGCACAAGACTAGGACCCATGACTCTGACTAAAGCCAACCTCACTCTGGCTTTTCCATTA
ACCCTTTTAATTAAACAATGAGGCCTAAACATGTCGATTGGGCTGAACCTAATGGAACCTCTATCGGGTCCTATCATAAA
TGTCTATAGACCTTGAAAGGGAGGACCTTAGTTTACCTCATATCTATATGTGTTGTTGTTGCCCCCTTGGGCCTCATGAT
AGAGCTTCTCAATAGTGCGGGTGGGGTCAACAACATATAGAGAGGAACAAACATCTGGAGACCACAGACTGAGTCTCATT
CTGCAGGTGAAGCCTTAACATATGCACAAAACATAACTCTCACTTCCTCAATATGTAAAATCATAAAGGCATGATGGGAG
AGCTCGTGGAACCTTGCCTCATACTCTGACATAGTCAAGGATCCCTGCACCAACCTAGAGAACTGATGAAGAGGTTATCT
CAAACATTACGAGGGATGAACCTTACAATAAGGCCTTAGAAAACTCAGTGCAAGTGATCGGAGGAGACCAGCTAGTCGGG
TCTCTATGAAGGTACACTAACATTGCCTGGCCCATCTAACTGATAAGTAGTGAAGTCGTTTTTTCCCAACTGCACTAGTC
CCAATGTATAAAGTTGCTCCTACCAAGTAGTCAAAAACTCCTAGGCATCCTCATCCACTTCGCCAAAAATCTCAAAGGAC
AACGTCTAATAATCACTCTGAGTATCTTCTGCTCCCCTAGAGGCATAGCTTCAGCTGCAATCATGGGTTAGGAATCCTAG
GTGGCACCACGGCCCGAGGTTCCTCCTTTGCAGGCTGATCCTTCTGATCTAGTGTTGGTAAAGGTGGGATGCAGTTCTAG
TTGGGGAATGTTGCGTGCCTCTGAGCACCGTCAGAGGCTGAATAATTGTCAGCTGAAGGTATGGAGCCATAGACGATCTG
TTGGCAGCTTGGTTGGCCCCTGTTTCATCGGCTGATCTGCAATCAAAGCTGCTAGAGGTTCTGCTGATGGCTCTGAGCCC
CTCTCTTTATGTGGGGGTGGTGCGGCTCCCCTACACATTGGTCACTTGCGAAAAGTATGAAACATGTGAGATTTTTTTTT
TTTAAAAAAAAAACTAAAGTAATAGAAAAGAGGGGAAATTCATAGACACACCCTGTAGCATCTCAAAGATATGGTGCGGA
CGTATTTGCACATATCAATAGGACTCTACTAGGTATTAGCTATATACAAGTGAAACTAGTGAACGTAGGTTCTGATACCA
ACTTGTTACGACCCGATTCCTCGAGTCATGATGGCACCTCCTATATCCCACTAGTGTGTAAGTCAGCCATTACCTAAAAC
AACAAATAATAAGTAAAAGGGTAGAACTAAGCGGAATTAACACTAGACACTAAAATAAGACAGAAGCGGAAGTAAGTAGA
AACCTATATATAAAAGAATCTCTTCTAGTACTTAGAAGTTACATGTAAAGACTTGTCTAATATGAAAATACAAAGTGGAC
CACAACAAGCCGTCTTAGAGAAATATTATCAAATCATGTATACAGAAGGAGAGAAGTTGATCTAGTATGCCAAGTGCTCA
CCCACATATCCAACCTTAGAAGTTACAGAAGATGGCAGGAAAAATCACAGTCGATAGTTAGCACTAAGGCCTGAATCATG
AAATAAATGTGGAATGTAGCATGAATACCAAATCAAAGGTACTCAATAGGCATCATAGGCTGACTGAGCAAGAAAGGTAA
ACACCGTAAACAAAGATAGAATCTAGACACAAATAAGGTCAAAGAAGATATGAAAGAAAGCACACGAATATATCGAAAGT
AAATATAAGTACAACTAACTAAACATAACTATAAACCCATAAGCCTAGAAAGTACACTCATGTGCAAGATTAATTAAAAA
CCGAATAGACCACTATAAGCCCAAGAAGTACACATAATAGCTAAGTTTATTGAGAGAAGAGTACAACGATGCAAAAACAT
GGGCTCCTAGCATAAGTAGCCACAATATCAAATCAACTCCCATCCTAGATAGCAAGAATCACAATCAATCTAGGCTTCCT
ATCCAACCGGTCCACTCCTAGCCTAGCTAGCAAAAGTGACCCAAGTTGCAAAGTTCAATTTTTGACCGCATCAGTCTTCT
TATGATCCACTTCAATACCATTACTTGAAACAATATGGATAAGAAAAGATACGGACCTTAGGCAAAACACACATATTCGG
AACCATTGTGAACCATAACACCACCTTTAGTGGAATCCACTAGTTGAACACCTAACCGATAAAACCTATGAACATCTCGA
ACCAACTCTTTCTTTTCATCTTTAATATGAGAAGCACGACACATGGATAACCAACTAAGAGAATCCTCTACCACATTAGC
TATACCGGGGTGATAAAGGACACTTATGTCATAAAATTTCAATAACTCAAGCCACCTTCTTTGGCGAAGATTTAGATCTT
TCTTATTAAATACATATTGAAAATTGTTATTGTCGGTAAACACATCAACATGAACTCCATACAAATAATGTCTACAAATC
TTTAAGGCAAAAATGACGGTTGCTAATTCAAGGTTTAGTAGGATAATTCTTCTCATGGATTTTCAGTTGCCTTGAGACAT
AGCTACTAAATTTCCCATTTTGCATAAGCACACACGCTAGCCTAATTCTCGAGGCATGATAATAAACCACAAAACCATTC
ATTTTTTCCGGTAAGGTCAACACCATAGCGGAAGCAAGTCTATCTTTCGACTTTTGGAAACTCTTCTCACATGCTTTCGA
CCATATGAACTTAGCCTTATTTTGAGTAAAAGCCATCAAAGGATAGGCAATTAAAGATAAACCTTCAAAAACCATCCATA
ATAATCTGCCTAACCCAAGCAACTTCTAATATCTGAAGGAGTTAGACATTAAGGCCAACTCTTGATCGAATCTATCTTCT
TAGGATCTACCTCAATACCCTTACTCGAAACAATATGACCAAGGAAAGCTACTGACCTTAACCAAACTTCACATTTGCTA
CACTTTGCAAAAAGTTGTTGGTTCTTAAGGATTTGCAACACGATCCTTAAATGATCCATATACTCATTCTAACTCCTTGA
ATAGATCAAAATATCATTGATGAACTCAATCACAAATATGTCAAGGTATTGCTTAAACACCCTATTCATCAAGTCCATGA
ACGCTGTCGGAGCATTAGTTAACCCAAATGATATTACTAGAAACAAATAATGACTATACCAAGTTCGAAAAGCCATTTTC
GGAATGTCATCCTCCTTCACCCTCAATTGATGATAACCTGATCAGAGATCAATCTTAGAGAAATAAATTGCTCCTTGGTG
TTGATCAAATAAATCGTCTATCCTTGGGAGAGGATACTTGTTCTTAATGGTGATCTTGTTCAAATGACGATAATCAGTAC
ATATATGAAGAGAACCATCTTTCTTTGTAACAAACAAAACTGAAGCACCACATGGAGTGTTACTGGATCGGATGAAACCC
TTATCCAACAAATCCTTCAACTCCTTAAGTTCTGTAAGAGCCATACGAATAGGAGGAATAGAGATAGGTTGCGTATATCA
AAGAAGGTCAATACCGAAGTTTATTTCCGGCCTAGGAGGAATATCGGGTAGATCATCTAGAAACACTTCCAAAAACTCAT
TGACAATAGAGACCGACTGAAGAGAAGGGGTTTCAGAATCTAAATCCCTCACCCTTACTAGGTGGTAAAAGCAATTCTTA
GAAATCATCTTTCTAGCTTTATGATAAGAAATAAACTGACCCTTAGGCATAGAATTTCCCCCTTTCCGCTCCAACATAGG
CTCATTTGGGAACTAAAACTTGACTGCACGAGTTCTACAATCTATAGAAGCATCACAAAAGTGCAGCCAATCCATACCCA
AGAAAACATCAAAATCTAACATATCAAACTCTACCAAGTCAACAATAGTAACTATATGGGACAAGGAAGCGGGACACTTT
CTATATACCCTCTTAGAAACCACAAAATCACCAACAGGAGTAGAGACAGAAAAATGCTCTAACAACACATCAGGGAGCAC
ATCAAACTTCATCGTCAGATAGGGCGTAACAACAGACAAGACACCAGGATCAAATAAAGCATAAACATCAAGTTGGAAAA
CATTCAACATACCGATAACCACATTCTGGGAACTCTCTTGTTCATTTTTGTCTGAAGAGCATAAAAGCAGTTTTGCTTAG
GAGCATTGGAACCCAAACCACTAGGAGTAGCTTTATTTCCCTCTCTTCCCTTAGCCATAAGCATTGGGAAATCCCTCATT
TGGTGACCACTTTTACCAAAACCATAACAACCATCTATGGTGGCTAGACACCTACCATCGTGCTTCCTTCAACACGTAGT
ATAATTAGACCTAGGAAATGACGGTCCTCTACAATTACCTCTTTGAGGCTTAGGGTTAGACATCCTATCTTGGTTGAACT
TTGTAGGAGTATTGGAGGAACCTTGATCGGAAAACTTTTGTTGGAATGTTGGACGACCTTGTCCATCAAACCCTGTGTTA
AAGAAGTTACCATCACCAGTCTTAACCCTTTTTGCGTCTCTAGAGTTTTCCTTAAGTTCTTCCACCTCAATTTGTTATGC
ATGTACCATGAGATGATAGATGCCCATATAATGAATGAGCATTGCAGTTCGGCAGTTTTTAACCACCATTTTGGACACAC
CCGACACAGACTTACTCATCTTAGCCCTTGAATCGACAACCATTGATGGAGCATACTTAGACAATTGAGTAAACTTTAGA
GCATATTCCCTAATATTCATACTCCCTTGTCGAAGGTTAATGAAGTCTAGAACCTTATCTTCCCTCATCTCAAATGGAAA
AAATTTATCAAGAAATGCGACCTTAAACTTCTCGCAATCAAGAGGACCCGCATCTTCTAGTCTCCCTTCTTTCCATTGGT
TATGCCACACATAAGCCACACCTTTCAATTGGTAAGCGGCCAACTCAGCCTTTTCCACCGGCGAACTCCCATGATCATCA
ACACCTTATAGACCTCATCCATAAACTCTTGAGAATCTTCCTCAAATTTGGAGCCATGAAACTCCGAAGGATTCATCCTT
GTGAAGTCCCTCACTCTTGAAGCCATCGAATTCACATTTGAGCTTGTGGGAACAACAACCTCCCTATTGGCTTGGCTCGT
CACGGCTTTATCCAACACTTGAAAAGTTGCATTAAACTACGCATTAGATACATGCTCGGTCAAAGGATCGACCGAAACTG
AGCGGATTGGGGAGGAGTGATGTTTGTGTAATTGAGACACAACTTCCAATGCAAGTGTCTATGATCGTACAATAGTAAAG
TAACCCAACCAAAGGTTAGGGTCGAGTCCCAAGGGAGTGGGCTTGAGAATTAATAGAAAAGTACAATTAAGTTCTAATTA
GTCATAGCTAAAAACATTATCGAATAAAAACATTGTTAAATCAAATGGGGGGGACACAAGAGTGTCAGTTAATGATAGGG
GGTTTTTAACAAGTAAAGAGAAAAATAAGTAAAAATGCAAAGAGTACTAATCAAGGAGATGGGCTTCTTAGGATGTGATA
GGAATACGGTCTAGACTAGACTATTGGGTACATGTTTTTCATAGTAAATCCGTTGAGTATTTGTGACTAGGCTAGATTAT
AGTGAGTGTAAATTCTCTCTCGAGCAAATTAACCCAAATCAAATGGGTTCCTCTCTGACACCCACTTGCCGCATGAAAAA
TAGCCTCCACCTTTGCCCACTCACTCTCTCTAGCTGAGTGTGTGAGACAAGGACTAGGGTTCACTCTCTCGAGCTGAACC
TCATGTGACCCACTCCCACCGGCCATCAATTTAGTGGTCTTAGTTTTATGACCTCTCTCTCGAGCAAGTCAAAAACACAA
AGGTGAAATCGTATTTGCAAATATAATTTCATTAAGTTCCACCACAACTACTCAACGAAATCACATCTAAACAACAAATA
AACCATCAGCAAGAAAGACCTAACAATTAATGTAACCTATATTCACAAAATCACACCACAAGAATTTGGGTGTTAGCTAC
ACATGTAAAAGATATAGAAATTTATACCAATATGAGTTCGCATTAAAATGGGTATGAAAATCTAAGTCTCAAAACAAGCA
AAGAGTGAAGAATCCACAAGACCCAAGTCCAAATTCTTGGAGTTGAAACCCTTTCAATCGTCAAGTTCTTCAAAACCCTA
TCGAAACTTAGCACTCAAAATTCTAAGTTAAAAATTCTATATTAAAATTTTGATATTAAGCTACAACTCTCAATGAGAAT
TTATAGTTTTCAAATCTCTGTTGCAGCGGATCATCTGGCATCATTAGTCGAGATCACCGATCAACTCGGTGATCCGTCCT
TTGGTAGGTTTCATCTCCGTATTGATATATCATTCAGCATCGTCGTGTTTTGGATCATTGGGCGACATAGTACTGCTTCG
CGGAACTGCTCGGTGACACGCCGACTTCTCCTTTTCACCTCCAATTTGATCCTTTCTTTCAGGGTTCAACACACTGGAAC
AAAAGGTAAGGTGAGATCATTTGGCGACACGCCGAATGGCTTTCGCGATCCGTAGATCTTTATTTCTCCATTCTTTCAAC
TTCCTTTGTTCCTTTTTGCTCAATTGTGTCTATGCTTTACTTGAAACTCAAAATATCTGAAACTTAAGGGTTTTTATCAG
ATATTGAGATAAAATATGCATTTGAAGAGACTAATTCTATCAAAATATAGTCCTAAATGAGTCCAATTTTTGGACTTATC
AACACCCCCAACTTAAGCTTTTGCTTGTCCTCAAGTAAAACTCAAGTTCAGCAATTCAAAAAGGATGTCTCAAAGAGTGC
TACACAAGATTCAATCATGAATGCAAACAATAAGACTCAATGTACTTATGCAAAGATCCACTGTGCACTCAAAGATTCAA
GTTGTGACTCACCACTATCAAAGAATCTCATGTTTACAATACTTGTTTCAAATGCAAGTTCAAGCTCAACTATAGTGTTC
AGATGCCCTCACACAAAGAATGATTCCATTTTCACACACAATGAGTTAATCATTTAAAAGTTCCAAAATCAGATGCAACG
CTCACACTCAAAAAGAGGAACACAATGCATGCTTTCACCTATAGCTTTGCTCGTATTTTCCAATCAACGTTTGTTTCAGC
TCACTCAAGATCACTAAGGCCTTTCAAGGCTTGAAATGGAAGTCAGTGTAAAGGTATGGTCATTTAGGCTCAGTGACTTT
CATCCTCATGAAATGTGGTTCTCACAAAACATCCTTTCCTTTTCCTTCATCATTCTCTTTAGTACTCATAAGTCATCGTA
TTATTCCCTTACCATGGATTGTTTGGGAACCCCATTTCTTTTGTACTTTATTCCACAACTTTCTTTTTCATTCTTTTTCT
TTTTCTTTATCTTTTCTCTCTCTTTTTTTTATATGGAGGGGTTCCATTTTTCTCAACACCAAGGGTTAAAAGAGACTTTC
CTTACACTTCTTGACTTGTCCTTATCTTTTCACCACACCCCCAACTTAAGCTTTTGGCCTAAGTTGGCTATTTAAACAAA
NNNNNNNNNNNNNNNNNNNNNNNNNNNNNNNNNNNNNNNNNNNNNNNNNNNNNNNNNNNNNNNNNNNNNNNNNNNNNNNN
NNNNNNNNNNNNNNNNNNNNNNNNNNNNNNNNNNNNNNNNNNNNNNNNNNNNNNNNNNNNNNNNNNNNNNNNNNNNNNNN
NNNNNNNNNNNNNNNNNNNNNNNNNNNNNNNNNNNNNNNNNNNNNNNNNNNNNNNNNNNNNNNNNNNNNNNNNNNNNNNN
NNNNNNNNNNNNNNNNNNNNNNNNNNNNNNNNNNNNNNNNNNNNNNNNNNNNNNNNNNNNNNNNNNNNNNNNNNNNNNNN
NNNNNNNNNNNNNNNNNNNNNNNNNNNNNNNNNNNNNNNNNNNNNNNNNNNNNNNNNNNNNNNNNNNNNNNNNNNNNNNN
NNNNNNNNNNNNNNNNNNNNNNNNNNNNNNNNNNNNNNNNNNNACGTCAAAATAATTTTTCAATTAAAACAAAAAGGAGC
CACAAGCTCAAACATCCACAAAAAGTAGTATTTACGCAATTTTAAATAGAACAACCTAAAATATATCAACAAATCATGAA
CAAGAGTAGCACACAAAAGTGGGCCTCACCCCACCACAAATAAAAGTGTTTGTCCTCAAATGCATGAAAGTATCCAAAAG
AAGAAACATAGTAAGACAGAGAAGGAGGTAAAGAAGGATCCTATCTACGCAGTCGCTCCATTTGTCGGGGCCTTAGTTCC
CGAAGTGACCTTAGAAGGAACAGCAGTACCAGCTTCACCAAGGTCTGTTGATTGTGCGTTTGCCAGAAAAATATGCACCG
CTCTGCGAAATCCCCTGGCCCATGGAGGAGTATTAGGGTCTAGGGCGATGGTTTTCCTGGAAGGAGTATGCCTCTTGCCC
TTGACTTTCCCAGTAGTTGTGGGTAGTTTCGAAGCTTTTGCTTTTGACGTAACTGCATCTTCCTTTATTGCAATTTCTTT
GTACTTCTCTTGAGATGGCGTTATTCTTTCAGCAGCTTTAGATTTGGTCATATCTTTTGTGCTGACTATGAAATTATTGT
AATGCTAGGCGGCAAGGTAACTTCTCTTGAGCTGGCGTTATTCTTTCAATAACTTTAGATTTGGTCATATCTTTTGTGCT
GACTACGAAATTATTGTAATGTTAGGCGGCATGGTAATCCAATTCCAAGCACAAATCAACCAAAATACAATAGAGATGCA
ACAATATGGAAAGTAAAACTAGGTGTGAGTTTGTAAAGTTTGAAAATGAGGGAGAGCGTAGGAAATTGAAAATTTTAAAC
CTTTGGCTTGAAAAACCATCCAGTTCTTGCCCACTCGGCGATATTAGTCATGAGAAACAAACCATTCGGCTTCCCGCTGA
GTAATCACCTTCCTCGCCGAGGTTTACAGAATCCCCCATTTAATATATGGATCCAAACGGTGATACAAATCAGAGTCGTC
AAGCTGATCAGCAACTCGCCAATCATTTCTTTGGGACCGCCATGTTTTACAGACCCCAAACCCAAGCTCGGTTGGATCAA
ACAATAGTGTCAATCAAGTCGTTGTATCAAAGCAATATAAAGTAATAAAGGGTTTTGGGTTGCCTCCTAAACATCGCCTT
AGTTAACATTGTGGCCCAACGCGCGTTAACACCTAAATTTTACTTTTGGGGTTCGCCAAACCATCACTTGGCAACCCCCT
TCTTTGTGTCGAATTGATATGAGGCATCATATGACCCGTAAGTTTCTCGAGCAGCTGTATGGATCTGGAATGAGAACCAA
TCATCTGTTTCATCAATTTGATGTTCTCCATCACTTCTTCCAGCACCCTATCATGCTCACTTGCCTTGTTGAGAATGTTT
GAGAGCATTCCCTCAACACATGTACCCTCATTGTCCTTGGGCTTTCTTTGCTCATTAGGGGGCACGCATCTGTCCTTCCT
TTTGTATTGGACTTCAATATCCACTATCTTTTTGGCCAATTCATCCATCTGAGTCATCAGTGCGGCCATCATGAAGTCCT
TCTCTACTTCTTGGTTTTCTTCAACCATGTGATCAAGCAGGTGGGCTGCTATCGCATAGGGCTGCTGTGTAAAAGCACCC
GGGATGAGTCGGTCAGCCAATTCTTTTTATCCGGGGCCAAGACTTTTGTAGAAGCAGTCCAGGAGGACTATCTTGGGAAT
TTCATAAATGGGGCATCGAATCAGAAACAATTTAAACCTTCCCCGTGCCTCATAAATCCGGTCACCTTCCAATTATTTGA
AAGTTAGAATACGATCCCTGAACATCATTACTTCTAAATGAGGAAACTCCATTTACTCACAAGTACAGCTTGACATACTC
ATCTCCTCTATTTTAAAGCTCAAACAAGCAAAATACAAAATTAAAAATTAGTTAAGTAAAACTACAACTAAGAAGAACAA
AAAATTTACTAAACTAAGAATTCTCAAATAACACCACTCCCCGGCAGCGGCACCATTTTGATGTTTGCGTAATCAAGATA
CAACTTCCAATAAAGGTATCTACGATCATACAATAGTAAAGTAACCCAGCTAAGGGTTGGGGTTGAGTCCCAAGGGAGTG
GGCTTGAGAATTAATAGAAAAATAAAATTAATTTCTAATTAGTCATAGCTAAAAACATTATCGAATAAAAACATTGTTAA
ATCAAAAGCGGGTGACACAAGAGTGTCAATTAATGATGGGGGTTTATCACAAGTAAAGAGTAAAATAAGCAAAAATACAT
AGAGTACTAATAAAATAGATAGATTCTTGTGATGTGATAGGAATACGGGCTAGACTAGACTATTGGGTACATGCTTTTGA
TAGTAAATCCATTGTGTATTTGTGACTAGGATAGACAATAGTGGGTGTAAATTCTCTCTCGTGCAACTTACCCCAAATCA
AATGGGTTCCTCTCTGACACCCACTTGCCGCATGAAAAATAGCCTCCGCCTTAGCCCACTCACTCTCTCGAGCTGAATGT
GTGGGAGAAGGACTAGGGTTCACTCTCTCGAGCGGAACCTCATGTCGGTCCACTCCCACCAGCCATCAATTATGTGGTCT
TAGTTTTACGACCTCTCTTTAGAGCAAGCCGAAAACACAAAGGTAAAATCGTATTTGTAACTACAATTTCATTAAGTTCC
ACCACAACTACAAAACGAAATAACATATAAATAACAAATAAACCATCAGCAAGCAAGACCCAACAATTAATCTAACCCAT
ATTCACAAATTCACACCCCAAGAATTGGGGTTTTAGCTACACATGTAAAAGAGATAGAAATTTATACCAATATGAGTTTG
CATTCAAATGGGTATGAAGATTTAACTCTCAAAACAAGCAAAGAGTGAAAAATCCACAAGACCCAAGTCCAAATTCTTAG
AGTTCAAACCCTTTGAATCTTCAAAACCCTCTCCAAACTTTGCACTCAAAATTCTACGTTAATAATTCTATATTAATAAT
CTGATATTAAGCTACAACTCTCAACGATTATTTATAGTTTTCAAAATTTTGTGCTACAGCAGATCATTCGGCGTTGTTAG
TCGAGATCAGCGATCAACTCGGTGATCCGCCCTTTGGTAGGTTTCATCGCCGTATTGCTATTTGCTTCAGCATCATCGTG
TTTTGGATCATTGTGCGACATAGTACTGCTTCGCGGAACTGCTCGGCAACACCTCGACGACTCCTTTTCACCACCGATTT
GATCCTTTCTTTCAGCGCTCAACACAATGGAACTAAAGGCGAGGTGAGATCATTTGGCGACACGCTGAATGGCTTCGATG
ATCCGCAGATCTTCATTTCTCCATTCTTTCAGCTTTCTTTGTTCCTTTTTGCTTAATTTTGTCCATGCTTTACCTCAAAA
TCCAAAGACTTGAAACTTAATGGTTTTCATCAGATATTGAGATAAAATATGCATTTGAGGACACTAATTATATCAAAATA
TAGCCCTAAATGAGACCAATTTATGGACTCATCAAGGTGCTTCTTGTTCCACATTCTCCCTCATATTCTTTCTAGAATAA
GCTCTTCGGGTAGCCATATCTTGAAGAACATAGGATAAGGATTAGAAGAGAGACCTTATAGAGTTAAACTCTATCACATG
ACTTAAGAGTAATGATAGAAGTGGAGTTTCCTAATCATCTTTTAGCCTCTCATTCATAAATATGACGCGTTTCATACTCA
TGAACCAGACTCTACTAGACGTGGCTTATGAGAAATCTTAGGACCACTATAAACCTTGTGCTCTGATTACCAAGTTTCTC
ACGACCCAAGGGTACCCCCAAGATGTAACATACTGCATAGAACCCCGAAGAACTCCATACAAGACACTTAGCTCTCATAA
TATAAGAAATAGAACAATAAGAGTAAAACAGTTCAAGTCCAACACATTTAATAAAATGAAAAGCAAAAGTCTAAACTATT
GTCTCATCATAGACATCTAATACAATAGAATGAAATTGGGCCCAGCCCATACGTTATGTCCAAAAGAGAAATACATGAAA
GGGCTAAACTATAGGAGTCCGTCCTCAAAGCATGAGAACTCACAAAAGCTCAGGAATAATTGTAATCACCAACTAGCCAC
GAAACTGAGCACCAAATATGATAGCCAAGAGTATGTAAGCAAGAGCATGTGTTAGTACAAAACAATGTACCAAATATGAT
AACCACACACAAAACATTTAAATCATGCTAAAAAGGACATTTCAGTTCATCACATGCAATTGACCAAGCTAAAACATAGT
ACAGAAGAGTTATAAAAACATAAATCATAAATCATGGTCAATGCAAGTTATCTTCATCTATAAAAGCGTTGAACTCATAT
GCGATACTTCTTGAAGTAACCTTAGTTCATTCTTACTTGTGGGGAATTACCCTTAGTCGGCATTGAGATCGTGTGAGCTA
TAACATGGAATCCAGTGTCTACCCCACATCGAAAAGTGGTGTCCTACTTGCCGAAGGTAGAACCTTGAACTTCTAGTTTA
ATTGGATCCACTAGCTAATCAATCTATGGAGGCACATAGTTACAGAATGAGGAGATTACTGCTAGAAACCTGACCTCTTC
TATGAGAGAGCTCCCATCTCATGAGATTACTTTTGAAACCCAGCCTCTACTATGGGGGAGCTTCTATCTCACTATCAATA
TTTACTCGATGCTAAGCATAAATTCCAATGGAATAGTCACTTATTACTTGACTTCATTACTCATGAAAAGCTGCCCCTGG
ACAACGAATTCAAGAAAGTTTCAGGAAGATAGCTCCTTGTCTTTGATTCAATTAGGTGAGGAAGCCTTTCAACCTAAGAA
TCTTTTCTATGTGAGAAAACCTTTCACATCATGCTAGTATGTGTTTTAGTGAGAATATATTTTCACAACACAACATCACC
ATTGGTACTTTACTCTTAAAGCACCCTTAAAACATTGGCATAGAATTCATAAATAATGCATAAGTCTATACTTTACCTAT
GGATGTCAAAACCCACTTTCAATCATAAAAACGTAAAAAACATGGGTTCTAGAGAGACATGATAGGGGTAGTAAACTTGG
GAATTCAGATGGTCCTGCAGAGTTTAACGTGGAGTTCCAGGTATTGGATATCAATACCAGTTACAATTTGCTTCTGGGAA
GACCGTTTATCCACATGGCTAGGGCTGTGCCTTCTACCCTTCACGAACTAGTGAAAATTGTTTGGAAGGACCAGGAATAG
GTCATTTGTGGTGAAGGGAGCCATTCTAATGGGTATGTGTCGATCGTCGATGAGGTCTCCCGAGGTTGTGATTTCTACAC
AGTGGAGCTGGTAAATGCCACCGGTGCTGATTTGGCTCCATAGCCCCCTATGCCTTCTATGTATAAGATTATTACTACCG
TTATGCTCCGAAGCAGTTTCAAACCAGGTTTTGGAGTGGGGAAGCATTTTCAAGGAATTGTCGAGCCTATCCAAATTCTC
ACCAAAGGATCAAAGTTTGGTTTGGGGCATGTCCACACAAATGATGAAGGAGAGATGAAGAACAAGAGTGTTGATCAAGC
ATTGGCCAGGCGAATTCCTTATTTGTACCAATCATTTCTAGTACGAGAGTATGTCGACGATGGTGGTCTAAAGGAAGAAA
TTTGGGGCCTTTTTGAGGAGATTGATGCGGTTATCAAGGAAGAGGCTGGGACATCAGGCATTCGTGATGTTAAGCCAGAG
GAGCAGTTGCGGAATTGGACTTCGACACCGCTCCTGATTCCCGTGCAGCTTGGTAGAAAAGACATGTGTTTATGTTTGTT
TTTAAAATTGGTGGTAGTCCGGAAGAGGCCTGAAACCTACCCTATATGCAGTTTTTATTTGTTTGAGCTTTTAAATTCCC
CCATGATGTTTCAAAAGGTGAAACGACCCTTAGCCATAGCCAAAGTTTGTGCTTGTTTTTCAATTTAAATGAAAGCCTCT
TTTATCGAAAATTTGTTGACTAATCTATTTATATTTTACTTTCCTGACTTTGTTTGTTTCTGATTTCAGTAATATTAATT
TAAAACCTGTCAATCTCATGTCATGTCATGAACCGAGTGAATGAAATGAGGTAGGTGATGATGAATGCGAGAAATACGAA
GAGGAAAATGAGGTACCCGAACATGTTTCTGAAGTGTTTCAAAAATTCAAGAATCTACACAAGCCAAATTTAGAGGAAAT
CAAAACTGTGAGTCTCGAAGATGAGGAATGTTTTAAAGAAGTAAGAATCAACGTCCATCTGACTGAAGCTCAAAGAAGGG
ACTTGGTTCGTTTGCTTAGAGAATACATTGATGTATTTGCCTGGTCTTACAGAGATATGCAGGGCTGAGTACGAATATGG
TGTCCCACAAGTTCCCGATTAATCCATAATTCAATCCAGAAAAACAAAAGACTCGGAAGTTCAAGCTAGAGTTGAGTTTA
AAGATCAAAGAGGAGATTACCAAACAGATCGAGTCTCAAGTAGTGGAAGTAACGCAATATCCGACTTGGTTAGCCAACGT
TGTTCCGATTGCCAAGAAAGACGGAAAGATCAGAATTTGCGTTGATTACAGAGATCTCAACCAAGCAAGCCCAACAGATA
ATTTTCCATTACCAAACATTCACATTCTCATTGATAATTGTGTCAAGCATGAGATGCAGTCATTTATGGATTGTTATGCG
GGCTATCACTAGATCCTAATGGATGAAGAAGATGCAGAAAAGACAACCTTCATTACGCCTTAGGGTGTATATCACTATCG
GGTGATGCCTTTTGGTCTCAAGAATGTCGGGGCTACTTATATGAAGGCTATGACAACCATTTTTCATGATATGATTCATA
AGGAGATTGAGGTGTATGTAGATAATGTCATAATCAAGTCCCGCGAGAGTTCGAAATACTTGACTCACTTAAGGAAATTA
TTTGATCGCCTGCGTCAATACAATTTGAAGTTAAATCCCGCTAAATGTGCTTTTGGAGTGCTAGCTAGTAAGCTATTTGG
ATTTATAGTCAGCAGGACGGGCATTGAGCTTGACCCTTCCAAGATCAAGGCGATCCAAGAATTACATCCTCTGAAGACCA
AGAAGAAGTTGATGAGTTTTCTAGGAAGGTTGAACTACATCAGTCGATTTATAGCCCAATCCACTGCGGTGTGTGAGCCC
ATCTTCAAGTTATTAAAAAAAGATGCCTTGACAAAGTGGACCGGAGAATGTCAAACTACTTTTGATGCCATCAAGAATTA
TTTGTCCAATCCGTCAGTGTTGGTTCCTCCACGAGAACGGAGTCCATTATTGCTATATATGTCTATCTCGGATAACTTAT
ATGGATACGTGCTTGGTCAACATGATGAAACTGGGAAGAAGGAGCGAGTCATCTATTACTTTAGCAAGAAATTCACTCCA
TATGAGGCTCGTTACACTATTTTGGAGAGGACTTGTTGTGCTTTAACTTGGATTGCTCAAAAGTTGATACATTATTTGTC
TTCTTATAGCACATACCTTATTTCCAGGATGGACCCATTGAAGTACATTTTCTAGAAAGCAATGCCGAACAAGAAATTGG
CTAAATAGCAAATGCTTTTGAGTGAATTTGACATTGTGTATGTGACTCAGAAAGCGATAAAAGCACAAGCCTTAGTTGAT
CATCTTGCGGAGAATCCGATTGATGAAGAGTATGAACCGCTCAAGACTTAATTTCTCGATGAAGAAGTAGCATTTGTGGG
TGAAGATATATATGAAGCGTACACTGGTTGGAGAATGTTTTTTTATGGAGCGGCGAATCACCAAGGGAAAGGTATCGGAG
TGTTCTTAGTATCAGAATCTAGTCAACACTATCCTATGGCAGCTAAACTCCAATTTGATTGCACGAACAACATGGCAGAA
TACGAAGCTTGTATCCTCAGTTTGAAGATGGCCATCGACATGAATTTTCATGAGCATTTGGTTATTTGAGATTCAGACTT
GCAGATTTACTAGGTTCAAGGATAATGGGTCATGAAGAACCCAAAGATCACACTGTATGTGTAGTATATACAAAAGTTGT
GTAAGAGATTTTGCAAGATTGAGTTCAAACAGACTCCTAGGACACAGAATGAGTTGGAAGATGCTATTGCCACCATTGCC
TCAATGATTAAACACCTAGATACAAGTTATATTGATCCCTTGGATATAGAGATAAAAAAGCAACTTGTCCATTCTTCACA
TGTTGAAGCAGAACTAGATGGTTTCCCTTGGTATTTTGTCATCAAGAAGTATTTGGAAACCGGGACTTATCCTGAGAATG
CAACGTTCAACCAGAAGAAATCAATTCGCCGTATGTCTAACAATTTATTTACAAGTGGGGAAATCCTTTATAGGAGGACT
CCAGATTTAGGTTTTCTCATTTGTGTGGATGCTAGTGAAGCTGCGAAGCTTTTGGAACATATACATGCTGGAGATTGTGG
TACTCATATGAATGGACTCACTTTGGCGAAGAAGATCCTCCGCGCTGGTTATTTTTGGATGACTATGAAGCATGATTATT
GCAAGTTCATGCAGAAATGTAACAAATATCAAGTGCATGGTGATTTGATTCGAGTCTCACCTCATGAACTCAATGCCATA
AGTTCACATTTACTTTTTGTAGCTTGGGTCATGGATGTCATCGGTCCGATAGAGCCAGCCGCTTCTAATGGACACAGATT
CATTTTGGTTGCCATGGACTACTTTACCAAGTGGGTGGAAGTAGCTTCATATAAGTCGGTGACTAAGAAAGTTGTAGCTG
ATTTTGTTCGCAATAATTTGATATGTAGGTTTGTAGTACGAGAATCCATCATTACTGATAATAGAGCGAATCTCAATAGT
CACTTGATAAGAGAGATATGTGAACAATTCAAGATTACCTACCGAAACTCAACTGCTTATCGTCCCAGAATGAATGGAGT
TGTTGAAGAAGCCAACAAGAACATAAAAAAGATTTTGAGGAAAATGGTTGACAATCACATAGGTTGGCATGAGATGTTGC
CCTATGTTTTATTGGGTTACAGAACAACTGTCGGAACGTCAATTGGAGCCACTCCATACTTATTACTATATGGAACAGAA
GCAGTTATACCTACAGAAGTTGAAATACCTTCGTTGAGAATCATTCAGGAAGCTGAATTAAATGATGTTGAATGGGTTCG
CAAACGGATCGATCAATCAACATTGATTGATGAGAAGAGAATGGTTGTTGCTTGTCATGGTCAACTGTATCGGCAGAGAA
TGATTCGTGCTTTCCACAAATGAGTACGAGCCATAATATTTGAAATTCATTAGTTCGTTCTCAGACGCATTTTCCCTCAC
CAAGATGAATAAAAAGGGAAATTTGCACCAAATTGGCATGGACCCTACATGGTTCACAAATTGTTATCTAGAACTGCCTT
GGTCCTGTCACAGATGGATGGCACCAAATGGCCCAAACCGATCAACTCAGATGCTTCGAGAGATATTATGTGTGAAGTTT
CAGTTTGTATTCCCGTCATTTCCTTGTAATCGTCCCATTTGCATGTAATCGCTTTGTTTAGAATTTTATCCCTCTTGTAA
TGAACTACGTCTGACTTGAATTCTCAAGAATGATTACGTAGGCGGCCTATGTCGGCCCCAGTCACCCATTTGTCCCCTTT
TAATATATTTCCTTGTATTTAAACTACGTTCTACCTGAATTCTCAAGAATGAGATACGTAGGGGGCCTATATCGGCCTCG
ATCAGTTTCTTTGTAAATTTCCTATTTCTGTTAATCCTCGAGGAGGGAATTACGTTTGACCTGATTCCTGCCTCAATGGG
ATACGTAGGCACTACAAGGGTTCGGTCATATCTCCCGTAAGATTTCTATTTCTCTTTACAATAGAAACTGGGACAGAATT
TTTGAGATGGACTCAAAAATTCTCGAAAAGAAAATTTTCTTCAACAAGTCAAGGCTGAAGTTACTTTAAGATTTGCAACT
GGGACAGAATTTTTGAGAGGATCTAAAAAATTTCGTGATTTACTTACCAACAGTTCGAGCTAAGCCAAGACAACTAGGAT
AGAAATTTTTAGGATGACCTCAAAAATTTCAATAAGGTTCATCGAGAGTTTAGAACGACTTTGAATACTTCCCAACAAGT
AATCAGACAGACCTCAAAGCATAGACCTAAAAACCATTAGCTAAGTTTGACGTGACATGAGAGTTGGCAGTGACCTTTTC
CAAATATTACTTTGGAAAATCTATTTTCCTTAAAAACTATTCTTTCATGTTTCAACTATTTTTACGTAAAAATATTTTGT
CTTATCTATCAAGAGGCGGGAGATCGGAAAAATAACCGGAGATAGTAAGACAAGGAGAAGACAACCGAAGAGATCGTCAC
AGATCGGTTCCTCTTTTAAACTAACAATTTTCATGTGGATAAGTTTGCCTCAAGATCAGCATATTCCTCTATTCAATGAA
TATGCAAAAGTCAAAAAGGCGAGGATCTCCCCAAAATTGATAATTTTTTCTGTGGATGCAAGAAATATTTTATGTTTCTT
ATACCAAAGCATTGGGAATATGAGTAGTATTATTTCATTCAAATTCTTAGCAAAGCGAGGTTCATATTAAACATTGTAAT
TATGTTCGGAGATAGAACAAAAGAAAACCACGAAGAGAGCAACATTATTATTTTCAACAACTAAAGATACCTGGAAGACG
TTTATCTGCATTATATTATCATATATGATAATATTTCTTACCCTGAAGGTTATTTATATTGTATGGTCGAATGAGATGAT
TCCACTATCCAGAGAGTCATTTATGTCGTATTGTCGAATGAGATGACACCACTACTTGGAGAGTCATTTATATCGTATTG
TCGAATGAGATGATACCACTACCCGAAGAGTCATTTATATCATATTGTCAAATGAGATGATGTCACTAGTCCAAGGGTCA
TTTTTATTGTATTGTCAATTGATATGATACCGCCACCCAGAAGATACCCAGAAAATCACCTATGTTGTCCGGTGAAGCAT
TATTTTTATTGGGTACTAGGGATGGAATCATCAGAAAGAAGTCATGCATTACAAGAGAAAAAAATCATGCCAAGAGAAAG
AAGTCATACATAGCAAGAGAAAGAAGTCATGCATAGCAAGAGAAATGAGTCATGAATAGCAAGAGAAAGGAGTCATACAT
AGCAAGAGGAAGAAGAGCATGCATAGGAAGAGGAAGAAGTCATGCATCGCAAGAGGAGGATTCATACATAGCAAGAGAAA
GATCCATGCTTCGCAAAAGAAGAGAGTCATGCATAGCAAGAGGAAGAAGGGCATGCATAACAAGTGGAAGAAGTCATGCA
TAGCAAGAGGAAAGTCATGCACCGCGAGAGAAAGGAGTCATACATCACAAGAGAAAAGAGTCACGCATCGCAAGAGAAAG
AGTCAAGCATCGTAAGAGAAAAAAGTCATACATTGCAAGAGAAAAGAGTCATGAATCAAAAGAAAAGAGTCGTGCATCGC
AAGAAAAAGATTAACCCATCACAAGAAGCTCAACATCGGCTGCGTCATTTTCTCTGCAAAAGCGACATCAAGATAACCAC
CAACAACGGCATCAAGAGAACTATCAACATATTACATCAGCCTATTTTATTACTTTGACATCAAAGGAAGAGTACATAGA
AGATTATATTACAAATATGAGACACAAGCTTTATTTGCTTTACGTCAAACCCGATGGTGTTGACATCAAATGTTCAAGGA
GAACAAGTGTCAACACGGTAAAGGACATTGTCTCCCATTTGAATCGCATTTTTTATGCTAATGAGTTTTATATCAATCTT
TGTCTAGAGCATCCAGAAGGATGAATTCTCCAAAACAAACCACAGGTGCGGACGACATCAAAGAGGGTGCAGCACAACAT
GGAACTTTTTCTTAGCAGCGAACTGGGACATGTTCCAAAGAGGAGTACCAACCTCTTAAGACGCGAGCAGAGGAGTGACT
TGCACCACAATCAAACCACATCCTATCAGAAGGCATGTGGGTTTTTCTTTAGGTTTCCTGGTTTCAGTTTCGTATCCTGA
AATTTTTTGTCTCCACCAGAAGCAGCTTTCCAATCCAAGTGACAATGTGCCAAGAGCTTTGGAAATCATGTCCATGTAAG
TTCTTAATTATGGGTTTGAAACGTGTCATATTCATGGTTAAGAGGTTGCAAGCTTCTTTTTCATACTCGACTTACTTTGT
TGCTTTTCCAGAACCAAAGGTTATCTTGCATAATAGATTCCCTTTTCAACCGATTGAGTCGAACTACAAGCAGCCTGATT
CCCTAAGTTGAGGGATATGTAGGCAGCATCAGTGTTGAAACTCGGCTGTATTCCATCATTCGCTCTTAAATCTTATTTTC
GAGCATTCTGATCCCTCCATAATTCAGTATAAGGATGACTTTTGAATTTTTTCAAAATTGTGCGTAAAAATTAAGTTTAG
CGAACTACAAATGACCTGAATTCTAATTTAGCCTGAGATATGTAGGAAACCCACTTTCGTGGTTCGGCCATAATTCCTAA
AGTCTGTACCAAATTTCTTTTCCAAAAGACAAAGACGTGGTCGATCAAAATTGGATTAGTCAATTTTATTTTCCTCGAGT
TTCTTGCATCAATATGAGTAAAATGAGGGACATTTGTTGACACCCAATTTGACCCTCCCCGATAATAATTAGTTTTCGAG
CTTCTCAATTTTCAAACGATTTGAATAATTAGTTTCATAAAATTCAAATATTTCTCGAGGTTACTTTAAGTAAGTCTAGT
CTATTTTTTATAGTATTTTACAATTATATATGTATTTAGTATATTCTAAAATATTTGAAGAGTCGTCTCAAAAGATTTTG
TTTACTTAAATGTTTTATTATATTAGTTTATTATAAGATATGAATAAAATTTTGAATAAATTAGTTTATAATTAAGTTAA
CTATTTTGTCTCGTTAAGATTTAAAAGCTCATAAATTAATTATATTAATCCGATCTATTCAAATTCTAGCTGAATCTTCT
AAAATTAATCCCTTTAGTTACCCCTTTAACCCATTTGGCTAAATTGTTAATTAATTTCTGTTGCAGTTGTAGCTAAATCT
AGTTTTTCCTTAAACCCATTTTAAGACCAAAGTTTGGGCCGCTCATTTCCTAATTTGCTTCAGCCCAATTCCTTTACCAA
GACCCATTCCCTTTAATTTCCCTTAATTCAACAATTTCCAATAGCTGACGTTTTGGGCAAATTCAGCCAGTAACCAACCC
AAATTCTCGATCCCAGCGCATCTCCCATCAGTAATTCCAATCAACTTAGCCCATTCCAACTCCAAATGAGGAGCCCAACA
ACGTTATTACCATAAGACGTTAACAACAATTCACAGACACCATCTTCACAGCGTCCTCACGTTCGATCGAAACGGCAGCA
GCAACAACAATCAAAGGACACCTCAAACGTTCACAAAGAGAGTTCACGGTGTCAAGTAGATGGAAAACAATAACATTGTA
GGCAGTACATTGTGTCTACATTGTTGTCTTCCTTGATGTACCTTTCAATTCATACTATCGCAGCAGCAAAGAGCACCAAA
AAAGTCATGCATTTTTGCCCTCGCACCTTGGGATTGAGCCGTATGGCATGGTGAGGACATTCAATCGATCAAGAGTGTCC
ATCTCCCCTTTCCTCTTCTGGAATGGGGCAAAACTTCAGGAAAAGGGTGTTTCCCTTTAATGGTGAAAAAATTGGGAGTT
TGAATTTCGATTTGGTCCCTTGTCTTATTGGAATTCATCTATTTCTCCCACATTTTCGAGGCCTAATTTTCCTTCTATAT
ATAATCACTTATTATTCACTGTTGAGGTTGGAGACAAATATTGGGAGGAATTGGCTGGAATTTAAAAGGAAATACAGTAA
ACTACTAGCTTAAATGTTTACATACAAATATTGGGAAATAAGTTTCAGAAGAAGAGAGAGTAAGAGTTTCGGCATTGATA
GAGTCTTTTGCTCATTTCTTTGTTCACGTGAGTTCTTTAGAGTCATCATTTTAATGGTGAAGTCTCGCTGCCTTTTGCTC
GTTGTTGTCCAGTATGTTGTACCTTAAAAGGTAACTCCTAATGTAAGTTTGTATTTCGGTTATGCTCAATATGCCGGTGT
GCTTGTTTCTTAACTATTGATCTGTTTGAATGATAGAAATTTAGTTTTGTTTCGATTTATTTTTTAATGTTAAGTCAATA
GTATAGTTTTCTGCTTTGTCAACCGACTTTTCATTTCTTTTCCTTCTCATGTGAGCTTGGTTTGTCTCATTTGTTTCTGG
CTGTCGATAAGAGTTGGGGATTCTTCGTCCTCTTCATCCTCTAGTTTTGAATGTGATCTAGATATATATATAGATGTTGG
GATGCTGGCTCCCGATTTCTTATATTTCATAGTATAGTTGTGACTGATTTCAATGTGTCGTTTGAAGTCCTAGTTTGTTC
TTGTTCATCATGAATCTGTAATAATGTGTAAGTGTTTGACGTCACATCCTTCGTCCTTTCACTTCAAGTTGAAAGAATGA
AGCAACACATCAATACTTCGAGTTCATTTATTGTTTCATATTTGTTGTTTTGAATCTGTAGTTCATTGATTCAACCATGT
TAATCTCCTTTCTTTCTTTGCTTATTTGAAGTTCATCATCCCCTATCCATCTTGTAAATCAGGTTTGGAGTGTCGTTGTT
CTATTCTTTTGTTCTTTTGTCTATATTAGATGGATATGAAATTTGTATAGGACAGATTGATCGAGTTTCCAGTTTTGGGT
ATGCCTGAATCTTCTCTTGAGTCGTCAACTGTTTGCTTCTATATGTCTAAATTTCCGGTAAACATGTGCATACTCTTATT
TAGTCAAATGGAAGGTAGTAGGTTAATCTTGTATAGCGTGTCCTTCCTGATTTGTTCTTATTCTTTTGGTTAGTAGTCTT
TGTCTTGTAGGCTTGCCTTTCTATTTCCAAAATAAAAACATCAATAGTTAAGAGGTCATTGGATTTCATTTCGACTTATT
AAAGTATCACAGATTCGCTTGTGTTTATTTTACATTTGTTGATCCGTCTTTGCCTTGCCTTAAGTTGGTCCCTTATTTAT
TTGGCATAACTTTCCTTAAAGTGGTCACCGCTTAAGTTTGAACTTGTCTAAAATAAAAATGACTAAATGAAGTGTGATTT
CTGCCTAATATGCGGCATGCCCTCTATCTCTTTTATGATGTGAATTTTGTTATTTGCCAATCAGTTGTTCATTGAATAAA
TTGCTCTTATTGGACCCATGTTTACTCTCTTTTGATAGTCTGATTTTGGAATTACTACTCTATGTCATGTAGTGAATTTG
GTGATATATTATTTTAGATTGTGTGAGTTACTTTATTTAATTAAATCATGTCTCATTTGTTTCTTTCCTTCTTTATCTTA
AATGTTGATCTTTCTTTTTTTGTGGCATGTGAAATCTACCCGAGTTCACCATGAATTCCCTCTCCTTCCCTTTGCATTTC
ATTTGGGCCTTGAAAGCCCAATTTCTTTATTTTCGAGTCGCCCTGCCGTCAAGACTGATGAACAGGTGTCAGGAAATCCA
TACAAGGCTGGAATTTGAATTTACAAGTCCCAAAAGTCCGAAAAAGGGCAAATATACTCAATGTATACAGTGATATATAG
TTGAAAATGCAGTGACATACAGGTCAAAAACGTGAAAATACAGGTGAAAAGTGCAGAAATACATAGTTCAAATAAAATTA
CAAGTCTGAGAGTTCGAGAATCAGCGGTATACAAGGTGTAAACATCAAATAAACATTTAGTGTATATCGGGATAGATGAG
AAAGAAAAAGGGCCAAAGTCCCCAAGGAGTTTTTCAATAGGCCCAGCAGGTGTATTTTTGGGTCATTTTAGATTTAGGAC
AGGGAAATGAATCTGAGCCCATCAGATTGAAGGATTTGGGCAAATTGGCCCAACTTCAAATTTTTCTCCCTTTTCCTCTT
TAGTTATCTATTATTATATTGACTAACATTTTTAGTTTAACTTAATTAATTCCCAAAAGATAGTCATTTCTCCCTTTTAT
ATAAAAAATTAAAATATTTATATTTTATACTTAGCTTTATTTTTATTAGTTATCTTGCAACTTGAATTATTTCCCTTATA
AAGGTTTCCTTTAGTTATCCCCCTAAAAAATAATAATTATAATAATAATAATAATAATAATAATAATAATAAATAATAAT
ATTAAAAATAAGTCTTTTATTTAGTTATTAGTTTCTCAAAATTAGTTAAAGTCATTTTAGTCAAACCGCCGGTCAACAGC
AAGTTAGCGGACATTCCGAGGGTCTAACACCTTCTCAGAATGTACATTTGAACTCGAACCCTTTTATTTTCAATTGATTT
TATATGTTTATTTCTATTGAAAACCTTATGTTTTTTCTTGAGTTTTACTAAAAAATTAAGTGGCGACTATGTTTCTTTTG
GAAAATCAATTTCTCTTCAAATAATAAGTTTAATCGATTTTTTGAAAACTTATTCATTTCTTTTATTTATTTTTTTGAGT
AAACCAACCACGATTGTGGGTTGAACCACAGACAGTAGGTGGGTTAGTTGAAGGGCCACCAGCAAGTTACAAAAGCCATG
AACCACGACTGCACCCATGGACCGTCGATGAGCCCACACCGTTGGTCAGTCACGGTCGCCAGTCTCGAGTCGTGGGTCAT
GCTAGCAGTTAAAGTTCAGGGGCAATTAGGTCTTTTCCTAATTAATTAGTTCCTATACTACGTCATTTTACCCTTCCCTA
AGACCCCTATATAAGCATTTTCAACTCCCAAATTAACCCATTCACTTTATTCTTCCAAAATAAGAAAAGAAGATCAATTC
TCCTCTCGAAAATATTTCTCTCTCTAGGAGCTTGAAGAATAAGAAGGGTTCAACCTAGGGTTTCAAGGCAAACCTCCATT
TCCTCCATTGAAGGCTAGCATTTGGATTCAAGGTATGATAGTTTTTATCCATGGATTTCTTCCATCCATGGAGTTCCCAA
ATCGCTCTATTTCTAAAAGTAGAATTCCCCAATTGAGTTAGGATTTTCTTCAAGTATCGTGGTTTCTTTTATTTAAATGA
TTGAATTATTATCTCTTATGCATGAATTGATGACACGTGATGATTTTATGATGATTTCCTCATGAACCCATGAAAACCCC
ATATTTTCAAGTTATGAATCATATGATGTGGGATTTTGAGTATAAAGCAAGATTTTTTATGAAATCAAGCATGTATTGCA
AGCTTNNNNNNNNNNNNNNNNNNNNNNNNNNNNNGGTTTCTTTTATTTAAATGATTGAATTATTATCTCTTATGCATGAA
TTGATGACACGTGATGATTTTATGATGATTTCCTCATGAACCCATGAAAACCCCATATTTTCAAGTTATGAATCATATGA
TGTGGGATTTTGAGTATAAAGCAAGATTTTTATGAAATCAAGCATGTATTGCAAGCTTTACGTGTATTTATGATGAAATA
CATATCTAACCCATGTTTTCTAAGTGTTGATGACTAAAAGTGGGCTTTGAACCTGAAGAAGTAAATTATGGACTTATGCA
TTTTCTTATGAAATCTATGCAAATGTTTTAAGGGTGATTTGAGATTTAAGCATCAATGATCATGATATTTTACTGAAAGT
ATTTTCTCATGTACACATAACAACAAGATTTTAAAGGTTTTCTCACATAGAAAAGATTCTTAGGTTGAAAGGCTTTCTCA
CCTAATTGAATAAAAGATTAAGGAGCTATCCTAATGAAGCTTGTTTGGATTGGATATCCTAGGATGCCTTTCCATGAAAA
ATGAGGTCAAGTAAGAAATGACTATTCCATAAGATTTATTCTTAGCACCGAGAGGATATTGAGATGGAAGCTCTCTCATT
AGTAGAGGTTCGTTCTCTAAAAGCAATATCTTTATCCCATACGTATCTTCCCCCATAGGATGATTGTCTCAAGAGACATT
AGCTAGTGGATTCACTTAAACTAGAAGTTCATGGTTCTACCTTGGAAAGTAGGACACCCCTTTTCGGTATGGGAGACACC
AGGGGATCATCTTATATCTCACATGGTCTCTATGTCAGTTAAGACTAATTCCCCACATTAATAATGAACTAAGGTTACTT
CAAGATGTATCGCATATGAGTTCAAATGTTTTAAAGATTATGTTAGCTTGCATTGACCATGGTTTTATGACTTATGTTTT
CTAACTCTTTTGTATCATGTTTTAGCTTGGTCAACTGCATGTCATGAAATGAAATGTCCCTTTTAACATGATTTAATGTT
TTTGCATGGTTATCATACTCGGTACATTGTTTTGTACTAACACATACTTTTGCCTACATTTTCTTCAAATGTAGGGTCCG
ACAATCAGGGTCATCACTTTCGTGGATAGTGCTTGAGTTTGAGATTTACGAGCTTTGGTGAGTCCTCATGATTTGAGAAC
AAACGTTCATTGTTTTAGCTTCTTTCATGTACTTATCTTTTGAAGATGATTTATGGGCTAGGACCAATTTCATTCTATTA
TATTATATTGGTATGACCAGATAAGTGTATTAGATTTCCTGTTTACTTTTAAAAAAATGTTTTGTACTTGGACAATTCTT
TTACTTTAATTGTTCTATTTCTTAAGTTATGAGAGCTAAGTGGCTTGTATGGAGTCCTTCGGGGTTATATACGTCATGTT
ACATCTAGGGGGTACCCCTGGGTCGTGACATCACTACCAAGCACCAATTTCAGATAACAACCAAAACAACAATATAACAA
AAACAATTCAAAAATCACTATTTTAACAAACCAATTCATAATCAAGAATTGAGCGAGAATCAACCCATTTTCAACTAATT
AAACCAACTAAAGAGTCGACATGAGAGAGGGAACGAGAAGACATACCTTGGGGAGGGAAAATTGAGGGGAGTTCTTGCAC
AAAAGATCAAAAGGGTTTTGAGTTTAGAGAGAAAATTTTTGATAAACAATTGAGGATTTTGGGATAAGACTATATAGTGG
TTCAAATTAAAAGAAACACTCTTTTTAACTGACCACGACTCATCACGATCGCGAACCTTCTAATCACGATTGTGACTTAA
CAAGATTTTATGCTTCGCGATTGTGACCATTGGCTCACACGATCGTGTAAAGTCGACTGTTTACACATTGTGATCACACC
ATTTGGTTATCACCACCGTGATGAAGAAAAAAGTGCGAGACCTACTAAATTCTCTGATGATTTCAATGATGGCAAGGTCC
ATTCGGTGACTCTCCCATACAATTTTGGAAACCCTAAATGCCCAAAAAGTGTTCCAAGTGTTGGGTTTAGGATCTTCTTT
TCATTCCTATGTGGATAAATAAAAGTCTTATTTGGACCATCCCACTTTAGCCCATCAGCTCAATATTATGTGGCATATAG
AAGGCTTATTTAGGTCTTTTTTTAGAAGTACAAGAGAGAAAAATCAAGAGAGTTGTTTCAGAGATTGAGAGAAAGAGAGA
AAAATCCTATTTTTTCTTGAGGAAATTCTTTACTCAGGCAGTCCGCTTCTAACATAATTTTTCGCTTTGTTAACCATTGG
ATTCGACTTCTAAACATTAGCTTCTTGCAATTTAACAGTGGCGATCGGATTTGGTTATCCGTAGCTTCTGTTATTTGGAT
GTGAATTGTAGATCAATTTTGGGTGAATTATCTCCTTCAATTCTCTGGTTTAGGGGCAATCTTAGTTAGTTGTTGCTCAT
TGTATGACACAGATTTTGTGGCCAATTTTAGAGAAAAATACTTTAACTCTTCGGGTTTATAGAGGAGCTTCTGGTCCCGT
GGTTTTTTACTCTTCACATCAAAGGGTTTTCCACGTATATCTCAGTGTCTTATGTGATTAGTTCATTGTTGTCTTGTTTT
TTTTGTTTGGTTGATTGATGAGTCCATAAATTGGACTCATTTAGGGCTATATTTTGATAGAAATTGTGTCCTCAAATGCT
TATTTTATCTCAATATCTGATGAAAACGCTTAAGTTTCAGGTATTTGATGTTTGAAGGAAAGCATGGACACTATGTCGCA
AAAAGGAATGAAAAGGCCGAAAAGAACGAAGAAATAAAGGCCTGAGGATCGCCGAGTCCACTTGGCGAGTCTCCGAAGGG
TCTTAATTCGCCTTTTGTTCTAGTGTGCTAAGCGCTGAAGGAAAGGATCAAGTCGGTGGAAAAAGGGAGCAGTTGCTGCA
TCACCGAGCAGTTCTGCGAAGTAGTACCATGTCACCCAATGACCCAGAGCACGACGATGCTGGAGGCTAGTGCAAGATGG
TGATGAACTATACCAAAGGGCGAATCGCCGAGTTGATCGGCGATTTCGACTTACGACGCCGAATGATTCGCTGCAGCACA
AATCTGTGAAAGTTATAAATACTAGTTAGAGTTGTAGTTTTAAGAGTCGAACAATTATTATAATTTTCATATACAATAGT
ACTTTTTGATTTTTTTTCTCTATTTTTGAGACGGTTTTGAAGACTTGAAGTAAAAGAGGGTTTCATCTCTAAGGATTTGG
ACTTGGGTCTCTGGGATTCTTCATTCTTGGGCTGTAACAAGACCTAAATTTGCATACCCATTTGAATGCAAGCTCATTTA
GGTATAAATTTCTATCTCTTGATGTGTGGCTAAAAAGCCCAATTCTTGGGGTGTGATTTAGCGAATATGGGTTAAGATAA
TTGTTGGGTCTTGCTTGCTGATAGTTTAATCGTAGTTTAATTGTGATTTTGTTTAGTGGTTTTGGATGAATTTAATGAAT
TTGTAGTTGCAAATAAAAGTTTATTTATGTGTTTTCGGCTTGCTCGAGAGAGAGGTCGTAAAACTAAGACCACTAGATTG
ATGGCCAGTGTGAGTAGGTCGACATGAGATTCAGCTCGAGAGAGTAAACCCTAGTCCCATGTCCACACACTCAGCTCGAG
AGAGTGAGTGGCTTAAGGCGTAGCCTGGTCTTCATGCAGCAAGTGGGTGTCCGAGAGGAATGCATTTCAAATGGGGTAAG
TTGCTCGAGAGAGAGCTTATCCCCCTTAAATCTTAGCCTAGTCACAATTACTTTATGAATCTTCTATCGAAAGTATGAAC
CCAATAATCTAGCTTAACCCGTATTCCCGTCACATCCCAAGGATCCCTTCTCATTGCTTAAAAACCCTTGCAGATTTTTG
TCCTTTTTTACTTACTAGTGACAACCCCCCCCCCTCCATTGTTAATTGACACGTTTGTGTCCCACTTTAATTTACAATGT
TTTTACTCGTTAATGTCTTTAGCTACGACTAGTTAGAACAAAATTTTATTTTTCTATAAGTTCTCAAAACCACTCTCTTG
GGACGATCCCAACCCTTGGTTGGGTTACTAAACTATTGTACGATCATAGACAATGGAATCAAAGTTGTGTCTTGATTATG
CAAACATCATTGATATACTTATTGTCCATTCTTCTTATTGGTTGTATTAGTTGCTCTTCTCTTTGTTCAAATTGAAAGGG
GAAAGTTTAGACTGGTATTATTCTGCTGCTATCCTATTGAACATTCTTTGTTAGTGTCTTGCATCTCTCAAAAAAGTGGT
ATTAGAGCATTGGTTAGTGTTTATTGTTGATGTTAATGATGGATGAAAATATGAGCAAAATGATTTGTTTGAATGGTAGT
AACTATCATACTTGGATTGGCAAGATGAAAGATCTTCTATTTGTCAAGAAGATGTATTTACCTATGTTTGCTTCTGAAAA
ACCCAGTCCATGACATATGAGGAATGGGAATTTGAGCACTTGCAGATTTGTGGCTATATTAGACAATAGGTTGAAGATAA
TGTTAGAAATCACATTGTTAATTAGACACATGGCGAAAGTTTGTGGGATAAGCTCGAGATACTTTATGCTTCGAACACTA
ACAACAAAAAAATGTTTCTATTGAAACAATTAATGAATATCAGGTATAAAGAGGGCACTCCTATTTCTAATCATATTAAT
GATTTTCAGGGTGTTCTTTACTAGATATCCAGGATGAATGTAAAGTTGATGAAGAGATACAAGGACTTTGGCTTCTTAAT
ACTTTACTAGACTCTTGGGGAAACTTTTCGAGTTTCTTTGACTAATCCTGAACCTAGTGGTGTTGTGATAATGAAATATG
ATAAGAATGGTGTCTTGAATGAAGAGATAAAAAGAAGATCTCAGCCCTCATCTTCTTCAACTTCACACTCCGATGTTTTG
GATACTAAAAAAAATGAGAGAAAAAAGTTCAGAGGTTAGAATGACAGAGACAAAAGGAGAGGTAAGTTAAAGTCTAAATA
CAAAGAATATTGCATGTGACTATTGACACAAGAATGGCCATATCAAGAAATATTGTTTTAGGTACAATAGAGATATGATA
CAACAAATTGAAAAAGGTTATAATGAAAATCGTGTTGTCGTTGCTAATAATGATCATCTTGCTTTTTGTGATGAAAATGT
CATCGATCTTGTTTGCGATGAGTCTAGCTGGTTTGTAGATTTTGGTGCTACTTCTCATGTAACGCTCAGGAAGGAATTAT
TTTCTTCTTATACATCAGGTAATTTTGGGATGTTGAAAATGGGTTATAATAATGAGGTTGCAGGTCTTTGTATTGGGACA
GTTTGTTTGGAAAGTAACAATGATTCCAAGCTTGTTCTCAATAGTGTCAAGCATGCTCATGATGTTTGCTTGAATTTGAT
TTTGGTGGGATACCTTGATGATGAGGGTTATGTTAATACCCTTTATGCTAGCCCGTGGAAGATTACAAGAGGTTCAATGG
TTGTAGCCTGTGGTTACAAGTTGTCTAACTTGTACATTTTTCATAGATTCACTTTCAGAGGCTCAGTAAATTTGGTGGAG
AATGATACTTCATCAGAGTTATGGAATAGAAGACTGAGTCATATAAGCGAGAAGGGGATTCACAGTTTGACTAAAAAGAA
TTTTCTTTGTGGAGTGAACAAGCAAAGTTGAATAAGTCTGTTCATTGCTTAGATGGTAAATAGAAAAGATTTTCTTTTCA
GAGTCATCCGCCTTCGAGGAAGCTTGATTTGCTGGAGTTGGTACATTCTTATTTGTGTGGTTCTTTTAAGGTAAAGTCTC
ATGGTGGTGCACTTTACTTTGTGACATTTATTGATGATCATTCTCGTGAATCCTGGATATTCTTTTTAATTTCAAGGATC
ACGTACTTGATCTGTTCAGGAGTTTTCACGCCTTGGTTGAGAGACAGACAGGGAAGAAATTGAAATGCATCCATTTTGGT
AATAGTGGTGAGTTTATTGGTAGTTTTGATAGATGTTGCAGAGAGCTGAGTATTAGGCATCAGAAAACTCCTCCAAAGAC
TCCTCAACTAAATGGTTTAGTAGAGAGGATGAATCGAACTCTTGTTGAGAGGGTTCGATGTATGCTTTAGATGCTAAGCT
GCCACATTCCTTTTGGGAAAAAGCACTTCATAGTGCTTCATATAATATCAATTTATCACATACCGTTGCTTTGAATGGTA
ATGTCCCTGACAGTGTTTGGTCTGGTAAGGATGTTTCTTATAATCATCTTAAAGTTTTTAGGCGTAAAGTCTTTGTGGAT
GTTCCTACTGATGACAGTTCAAACTTGGATGGCAATGTAACACCTCAATATTTAGAAAGAAATTTTTTTGAAAGGAGCGA
ATTTGAAATTTTACAAGTTATGCTTAAGTTGTGAGTTTTGGGTCAAATTAAAACAGCCATAACTTTTAGTACGGGGTGAG
ATATGTAGCCCATAAGATACTAAATGAAAGGTTTTGGAATCCTCTTCCATTACCACTAAGTTTGATAAATTTTGAGCTCG
TATGAGGGAGACATGCCCGTTTGAAGTTAGGCTGTCCAATGAAGGAAAGTTACCCGAAAATGTGAGGGATATTTTAGAAT
TTTTCTTACCCAATTAAGTATTCTTGAAGTATTGCTTCGTTCTTTAATTAGGATGAGTTTTATGATTTATGAGACAAAAG
TATGATTTTGAGGCTTGTTTTTGAATAAATTCTCATGTACTTGTATTGGCTAATTGAATCTAAGGAAAACTTGAGAAAAT
AAATCTATGCTAGACGAATTAGGGTCAAAAAACGAGAGAAAAATTCAATGGGAAGTTCTGGGGAGAGGTTCGGTCGGCGT
GCCCCTGATGCGCCAGAAGGTCTGGGGCAGTGCACCCCTGATGCACCAGAGGGTCTGGGACGGCGCGCCAGTAGTGCGCC
AGAAAGTAGCCTATGAAGTTTAGGGGCTGGCTCCCCGTGCCAGCATTGCGCCAGGGTATCCTGCCCTAACCCTTTTTCCG
TTGTTTGCTCCATTTAAGTCATTTTAAATTGTACCTTTACTTCCCATCGATTCTAACTACTCTAAAATACATCCAAACAT
CACGAGATCATTGATAACATGAATCACAAACCTTTAATCTATTTTTTAAATTCAAGATAGAGTTAAGAGTAAAGTGTTGA
AAGTTCTTTCGAGTCTTTTTAAAAATCTTTTACAATCTTTTAAACTTGTTTGAAGACTTGAGTACTTGAGTTTGAGGAAG
AGTAGAGTTCAGTTTCACTTTTTAAAATGAATATATTGGAATTAAGTATTCCCAAGGGTAAATATTTTACATTGAACAAG
AGAGGAAATACCCATTTCCAAAACAGTTCATAAGAAGTTTTGAGTGCTATCTTTTTTAAGAGAAACATTTTGAGTAATGA
TCTCAAGGTTGAGGATGATTAAATATATTTTTTAAAAGGTATGAGCTAAGTTATTTTTATTTAGTAGTGTTGAGCACCGA
TATGGGGGAGAGTTCAAACAACTCACAGCTCCAATAAACCATGCAGCCTACGTGTGTAGAAAGGGTCATACATTTTAGAT
GAGTCCTTATTGCTTTTTAAGCATAGACTAGTGGATCCACTTAGTTGAGGAGTTCTATACCCCAAAAAACTATAGGACTG
TTCTAGAAGTGTGGGCGAGACGATATATCATCACATAGCTCATAGTGATGGTTGAGGGTTAGAGAATCTCCCAAATAGAG
TTTATTTTGTACTTTTTCATACAAACTGAGTTATATTGTATTTTCCAGTACATTGAGTTGTTATCTAATATTCTAAAAGC
TTTTATTTATATTGAATTATTGTTATTGCTTTTATATTGAAATGAGTTTAGATTAAGTTGAGGTTGAGTTAAGCGGAAAC
GAGGTAAGTTGTTTCTTCAGTTCCGGTTCAAGTTGATTTCACTTATCAAGACACTTCATCCAATACTAAGTGTCAACGAT
CGTTCAATAATAACATAACCCAACTATGTGAGTTGGGGTCGAGTCCCAAGGGAGTGGTTTGTAATAGAGAATCAGTAGGT
AAGTAAGAATATGCTCAAGTCAATCATAGGTAAAAACATTTACGAAGAAAAACATAATTCAAGTTTGGGGTGACATAAGT
GTCAAATATCAAGGGGGTTTGTTTTCAATTGTCAACTAAAACAATAAATAATACGAAAATATGAATATGGTGACGGGATT
ATTGGGATGTGATTGGATTATGGGCTAAGGCAAACAACCGGGTAATTGCAATTAATAGTAAATAGTTGTAAAGTAGTGAC
TAAGTTAGACTTTAGTGGGGATAAACTCTCTCGAACAATCTACCCCGAATCAAATTGGTTTCTCTCGAACACCAATAAGA
AGAAATTAAGCACAACCTTCACTTCAGTCCATTCACTCTCTCGAGCTGAATGTGTGGAAAAGAGTTTGCGACTCACTCTC
TCGAGTTGAACCCATGACAACCCAATACCCACAGACCATTGATTCAGTAATTTTGGTTATAAAACCTCTCTCTCGAGTAA
TCCAAAAATACGAAGTTAAGATTGATGCACTCGCCCAATGGGCTAGGTGATCCTCAGGCCTTCTTTTCTTCGTTCTTCTA
GTTGCCTTGTTCCTTTTTCCTGAATAGTGTCCATGATTTGTTCCTCAATCCAAATACCTGAAATTCAAGGATTTACATCA
GTTATTGGCACAAAATATGCACTTGAGGACACTAAATATATTAATATAAAGCCCTAAATGAGTCCAAATCATGGACTCAT
CACAAGCTTATGTCATGTTTTAGATTTCCCCTTGCATGCTCGTACATTCCATGCTCTTACGCCATTTGGCCTCCATCTTT
CATTATGTGTATATAGGTAACTAGGCTCATCAACCAGTGTTTCGTTGATCCAGTTGAGTTCCAAAGTTTCTTGGTGAGCT
TTATTGCTTCCGGAGGATCCCTTATATTCATTATGTTATTTTAATTAGTTAGAATGATCGGGAGTCTTCTCCCGGCATCC
CTAATAGTATAAGAGGATTCATAGATAGATAGAAAGTAGTTCCTGAGTCTTTTCCATTTTCTGTAATTAATGTTTAAAGA
CTTGAGTTGCCTCTTTGGCGAGTTGAATGTTTCCTTTAAAAATATTCTGACTTTATTATTTGAGTTTATCTTTTGAGATT
ATTCTATGATAAGTAAGTCCTCAGCTGAGAGTTGAGTCAGTCCAACGGTTGATTTGGGCTAACAATGGTTCTCGAGTGTA
GGCCACGTCCAAGGTGTAGGCTCGGGGTGTGACAAACTTGGTATTAGAGAACAGAGTTCAAGAGTCCTAGGGTGTCTATG
AAGTCATGTCTTTAGATTCCTAGTTATCGGTGTGAAGCACGCCACTTCTATAATTAGGAGACTGTGACATTTATGAAATA
TCTCACTTCTTTCATACTTTTTTCATGTGATAGAGTTCATCTGTATAAAGTTTTTTCCTAATTCGTGCTTGCGCGTATCT
TTCAGATCATGCCTCCACGAAGAGCTTTCTGAGGTTGTCCTGCTAGGAGAAATGTTGATCCTCAGGATCAAGAAGCCCCC
AATGTAGAAGAAGTGCAACCCCAAGGAGAGGTCACTAATGTTGAGTTCTAGGATGCTATCTGGATGTTGTTGAGTTCTAG
AATGCTATCCAGATGTTGTTGAGTTCTAGGATGCTATCCGGATGTTGAGTCAAGTGGTGACCAACCAAACTGGCTAACAG
AGAGGGGTTCGATAGGATGTGGCTGATACATCCAGGATCCGTGAGTTCTTAAGGATGAATCCTCCAAATTTCACCAGTTC
AAGTGTCACTGAGGATCTGGAAAACTTTGTGGAAGAGTTGCAAAAGGTTTTTGAGGTTATGTAAGTGGTTGATGTTGAAC
GAGTGGAACTAGTTGCATACCAAATGAAGGTTGTTGCTAGAGTATGGTATGACAAATGAAAGAAGAATAGAGGTGAGGGT
GCACCAATTGTGAGTTGGGTTGTATTCGAAGAGGCCTTCATGGGGCATTTCTTTCCTCATGAACTAAGAGTGGCAAAGCT
AAGAGAATTCCTCACTCTTAAGGAGGAATTAATGAGTGCGCAACAGTACAGCCTGAAGTTCACCCAACTTTCCCGCTATG
CTCTGAAGATGGTTGTTGATATGAGGAGCATGATGACTTTGTTTGTTACTGGGCTGTCTCGTCTTCCAAGCAAGAGGGAA
ATGGAGTTATGCTGATAGGAGACATGGACATAGCACGGCTAATGATTCATGTGCTGCATGTTGAGGAAGACAAGTTCAGA
GAGAGGGAAGAATTCTGAAACAAGAAGGCTAAGATAACAGGAAATGAGTCCAGGCAGCAGAAGAGTAATGCAAACCGGTC
TTCTTTTCAACAGTAGCCAAGAGGACCTGCTCCATCATCTGCTAGTGCACCTGCACCAAGGATCATAGGTGAATTCAAGA
ATCAGAATTCGCAAAACTTTAGGGCTATACCTGCTTAGTCTCAAGGTAGTCTGGCACAAGGAGGTAATGGGATTCTTGCA
TGCGCTAAGTGTGGTAGGAACCACTCAGGAGTGTGTCGTGATGGCTCCACTGGTTGTTTCATGTGTGGTGAGAATGGTCA
CTTCATGAGAGAGTGTCCTAAGAATAGGCAGGGAAATGGTAATGGGGGCAATAGAGCCCAATCTTCTTCAGTGGCTCCGC
CAGACAAAAACACTTGCCCTTGTGCTTCATTTCACACTTAGCACAAGTAGGAAACAAAAACCCACTACCACTTCCTCCTT
GAGTCTTAGGGTTAGACACCCTAACTTTGTTGAACTTAAGAGGAACAATAGAGGAACCTTGGCCTGAAAACCTTTGCCGA
AACATAGAACGACCATGTCCATCAGACCTTGAATGAGAGAAGTTACCATCACCGTTTTTAGCACTCTTTACCTCCCTAGA
CTTCTCCTTAAGTTTCTCCTCTTCAATTTGTTGAGCACGAAATATAAAACGAGAAATGTCCATATCATTAAAAAGTGGTG
GTGCAGCATTCTTTAACAACCATTTCGGACACACCTAAAATGAATTTACTCATCCTTGCCCTAGGAGCAGCAATCATAGG
AGGAGCATATTGGGACACTTTTGTGAACTTCAAATCATATTCCTTCACACTCATACTTTATTGACGAAGGTTGATGAATT
CAAGCATCTCAAGGGGAAAGAACCTATCAAGAAAAGCAACTTTGAACTTATCTCAATCGAGAGGACCTACATCTTTCCGT
CTCCCTTATTTCCATTGGTTGTACCATATTTGAGCAATACCCTTAAGTTGATAAGCGGCCAACTCCACCTTTTCCACCGG
TGTCACTCTCATGATCATCAACACATTGTAAACCTTATCAATGAACTCTTTAGGGTCTTCCTCAACCTTAGAACCATGAA
ACTCTAGAGTATTCATTCTAAGGAATTCCCTCACTCTAGATGTCGACGTACCCACATTTAGGTTCAGGGGGACTGAAACC
TCCCTATTGGATTGGGTCATCATGTCTTGGGCCAACACTTGAAAATCAGCCCTAAACTACGCATTAGACAACTACTTGGC
CAAAGGATCGACCGGAACTTGGGGAGCTTGAGGAGGATCCTCTTGATTCGTATTCTCTCACGCATTCCTCCTAGCATATG
CTTTTCGAGTATCCATATCCTTTAGAATATCGGATAAGGATTAGGAGAGAGACATTATAGAGTTAAACTCATCGCACGAC
TTTAGAGTAATGAAAGGAGTGGGGTTTCCTAAATATCTTGTAGCCTCCCATTCATAATTGTGGCGCACTTGACCTTCATT
AAAAAGACTCTACTCGACGTCGCTTATGAGACATCCTAGGACCTATCTCAACCTTGTTCTCTGATTACCATGTTTGTCAC
GACCCAAGGTAGCCCCTAGGCGTAACATGGCATATAAGACCCCGAGAAGCCCCATACAAGCCACTTGGCATTCATCATAC
AATAGATAGAGTAAAAGATATTAAAAGAAAACATTTATGAGTCTAAAAGTTTTATACAAGTAAAATGGAAGTCTAAACAT
CCTCTCCAAGCCATCTAGTACATAAAAATGAATATGGGCATAGACCGTACATCACGTTCCAAAACTGAAAGTACGGAAAA
TAGAAAACAATAAATGTCCATCCTCGAAGCATGAGGACTCACCAAAGCTGGGAATCTCCTCAAAGAACTCTAGCCACGAA
ACTGGGAACCCTGACTATTAAACCCTACATTTGGAGAAATGTAGGCAAGAGTAGGTGTTAGTACAAACATGTACCAAGTA
TGATAGCCATGCATAAAACATTTGAAAACATACTTTAAAGAAATAACTTCATGAAATACAATGACCAAGCTAAAACATGC
AATACAGAGTTAACAAAAATGAGTCATAAAATATGGTAAATGCACAATATCATCATTTTAAACATGTATGAGATACTTCC
TTGAAGTAACTTAAGTCATCATAAAAATTTTTGTAGGAAGTAGCCTTAACCGACATATAAGACCATCAGAGCTATTATCA
GGGAATCCAGTGTCTTCCCTACACCTAAAAGGGATTGTCCTCCTTTCCAAAGTAAGGACGATGAACTTCTAGATTATGTG
GATCCACTAGCTAATGTATACCTAGACAATCCTATGTTGGCACATAGTTTATGGGACGTGGGTAATCGCCACTTGTCCAC
TCGGTACTAAGCTTAACTTCCACGGAATAGTTCTTAATCATATTCATCTTACCTCTTAAAGGAACATGGCTAATCGCCTT
TTTTCCTTACATCATGTGACATGGGTAATCACCTCTTGTCATTCAATTAGAGAGCATAAGCAATCACCTCTTTCCTCAAC
ATTAGATTAACTCCCTAACATTGGTTCATTTTAGGTGAAAAGACCTTTCAACCTAAAGAACCCTCATTATGTGAGAAAAC
CTTTCACAATCATGCTTTCATGTGTGTATGAGAAATCCTTTCAACAAAAAAACAACAACAACAAAAACAACATCATTGAT
ACTTCACTCTCAAAGCTTTCTTAAAATATTTACATAAATTTCATAAGCACATGATTGATTTCATAAACTCTTCTTTCATA
ATCCAAAACCTACATCATATGATCATAACTTGGAAATCATGGGAATTACATGGTTTCATGGTGTTCATCATAAATTCTGA
GATTTACTCAATTCATGCATAAAAGATCATAGATCAATCAATAATCAAGAGAATTCATAACACATAGAAGAAAACCATAA
CTCAATAGGGGAATTCTAACTTTGAAAATAGGAGAAGTTAGGAACTCCGTGGAGGAAAGACTTCCATAGATGAAAGCTAT
CATACCTCAATGCCAATTGCTTGTCTTCAATTGAGTATTAGGATACTTGACTTGCAAACCGTAGTTTTCTTCAATTTCTA
GAGACAGAAATATTTTGTGAGGAAGACTTGTTCTTCCTTTATAAATTTGAGAGAATGATTTCTATTGGGAAATTTTGGGG
TTAAAAACACTTATATAGAGGTTTTGGTGAAAGGTAAAACGATATAGTATTAGGCTAGAATAATTAGGAAAATACCCAAA
AGCCCTTGAGAAAATAATTGCCGACCTAGTCAATGGTGAGGACCTATGATTTGTGGGTCCACCAACAGACCGTCCTGTCC
CTTCATCGATTGGGCTCAAAGACTCAAGTTTTTGGACCTCAAACGAAGGAATCCACTCATGGTATGTGGTCCAATTGATG
GGACGTGGGTCCCAAGCGTTGTCCTTAACTTTCGACCTCAAAATCTCTCTAAGTTTGGGACTCACCTACGAAACCTATTT
ACGGCTCGTGGTTTGAACGATGGACCGTCCTGGTGAACAGTTGAAAAAGTACTAGAACTTGACATTTTGGAAAACTAGGC
TGGACAACCTTTGGCCTACCTACGATCCGTGTGTCAAACGATGGACCATCGGTGGCGTCCGTCGATTTGGCGCCTGATTT
TTTCTGAAGGATTGAAATTGTTATCCTTTTTTAATTCGATGTGTTAAAATTGGAACATTTAAGGCATAAAGAAGCAACAA
CGCAAAAATCATAAGATGTGGTTAAAGCATGAAAAATAATAGACATTAAAAAGCCTTTGAAGAAACATATTCATTTTGTG
GGATATTAGCTTTAACCGACAATAAGACCACGAGAGCTATGTCATAGAATATGGTATATCCCTCGTGCCAAATGAAGGGG
ATTCTACTTTCCAAGGTAGAGCCCACACACATCATCTTTTACTAAAGTGGATCCACTAGCTAGGTCATTGAAGACAATTC
GATGGGGGCATATTGTTTGGGACTAGAGGTTGCTACTAGAGACAACCCTATTTGAGCCTCCACCTCAAAGCCCTCCCAGT
CCTAAGTCAAAATCTCAATATAATAGATAAGAAATCAAATATCATTTTAACATAGGAAAGGTAATGATCAATACCAATCC
ACATTTTAAAATCAAAACATAGAATAACTCCTTAAACATATTTCAACATAGGTGAGAAAACCTTTCACCAATGTTAATCA
ATATGTGAAAAATATCTTTCACAATCATGATCATAGTAGCATGTGAGAAAACATTTCATAATATCTTTAATACCTTCCTC
TCAGATCATCCTCAAATCATTTACATCAATTCTATAAAAGCATGCATATCTTCATAAATTCATAATTCATTGTTCATAAG
CTTTTACATGGGTGCATAATCAAAATCATGGATCATGATGGGGTTCATGTAAATTAAACTCAAAATCATGCATTTAATTT
GGTGCATGCAGTAGAAGGTAGGGATTAATCATGAATTTAAACCCTAACTTGATCAATTTGAAATTAAAAACATTAGGGAT
TCCATGGAGGAATGGACTCCATGAGTGAATACCCACATACCTTGCTAGTAAAAGCCCAAGATGAATGGTGAATTGAAGAC
TTGGATTGATCCCTAGCTTTTTCTTCTTCTTTCTTAGTTTGAGAAGGAATTTGGTTAGGGTTTTGGGAAATAGGAAATAG
GAAAATGGGTTTTTAAGTGGGTAATTTAGGACTTGAAGGATTTATATAGGGATTAGGATTAAAGAAAAAAAGACATAGTA
TAAGCTTAAAACATAAAAGCCCTTAAAATATGTTGTCGGAACTTCTTATGGCTTGGACCTTCAGTCTATCGGACTCTCTA
TGGATCATCCTAGTCAACTATAGAAAAGTTCAGAAATTCTCAAGTTAGATAATTTTTTTACAGTACTTGTATATATGACT
TGTAAGTCTTCCTACGGTTCATATACAGCAATCGTAGAAACCAACTTTAGACTTAAAATTTATTTAAGTCTAGGACCTAC
CTACAAGCCCATCTACAACTTGTAAATAATTTGATGAACCATCATATTTACTCGTAGAAAAATTCAGAGACTTAGTTTTC
ACAAAAAAAAATTTCCCCATTTCCACGAGATTGGTGTACGACCTGTAGAAATTTCTACGAATCGTAGACTGGTCTCGTAG
ACCTGAACCAGTAGATAATGGATCTACGACCATAAAACCTTTTTTCCTTTTGAAATCCGACGTATTACATATGTGTTATG
AATTTCCATTGCTCCATTAATATGTTTATAGATGATGGTAACAAAGTTTAATGTCATTACATTTTAAGAAAGTAGATTGG
AAAATGCAAGGGTTCCATTGCTCCTTTAATATGTGTATAGTTGATGGTAACAAAGTTTAACGTCATTACATTTTTAAGAA
AGTAGATTGGGAAATTTAGATTTTGATCGTACTAGGAGATATTATGTGGAACTTAAGAAAATTAAAGATTGCTCAACCAC
AAGTAATGAGATGGTTCCAGATGGCCAAATGGATATACTGTTTTTTAAGAATTCTGAGCTACACATTATCACAATGGAAA
TGGTATTGGAAGAGGATCAAAAGAAAGGTATTGACAGATGGATCACAGCAACAGGGATTAACTAAGTTGTTGGACAAGTA
TATACAATTAGATGAAACCCGTGCAGAATTACCCCCTTCAAGAGATCCTGATTAGAAAGTCATCCTACAGGAATGTTTTA
CCAAATTAATATAATACCTTCAAAGTATCCAAATTTGTCGAAGTGTGATAATGAAAAAATTGTGGAAGACATATTGAGCA
GTGGAGTGATAAAAACCATGGTGAAAAAGAAGAAGGATGGATCATGGAGAATGTGTATACATTATAGGGAACTGAACAAA
CTGACAATAAAGAACAAGTTTCATATTCCTGTAATTGAAGAATTGTTGAATGAACTACATGATGCTAGATTCTTCTCTAA
GCTACATCTTAGTTTGGGCTGCCATCATATTAGAATTTTTTAGCCTAATATTTATAAAACTATAGGAGATGCTACTATGA
AGTTCTAGTGATGCCATTAGGCCTCACAAATGCTCCATCCACCTTCCAAAGCCTAATGAATAATAACTTTCTTCCTCACC
TTATGAAAATTTGTCCTTGTCCTCTTAAATAATATACTTAAATATAGTTGTAGGTGGCTTGATCATCTATTCCACTTGAA
AGAAGCTTTAGAATACTCATGGAGGATGTATTATTTGTCAAGAGGGGTAAATGTGACTTTGGTATCACCAAAGTTGATTA
TAGGGACATGTAATATTTGTATGAGAGGTATCAACGGACAGACACGATTACAGTTGTGTTAGATTGGTGTCAACCTAGAA
CCATTAAGGCACTCAAAGGGTTTCCAGGAATAATAGGTTACTATAAAAGGCTTATCATGGGATATGGAGTTATTTCTAGA
CCCCTATATGACCTGCTGAAAATGAATGGATTCCATTAGATCAGAGATGTAACTATTAACTCTCCTTAATTTCTGCAAAT
ATTTAAGGAGATGGCATTAAATCTATGCTAACCAATGGGTATGGCAGGCCTATTTCTCTCGTCAAGACTATCGATTAAGA
AAAAAATATTATTTTTTATTGAGAAAGAGTTTTTGGCCTTGCTCACTACTATGCAAAGGTGGACACCTTGTTGTTGGGTA
AAGATTTCACTATATAACTGATCTTACATTTTAAAATACCCTCTTTAGTAAAGGATGGGCTATGACTACACAATTTAATA
CAAGAAAGATTGTGATAACATTGTTAGTGAAGCTTCGTCCAGGAAAGGTGAGATGGTTAACCTATGAAGTATCTCAGGTG
TGCATACTACCTTCATTGAGGAGGTCATATAATCCCTATCTCCAGAAGTTATTACAGTCCATTCAGTGCTTTAAAACCCC
AAAGCCATACTACCAACATAAAGTTCGCATATTGAGTAGAAAGTCAAAAATCATTGTTTGTTCTACTGTGACTTTGATTC
ACAAGTTGATTTCTCATTTCTATGCTAGTTCTATTGGTGGTCACTCTTGTGTTTATGCTACTCTTCACATTTTAAAACTA
GATTTATATTCGGAGAGAATGAAACAAGATATGTATTCCTTCATTAGAGAGTGTGATACATGACAGACGTACAAGGGTGA
AATTCTGGCATTACCTAGAACACTTCAGCCTCTCCCATTCTTGATAAGATTTGTCAAGACATTTCAATGGATTTCATAAA
AGGTTTTCCAAATGTTGTTGGGAAGAAAGTCATCTATGTGGTGGTAAATAGATATTTCAAACTCATTTTATGGCTCTCAA
ACATCCTTACTTTGCATTGGATGTATCTTAGTTAATCATGGATGACATTTTTAGATTGTGTGGCATGCCCATGACTATTG
TTTTATAAAGGTCTCATTACTTACTTCTAGTGCTTACCACCTAAAGACAGATTGGCAAACTGAAGTGCTCAACAGGTGTT
TGGAGTGCTAAGGTTTATGACCTTTAATAAACATAAGGATTGGCCAAATTGGTTACGTCTGTCTGAATGGTGTCAGATAT
GATTGACAAGAGTTTGCAGGCTAGAGAGGCTACTCTAAAGAAGTTGAAGTTTAACTTGTCTATAGCTCAAAATAAGATGA
AGGTTCAGTGTGATAAGCATAAGTCTTCTAGGACCTACTATGTTGGTGATTAGGTCTTTCTCAAGTTACAACCCTATGGA
CAAATCTCATTGACGAACCATTCCTTTCACAGGTTATAACCTGCTACATTTTTTTATCCTTTTTAGATCATTTTAAGGAT
GAGTATGTTGCCTATACTTTAGCTCTTCTTGCTGGAACAAAGATTCACCCTACCTTTCATGTATCCAAACTAAAGAAGAA
GTTGGGAAGTCACACTTCATCCACTTAATTTCCTACTATCCATACATAATCTGGCAAGATTCTTTTGAAATGTTACTGAA
TTCTTCAATCAGACTATGCCAAATGGCATAGCATCAGTAATGACAATACAAACAACATGTACTAGTAGCCATCATCGGCT
TACCCAAATTAACAACATAACATCATGTAATTAATCAAAAGAACATGCAACTTAAAGATAAATTAAGACCCCAACCCTTC
AATCATCACCTTTACCACAAGAGGTATTTTTTGGAACCCATACACTCTATCTCAAATCACCCAACCTCCTTCTGCTACTA
ACTCCACCACTTAGGCTATTCCACCTTCATATCAGATCATAACCTAACCCCCTATAACATAGAGATGTCTTAAATAATAG
ACCTCTACTAAATCTTTGTACCAATCTATTACTCTCTCTTAAGTTCTCAGGCCCACACCCTGTCCCCTGACCTCGTTAAT
TACTTAGAATTGATTCCTTCATTTTTGTGGTCTTATCAGTGGTATAAAAGCCTTGCGCTTCTCAAAATTATTGTATGTCA
TGAATGTTAGGATTTGAAACTTTTAGAAAAAAAAAAAAAGGTTCAGCAGCAGAAACTTTCATTCATATTCAGCTTTTTAA
AAGCATACACACATATATCTACATAGGCTTTTCCAAAGTTAGTAGAGGACCATACATATCCAACCACTATTGACTTTCTT
ACAAAACATATTCCATAAAACAAGGACTACCTTTCCTTTACATACTTAACATAATATTTAAGAAAATTACAATTAAACAA
AAAAACATCTAGAAATATCTCATTTTCTAACACTTTTCCTTGAGATTTTTCTTGGATACTCCCAATTTAGCCCTTAGAAC
TTCAAATTTCCTGTTAGGAAGAGCCTTGGTCATGATGTCTGCAATCTGCTAATCTGAGCTGCAATGAACAAGTTGAACTT
CGCCAGCCTTCTCTGCTTGCCTAGTAGCGTGAAACTCCACATTTATATGCTTGCTACAACCATGTTGCACTGGATTTTTA
TCCATAGATATTGCTGACTTGTTGTCAACCTTAATGACAGTAGCTTCAATATCATTTTGCTCCAGATCACGTAGAATCTT
TCTTAACCATAAAGCCTGATTAGTTGCACCAGCAGCGGCGATGTGTTCTGCTTCTGCAGAAGATTGAGCTACTACCTCCT
GCTTCTTTGAATTCCATGAGAATATGCCTGAACCAAGTGTAAAAGCATATCCAGAAGTGCTTTTCATATCATCAACGCTT
CCTACCCAATCACTATCTAAATAACCCATCAGTTGCCCTTGCTCTTCCTTTTTAAACTAAATACCATAATCAACAGTTCC
TTTGATATATCTCAACGTTTGTTTAGCAACACCAAGATGAACTTAACTTGGAGCTTGCATAAACCTCGACAGTAAACTTG
CCGCGAACATGAGATCGGGTCTTGTTGCTGTCAAATACAACAAACTACCAATCAGACTTCTATAAACTGTTGGATCAACC
CTGTCACCTCCTTCAAACTTCGAAATCTTTTCATTGTGAACCAGTGGAGTCAGTACAGACTTGCACCTCTCCATCTTGAA
GCTTTTAAGAATATCCCATGCATATTTTCTCTGAGAAATAAAGATTCCAGCAGTAACTTGATGAATCTCCATTCCCAAAA
AGTAACTCATTTCACCCAAATCTGACATTTCAAACTTTGTCTCCATTTCTTGCATGAACTGATTCACCATTGCTTTATTG
CTTCCTGTTACCAGAAGATCATCAACATAGAGTGACACCACAAACACATCTCCTCATTTTTTGCCTTCTTCACATATAAA
GTGGCTTCATTTTCACTTCTCTTGAAGCCACAATGAATGAGATGATCATCAATTTTACTGTACCATGCTCGAGGAGCCTA
CTTTAATCCATACAATGCCTTATGAAGTCGGTAGACTTTATCCTCCATTCCTGCAACTAGAAAGCCTTCTGGTTGATCAA
CATATATCTCCTCCTGCAACAGTCCATTTAAGAATGTAGATTTCATGTCAAAATTATACAGCTTCCAATTCGATTGAGCT
GCCAAAGCAAATAGTAGCCTTATTGTATCATGTCGTGCAAAAGGTGCAAACGTGTCCCCATAATCCAGACCTGCAACTTG
CGCATAACCTTTCACAACAAGCCTTGCTTTGTATTTATAAACTGAGCTATCCGGATTAAATTTGGTTCTATAAACCCACT
TCACCACGATCACATTTCTATTTTTTGGGTTTATCAACCAACTTCCAAGTATCATTCTTTTTTATCATACCGATCTCCTC
CTTCATGTCTTCAATCCAAACTTCATGCCTTGATGTTTCTTGATAGTTATTTGGTTCCGAGATTGCAACATTACATGTTT
CATATATCTCGGAAAGAGACCTTGTCTTCAAAAGGGGCGAATCAAGTAAGGATTCCTCGTCAGATTCTTCGTCTTCTTCC
AGAGTTTTAGACCCAAATGATTTGATTTCAGGCAACGGACTCAAGTTCTGAAAAACTGCATTATCTTTCTCAATTTGATC
CTTATCCCAATTCCAATAAGCATGCTCATCCACGACTACATCTCTTCGAATTGAAATACTTTTTGTTTGCAAGTTGAAAA
CTCTATAACCATTGGCTTGTGATGAATAACCAATAAAGATCCCCAATTCACCTTTTGGTTCAAGTTTGCTTCTTTTGACA
GAAGGAATATGAGAATAACATATCGAACAAAAAACTTTTAGATGCTTGGCAGATGGTTGTATTCCACTCCATGCCTCAAT
TGGAGCTTTTTCATCCACAACTTTTGTTGGCATCCTATTTAACAAATACACTGAAGTATGGATAGCTTCTGCCCAAAAAA
TTTGTGGCAGTTTCTTTTCCAGCAACAAACATCTTGCCATTTTAACTACTGTTCTGTTCTTCCTCTCCGAGACTCCATTT
TGTTCGGGCGAATAACTTACTGTCAACTTGTGATCAATCCCCATATCTTCACAATACTTATTGAACTCATTTGAAGTGTA
TTCGCCACCATTGTCCGACCTCAAAGCCTTTAGCTTACAACCACTTTGTCTTTCCGCAAAAGCTCTAAATTTCTTGAAAA
TTGAAAATACTTGAGACTTGTTATTCAGAAAATACACCCAAGTCATCCTTGGTAAGTCATGAATAAAGAGCACAAAATAT
TTATTGTGTCCCAAAGATCATGCCTTAATAGATCCACACACATCAGTGTGAACTAGTTCAAGTTTTTCTGTTGCCCTCCA
GGTAGCACTTTTAGGAAATGATTTCCTATGTACCTTACCCATCTGACATGACTCACAAACTTCTTTAGATACTGAAATCT
CAGGTAAATCCTTAGTAAAGCCCTTTTCATACATAGACTTTAAAGTAGCATAGTTAAAATGACCATATCGTTTGTGCCAC
AACCATGACTCATCCTTACTTGCAAAATTCGCACTATCAAACCTCCCATCTAAAGGAAAAGTTTTATCCACCATTCTTAC
TTTAACAATCAAACTATCTTCGGAGTCAAAAATCAAACAATGTTTGTCCTTAAAAAATAAGGAATAGCCTTTAGACATCA
TTTGAGCCACACTTAACAAGTTACATGCTAAAGAAGGAACATACAACACATGTATAAACTTTGTACCTTGTGTAGTCTGA
AAGGAAACTGAACCCTTTCCACGTGCATCAACCATTTCACCATTTCCCATCCTAACTTTAGCTTTGAATGACTTGTCAAG
TGTGTGAAACAAGAGCTCATTGTGTGACATATGACTCGTACATCCACTATCTATGAACCATGAGGATTTGTTGGCTGTGT
TTTCTACATGAGAAGCCATAAACAAGATTTCTTCTTCATTTTCAGACTTTTCAACAAAATTTGACTGCTGCACATGGTTT
TGTTGTGGTTGATTCTGCCTGGCCCTAAAAATTTTCTTAATATGACCCATCTTTCTACAGAATCTACACTGAATCGGTGG
CTTTCCTTTGTACCAACAATTTTTTTCTTGATGATTGGTTCTTTTACAGTGGCTGCAAGGTGGAAACTTCCCTCTCTTTG
AAGATTCCTTCCTTGGTTTTCCCTTTTCTAATTTATCTCATTCCATCCTTCTATTGTCCTTCATAGGCTGTTTGCCTTTA
TGTTGTGCTTGAAATGCCATTTCTGCTACTTCTTCATCTCTTATACTTGATCTTTGTTCTTGGGCTTGCAACTTGCTGAT
CAGTTCTGCCACAAATAAAGTCTTCAAATCACAAGATTCTTCTATTGCTGAAATATTGGACTCAAACCTTACTGGTAAGC
TTATCATCATCTTCTCCACCACCCTTGAATCTGGAAAGGTTTCACAAAACAACCTTACTTTGTTTACAATCTCCATAAGT
TTGGCAGAATACTCTTTCACAGTATCTCCTTCTTTCATCCTTAACATCTCAAATTCTCTTTTGAGAGTTAAGAGTCTGAC
AGTCTTCACCCTATCACTTCCATCGAACTCCTCTTTTAGCTTCTCCCATACTTCTTTAGGTTTTTCACAAGCCATTATTC
TTGTGAAGATCACATCTGAAAGTGTTGAATGAAGACATGTGAGAGCCTTGGGTTTCCTTGACTTCGCATCTTCATAAATC
TTCATTTGTGCAACTGTTGGATTTGGTCCAAGTGGAAGAGGATCATCTTCTCTTTCAATAGTTTCCCATAGACTAAGAGC
TTTGAGATAAGCCTTCATCTTTATCACCCATATGTGATAGTTTTCTCTTGTAAACATAGGAAGGCCTGCACCCAAGAAGT
TGTTGGATGCCATGTTACTGCTGCTCTGCTCTCACCTTAGAAGGAGAAAAAACCTTAGTCTTCTTGCCTTCACAGATCCC
TCAAGAAGAAGGGCTCTTGATACCACTGTTAGGATTTGAAACTTTTAGAGAAAAAAAATAAGGTTCAGCAGCAGAAACTT
TCATTCATATTCATCTTTTTAAAAGCACACACATATATATACATAAGTTTTTCCAAAGTTAGTAGAGGACCATACATATC
CAACCATTATTGACTTTCTTACAAAACATATTCCATAAAACAAGGACTACATTTCCTTTACATACTTAACATAATATTTA
AGAAAATAACAATTAAACAAAAAAACATCTAGAAATATCTCATTTTCTAACAATGAATATCATAACACTAGGATGAAAAA
TCTATGTAAGGAGGTAGATAATAGCAAAAGTTTCATGGACATGATAGTCCATTCTATTGCATATATACGACAATATGGAT
ACTAAAGGAGTGAAATCCAGGGATGAGAGTAAAAAGATGTTACTAACTTTTGTCTACCATTGGTGAGGCAAATTCTTCAG
AAGGTCCCAAAAAAAAGTTGTTCCATTCATTACACTTGATAGGACTAAAGGCTACTATTTACCTACTCGGGGGTATCAGA
TAGAATTCCCAAGATTGGATGACACAATGTTGAAGGACTGGTTGTATAAGTGCGAGCAAATCTTTGATGTAGACAAAAAT
CCAAAAATTTCTAAGGTGGAATTGGATTCCTAGCGAATAGAGGAAAGAGCATTACAGTGGCATCAATCCTACATGACCCA
TAAAACATTATAGGAATGATCCAGGTGGATTGAGTATTTTGGTTGCTTATATGCTAGATTTCCATATAAGCTACTTGATG
ACTATATGGGTGATCTCAAGGACATGTGCCAGGGATCTTTTGTTTAGAATATTGTAGATATTTTTAATGAATTACTCATT
CGAGTAGAACTAAGGATAAAGTAGTGAGTTGAATTTTGAGAGGCTTCTAACCTGAGATAGGATTAAAAGTTGTTGTTAGG
GCCCAGAACCTTGGACAAAGCCATAATGTTGCAAAGGATTTAAGAACAAACCTTGGTGGTCCAGAAAAAAGCTTTCCTTC
AAGGACCTATTTTGCCTACCCTCAAGATTGTCCGTAGATTTAATCCAAATCTTATGACTAGTAACCAACCCTATGACAAA
AGTGTGGCACCTTCTAAGCCTTTTAGGAACTCTAGTGGTTACACTAAGCAAACTTTTAAGAATCCCAAGTTGCTAACTGC
CACTAAAATGGAAGAAAGAAGAGATAAGGTACTTTGTTTTAATTGTGATGAAAAGTACTCATTTTGATATATTTTCAAGA
ATAAGATACAATTGTTTTTTTAGAAATAGACATAGTGAAGATTCAGAAGAGGCTGAGAAATATTTGATGGTGGATCCATG
AGAGTTATTAGCTATGATGGGTTAGAGATAGATTTTGAAGGATCCATTTGTTTCCACGTGTCAATGCATGCTATGACTGG
AATTCATGACTTTAGAACCATGAGGATGACATTTTCTATTCGAGGGAAGGTTATCCAAGTATTAATAGACAAAATGAGTA
CCCACAACTTCATAGACACCAATGCAGCCAAAAAGTTGGGATGTGTTATGACTTCCATTGCTCCTTCAATATGTCCATAG
CTGATGGTAGAAAAGTTTAAAGTTATAGTTTTTAAGAAAGTAGATTAGAAAATGCAACGGTTCCATTTGTTTCTAGCATG
TTGGTAGTGCCTATTAGGGGTGCAACATTGTCCTTGGAATTTAGCATCTGATCACACTAGGAGATATTATGTGGAACTAT
AGAAAATTGAACATGTCTCAAACACCATTAGTGAGATGGTTCAAGATAGCCAAATGGATATACTATTTGCTAAGCATGCT
GAGTTGTACATGATCACAATGGGAATGGTATTAGAAGAGGATCAGATGGAAGGTATTAGACTATGCTCTATAGAAGGAAG
AGAGTGTTAAAATGGTTGAGCAAATATTGAGTAGTTTGGATCTTCACACATTGTGATGGTGAAAAAGAAGAAGGATGGAT
CATTGAGAGTTTGTACAGATTATAACAAACTGAACAGCTTGATAATAAAGAAGTAGTTTCATATTCCTATGATTGAAGAA
TTGTTGTATGAACTGCATGATGGTAGATACTTCTCTAAGCTAGATCTCAATTTGGGCTACCATCATATTAGAACGTTTGA
CTCTAATATTCTTAAAACTATTTTTCGGACATATAATGGCTACTATGAATTTCTAGTGATGCCATTTGGCCTCACAAATG
CTCCATCTACATTCCAAATCTTAATGAAAACAAAATTCTTCCTCACCTTAAATTTTTTTCATCCATGTCTTCCTTAATGG
TATACTAAGGTATAGTCCTAGCTGGCTTGATCATCTATTGAACTTGGAAGAAGCTTTTAGAATACTCAGGGATTAAATGT
GACTTCGGTATCACCAAAGTTGATTATTTGGGATATGTATGGCACAGACTCAAGATTATAGTTATATTAGATTGGCCTTA
ACCTAGAACCACTAAGGCACTAAAAGGGTTTCTAGGAAAAACATGTTACTATGGAAGGTTTATCAAGGGATATAGAGCTA
TTGCTAGACCCCTTCATGACATACTGAAAAATAATGGATTCGAAGTTGTAGTTGTTGCCTTTCAGATTTACAGATGGCCC
TTACCTCTGCACCTGTATTAGCTCTCCTTGATTTCTCCAAAGAACTTATCATTGAGCCTGATTCATTAGGAGATGGTATT
AAATCTATTCTAACCAATGGGTATGGCAATCCTGTTCTTGACTAAAATAAAGGTTGCTAAAGCTTTGTCCAGGAAAGGTG
AGGCATTTGTCCTCAAATGTAACAAAAACTAAAAACAATCTAAAAAGTAATAAAGAGGGAGGGGAAAGGTCATCCTGCCA
TGCTAAGTCTGGGTGAAGTCTGCATGTCCGTCGCTCCATCTATCTGGGTATCAGTGCCCAATATCACATCATCCTTAGCT
CCATTGGAGCCCACCATCGAAGTATCTTGAAGCGACGCCTGCCTTAGAGTCTCGAACATCACACCCTTCAGGTCAAGCAA
ATCATCATAGACAGCCTCCTCACGAACACCAAGTTGCTCCCCATAAGTCTCAGCTTGGGATTCTGCAACAGCCTAATCAG
CTCTAACCTCATCTCTGGTGGTAGCTAGAAACACATCAGAATAAGTTGGAACATCGGTGCTCAGGCCATCTGGGATCTCC
ATAGTGCCAAAGATCAGGGACATATCAGTGGACTTCAGCTGGTCCACATCTTTTCTCAACTCAGTAATGTCGGCCTTCTA
AGTCGTCACCTCATTAATGGCGCTCTGGCCCTTCTCTCATTCTCATACTCTCACCGTCAAGGCATTTAAGGCCAACTTGT
GGATATCAATATCAACTCTGAGGGGTGTCAACACAGCAACAATTGCCCTCTCGATCATTCTAGGAATAACGGCCTCTAAC
CGGGAGGCATAAACATCAATAGAATGGTCTTAGTGCCCCATTTTAAATAACATCGCTTGGGTGATAGTGAGTTTGGGATG
CATAAGTACCAGCAAACACAAATCTAGGGGGAGGAGGTGCAGTAGAAGTACTAGGAGTATCAGAAGGGGTGGATCTGGAA
ATACCTGAAGGCCCAGTGGCTGAAGTAGGCATGCGTGTCTCTGCAGGTATCATATCAATATCAACCTCCCGGTATATGTC
TACCAGGGCTGCCCTCCTTCTTTCCGCCTCGTCCCGCATGTACTCGACCTCTATATGCCCGATATCGATAGAAGATATGG
GTGTAATCTTGACATCCCTCTTCTCATCTCGAGGAACTCTATCCCGTCGGCACAACTCGATGATCAACACCGAAAAGGGG
AGATACGTCTCGCACTTCTTAGCCATCATGGCCATCTCCTGCTCAATGATCAAGCTCAAATTTAGCCTCTTACTAGTAGT
GATACACCCAAGGCAGCCTGCCATTGGGTTGTGGATGATACACTCGTTCTGGGACGGCATGATCGTGCTACTGATAAACC
CAAAACAACAAATCGCCTCCACATTGAGATTCTTGTTTTCTATCGGTATTCCGGTGTCAATCCAACTTGGGGTGTTGTCT
GAGAAGAGGGGGCCAACAAGCATGTCATGACCTAAGGATATATCCTAGACGTAACATGGCGTACTTGAACGGAAAGAGTC
TCATACAAGCCACTTAGCATATCATAACATAAGATAATAGAAAAGTATGAAAATTTTAAAACATTTTCCATACAATCAAA
GTTTTTACAAAAGCAAAGCGAAAGTCTTACAACACTTGTCTCAAACCATCTAAAACAACTTTGAGTAGTCTTGGGACACA
TCCCATACAGTAGTCTTAAAACATAAAATTAAAACACATAAAGGAAATATTGGGTATGTCCTCGAAGCTATGAGGACTCA
CCAAGTCTTCAACTCCTTGCTTTTCTAGAAACCTATCCTCAAGAATGTAACTCAAAATCACTGAAACCTACATTTGATAA
GAATGTAGGCAAGAGTATGCATTAGTACAAAAGAACTGAATATGATAGCTAGTATAACATCATAAGAGCATGACATAATG
GTTAGTCAACATAAGACATTTACCATAATCATAAGAGACAATATCATTTGTCATGATCCTAAGTGACATCATCATAAGAC
ATAGGCTATAAGCATAAAAGATAACGACATTGGCACATGCATAATTAATGCATCTAGTTTAACATGGCATAAGAGAAACT
CTACATAAGTCACCTCAAGGCAAGCTTGTGCATTACATAAATAAGACCCCATAGTCCCACCCATGCTAAGAAAGTCACTT
TCGGTTCTCATTCATACTTACTATCTTTTGATCTCACCCTTAGCTTACTTATCAAAGACAATGGAATACTCACCTTTAGT
CACACATGCATTGGAGAGGCCTTTCAAGCTACAATCCAACTAGGCATACATCAAAAGCATCAATCATAAGTATAATCATT
ACATAGATCAAAATAACATAAACGGAACATACCATGAATACCCTCAAAGCATACTTATGCAATGCATGAGTAAGATCTCA
TACTCGCACCCATACTAAGTAAAGTTTCTTAAGAATCCATCATTCATAAGTAATATTCTTATTCATATTGCTACCATATT
AGGGACATAAGCCTTTACCAACTTAGACCATGTAAGTTTAACATGGAATCCGGTGTCTACCCCACACTGAAAAGGGGGTT
GTTCTACTTGCCGAGAGTAGAATCATACTCTTAGTTTGGGTGGATCTAATAGCTAAGTAACCTATGGGGCACGTAGTTTA
TGAGAGAAGAAAATAGCTACTAGAAATGTGGACTCAACTAAGGTAGAAGGTTTCCATCTCATGAGATACATATTCTGGGA
ACCCAGACTCAACTAAGGTAGAAAGAACCCATTTGGAAAGCCGTACTCAACTAGGATAAAAGTTTTTATTTGGGAAGCCA
CACTCAACTAGCATAAAGCTTGCATCTCATATTCAATATCCACTTGATGCTAGGCTTTAAGTCCCATTGAGTTCATATTA
AGTCTTGACTTAAGTTCATATTAGTGGAAGAATGTCTTGACGCTCAATCCAACATAACTCATATTATAGCTCCTAGATTC
AATAGGTGAGACTAGTCTTCCAACCTTAGAATCACTACATGTGACAAGCCTTTCACATCATATCATATTCATGCATAAGT
GTGTATATGAGGAAAACTTTTCAACCACACAACGACTAGATCATAAGCGTATTCACTTTAATCTCAAAGTGTTTCTAAAG
CATGTACTAAACTTCATAAAATATGCATAATATCATATCTTGCCCTTTTAAAGGTCAAAGCTCATAATAAATCAATACAT
ATAGAATGACTACATTAAACATGGAAACATTCATAGATCAAGTAGTTCAATTACTACAAGCATAATCTCATACTTCATTT
CCTTGAGGTTCAAATCTTACTCTCAATCATCACACCTAGTGTTCATGCACTAAACATGGATATCACCTTAAGTGAAGTGA
TTCTATCACTTTATGCATTCAACCATTCATGAGGTAGAATAGGTGCGTGAAGTCCTTCCACAATAATTCTATCGAATAGT
CTACTATCATCAAGTCAACTTCCCTCTTAATGCCTTAACATACATAATTCATCATATTAGCTTTAACTTTAAAACCCTAG
GAGTCAACATACATAACTATGAGTCTTTACTCTTAATAGCTTTACTCTTTAAAAGCATCTTATGAACCTAGAGTACTACA
CATTCTAATCACATGCTTAATTATTAAGTGATCCTAGTCATAATTCATCATAAAGGTTCAACTTCAAGCTTTACTAGTCA
TGACCCATCATATATACTATAATCTAATTCAATTCATGTCTTCTTGATTTTATTCTTAAAATATTACTATAGGCATCTTC
AATTTTAGAAGATCATCTCTAAGTCTTCAATTTCCCCTCTTTAAGGCACAAATGCACATTACTACAATTTAATCAATTAC
ACTAGGGTTAGCCATGGAAGACATACAATGTCATCATAATAACATAATTCAATACTTAATCAATCATAAACAAGTACTAT
CCACTCAATTGGAATCATACTCAACTTAACCCACAATATTAGAAGGAACCCTAACTTGATTGGGGATTTAATCTTCACAA
TTGGAGGAATTCTAGTAGTTCCATGGATGGAAGAATGTATGGATGAATCATCTATCATACCTTGATTATAAATCACTCAT
AAAGCTTGCAACAAATAGAAGAATTTGACCTAGCTTGAACCCTTCTTCTTCTTTAGTTTTCTAGAGAGAGAATTTCTTGG
AGGGAGTTGGGTCTCTTTTGTGAATTGAAATAATGATTTGGATTCATGTGATTAGGGGTCTATTAGATTTATATAGGTGG
TCTAATTACTAATAAAATGGTACCACTAAATAACTAAATAATTATGGAATGACCCCTAACTCCCCAACTTAAACCAACTT
AGAGGCCAAGACTGTCTCACCCACGAGACCAGACCCATGGACCGTGAGTAGGTCCATGGGGCATGCTGGTCTTCCGTGGG
TGGTGGCCTGCAGGTCCGCATTTGGGTTCTTGACCCACGACCCCTTTCCACGGGGCGTGCTTCCATCTACTGGGCGTGAG
TCCCATCCGTAGGTGGACTGTTTTTGGGCAGTTTCTAGGGGTTGTTTTGGGTCCCCCTCAAGGACCCTTGGTTGGTTCTT
GGGGGTTCGTACCTTGACGCCCTAACCCTAAAACCTTCATTCTAAGTATGGGAAGTCATATTTATGATTATAACCCTCAC
GTCAAGCTCTAGAACTCTCTAGTTTAGCTTACTAGTTTCTAGGTGTTACAGTATCTCCCCCTTGGGAACGTTCTTCCTCG
AATGACATTCTAGACACTTCTTAAGGTCACAACTCTGGACTAGCAACCCATCATGGATGCAACACATCTAAATGCACAAA
ACCAAGGAGGAAAACTTCAACTCCTAGCTAAACATATTCAATGCAGTAGGCACTACATTTAACAACCCAAAATGCATGAA
ATTTTGTATCTACTCATATTGAAGGAGGAACTACCATCTCCTAGATAAAACATTCTCAGCATACACTCATGGAGCCTAAA
TGCAATTTACTCTCAGAACGCATTTATTCAAGGAGGAATCTTTCAACTCCAAACTAAGTCATGCTAATTAATTCATTTCA
TGAAGTTCTATAAGCAACTCGACTGAATGCTCTTCAATATGAGGTAAGACAATACACATAAGTCGTTTCTATCAAGACCT
AAACTTTTTCACGAACATGTATAAAAAGAAATCATGGCCACACATAAACACACAATGGCCTTGCTATCTTGGCACATCAT
ATCCCCCTTGGGAGTAAGCCTAAATGGATTTTCTAAACACCATGCATACTAAAAACAACTTCAAGGTCTCACATATCAAG
TCACAAAAGGCCAAACAAAACCAGAATCTAATAAAGCATGAAACACATACCTGTAATTACATTAAGAGGTCACTCTTGAT
CATTTTTAGCTTGAAGAACCTAGAACCTATTTTTGCTTGGGAGCATTGGAATCCGGATCACTAAGAGAAGCTTGCTTGGC
CTCTCTCCCCTTAGCCCTAACTGGTGGACAGTCTCTCATCTTGTCACCCTCATTACCACAGCCATAACAACCATCCTTGC
AGGCTAGGCACCTACCATAATGCTTCTTTCCACACTTAGTACAAGTAGGCTTAAGCAAAACAGATTCACAATTACTCCCT
CTTTGAGGCTTAGGTTTAGACACGCTGCCTTTACTATTCTTAGGAGCATTAAAGTAATCCTGTCTTGAGATCCTCACATG
AGAGAAATCACAATCCTCCTTTTTAGACCTCTTTTTCTCCCTTAACCTTTCTTCAAGTTTCTCTTCCTCAATGTGTTGAG
CATAAGCCATAAGATGAGAAATATTCATATCATAATCAAGCATGGCCGCACGACATTCTTTTACTACTAAATCGGACACA
CCTGACACAAACTTACTCATACTCAACCTAGGATCAAACACTAGAATTGGAGCATATTTAGACAATAGGGTGAACCTCAA
TGAATATTCCTTAACACTTATACAACCTCGTCTAAGTTTAATAAACTTAAGCACTAAAGCTTTTCGCATCTCTAAAGGGA
AGAACCTATATAGAAAGGCACTCTTGAACCCTTCCCATTCTATGGGACCCATTCCTACCGGTCTAACCTTTTTCTAGTTA
TTAAACCAAAATTGATCCACTCCTTTGAGTTGATAAGAAGCCAACTCCGCCTTCTCTACCAGAGTTACTACCACAAATTC
CAACATTTTAAAGAACTCTTCTATAAACTCTTGAGGATTTTCCTCCATCTTTGACCCATAAAATTCTGGATTTTCTATCC
CAGCCTTAGTAAACAGTTGAAAACCAAACCTAAGCTTCTCATTGGTCACTTTCTCTTCAAAAAGGTCTATTGGAGCTTGT
GGAGGAATTTCTTGATCCACATAGTCTCCATAATTCCTTCTAACATTAGCCTTTGTAGTAGTCATAGCCTGAAAATCAAT
GGGCACGGATTAAGAGAAAGACCTAATAGAGACAAACTCTATGGCACGACTTACAGAATGAAGAAGTGAGATTTCCTAAA
CATCCAATAGTCTCATATTCATAAATGTGGCGCGCTTCACATTTATGAACAAAACTCTACCCAACGTGGTTTGAGACAAT
CTGAGAACCATTCTAAACCTTGTGTTCTGGTTACCAAGTTTGTCACGACCCAGGGGTACACCCTAGACGTAACATGGCGT
ACTTGACCCCAAAGGAGTCTCATACAAACCACTTATCATATCATAACATAAGATAATAGAAGAGTACAGAAATTTTAGAA
TATTTTCCATACAATCAAAGTCTTTATAAAAGCAAAGTGGAAGTCTTACTACAATTGTCACAAACCATCTAAAACAACTT
TGAATACTCTTGGGACACAACGCATACAATAGTCTCAAAACATGAAAGTAATAGAGATAAAAAAAATAGTGCCTTTGTCC
TCAAAGCTATAAGGTCTCGCCAAGTATTCAACTCCTTGCTCTTCTAGAAACCTCTCTTCAAGAATGGAACTGAAAATCAC
CGAACCCTACATTTGATAAGAATGTAGGCAAGAGTATGTGTTAGTACAGAAGTACTAAATATGATAGCTATCATAACATC
ATAAGAGCATAACATAAGGGTTAGGCAACATAAGACATTTACTATAATCATAAGAGACAATATCATTAGTCATGAACATA
AGAGATATCATCATAAGACATAGGTTATAAGCATAAGAGATAACAACTTAGACATAGGCATAATTAATGCATATAGTTTA
ACGTGACAAAAGAGAAACTCAACATAAGTCACCTCACGACAAGCTTGTGCAATACATGGATAAGACCCCATAATCCCACC
CATGCTAAGCAAGTCACTTTAGGTTCTCATTCATACTTATTATCTTTTGATCTAACCCGTAGNNNNNNNNNNNNNNNNNN
NNNNNNNNNNNNNNNNNNNNNNNNNNNNNNNNNNNNNNNNNNNNNNNNNNNNNNNNNNNNNCATAAGCATAATCATTACA
TAGATCATCATAACATCAAAGGAACATACCACAAAGCATACATGTGCAATGTATAAGTAAGATCCTATACTCTCACCCAT
ACTAAGTAAAGCTTCTTAAGTACCCATAGTTCATAAAACATTTTCTTATTCATATTGCTACCATATTGGGGACATAAGCC
TTAACCGACATAGACCATGTGAGCTTGACATGGAATCCAGTGTCTACCCCACACCGAAAAGGGGTTGTTCTACTTGCTGA
GGGTAGAACCATAATCTTAGCTTAGGTGGATCCAATAGCTAAGTAACCTATAGGGGCACGTAGTTTATGGGATAAGGAGA
TTGTTACTAGAAACACAGACTCAACTAAAGTAGAAGGTTTCCATCTCATGAGATACATATTTTAGGAACCTAGACTCAAC
TAAAGTAGAAGGAACCCATTCAAAAAGCCGGACTCAACTGGGGTAAAAGCTTTCATTGGGAAGTCGGACTCAACTAGCGT
AAAAGCTTCCATCTTATATTCAATATCCACTCTGTGCTAGACATTAAGTCCCATTGAGTTCATATTAAGTCTTGACTTAA
GTTCATATTAGTGGAAGAATGTCTTGACGCTCAATCCAACATAACTCATACTATAGCTCATAGATTCAATAGGTGAAACT
AGTCTTCCAACCTTAGAATCACTACATGTGACAAACCTTTCACATCATATCATATTCATGCATAAGTGTGTATATGAGGA
TTGCCTTTCAACAACACAACAACTAGATCATGAGCATATTCACTTACTCTAAAAGTATTTTTAAAGCATGTGCTAAACTT
CATAAAACATGCATAATATCATATATTGCCATTTTGAAGGGTCAAAGCTCATAATAAATCAACACATCTAGAATGACTAC
ATTAGACATGGATACATTCATAGTTCAAGCAGTTCAATTACTAGAAGCATAATCTCACACTTCACCTCCTTGAGGTTCAA
AGCTTACTCTCAATCATCAAACCTAGGGTTCATGCACTAAACATGGATATCACCTTAACTCATGTGATTTTATCACTTAA
TTCATTCAACCATTCATGAGGTATTAGGTGGGTAAAGTCCTTCCACAATAATTCTATCTAATAGTCTACTATCATCAAGT
CAACTTCCCTCTTAGGGCCTTAACATACATAATTCATTATACTAGATTTACCTTCTAAACCCTTGGAGTAATCATTCATA
ACTATGAGTCTTTACTCTTATTGGTTCTACTCCTTAACATCATCCTATGAACCTAGATTACAAGGCATTCTAATCACATG
CTTCATTATTAAGTGATCCTAGTCGTAATTTCTCATAAAGGTTCAACTTCAAGCTTTACTATCTTGACCCATCATATATA
ATATAATATAATTTAATTCAATTTATGTTTACTTGCTTTTAATCTTAAACAATTACTATAGACATCATCAATTTTAGAAG
ATCATCTCTAAGTCTTCAATTTCCCCTCTTTAAGGCACAAACCCACATTACTACAATTTCATTAATTAGACTAGAGTTAG
CCATGGAAAACATACAATGCCATCATAATAACATAATTCAATACTAAATCAATCATAAACAAGTACTATCCACTCAATTG
GAATCATACTCAACTTAACCACAATATTGGAAGGAACCCGAACTTGAATTGGGGATTTTATCGTCACAATTGGGGGAATT
CTAGGGGGCTACATGGATGAAAGAATTCATGGAGGAATAAGGTATCATACCTTGATATAAAGCCCTCACAAATCTTGCAA
AAAATTGAAAAATTTGACCTAGCTTGAACCCTTCTTCTTCTTCTTAAGTTTTTTTATAGAGAGAATTTCATGGATGGAGT
TGGGTCTCTTTTGTGATGTGAAATAATGATCTGGATTCATGCAATTAGGGGTCTATTAGCTTTATATAGGTGTTCTAATA
ACTAATAAAATGACACCACTTAATAACTAACTAATTATGGAATGACCCCTAAGTCCCTAACTTAAACCAACTTAGTGGCC
AAGACTGCCTCACCCAAGAGACCACGCCCATGAACCGTGGGTGGTTCCATGGGGCGTTCTGGTCCTCCATGGGTGGTGGC
CTGTAAGTCCATATTTGGGGTCTTGACCCATGACCCCTTCCCATGGGGCGTGGGTTCATCTACTGGGCATGAGTCCAATC
GGTAGGTGGACTGTTTTGGGCAATTTCTAGGGGCCGTTTTGGGTCTCCCTCAATGACCCTTGGTTGGTCCTTGGGGGATC
GTAATTTGATGCCCTAACCCTAAAACCTTCATTATAAGTACAGGAAGTCATATTTATGATTCTAATCCTAACGTCAAGCT
CTAGAACTCTCTAGTTTAGCTTACGAGTTTCCGAGTGTTACAATAACTTTTATATCCTCCACACTCTTTGTCTTCATCAC
ACTCTGATAGTCATGCATAAAGTTGGTCGCACGCTCGAATACCGCATTTATATCTTCATTATGACATTTAACCTTCTTTC
CCCAGACCATCAAAAACTCCACCGGCTTGAAGGCACTAGCCTTCTTCTTCCCCTGAGATACTAGGTCACTATAAGCTTTG
TACCATTCCCGGACCCAAGTAGAAATGTATGGTCCACGGGGATTGGTGAAGTCCTCGAACCAGTGGCACTCGAGAGTGTC
CCACACTGCTGGATACCTATCCACCACACCATCAATGGACAATCTCTTCTCCTCAAGAATAGTCCTCAATCCCTCGGCCT
TTAATCTTTTAGGAGATCGGGGAGGAGGACCCGGTACTAGTGGAACCGGGACCACAGTCTGTGCTGGAGCTGCAGTTGGA
GGAGGGGGAAGAGTTTGAGGGATCGGGATCCTAGACAGATCATGCATTGCCTTAGAGCGAAGCTCTGCTCTCTACGCCTA
TAATAGTTGGTCGTCCTTAGGCTCAAAGATAGAAGCCTTAGAATCTTGAGAATTCCATTCGTTGTCTGATGAGGTGAGGT
GAGTCTTGTAGACTCCCAATCAGATTTTGCCTCCTGTGTCTCAACCATGGGCGCCTTCCCCTTGTCTTTAACTTTTCCTC
CCTTTGTAGGGATTTTGTCATCTTTTTTCGGGATGCAGTTACATCCTCATTAATAGTTATTCCTCATTCCCTCTTTCAAG
GCGACATGTCTCTTTCGGACTCTTTGGATCTAGCCATTTCTGCAAACAACATAGAAAAACGTTAGAAAAAGTTCCAGAAA
AAGTGCAGAAAATAATCTACTTCGTCGAGCCAGATCAGGCTCGCCAAAAGTTCCAAAACAAAAATCTCTAAAGATCAAAG
CAGGTCGGCGATGTCCAAGGCCTTTCAGCGTATCACCGCCACCAATCAGCAAACTAAAAGTATCTCACGAAAAGTTATAG
TGTATTTTAAGGAATTAGGGGAGCAAATGGGCGATCAAGAAGGACTTTCGGTGAATCACCGAGTAAACTCGGTAAGCTCA
GGCAAAAGTTACAGAACACAAACTCAATATTTAGAGAATTAAAGGGCGATATAGGGGGACTTAGGCGAATCACCGAACAA
ATCGACGAGCTTGAAAACAAAATTAAACACATACACTATGAAGTTAATGTAAGACCCATACTACCCATGCCCTCGGGGTA
CTCATACTTCCCCTAATTTGGCTAAAATTGGTCATTTGATGTCTTTTGCCCTTAAGAATGACGTCAACTGCTCCATCATT
GGGAAAATACAACATTTGGCATAATATATGAGGTTACTCAGACTTCACCACACTTGACCCAACACAAAGTTATCTCAACG
CAACAATTTAAACACGATTTAAACAAGGAACTTGCCTTTCTCCTTAGCATGTAATGCTGAAAATCATCCCTTTAACATCA
GTTTAGACCATAAAATAGGAATTTGAGGACACTTATACTATCAAAACAAAGTCCTAAATGAGTTGAAATCTCTGACTCAT
CATTTATCTTACACACCATTTGATCTTTTCTTTTAATTTTGAAACCCTCCGGTTGGTTCATATAAAGTTACTCCTCAAGG
TCTCCATTAATAAAGGCACTTTTTTACAACCATTTGGTGTAACTCTAAATTATTAGGAGCTACCAAAGCCAAAACTATTC
TTAATGCGTCTTTCATTGAGACCGGTGAAAAGGTCTCTTTATAATCAATGCCTCCTTTTTCAGTATAACCCTTTGGAAAC
AAGTCTGGTTTTATATCATTTAGTATTACTATTTGAATCGTGTTTTGTCTTGAAGACCCATCTACACCCGATTCTTTTAG
AACTTTCTGCAATTCAACAAGATTCTACACTTTGTTGTATTCTATGGATTTTAACTCTTCCTTCATGACATCAATCCATT
TATAAGACTCGGTGTTTTCTATGGCCTTGAAAATAAAACTGGATCTTTAGTAAGCCCAATGTAAAAATCTGACTCTTGCA
ACAAAATCACATAATCATCTGAAATGGTTGATTTTCTTTCTCTTTGAGATTTTGGTAGTGGAACTGTTTGTGGTTCATTT
GCGTTAGATACTTGTGAGTTAGCTCCTTCATGAAGTTCTTTACCCAAATGTTGTTCACCATTAGAGTATTCTTGAACAAT
AGGAACAATATTTGTGAGTTAGATACTTTTGAGTTAGTTCCTTCATGAAGTGCTTCACCCAAATGTTGTTCTTGAACAAT
AGGAACAATATTTGTTACAAGTGCGGAAGTAGGTACATTAATGGGCAATTGAATATTTACTCTTACCTCATTAATTTCCA
CACTTTTTCTTTCAACAGTCCCACTAACTTCACCATTCTAAATGAATCTTGCATTACTAGTTTCAACAATTCTTGAGCTG
CGATTTGGACGGTAAAACCCATACCCTTTAGTTTTCTCTGGATAACAAATAAGGTAACCACTTACTGTTTGAGAATCTAA
TTTCTGTTCATGTAGATTATAAACTCTTTCTTCTGCTGGACAACCCCAAAAATGGAGGTGTCTTAAACTAGGGTTCCTTC
CCGTCCACAATTCAAAGGGGGTCTTTGGAACGGATGGTAACTAAAGTACCAGTTTGTCAACAAACTGATGTTGATGTTTA
GAAATTTCTGAATTTAGGAGTGGTATATTGAAGCCATTATAATATATCTATGAAACCTACACTATGGAAATCTTCATAAT
GCATCCTGGTAAGTAGAGTGTCAATTTGTGAACTAGCTAATATCGACACTTTCTAATTTTTGAATTGTTATAATTGTGCG
ATAGAGTTAACTTTCTAACTTCATAATGCATTTGAGATTCATTGGGACTGTGTAATATAGCTAATGAGAATGAATGAGAT
GGTGTATGGTATTCTAATGCAGGTTGATTCACTTGTGAAGATATTATCTGGGAGTGTTAATTCATTTACTTTTGCACAAC
ATTTTTTCTTTTTTCAAAAAGGAATTGAACATCATACCTATAAGCCTCTTCTTGCATCCAACTGAGGATCGTTGTAAACT
CTGGCTTCCTGACAAACAACACGCTACTCAATCCCCATAAATAGGGAATAGTCCACTGTATTGTCATAGATTTTCAACTT
GAAAATGTCATTTCACCACGAAAATGCATCTTAATAAAAAATTCATGTCTCCTAGACTTTGGAATGAAACAAAAAGGCAT
ACATATAACATGCAATGAGGTGAAGTATCTGGAAGTACAATCTCGATTTCATAGGTAAAACTGCTTGATAAAGTAATGTG
AACTTACGATGGACGACTTTATTTTGTTAAAGAGTTAATTTATGATATTTTCAAAAGGTTCTTTGGGCTATCAATGACAT
TGAATTTCTTTGATTTTGAAAATGTAGAAAAGAAAAATTGGTTGTAGCTCAGAGAAGACAATGAAAAATTTTGTAATTTT
ATCTTTTGACGACAGGTACACATGGTTTGCTAAAAAAGAAGATGTAATCACACATGTTAACAGAAAAAGAGCAAAGAAAT
TTAATGCGGTCCAACTTTAACGTACACTATATGTTGCAGGTCGATCTATGAAGTACAAAAACATAAATGAAGTATCTATA
AAATCTGCTGAAGAACACACCAACACATGTTTGGGTTGTTTGAATTGTTCTCATTGTCATTCAACTTTACTTTGAATATG
TTTTGACTTATAATTATTAGATATTTAGTTGTGCTTTTGTATTGTAATTAAGAAATATTAATGTTGAAAGTAACTTCATT
GGTTCCAAGTCAATTAGATTGGGAGTCAATTTGTATTTGGTATTTACTTCGGTGATTTTGTAAAATTGGAACTTTTGTAG
ATAATAGTCAATAGTTTCTACTTCGTCTTTAGACTTGTAAAGAGAATAAGAAAATGATGGAACCTGCATCACTTTTTGTG
TACATATTTCTTCATTTTTGAATTACAATTTAGAATTTCAATTTCATTTAAATAAGTTAGAATTGATTGTTTTGATAACC
ATTTTTGCGTAAATGATTAGTAGAAAGCAATAGAAACTAGAACAAATAGTGAAAGATCTTAGAAAGGTGTAATAGAAACT
TGATTCTTCATGAATATACAAAATGAATGTTATGCTTAAATTGTTTTTGTCATTCTTAATTTCTAGCCCCCTGTATTCTA
GGAGCTTACGCACAAGGTTGTATCAGGATGTGATTTGATTTTTACTATCATTAGTTCTCATCATCTTCTTCAATATGACT
AATACTTGAAGTCAATTTAATAATGGAAAGTAAATACGTCTTGTGCGCAGGCTTCAAATTAAAATCAGGAAGAGCACGAT
AATAGTTAAGAAATCATCTCTATAAATTTATATACACAAAGGATATGAAAATTATAGGTAAAAAAGATCACATATCACAT
AAAAATGGTCACCAGTCACCTTTTTGGATCCATTATATAATTTATTAGCTCAATGTTGTTCTTTACTTTTTATGCGCACC
TTAATTGAGCATCTACATTTAAATTTAACTCTGTGTATGACAACAACTTTTTTTGATGACATAGCATCCTAAAGTACCCG
TGCATCTATATCTCCTGCTATTCAAGGTTAATTGCACTAGCAGAAATTAAGTTCTTAGCATTAATCTATCACTTACTTTA
CTTTCTTAAGTTTTTTTTATAAGTTTATTGTACAGAGAGTTACTTATACTTTGGAAATGAAATTCAAATTCTAAGCTTTC
ACCAATTATTTATTTGGTGTTCACATGGTGATTGCTCACTTCATTGAGAAATATGAAGAGGAGNNNNNNNNNNNNNNNNN
NNNNNNNNNNNNNNNNNNNNNNNNNNNNNNNNNNNNNNNNNNNNNNNNNNNNNNNNNNNNNNNNNNNNNNNNNNNNNNNN
NNNNNNNNNNNNNNNNNNNNNNNNNNNNNNNNNNNNNNNNNNNNNNNNNNNNNNNNNNNNNNNNNNNNNNNNNNNNNNNN
NNNNNNNNNNNNNNNNNNNNNNNNNNNNNNNNNNNNNNNNNNNNNNNNNNNNNNNNNNNNNNNNNNNNNNNNNNNNNNNN
NNNNNNNNNNNNNNNNNNNNNNNNNNNNNNNNNNNNNNNNNNNNNNNNNNNNNNNNNNNNNNNNNNNNNNNNNNNNNNNN
NNNNNNNNNNNNNNNNNNNNNNNNNNNNNNNNNNNNNNNNNNNNNNNNNNNNNNNNNNNNNNNNNNNNNNNNNNNNNNNN
NNNNNNNNNNNNNNNNNNNNNNNNNNNNNNNNNNNNNNNNNNNNNNNNNNNNNNNNNNNNNNNNNNNNNNNNNNNNNNNN
NNNNNNNNNNNNNNNNNNNNNNNNNNNNNNNNNNNNNNNNNAGAATGCTAGATTGATTAAAAAAAATAGATTCTATTCCC
AGTAGGGCTAACTGTTTATAGTTGCTATTGTAGTGTTACATGGATTTATAGTTGCTATGATTTTCAATTTTACTTCCTAT
CTTGTACCATTAATATGCTAAGAAGAATTGGAGAATAATTTTCAACTTAAGTCACAATCTCTTAGTGATGATGCAGGTAT
GGTTTCTCGTCCAAACTCTTTTTTTTCTATAGGTTATTTAGTACTACCCTTATTATTGTACATGACTAATTATAAAAGTG
ATGAAAATGTCCCACTACTAATTTTAATGTTATTTTCTTTAGCCACCAACTAAATTAATTATTAAAATTATCTCATTAAT
TATATAATTATAGTTATGAATAGTCCACAATACTCATTTAGAACCTATCAAAAGAGTCGTATGAAATACGGAGCTCTAGT
ACTCAAAACGACCTAATAAGTCGTTATATTTTCTCACCCACTTACCTAATTTTCTCATCTCTTCAAAACTCAACTATATT
ACGCAATAAAAACGTAACTCAATTTTTTCTATATCGTTCTCTTCTTACATTATAAAAATATATAGATCAAAAAATTTTAA
AATTAAGGTTATTAATTTATTAATTTTATTGAAATTCTGAAGAAAAAAAATATCAGAATTTTTTTATTTGTAATTTTTTG
TTCTAATTTGTATTTATTCAGTAGTAATATTTTATGTATATTCAAAATTTCTTGCTTTATCCATGATAAATTTGATATGC
AGAGATTCATTACGATTTTGAATTTTATACTCCCTCTTTCCTTAATTACTTGTCCACTTTTGAATTGACATACAGATTAA
GAAAACAATTAATGACATAGTGAGTTTACCATTTTAACCTTATTAATTATGAAGTGGATGAAAAGTTCTACATTTTTCAA
AGTAATTAGTTATTTAATTGAGGGTATAATTGTTGGGTTATGAAAGGTGATTAGGGCGTCATGCGGAAGCTTACAATTGC
AATCAAGACGGTGATAAATTAGATGACAAATAAAGCGATACTTAAACATAACATTATTAATATGAAAACTAATTTAAAAG
AAAAAATATTATAACTGTTGAGAAAATAAATCTCCCCATAAACTAAACTCTTTAAATGTCTACATTGTGGATACTATTGT
GTTAGAAGAAACAAACCTATATTTATAGAGTCCTAAAACCTTTTCTTACTAGAAAAAGAGTCCTAAAAGGAGAGAATAAA
CCAAATATGAAAGAATATTATATTTTCCTTTCAAGAAAAGTAAAAATATTTATGGTAATGTTTTGTCTTTTCTTTAAGGA
AAAATAAATCTTAAATTATGGTAAGAAAATCAGGGCAAAACTCTAACAAATCTCCCCTTTTGGCTAGATTTTCTTGACAA
AGCTTGATCTGTCTTCTTCATTGCATGATAATCTTGTTCTTCACAAAATCTTCATCATTGTTGCTTGCCATGGTTAAAAA
TAAAATTTAAAATATATGGATTAAAAATGGGTTAAAAATATTTTGTTTTTATTCTTAAAAATTGCAGCAACAGGAATGTT
GAAAATATGATTGAAACTTCTTCTCCACATGTAGCTTGACAAAAAATCTTCATTATCATCAAATTTGTTGCAAATTGATT
TGAAACTGCTTGAACCTTTCTTCAATCTTGTTAAACCATTGGATCATTGAACCATGTGCTTTGATACCACTTGTTGGGTT
ATAAAGGGTGATTAGGGCGTCATGCGGAAGCTTACAATTGCAATCAAGACGGTGATAAATTAGATGACAAATAAAGCGAT
ACTAAAACAGAGTATTATTAATATGAAAATTAATTTAAAAGAAAAATATTATAACTGTTGAGAGAATAAATCTCCCCATA
AACTAAACTCTTTAAATGTCTACATTGTGGATACTATTGTGTTAGAAGAAACAAACCAATATTTATAGAGTCCTAAAACT
TTTTCTTACTAGAAAAAGAGTCCTAAAAGGAGAGAATAAACCAAAAATGAAAGAATACTATATTTTCCTTTCAAGAAAAG
TAAAAACATTTATGGTAATGTTTTGTCTTTTCTTTAAGGAAAAATAAATCTTAAATTATGGTAAGAAAATCAGGGAAAAA
CCCTAACAATAATAGGTAAAAAAAAATTGTTCTTTCTTGATTTGTCAAAATGGACAAGTAACTAGGGACAACTATAAAAG
GAAAAGTGGACAAGTAATTAGGGACAGAGGGAGTATTATATATTTTAAGTATAAAAGCTATAATCAAAAAAGAATTAACA
TTAATATTACAAATGAATTTTTTTTGTGTATGAGTATATAAATCTATATCTTCTCTCTCTCTCTCCTTCCTTCCCTCTCT
GTAATAACCCGCTAAATCATTTTGGGTACTAGCATTTTTTATAGCATAAAAGACTCTTTTGATGGATTCTAAATGGATAT
TTTGGACTATTATTAACTATATTTTTTTAATTAATGGGTAATATCAAATAATTAATGTTTTGTTGGTAGTTAATGGGTCA
AGTCCGAAATTTATTTAATACCTTAGGTCAGTTGACCCATATGCAAAAACTAAATTAAGTTAAAGGAGGTTATTATTATT
ACTATCATTTTGATTATAATAAGAAAAGGAGAATAGGTCAACAACAATCACAAGACGTGTAATTTCCACCAGGTATAACA
TCGCCCAGACCAACTTGTGAAATTGGATAGAATGTAAGTGTTAAAAACTAGTATTATATGTTGGTTTGGGAAGAAGTGGC
TTTCAATTAAATAATGATTAAAGGAATATATGTTGGTTTGGTTGATTCTGTGAATTTGGGGGACAAACTTTAATGGTCAT
TGATTAAATAATGATTAAAGGAATAATTAGCAATCATAGGATATTATTAATGTATATTTGGAATTGAGAAAGAAAAATGG
AATCAGAAGTGCATGTTAAAAGTTTTAATTTGTCTTACCGTTTTAACGTTTTGAAACTTAGGGTAAAGGTGTGCTTATTT
GTTTGGGAAAATTATATGAAATAGCAAATTATTGTCTCAAATTAAATGTTATGGCTATAGTTTATTTTATTTGTAATTCG
CAGCAAACATCCATTTTTTTGTCATCTGGTTCGGTATACAATTAGTCATTTTCGGTATACAAATGTATAAAATGCGTTTG
TGTTTGTATAAAGCGAGAGAGAAGTGTATATATACACTTATAATTATACAAATATAGATCTTATTATACAAATTACAATG
[truncated: 596,859 more chars]
