# Supplementary material for: Homologues of potato chromosome 5 show variable collinearity in the euchromatin, but dramatic absence of sequence similarity in the pericentromeric heterochromatin
Source: BMC Genomics. 2015 May 10;16(1):374. doi: 10.1186/s12864-015-1578-1 (PMC4470070; doi:10.1186/s12864-015-1578-1)
Supplement: Additional file 3: — RH BAC tiling path sequences. Description of data: Nonredundant, multifasta sequence files of the individual BAC MTPs. The sequence contigs and scaffolds in the MTPs can be either ordered or unordered, depending on the quality status of the tiling path sequence. [file 12864_2015_1578_MOESM3_ESM.zip › mtp_6457.fasta]

>mtp_6457.contig_1
TAGTGTTTTTTTATTAAATTATATTTTCAATCAATAATTTACTTGTCTTCTTCAGTATCATTACTAGAATAGCTTAATCA
AATTAAAATTTTAAACTCTATACTAGATCAAATATCGTTATATAAAATGATTCGACGATAAATAATTTATGGAAAAATTA
TCTAAATATACAACTTATTTTATCATATCCTCTAAAATTTCTTACCATTTGAAAAAATTATAAAAATCTCTATTCTTCTA
TTCTTGGATACATCACTTTACGCGATGTATCAACCGGATACATCACTTTACATGATGTATCGATTGGATACATCATTTTG
TGTGATGTATCGAAGTGTACGCGATGTATCAGGACATTGAGTGATGTATCCAAAACTGAGACGCGATGTATCATGACGCT
GAGGGACGTATCCAAAGGAATACGATGTTTCGGGACGTTTTGGGATGTATCCGGATTTCACCAAATTTAAGCGATTTTTG
TAATTTTTAAAAAAGTAGTAATATAATGTAGTTAACTCTTAACACTATGAGATTTGTGTAAAATTCTCATAATTTATTGC
CACGAGGAACTTCTCATTTTCTATGTCCATGATGGACCTTAAAACTAAGAGCCTCTATCCTTTATGGGCTGCTGGCCCTT
TCTAATGTCAAATAGATTTGGCCCAATATTAAAATTTTCAAGATCGGCCCAATTGTTATAACCATTTGGTCCTTCATTTA
GAACCCGTTTGGATTGGCCTAAAAAAATGTAGCTTTTAAGTCAAAAAATAAAAAGTTAAACTTAAATGATTTTTAAGTTA
AAAAGTAAAAAGTAGAGGGAGACCTACTTTTAATTTTTAACTTTTTTAAACTTATCTTAAGATATTTTTTTACCTTGCTA
AATACTTTCAAAAGCTAAAAATGACTTAAAAGTATGTTTGACCAACTTTTAAGTCAATCCAAACAGGTTCTTAGTTTACC
ATACTGAAATGATACCAAATAGGCCTCAAGGTTGGATAAATCAACGGTAAAATTCACAAATCACCACTTTTAGTCTTTAT
AATTGAAAAATAATCATAATCGTGAAATTACAAATTCTACAAGTTAAGCTCTAGAATTGGTTATGGAGTTTTATTTGTGA
AATTTGAAACTCCATTATTGTGATTATCTTTCAAAGATAATGCTGAAAAGTGTTCAGTTAACTCTGTTTCTACCAAATCA
ACATCAAAAGTAGATTCATTTTAGCATTTCAAAGAGCCATTTTGGCAATAAAGTAGGATGCCCTATAATATAAGAGAGAG
GGCATAGGCCTAAATGCCACAAATACCAATTTACAACTATTTAACTGTGCATAAAAATTTGCAAGTTCACTTTGGAACAA
TTTTTTTTTTTTTTGGTAAAAACATTGGAACAACTTCAAACACATATTGTTAGAGCTAGTTATTTTTGTTTGAACTTCAG
CATTTGTGGATGAATTCTTAATTCAATAATTATTGTTTTCCTACACTTCTAATTGTCTTGGCTATTTCTAATGACTACTA
ACTTGAGCATTGGAACAAATATTGTGTGTTTGAACACCAAGGGGTGTGATGATAATTATAGTACAAATTTATCACTCTTA
ATTAAAAGTTTCAAGTTTGGATTCGAACAATAGGTAGAGTAATTTTTAGATAGAATAAATAATTGATCTTAAGAAGATCA
CTATTGTTTATTCCATAATAGCTTATATGAATCAGATGACTATTGATATGCTTAGTTGGACGATAAATAGGGGTATTGAT
AAAGGCATAAGCGGAGGCTATTAGAGTTATTTACATCTATTTTTCGATTGAAAGAAGAAAAAAAGACACTCTAATACTAA
TATGTTAATAGAAAGAGTCATGCTTGAAACTAAAATTCTAATAACCAATATCTACTGAAAGATAATGACAATAATGATAG
TTAGTAGTAGTAATAAAGTTACTTAGCATCTCTTTTTCAAGTGCAATCCTTAAAAGAGCTTAAAGCCTCGTGAACTTACT
TTTTCTAATTATATATCTTATCTTATTAACAAAGAAAAGAGCAAAAGGGACCAAAGTGTGTATTTTTTTCATCTGGTGTT
TGAAGTTTACATTGGAGCTTTCACTAAATTCAAATCACGCATTATAAGATCTATTTAGGAATAACGCTTCCAACATAATT
TTCTTCATACTTAGAATTTAAACTCGAAACTTGTACTTAAAATTGAAATAGTCTCACCATTGCACTACAACCCGTATGTG
TGTACCAAAGTGTTACTTATATATAAGAAACAAAACCCCAAAGATTCTTGGGAACATTGACAGATGGGATTTACCTTTAC
TTCTTTAAATCTAATCAAATACTTTAAGTACGTTGAATGAAGGAATTTTGGTAGCTTTATCTTTTTTGAATATTTTTAAA
AGAAAAAAAGAAATATTGAGACGATATCCACATTAAAATTTGATTAAATTTAAATTTATACAACTTATTTCTCGGGTAAC
GCTTTCAATAGAATTTATTTTATTTCGAATGATTCAAATTCGAGATCTTTAATTGACGTGGAAGGATCCCAAACCATTCC
ATCACAACGTAACCATGTTGTAGATAGGAAACACTTGGAAAAAAAAGAGGAAGAATATCTGATTTTACGGATCAATTTCA
AACTATTGATAGAGTTTTTTACGAAAAAAAGCTATTGTGAGAAAGCAAGAGTGCAACACAAAAATAAAGAGTTATCGAGG
ATAATGTTATGCACTAAATAGTAAAAAAATCATTATCAATCTAATTTAGTGACCAATTAATAATGAATTTTTACAAATCC
TATTAGATACGAAGTATCGAATTATATATTGTACAAGTCTGTAGACATATAAAATCATCTTTCAATATCAAAGTTTAAAG
TTAAACAAAATTTTGATTTTTCACACAAATTTGGAGAGACACACTTTTTTTTATTATATTATTTTTAAATGTCAAAGTGG
TTACTATTGTCAAAAAAATTCTCCTCCAATCACGTCTATTTTTACTTTTTTACTTTTGTGATGATGACAAAAAGAGACCA
ATAGAGATATTTTAATGTGTGCTCATGCCTCATTATTTTTAATAAGTTTTACTAACATTATATTATATGATTGTGTATGT
AAATGCTAATACAATCTTATGAAGGAAGACATGAAAAAAAAAAACTCACGTCAAAAAAGTTAGTATCACTTCAAGTCTTT
TTGACCAATAATCAAACAACATAAAATTAGTTAGACAATCAAAATCATTATTCACATTGACAAAATTATAGTTTATCAAT
TATCATTTTAAAGTCTAAATAGAGCCTAACTCACATCATTTCTACACTTTTTAGGTGCACACAAATCATGTTTGGTTTAC
CAACAAAAGGACTTTCATCTATTTGTTACATCTGCTTTAAAGTTTCGATTAATTTGGATTTATATCACGTAAAATCTATT
AAATAACATAATAACGACTAATTTATGCAAAATGCCACTTTTTGGCCCTATTTATGTTTAGTTCCTTTTTAAAAAAATTT
GAGTAAATATAGGCCTTAGAAATTATCTTTTCGGATAGTGTTAGATTCAAGTATAATTTGCTCACATATTTTTCTATCCT
ACATATAAAATATTAAATTGTCATCTAATGTTTGTAATAACTTGTAAAATTTAACACTATCATCTGACAATTCTTTTATA
GGATTTGAAGTTTGATCAAGAGAAATTCTTAGACAGTGACATAAAAGTTCATATGTTACAAGAAAAAAAAATCATTTACT
AAATAGTTATATCCTAACGAAAAATTTCTGAATCAAAGTTTCTTGTCCGCATTTTTTCATTTCTAAAACTCGAACTCGAG
AAATCCCATGTGTGTGGTAAAAACAAAAGGCCTTTGCTTCACCTTCACCACATCTTTGATAATTGTCATCATTCCAATGC
ACCATCTTTTGACCTCCTAAATCTCCTACATCTTGGCCCCATTTCATTCATCAATCCGCCTTAATATGCTCAACTAAATC
AAACCAACCCCCTTAGCCAAAATCATAATAATCAAATAAAATAACCTAATTCTAATACTAATGTCATCCCCTTTTGGTGG
AGTGAAGGGTGGGGAAATTGTTATAACCTTTTTATCAACTACAATATTGCCTAATCAACTTGTTTAACATGGTTATTTAG
AAGAAATTTCAACTTTTAGAATTCAAACAAGTAATATTGCTAATTTGCTAATTTTGATTGCTAAGTTAAGCATATGATTA
GCTGAAACCGTCTAACTCTTATTGAAGAACACGTGGCCGGATGTGAAAGGTTTTAGTTAGCGATCATCCGAAGCTGATAG
CTACAACTCAAACCTTATATATGTGTTAAAAATTTCACTAACGAAACTTCAATGCACTAATTGAGCTAGCTACAGCAGAA
GAAACTCCTATTAAAGTAAGGACAATTATAAACACAAAAACAAGAGATTCATGGTTGTACTAATACCAACTGACAATAAG
GAATTAATTTCTTACTATTTACCTATTGATTTATAAAAGCGAGTACCGCGAATATAGGGATTCACTCGAGAACACCACTC
TTGATTTCTTTTTAACTAGAAGAAAGTTGCTCAAAATTTTAACTAAATGATTTAACCCCACTCACTAATCATGTCTTATA
ATTTAAGTAAGTTACTCAAAAAAATACAAGACATGATTAGTGAGTGGGGTTAAGCCACTATCTAATTAATGGTCAATAAA
GGTTCACAAGCTATGGTAACAACTACCAAAGTACAATGCATTAATTTCTTTGATTAAACTCCTTTAGATTCTTCTTTAAA
TTCAACACACCATAAAACATGCAATGAAAAAGTTTTCTCCATTAATTATGCTTATAAAGAACAACATTAATTGAAATATT
AAAACCCCCTATTCAAAGCTTGTTTTCTCCTCATTGTCCATTCTTTGTCTCCTCCAACAAGTCCAACGTGACCTTTTTGA
AGTCTATTTTTATTCTCCGTTCAATATTTGTATTGAAATCTGATTAAATTTGAATTTGTATCATTTTATATATATATCCA
CTATAAAACATTCGTTAACAAATTAAAAACAACATCATATTCAAAAGTTTAAAATCGAAACCTCTGATTTAAAATAAAAG
AACACTTGCCACTAGATTGCGACCCTTTTTTCATTGAAGACTAAGATACAATTTCTATGTATTCTATTCATTTCAAATAC
ACGTCATGTTATGCTTTTCGACCGTCAAGCCATTTAAATTTCAATCAATATTTTAAAATATATTTATTTCAAAATAAGCT
ATCGATAAATGAATTGTAACAACTATTTTGGAACGGAGAAAGTAATTATCTACCACCATATATTTTCTCTTTGAACTCTG
TAATATATAAATCCAAGCTCAGTCTTCATCAGTGTCACAGTCGCACTCTGTTTTTTTCTTCTTCCAAGTCCTTCAACAAT
GGCGACTTCCATTTTCTTCTTTGTTCTGTTATTCACCTCAGTTCTCTCACGAACAACTCCAGATAATGCGTCAAGAACAA
AAATCCTCGACGTTTCTTCCTCCATTCAGAAAACCCATAATCCGTTCTCACTTGATTCGTCTCTGAATTCTCTGAAACAT
GAAGAAAATCAAATTTCTTCATCATTGCTGAGTTTTCAACTGCATTCTCGAGTAGCAGTTCGTGGGACTTCACATAAGGA
CTACAATTCATTGATGCTAGCTCGACTTGAACGTGACTCAGCTCGAGCTAAATCACTTCAAACTCGTGTAGATCTGGTTG
TACAAGGAATTGGAAAATCGGATCTCAAACCGATGGAAACTGAGTTTCGAGAGATTCAAGCTGAGGAAATTGAAGGACCA
ATTATCTCCGGGACTAGTCAAGGAAGCGGTGAGTATTTCTCACGAATCGGAATCGGTCATCCGCCGAGTCAAGTTTACAT
GGTGTTAGACACCGGGAGCGATGTTAACTGGGTTCAATGTTCTCCTTGTGCTGATTGTTATCAACAAGCTGATCCAATTT
TTGAACCTGCTGCGTCTTCGACGTTCTCTCCGCTCACTTGTGAAACGCAACAGTGTAAATCGCTTGATGTTTCTGAATGC
AGGAATGATACTTGTTTATATGAAGTGTCTTACGGAGATGGCTCGTATACAGTTGGAGATTTTGTGACGGAGAGTATCAC
ATTTTCCGGTTCGTCTTCCGTTGAGAATGTAGCTATCGGCTGTGGACATAATAACGAAGGTTTATTCGTCGGAGCAGCAG
GATTATTAGGTCTCGGCGGCGGCGCTTTATCATTTCCTTCACAGATAAATGCTTCTTCCTTCTCTTACTGCTTAGTCGAC
CGTGACTCCGACTCTACCTCAACTCTCGAGTTCGGCGGAGCAACTCCGCCGAACGCCGTCACAGCTCCGATAATCAAAAA
CTCAAAACTCGACACATTCTACTACGTAGACTTAACCGGAATCAGCGTCGCCGGCAACATGCTTTCAGTTAATCCATCAG
ATTTCGAAATAGCCGACAACGGCGACGGCGGAGTAATCGTCGATTCAGGTACGGCGGTGACGAGATTGAAGACGGACGTG
TACAACACGCTCCGTGATGAGTTCGTGAAAGGGACGAGACACCTACCGTCAACTAACGGCGTTGCGTTATTTGACACGTG
TTACGATTTGAAATCAATGAAAAGCGTTGAGGTACCAACGGTGTCGTTTCATTTTTCTAACGGGAATGAGTTAGCCTTAC
CGGCTAAGAATTACCTGATACCTGTTGATTCATCGAGTACATTTTGTTTTGCCTTCGCTCCATCGTCGTCGTCGCTATCG
ATAATCGGTAACGTTCAACAGCAAGGGACACGTGTCAGTTTCGACCTGGTAAATTCTCTCATTGGATTCTCATCCAATCA
ATGTTAGTAAGTAAAATTATTTACTTCCCGTTTTACCCCTTAGTTAGGAAGTTATTTTCAATTTTGGTCAGGGCCTACTT
AAAATAACTGTAACGTGATGAAGTGGGACCTGGTTCAGTATGTGTGTGTGTGTTATTATTGCAATTTCAGTATGTTTTTT
TGTATAGTAATTTATTGATAGTGTGAGGGGTATTATGGGCAAACCATTGGAAAAACAATTGGAGTTGTTACGTACGGGTA
GCAAAATTAGCCTATTAGGTGATTGACTCTTGGGTTATCGGCTCAGTTCATTTTGATTCGGATCATGTTGGACTCGTGGT
GATTGACTAATTTGATTATTGGCTCAGCTCATTTTGATCCGTGTCATATTGAACATGTGGCTAAGTGAATGACTTCTAAA
GAAATTTTATGCTATTACAATGTTGGGTTTATATTACTTTTTTTTTTCTTTTTAAGTTGGTGCTTTGTGTTTTCTTTCTC
ATTTCAATGAGAAATTCAACTAAGATATCACATGCATCTCTTCGTAATTATTTTTTAAAAAACAACCTAATAGGTCTCTA
GTTCTTTTATGTGATTCATCCTGGTTGGCTTGCTCTCTATCGGTCTACCACATTTTTTTAATTTTTTTTACTTGAATGAT
AGTTAATAATAGAAGGAAAGATTTAAAATATCTACATCCAAGGACATATAAAATATATATATTTTTTAAAAAGGTGAAGC
AAAACTTGACTTGAACTTAGCACCCTTATGAATAATACTTTTAATCAAATCAGACAGATAATAGTCTCTACAGACATAAA
TAGTACATTTTTTTAGTATAAATAAAAGCTTCTAGAATTTGTTGTTATATGCATGTTCCGGTCATAACACGTCTAGTATG
ATACTATTGGCATAATACATAAACTTGATCCTTAATTTGACGTTAATAGATATCTATGATCTTTAATTTTGGGTGTAGAC
AAACAGACACTTAAACTTGAATAAAATTGAATAAATTGACACATCGTCCTACATGGCACCATACATGGCAATTTTGTATC
CTACATGGCGTACTACGTGTATTATGACATGTGTGTCTACTTGTTCAATTTTATACAAATTTAAGTGTTTACTTGTGCAC
ATTCAAAGTTAGAAGACATAATTGTCCACTGAAGCCAAATTAAGAGTCATGTTTATGTATTATGTCAATACTATACTGCT
CCTTCCCCTTCAATTTATATACTCGTACTTTTTGCCGATCTTTATTTATTCACATTTAATTTAACATATACTTCAAATAA
ATTTTTGACTTCGTTACTAATTTAAATTCAACAGGTTCAATAGTAAAATTTTAACATCTTTGACGACTTATAATTCTTGT
TCTATAAAATAAATATATTGGTTACTAATTTTGTTTTTATCAGTTGCGAAGCTATATAGTATATCATTTGATGAGGATAA
CATAATTGATACCTCAAAATTAATTATTGACATAATAGGATGGTATTTTATCGCGCTTTATGATTCTAATACAACGTATC
TATAATTAGAATGAATTTATTGAACCATTACTATTGCATTCTTGAATGGTCAAACTTATCAAATTTAAATTTTGAAATTA
ACTCTTTACGAAAAGAGTAAAACTTTATCTCATTAAAGTTTGTGGTACAAAAGTCACGTAAAAAGAAAAAAAAGGCTACA
CCTTTTGTTTCTTCCCTTTGGACCAAACAGAGAAGCTAGAAAGAAAAAACTTAGACATCCTTTTTTACCTTATAAGAGGG
AACCATTTTCATTTTCCACTTAAACCAAATATAGGACAAGTCAAAGTATTGAAAAAATTAAACATTATCGAAAAAATGGT
GGTAAAATAGTAATTATTCCTTTATTTTTTTATCAAAGATTTCAAATTCAACTTCTGGTAGGTCCAAAATCACCTTTACA
ATGCTTTATAACCTCTCAATAAGACATTTTTCGATGTAAAACTGATTTAATCAGGTCAATATAAATAACTAATATCAAAT
AAAAATCTATTTTTTTTAGAATATTAAAACGCAGCTAGGACGATTTAATTAAAAAGTATAAAGTCCCTATATATTATATA
ATAGGATGTAGTGTTGCTATCAATCTAATTCCCTCACACTACAAACTTTTATTAATTGGATCATAAATTAGAATAATTTA
AAGAAGAACATGAACCTTTTTTACATCAAAGAATTGGAGAAAAAAAACTCTATAAAACTTCAAAATACATTTGGTGCAAG
TATTACTTTAATTTTAAACTGTAAAAACAAATTGATTGATTTAATATAAATATTTATTAAGTCGTTGTCATCATATCTTA
TCCTATGAAAATGAACCTTAACCACCATATATGCGACCAAAATAATAATACTATAAAAATGATTACTGTCCTGTCCATCT
TATTGGCTTTATTAGGGAAAAGAAAACACAATTTTATCAACCTAATGTTGAATTTTCTTTGTTTATTCATATATTTACGT
TTTCATATTTTGAATCGTCATTATAATAGTTTTTATTCTGATTATTGTAATAGTAAGAAATGTTTTACCTCTTAAAAGAA
TAAGACTCTGACACATATATTTGAGAGATATGGGATAAGTCTGATTCATCTATTTCAAATTGAAAATTTAATCAATTATT
ATAAAGCAAATACAAAACGAAAATTAAGTTAGAAATTAGTAGAAAGTCGAGTGGTATAACATTTTGTGTTCTCTTCTCTT
ATTAGTGGTACTATCTAGTAATCACATAGTTTCTTTTCTTCAACGTATATTACTACTATATGTTGCACGCTTCAATCCAT
TTGTCGTTTAACTCTTGTTATTTTGTTGTCGTATTTTTGTGTTATAATATGCATTTCAAATTTTTCTCTCTTTTTTCTCG
AGTCGAGAGTCTATTAGATTCTATTCCAGAATAAGTGTAAATAGGATCTCAATACATTTTGTTCTTCTTAAACCCCACTT
ATAAAATCACATCGATATATTATTATTATTATTATTAATTATATAAATAATTGGTTAAAATAGAAAATAAATATCAAATA
ATACAACACCTTCCCCACTTATTGAGAGTAAAATAAGTAGTAAACGAACAAAAGGAAAAAGGATCTTTGGTCCCAATAAT
TTAGATTGAATATTTTAATCATTAAAATAATCATTAAATTTTTTAAAAGATTATCCAACGAAGAAACGTTGGCATTTTGC
AAAAATATTCCCCTTTTTTCCTTATTGGTATCCGCTACTCATATAAAAGTCCATTAAATTTAAATTTACGGCGAAAGTCA
ATCTCATATAGTCATATTAAAAAGACAATTCATATCGAGAATATTTACCGCTCCACCATAATAGTGTTTGTATTTCCCAT
TTTGTTAACCGTTACCTATCAGTTTCATTTCTAATATAACCCATATGTAATTAGTCAATTTTCATAATTCCTAAATTAAA
CTTCCATTGACTCTTATCCTCTTTAATTCTCAACTAACTTAATTTTAATTTATAAACTAATCTTTTTCTCTATGAAGAAT
TTATACCACCAATGTTACTTCTTCTCTCTGTTATAGTCGTCCAGATCAACGAATTTTCTCCATGAATGATTCTCAGTTTT
ATTCACTTTCGTCCTCCTCATGCGACGGCTCCGGTTCTCCCTCCGACGCTGCTCCGGCGCCGGTAAACATTTCACTACTT
GCTCTTTTTTTCTTCAATTTTTGTAATTAACTATTGATTGTTTATTAGTGTAATTTTATGCTTATTTGTGTGAATATTGC
GGTTGTTGTAGTTTAAATCGATGTTTAACAGTGAGCTTGTGAGGTAAATTGTGTTGAATTTACAACTTTATAAAGTATGT
TTAGTTAAAAATAAGACAATTTTTTTTGTTAATTAGTGTAATTTTACGGTTATTTGTGTGAATGTGTGGTTACTGTTTGT
TTAATTTGATGTATTTACTAGTGTGCTTGTGGTTTTAAGTGCTTGAAGTATGTGTTGAATTTGCTAAAAAAAGTTTGAAT
TTTATGTTGTGGCTGTGGATTTTTAGTGTTAGATAAATTTGTAATGTTAAATTGCTTTGATTTTGTTGAATTTATGATAT
TTAATTTATTGTATTCTCATGGATATGATGGTGTTGACTGGATAAATATGTTGATTTGACTTGTTAATTACTGGTAGTGG
AAGAAAATGGTGTTTGTAAAATTAGTTTAGTAGAGAAATGATCTCATGAAAAGTTTATTTTTGAATAGTTAAAAGTGAAT
TTAAGTTCGTGAAAGTTGTATAAAAAAATTTGGAATGGCTCAAGAATTTTGGACATTTTGGAAAGGAAGTATGTATAAAT
TGGGATGACGGAAGTATAAAAGATTAGTATGTTTATCAGTACTCAAGATTTTAGTACTGATTATTCATTGTTTTGTGCTT
TCTATGAATGTTAAGTTGTTTGTCAATCTAAATTCATTGTTGTGCTTATGATGTCTAACTCATGTTCAAATCCTACTTTA
ATATTTTCTTCTCCGAGCACTAATATATTACTTAAATGAATTCAGCATCTTAAACCACACAAAAACCACCATATAAAATG
GAATCAGGCAGGGAGTACCGAGTACCAACTGAGTCCTACTTGTGCTATGCAGACATTGAGAAGTTTCAGATTTTAATTAT
TATTTATTTGTCTATTTGACTGCAGAATATGGTGGGGAGTAGTGCGAGTGGAGATGATATTAGATCTCGACAACTCACTT
CACAAGTTTCACGGCATTGGCGAGATGTGTTTTGGATGGGGGTATTCATGCTGCATCTAGTGTTGATAGGTGTGGCACTT
GCGGTATTGGGATTTAACAGGTTCAGGGAAAAGGATAGGCTCAAAATTGATAGGTTCACGAAGATGATCCTTGAGAATCA
GCCTGGTTTGACCGAAGATTTTTGGCCTTTCTATACCGTAGCTGGTGCAGTGGGAACAGTTCTGGCATGGGCTTGGTTGG
TTTTGCTTGGTTCAAGTGCTAGTAACATGATGAAGTTATCGGTTCACATCTTGACAACATATCTTGCTGTGATCAGTGTG
CTGTGTTTCTGGCAGAAACAATTTTTCTGGGGTGTTGCATTTGCTGTTGGTGCAACATTGCAGTTTTTGTACGTAATATC
AGTCATAGACAGGTATAGCTGAAAAGGATCATGATTTTTAAAAAATAAGAAAACAGAAAAGAATCCTGCTTTTATATGTT
TATCGGTTTCTATCTGAGTTCAATTCTCTTTTACAAGATGTTTAATCTTTATCCATCTGTTGGCCTAGTATTTTGTTTTT
ATTTCTTAATGAATATGCAACCTGTTACCCAAATTCTCCTTTCTGGAAAGTCAGCTTGGAGAAAGTTGTGTTGTTAGTGA
GATTGTATAAAGTGAGAATTTTTCTAATATTTGCTTTGTAATTTACATGTCTGTCTTCTGCTGGAGAATCATCAGATTAA
CTTTCTTGAAAGAAATTTTATCTGGAGTCAGCCCTGTCATCCTGATTTCAAATGAAACAGGTTTCAAAGTCTATACTAAT
ACAGCAATCATGAAGTTCTTAGGATAGAAAGTCATCCTGCCATTTGTAAGGAGGTTGCTCTCCCTGATTATAAGTATTTG
GGGTAGTTTTACGGATGGTTACTAAACTTTCACTTTATTGTGCCAAAGAAAAGTCAACTCAACTTTGTCTAAGTATAATA
AAAAATGTTTTGTTTGTTTCCTTCTAATGGCTTTTAGTGTCATACTGTACTTAGGATATGTTGAATGGCTTTATTGTTAC
AAAAAGTAGTTTAGTAATTTTTGTGACATTTTGGTAAAGTTGAGTAACTTTCGTTACCGAAAAATAGTTCAGTAATTTTG
GTACTATAAACTGAAAGTTGATTGACCATCCATGAGATTGACCCTTAATTAAGAAGTCTGAAGGAGACCTAGAAGTAAAA
GAATTTAGTATTCGATTCCTTTACTTCATATTTCCTCTTAGTAACTTCTAGGATATAGTTTAGATTGACATTGAAAAACT
TTATGGGTTTGACCTGAGGCAAATAAAAGCCTATCATAAGTGGAAGAATCCTCCAAGTTTTGAGCCATGCACCATTGGCC
CTTGAAGATTTCTCGGTTATCAAACAAAAATTGATTTCCTCATAAGCTCTAAACACAAAGCTATGGAGAGGTTTGTGTAA
ATTTTTTCTTAACTCTGGAACCGTAGTGTATAAAGAGGAGATTAAAGCTCAGAAAGCATATAAATAGAGAGGTCGAGATA
ATCTTTACCAAATAAGGAACTGCTGTATAAGTTTCAGTTTTGTGAAAATATTTCTTTTCCCAATTTCGCAGACTTCCATT
TACCATGTTGGTTTTACAAAGAAGTGTGAAGATGGTGTGCAGCCTTCCTGAAGTTATAGGAGTCTCATGTGCATTCATGC
TGGTCATGCTTTCATGGCTAGTTCTTTGGTCTTTTGGAGTAGCTGGTGTTGTAGCACTTAGTATCGGTGATGGTGGTCGC
TGGTGGCTACTTGTGGTGAGCTGGCAAGTTTTTGCTCTATATTTAATCTGGTTTTAGGGTTTAGTTTCTATCAAGTATGT
ATTGGTTATTTTGCCAAGCACATGAGCTGTCAATCGCATGTGTTTTGTACAGGTATTCTGTGTGAGTTTGTTTTGGACTG
GTGCAGTTCTGTGTAACATTATTCATGTAATAGTGTCGGGCATGGTGTTTCTCGTTCTCATTCATGGTGATCGGCAAGCA
ACCTCAATGCCTCCCAAACCATTGAAGAAATCCTTACGCTATGCTGTTACAACCTCATTTGGAAGCATCTGCTATGGATC
ACTTTTTACAGCCGCCATCCGGACATTACGGTGGAAGGTTGGTCAGCCTGTTCTTGTCTAATTGTCCATTATATTAACTT
CTCACATGAAGAGTAAGATTTTCTCTTACATATTGCTTAACTGCATGTATGAACAGTTTTGACTGATTAGTGGTTTCGTG
TAATGCAGATTAGAGGAGTCAGATCAAAGATTGGCAAGAATGAGTGTTTGCTTTGCTGTGTCGATTTCCTCTTTCATTTG
GTTGAGACCTTAGTCCGTTTCTTCAATAAGTATGCTTATGTCCAGGTAGGTTGTTAATAGTTTTAGTGCCATATTTTTGT
CTATTCTTGAAGTCGTGGTTGATTTTTCAATATATCTGTAAAATATGTCCCTTCTCTTCATGTGAAGGTTTTACTTCACC
CTCCAACTTCTGACCACCATTCAGGGATATCTCTTGTCCAGATAACTAAACTCCAGATTCACGTAATCCCTGTTCCTCCC
TGATTGTCCATCTATGCTTCCAGCTTTGGTACCCTCCATGCATAGTCACTACTTACTAAAACATGTAGCAGTTCCTTATC
TACAACTAAGCAAGTTGCAGTTCAGCACCTTGCCACCTCCCAGAAAGTAGTTTTCGGTAATTCCTTATAACATTTAAAAT
GAAGAAGATAACGACAATCGAGTTAACGATATACTTTAACAGACTTGGATTCACTTTTTCCAGTTGCTGAGCCATGTTTT
TCAATGGGCTTCAATATAGAAAGAAGCTAAGGAATTCAATCTCTACTATTATTACTATATTTACTTAAGAAAATAATTTT
GACCTTGTACACATAACATAATTTTCCAGCGAAGGGGATTCAAATGAACCCCCTTAACTCCGCCCCTGCTTATTCTCCTT
TATATCTTACCTAGTGATACTTTCCTTTCACTCATATTGAAAGAGACTGAGTGGAAATCCTCTCTTAATCATAGAGATCA
ATAGTCTCCGATTGGGTAGAGAGTAGCTGCTGCTTTGATATTGATGTCTCCAGTGAGCTTGACTTCGTTTTTTTCTGTAC
TATTCATTGTAACATCATTCATGTGAGTTATCTCCAAAGGGATGACTGAGTGGCTGAGGCACAGGGGTAATGAACCTGCA
GATCCAATGTTCACTTCCTAGCTACAACACTCATCATAAGCCTATCTGCTCTAATCCTTGAGGATCAGGACCAACACCTG
TACCTGTGGATTATAGCAGGCTGCGCCGTATTAGTTGAGATGTGCGCAAATTTGCTTTGATACTGCCTTAATAAAACAAC
ATTCATTAAGTTATAGTATTTGGTTGTTCTAGGATTTGTGAAATAGACAACATATTTGCCAAATGTGTGCCAACTCTTCA
TTAATCTTCTTTTCAGTGCAATGCACTTACATGTGTTCAATTTAACACATGACAAGTTAGTGATGAAATTTTGAGTATGT
GCTATATTCTGGCAATTAGGTGTGTAAGTATTGCATGCATGGATAGTAATTAATCACTGGAGTAGCTAGAGAGTGACACG
GTTTAGAAGTTACATCTCAAGTCTTTGTCTCGCTTAGGGGTGAGACAAGGATTTTAAGGAAAGATGTGATGTAAAGTGGC
ACATCCCTAATCAGTTATTTCTTTATGAGTAGTAATTCATGTTGGCTTTGGTCCATTGCTGCCCATAACAGATAAGAAAT
TATGCATTGTAGTGAATTTTTTTAAAAATTCACCAGAAGCAGATGTATTTTGTTAGTGAATTTGATGTCATTCAAACATA
CTCCTTGCAGATTGCAGTTTATGGTAAAAACTTTAATCACTCTGCACGAGATGCGTGGGAGTTGTTCCAATCAACTGGAG
TTGAAGCACTTATTGCCTATGATTGCTCGGGTGCTGTTATATTTATGGGAACTGTTGTGAGTGGGCTGGTAGCCGGAACT
TGTGCAGGAATTTGGACAAGGATCAAGCATCCTGACAGAGTGATGATGGTCGGTTCCACTTCCATGTTGATGGGAATGAT
CTTGGTAAGTCATAGTCAGCAGCCTTACCTCTCGTATTACTTTTAGTGCTTCGCTGTGAGTGCCTTAGAAAGTTTAGTGT
TTAAATGGTCCTCAAGTTCTGTAATGATCTGATGTTAAATAAAGATAAATGGAAGATCAAAGAAATAAGAATGGTGCTTA
ACTTTTATTTCCAAATGATAACCTTCATCAGCCTTCCCCATTTACTCCTACAAATCTACCACGTTCTTCCTTACAGGCTT
ATTGCTCACTTGCGTTCCCTCTGATGTGCTGCCAAAGTCGGAGTTCAATCTGAATATGCTTGAGCACCAATGAAATTTAA
CTTACTTTTACTGAGGTTTTAACACAGTAATAGGTGATACAGAGATGTTGCAGCTAAGGTCACACTTCTATGAACCAAAT
ATTAATCTAGTGAAATACACATCAAATTTTATTTTGGTACACAGTTAGGAACTGTTAAAGAGTTCCACATCGGATGAAAA
ATGATGGATGGTCTCCTTATATGGATTTGGGCAATCCTCCCGTCAAGAGCTAGCTTTTGAGGTAGAGTTAGGCCTTAAGA
TCCATTTCTTTACAGAAACTTTGGCTGAACCTTGTGATATGTGATCAGTGAATGATCTATATCATAAAACGCAATCTATT
CTTTCCTGATTATTAAAGTTCTTGTTGTGGGATGTAGTACTCGACAAGATAAACAATGATTATTAGTTGCCAAGTTAGTT
GCCTTTTAGATCACCACTACACACCATGGCACTTAATCTTCCCTATTATTTATGTCACCATGATATTGGTTTTCAGGTCG
GGCTGGCTACAGTTGTGGTGGAAAGCGCGGTTACATCCATATATATCTGTTACGCCGAAGATCCTGTGTTAATACAGAGA
TGGGATGCGGAGTTTTTCAACAAGTTGTCGGAGATGCTGCACCAGCGATTACAACACAGAAGTTCACGGGCAACTCAAGT
ATTCACTAGCAGATTCGATAGCCAAACGCCAGAAAATGCCGTCTGAATTTCCACCACTTTTAGAACATTCATGTCTTAGC
TCCTTGTCTTCATGTATTAGTATTTGATTTTGTCAATAGGTCTGTAGATAGAACTGGTCTATTTCCCATCTCAAAGGGAA
GGGAAATAGAGTACTTTTGAAGTTTGTCCTCTATCTTGAGAGAGAGAGAGAACACTTCACATCCCATTTGGGAAATTGTA
TTTGTGTTTATAACTAATGTATCGTTTGTTTCTTTTTAAGATTAAGATGTTTGAACGTGAATACACGAGATTATTTAATA
TGGTGTAAATCAGTGGCGGACCCAGGATTTTCGTTCAGGGTGTTCGAAAAATAAAAGTATAAACGTATATATATAAGCCA
ACAAAACAAAATTTCAAGAAAGTAGTAGTATTTAGTTTTAGTGGCGGACCTTTGAATTTTTTTGGGTTTAAAACCACACT
TTTAGCATGTTTTATAAAATAAAAAACTAAAAAAATAACGCAGGGATTCGAACCCTCAACATAAGGCTTAATTTTCAGGG
AACCTGCCACTGGGCTATCTCTTTCTTCTTGTCATTGAGAGGGTTCAAAATATATATCCACATAAATTCAGAAAATTACC
TTATATATACAGTGTACTTTTTTGCCGAGGGGGTTCGGGTGAACCCCCTGGAACCAACGTGGGTCCGCCCCTGGGTGTAA
TAGAAATTATTTGTTTGATGAAGCACAATCTTAAAGCTAACAATGGTGGTAGTCAATGATTCTTACCATGAGATAATAGG
GAAGGTCGATTTAATTCGAATCAAGTGGATGTCGGGAGACAAAGTTAAAAACACAATATTTTTTACCTTATACTTTGAGA
TTCTCCTCCATACTTATCAACAAGCTTGCTCCTTAATTGGCAATTTGGTTTGGCAATTATACATCAATTAATATGAATAT
TGTGGTAAACAGTAGCAAAGTAAGAAATTTCGTTAAAGGATGTTTGACTGTCCATCCTGAGTTATATGTGGCTATACCAC
TGGTGGTAAAATATGCATATTAATTATTGTTTTTTATTTAACGTGCAAAGTCTAAAATGGACAAGTAAAAATAAACGGAA
GCGGAATATGATATATCAATCAATGACACAAGACCAATACATAGCCACAAACATCAACTATTTTGTCCAATCTATGGCCA
CGTAGTTATAAACAAATCCTCAAAATGTCTTCTATATTAATTAGGCCTTTATATAACTGTCAGAACATCAGCAATAATGA
CATTAAAATTGTTGGATTTATCGTTTTTTGTAAAGAAATATATATTTTTGTGGGGACTTAATTAGTTAAAAATTGAATCC
TCTTAATTTTCTCAACCAAAAATATGCTTTAAATTAAATAAATAAATTGTTATTCGAATCTGTGAACTTGCTTGGATCTT
CCCATCAAATATGGACCACATTGGAATTCAACCTAGGAATTATGAAAATGTAAGTTTGGATAAGGACACATTCATTAACA
ATATTACATTAGTTTTTTAATTTATTTATAGAACCATCAAAATTCGAGTCCGCTAGTCTGACTAATTCAAGTTTGACATC
GCGTATGACTCAATAAAAGAGAAGCATTCTTCTTAGAATTTCTTGATTTTCGATGTTTGAAAGTTCTTTCAATTTGTTAT
GTATTTGAATAAGCATTACAATCAAGTCATATTCATCTAACATATTTCATATGGAAAAGTATGCATCTTTAATGTTGGGT
ATTCTTCTACAGTGTGACCTTACGGTTTATGTGCGTTCAGTGGCCTACGCACCAAGATAAGCGATGTAACTTTTGATTCA
ATCGAAATATTCAATTTCATTATTGAGATGCTCAGTTGACTCCTTAACCCTAATAAAAAAATGACTCATGCCCAATGTAA
TTTCATAGGTATATAGTATCTGAGAACATATTTTATCTTTTTATCTCATAAGAGTAGAGAAACAATTTTCAAAAAAACTC
CATTCAAATAACACATTCCAATTAAGTCAACTAACAATATAATATACACTCTTATCATTTTCTTTAACTATTTGAGGAAA
AAACAAAAACATTTTATTAACATTTTTCTCAATAAAAGAAAAGAAATAGTATTGCTATTATGAAGAAAATTGGAGAGGTC
ATGTGATAGATAGATAGAGAAATAAAGACATGATAAAGCCAAAGTAGAGAAAAGATTCACAATCCAGAAAAAGGCATTAT
GTCAGTAAAGAAGGGCCTCTACTTATTATCCAATTTATTACACATCCTATCTTATATTTAATTCTCCAACTCCCACACTT
CCAAGGAATAATGAACATGTTTCGTGTTCGAGATCTGAAAATAAAGAAATTAAACTCTCGATAGATTGTGAGTATCGTGT
CTTAGATCATAAGTTTGAGATATGCATAAAGTGAACTATGTCGAGATTTGCGTAAAGAAAGATATATAAAGGACTTTTAT
GAGTTTTTAATTTTAAATTCAAGACGAGCACGACCGTCCCTAACTTAAAAATATAACTAAAAAGGAAAAGAAATTCCATC
ACCTTCAAATTCCCCACCTCCAAAAGCTTTTCACTCACATCACCATCACATCATCTTTTGTGCCCTAAATATTCTGATAA
TATTATTTAATAACTTCTCCCTATATTATAAAAATAAATTATAAACTTTTCAACTCACTATTTAATAATACTAACACAAA
CACAACTTTCCAAGGACCTAGTGGTACTAGTAATCTAACAAATTTCAATTATATGAATGAATATTTAAGTACTGCATTAA
AAAGTACTAATATTTAGTTTGAATAATACAATATATTGCACTACTCATGTGTAGTCTCGAATAACTAATATTATAATAGA
ATTTCAATTTATGAGTTTTAAATTTTATAATGACAATTTTAAGTGATGATAATTTAAAAAAAAAACAAATACACTATTTA
AGTAAAATCTATTGAGTTTTGACGAATTTATGTGAAGGCAACTAGCTTCGATCTGCCCCTAATTATAAAATAATTTTTTT
AAGGGGTGAAAAAATGAAGATGAAACACAAAAAATAACTTATATACAATATATATGTATAGTCGACTATACATATTCTCG
CTCTAATATAACCATTTGAAATGTGTCTAATTTAGTATAAACATCAACATAGATAAATTTTTAACCTAATAAAAGGTCAT
GAATTAACTTTGTAGCTCTTTATTGGAGTACTTTATTTTTCTTATAAAAATAATTATATTCATCCATTTTTTCTAATAGG
GAAAAATAGAAAGTAAGAATAATCTGTTACACATTTGTTTTTTATCAGAAAATGACAATCACTTTTATTTTTATTTTTTT
TACCATATAGTAGGAAAAAAACCATTCTTTTTGTTTGTTAGTAAAAACAGAAAGTGAATTTTCCAGTTTTACTTTCTCAA
CGTGCAATATTGTCATAATATCTATTATTGGTAATTTTACGGACTTACACTTGCAGTTTTACTCACAGTAAAAAACCATT
ATAACACGTAAGAAACAATTTTCAAGAAAAGCCTGCAAATATATATATTTACACAGTCTGTGCAAAACACTGTAAACATA
AGAAACCTTTTTCTACACACAATAATTAATAATAATAATACTTAATAATCATAATGAAATACTCACAGACAGAACAAAAG
CATCTGTACTGAACAACGTTCTGTAGTTTTATTTTATTTTTATTATTTGTATTAAAGTTCGATTAAATTTGAGTTATGGT
GAGAAGTGTTATGCTAGAGGTGTGTGTGCTATGAACAAAGATATTTGTCATTTTCTCGGAAAATAAGCAAGGGACTGTTT
GTCAGTTGGTTAAAGTTATGTTAATATTAATAATATATGGATGAGTTATGAGTTACGAGAAAATTTATGTAATTTTATAT
ATGTATTGGTTATGAAAGATTTAGTTATACATGTATTAGTCATATAAATTTTTAAATTTCAAATCAAATAATGTATTAAC
TTTATATACGAATAACTTACTTCCTGGCCAACTACCAAATATGGTATTACTTAGGAGAATTTAATATATGAATAACTCAC
CTCCAAATCAGTTATCAAACGTCTCTTACGTTTATCATGTTAATATAATTCTAAAAGCATTTGTATATACACAAATAAGG
GAAATACGAGTAGTGGTGATTAGGAATTTGCGGAGGTGGGAATGAGGGTAATTGAGTGTAGGGTGAAGATGAGGCATATT
GAAGGTGGAAAGAATACGATCAATCTAGAATGTCATTAATTTGTATGTTGTTTTTACTACTCCCTCTGTCCCAATTTATA
TGACTTACTTTCCTTTTTAGTCAGTCCCAAAAAGAATGACACATTTCTATTTTAAGTAACAATTTGCCTATAAAATGTCT
TTTTTACCCTTAATGAAATGATTTACAACCACACAAATTTCTATCATTCATTTTGGACCACAAGTTTTAAAAGTCTTCCC
ATTTTTCTTAAAGTTTGTGTCAAATCAAAGTACATCATATAAAATGGGACGGAGGGAGTATTATTTTTCTGAAAAAGAAA
ATTTCAAGAATTTTGATCGATCGAAATGGACACACCCTAGAGGTTAATGCTGCTACTATTTAATAAATATGATTTTGTAT
TCAATATAATTCAAACTCAAACTTTTAATTAAGGATGAAACAATACTTATTATTTAAATCACGATCCTTTGATACTTGCC
TTTTTCCTCCAAAATAAGTATCAGTCTAAATAATCAAATATATTTTATTATTCTAAATAAATGTCATTTAAAAAAATTTA
AGATAAAAATTCATACACTTTTCAATCTTTACCTTTCTACTCCTAAATAAATTATATCCAATTTTTAAGAGTCATTTATT
ATATTAAAATAATTTAGTAAACTATATATTATACTATTTATTTATTTTCTTAATAAACGGCAAGAGTATAAAAGAAATGC
TACTAAAACTAGGACAAGTACTTGTGCTACAGGCTATAGCCCTTATGGTATTTCTTTTGCCTTGGGAAGTGCACCATTAT
ATTAAATATTTCACTTTTATTTCAACATAAAATCTATAACACTGTTTTCTCATCCAAATTAAGATCAGAGAATCTTATGT
TATACTCATAATTAATGAATACGGACTATAGTTATATCATGATATAAATTTTCAATCATTATATAAAATTGAATTTTCAA
GTTTTTTCTTCTTGTTTTTTATCCTGTATTTATACTCATATTGAAATTCGATTAAATCTAAATTTGTCCACAAAATTTTT
ACATTAAAAATAAATCTCACCCTAACATAAGCGAACAATTTTAATACGATTGCACATTAATTCATATTTTAAATTTTTTG
CATGTGTTTACATTTGATCATAACATAAATAAATTAACCACTAATTGAAATATATCGCTTTCTTTCCTTATATAGATTAT
TAGCATAATAAGCCGTGAAACTTCAGTCATATTCAATATATAATTAAAACAAACAGTACATAATGTTAGTGTCTAAGTAG
GCGTTTGGCCATGCGATATCATATCATGATATGGTATCGTGATATGGAATCAGTGTTTGGATATGCGATTTTACGCTGAT
TCCATCTCATGATTCCATATCATGAGAGGTAATACCATATTCTTCAAAAACCATGATATGAAATTATATGGTGATTCCAT
ATCATGATTTGAGATATTTTAATACAATAATTGATCCATGAGATTATATTTTGTTAAAACAACCTCACATTTATATATAC
TAACCATTTGTTTCATATGTAAATAAAATTATAATCACATCATTACTTTTTTAAATTTATTATTCTCACCGACATAAAAT
TTATTATTATCACCAACATTCACTTGAAACAATTAACCGACATGTTAAAATAGTTGCCGAGACAATTAGCAAGATGGCAC
CAACATTTATACAACCAAAAAATATGACTGGTGTACATTCCAAAATTCGACATAATACTCGATTTTGGCCTTGGTTTAAG
GTAAAATTTCAATCACATTAATAAATTTATTTTATGGCCTTAATAAGTGCACATTTATATTTTATGTGTAAGTTATTAGT
ATTTAGTTACACATTTTCTATCAACTTTGTTTAAAGAGATAGTAATATTTATTTTATGACTTTGCATTGTCTTGGAAACA
CTATTTTTATTACTCTCACAAACATTATTTTTATGAAGTGCATTCTATAATGCTTCCAATTTATTTTATGTTCACTAAGC
TAATATTGATGTATTTTTTATTTGGTAGGATTGTGTTGGTGTGATTGATGGAACATATATAGAAGAGGAGGTTCCTAAAG
CGGTGCAATAAACATATCGTAATCACAAAGGAAGAACATCACAAAATGTCTTATGTGCTTGTGATTTTGATATGCGATTT
TACCTTTGTTGCTGTTGCTGCTTGGAAAGGTACTGCACATGATAGTAAAGTACTTGAGAATGCACTTGTTGAACCAACGT
CACAATTTCTATTTCCACCACATGGTAACTTTAAATTACATCCTTAGAATAAATATTATTTATTTACACAAAGCTGTCTC
ATTTACGTCACATATGCTTTTAGTAATTCTTTATAAAACGTTTTTTGGTAGATAAATATTATGTTGTTGATGCTGGTTTC
CGAAACACAAAAGGATTTTTAGCTCCATACAAAAGACTACGCTATCATTTGCAAGATTACCAAGGAAGTGAAAGAGAGCC
TCAAAATGCAAAAGAACTATTTAATTATAGGCATTCATCTCTGCGCAATGTGATTGAACGGACTTTTGGAGCTTGGAAAA
ATAGATTTAGAATACTGAAACAAGGCATGAACCATTATGATATTGATACACAAGTGAAAATTATCATAGCTTGTGCAGTG
TAACATAATTATTTGCAAGAATACCAAAGTAGTGATGAAATATTTATGGTCTATGAACATGAAGATATAGTTGCGGAGGA
TATTGACCAACAAATGGCTCAAAGTAACAATATTGGTTCGTCTTCTCAGTCACATGATCGAGAAATGCAAGTTTAACGTG
AGGAAATTGTCCGTACTATGTGGGAGAATTATATTAAAGACTAGTACACTATAATGTATGTTCAATTTTTTTTTATTAAA
TTAAAGTTAGATGAAACAATTACTTAAGTGGATAACAAATAACTTTGTAATAATTTATTATGCGATTTTATAATTTTTTG
TTTATTTGATAATATTGAATAAACAATTGGGGCTATTTTAATAGTTTTACAACTTATGAAATTCTTATGTTTATGAGAAA
ATATACAACACAAAAATTTCATATCACATGTCCAAACAAACCTTCACAAAAAGGTCTGTTTGTTAAGTAATTTTTAATTC
TTCGAGAGAAGTATTAAAAACATTTTAAAACTTGGCCTAAATTATTAGTTTGATCTCCAAACTATTAATTGTTTTAAAAA
TACTATTATAGTACTTGACTAACTAAATTTAGATATACCAGCGATTTGTCACATGACATAACAAATTACTTCAAACTCTC
GTAAGAACATATGACTCTAAATAAAAATTCGATAAAAATGTTGAAAACACTCATAAACTTGACGAAAATTTTGAGGAGTA
TTTCATTCATATTGCAAGATTGGAGTTAAGTTCAGTTAGTCAAATAAAAATACTTATATTTTAAAATTATCAATAATTCA
AAGAGAAAACTAATAATTCCCATCTAATTTTTTCACTAATACCATAGCAATTTTAGCATGTGGATTCTATCCATTAACCT
ATTATATGACTAAAATATACTAATTGGCTTATTTGTACTACTTACTACTAAAAAATATTGGAATCTGTAAATGTGTTTTT
AAAAAAAGATTTTATTGGGACTCTAAAATGCCCAAATTGACAGAGGGGGTCAAATTTACAATAATGAAAAAAGCTGAGAG
GCTATATCTGAAACTCAGACGTTTATATTAAATTATATACTAGTACTACTATTACTATACTTTAATTTAATATAAAAACT
GTACTCATACGCAATCTCTTTCTTGAAAAATTTAGCTTCAAGAAAAATACAGACAATTTTTTGGGAAAGAAGATTTTTTT
TTTAAAGGTGTTTGAAGTTAGTGGAGAAGGAAAAAAAAAATGCAAGCTTTCAAAGCAGCAGCTGTTACTCTTAATAATAA
TAATAGTAATAGTAATAGTAATAGTAACTCTAATATGTATTGCCACTCAAGTTATTACCTCAGGTATCATATATATATAT
ATATATTTCTCTTGTTTTTTTCAATTTGATTTGTGCATGTTTATGTGGGGTTTGTGTTTTCTTGGTTTTTAAGTTCTTGT
ATGAGTGAAGGGGTTAAAAAGATTCAAATTTTATTGTACTGAGCTTGATTTTTGCATGTTTATGGAGTCTAAGTTCTTGT
TTTAGTGAAGGGGTTAAAAAGATTCAATTTTTACATGTCTTTTTCAGCTTGATTATGTGGGGTTTTAAGTTTTATTGGAT
TTTAAGTTCTTGTATGAGTGAAGAGGCATAAAAAAGATTCAATTTTTATTGTTTTGAGCTTTATTTGTGCATGTTTATGG
AGTTTAAGTTGTGTTAGTAAAGGGGTTAGAAAGATTCAATTTTTATATGTTTTTTTTTCAGCTTGATTTGTGCATGTTTT
TCTTGGTTTTTAAGTTCTTGTATGATGAGTAAAGGGCATAGAAAGATACAATTTTTATTGTTTTGAGCTTTACCATGTTT
ATGGAGTTTAAGTTCTTGTGTTTTAAGTTTTACATGTTTTCAACTAGGGGCGGAGCCATGTAGGACTGAGGGGTTCATTC
GAATCCTTTTTTAGCCATGGTTAAAATTATTCGAATCCTTTTTTAGCCATGGTTCATTCGGCTTCTTCACGTGTTTACTT
CTTCATATTTTGAATCCCTTGATGACAATCCTATTTATAGCTTGATTTATGCATGTGTATGAGGTTTTCTTGGTTTTTAA
GGTTCTTATGTGTTAAAAAGGATTAAAGATTCAATTTTTTTTGTGTTGTTATATAGAGGAGATGAAGGTAGTAGACTTGC
AGCCCGCTTTGCTGATATTGGAGAACTTGAACAGTCTACAGGATTCACTCAACAAGATGCTGTTGATTTAAGTAGAAGTA
TACATTTTTTATCTTTTATGATCTCCCCACCAAACAATATCTCAATTGTTTTTGTTATCTTTGATTGTGACCTTAAAAAG
ATAAATGTTTTGTTGTTTTTTTTGGTTTCTTGATAGCTTCTGTATATGGGGAAATGAGGCCAAACAATATTGGTGTTGTT
TCTTGTAACAACAATAACTTACACTTTGGTGAACTTAATACGGTAAGAGAAAAAATGATCAATCTTTGCAGTTTGTAGAA
TATGGTTGTTTTTTTGTGTTTTTGTATTTATGAGGTGAAGTGTTTGAAAATGGGAATTGCAGAGTATTGGTTCATCAGAG
ACAGGGGTGGAGACAGGAAAGTTTATGTTGCAGAAGGCACAAACAGGAATGGTGGGGGGTGGGGGTGTTGTAGGTGGTGG
TGGTGGTGGTATGGCATTGGGAAATGTGCAGCATTTTGAGAATTGGGGTGATTCTGGAATTGCAGACCATAGCCAGCAGA
CTGACACTTCAACAGATGTTGATACTGATGAAAGGAACCATCAGGTTTTGGCTTTTCTCTACCCCCTACCCCAAATGGAA
ACTGCATTTTTTTGACATTTAGCAATAGTTCATCCTTGTCTTTTTCTCCTTAAGGGGAGGGATAGTGCGATATGGACAGC
GGGAATCTTAGTTGCTCTATTGGTTGACTATTTGAACTTTCACTTTGTTGATGATGGTTTGATCCCCCTACCCCTATTTT
TTTTTAACAATGTGGTATAGATGGTGGAGGTCCATGTAGTTGACCCCAATGAAATTTGCAATTTTTGGCATTAAGCCATA
GTGTATCCTTGTTTTTTTCTTCTTTTTTCCCTTAAAGGGAGGGATAATGCGAAGTAGATAGTGAAGATTCATGTAGTCGA
CCCCAATGAAAGTTGCAATTTTTGACATTTAGCAGTAGTCCATCCTCGTCTTTTTTCCCCTTAATATGAGGGATAGTCGA
ACAGAATGAAAGGTGCAATTTTTGGCATTAAGCAATAGTCCATCCTTGTCTTTTTTCCACTTATAAGGAGGGATAATGCG
ATTGTGACTCACCAGCCCAAGATGTTCAGATAACAAAGTTCTTCCTCCGTCCTAATATATGCAGCAGTGTTTGGATTTCT
AGAATCAATAATAGAAACTTGAAACTCCAGTATAATATTTTAATCTCAAGATATACTGGAGTTCCAAGTTTCTATTATTG
ATTTCACACTTTTTTGGGTAATGGAGATGGTTAATTTCACTTATATGCGGTTGAACTAACTCAGCTTGGTAGGGTAGCAT
TAGTATCTTATGTCGCTCCAAAATCTTGTGTTAATGAATTCAATATAATATTGACTATTTTGACAAGCCTCTGTAAACAA
TATCTTTGGAATTTAATGGATTGTTGGGTTGGTAAGTGACTTTAAGAAATATTCTGTAAATGAACCTGTTGTTTTTTGCC
CTTGAATTTGTTTGATCGAATTAAGTGTATCGTATTTGCCCCTAGAGGGGAATGATTTGATATATTTTATAGCTATACCA
CCAACCCTCTATTATGAACTGTTTGCATTTATTTGATTTTGTGTCGTAGGGCCAAGGGGTTCAGCATGGTACATTAATAG
CTGTGGACTCCATGGACCTGTCCAAAGTAAAGCTTGGAGACCAGAAGGTGGTTGTACTGGTTTACTCTTATCTCTTTATT
CCAATGGTTAATCTATTGCATCGGTTGTTACATATTATTACTGTATTTACTTAGCTTACTTGCAGACACTTCGCAGGCTG
GCTCAGAATCGAGAAGCTGCTAGGAAAAGCCGATTAAGGAAAAAAGTAATTTATTCACCTTTTGCAATATTTTAAATGAG
ATTGATTTGGCACATTCCCATTGCTGATACTTTTCGTCCTTCCGACTATTATGTACAGTCTAAGTTCTGTAATCGTATTT
TGAGTTTAGCTCACTTTAGTTAGCAACTGTGTGGTGTCATATAGCTTCCGTCAGAAAATGTATACATCTGTATATGTGTA
CTTTGCATTTAGAATCATATAGATGCATACACTTGCAACAAACAGATAAGTGTTTGCTCACACATTACATAAGTCTTCAT
GACGTCCAGATATAGTTGAACACTATAGGTAGGAAAGACAGATGCAATTTGTGTAATAGTTCCACTGTTAGCAATTATGA
ATAGCAGGATATTCTTGCTTCGCATGATTTTATATCTTGCAGGGGAGTGGGGGTGGGGGATGGGTCGGTGGGGTGTATTT
TTTATTTATGCAAAATTAGCAAGATATTATCACACGTCAGGTGGTTGGCTGACAGCATTATATTGTTAAACATATGTTAA
GCTTATAGCTTAATGTTTAGGCTGTCTGCGATGTTGATCATTGCTGATCAGTATATTATACGTCTACTTATATATGCTTG
ATGTTTAAATGATTATTAGGTTTTTGTTTTGCACAGGCATATGTTCAACAGCTGGAGAATAGTAGGCTCAAACTGTCACA
GTTAGAGCAAGAGCTAAAACGAGCCCGCCAACAGGTATACCTCTTCCTCCACTACTTGCAAGTAGAGGGGTGTTTTATTG
TGTCTGTGATTTTGAAAGAAACTAGTACAGTTTCAAATTGTATGAAACTTCTACGTAGTTAAATGAATTGCTTGGATGCA
GGGCATATTTATTGCTAATGGATATGCAGGAGATCAGAGCATTTCTGCTGGTGGAAATGGTTAGAAAATTTCTGGCCTTG
CTAGCATTCGTTACATGTCAAATTTTCACGAGAAGATTAATGTTTTACGTCTTGTTTTTCTTTCTTCCGATTGAAGAACT
TATCATGAGTAATTTTGATCAATTAATGACCTGGCATGTGTTAGTCATGAATGGGGGGTAATTGTGATACTTCCACAGGG
GCATTGGCATTCGACATGGATTATGCACGTTGGCTAGATGAACATCAACGACTAATCAGCGATCTCCGATCAGCTGTAAA
TTCTCACAGGGGCGATAATGAACTGCGCCATCTCGTTGATGGAGTAATGTCACATTATGACGAAAAATTCAAGTTAAAGA
GTGTAGGTCTAAAGGCAGATGTTTTTCATATGCTGTCAGGCATGTGGAAGACTCCTGTAGAAAGGTGTTTCATGTGGTTA
GGCGGATTTTGTTCTTCTGAGCTTCTCAAGGTAAACTAGGCTCTTCCGTTCAACTACCGTACTATGTTTAAAGTATCATT
TCCTACAACAACATATCTAGTGTAGTCTTACACAGTGGGGTCAGAGGTAGAGAGGGTGTATTGTCAAGGAAAACAAATCA
AAGCAATCCAGAAAAAGAAGTAATGGCAATTGCAATGGGCCATTAACTACATCAAAATAATATGATAATCGAAGTACCAA
AATCAAAGGACTAGAAGCTATAGGAGTAACACTACGACTTAAGTGTCATTTCCTATTAGTGTTTTATTTTCGTATACTGA
TGTCCTGACATTGGAAATACAGATTCTTGGCAACCATCTTGAACCATTCACAGAGCAGCAACTCATAGGCATATGTAACT
TGCAACAGTCTTCTCAGCAAGCCGAGGACGCCCTATCACAAGGTATGGAAGCCCTGCAACAATTACTCGTTGATACACTT
TCATCTACGTCTCTTGGCCCTACTGGCTCAGGAAATGTAGCCGACTATATGGGGCAAATGGCAATTGCAATGGGCCAGCT
TGCCACTCTTGAGAGCTTCCTTTATCAGGTAACTAACCGTCCTCTGTTCAAAGTTCTTTACAACACTTGTGCAACAAAAT
TCACATTTATGCTTTCTTTATTGCTAGGCTGATCTTCTGCGACAACGAACTTTGCAACAATTGCATCGAATCTTGACTAC
TCGTCAAGCTGCTCGAGCCCTCCTTGTCATAAGTGATTACATGTCAAGGCTTCGAGCACTCAGCTCGTTGTGGTTAGCAC
GTCCCAAAGACCAACTCTAGTACGACGTACTCATCCCTACAAGGTTCCTCCTTTTCATAGTCATTTCCTACACCTTTGAA
ATTGTGAAGATTAGTCATTATATAGTAAGTTCACAACTTTCAAAAGTCTTTCACTCGGAATCACACAATGACAACGTATA
GTACTCGTGTACTATCTCGATCCACATTGCCTCGAGATATCTTGAGCACAATTAGTTATCTGTATACTATTATCTAGTCT
TAGCTATTTTCTTGTACTAGGTGTGTTAGTTACCTATTCGAAGATAGTCCTTAGTGAATCATCGTTCGTTGTATGTACAA
GTATCATCCTTCTGGCTGTTGGTTGCAATTGATGTTTGTTGTTTGTTAATGGAAAAAATTTCTCATATCTCTCTTTTTTG
TTTCCGTTTTTCGGATAGTATATCTTCTGGTGATCACAACAACAATATATTCCGTGTAATTCTACGATAGATCTTTTGGA
GATTTGCCTTTTAAATTCATAAATAAATTTAATAAATCTTTTACATGGCTAATACAATACATCAAAACTTCAGAGTTTAT
TTTTGATGATTAGAACTAATTATAGGATGATTAACAGTTTCCTGTTGACACTGGCTTGTATATTTTTCCTCTTTCAGTAT
TTTTCCTTCCTGCAGACAGAAATGAGAAAAAAAATAAGTATAAGCAATAGAAGATATACAAGGAAAAAATTGTTTAAATG
AGACTAAAAGTCTGTTTATCGAGTTTTTGAAAAGTCAAAAATATTTTTTTTTTCTTGAAAAGAGTATTTGAGGTGTTCAA
CCAAACTTTCAAGAAAAAATAAAGTATATTATAGTCGTAAAAAGTAATGCTCATCAACTTTCTAAATAAACATATTTTGA
AAGTTTGTTCATACCGATCGACTCATTTGGTAGAGTGTAATAGTAAAAATAATTCATATATAAGAGAAAAGGGAACATAC
TTGATTTATTTCTTCTTCTTGATTTAACAATATGTGGAATAAAAACTCCTGTTCCATTTAGCACTTCATCTCTATTTCCT
TTATTCCATAAATCCAATAACCATTTTGGAACTTTATTATAATCCTCTTTATCTCCATACCAATAAAATTGAATTCCTTT
AGGTTGTTGCAACACTAAAGATTTCATTTCTACTCTTTTTGAATTCTTGATTTGATCATTTGATTGTTGAACATAATCTT
CTTCATCTTCTGTTGTTAATATTAAAATTTGTCTTCTTAACTCATCGTAAAAATCGTCACCTTCGAATTCGTCTCGAAAA
GTTCCCATGTTTCTCTTGAATATTTCCATTGATGAATCCTTGAAAAAATAAGTTTTTGTTTTTTCTTTTTTTGTATATTT
TTTGAGTTTTTGGCTTTGTATTTATAGTGTTTTATGTGAGGAGAAAGGGTTTATGTGTTTGTGGTCAAAGTTAATAGTGA
TAAGAATTTGGTCTTACAACACGTCTACAAGTGGAAATAAATCTAAAGAATATGTCCTATTTTTTGTATGTTAGTCAATG
CTTGTATATTAACCTTATATTATTTTATATTAAAGGAAAAATGTTAAGATTTGTCTTTTTCTATTCTACGAAAAAGTTTT
AATTTTATGTTTAGTTATAAGTTTGATTCATTTATGTCTTTGCTTTTAGTAAGTTGTGGAATTAGTCAGAATTTGAAGGT
TATGAGTTCGATATTTTAGTTATTTCTGAGTTACTAGGTTTTAAATTAATATTTTATGCATATTATTTAAAAAAATTTAA
AAGACAAATACAAAATTTCAACTATTTTGTCGTATTGTGAAGCTCCGCCCCTACTTGTCGTTACAATTTTAGTTCGAAAT
CGCCCTTAATCACTAGGATGCTTGTTAAATTGATTTTTTTTTAATCACTAGGACAAATTTGATCATTTTACCTATTATAT
ATGAATTAATATACTATTATATAGATTAGTACAATAACATAGCTTCATAATAATTTTGGATTTTTCTTCTCTATATAATA
TAGGTCCATTATTAACTACGAGGATAGGGGAAACAAATTCAAAGAATATGTTCCATTTTGTATATTAGTCTATGCCTGTA
AATTAAACACTAATTATTTTAATTAAAGATAACTTATTATAATGTTTACACTTTGAATTTTCTTCATCTATAGTCGTATA
TTGTTTGAATTTAGGTCAATTAACATGTATTAGTGGGCCCTTTATTCTGAAGTAAATTATTGTATTAGTCCACAAAGTTA
TGAAAATGATACTCTACTCAACCTAGAAGGATTTGTATTTTTTTGACTTTTCAAATATGAACTCTTCACCATTAATGTCT
TCTACCCACTTGTGATAGGCAATTAGTGTTGAAAACAAATAGTTGTGTCTTGTTTGGGATAACTTATCCCACCATTTATA
CCATAGTGATGGGATAAGTTATCCCAGGATAACTAACCCGGGATAACTAGTTCCCAACCAAACGACCCTAAAAGGTTTAA
GTTATATTTTCTCCGCTTCAAAATACTTGACCCGCATATTAAGAATAATTTTTTGATTGACTTTTCTGATATGTAAGTCA
AGACAACTTTATTATATTGATAAAATACACTTGTAATTAAAATTTTCTCAAGGGGTGTATCAGGTCAACATAGCTAAGTA
ATATGAAATGAAAGAAGTATATATTAACTATGATTATTGAAAGGGGAAAAAAGGGTCAAGTTTACTTGTAAACTATTCGA
AAATGGGATAATGTTGTCTTTCATTTTAGGTTATAATTCAAAAACACCCTTATCGTTAGTCAAGTAGCTCAAAAATACAC
TTGTTCCTAGTGATTTCTCCCGCTCATATGGAAAAATGTCAGTTTTACCCTTTAAATATTCGAAAAAGACAATTTCAATC
TCCATCAGTATATCAATACATTAAGAAAGGGAATGTGACGAACAGTGGTGAATTCGTAATTTTTATTAAGGAGATTAAAA
ATATAAACAAATCTTTTCACAAATATAAAAATAATAATTATGAAGTAGGTTAGAATAAATCTCTTGCACGGCTCCACCAA
TGATAACTCTTGCAATGTTAGATTTTTAGTCACTATCAATTCTTGGTCAACTTTATCAACCAATGTATTTTTCAAAAGTA
TTACACTAATGTTTGTTAATTGACACGATACAACTATACACTAAAAATCAATTAGAAGAATCATTTTGAAAGGTAAATAG
ATGGGCTATTAGTTTACCAATTTAGTTTGACTTGTTATTTGTGTTTTTAGTGGGACATCCAAACGCGGCTTTATGATTAG
AATTAGTTTTTCAGTTATAGACATTTGGAGTTTTGTAAAAGTGACATTTTAGTTCCAAAATTATCTTGACTTGACTTTTA
GTCTCCATTTATTTTTTTATTTGTAAAAAAAGGGGTATTTTTCTTCCTGCATTCCACTTCTTGAATTGGAATATTCTTTA
CATATATTGGTACTTTATTCCAATTAATAATTATACTAGCTTGTTCAAAATATCTTGGGTTAACCGTATTTAAATCCCTT
GGTTGATAATTCTGATTATAATCTTTACGGTATTCGACTAAACATATTTTTGTGATCTCTTTATAATAATTATATCAATG
TAATTTCGTAAGTGAATTTTAAGGAATGTGGTGTATAGTTTTACCCTTATCTTGTAATGATAGATTAGTAAAGCATATCG
AAGTCAAGTATGAAAAAGATATACAGTAATGAAAGAACATGCTAAAAAATAAAGGAAAAAAGAGAGTAGTAGTTTTTACA
AATAATACGGTAAGAGAAACAAAGGAAACAACATGTAATAATAAAATCGAAGAACAAGACAATAAGAAAATAATAATAAC
AATACTGGTAAGAAAGCTAGACAAATTTCGACTAGTTACTAATAATCTTCTACCTAATCATCGACCTCCATAACCTCCTA
TCTAGAGTTACATAAATACTAACCATCTCACTGCTTTAATTAATTAAATCTTATCTTAAGTTTGTATTATTACTCCATAT
TTAACGATAAAATAATTTTATAAATAGTAAAATATGACATATTTTCTACATAAAAGGATTTAAAATACACATTTTAATTA
ATTGAAAACTAAATCGGCTTACAATCATATATCCCTAGGACCAAATTTTTTTTTACCAATAACTTATGAATAAAAAGTGC
TATTATCCCAAACATCTTTCAATTCTAACCAATTTCAAATTATTATATTATTGTATTGAAATAGTGGAATGACACCATAA
TTAATGATTATAGAACGAATCCAAGTGTTGAATATCAAATCGCAGAATGACTTTTTTTTTTATCTCTATAATATGCTTCT
TTTGTAAATAAATTTTATTATCTCTGTCGGAGTCTTCGATTAATATTAATTTACGCCGCATAAAATTCATGAAAGGGTTC
CACTCTGTTTATACAAAAAAACACATGTTTTATATTATTATGGGATAGACATATGTACAAAATACATGTGATTAATAGTT
AAATACAAAAGCATATAGTGATTAATTATTATTTGCATATATAATAATAAATGTACAACTTGTCTGCTGACCAGACATTA
ATCTTCACACATTGATTATCGACGATCTTAATTTCTCAGCAAGAAAATCTGTTGTTTCACAAAACTCATCATTCATCTGT
AAAACAAAAAATTAGGAGAGAAAATAAATATTATCATATATAACAAATTGAAATATATTTAAAACAATGCAATTAATGTA
TTATGAATTATGATGTACTTCATTGACATTCATGAGTATGAGATAAATTATTTAAAAATATATATTAAGTAATTCGTTTT
ACACAAATATATAATTTTTACTAGAGATTATTGGATTTGGATTTTGTTGAACCTGTAAACTATACTGACATAATTGATTC
GCTGTTGCTCACCAACGAATCGAATATCAGTATGGAGTTCATTTGGCAAAACTAAATTTCACTATTTAAGAATATTTTCA
TCAAATATGAGTTGACATGTGATCGAGCTGTGGAAATAGTCACTAATATTTGTATTAGGGTAGACTGTCGTCTGTATATA
TCATAACCATTAGGGTACAATCCTTTTCTGAATTCTACTAACGCGTAAGATGGAATTCAAACCTGAGCAATAACTGTGAT
ATGCATTGAGGTGGTGCCAAATGGCATGAAATTGGTGGTCTTGATAGTTAAATGAAGCCTTTGGATCACACTTAATATTT
CATCAATATTTCCTTTTTGTTGGTTTTTGTATAATAATATTGTAATGAGCAACTCTTTTTCTAAACTTTTTACTTCAACT
TCTGGTAATAAACTACTCTTCTTCATCATGTTTATGGTAGATTGATGATCACCTTGTTTTGCCCTTTCACCAAGTTCTCT
AATGAGAGTGGCTGCTCCTTCAAGAATTGATGCCTTGTCCATCTATCATATAATAATTTAACATGTTTCAATTAATGCGC
GGATATAAAATTTGAATATTATGTATTGGAGTTTAAAATCATACTTTTAAGTATTTAGTGAATTTCGTAACAATAAATAC
ATAATTTGAGCCAAAATTATTAAGTCTGAATGAGCTACTAATATTATATTGCATGCACTTATATCTAATAGTTACCATGC
ATTTTATAAATTTAGTTACTCAAGATTGAGGTTTTGGAAGGTGGTTAATTAAACACCCCTCAAGAGTTTTGAAAATGGAA
AATATTTTGATAGGAAGTGTATTTTTTTCCTTATTAATTAAATGTTATTAGATAACGACTAATGAAAGGAATAATAACGA
AATGAAAGTTCATAAAAGGGAAGAAAATTCATGTCAGTCACCAATTTTTATTATTATGCCCACAAACTTGCCATAAAATG
GATTATACACTATTCAAATTTAAATTAATCGAGTCAGTACGTACCTTGTTGAGGCCAGGAATGAGAGAGGCTAAGGAAAC
AAACAACTTAGATATCTTCTTTCTTCTCTTTCTTTCAGCTAACAAATGTTCATGTGCTTGCTCCCCACTCCTTCTTTCTC
CAAATTTTGCACCAATAATACTATTATTATTTGAGAAACTTATAGTATTATTTGCCTCTTCCTTTGGGATTAACAAAGAA
TTTTCAAAATTATTGTTGAAAGAAATTATGCAAGCTAAAGAATTTGCCTTTTCATCTTCTTCTTTATGAAGTTGTTTTCT
TGATGTCTCACCATTATTATGTTGAGAAAAGATGAGAGCAAGATCATCCATTTTTTTGAGAGATTATTGGAGAAATTAAA
GGCCAAGTTGTATATTTTGTGTATCTATCATGACTTTAATATATAGTGCTACAAAAAATAATTTCATAAAAGGGAAGATG
CAAGTTGTTGATTAAACGGCCATGATGTTACCCCTTAACAATATTAATATTAATAATCTACGTAGCTATTTAATTTCAAA
GGTATATATATATAGTTTTAATCAGGGGCGGCTCTAATAAATCGGTAGCCTTAAGCCAAATCCGAATGGAGGCCTTAAAT
TCAAATATATATTTTTATGAAGTTTATTATAACTAATTATTTAATTTTTCTTGAGACATAGTATTCATAATTTGTCGAAC
TTCTATTACTTCTTTGCTCTTTTATGAAAAGATTTTATTTTCTATAAGTAATACTCTATATTTTTTTTTAAAAAAAATAC
TTATAACCTATTATTTTTTTTAAAAAATGAGACCCCTCAAATTTTGAGGCCTAAGGCAATTGCTTTTTTTTTCCCAAAGC
TGTTGAACCTCCCCTGGTTTTAATTTGTATGAAGTGTTAACTTGACGTTCACCAAAACATTTTTTTTATTTGTCCATCGT
ACTAAATTATATTATGTATTTTTACTTATGTTATTCTCTTAAACTTATTGGAGTATATATTAATAGTCAATTTCAAATTT
TCAAAGTATAGTAAATATGAATAGTTACAACACATGAGAGATTGATCCGACTTGTAATTCACTTATGACCATTTGTATTA
CTATAGCTTGCCCTTAGTGAACAGAGGGACACTCTTTTGGGAAGGTGTTTGACATAGGGTTTAATTAAGAAGTAAATGAA
GTTTTTTTTTTATTCTTCTGATCTTAAATATGTCATGACATTTTGAAGACCTAAAAAACTTATCATCAATGATAAAATTA
AAACTTTTAAATTAAATTATTTCTATATTTGAAAACCTTACAACACTATTATTATTATGATTTTTTTTTTTTAAAAAAGT
GTTACGTAAATTATTGGTAGAAGCAAAAAACCAATAACTTTCTTTTATATTTAATTTCATAAATTTTGTTTTATTATATG
TTTCGTTTCAAATGGTGCATTGATTAGGGAGCAGGCGGCTAAGGATGTTTAGTTGGATTGGGACCATACACTAATTATAT
ATTACTATTATCTTAAGTTTGTAATTAATTAATCTAATTAAATATTAATCGCATATGGACATGAAAAGTAGTCATATTTA
ATATTTGTAAATAAAGTCTAAAGTCATACATGTTGCCAATCAATTATCATGGTATTCAAAAATACTAGGAACATTTGATA
CATGTATGATGAGTAATATGATTTGTTAATTACCTACTAATTTTTCTTTGATTCTTTTCGTACCTAACTTAAAATTAAAC
GACTTGCATGCCAGTATAACATAGATTCAAATTATGCATCTTCCACTTATTTGTTATTGACTTTTGAGATAAGAAAAAAA
TAATATATGTGATCATCGATGTAGGAAGGTCAATTAAGCGAAACTCTTTTTATTGTGAAGTAGGGTGTGTTTGTAGAAGA
ATTGAAATGTTTTCTTAAAAAATAAATGAGTTTTTTTTTACTTATTTAATTTCTAATATTTGATACTTACAACAATAATA
TCATATCAGTATAAATTTATAAGTAGGGTCTTTGGAGTTTTTTTTTTGATAATTAAGTACAAAGAAAAATAAATAAATAT
CTCAAATGATTATATGAAAAGTTATAAATTTGAGACTTGGAAGTATTGACGAAGAGAAGATAATGAATTTGAAATGTATA
TTTATAAAGCTTATTTTTCTACTAGAAATGTCATCTCCCTAACTTGAATCAAATATAACTATGTTCGGAGAAATTTCAAT
AGTTCAATAGATTAATTTCATGAATTGTCATTTTATTAATGAAATTTCGATTTTTCGCCTTGTATTCTCTTCCTTTGTTT
CCCCTCCCCCATTCCCTTTTTTTTTTATAAAAAAAATATGACTATGCTCTGTCACGTCAAGTCAGAAAATAAAATAATGT
AGATAATTTATTTAATCATACTCTATGACATTGCTGACGGTATCCAATGAAAAATGCTTACATCAAAGTAACTAATTACT
CATATTTTATTGACAAAAAATAATGACAAACAACATGTGTCATTGGAACTAAAATACATTTTTCTATATTTTAATATTAA
TATTACTCCTTTCTCTTCATTTTTATTTGTCTAAATTGTGTTTTTAGAGTTAATTTAACTAATCTTCAAGTTAAACTAAA
TTAGGGTAATCTAAAATTTTGAATATTGGAAAATTGTATAAAAAGATATATCCTTTCCATATTAGTATAATTGAAAAAAT
ATCTTAAAATATTAGTTAGAGTTTATACAATTTAACCTTTTTTTTGAGTTTCTCACCCAGTGTCCGGAGCTCACATTGGA
GCTCCGATTAAATCTGGATCGCACACTGCAGGGCCCATTCAAGGGTCGCACTTCCAACAGGATTTTCTCCATACCCAGGG
TTCGAATCTGAAACCTCTGGTTAAGGGTGAAACACTCTCACCAATGCACCACAACTCATGTTGGTTATACAATTTAATCA
ACGAAAATATGTTTTTGTCCAACAGCAGCCGCCAGACGGCCCCTCCGTATAATCTGAAAGACAACAAAAATAAATAAATA
ATTACCATCAACCTTAATTAGAGGCTAAATCCACCTAATTAGCAAACAGGTCATAAATGGTTTTATTTAATTACCCCATT
CCCATATTAGTGTAAGTTCATTAGTCATATTTTTATCAAAAAATTAGATAAATACACAACTTATTTCATCATATTTTTTA
AAATTATAATAGATAAATCATTAAGTATATATATCACTCAGAAGGTCACTCAATCTATCAAAGACTTATTTTACCTTCTA
AATTATAAATCTTTGCCATTTTTTATTTTACTTTTCAAATATTATGGAAAGAGCAAATGGTGAATCAAATTAGATAGATT
TGGGGGTTATTTTATAACCCTTCTTCGTGTGAAGTAATATCATAAATTAAATTTAGTGATATTGGAACTCTTTGTACATT
ATGACTTATGAGTATTACATTACACTCTATATAAGAAGAGGGAATAGCAGGCAGCAGACCGTCAACACATCTGCTTGGCT
GCTGCTCTTTATTTAAAAATAAAAAAACGGCTACATGCTGCCTCCAATAAAAAAATGGGGAAAACGGCTATATGCTACCT
CTTCTTTATCCCATGAAAAAAAGTGGAATTCATTTAATATTTCAACTGTAAACTTACTTTCTTAAGATCCTTTATAAGAT
GGGGTTATGAATATATTTTATGAGCTTCATTTATATTTTATATTTATCATGTTTATTTTTATTATTTATTATAGTTAATT
CTTGAAATTCTATCGACCAAATACCACAAATAAATATTACAAATTTCAAATAACAATGATTGGGCCTGTGCGAAGCACGG
GATTCGTCAACATATGTGCTTCCCGAAATTTCTACATGAGGACGTTTTTGTCCATTACTTTTATTTTATAGCTTCTAATG
TTCAGCTTGTTGCAACTTTTATGACTTTTTTGAAATTCTCTGACATAATTACCCTTTGGTTACCTCATCTATTGTGCTTA
CGAGTGATACTTATTACCTCATACATTTTTAAAGTTTTTCGATTATCGATTACTGTAACTTATAGTACTTTTTATGTAGT
TTATAAATATATAAATTTCATTTAAAAAAATTGAAGATGTCATGCGCAAATTCTCGATCAAACTTAATTGTTTGACTCTC
AAAAAGCAAAACGTGTCACATAAATTGAGACAGAGGAAGTAATTGATTTTATTTGAAAATTGAAAACTAATTTTACGTTA
TATTTCGAATTTAAAAAATAACTTATAGTTTGTTTGTTAGCTCACTTTTAAAATAGCATTATATTCAAATATAAATATTA
TCCACATATTATAAAGGAAAACTTGCATAGATATCCACTATTAAGAAAATATTTATCATTGATAGCAATAACATATTCTT
TTTCATTGGACACTTATAATACATTTATAATACAATTTTAATACATGTTAGAGAGAATAGTTTATAAACGCATATGATAT
AAATTTTATTTATGGATAATACGTTTATCATACACTTATAATAATTATAATACAATTTTAATAAATATTAGAGAGAATAA
TTTATAAACACATGATACAAAATTTATTTTTGGATAATACATTTAAATGTTTTTGGATAATACGTTTAAAAAATTTGGAC
CAACTAATTTATGAAATTTTTTATGATAAAAAAAAATATCTTAAATATTTCACATATATTATTATGCACGGGCTCTCTTT
TACTAGTATATAATATAATAGCTTATATAATTGAATTCATTTTATTTATTTATTTATTTTATAAAAAAAAAGAGCATAGA
TTATGCTGATGTGTGATTAGGTTCTTGGCCCAAACTCCAAACCATTCAAAGGGCCAGGCCCATTTTAATGGCCATTTATA
AGTTTAGCCCAATTCGAGCTGATATCTAGCCCAAATTGGTCCATGAAAGATTTTCAAGAAAACATTTTTTATATGATATG
TTTTTTTTTTTTTTTTAATAATCATATGATATGTTATATATAGTTATAATTAAAAAAAACAAAAAAATTCTTAGGTATTT
AAAAATTATCAAAGAACAAATAAAGTCACCATAAGAATTGGACGGATTGAGTTTTGTCTCGAATTTTAGCCTATTTTAAT
CCAAATAACTTTTGAGTGAGTCAATAATTTGCCCAGTTATAAAACCCTACGAACGCAAATACCTCAAATACCGTCTATGG
CCACGCCGGCCAGCGGTCAGCCCCCCACTGGGGTTGGTCTGCCCACCATAAACAACCCTACCACCACCACTAACAATCTT
GATTATGTTGCTGCAGTACATAATTCAATTGGCCCACAGGTGGCGGAGCCTATAGATATTAAACCTATTATTTTTTTGCA
TGGGGAGCCAACGATTACATGGACAAAGAAGGAATTTGAGAAGTTAACAGTGAGACAAAATCTCCAATATGCTGTGGTAG
CTAAATTTTCCTATGGACGTCCTGATCTATATGAATTGAGGAAGGCAATTCCAATCCAATTGGAAATTAAAGGACCATGT
AATATTGGTTTCTTAGAGGAGAGGCACATACTGATTAGATTATCATTACTAGAGGATTATGCAACTTTGATGTCTAAAGC
TTGGGAACTCAGAGTAAGGAATAGGTATTTCCCCTTAAGATTCTTAAAGTGGGATCCGTGGTTCAACCCAGAGGAGGAAA
CAACCATTGCCATTGCATGGATTTCGTTCCCCGGATTGCCAACTAATTTGTTCGATAAAGAATCCCTTTTTTCTTTAGCA
ACAGTTGTGGGGAAACCTCTAGTGATTGACAAAGCCACCAATAACCAAACCAGACCTAGTTGTGCGAGGGTTAAAGTGGA
AGTTGATTTGCTAAAAGAACTACCAAAAAGAATTCAAATCAATTGTATAGAAGAGGAGATGGGAACAGTCAAATCAAAAT
GGCAAAAAATCCACTATGATTATCTTCCGAGATACTGCACACACTGTAAACTTCAAGGACATGATTTACAGGGATGCTGG
ATATTACACCCTGAGCATAGGCCAAAGAGAGAAGAAAAGCAGGAAGATAAAAAGCTAAATGACAACGGAAAAGAAAAAGA
GGAGGAGGACAAAGGGAAACAGATACTAAACGTGAATGGGGTGTTTAAGAATGGGAAGTTGATTCATGAAAATTGGAATG
TGGTTCAGAATAAAAATAACAAGAATAAGTTGCAGCATGACCTAAACCAGAAAGAATATGATACCCAGCAAAATCACAAC
AACAAGAATAAGGATCACAAGGATAATAAAGGTGACAAAGGAACGGCTATCACTAATAAATTTGGGACTTTAGTGCATCT
CACAGATGATGAGCAAGATGGAGCAGAGAAAAATGCAGAAAGATCAACAAGTGATAGCAACCTTAAAGGTGAAGATAAGA
CTAAACAATGGGTAGAAGCAACTTTTGGCAAAAGTCATAATGCAGCAAAGATAGCCAACAGTCAAAGTGAGGATAACAAT
AATCAGAGTAGCAAAAATATAGAAGATGAAGTAACCCAGAATACCGACAATATGGGGAAACAAAAGATACAGGAAGAAGA
CATAATACAAGAAAAGCAACAGAATACAGAAGAAACAATAGTTAGTGAGGATACAAAAGACGATTTGCATATATTTGAAA
AGGTGCTTGCAGATTCAGGCAGCCCACAAGTTGTGCTCACCCCCCAAAAATCACCAAATAATAGCTATCCAGCAACACAA
GGAAATCAGGACCCTGCAAATTCAACAGAAACAGCTACATCAGTAGTGGCAGACACACATCAGGGTAATCAAGACAATAG
CATAGAAACTCAAAGCAAAGACAGAGAGATAGATAGAATAGAGGAGAACAGTAGTCAGATAGGGGCAGATAATCAGAATA
TAATAACAAATAAGACAGAAAGTCAACCACAAGGAGAGCATAAAAATGAAGTCCACATTGGAGATGATGATGAATTGGAG
AACAGTGCAGTAGCAAATCAAGACAATAACAAAGGAGATCTATCTCCTAGACAAATAGCAAAAACAAAGAAAGAAAAGAA
AAATGCTAAAGGAAGAGATAAAAGTGTACCTCCAAAGGCAACGGGAGGTATACTAACAAGGAAAGCTCATGCCAACACTA
TCTCTCAATGAATTGCTCACTTATATGGAATATAAGGTCGGTTAATTCACAACAGGCCTTTGAAAGGGTAGTAATGATGA
ATAGGCAAAAAAATTTTAACTTCATAGCCTTGATGGAACCTTTTCAACATTATAGACACATTGACATGTATAAATTATGG
TTAAATATGGAAACAGCTTGTCATAACTTAAATGGCAAAATTTGGTTATTTGTGGAGGATAGATTTCAGATGGAAGTACA
GATGGACACAGAACAGTTACTATCATTCAAACTCACAGATATTGATGATGGACAGGAAATACATGTGACACTAGTATATG
CTAGCACAGATAGACGTACTAGAATAGCTCTGTGGGATGATCTATATACCATTGCAGCAACTATGACTAACCCATGGTTA
GTAGGTGGAGATTTCAATGTGATAATTGATGATATGGAAAAGTATGGGGGATTGCCAGTACAATTTAATGAAACTGAAGA
CTTTATTCACTGTATCAATATTTGCCAGTTAACAGACTTGGGTTTCAAAGGAAGTATGTACACATGGTGGAATGGTAGAT
CAGATACAACCTGCATATTTAAAAGACTTGACAGATGCTTGGGTAATCAAGCTTTGCAGGATTTATTTCCTAATTTAGAA
GTGGAGCATCTTATCAAACAGGGTTCAGATCACTCTCCTCTAGTTATAACAAGTGGAGCAGATAGAAATCCAATCAAGAA
AGCATTTAGATTTCTAAACTTTTGGGTGGAACATGAAGCTTTTCAGAAAGTTGTAGCAGAGAACTGGCAAGAAGATCATA
GTACTGACCCTTTCTTTAACTTTCACAGTAAACAGAAAAGGGTGAGTAAGGCACTATCTAAATGGAGTAAGGACTCATAT
GGAGACATATTCAGACAGATAGATACTTTGACAGAAGTGGTACAGATCCATGAGCAAGAATTTGAGAATCATCCTACAAA
CACTAATAGAGAAAGACTACAGAAGGTGCAGGCTGATTTAATCAATTTATATGCAGTAGAGGAAAAGTTTTGGAAACAAA
AAGCGGGAATGCAATGGTTTGTGGATGGGGATAGAAACACAAAATTTTTCCATGCACATGTTAATGGAAAAAGAAGAAAA
TTGCAAATAAAAAGAATCCAAGATGATAGAGGAAAATGGTTAGATAGAGAAGAAGACATAGCGCAGGAGGCAATCAGATT
CTACACAAAACAATTTACAGAGGAAAGACTTCCAAGTGACTTTGACATGCTGCAGTATATACCTAAGATGGTATCAGAAG
AACAAAATATTGTACTTAATGAACTACCAGAGGAGGAGGAAGTTAAGAATGCTGTATTTGGACTAAATGCAGAGAGTGCT
GGAGGACCAGATGGATACACCGGTAAATTCTATCAGACTTGTTGGGGTATAATTGCAAAGGACATGACGAAGATGGTGAA
ATCTTTCTTTTGTGGGCATGAGTTGCCTAGGTACATCACATGTACGAATCTGACACTAATTCCAAAGAAAAAAGAAATCA
CCACTTTCTCAGATATGAGGCCTATCAGTCTAAGCAACTTCACCAGCAAAGTGTTTTCTAGAATCATCCATGATAGGTTA
ACTAAGCTACTGCCAACATTAATATCACCACAACAATCAGGCTTTGTTAAAGGCAGAAGTATTGTAGAAAACATCTTACT
AGTTCAAGAGATAGTTCATGATATTAGAGTAAGGGGTAAGCCTGCTAATGTTGTTATCAAATTAGACATGGCAAAAGCTT
ATGACAGAGTATCTTGGATATTTTTGACTAAAGTGCTCAGAAAAATAGGTTTTGGGGAGATCCTAATAGATATGATTTAT
AGAATTGTATCCAATAACTGGTACTCAATACTAGTTAGTGGACAACCTCAAGGGTTCTTTAAGTCCACAAGGGGAGTAAA
ACAGGGTGATCCCTTATCACCAACTTTATTTATCCTGGCTGCAGAATGTTTATCCAGAGCTCTTAATGCACTTCATTGTA
GGGATGGGTACAAGGAGTATGGAATGCCAAAGTGGAGTCCCTATGTGAACCATTTAGCTTATGCAGATGATACTATCATA
TTTGCATCAGCAGATAAATATTCTTTAGAGCTGATAATGAACACCTTGCAAAAGTATGAGAAGGTAAGTGGACAATTGAT
TAACAAAGCAAAAAGTGCGGTCTTCATGCATCATCACACCCCCCAAGTTCTAGTGGATCAGGTATATTCTGTGACAAAAA
TTCCAAGGAAAGATTTTCCTTTCACCTATTTGGGCGTGCCAATGTATTATAGCAGGAGGCAGAATATTTTCTACAAAGAA
CTTTTGGATAAAGTCCAAAACAGATTGAGTTCTTGGACTGGAAAACTCTTATCTATAGGAGGAAGGACAACTTTGATAAA
ATGTGTCCTGCAGAGTATGCCTATTCATTTATTATCAGCATGTGACCCTCCAGCTGGAGTCATAGCCCAACTACACAGAA
TGTTTGCTAAATTCTTCTGGAGCAACTCAGTTGGAAACTCTAGTAAACACTGGGCCACTTGGACAACATTATGTCATCCA
TATGAAGAAGGAGGAATGGGTTTCAGGAGTCTTCAAGATATATCTAAAGCATTGTTTGCAAAGCTATGGTGGAACATGAG
AACTAGAGAATCATTGTGGAGAAGTTATATGAGCAATAAATATTTGAAGAAACACCATGCAGTGGTAGTACAAGCTAAAA
CAAGCACATATATCTGGAAGAAAATGATCAAAGGCAGAGAAGAAGTAGAACCTGAAATCTGGTGGTCAATTAAGCAAGGT
AATTCTTATTTTTGGCTAGATAACTGGACAGGTTTGGGTGCTCTATATAAAATTATTCCCCCAGAATTTGAGTACGATCA
AACAGTCATTCTAGTCAAAGAAGTTGCAGAAGAAGGACATTGGGATGAACAAACTTTAAAAAAATTACTTCCTCAAGATT
TGGCTGATCACATTTTACAAAGAATCAGTCCACCCAAGGACACTGAAGAGTTTGATAGACCTTACTGGAAATTGGAATCT
AGGGGAAAGTTCACAGTAAGTACTGCATTCCAGAAAGTAAGACAAAAAAAGGAAATTAACAAGGTGTACAACCTCATGTG
GATCAAAGGTATGCCTATCAAAATCTGTTTTTTCATGTGGAAATTGTGGAAATCCAAACTACCCCTAGATGATACATTGA
AGAAGTGGGGAATTCAATTCCCTTCACGATGTTATTGTTGTGAAAATTCTAAAGTAGAAGACACCTCTCATGTATTCCTA
CACTCCCCCATAGCTCAAATGGTATGGAAGCACTTCTGTGGGCCAGTGGGAATTAACATGAAGAACATGCAACTATCCCA
AATTATTAATCGATGGTGGGAGATCGATGCACATCACCAGATTAAGTATATATTTCAGGTTGTCCCTTCTATCATAGTGT
GGGAATTGTGGAAAAGGAGAAACACACTAAAAAATGGGAAGAAAATCTCCAGTAACAAGGTGATCTATCAAATTATGCAT
ACATTGATTCTATTCATGAAAACTAGGAGGAGAAATTGCACGTACATCCCATACAAATGGACAATGCTGGTAGAGGCTAT
TCACAACTATAATCCAACAGTAAAGGTAACTAGAGTTATTTGGGGACCACCAGATACTGGTTGGGTTAAAGTCAACACTG
ATGGAGCATCAAAAGGAAATCCAGGAAGAAGTTCCTGGGGTTTTTGTGTGAGAAATAATAAAGGGGATGTCATACAAGCT
CAGGCTAAAGAGATTGATGAACCTTTAATTACTAATACACAGGCAGAAACAATGGCACTCTTACATGCTTTGAAGTACAT
AGAGACAGCACAACTAGACAAGGTGATTATAGAAACTGATTCTCTATTACTTAAAAACATTGTGGAAAGAGTGTGGAAAG
TACCATGGAAGGTAGTGAATATTCTGGAGGAAATATGGAGGCTAATGCAAGGAAAAACAGTGGTTATATCACACATTTTC
AGAGAAGGGAACAAACTAGCCGATTACCTAGCTAACCTAGCTCTAGAGAAAGGGACTGTTCAGGTGAATTGTTTTCAAGA
ATTAGAATCTCAAGGCAAGAGAATAGTGAACAGTGATAAACTAGTGGTACCATATCTAAGAATCCGACAATGCAGAAAAT
AAACATATATCAGAAGCAGGAGGAGGTGCATCAAAGGAAATTTGTTCCTCGGTTTCAAATCCTCAGAGAGGCGAATTATG
AGGAATTGATTTTTTCTAATAATTTGCTCAATTTTGCAGGTACCAAGAAAAAAAAATATGAAAATGGGCAAAAGCACAAC
AATAAGACAGGGACATCACACAAGTACAAACAGTGAGCCACAGTGGTAAACACAAAAAGCAAGCAACTCAAATAGAAGTG
GTGGTTCATGCTACTTCTGAAAAATCAATGAAAAACAGGAAAACCCCAACAGACAGAGGTCATCCAATAGTCACAGGATC
TCGACATAAAGTATCCAATTAATATGGATCACTGATCGTAGCAAACGATGGATCCCAACATCAATCTTGCAATTAACACA
CAAAAATGGAAAATGAGAATCACAACAAAAAGAAGAAGAAGAAGAAGAGAAAGAAGGGAACTGAACAAAGAGGCAAACAT
TCACTCAAACGAGAAATGGTCCTTACCAGGACAAAAATCGGTGAGGAAATGGCTGACCATGGAGTTCTGGAGAGTTCCAA
GAGTCATTTCAATTTTCACTTTAGTGCTTTTAGATATAGAATTTATTTGCTTTGTTTTTATTTTATTCTTGTTGGGTCAA
TTTTGGTCCATCTTTTGAACATAGCCCAATGGGCATTTCTTTAATAAAAATGGCCTGATGGCCAAAAAGTGTTTAAAAAA
AAAAAAAATTGCCCAGTTATTAACTCAACCTATTTTGACCCACCAAATACAATTCCACCTGCCCATTTATCACCTTTAAT
AATAGAACATATATGCAACTTATATATCAAGGGTTGCGATGAAGCTCATCCTTAATAAGATGCTTTGGGTTCGAATTATG
GTCATACAATCATCTTAGTTAGAAAGCCGTGACTTTTCAATACAAATTCAAATAAACTTTAGTATGAATATCAAACATCG
AATGAAAAATTAAATATCACTTTATTTTAAATAATATAGTGATAGTAAACACCTCAACAAACCATGTCATTAAGGATAAA
ATTTGGATGTTAAAATATTTTTTTAAAACAAAGAAATAAGAAGACATATTACTTTTTGAAATTGTTAATTAATTTTAAAA
GATGACATCTTTTCCGAACAAACTAAAAAAACAACATGTCATGTAAATTAAAACAAATAATAATATTCTCTCTTTCAACT
GTTTATTTTAGTTTCTTTTAAAACGAAAACTTATTAGACATTTTAATTCATTTTCAATTTAAGATTACGAAATTCAAAAG
CTGATAAAATGTGAGTGTGATTAAACTAAAGCAACTGTACCTAGAAATATCTTAAAAGGAAAAAAACCGACAAAATGTTC
TAAAAGCCCCAATCAATTACTAACAAAATTCCCAATTATTAGTTGTCACCTAACTACTTTCTGAGTCAACGACTCCCCAA
AACCAGCAAGCTCGAGCTGCAACAATGGCGGATGTAGCAGTAAAGTTTTTAGTAGAAAATTTGATGCAGTTACTAATCGA
CAACGCCGATTTGATTCTCGGAATCAAAGGCGAAGTTGAAAATCTACTCCGAGATCTCAATGACTTCAATGCTTTCCTCA
AACAAGCTGCTAAATCCCGCAGGGAAAATGAGGTTTGCCTTAAAATTAGGAATTATTTAATTTATTTAACATTCAATATG
AATTGATTTTCCAAATACTGTTCTCCATTTCATATTACTTGACCGTGCTCGTGTTGACTTGAGTTTTTTTTTTTTGCTAT
ACTATAGTTTATTTATTGCTGATTGTAGTTAGTATAGGAAAGAAGTGATATAACTCTTAGATTCAAACTAAAATGAAATA
TTTATTTTTAGTATAAGAATTAAAGTAAATGAAATGGAGGGAGTATTGGTTAAAGTACTCTTTGCATTGTTATAATTAAA
TAAGGCGCTAAGAGGTAGATTTAGGATTTAAATTTAATAGGATCAATCTTAGCTTTCATTTTATCATAGATTTTGAAGTT
GAAAATTTGAGTTATTTATGGAATTTGAGGTTGTGTTTGGAGATGTATTTTACTTTGAAAAAAATGAAGGTTGGTGAGGG
GAGGACCCAAAAAGGGGCTTAGAGCCAGTCTTTTGGGACATTTGATCAAATTTCATGGTCAATCAAATATTTGAAGATAA
TTTTTTAAAATCTATGCTCGAGTACGGAGCTAAATAGACAAAAAAGAAGTCGAAGGGATTTTGTTTTTTTGATTAGAACA
CAATCAATTCATACTTATCAGTGAAATAAATAAATAATAAGAAGTTGTACCGGAGGATGGAAAAGGAATGCAAAATATAT
TCATAAGAGTTGAGTTTTTGTATAAGGTCTCCCAATTTCTAAAAATATCTTTTACATAACAAAAGTAACTGCAAAGTAAT
AGAAATATCGTTTCTATAGAAGCAAGTGCAAAGTAATAAAAACATCTTATTTGCAACAAAAGTTAGAGCAAAGTAATATC
TGACGTGTACTTTCATGTTTAATTAGTAACTATATGGTGTTGTCTTCTTAAATATGAGGCTACAAAAATCAACAAATATT
CTTCTCATATCTTCTTGCTTGTCGTCTAATTAAGAAGATAGCTCATGTCACAACTCTCTTCTGCTACTCAGAATGAGCAT
AGAAGCATGGAGGCATCGTGTAATCCACACGCTCACACATGTTGATATGCAGGATTTTTTGGGACAAGCATGATCATAAT
GTATATTTTGCGTCAAAAATATGGTTATCAACTATTTTGTTGCATTTTTTACATAAATGTATATTTCGCGTGAAAAATAT
TGTTTGAATACCTGAATACTCCAACCAACTAAAGAGAATAATTAATAGTTTTATTGAGTAAATTATTTTACTTACAGGTT
TTGAAAGAAATGGTGAAGAAAATCAGAAAAGTGGTGAATGATGCTGAGGATTCAATTGATAAATTTGTAATTGAAGCTAA
GAGACATGATGATAAAAACAAATTTGCTCAATGGTTTCATATTACTCATGTGGCTAGAGCAAAAGGGGTAGCGGATGAGA
TCAAAAGTATAAGGGAAAGAGTGAAGGAAATTAGAGAAAATGAAGCTTATGGTCTTCAAGCTATAACTTTAGATGATAAT
TTCAATAGAGGTCATGAAGAGAGGAAGGTGATTTTTTCTCATTCTTTTAATTTCTGCTATTATTATTATTATTTATTTTC
TTTTGTAATACTAGTTCAAGTAATATAGTCGGTATACATCATAATTAAAGGGGTAGGGTAACTAGCAACAAATAATATAA
AGACAAATTTATAACCAAGATTGAGAAAAAGTCTAAAGTCCAAGTGTAAGCATATTTTAACAGTAAGATAAGATAGACAG
TAAGGTTATGGATAATTTGAGAGACTTTTTCATATTTTAGAAGATTCTATCAACAAACTTAATAAGCTAACAGATGATAA
ATGTAATTTCTATTCGAACAAAATTGACACAAATCATTTATCGAAACGAAAAATAGTTTATCAAATATGTCATTATAACT
ATAAGCTTATTACACTATAGAAAAAATAATACTCTCTCTAACACTTGCTGAACCTATGATCAACATACCCTACATTATGA
AGCAATTTAGAATCCTTTAAGGTTGAGCTAACTTATACAGAAGCTGGACAATATCATAATATATATTCAGTATACCATAA
AGTGTATATATACCTTTGTGGGAAGTGTATTTAGAGCAGTGAATTCTGTATTCTCAACTAAAAGGAAGATTTTGGTAAAT
TATGAAATGTGGTTGCTATATGTAATGAAGGTCGCGTTGAGAATCTTGTTTTGTTAAGCACGTACACTCAACTAGTACTT
CAAGTAAATTGATATGTTTTATAGATTTCTTCTTTACAATCATATTACAGGCCCCTGTAGTTGAGGAAGATGATGTGGTT
GGTTTTGATGATGAAGCAAAAATTGTAATTGATCGTCTCATCGGAGGATCAGATTATGTTGAGGTTGTGCCAGTTGTTGG
TATGCCTGGTCTTGGTAAAACAACTTTGGCATATAAGATTTACAAGGATCCGAAGGTTGAGTATGAGTTCTTCACCCGCG
TTTGGGTATATGTCTCTCAAACGTTCAAGAGAAGGGAAATATTTCTCAACATTATCAGCAAGTTCACTCGAAATACCAAA
CAATATCATGATACACCAGAGGATGACTTAGCAAATGAAGTGAAGGAGCTTCTTGGAAAAGGTGGAAAATATCTTATTGT
TTTGGATGATGTGTGGACGATGGAAGCTTGGGATCGTATCAAAATTGCTTTCCCTAATAATGGTAAACGGAATAGAGTGT
TGATGACCACGAGAGAATCAAATGTGGCTAAGCGTTGTAATGATAAACCTCATGATCTTAAGTTTTTAACTGAAGATGAA
AGTTGGGAGCTACTTGAGAAGAAGGTTTTTCACAAGGAAAAGTGTCCACCTGAGTTAGAATTGCCCGGGAAAAGTATAGC
TGAAAAATGTATGGGCTTACCTCTTGCAATAGTGGTTATCGCTGGAGCTTTGATAGGCAAAGGAAAGACAACAAGGGAGT
GGGAGTTGGTGGCTGCCAGTGTCCGTGAGCACCTCATAAATCAAGATCCAGAGAACTGCAAGAAATTGGTTCAAATGAGT
TATGATCGTTTGCCTTATGACCTAAAGGCGTGTTTTTTATACTGTGGGGCATTTCCAGGAGGTTCTCAAATTCCTGCTAA
GAAGTTGATTCGTTTATGGATCGCGGAAGGATTCATACAATACCAAGGACCATTGGCTCTAGAGGATGTAGCAGAGGACC
ACTTGAATGATCTTGTCAATAGGAACTTAGTGATGGTAATGCAAAGGAGTTGCAGTGGTCAAATCAAAATATGTCGCGTT
CATGACATGTTGCATGAGTTCTGCAGACACGAGGCTATGACAGAGGAGGATCTTTTTCAAGAAATCAAACAAGGGCAAGA
ACGATCTTTTCCAGGGAAACAAGAGTTAGCCACTTATCGTCGTTTGTGTATTCATTCCGGGGTTCCTGAATTCTTATCAA
CAAAGCCCTCCGGTGAGCATGTCAGGTCATTCTTATGTGTTGGCTCAAAGAAAATTGACATGCCTCCAAATGAAATACCA
TCCATCCCGAAAGCCTTTCCATTGCTTAGGGTACTAGATGCTGAATCAATCAAGTTCAATCGATTTTCTCGAGAGTTCTT
CAAATTATTTCATTTGAGGTACATTGCTCTCTCAACTGACAAGATTAAGACCATTCCCGTGGATTTTGGGAATCTTTGGA
ACGTACAAACACTTATCGTTGAGACGCAAGAGGCTACTCTTGACATCAAAGCAGACATTTGGAATATGACAAGATTAAGG
CATGTGTGCACAAACGCCTCTGCTACATTGCCTTCCACTAAGCGCCCCAAGAGCAGCAAGGGCAACTTGGTGAATCGTTG
CTTACAAACACTTTCAACTATAGCACCTGAATGTTGCACAGCAGAAGTTTTTACTAGAACTCCTAATCTCAAGAAATTAG
GCGTTCGTGGGAAAATAGATGCACTTTTAGAAACCAGTAAAGACGGGTCTGGTTCTGTCTTGTTCAGTAACATAGGTAAG
TTAGCTTGCCTCGAATATCTGAAGTTGGTAAACGATACTCGTCTAAGTAGTAAACCGCTACACCTTCCTCCAGCATATAT
TTTCCCTCAGAAGCTAAAAAAGCTCTCTCTGGTAGACACTTGGTTTGAATGGAAAGATATGTCTATATTAGGTCTATTAC
CAGACCTTGAGGTGCTGAAGTTGAAAGAAAATGCGTTTAAAGGACAGTCGTGGGAGCAAGAGGACGGTGGTTTTCCTCGT
CTGCAGGTCTTATGGATTGAAAGGACAGATTTAACTTCTTGGAAAGCCTCATCAGGGAACTTTCCGCGACTAAAACACCT
CGCACTCATATCATGTGATAAGCTTGAGGAACTCCCAGCTGAACTGGCTGATGTGAAAAACCTCCAGCTAATTGAACTCC
AGAGTAGCAGTGAATCTGCAGCTAGATCTGCACGAGCGATACTAAAAAGGAATCAAGAAAAAGAACAGGAAGGTGATAAA
GGCACTGGATTCAAGCTTTCTATATTCCCTCATGATCTTGGATTGTAACTTCAAAGATTGCTTCATTGGCACTTGACAGG
TTAGTCTTCAAAACATGCTACTCACTCCGTTTCAATTTTCTTGTCTTACTTTCCTTTTACACTCCGTTTAAAAAAGAATG
TCTCTTTCTTTTTTGGCAACTTCTGATTCTAACTTTCCACATGACATGTTTAAGACCACAAGATTGAACGACACTTTGGT
ACATTTTACATATTTCTCCCCCTTTTGGTTGGAAATACTTTAGGCTGAACGGTTAAGATAATTAAACAGCTGATCATACG
TCGTTTTGCACAGGGACTTTGTAAATTCTGATACTGGATTCACTCTGCAGTGAGTCAAGTCCTCAGCTTGCTACAACTTC
ATTGGCCTCGGAGCTTAAAAGCTACTTAAATTCAGTCAATCCAAACGGACTCTTATGTGTACTGTTGCATTGTTGATTGT
GACTTCATTCTTGTAACTTGTTTTCTGCTTTTTCTTTGTTTTTCTCCCTCTTTGAAACTGAGTTTTTGATGTACATAGAT
GAATTGTTGCTTATTTATTTATGAAAGAGGAGACACTATAAGAAACATATATAATTCTATCTATTGTGATGTTAATTAGT
TTTCTCTTCCTCTTTAATAAAGTTGGAGCCTTGGAACAACCGTAAAGTTGTCTCTATGTGACCTCACGAGTTTGAGCAGG
ACGCTTTGTGTGGTAAGGAGAGCATTGGAATATGTGAAAATGCCAAATGAACTTAATTCTGAAATATCTCATCTTATCCC
GCGTACAAAAGTCATTGAGATAATGTCACACTAATTCAACAAACAAATTTATTATTTAATGTGACAGTTACATAGCTAAA
CAAGTGTTCACACTCACAAATACAATCAAACAATTATTTTAACAACCCAATTCTACACTTCCTCTCCAATAGATAGTACA
TATAATTTTATTTTTTCTATACAAAAAAACCCTCATGGCACAAATAATAATTACACTGTATTAATTTTTTTATACAAAAG
ATCGACCCTCATGGCACAAATTATAATCACACCGTATTAAATATTAATTACATAACAGATGAGATTAATTAATTAATTAA
CGAGTCATGGAAGATGTAGGAATTGGTGGCACTTTAACCCCTTCTCGTTTCCATTTCTCAGCATTGCCTTCCCATCCTGC
AAAAATAAATAAATACATATAATTTGTAGTGATCGAGAAAGTATGTATTATAGCATTCGCGCTTAAACTATAGATGAAAA
GAGCGGAATAAAGTATCAATTCTGAAAACATAAATATTGAAAATCTTAAAAATCCCTAGATTCTCATATTTGAAGCAAAT
TCTGCGGTAGGTGTCTCTACCTGAACTTCGAAAAACCAAATATGAATTTAGATCATAGGCACTTTGCTGACAAAAAAGAC
GAAAAAAATAATTCATAGAAAGATTTGGTGTCCAAATTGTTACGCCTTTCATGCAACCATTATATTTCCAGTCATCATTC
ACCGAGACTTCAATCCCTATCATCAGGTCACCAAATTTCTTGACCTTTGACAATTTCATGCTTTAGAGAATTTTTAAAAT
GAATTTGATTTTTGAGTTTTAAGCTCTATATCATACAAAAACATTTGTACAAAATTTAGGTCATTCATAAAACAATTGCA
TGTAGTCTCTATAACCTTCACAACCAAATCAATATCTATATCGTCAGTATATATAACTTGAATTTATATTCATACCTAGG
GATGGATCTGCGCCTCGATTTTTGAGTTCCCTATATTCTTGAGAAATACCACAAACACAACAACAACAACTAATCAAAGT
GTCTGAATATGGACTCTCTGGTAATTTAAATATTTCACGCAATTTTCTTCGATATCTCCTCCCATAAATCCATCCACAAT
GAATGGAACCCATAGCATAAGCAAGAAGACAAGCATGTCCTTTAGCTGCCATTAATAGAAAAAATAAAAAATTGCATTTT
AGTTAGCACAAATGTATAATCATTATTAAGACAAAAATTAAGTAATGTTTAATTAATTTTAGTGATATTAGGTAAAATTT
GATAATTCTTGATTTAATAAGGAATAATTGGTATATTTGATACGAAGAAAAATATATTCAAAGGAAACTCTATCGATCTA
TTTCAAATGGATGGGGTGAATGTATCATGTATGGTACAGATTCGGCAAAATCTAATAATTTTAGCTCAAATTATGTATTT
ATCAATAAAAATTACTCGAGATCCGCCTCCTCTAGAGAAAAAACATAAGTGAAGAAAGTTGTTTTTCTCCTTTTAATGGA
AAATATTTTTGTGGTGTTTGCCTATTTGGTTACCTAAAAATAAGATTTATTTTCTTAAAAAATATTTTTCTAGAAATTAT
TTTTCTAAATACTAAATAAACCCCTAAATGTTTAAGTTTTTTTTTTCTTACATGTAGTGCCTTGATCAAGCATCTCAACG
ACCTCTCCAATGGTAACACATGGACAAAAGCAAGTCTTCACACCTTTAAAAAGGCAAGATAAAATTGCAAAAAAAAGGTT
AAATAATAATAATAATTAAACTTAATTAAGAAAAAAAATATAATTAAGAGTTTATAATAAAAGTAATTACAAAGAGAAGG
ATCATCCCAACAATCAAAGAGATCTGTTGTCCATTGGCCTATAGGCCAATTGTTTGTAGTCATTTTGAATATAGGAGATT
TGAAAAACAAAGTTTAAGAGATTATTAATTAAGACTTAGTTATAAACTTATGAGAACATTAAGGGCCCTTTATACTTTCA
AGATTTTGGATAATGTCAAAATTTGTACATTAAAATATTCACAAGGAAATTTCATAAATATTTCCTCCAATCTTCACATT
TCTGACTATCAACGTGATTTCTTTATTATTGTATTTTCTTTTTAAATTTGTTTTGAAATATTTTATCTGAGTCGAGGATC
TACTGAAAATAACATATCTATCTTTCTAAAGTATGATAAAATTTATGTACATAGCACCCTTCCAGATTTACGGTAATAGA
ATTATACAAGATATACTATTGTTGATGTTGATTGATCTTGGTGACTAATTTATTTTAGGGAAAAAGGACAAATATACCCC
AGAACTATCGTAAATGGTATGCAAATATCCTCCGTCATATTTTTGGGACATTGGTGCCCCTGCCGTCCAAAAACTAGAGC
ATATATATCCTTTATACTAACAGACATACACGTGTCATTATCTTATCCACCGATCTGACATTTATCGACGGATAAGATTA
TGCCACGTGTCCCTATTTAGTCTTCCGTTAGAGTGAAGGACATATATGCTCTAGTTTTTATATAACAGGGGCACTAATGT
CCCAAAAGTATGACGGAGGGTATCTGCATACCATTTACGATAGTTCGGGGTATATTTGTCCTTTTTCCCTTTATTTTTAT
CTATAAATGTATATTCGAATTGACTATAATATTTTAGTGGTTACATTCAAGATCATGGTGAGTACATGAAAGCTCAACAT
TTTCTTGGATATTTCTTTTATCCAAATGATGAAGAGAGCATCTTTAATTTAATTAAAGTTATTGTTCAAAGGTCACTTGA
AGAAAACAAAAAAAATATAAAGAAGGAGAAGGTGATTGTGATTTATGATATATATTTATTATATAAATATAAAATTGGAG
TAGATTTGACCAAGCTTACATCTAAGTATTATTTTATCATCATTCTCCTGAACTTATCACGAAATTTTGGACAAATTATA
AGTACTTTTATTTAATATCTTGATTTTGACCGGTCAAAATTAACCCATCTGGCAGAATTTATATCAAAGGAATTTGAAAA
AATATTTAAATACACATGAAAAAGCTAATAGAATTTAATATCTAATATTTGTACATAAAACAAATAATCTTATATATGTA
GGCATTGTAACTTTTTGATAAAGAGGTATAAAAATCGAAGGGTTGTGCTAGACGGTGGGAAGCGAGTCGATATAATTTAG
TATAATTCTTACTCAAATGATCAAATCTGATATTTATTTTAAGAAATTCATTAATACATATAAATTATCAATCAAATACA
ATAACTTAAAATGATTAAAATTTCAAACTCATAAACTTTAAATTCTAACTCGACTTCGATGAACCCTAGGGCTTGCGTGT
ATGCTATATCTACTTAATTACATTATTAATTGTCAACTCTTTTTAAGTGCCATTGAGATTTACGTTTATATTAAATTATT
AATGTAATGATATTACAGTACCTCTTATTTTCCTTCTACTTTAATTAAATCAAATTAATAAAAATATTTGAATATTATGC
GTGGCCACACGCAATTTAAGTATTATTCAACTAAGATCACTAATGTATGAATTGAGAACTAATTTAGATTTGATTAGTCT
CTTGTTTATAGGGTCAACTTAATTACACGCAATTCATATAATTAATTAAGTTTGCTTTGAATTAAAAGTTATGAAGCCAT
GATCTTAGTCTGTGTCTTTATAATGTATGTATAATTTCACCACATGTATATAAATACAAATACCGAAGAATAATAGAACT
TTATGAATCGTTCCTTTTTACAGAGTTGTTTCAATGTTTTTCAGAGAAATTTTCATAAGAATGAAGGAGAAAAAATAGTT
TGTCTTTTAAAGATAACCATTCAGGAAGAGTACGTCCTAATCATTATATCCTTTCATTTTTTATTTCAAATTAAATATAC
AACAAATATATAGTATTTATTTTTTATTTATATGAAACCGTACTATTAACCCACATAGGTGATACAAATCTAATTTTTTC
AATTCTTGATGTAAACTAAATATTAACGATTTTTTTTAAAAAAAAAAATTAATAATTACAAGTTCAATGAAAGATAATGA
TACCTAACAGGCTAATAATCAGAGAAAATGACATAAATAGTCCCTTAACTATAGGAGTAGGTCTAAAATGATCCCTTAAC
TATACACTTAACGGATTTAGTCCTTTAACTATTCAAAAACTTATCAGCTTTGGTCTCTTAACTATACATTTACCGGTTTT
AGTCTCTTAAATATAAACTTACCGATTTTAGTCCTTTAAGTATTCAAAAACTTATCAGGTTTGGTCTTTGTCCATTTTTT
AAATACAAATTGCTTAGGTTTATATTAACGGAAACCATGTCTCGAGAAATTAAATCCTTTAGCAATTTTTTCTATTGTTT
CTCTCTCTCCGCTACTTTTTCTTCAAATTAGCCTGATGCGAAGAACCTTAACCTCAACCATTTAAAATAAAATTCACGAG
GAAAGAAAATATAAGTCATAATTTTATTCAACGGAGGATAAAATGAAGCATATTATTGCTACTAATGACTTGAATATGCT
AAACTTTATTATAAAAAGGGAAAAAAAATTTACCCGTTAAATCCGAAGTTTGTACTCCAATGACTTCATTGAATGAAATT
TGGTTAATTTTTCAGAAATTGAAATTTATAAAATGATAGATTTATAATTTCTTTTAATTTTTTTAAATAGATCAATTTTA
TTATTCTATTCATTTTATTTTACGTAAAGAAATTTGAGTAAATAAAATAAAATCCGCACTGATTAGCATATTCAAGTGCG
GATTCAAATCATTAACAACAATTATATGCTTTATTTTATCCTCATTGAATAAAATTAGGAATTATATCTTCTTTCCTCAT
TAATTTTATTTTGAATTGTTGACGTTATTGTTCTTTTCATAAGAGTAGTTTGAAAAAAAAAAATGGGAATAGAGAAACAA
CTTAAAAAATGGGTTAAAGATTTAATTTAACAAAGATTTTCGTTAATATAAACTTAAGCTATTTGTATTTAAAAATGGAC
AAAGACCAAATTTGATAAGTTTTTGAATACTTAAAGGACTAAAATCGGTAAGTTTATAGTTAAGGGACTAAAACCGGTAA
GTGTATAGTTAATGGACCAAAGCTGATAAGTTTTTGAATAGTTAAAGGACTAAATCCGTTAAGTATATAGTTAAAGGACC
ATTTTAGACCTACTCCTATAGGTTAAGGGACTATTTATGTCATTTTCTCCTAATAATCAACTAAACATGTATATTGGGCT
GGATATAGTCATGTGTCTGGCCCGATTAAAATCCAAACTGATCCGGCCCATAGAAAAATGGGTCGATAATCCTCCTCGAT
CGATATCAATAAAAAATAAAGAAAATTACACGTATAATTAAGCAAATATATACTAGTTAATTAGTTAATATAGCTATAAT
TTGCCTTAATTACAATTCGCGACCTACTTTTAGCTATAATTACATGGCTCAACTTTTAGTTTTGTATAATTAGCACGTTT
GTATAATTCGGAATTTGTATTATATAATTTGTATAACTTTTGTATAATTCATAATTTGTATAACTGTTTACACTTCTGAT
GTTTGTAATTGTATAAATTTGTTATTTCGAGTTTATACAAAAATAGCTGAATTATACAAATGTACCTGTGAATTATACAA
ACCAGTGAACTATACAAATCGGCGAATTATACAACCAAGACAGCTTAAACTATAGCTACAATCTGTAAATACACAAATTA
TAGCTATGGCGTATAATTAAATTTATTATAGCGACTTTTTGCGAAAGTTCCCCATAAAAATACAAGTAGGGTGTGGATCT
ATATATTTTGAGCAAATAGAGTTCAATGTAAACTTTATAATGACACATTTAAGCATATGAGTCAATTGATTAGACACTTG
AAGCATAGGCACCTAGTCTTATCCTTTCAAGGAAGGGGATAGCCAATGCGCAGCCAGTAGAAACACCGGCTCTATGAAGT
CAGAATCCAATTTCTCTATTGAGTTTTTCCAGCTCATTCGTGTGAGATTTACTTGGAATGTCAAACTATCCAATGGATGA
GCCATTTGAATATAATTCCATACCTTTTTTCTATCAAGAATAAGAATTTGAGATGGCAAGAGTTTCATTCTTATTATTTC
CATGACATGAGAAGTCTTCTCTTATCCTAATTTTGGAAATATTAATGACATAGTCAAAAAGGATGAAACAAAAAAAGTAG
TTTCATAGAAGATGCTAGCTCAAACTAAAGAATAAAATGGAAGGAGTAGCACAATTTGCAAGTACTAAAAAAGATTTTAT
TCTTAAGGGATTGAAAATGGATAAGTACTTTCCTCTTTTTATTTCAAAATGCTTTCGAATATTTTACTTCAATCGAGAGT
CTATTCGAAACAATCTTTTTATCTCTATAAAATAAAGATATTGTTCTATGTAATGTATATCGATCCTTTTCAGACTTCAT
TTGTGAAATTTCACTGTTATTGTTTACTACTTTCCTCAATTTTATTTATTTGTTTCAATCTTTGGTGGGCATCGCCCCCA
TCACCAATAGACAATTGGGAAAAGGCATAAATTCCCCCTTCAACTTGTTTCGAAATGTCAGTTACACGCTTAAACTATCA
TGACGACCTATTACACACTCATTCTTGTTAAAACTGTAACTAATACCACCTCAGAACTGATGTGGAAATTTAATTAAATT
AAAAAATAAAATAGGCGCGTTAGAGTCGAAAATAAAGTCAAAAAAAATAAATTTTTGTCCCCCACCCCCCCACTATTCTC
CTTCTTCGTGCTCATCTTTTCTTATTCTCCTTTAGAGTTCTTCTTCTTAATTTTTTCTTGTCACAATTCTACAATTTCTC
ACTCAATTTCATCATTACTTGAGAATTCTCCACTAATTTCTACCGATTCACCAAGAAAAGTAATTTGCTAATCTATATTT
TACAACCCAGTAACATCAAAAGAACATTGAAGTGTCTAACCCCTAAATCCCCAAACCATTAATACCTAGAAAAGTTAATT
GTTCCCATCCCCATATATCAAAATTATAAATTTTACACAGCACTGCAGATTTGATAGAGCAGGGGTTTGGGTTCAATGAC
GATTTATACATAGCAAAATCAAAATTGGCTCGACAATATAAAATTGATCGGTATCAAACTAAAATATTTATTTCAAGTTT
CACAACCCATTACCATCAAAACACTAATAACTAAAAAAAAATTCAAAACAAAACATTACCAGTTAAGGTTCATTTGACTC
ATATTTGAAAAACCCAGAAGAAAGGAAGGTGTTTAAATAGGGCTAAGAAGCTAAGAAAGATAAGTATTGGGTTTAAAATT
CATATCAGTGATGATAACAAGTGGGATGAAATCGTATTGGGTAATAACTTTGATTTAATTTGATATCCATGTCCCCACTC
CTTCAGGAACATTCCAAATCGTTGCTACTCCGTCGATTAACTTGTCTGTCGCAATAGTTTGTATTGTATATGTTATAATC
AGAAGAAATAATTGAAAATGGAGTCATTCAGGTGAGGAAGAAGAGAAGAAAATAAAGAAAAAAATGGTGTCATTCAAGTG
AGGAAGAAGAAGAGAGAAGATAGAGGTAAAAATGGTTGTGAAAAAAGTGAAAAAAAAGGAGAGAGAAGATAGAGGCAAAA
TTGGTTGGGAAAAAAAGTAAAAAAATTAAAAAAATTACACGTGTATGCTTGCATAGATCTGGCAGGCGCGTGCGCACAAC
GCTAGTATGTGTGACTGGTTTTGTACATAGAAGGTGGTATTAATTACACTTTTAACAAGAATAAGTGTGTAATAGGTCAC
CATGATAGTTTAAGCGTGTAACTGACATTTCGAAACAAGTTAAAGGGTGAATTTATGCCTTTTCCCATAGACAATTATAC
ATGCTTTTGTCAGCAAGGAGGAGGAATTTTTGTGAGCATAAGGTGAGAGGATACCTTATTCTACTATGACATCCATAGAG
AACATAAGAACTTTATGGGGTTCTCTTAAAAGAAATCTTAATATATAACATTTCTAAGGATTTAACTTATTTTTATTTTC
TATTCGGTGTTTGATATTTGCGTAGGGGTTCCAACTAATTTGAATTTGTGTCATGTACAACTAATTAAACAGGAAAGTGG
CGCTTCCTATAAAGATTATTTTTCTAATAAAAAATCGAATCTGATATCTCTGATTAAAAGTGAAAGAATCTTATTTGATC
TACCCCACCACTACGACTTTTAATGGTTAAGGATTTAGCTTAATGTTACATAAAAGTTAGAATTTAACTTGTGTACATTG
ATAATGCAAAAAAAGTTTTTAAAAAGCTGACGTGAATCCACATGATCAAAGAGGAAAATAAAAGGTTTTATAAGACATAA
CATAAATTCACATGATACACACATTACTATACTCAACGATGAGATAGCCCAAGGGACAATATTATGTGAGACTTATTGGG
GTAAATCGGACAACACATGTCATGAGTTTGCGTCATCACAATGAAATCCTACACAAAATCTAGCTCGAATAATAATAATT
GAACTTTAGAGTATGTCCATCCATATATTATTTTAAATACTTAAAGGGTTATAATAGTGCGATAATGAGTCAAAAATGTT
ATTATAAGGTTACCAAAACCCTTGTATATTTTTGGAGGATAACGTAATCAAAGACTTCTTAAGAACACATGAGAAGGCTT
TAAACATACTACTCCCTCCGTTTCACAAAGAATGACCTTCTTTCCTTTTTAGTCAGTTTAAAAAAGAATGACCTCTTTCC
TTTTTTGGTAACATTTTACTTTCTGCCTTCCACGTGGCATGTTTAAGACCACAAGATTAAGGGCAATTTTGTACATTTGA
CATAACTTTAATTTAGGACCACAAGATTCAAAAGTCTTATTTATTTACTTAAAACTCCGTGTCAAGTCAAACCAGGTCAT
TCTTTGTGAAACGGAGGGAGTATATTTTAATATGTTTGGTAACAAATAATGGGGACTTAAATAGTGAATACACAGTAGTA
TGATAAGAAAGAAACATTTATATTCAACCTAGAATTAATTAGAAGGACAAAATATATTAGTGCATATATATCCCAAAGTC
TTCTAAAAGTCTTTTGAGTGTGTAAGTTTGACCTAGCTAGGAGCTAGCTAGAAATTAACCCTAAGGTGAAAGATAGACAT
GTTAAAATTGACAAGCATGTTCCATGGATGTCCTCAAAAGATGGAAATCCCACCAACTCTGAAAAGGATTTAATTTGTAT
GTATTTAGTCGATTGTGGTGGGATAAATACGATTTTTCTTTCTTCAACTGGAGTATCAGGAACAAAAATTGAAAATGAAA
AGAATTATGGTAGAGTGGGTTTCTTTTTTTTATGAGCCTTATGTGACAGAAATCTGATGAAAATATCGAGCAAGGAATAA
GAAATCAAAAAAAATTATTTACACCAATAATGCAAAAAATAAATAAATTATACTAACAAGGTATTTTAAACTATACTATA
AAAGGTACGTAGAAAGACTTTATAAATCCCAATGAATAGAAGATACTGAACTCTGTACAACGTAGGGTTTAACATAATTA
AACTAACACATCTTGTGCTAATCATACTTTTTATGAGTAGTTATCTTTTTTGAATCATAAAGAAATATATAAAAATAATA
TATAGTGTTTAATCTTGAAAGCTAGGATTATCGAAGATCAAAACGTAAATGAGTCAAGAGTTGATCATCGAATAGTAACA
ATGCTTAAGAAATTTGAGTGTTGATATAAGCTAAGAGTCACATTCATGCATGGTCAATTCATTAGGTTATGAGGTTGTCA
CACCTTTCATCTATATCGTTTTTTAAAATAAAAAAAAATACTATAAAATTCTTTTGAAAATCTCTCTTTATTACTCCCTC
CGTCACTAATTACTTGTCCACATTTTCTTTTTTAGTTGTCCCTAATTACTTGTCCATTTGATTATCAAGAAAGGACAAAA
AAAAATTTACCTATTATATCCTCAATTAATTACTTTGAAAAAGGTAGAACTTCTTGAAAATCTTAAGTTTTTAATTCATC
TATTTCATAATTAATAGGGGTAAAATGGTAAACTCATTATGTCAATTATTGTTTTCTTAATAGGTGTGTCAATTCAAAAG
TAAACAAATAATCAGGGACATAGAAAGTACCTCTATAATAGAGATAAGAATAAAATTTGTGTACGTTTTATTATTTTCAG
ATTTTACATATAATATTATGTATTGAGTATATTATTGTTGTTTGACCCCCGCTCCCCACCCCACCCCCATCCAAAAAAAG
AAAGAGATTTTTAGTTTCTCCAAAGTGAAAGGAATGACTTGCCCATTTGAAGTCCACATGTAGGCATTTTTGTAGTGGAA
GTAAAATGTCGAATAATGTTCATTTTTGGACGGTCATAAAAAGAAAATGGGTCAAATATCAACATAATGTAGTTTCTTTG
AAATGATGTTAATGGGGTGCAGCCAGAAGTTAGGTCCCGTTAATTCTATCTTATCTCAACTTTATGTCTGTTTTTATAAT
TATGATGTCCGAATTAATTTTCGTACATTTTTATTAATTTTATTAGACATTTAATATTTAAAAATATGTGTTACGTATAT
TCTAACAATGCAAATATTCAGTTCCTTGATTTCCTATCCTAATGATGTATATAAATCTTAAAAGCATTCTAAACATGTTA
GAACAAATACGATGTTTGATTGAACCTATTATTTTTTACTCAATTCGATTAATTTTTAACCATAAATTATATAGTAATTA
TTAATGCATGTGAGCTAAACATGATATTTTCGTGTCCCAACATAGTCAAAAACTGTTTTAGACTTAATTAATTGTTCAAA
ACCACAACAACCAATCAAATACTCAAAACCAAGAAACATCCAAAAGTTGACTGACTAAAATGATTCATCTTTCCACTTTA
TGATGCTGAGGGGGTGGGTCCGCATGACAAAATTTAAATTTTATGAGTTTCGAATTAAAATGATTATATCAAATATCAGT
AATTTGATTTTTAATCTAATATTTAATATAGTTTTTAATACAAACATAAATTATACTCTAAACTTACAGAATTCTATCGA
AACTTAAATGGGGACGAATTTTTTTCTACCTCTTTACACAAAAAGAGACTGAAATAACGAGTGTGTGCTGTGGGTGGGGT
TGAATAATGGAAGCCAATACAACTTAGCCCACAATTATAGACTCCAAGGGATGACACGTGGCAATTTCCCAATTCGCCAC
TTGTCATATCATAAGTGGACAATCAATCCATCTTTCTTTATAATAATAATAGTAATATACTTCAAAAGCCTTCAAAGCAA
ACTAACCCAATCTTATCTTTTTCACTTCCTATATAAACAACTTCTCATCAACCACAATCTTATTATATAACCAATAAAAC
AAAAAACAAAAACTCTCCTCTTCATCCTTTTTTCTTCATTCTTGAATTCATGAGAAAAAGAAGAATGACAACTATAACAT
ATGATCCAAATTTCAACAACCTTCAAAAAATCAAAGAATATCCTCAACATAAAGTTATATTAGAAGAAATTGAAGGTCTT
ATTAAAGTTTACAAAGATGGTCATGTTGAAAGACCTCAAATAGTACCAAATGTCACTAATAAATTACCTCTTGAACTTGG
TGTTACCTCTAGTGATGTTGTAATTGATAGGTACACAAATATTTGGGCACGTTTATATGTTCCAAAAATATTATGTCAAG
GAAATAAATTACCTATGTTAATTTATTTCCATGGTGGTGGATTTTGTGTTGGATCATCATCTTGGATTTGTTACCATGAG
TTCTTAGCAAAATTAGCATCAATTGCTAATTGTGTGATTATGTCTGTTAATTATCGATTAGCCCCCGAAAATCGTCTTCC
ATCGGCTTACGATGATGGGGTTAAGACGATTGTTTGGATTAGACAAAAAGTGCTTATTGGTTCTAACGAAGACTATTGGT
GGCTAAATAAGGTTAATTTTTCTAATATTTATTTGGTTGGTGATAGTGCTGGTGGGAACATAGCTTATAACGTAGCTATA
ATGCTTCGTTCGAAAATAGGTGACCTAAAGCCAATAACTTTAAAAGGTATCATTTTAATTCAACCTTTTTTTGGTGGAGA
GTCAAGGACTTACTCCGAAAAATACACTATTCAGCCGCCACGGTCAGCGCTCACATTAGCGAGTGCTGACACATACTGGC
GGCTAGCATTGCCCACGGGGGTCAATCGAGACTACCCGTGGTGCAATCCTATTGGGAATGAGGGTGTAAATTTGGTGGAT
ATAAGGAATATTCCTGGAATATTGGTGTGTATATCTGAGTTAGATATTTTGAGAGATAGAAATTTGGAGTTTTGTGCTAC
TTTAAATAGAGTTAGTAATAAAAAGGTTGTTGAATATGTGATGTTTAAAGGTGTAGGCCATGCATTTCAAGTACTGAGCA
AATCTCAAGTTGCACAAACAAGAACAACAGAGTTGATTGAACAAATTAAAGGTTTTATCAGTTGATTCATGACTACAATG
TACAAAATAGAAGGAAGGATTTAAGTTATATACACGAATAATTTATCGGTGTAACATGTCACTTATTGTTTTTATGAATT
CCTGGTCTATGTTACTTATCGTTTTTTTAAGAATTAATGGTCTATATTTACTATAGAGAATAATGTATGGTTTGTAACAT
GTCACTTATCGTTTTTGTTGAATTACGATTTATGTTTACTATAGAGAATAATGTATGGTTTGTAACATGCCACTTATGTT
TTTAAAAAATTACTATTCTATGTTTACTATAGAGAATAATGTATGATCTGTAACATGTCACTTGTCATTTTTTACGAATT
ACTTATCTATGTTTACTATAGAGATGGTTTGTAACATGTCACTTGTCGTTTTTTATGAACTACTGATCTATCTCATGATT
TTATATTATGATATAATATCGTGATTTCATATCACAATTTTATATTGCATGGCCAAACAGACTCTTAGACACTTACTTTA
GTCTTAAAAATTATAAATTTTATATTCAATCAAACACAACACGATCATCCGGGGTGAACAAGAATTGGGGATCGGATGTG
GGCGAAATTTCCGCCAATGGCTGAGATGTTCAGTCGACTCCCTCTCCCTTTGTGGGGGTCCCGACCCCTACGAGTGAGCA
GAAAAGGGAGGAGGAAAGAGGCCCTGGTGAACCGTCATAATTAGTGAACAAGTGTAAGCTTCGCTGCCCACAACAAGACA
AGAAGGTTGGTCATAGTGAAGTGACATGGCATTCGTATGGGCACGTGTACTTGTCCAGTATAAGTATTAAGAGAATTTAA
TAGTATTTTCTCTGTTGTATTTATTTTGGCATTTTGTTAGTTCTTTTAAAATAAAAAAAATGGAGTTTTATATTATTTTT
CTGATAAATAGGAAAATTTTATAATCACACAATACGATAGCATGAGTTATGGACTTCAAATGTCCTATAATCATATAAAT
ATTAAGATTAAACTTATAGTCCAACTATGGCAAACATGTGAAATGGAAAGTAGTATATGTTAAAACAAAATTATTTCAAT
AGTGCAACTTTTTGAAAATATGAACTTAAATAGAAGGGTATAGAGATCAAGAATTAAGGTAGAACGTTAGTAGGTAATTG
AATGTTGTCTAGTTTTATTTGTCATTATTGTTCTCATATCATCTTATTATTTAATTGTATAATTACTTATTTATTTTTTT
TGTTTCAATTATCGTATTATTTGTTGTTGTTATTGCTCTCTTATTTTATTTTTAGCATGACTTCTTTAATAGTATATATA
CCCAGTGTAATTCCATACAAGTAAGATTTTGAGAAACAATAATGTTGGCAGACCTTACCTCTACCTCATAGAGATAGAGA
GGTTGTATATGATAAACTCTCTTGGCTCAAAATAAAACATTTCCGGACAATTTGGAAAAAAAAGAATACATAAATGAGGA
CAGTTATAACAACAAAATAATGCAATAATTAAAATTATAGCATGACTTCTTGACTAATATATTTCCTTTCATTATTTGAT
ATTGATAGGGTTTACGGTTTACCTAAGCTGAAGATTTATCTAAAACAGTTATCTACCTTCACAAGATAAGAATAAAATTT
CGTAGACACCACTATTTTTGTATCCTATTTGTAACTTATAGTGCTACAACTGGATATGTCATTGTTGTTGTGTTTTGATT
CTCTAGATCTAAACAAGCGGTAAAATGACATAAATAAGAAGACAAACAGGAAAAAGTACTTTAATTATTCATTGAAAAGA
TTATATATGTACATGAACCAGAAAATAATAATTGCCGTTCCAGAAACTCAAATTGAGACAAAATAAGAACTATTGATGAA
AAAATGTCAATTACAATATAAAGTTTATTAGGATTTTGTCTCATATATTATTTACACAGGAACCCAAATTAATATGAATA
TGAGTGTCACATGGTCTTGATTAAATTCAGACTTCACTGGTAGAAATACACCTAATAAACTATCAAGAATATTAAGGACA
ATTCGGTGCATTAAGCTCTAGTTATGTGTGAGAGAAAATTTTGACTAATTAAATTGAATGTTTTGTATACAATTTTAATT
TACATTATATTTATGCAAGAGATTGTTTTCATGGCGATCAATTGAATGTTTGTTTTGAAGCGAATATAGTATTTTGGTAC
AGTATCATCTGAATCTATTACTTTTGGTACGATATATAAATTTATATGTAGAAATTTACTAAAAGTACAATTAATAACAG
ATATGAACCTATAACTATAATAATATAATGAAAACAATGTTGATACTCTTTAATATATTATTGAATCAACAAAATTATAA
ATCTTGAATCTACCTCTGTTCCAAGTAACACTTGTTATTGCCACTAGAGGCGTTTTTTGTTGTGTTATGTATATAGGCCT
TGACTAACAAACTTCATGTTGTCTTTGGGCCATGCACAAAATTTTCTTGAGTGAAATATTATGTGAAATAGTGGTTATGA
ACGTTCCACGTGTGCGCCTACGTCATAATTAATGTTATAGATGAAGGTCCGAGGTTGAGGTTGGCTAAAACAACGTCATC
CTCGCACCTTCATCGTCGTACTAACTCTAACTTTCTTGCTCAAATGAATGTTCCAAATGATTTACCAAATTGTAACCTGA
AAAAAACAATAAACAAAAAAAACAAAAAAAGGTGAGATTTAAATTCTATATTTTCTAAACTAAACGTACTAACATGAGGA
AAACATATTTCTAATATCACCTATATATTTAACTTTTATTGTGTGTTATCTTTTTTTCACTATGTTTGCATGAATTTCAA
AACTTACAAATTATAAGTATATAAGCTTAATAGTTTAGAGGATTTGTCTAGATATCATTTGCCCTAACTAATTAACAAGC
TAGACATTAAAAATAAGAAGATGAAAAGAAATAACAATAACACTACAAGAAGAAGTCTAGAATCTAGAGGCGAATTCAGA
ATATCTAGTTTATCAATTTTTGGCGATAATAATTTTTCTATGTATACATAGTAGATGAAAATTTTATCATAAACACATAG
TTTGTGCGAAAAATATTGATTCTTGCTAAACCCATAACTATAATAGTGGATCCACCCCTACTACAAACAAAGGTTAATTA
GGTTACAAATTTGAACTTTTGAGGCAATACGAGGGTCAATTTCACGTATAGTCACTAACTTCTTACTCATCGTAACACTA
AAATCACAATAAAACTTTTTTTTCGCATCAAACTAAATGAATTTTAGTCGTCATAATAACAGTAAAGTCATAAAACTATT
TTTTTTAATCACAAGTAGCTAGTGTGATTTTAATTATCTACATGAATCTAAAGTTTTGTATAGTTAGAAACAATACCAGA
AAACTTCGATAGGGTTCTTTCCTTCTTTTTCTTCTTACTCCATCTGATTTATTGGCACTCAAAAAAAGAGACACAAAATG
ATTATTGAGAAGAGGCATAATGGAATATATCTCGAGAACTAGCTACGAACTTTATCGTTAAATTGTTGGTAACTATATAA
AAATATTGATAATTGTTGCTAATCCATCACTAAATAGGATTAGTAACGGATTCTGTTGTTTAGCTACAAGTGTCGCTAAT
TTTTATTTTTATTTTTGTAGTGTATAAGATGAGATTGTTAGCTTTATATGGGAAATGTATTCAAGTGAAGCTCTTATTTA
TAGGGAAAAATAAATAAAAGAATGTAGTTTTTGGTGGTTGAAGACTTATAAGTTTATAGGCATGACATCCACCTTTCTAC
GGTTAACTATGTCTCAACCACCATGTGTAAAAGTCACACTTTTTTTTTTCCTTTTTGATGTGCCATAACCTATTTCATGT
AATGAAAGAATCCCCCTCATATTGTTTACTAAGTATCATATACTAAAAGGAAATAAGACTTAGCGTGCAACAGATAGATT
TTGTAGTTAAACAGTAAAATTCATAGTTAATCTTATTTAGCGATAGATCATAACAAAAAAAAATTGTTAGCTATGAGCTA
TTTAGCGACAAAGTTCTAAAACTATTTTTGTGTAGTGATAGGTGTATGGTCGATCTTTAAAAGAAACAGTCAAACTCATG
GGTTAGTTAAGGGATAATATTGAAGCTTTGCACACCTTGTTTATGACGGTTCAAATATTACTAGAGGTTTCGAATTTAAG
TAGTCTGAAGAACGAAAACTTGTGATAAAGACTACATATTAGCCTAAAATTTGGAAAGAAAAATATCTCCCTAATATATT
TGATAATTAACCAATTTGGACTATATATCTAATAAATGAACGGATTAATAACTCAGTTAAACAAATTATATTTTCAGGGG
TAATTTTGCCGTCACTAGTCCCTCCTTGATGGTCGTAACTCGTAGCAAAAGATTTAAGACAAATTATTCAAATATATTAA
GAAAAAAAAATGAGTTTGGTGGCAGGTAAAATGTAAGTCAAGAAATGCCCTATATAAAATTTAATTCAAATATATACTAG
GAAAAATGAGTTTGGTGGTAAGTAAAATGTAAGGCCAAGAACTGCCCTATACTGAGGGTACCAATTACTACAACGAAAAA
GACATTACCAAACAGTTTGACAAAATAAATACTTCATTCATTTCAATTTGTTTTTTAAGAAAAGTCAGTACCACAAAATT
AAAGAATATTTTAATACATTCTACTAATCTTTAATTTAAAACCGCAAGCTTCGAAGAAAAAAAAAAGTTACTTTCTTATA
CATCATGTCAAATCAAAATCAGACAAAAGATGGATTGCATTTAAGTAGTTTTAAAAGATTTTGATGTTTACCTTTTTTTT
TCAATTCCCTTTCGTAGTAGAAATATCAGCAATATTTCATACTTGATGAGTTCATTATTGCCAAATAAATAACTTAAAAG
AGTAACTTCGAAAAGGTTAATCTTAATACATGAATATTCGTAAATTCTGGAAAGGTTGGACAGACAAAAATGGTGCTCGG
AGCTTTAGTCTAGTAATAAGAACAGAAACGCGTCATATGTAAGACAAACGTACGTCAAAAATTACAACAAATCGAAGACG
AAGTATTTAAGTGGAGGTGGAGGAAGGTAGAGGGGAGCAGACGCATTGTCCACATATTCCTAACCATGCACCAACGATAT
CTTCAAAAATTTCTCAATTATGATTATGTTAAATTTAACAACATGCATACCCCAAATAGGGTCTAGAGAGGGTATTGCAT
AGACAAACCTTACCCCTACCTTGAGGGATAGAGAGGTTGTTTCCGAAATGTTGACAACTCTAGCTTTTGGTGACTTCTGT
TCTTCATAATAAAAGCCCGGGAAAAACATTAAAACACTCTGTTTTTTACATCTACTCAACAAATAAATAGCAAGCTTCTT
CATATAAACTGTAATCAGTTAACCTGAGTTAAACAATACACATTATTAACCTCATTTAAAACACTAATCCTCATAAGGTG
ATTCGACAGTAAACGACGTAAAGTAAAAATTACAACGGGGTGGAATGTGGGTGGGGTGGGGGGCCAGTGCACAAACATTT
TTAGGCTAAGAAATGCAAACACTAATATAAAGACAAATTTGCTTAGAGTAACACAGCTAAAATGTTGTAATTTCAAACCT
CAAAAGTACACTAACAAAAACAAATACAAATTGAGCTTAGCAGATCCAAATAGTAAAGTATGGCAGCAGCTTTACATGAA
AAAACACTCAGGTCTTCATTAGTGTCACAGCATCTTGAATGCCGAATCCTACAAAAGAATTAGTAACAACAATATACGAC
TCCAAGCTCAACACGATGCATTTTACATTGTACACCTTTCCCCTTTTGCTTCTTCGTGTGAGAGCGTAATCCAAGACTAC
CGAAGAGGGATTAGAAGAGAGATTTGTACTACTCTCACCTGACAATGTTTAGCTTTCTCTAACCTGACATCATGGCGTTA
TCGATCGACTGGAGTGCTTGATTGGCATAAAAGCGAACATCGACATCAGGGTCTTCAGCTAGCTCTACTAAACTGGGCCG
AATGGTTTTCTCCACCACCTAGACAATTGAAATAAGCACGGACAGTTAGATTATAGGAAAACTATCAGAGAAGCTTTGGA
ATCTTAGCTTTTTGAGAACTTCCTTATGATATCATCCGCATTGTCAAAAAAGAGCGTAACTTTGTAGAAAAGCTCACTCG
TTTCCCAAAACAAACCAAGTATAAGCAACCAAGAAACAAGAAATGAGGAGAGGATTCTCACCGAGTTGTCAACAATAGGT
ATAAGGGATTGCAAAACCTTTGCCACATTAAATTTAATGTTGGGCACTCTGGAATTAGATAAAACTTTTGATTAGTTCAA
GGACTTGAGGTACAAAACCAGTTAAATACTGGGAAAGAAAAATCACCTATCCTTAGTAGCAGTAACAACCACAGGCAGCA
ACTTAGAACAAGTTATCTCAGAGCCCATTACTGGTGCAAGTAATGAAATTGATCTAAGAATAGTCATTCGATACAAATAA
TGTGGACTGGTAGTCATATCCAAGACCTGCAAAATAAGACATTTCTAACTGAGAGAAAGAACATAATTGGAATCGATCAT
GGCAAAAGCTGGAGCTTAGAAACTCTACGAGGCCATGGAGAACTATTTTCCTTCTCTAGTTCTCAGCCTAAGAGGTAAAC
TTCCTAAATAGGAGGACAAACAGGTGCACCCCTAATTCCTTTCCTGAAATCTTCAGTTTTCACCTCTCCAGATAGCAGGA
GAAAAATGGAAGGAAACCAGTTTATGATTGACTATACCGACCATGAGTGTCTTGAGGTCGGGGAAGGGCAATTGCAAATT
TTTATAAGAATTTTGGGGCAAAGATACATACAATTCAAAACTATCAAAATAGTGATAGACTCTACCCTTCTCCCCTACTC
ATGCACCTTGGTCCCATCAACTTCATGTAGTAAGAGAAGCTATATCCCATATGACTCACCGAACTTGTTTGTTTTAAAAA
AAGACATCATGGAAGAGAATTAGCAATTCAAATTATCACACGTCAAGCAAACCTGAGGAATTATATGCTGCATTGCCCAC
TCTGGACCAAATTCTTCTGCAAGACGTTTCAAGTTATTAGCAGCAGCATCTCTAATTGAATAAACCTGCATCAAAGAATC
AGCAAGGAAGATATCAGTGGTAGAGATATTGTCCCATCAACTGATTGGTAAAAGCAAATTGCCTTTTCACATTCATCAAT
AGATAACAAAAAAAAACATTAACTATCACGGAAAAGTTGGGGGTAATTCCACTCCAGAAAATGTCCCAACACGTTTTCCA
CTTGCAATAAGAAAGAAAGTGGAAGAGAGACTGAGAAAGATAGAAATAAGTTTTCAATGGAGCTTCTCATGCACCAAGAT
CAAGGTTTTACGCTTCATCAATTTTATATGAATATCTAACAGCCAGTTTATCGAATACCAACCTTGTCCTGTAACCATTG
CATGCAAAGAGCACCCAGCTTATCATCAAAAAATCCTATGCCCAATTGACTTGCCAATAGAGGTATGTATTCTATTATTG
CAAGACGGACTCGCCAATGCCTGTCCTCTGCCAGCTCGACAATAGCTGGCAATAGAGATTGGGACAATAAATCAATTCCA
ATCACCTGTAACATTTAGAGAAATTGAGAGTTAGGAAAGAAGTAAAACTAAACTAAAAGATAATAATAATATTAATTAAT
AAATAAATTAATAATTGAAAGTTGCAGAGTGTTAGGAACCAATGCAAAGTGCAAGCAGCTAAAGACGGTGACTAAACAAG
AAGATCCTTGATGTCAAATTTTACAAAAAGGAGTAGGCGGCTCAAGTGCAGCAAATCCAGGTACAAGAAGGAGAATGAGG
AAAATACAGCAAGTAACAACAGATAGTGCGATGATCGGAACACACTAAACAACATACTAGGATATCACTGAGAACAAAAA
ATGGTATACTAGATAGAGTTCAGTATGTTAAAGGATTTAGATTGCCTTCTCTATTTTAGGGTCCGTGCATCACTAAAATA
CACATCACAACATATGGCATACCAGTTCCAAAATCAAGCAGCAAATAGTTCACCAGTCTCATAATCAATTGCAAACTACA
GGAAAAATGTGTGAATCGTTCACCAACCTGATTGACTTGATCAAGCTTGCTAATGATGTTCAGGCGCACATCGGGAAACT
CGTCCTTCAGAAGGGAAAGAAATATTGGAAGAAGATGTTCAATGGTTGCATCCTGCATCAAATGCACAAATAGAAGTCAA
ATTATTTCATAGGTAAATCTTAATGCTTCAATCAAACACGAATGTGCATTGCATGATGTGAAAAGCTTTCCCAAGATAGA
GATTATCTTCAGCAACTCATAGCATTAGTATATGACATACTACAGTAAATTCCGGACCTTCCAACAATGCATCTACCATC
TATATCATTAAAAATGCATTTCCAATATTTTGCTCATCTAGAAACTAAAGCACCTCACCTTTCCCAAAACAGGAGCCATC
CCCATTATAACGGAAGCCAAAGCAGATCTGACATGTTGTGACGAGTCTGATGATAATTCCTATAACATTTATCAAATGCA
AATACATATTAGAGGATCAACAGGAACCAAAAATGCAAAATGAAGCTCCTAAACAGGAAATCTATCGGGCATATACCTTC
ACACAGGGAAGAATATGCTGAATAGCAAGCTCGGGACTAAGAATCCTGCAGAATTTGGTGACTTTTCCTGCAGCAGCTAT
GCGAACTTCAGCTTCATTATCTCGAAGCAAACGGACATAGGCAGGCACCAAATCCGTCCTAAACCATGGTCAGACACAAT
CAAACATCTAACAGCGAAGATTTTGAATTCCCCAAAATAAACAGTTTGGTGAAGAGAGCATGATTCATTGGCAGAAACAT
AGAGAAGCATGAACAGGGTATGAAGTATGAACAGCATATTCCTCTACTGATTAAACATTATGACTCAACAGTCCGATGTG
TGATGAATAGAACTTTTCAGGGACTACACTCTAGAGTATATTGCATGTTTCCAAAAAAAAAAATTACTTTAACAATGATG
CAGCAATTATAGAAAAATCCTCGGTCTAAACAAAACCCATACGTTCCTAAACTACCACTAATTTATATCATGGGGCTCCT
CAGTCAATTGCCCTTTCCGTTATTCATTGACAAAATACTATCAAAGAGGTGAAAAAAGTATTCATGAAAAAAAATAGTGT
TCTTGTTAGACCCACTTGGCCAACAAAACTTGGCAAGCATTAGTTTTTTCTGTCTTGTTCTTTTTTTCATTTGGTGGGGG
GCAGGATCCACGTTGCCCGAATTACGGAACTTGTCAACCAAGTGGGGAGCCAAAGTAATGAGTTTTGACAACAGGACTCT
AAATGTAACTGGCGCACCAGAAGGATAGCGGCTGTGGGTTCCCTTGTAATAGCTCATCACTTCATTCCACCAGATCCACT
TCAGAGGACATTTAGGTAAACAAATAGAGCATAATGGACGTACAAAAGTATGTGTCTATCCAATTATGTGGAAGGTTCAA
CATATCAGGTAAACCTATGAATTACACTGACAACAATATAATTCCTACTTTACAGATTAAAATTCCCCACTTTGTGGGAT
TTCACTGGAATTGTTGCTGTTTATAGATTAAAATCAACTGAAAACAACCAAAAAATGATAAGAATCGGGTACAATATGGA
CTCCATAGATAGACATCATATGATAAATATTCACAAAGTATCACATATTTAAGTTGAGAAAGTACCTAGTGGGCTCAGGT
CCTACAGCTTCACATAGTTCGTACAACTGGTTAGCAACCATGTATCGAACGCGCCAAGACTTGTCCTGGTTATTAGCAGG
AAAAAAAAAACATGCACAATTATGAACAAATGAAATTTCCTTCCAAAGTACATAACTCTTCGAGACAGAGAGGATCATAC
TATAATAGCACTCAATATTATCACAGAACTTTAATAATAAGATCTACCGTAAGTTTTTTTTCAAGGTTAAACCAATATAA
TGGATCACTGAAAGGTTTTAGCCCTTTTTAACCTAAATTTTACTCCTACAACTGTAATTTCCACTAGCAAATGTAGGCAA
GTGCACCAAGAGTTTTCCGGAATCATACTTTGACAAGTGTAACTACGTCAAGACTTATTGGTACATTTTCATACGGTAAA
CCGAGTAAAAATGTCCAAAAACTGTAATGAAGACCATCATATCTCATTTATCCTGTAAAGCTTATTTTGGAACAAATTCA
CTCTAACTTAACAAGGTGACTTTCCAACCACCAAGATTTAGCAATAAAGGCTTCACCTAAACAAGCCTACTCAAGACATT
CGTCCACGTTTCCTTTCGCATTCCCCTACTCTGCCAGTTAGTGAAAAAACAGTAAGCAATACACCAAAATAAAGTTATGA
TCCTCATCATATTTTACATAGGCTTACCTAGACTAACCCTATGCTACTACCTAAAAGCTTCATATGAAGATTGGCTAGGA
TTTGAATACAAGGTTCTATTCCATATCACATACATCGGAAACATTCAGAGAACTTAAAGGCTATATCTTTGTGTGGAAAC
AATACTCTAGATCACAGGGCATGCCTAATGTGCATAATTAAATAGGAACACAACAAGATATGACAACTATATTATTTAGA
TGAAAGATGATAACTATTAGGAAGTTAAGTTGCTAATGTTTCACTGGTAGCTCAATCATCCATCAAAAAGAAGTTGTTAC
ATGATGGAATTAATTATTTTTTTTAGAAGTGAACACAAGAATCTAAGCATGGTGCAAGGTGCAAGATTTCAAGGATCTGT
ATGAGCCGGGACAGCATGACTCCAAAGTCCAAACACAAACTAGAGAGTACCTGAGAGAAGTTGACAATGACAGGCAGGAT
ATGTGCCACACAGTCCTGGGGCTCCAACAGCTTGCCAAGTGCAGCACAGCCCTCAACAGCTAATAAACGCACAGAATCCT
GATCTGGAATCAGAAGACATTAGATAAGCCAACAAAAAAATGTTTTTGAGAAAAAAACACTAGAAAACCGACAATTCATT
CCATACTAAAACGCATCCTAAAGAAAATTCACATTTAATCAAAAATAACCATTTTATTGCTATAAGCAATGGGCTAGATA
AAGTAACATCAACTTACAAAGCAACAACTTCATGAAGTAACACTAATTTAGAAACCTTTATAAGAGAGAAATTTGGATAG
ACCCTTTCTAGTCATAAGTTGCTAAATATAAGTGAAAATATTACCATCCTGTGTAAGATCATCAAATATTGACATGATGT
CACTCTTCAGGTAAGCAGATTCAACTGTAGCAGCAAACTTCCCCAAGTTTGTAGCAGCCGACCTTCGCACCATAGGCATG
TCGTCTTGACACAATTGGCTGTAAATAGACCGAAGTTCTGCTTTCAACATTTCTGGGGCACTTGAGTAAGCAATATGAAA
GAGCCCACATGCAGAAACCCTTGCTGTGAACCATTCACCAGCTGCTAGCCTCTAGTGATTGGAAAGAATAGGAAGACGTA
TAAACATTTAACAAATCACGAACCATGATGTTAAGTAAAAGATAAAAAATATATATACAAGTGATGTTCACAATTTCACA
GACTAGAATTATATTAGGGATTGCAAATGAAAAGATAAAAACATATATGAGTGATGTTCAGAGTTTCAAACGTTAGAATT
ATATTAGGGATTGCAAGCGAGTAAAAGGTCTTTGCATGTTTGCGTAACTACCATAATGTCATAATGATAATAACAAGGAG
CAAACGATGGTAATAGTCATAGTCAAACCTTCACAAGCGGGACGAACCAATCAACTAAATCACTCTCCCTCATCTGGGAT
CCAATTCTACACAACGACTCCACAGCTTTATCCCTCACACAGGTCTCCTCAACTGTACAAAGGGTCTCTAGAGGTGGGAG
AAGAACATGAGCATGCTCCACACCTCCAACATAAGGAATAAACACGCCCAACTCTTCTGCCATTGCCAGCAACACTTCAT
CGTCGTCGTCATTGTTTTCACTCAAAAAAGGGATCAACTCCTTTCTGGTTCTTTCCTCACCGAGTGCACGTGCAATAGTT
GATAACCTCCTAATAGAATTCAGCCGCAATTGGATATCATCATTCTTAAGTTCATCTATCAACACAGCTATCGGGTACAA
TGGCTCATCTACCATTGCCATCCTCTCGAGATTCTGTTAGAGCTGCAAATACCAAACTTTCAATCAAACAATTCCAAAAT
GTGAATCGAGAAACAATTACAGCAAAACTACATAAGCATCCGACCCTAAATCTCCCCGAAAAATCACAATTTTTCATCTA
ACCAGCCAGATCCAAAACAAATCCAGCGCATAAAACAAGAAAATAATCGAATGGAACGTTCAATTTACTAAGATAACATA
CCTCCAAATCTGAGATCTAAACAAAATCCCTAGCGAATTCCAATAAGAAAATATACAAAAACAAATACCGCCTAGGAATC
AAATATTTAAGCTAAAAATAACTAAAACTAGAAAGAGGTGAGCAGCTTGTTCCAAATTGAACCAATTAAGCTCCACAAAC
ACTGTATTGCAAAAAATCGATTCTTTAATGCATATTTTTTCTGTTTATGCCGGAAAAAGATAAGAAATCTGCCCGGAGAG
GAGGAAAATAGATCGTTACCGGTGGAAATTTTGCCGCCGTTCGCCTGAGATTCGAGGTTGAATTTCGTCAAAATCTAGAG
AGAGAGTGAGAAAGAGTTAGAGATGGAAAAGAGAGATATTTGCCTACTGATGAAATGACAATGTAATGTTTAGATGGGTC
GCTTTGCATTTAACTTGGGCTTGAAGATGGCTAAAACCAATTGGGCCTGTTAAGCAAGCAAATAAACAAGCCCACTTTTA
AATAAACAAAAAGTGAAGGTTCGATATTAGTAGTTCAGTTAGTTAACTATCTGAATTTTCAGGCGAGGGTTCGATTCTCC
GTCTAGTGAAAGAACAAAAATTATTTTTTATAGTTTATTTATATTTAAACATATATGGTGTGGAAACATGTTTGAACTCT
AACTACCAATCCATTTTGTAATAAGTTTTGACGCTCTAAATTACTTTCACGTTGAAATTGCTCAAAGCATGATACTTCAT
ATTTGGCCAAAGTTTTGGCGCTCTAAATTACTTTCACGTTTAAATTGCTCAAAGCATGATACTTCATATTTGGCGAAAAC
GATAAAAATAAGTAAATTTTGGTCTTATATAGTCTCTATCATGTGTAACTTTAATTACTTTCTTTATAATAATTTTTGGA
CTATGTTAATATAGGAACTCGTACAAATTTATTTGAGAAATGTCTGACGTCCTAATATGTTAGAGGTCAAGCATTGACTA
TTCAAAGATCGTTGGCTACTCATTTGGAGCTTCCAAATCAAATAATTTGTGATACTAAGCAAAGAAAAGCTCAAAATTAA
CTATACGTAACAAAATTATAAAACAATAGCACAATCAATAATCCAAGATATATAAAGATTATAGAAGTAGTGGAGTAGAA
GAAATAAAATAGATATAGCAAATAGGAAACGGATAGAGGATAAGCAAACGAGCAAGGAGAGAGCATATAATCGAATATAG
AACAATATAAATAAAAGACTAAGATATTTATGTCAGACACCAAAAATTAGAAATGAGTAGCAATACAATACATTTCATTA
GAATGGCTAAATTCGAATAGATCAAAAATCAAATTCAAATCACATCTTGTTGAACATGATTATCCAACATTAATTAATAA
ATAGATGATCAAGCCAAGAAGCGAAATGAAAATACATTTTCTTAACATATTAATTTCATTTTTCTCCTTGATTAAGTCAT
ATGTTTCTTTGACCAAACACAATATACAAGTGGAAATAATACCATGAGAAAAATTGATAAATTAGTTAAAGAGTCTCTTT
TAAGTCTCAGATGATCTCCAAATCTTAATTATTAGCCAAATAATTTTCTCTCTTAATTAGTGTTAATGACTGATGGGGTT
AATTCGAATACAAAAGTGATGGTACTTATTTAAGTTACCATATACTTAAATATAACCCTATATACTTTGTTAGTTATATA
GGGTTATATTTGAGCGAAAAAAATATTAAAAGTATCTATCAATCAAAAGGTTAGTAAAGAATATTATTAGTCATTTTCGG
TACATTAAAAATATTTTTGGGCTCTTTTTCATTTCTAAAATGATGTGCTAGTATAATATTATCAATCTTGTATAAAATTT
TACAAAAAGGATCTCCTTAATTATTACTATAGTCTCAAATGCACTATGACTCATTCATTAACCAATTTTCTTTTTATCTC
AATGTAGAATATTGAAGAATCAAATCATAACTTGAAAATTAATGATAAGAGTTGGGCAATTTGATATTACTAATAGCCTT
ATTTTTTTGCCTTGAGTATATATATGTATATTCATGATAAAAGAAATACCTCATATATACATCAATATACATATTTCATT
TTTCTAATTCAACTCATTTCCTCCATACACAACTATAAAACAAATGACAATTTCTGCCTTTTTAATATCACACAAACTTA
TTACATTATGAACATACTTGATAAATTCTTTTTTTTTTTCATTCGGTGTTCAGTATTCACATTGGAGTTCGACTAAATTC
AGATTCGCGCTGAAAAATCCCATTTTGGGTAAAACGCTCCTTAACAAAGGTGACTCTGTACTCAAGAAAACTCAAACCTG
AAACCTCTAGTTAACGACGAAGGAGTACTTGATAAATTCTTCAACTCTTGACACTAATGGGCTCTTTAAACTCTGCCCTT
TGACTTAGTTCTTCAAAACAATCAACCACATTTTGTAGCCTTGCAACAAATTCAATGAGAAGTGAAGCAAAAGTAGCCAA
AGACAAAGCACTAGCACTTAAATAAGTTTCAATTTCGTCAATTGTATCAATCTTCTCACCATCAAGTAGTGAGAGACATG
AAGGCCAATGATTTTGCTTGTTAAATAACATTGACTTTGTGACCAATTGATCTTTTGGATATTGTGGAGTATGCAAATCC
CTTATGTCAATGGCTGTTTCACTAAGTGATTGAAAATTTAATGGCAAATTTTCACTACTACCATTTTCATTTTCATAATT
TGATGAATCATCAAAATTGTTAATAATGTTTGGTTTTCCAATTTCCCAATTTTTTGAGTTGACCAAGAGATATGACTTGT
TGTCTATTTTTTTCTGAAGATTTTGTGCTGTCTCATGTACTTCTTTTAGGATATTTTCATGACTATTTAGTGCTTCCATT
TTATCTAATTTTGTTCCTAGCTCACGTAGAACATTTGTAGCGTCGATACCGACTCTTTTAAGCTCATTTTGAAAAACCTT
CCTCTTCTCTGGTGGTGCCTGCAAAAATATTTTAAATTTTTATTTCCATGTTTTGAAAGTACAAAAACTCAAGATGACCT
GTGACAACATATAATTGTAGCTATTCTAATTTGAAAACCTAAATAATTCAGTAAATTGCATGTTACAGTATATATTTTAG
ACTATCATATAAACATGATCCATATATATAATAACATGTGGATGTTTGTAGTGGTCCTAATTTGACAATCTTAGTATTAT
GGTAAATAACCTGTTAAAATATAAAAATTATTTCGAGTTCATTTCATGTCTCCATCTAAAGTGGCTGATGGTGCAAAAGG
TAAGACCTAATTAAGAAATATTTTTATTTTCCTCCGATCAGATACTTTAAAAATGTCATTAGACGATATATATGTGACAA
TGTGTGGATCCAGGGGTTCATCTGAATAGCTATGTCAGAAAATTATATCATTTGTATATAATAAGGTAAAAATATTTGTT
ATGTATATAGATAGATACTATTAGTTTTTCTTGACTTCGTACTACTAAAAAACAATCAAAAACCTATCTCAAGAAGTCGG
TTTTTTTCTTTTAAAAAAGTGGAACGTTGGAGGTCATTTTCTTAGTAATGATATGTTTGCCTTTTAAAACTTGAACTTTT
TTAGTGAAAATTCTGAATCAGCCTTATGTGTCAGATTTTCCAAAAATGACATATTTTTAAGAACGATATACAGGTATGGC
GACATTTTTGAAGATTCAAACATCATATAACACAATTAGTTAGTGTAAAACCTGAATTTTTGATTGGATACATCCATGTA
ATGCCATGACCATGAATGCACAATGCCTCAATTCACTGCTTAATTTGACAAAATCTCTCCATGGATTCTTGTGCATTTTA
TAACGTCCATGAGGTGGCTCCCAAATAGCAAATCCAAGCTGTTCAAATATATATGAATCAAGTAATTATATACAAAATTC
TAAATTCCATCGCTAAATTACTCGTATAGCTAACATAATTTTATGATAATTCATTACTAGCTAGTTTAATTTGTTAGTAC
TAAATATGATTATCCATACGTACCAATGTTTGCTCTCGACTTGTAGATTCTATAACCGATTTGTATCCATTATATTCCGA
GTGATTTGTTGATTCATCACACTCAACACAATTTAAGTATCCATCAATACAACCTACCAAAAAAATAGAAAATATTAAAT
AAGTCGTTCTTAAGGGTGTGTTTGGTATAAATGTTTTGGAAAATATTTTCCAAATCAACTCATTTTCCTCAAATTTAAGG
AAAATGACTTCCCTTCAAAACTTAAGGAAAATATTTTCCAAAACTCTCTTCCAACTTCAAATTACAATTATTTTTTTGTT
GAAAAAATCAATTTATTTTGTCCCTACCCTCAAACCACCCCTCCCCCAAAAAAATAATAATTTTAAAGCTTGTTTTTAAA
TTCAATTTTTTTACCCCACCCTCACCCCTATCCCCACCCCCTCCCAAAAAAATATTAAAAAATATTTTTAAAAAATATTT
CTAATTTCAATTTTTTATTTTTTAACCCCTACCCACTATCCTCGCCCCCCCACCCCATCAACCCCCCTATCAGCCCCCAA
CCCCCTTCAAAAAGAAAAAAAATTTAAGTTTGTTTTTAAAAAATATTTTGAACTTCAAATTTTTATTTTTTCATCCCGAT
CCTCGATCACCCACCTCCCTCTCCGGTCACCCCCCACCCCCCCCCCCACCAAAAAAAATGAGTTTGATTTTAAAAAAATA
TTTACAAATTCAAAATTTCATTTTTTCACCCTACCCTCGACCCCCCACCCACCTCCTACCCAGCCCCCCATCCACCCCAC
CCCCTACCACCCCCCCACCCCAAAAAAAAAATATTTTCAACTTCAAAATTTCATTTTTTCACCCTACCCTTGACTTCCCC
CACCCACCTCCTACCCAGCCCCCCCTACCCCCCTCTCCAAAAAAAAATAATTCAAGTTTGTTTTTAAAAAATATTTTCAA
TTTCAAAATTTCATTTTTTCACCCCTACCGTCAACCCCCGACCCACCCACTTCCTACCAGCCCCCACCCCACCCCCAAAA
AATAATTTGAAGTTTGTTTTTCAAAAATATTTTCAATTTCAAAATTTCATTTTTTTTCACCCCTACGCAGTCCCCCCCAC
CCCACCCAACCCCTACCACCACCCCCTCCCCCAACGCCCAAAAAAAAATTTAATTTAGTTTTTAAAATATATTTTCAACA
TCAAAATTTTATGTTTTTAACCCCAACCCTCGACCCCCCCCACCCACCCCTACCAGCCCCCATCCCCCAAAAAAATTTAA
GTTTGTTTTTAAAAAATATTTTCAACTTCAAAATTTCAATTTTTCACCCCTACCCTCGACCCCCCCCTCACCCACCCCCT
ACCAACCCCCCAACCCCAAAAAAAATTTAAGTTTGTTTTTAAAAACTATTTTCAATTTCAAAAATTATTTTCTACTCTAG
TAAAAATAATAGATATTTCTCAAAAATATTTTTCATTCATAAATCAAACACTAAAAATCTTTTCCGGAAAATATTTTCTA
CTCACCAACCAAACATGAGAAAATAAATCAAAAATCAACTTGTTTTCCAGGAAAACATTTTCCTTCATACCAAACACACC
CTAAGAAATGTGAACTTTTTTTATATCGACATATACCTTCCAAAGATGTTGCAAGATCCATAAAATTCTTAACGACCAAT
CGATGCAAATCTTCACCAGCCCAAATAGGGCAAATACCAATATTAATAATCAAGCAAATACAAGCACCAAGAGCAATTAG
GGCTAAACGAGTTAAAATTGCCACATTATATCCTCCAGCCCTATTTCCAGCCATAATGAGAATACAATATGTTAAAATAA
ATACTCGATATCCATATTCATATGGTGCCATTGTTGGATATAACTTCAAATATGTTCCACAAAATGCTGCAAAATAAATA
AATATATGGTATTAATGAATAACATCTTATACACGATAGTCGATACACCTAGTTTAATTTCCTCATAGACCATAGTATTC
GATTATCAATATAGAATTATTTCCTTCCAAAATAAAACGGAATAGTGTATCTCAAATTCCAATAACATATTGGACATAGA
GATTGAAGCAAATCATACGATACAGCTTTTATTTTGAAACAATGCATAGAAAAAAGAGAAGAAGAGGAATTCAAAAATTT
ATGTTAAAATTTGAAACAAGATCTCTGAATTCGATCATAAGTAATTATTCTCTTTGTTCCATATTAGTTGATCACCTTAT
TAAATTAAGAAATATTAATTAATTTTTATATATTTTTCATGCAATTAATTCTTTTTAAAAGTGTTCACATTTTTTTATAA
AATTCTCAAGAAGTTTTTTAAGAGATAAATTAATAAATCTTCTTATTTATGATTTCCTACGCACCGTATAAAATAGAAAA
TGATCAACTAATATGAGATGAGGAAATCATTGGAATTTGGTGCTTATTTGGGAAACTAGTGGTGTCTTTAGTGGAAAAGA
TAGGTGTCTCTTCAGAAGAAAAAAAATCATTGCTTTATACCTAAAAAAAAGTTCACTTTATTTGAAGATTTTAAAGGTTT
AATTATTATTTTTCGGAATAAGGTATGGATATAAAAAAAATAAAGAAAAGGAATTTAAGTAAAAAAATCAATAGCATGAA
AGTTTGTCATTTTCCAAGCTAAAGGCTTTTTATATAACCAATAAATTCCTCCTCCTTTTTTTTCCTATGGGGGATAAATT
GAAGTCATGAAATCAAATAACTTTTACACTATCAGATCTACTAAAATATATAAGTATGTTTATATAAATAACTTAAAAGA
TTAAAAAAGATTATTTACCATAATAATAAGTTCGTCTGACGTTCTTTTATATTATGTACAATGTATATAAATTAAATTCT
TACGAAGATCTATGCTACTAGAAAGTTTAATTAATTACCTATGATAAAAATACTGAAAACCCATACAACTTTTTCCCACT
CTCCAGCCCATAATGCTAATTGAGCAAAGATGAAAGCAAGCATCCCAGCAAATAATGTACCCAAACCACGATTAAATCCT
TTAATAAGTGTTCCTCCTGCCAAAAATAAAAGATTTTATACTCTCGTTATCTTAATTTATGTGTCACAGTTAGAATTCTA
CTATATTATAAAAGAGAGTTTAGGGCCAAATATAATATATAATATTCAAGATTTGGCCCTAAACTCTCTTTTATAATATT
CTATATATTCTACTTCTACTATATTATAAAAGAAAGTTTAGGGCCAAATATAATATATAATATTCAAGATTTGGCTCTAA
ACTCTCTTTTATAATATAGTAGAAAATAGAAAATTCTATTTTCTATTTTCTATTCTATTCTACTATATTATAAAAGAGAG
TTTAGGCCCAAATATAATATATAATATTCTTGTGGGACTTTTAAAAGGAAGTTTCTTCAATATTACATATTATATTTATT
ATATAGTAGAACTTGGGCATAAACTCCCTTTTAAAATAATATAGAATATGTATATATATATATATATATATCTCACAAAT
GGAAAAGTCTCAACCAAGGAAGCAACATATATCATTTACAAATGACTTAAAAAGCTTTAAAATATTTAAAAGCTATATAA
TAAAATATGTTGACTCTCAGAATTCTATCAGACTCACATATATTGGACATAAAAAATAACACATATCATTTTAATATTAC
AAAAAAAGTATTATAAATAATAATAATTAACAACTTAAAATATCTGAAAGACATTTTAAAAGGGTTAATTTTCTAATTTT
ATCCATATCACATAAATTAGGACAAAGTGACCAGTAATGTACATTATTTCAAAGTTACATAAAAATATTATAAATCACAA
TAATTAATAACTTCAAACATTTTTTAAAAAAATATGAAAATTTGGATGACTCTCCAAATTTCATTTGTGTCACATAAATT
GAGACAACAAAAATAACATATATTGGGTCCATTTTAATTCATTTGTCTTATTTTTATTTATTTTTTTATTTAAAAATTGC
GTAAAAATACTATAAATCATGATAATTGACAACATAAAATATGTTTTGAAAAAAAATATAAAAAATTCCACTGATTCTTG
AAGTGAATCTATCGTAAAAATACTATAAATCATGATAATTGACAACATAAAATATTTCAAAAATGTTGTATGTGGGTAGT
CTTATTATGCCTTAAATAGCGTCAAAGAAAGTACAGGTTTGTGATAAAAAAACTTATTCCTTTATCCACGCAAATAATAG
CTTCAAAAACTCGATTATTAGCCCGAAAATATACCATTTATATTATTGGGCCCGTGCATAGCACGGGCAACATTATCTAG
TATAGTAGAAAAATGTCATGTTGTAACTTGCAACAATAAAGAATGAAACATCAAGTAATACTAAAATCGAAGTATAAGAT
TGTAAATGAGTAATAATAACAATAATTAAAAAATGAAACTAGACAACGCACGACCTACTAACCTTCTATCCTAATTCTTG
ACTAGCTTATTTTTGTTATCTAAGGTCATGCCCTCAGTATGATGCAGATAGACCATAGACCATATCCTGTTTAATCAGAT
CTACTTTTTTCAGTTTACCTCTATCTCTCCTTATATCTACTGTAGTTAACTTATCACTCTGATCCTCTTCACTAGGGCAC
CAATACATTCTTCTCATCACATATCTGAATTATCTCAGTTTTGTATCCCTCATCTTATCCACCACGAAGACTACTCCTAT
CTTGTTCCAGATTCTATTATTTCTAATATGCCCATACGTATATCTCGACATATAAAATTACAATGATAAAGTAGAAAAAA
TGTATTACGCTATCAGTATATATAATTTAAATAGGGATGTTAAAGTTTAATACCTATGGTGAACTCAAACATAATAAGAA
CTGTTAAGATTGCCCATATTGAGAACTGAGCAATCTCTGGAAATGGTTCCTTCCAGAAAATAAGAAGAGATACAAAAAAT
AAAGCAAATCCCATTTTTAATGAAAAAATGATCTTTCTTGGATCATTTTTACCCATTTCAATTGCTTTTTTAGCAAAATC
TTGAATATTGTTGAAATAAATACAACAACCATTTCTTTTTTCATCATGTATCAACAATTTTTCCTTGTTGTAAGAAGAAG
AATCCTTCTTGAAGAAATTCTTTATATTCATGACCATTTATTGTTGTTGTTGATATTTTTTTTTTCTTGGAAAAATTAAA
GAAGAGAAAGAGAGGGGAAGATTGATCAAATTAAGGGTCCATTTGTGCTCTCCAAGAGGTGTGGAACTTCTCTTATATAA
GATATATAAGTAATTTTTTGAAAGAAAAAAAAATAAAGGAAAAGGAGAAAAGTTGTTAAGAGAAAGAAAGGACAAAAGGA
CATAGAAAAATGAAAAAAATGAAATTAGTAAAAATATTTTAATGAATTGTCAAACAAAAAAAGAAAGAAATGTTCTTTTT
TAAAAAGGATTAAAAACGAATGTATACTTGAAACAAAAGTGAGTAGTATTATAAGCTGCACTTTCTGTATGTGCATTAGA
ACTTAACTAATTCAAATTCGTATCATTTAGGATCTTTTTTGGAGAAAACACTCCTATCAAAAAGAAAGTGCATCCCAAAA
TTCATAATTGAAACTTCTAGTTAGTTATGGAAGGAACATTTCTTTACTAATTTCGACATAAATTACGAACAAGCTCGCTC
TATTGAGGATTATTAAGTTTTTTATATTAAAAATGATGATGTCTCTCTTGAAAATAAGTGATTTATAATTTTATAATTTG
ATAAGTACGAAAAAAATATTATTTACAATTTTTTTTCTTTATAACTGTTTTAAAAATCATTTTCTCATTGTTTGAACAAT
TATAGGCTTGAAAAAAATATCATCCATAAAGGTGTTCCGTTAAAATCTTTTTTTATTATTTATCTTAGTTTGAATTTGTT
GGATCTGTTTAAATGCACCCGACAAGTTTACAGTGATTTATGTCCTTATATTTATTATTCTATAGAAAATATAGTAATTT
ATTAAATAAAGTGGGAAAAAATACCACATATAGTTAATTGTTAAATATAGAAAAGGACCAAAATTGTCCCTTATCTTTGC
CTTAAAACTCAAAATGATCCTTACCCTTTCATATGGAGCACTAATGATCCTTCTTCTTTGTAAAAATGGTACAGCTTTAG
TCTTTAAAATATTTTCCGTCTATCACTAACGGAAGTTGGTCATATGCACGTGATTGCATTAAATTGATATGACCACTCGC
TGACAATGAGACTGCTCATTGAATTAAACACAATCAAAATTAATAACTCAAAGTGACAAAATATGAATATTGACTTATTG
ATAATGGTTTATTAAATTTATGATTTCGTAAAAATAATAGCTTTCGAAATGAATAATGAAAGGGTAGAGTGTGCACACAT
CTTACATCTACCTTCTCAAATAAAAAAATTATTTTTGAAAGATTTTTTTCTTGTCTTACCTCTACCCCCTTAGATAAAAA
TATTATTTTTGAAAGATCAATTTCTTATCTTACCTCTACCTTCTCAGATAATAATATTAATTTTGAAAGATCCACGGTAT
TCACAATTAATATTCACCTCATATATTAGTTCGATTTATTAATTTATAAAAATACTAAATCATTATAGAAAAATTAGGAT
ATGGGTTATTAATGTATTGATTGTCAATTAACTATTAATTTTTTTTATTAAAATAAACATCGAAACATAATCAAGTTAAG
TGACAATTCAACAGTATGCAACATAAAAAATATTATATATTATAAAGTTAAATATATCATCAATATCCAAATTAAATATG
CATATCCAGAAGTACAAATGAAAAGATTACGATAAACCTAAAAATATATTATATATTATTAATATGTAACTATTGATCAA
ACAAAGCAAAACATGTAAATTATCCAGAATTTCAGAAAAAAATACGTCTAAAATAAGAGCTTGTTATTAACGATTAAGCA
TAAAATTGTAATTATAATAATTATTATCAAATTATCTGTTTCCCGTCAAGAAAAATCATAAATCATTATAGAATTAACAA
TTCACAAAAATAATTATAATCTAAACTATTACCGAATTGTAAATTTTTTTGAGCCATGGATCTTTCAAAATTAATATTAT
TATCTGAGAAGGTAGAGGTAAGATAAGAAATTGATCTTTCAAAAATAATATTTTTATCTGAGGGGGTAGAGGTAAGACAA
GAAAAAAATCTTTCAAAAATAATTTTTTTATTTGAGAAGGTAGATGTAAGATGTGTGCACACTCTACCCTTTCATTATTC
ATTTCGAAAGCTATTATTTTTACGAAATCATAAATTTAATAAACCATTATCAATAAGTCAATATTCATATTTTGTCACTT
TGAGTTATTAATTTTGATTGTGTTTAATTCAATGAGCAGTCTCATTGTCAGCGAGTGGTCATATCAATTTAATGCAATCA
CGTGCATATGACCAACTTCCGTTAGTGATAGACGGAAAATACTTTAAAGACTAAAGCTGTACCATTTTTATAAAGAAGAA
GGATCATTAGTGCACCATATTAAAAGGTAAGGATCATTTTGAGTTTTAAGACAAAGATAAGGGATAATTTTGGTCCTTTT
CTCTTAAATATAACATGTTTACACCTTAACTCAGTTTTTTAGTTTTGCTGCATTGGGAGTTGTGCGAGTCAATAAATATA
TTAACAAGAATATAAGTAGAATCAATCCATACGGAGGTGTTTGGATGAGTTTTTTTAAGTGACTTATAAGTCAAAAGTTG
GAAGTCGTAAGTCGGCGATACTTGATTTTAGACTTTTGGCTTTTTTGGTACTTTTTCGCCCTTAGAAATGTGATTAAAAA
CACTTCTGAGTTATTCAAACATTTTCAAAACTAAAAAATATTTTAAAAGCTGAAATCTACTCAAAATAAGTCGATTCAAA
CGCCCACTGATCACTACATCTATAGCCTCTTAAATTTATCAATAAATTTTATTTAGACAATCAAAACGATGGTATATTTT
GATTGAGCATCTAAACATAAGATGCAGTCAAATTGTGACACCTAACGTGACCATAATATAATGTCCCTATGTATTTTTAT
TATTACAAAACCTAACAATTTGACCTCCCTTTAATTTTTACGTCATCTTAAAATGGAAAAAAAATAAAATATATATATAT
TTTAAAGAAGCAGTCAAATTGTGACACCTAACAAGATTCGCTACTCCAACCAAAATTTACTTAAAAAATATTTGTGTTTC
AGTTTTCTTAAATATTAAAAGAGGTAGCTACTATTTTTTTGTCATTTATTTTGATACTAGACATCGGAGCCTGTGCTAGC
ACGGGCCCAATATATATCATTTTTTATTAGTAGAAATATTTTAAAGAAATGTCAAAAAAGAAAGAAATATATATTTTTTT
TAAAAGGGATTAAAAATGAATGTAGAACAAACAAATTGAAACAGAAGAAAGTAGTATTTGACTACATGCAATAATATATA
TTTTTTATTTTTTATTTGGTGTCTGATATATAGGAGTTCAACTTATTTAAATTAGTGTTGCATAGCGTTCATTCGGGAAA
AAACGCTCCTATCAAAAAAAAAAAAATTTATACCCAAAACTCAAAATTGAAACTTCTAGTTAGTTATGAAAGGAATGATT
GTTTACTAATTTCAGCCTGAATTACGAACAAGCTCTATCAAGGATTGTTAAGCTCTTGATATCGAGGAAAGATGATGTTT
ATTTGGAATTTTTTTATTTTTTTTTATTTTTCTACTATTTGATAAGCATGTAAAAATATCATTTTATAAATATTTTTTTC
TTTATGACTATTTAAGAAGTCACTTTCAAATTCATTTCTTTATAACTATTTAAGAAGTCATTTTAAAGTTGTGAACAATT
ATAGACTTGAAATATTTTCCATAAAAGGTGTTCTTTTATAGTACCCAACACACCCTAAAAATCTTTTTTTAATTAGTATT
ATTTATCTTAGTTTGAAATTCTTGGATCTATTTAAATGCACCCGACAAATTTATAGTGATTTGTATCCTCATATTTATTG
TTATCTTACCTATAGAAATTATAGTGATTTCTTAAAATAGAAAAAAATTCTAGATATAGTTAAATACAACATGTTTACAC
CTTATCTCAATTTTTTAGTGTTACTACATTGGGACTTATGCGAGTTAATTAGTTAAATATATAGCCTTTTAAATTTGTCA
ATAAATTTTATTTAGATAATCGAGTAGCAATATATTCTTATTGAACATTTAAATATATGATAAAATATTTGTATTAGACA
CTTTCAATTCAAAAATTTAGAGAAAAAAAATATTTGAGTTCTTAAACACTTATTAAATAGATAAGTTAATCACTTAAAAT
ATCACCTCTTTTAATATATACACATTAACCTTAATAAGCCGTAAAATTTCATATATGTTTCATTGATACTGCTATTTATA
ATTAAAGGAAGAGTATATTTTATTAAGTTATCTATATATTGGATGCTTGTGAAAATGCTCATAATTTTTTTCTAAAATAT
GAGCTGAAAGTATGTAATAGAAACGTTTTATCACATAAAGTTTGCTTAAGTAGACATTCGGCCATAGGATTTGGGATCCC
AATTTGAAGGTTTGATTTGAAATCATCACTTGTTTATGAAATCTGCACAAAATTTCAAATTTCAAATTCTCCAAAGTAGA
ACTTATTTATAATATTTTTTTAAAAAAAATATAAAATTTGATCCATGAAGTTAAATTTTGCTAAAAAGATTTTTTTTAAT
TCAACACTTTAAAATATTCCAATCGTTCGATACTTTGCTTATAAATTACTTTGACAAGATAAAAATTGTACTTTTGTCCC
ATTTTTTTTTACATAAAAAACAAATGACATATGGAATATTCCACTTGTATCCATCATCCATTATTAGTGCTACTCTTTTA
TTGTGCTTTTTTGCCCTTGCTTTTTTATTTTATTATTGTAATTATCCTGTATATTTTGGTAAATATTATCAACTCTATAG
ACTTTTTAATAACTCGAAAAAAGTTTTGATGACGTGGACACGTGCAAAAATGTCTATATCAAATTAAATTAATTTAATTA
TTTGATTAATATTTACTGTTAAGCTGAGATTGCTTTCAACCATACACGTTGAATGCCGGAAGTTTCGGGTCGGGCCCAAT
TTCTACACCGACTTGACCCACTTGCTGTTTTTAATTTTTCTTTAATCGTCCTTTTCCGTTGAGATATTTTTTAGAAGGGT
TTGATACACCAATAATTTCTTAAATTTATAATCAAATTTTATTTAAATATCTGAATTATGATTTATTTTAATTGAGCACT
GAATATACGATAAATATATTTATTAGATATAAAAGCCGATTGTGAATTTAAAATCTGTGAATTTTTGTAGTTTCAAATTA
ATTTATGATGATAAATGAGTTCACAATTAAATATTTATGATTTTTTAAAAAAAAATTAAATCCATGGAGTATACAAAACT
ACTGAATTTCTCAAAGTCTTATCTAAAGAGTTGGATTTGCTCGCCTTTGATTAGATGTTTTCTTTTCAAATTTTAATATA
TATTTTTTGTGTGTTCCCAAATGTATATTAAGTAATTCAGCTAATTACATAAAGTATGTCATTTTATTTAATTATATACA
TCAACATCACTTAGAGCATATCTGAGGTCTTAAGACTTATTGAGATTATTGAATAGAATTAAAGAAGATGATATAATTTA
TGTGGTTGACTTATTTATGTAATGGACATTTAAGAATATACATAATTATTATTTTTTCAAAACAAATTAATTTAAAATAT
CTAATAAAATCATTTATTATATATTTGAGGGAACAAATGAAACAAGTCATAGTTTAAACGTATATTTCTTTGCCCTAACA
TCTCCTCTCACCAAGGAAGAGAATGTATCCCTTTTTTGTAACAAAGTTTGATTTTTCAAGGACAATGGTACCTAAGGAAA
AATTCGTACGCTTTCCAAAACTTTTAATTTCAATTAAAATATTATAAAATTTATGAGCATCAAATATTTACATTAAATCA
ATAACTATATGTTATATGTATACATGTATGTATATATATTTACTTTGTCAAATTACTTAATTAAAATAAATTATAATAAT
ATGATATATTTTCCATCGATGCAGATGAATATTTACCGTTCTCATATATGATGAAATTAAGCATACATAACTTTTTAAGC
TTTCTAGATGGAGATGGATCTATCTGGTAATACACTAGTTCACATTTATTTAGTAAATTTTAAGTAATTCATTTACTTAT
ATCATCCTAATAAGCACTTTGAAATTTCTTTATTAGCCTTGAAAACACTTTCCAATATTTCTCTTATTATATAATTGACA
ATAGTCAACAACTTTAATATCACTAAATATTATACTTTAGGTAATGCATTATTGTTCTCGGCATATGTCACAACGTGACC
ATAATATAATGTCCCTATCTATATTTATTATTACAAAACCTAACAATTTGACGTCCCTTTAATTTTTACGTCATCTTAAA
ATGGAAAAAATAAAGAATATATATATACACTATTTTATTTTTTTAAAGAAGCAGTCAAATTGTGACACCTAACAAGATTC
ACTCCAACCAAAATTTACTTAAAAAATATTTGATGATTTAGTTTTCTTAAATATTAAAAGAGGTAGTTACTATTTTTTTT
GTATATATAGATATATATAAAATAAAGTGATATTCAGTTCGATCCAAAAGAAAATATTTTCTTAAATACTAATTAGATTA
ATGATGTGAGATTTCTTTTTCTTAAGTTGGGTGTCACATACACCTTATCTCATGGACTCAACGTTCTGTTGAGGTTTATT
CGATCGTATGAAGTTTGTCTACATTCAACACTGAGGTTTATTACGCTTTATCGGAATTTGCCTAAACTCGGTTGAACTTT
GGTCCACATCAACAAGACTAACACATGAATGACTTTGATCATCTATAACGGCATAGTCCGCTGGTGATATTGTCTGCTCA
GGATCTAGGCCCGCAATATTTTAAAACGCGCCACTAGTTTGAAAGGCACGCTTACCTTTATATATCTAACATCTCTCATA
TATTTTGTTGATGTGAGATTTCTTATCATAAACTAGATTGTCACATCTGAGTAGGAAGATCGATAGAAGTGTGAAGTTGA
AAATGAAGTGTATCAAAAAGCAGGGAGGACATAATCAGAGGCGTATTCAAAATTTCGAGAGGATGAACGCACTATTATGA
AAAGGGGGATCTAATATATAAATTTGACCGATTTAACATTTTATCACTTGAACTCATTAAACCTTTAAAATTATAGATCC
AAAATTAATTCTTATATACGTGAGAGATGTTACCCAATTTTAGAACGAAAGGCAAGATAAATATAAGATGTAAATTTCTA
TATATCCTCAATTAGAGAGTTGCACGGCTGCACCTAATTATCATCGCATTATATAATACTTTGGTGTGAATCCACACATC
TATATTTAAGTATCTTAAAAAAAATTATAACACTATTCTACATGATCTATAAAAAAACATAAATTTACGTGAATTCGATG
ACCTCTTTCGAATACGCTCCTAAACGCAATCAATATGAAATGTCAGTACTCATATAACTTGTTTTCAGAACACACCTTCA
AACAAAAAAGTACTAACAAAAGAAGCTTGTATTACCTTACTAATTGTAGAAGTGTTATATCTAGACCTCTTTATTATATT
ATATTGTATATATTAATTATTAAAATAAAAAAAAACTAAACTACCCATTACCCCTAAACCTCTACCCACCCAACCCACCA
TACTCACACGACACAACCCCTACATCTACATATACCACTACACACCCACACACATAGGGACACATCTGCAAAAGGAAGAA
AAAACAGCAATACCACAGACGACACACACATCTATTCTAATTATTATTAACATGCTTAAAATAAAATAAGAGGAAGGGGC
CTACAGAACAAGGATAGGGGCCTAGGGAGATTTTTTTATTTTATATTTTGGATCTATTCACTGATTAGCAGACATGGGCA
CGTTGAGTGAAGAATATAAAACAAACCATAAGCATATATTGAGCATAATTTTATAAGTAGATTCATAAAATATAGGATGT
AATATAATTTTATAATATCTACTTTCTAGGGTAAAAAGACTATTTCTAATTATGCGAGAAGGAGATTGATCTCCTATCTC
TCTTATATAACGAATTGCATTATTTATTATACTTTCATTTTAATTATTGATCTTCATTTTTTTTTTATTTAGCTATCCAA
AGTCATGTTCTTCTAAATAAATTGACAACAAACAAATCATCAATATTTTTCTCTTTTCATTTCACACAACTATTCCTTCA
CAAGAAAGGGGAAAAAACTCACATCTTGAATTCAAATCACATTATTTAACATATACTTTTAGCAAAGGATTTAACTCCTA
CCAATAATTATCTCTTTAAACTATGCCTTTGAATTAGCTCATCAAAATAGTCAACTATATTTATATCACAAATTCAATAA
GAAGTGAGAGTAGACAAAAAGACAAAGCACTATCAATGAAAATAAGTTATCAAATCAACTGTATTAGCAATTTCACCATC
AACAAGTAACTTGAAAGTCTTGCTTTTGCTTTTAAGGGTTCATTTGGTAAGATGTACATATCAATGAAAATAATATATGT
ATTAACGAAAATAATATATATATTAATTTCAATATTAACACTAATGATCTCTTGGTTGATATAACTTTTCAACATATGCA
TAAATTATAAAAATATTAATTATCTACCCTATGGTATTATTTTATATATAATTAGTATATAGAAAATCATGATATTACAA
ATACAAAGACCTTTAATGTAAACATGGTTTAAGACAAAATTGTCCCCAAGTGTACAAAGCTAAAGAATATGAAAAGTAAT
TTTGTAAACAAATAATTTTCTAAAAATTATACAATGCATGTTATTTTTAATATGTCTAATACACCAAATAAAATAGTGAA
TAATAAATAATGTTAGCATAATTAATCATGGCATTATTAATTCTTGCATTGCTAATACACCATATTCAACATCATTGTTA
CACACATACTACTAAACGACCACTAAATATTGTCCTTTACACCAAACACACTCTATATCTTTAATCTTCAATTTATTTTT
CTTTCTTAGTTTTAAGTTAAGTAATTAGATTGATTAACTGTACCGACAAGTTTGTAGTAATTTGCGTACTCATATCAATT
TATTTTATAGATATTGAATAGAAAAAAAGAGTCTGACTAATTGAAATATATATAAAAATAATATAGTACATAAATCTTAC
GTAAACCAATATAAAAATCATTCTGTTTGAATAATTACTCCAATAAACATTAGTATAAGAGAGTAAGACAATACATTTCT
TAATCAATCATCGAGTTTAGTAGTTGGCAAATCAAATAATTATAAGAGTATTAAAATGGAAAAAAGATACTGCATGTCTA
TTGTCCACACCTTTAAACTCAAATTATTTAGTGATGACGTATCGTGATTTGTGAGACTTAATTAATATATTAACTAAACA
AGTAGAACAAATTAAATTATTTGAAAGAGATACGTGAAATCACCATAGATCCATGATCAATGCTATCGAAGATTATGGTA
AAGTAGTAAATACTTTTTAATTTTTAGTTAAATATTTTGAGTTCGGTCTTTAAATATAATTTTATCTCTGATAAGGAAAA
CTTTACCTCTAAAATGAGATTTCTGACATAAATTTAAATTAGTCAAACCCAAAAATAAATCTCATATGTCGAATAAAAAT
AAAATAAATAGATATAATTGGCATGTAATATTCATTTTCTCTATTATTTCGTTTGACCACTCTATATTTGTAGTATCACG
TCACATCTTTCTGAATATTTCATGAACAACGTGTTTACATGAGGTGTGTTTTTGTAGTGGGCCTTTTCAATATTTTTTTT
ATCTTAATAATTAATCACTTATAATATTTGATTATATTTTTGAAAAATTCGTAAAAAAGACTATAAGTCATAATATAATA
ATTTAAAATAGATATAAAATAAATTTAATTAACTTTCAAAATTTTATCAGTGCCATATAAATTGAAACAAAGGAAATAAC
ATATATTATTTGGATATAACTTAATAGTAATTAACAATTTTGAAATCATACAAAATAATTGATTGACTCTTCAAATTCCA
TCTATGCCACATAAATTGAAATAGAGAGATACACACATATTATTTGAAAATGACATAAAAATTACTGTAAATCACTATAA
TTAAAATTTTAAATATTGTAGGAATATTGATGTCTTTTAAGTTTTATCTATGTCTCATAAATTGAGACAAAACACACAAA
TTAGAACATAAAAATAATTACTTTAATTTAGCTACCATATTGGTCTTTTATCAAAATTTTGCAAAACAAAAAGACCTCCC
TATAATCCATGATGACTCATTTATCTAACTATTTCTCTTCTATTTCGATGTGAAATGATGAAACAGGGCAGATTGATATC
GAATATGATATTAATAGTACCTTTTCATAATGACTCATTTATCTAACTGTTTCTCTTCTATCTCGATGTGAAATGACGAA
ACAGGGCAGATTGATATTGAATATGATATTAATAGTACCTTTTCATAATTACTTTATATTATGAAATTCTATGAATATTC
TAATTTCGCCATCATAGACCGCACAATTTATTGATAACATTTTTGGGCCTTGTACAAGTACAACTATCAATTCATGATAC
AAGAAATATTTCACACACCAATATTATACAAATTTCATTTCCCTAATCTTTTTCCTCCTCACACAACAAACAAATCACCA
ATACATTTTCTCTTTTTCATTTCACTCAAACTAATCCTTCACCAAAAAAACAAACAAAATAACTCACATCTTGAATACAA
ATCACATTATCAACATATACTTAGTAAACTCTTTAACTTTTAACACTAATTGACTCTTTAAACTCTGCCCTTTGACTTAA
TTCTTCAAAATTGTCAACCACATTTTGTAGCCTTGCAACAAATTCAATGAGAAGTGACGCGAACGTCGCTAAGGAGAGAG
CACTCGCACTTAAATAAGTTTCCATTTCGATTGTATCAGCAATTTCACCATCAACAAGTGAAAGACGCGAAGGCCATTGA
TTTTGCTTCTTAAATGGTGTTAACTTTGCCACTAATTGATCAGATTGTGGCCAATTTCCTTGTAATGACCTTATGTCGAT
AGCTGTTTCACTTAATGATCGAGAACTTAATGGTATATTTTCACTACTATTTTCACTTGAAGAATCGTCAAGGTTATTAA
TAATGTTCGATTTTCCAATTTCCCAACTCTTTGAATTGACCAAGAGATATGACTTGTGATCTACTTTTTTTTGAAGATTT
TGTGCTGTCTCATGCACTTCTTTTAAGATATTTTCGTGACCATTTAGCATTTCTAGTTTCTCTAATTTTGTTCCTAACTC
ACGTAGAACTTTTGCAGCATTTGTACCAACTTTCTTAAGCTCGTTTCGGAAAACCTTCCTTTTTTCTGGTGGTGCCTGAA
AAAGACGTTTAGACGTTTAATTTCTATGTATTGATAGTGTACAATATTTTAATAATATAAGGTTATGATGGCCTATGACA
ACATGTAATTGACTATAAACAATTCATAATATGATAACCTAAATAGTGGAGTAAATAATATGTTATAATTATTAAAATAT
ATGAATAATGTAAAAATTATTTAGATTTACTAGTTAACATGACATACATATATAATAATAGGTAATTAATGTCTATAGTG
ATCGTAAATTCGTAATATGACAACTTAAATATTGGAGTATTAAATTAAATAACCTGTTAAAATATATCGATAAAAGTTAT
TTATGTGTTTTTCAGGCCCCTCCATCTTTATAGTGGAAAATGATGCAAAAGGTACGACCTAAATAAGAATTTGACTAGCT
ATTGTCTATGTTATGTGGTCGGATTTTTTTAAAATGCCGTTGACCGTGTGTCTAATCATTCAGAAAATAATGTAATATTT
GAAGAATCTGATACAGTGCAACGATACTGTTGAAGGATTCGAGCAACATAGATAATTAATACAATTAGTTAGATGGTAAA
ACCTGAATTTCTGATTGGATACATCCATGCAATGCCATGACCATGAATGCACAATGTCTCAATCCACTGCTCAATTTGAC
AATGTCTCTCCAAGGATTCTTGTGCATTTTAAAACGTCCATGAGGTGGCTCCCAAATAGCAAATCCAAGCTGTTCAAATA
AATAAAAAATTAATTAGGATATGTCATATGATTTTTTCTATTTAAATTCATGATCAACATTGACGGGTCGAGTAAGTCGA
CAATTCTTCAAACTTATCAGTAGGCCCGTGAGTGAGATTTCTGCTCATTGCAGTCATCTCCGGGGTTCTTCGCACCTGGA
TAGTACCAGGACCCTTGTGCCCCGGCCCTTGATCAGATAAAGCTGCCCGCCTTATGACCCACAACGAAAAATGAGCCTTG
CGACGAGAGTAAATTTTATTTAGATACTTAAACTATACTCTATTTCAATTGAGTATACGAAACACCTGATGTATAAAGGA
GTTGAATGTCTGAATGGTCACTCGACTTATAAAAATTAGGCACCAAAGTCACTCGACTTTGTTTTGTCTTCCAAAAGTCA
TCCAACTTTGCCTAATTAGCTTTCACGGTCATCACCAACAAGTACAAGAACTAAGCCAAGTGTCTACACATAATTATTAA
TTAAATTGTTCCTCCAAATTTGTGGTTCCCATCAACATTTGTAGTAATTTTATGACTAGAGGGAGTTGCTCGGATGGTAA
GCACCCCTCACTTCCAATCCGAAGGTTGCGAGTTCAAGTCACCAAGGGAGCAAAAGGGGTGGAAGCTCCTAGGGAGGGAA
AAAAATAGTAATTTTAAAAAACAATCCTATTTTTCTTGAATATGACCTAATTTTATAAAAAAAAATTACAAAAGAACCAT
GTCCAATTTGAACATTTTATTATATGTAGAGGTGTTCCATTATAACACTATATAGTTCGAATGGCAAAATGAAATTTAAA
AATCATCGATATATTCATCTCATTTAATTAGTAAACACATCAATGTTAAAACGTACCAATGTTTGCTCTCGACTTGTTGA
TTCTATAACAGATTTGTAGCCATTATAATCTGAATCATTTGTAGCTTCATCACAATCAACACCACTTAAGTAACCATTGA
TACAACCTGCCACAAAATTTGATAGTTTCATCGTGATCATTTATTAAAGAATGACTCTGATCGTTAAATAATTTAACAAT
CAGAAGTAATCTACTTACGATACATATTAACAATATTCAAATATATCCCACGCACCTTCCAAAGACGTTGCAAGATCCAT
GAAATTCTTAACGACCAATCGATGCAAATCTTCACCAGCCCAAATAGGGCAAACACTAATATTAATCATCAAACAAATAC
CAGCACCAACAGCAATTAGGGCTAAACGAGTGAAAATAGCCACATTATATTCTCTAGTTCTATTTCCAGCCACAATGAGA
ATACAATATGTCAAAATAAATACTCTATATCCATATTCATATGGTGCCATTGTTGGATATAACTTCAAATATGTTCCTAT
AAATGCTGCAAAAAAGAACAAGAAAATAATACATATGAGATTATATTTACTAAACTTGAAGTAAAATTAATATAAATAGT
CGTCCACTCAAAAAAATAACCAGCATACATATGTGTGTTAAGTGTATATCATGTATATTAGCTTAAAGCTGTCAATATTT
TTGACGAACCGACCAACTATGTAACATCCCCAATTAAGAATAGGGTATCGTAAAGAGTAGCATATGAAAATATGAAGGTC
GTTAATTAAACCGCCTATTATTAACTTAGTCAATCTCGATCCGTTCAAATTTAATCCATCTGAAAGTTAGAATAATTTGG
GCCTAGTATGTAGGTCTAAATGACCATTATAGTGATCTTTACAAACTATAAATAAACACACATTTTTTTTTATTTCATAT
GTTTTATTATTTATAGCTATTAGCTTTAATAAAGAAAGAAAAACAAGTTTTGTTTGGTAATAAATAAATAATAAAATAAC
AAAGAAACAAAAAAAAATAAAAAATTGATAAGAGTCGGATAGATTGAGCTACGATCCAATTATTTAGTCCATTTTAACTC
AATCCATCTCACCATAACAAATTGTTTCATAGAATTAGCCAATAAACCATTTATTAACACCAGTTTCAACTTTCAACCCG
TCCAAACTCAACTCAAACCGGACATCTAACCTGAAAATTGTAGATATTTATGCTAGTTAAATTAGAGTGTTTACCTACAA
TAAAAATGCTCACAACAATTACAGCTTTTTCCCTTTCTCCAGCCCATAATGCTAATTGAGCAAATATGAAGGCAAGCATT
CCAGCACAAAATGTTCCCAAGCCACGATTAAATCCTTTAATAAAAGTTGCTCCTGCAATTAACAAAAAAATGGAAAATTA
AAGGATAACTTATAGTAAAAAACTATTTAATTAAGTTATACATATTAATGTTCCAAAGATGTTTTGTATCGTCAAATTAC
ACCATTAATACATAGAACTTAATACTCATTCTACAATAAATTTAAGTTGTATACACTGTCAGCACAAGTAATTTTTATAC
CATTAAATCATTTTTACCTGTTATACTAGATAATCTGTCCAATTTTCAGAATAAGAAAAATATCACTTGTTTTAAAATTT
ATAGTAACTTGCTTGTTAATCGTTTAGGTGATGTGATATTGTAATATTTTTTATACGTACAATGTATAATATATATAACT
AACTCATGTACACCATCAATATATAAACCATTTATCTTTTACAACAAAGAATCAGTCTTAATTTCAAGATTTCAAATTCC
ACATCTTAGAAAACTTACATGTAACATTCATATAACAAACTAGATTTATAATCTTGAAAATATTTTTGTAAAAGCAAGAC
AAATTACCTGCTACGATAAATAATAGTAAAAAACACAAGAGAGGGGGTGTTAGATTTTAGTACCTATAGTGAACTCAAAC
ATAACAAGAACAGTCAAGATTGCCCATATTGCAAATTGAGCAACATCAGTTGGTTTCTTCCAAAAAATAAGAAGAGACAC
AAATGATAAAGCAAATCCCATTTTTAATGAAAAAATGATCTTTCTTGGATCATTTTTACCCATCTCAATAGCTTTCTTTG
CAAAATCTTGAATATTATTGAAGAAACTTTTGAATCTTTCATATAATGGAGTGAAACAACAACATCCATTTTTAATTTCA
TCATCATCATGTTGTAGTAGTTTTTCTTTTTCTTGATTGTGTTGATCTTGATGAGAAGCCTTCTTGAAGAAATTCTTTAT
GGTCACCATTTTTTGTTGATATATTGTTTTTTTCTCTTGGTTTATATATGGAGTCTGCAAAAAAAAAAGAAAGATGATCA
AATAGTTATTTTTGTTTTACAAGATATGTGAAAGAAGAATAGAGAAATTAATGTAATAACAGTTACGCCTCAATCCAAGC
AAGTTGCGATCGGTTACATAAATACCCACACTTAATTCATTTAAGCATATATACAAAAGAGAATTTAGATTACGAGGGTT
AAACTATATATTTCTCATTGGTAATTACTATTACGACATGAGATCTTATTTTTTGTTATTTTCTACATATTAAGAACTTA
TATATAAGTATTATATGTGGAAATAATTAACTATATAAAAAACATGTATATGAAAAAATAATAATCAAAGAAATTTTTTA
TTTAAAATGGGATATGAAGGAGTATATACTAATAAAGTGCTATTACTCTTCTAGCGTCATATAAATTTCCGACAGGACTA
AAAAGAGTACTTCAAAATGTATTAACATGACTAAAACTTAATCCCGACTTATTGGTCGTATATTTCAACACCAATACTAT
GTTATGTATATAGGAAAATTGTTTTCGATAAATCTTGTATATAAACCTCTTGAAGACCATGAAGAGAAAAGGTGGCCCAT
AAAGAAAAGACGTGCATGAAACTATAGAAACTGAATGATTCTTATCTAACATCACCAAGTGTTCATAGTACGGTGGTGAG
AACAAAGAAAAGAAACTTCCTTCCCACTCCACAATAACTTGTACAATAAAATAACGAGAGGCAAATTTAAGATTTAAAGT
ATATGTTTTTTATAACGATCTCAAGTTAATATATACTAATAAAAACTAGATTTTACAATCAAATGTTTATGAATATAGGA
TCCGGTCAAAATTTACTAGTTCATGTGAACTCGTAACTTATAAGCTAGGTAGGCCAATGAACGTGGCACAAGTTGGTGTA
TTATATTATTACCTATATAGATTGCTTTTCTTACATTACATTATATTTTTCCTTGAGCTAGGGCCTAGGGGTCTATCGGA
AACAACTTCTCTAATGTAGGAGTTATAAGGTTTGTGTACACTATACCCTTCCAGACCTAGACCTAACTTGTAGGATTATG
TACTGAGTATGTTATCGTAGTTGTTGTCGGTTATGCTAGAAATTATTGAAAGATGGCATGACATTTCATGGCTTAACATA
AGAATATAAGTAATAAAAAGAGAAATGCTGATTGGATTTTGTATGACTTACCAATAACACAGCATTGCTCTTTAAACCTG
CAAATTCAATTGGAAATTAAAGAAAATCTATTATTGGGATTTTATTTATAAATATAACAAAAAAATCAAAGAAAGTAAAA
TAAATAAATAAAGGAAAATTACCAGAAATTTGTTATAAGAAAAAGATAGTGAGAGCAAATATACCAAAAGAAGAGTCAGA
AGAAATAACAATATGGTCTAAATGTAGATTTATGAGAGAGGTCTATGAAATGAATAAATATATGCCAAGCTATATATATA
AGAATTTAGAGCAAGCATATACTTAGAGACTTATTCATTATTTTTAATTTTTTAATTTTTTTTGTTTGTATGCACAAAGC
TAAATGACTTTTCAATGTAGCAAAAGGAACAAATTATTTTGTATTGCTAGGCAATTGGTTCACTATGTGATATGTCTTTT
TAATGATCTCTCACAGTTTGAAGAGTTTTCAGTTTTCCTCATTTGACCACGTGGTGGGATTATTGAGATTCGATTCTTAT
ACTCTTAATTAGATTTTGGGTTTGAGCTTCTGAAATTGATAAAAACTCTGTTGGGAGCATCATCCTTAGAAATGAGTTTC
GCAATGTGAATTCAGATTTAATCGGACTCAAATATAAATATCGGACACTTAATGGGAAATGATTTTTTCTCATTTGAAAG
TTTATTTTTTGAATTTTTCTTTGGGAAGAAATGAATTAAAAAGATAAAGACTTTCAATACAACTCAAACAAACGTGGAAG
CATTCTGTCAATTTCAATTGCTTCCATTTTCAACTATATATTAGATCATGTAAACATGTTTAGTAAGTAATTAAAGAATT
CTTTCCAATAAAGAAATAAATTTTTGGTACAAATTAGGACTTCTATTTAACATGAGCAAATATATTTAGCAAAAGGTTTA
GCTAATTATTATTCTATAAAAGAGGCGTGACTTCATCTAATTACATGTATACTATTTGGTAAAATGATTTTCAAAGTTAA
ATAAGTTATTTTCTAATGTTTAGTTGCTAGAAAATAGACTTTACTAGAAAGGAAAAATAACTTCTAGATTTTTTGTGTGG
AAATCATTTTTCTTTTATTTATATACAAAAAATGTAGTTAGAAAAATAAATTTAATAAGAATTTGGTGGATTGAGTTATG
ACCTGCATGCATTATTTCAACTTAAATAACTTTTGATCTGCCTATTTATTAACTCAGCTCATTTTGACTCACTTAAATTC
AGTTTAACTCGTTCATTTGACGTTGTTCTAATCATCCCTCTGTAGAACTTACATTTACGACTTGACAGCACATCCTTATC
ATATAGTACCCGAGTACAAACCTTCATTTTATCCAGTCCACTCCAATTATGCGATGTACGATATCATCATCTTCTTGGAT
ACGACATCTCTAGCCAATATTAGCTCTTAATCTTGGAAAAATTAAACCAAGCGTCACATTGATCATACAAAAAATACTTT
TTGTGTATGCAAAGGGCAAAATATGAGTATGAATTGAGGTGGATTGAATTAGTGGTCTTCAATTTTGCAACTCATTTTGA
TCACTTCATAATTAATATGACTAATATTGTGATTATTTTTTATTATATGATTTTGTCAATATCATAAAATTCAGCTCAAG
TAATGTTTTCTCATAAACTTGAACGAGTAGTGCGCATGGACATATATATCAAAAGTCGTCTCTTTTACTAATTATGAAGA
AAATGACATTGGAAAAAAAATATTTATGATATATGAACTTCATTTTCAGTTTTTTTTTTCCAGATTATATTACAAAGATG
ACTTTAATACCAATAAGAAAGAATCTAGCTCTTGGACATTCTTAATATGCACTTCTTTTGTTAAAATTAGGGATTTAATT
TCATGAATAGTCAAAGAGGTGTATATATATCACACTCATCCACAAGTTCAAGGCGCGACATACGTTTGGATGAGAAGATG
ATTTTTCTAAAATAATAACAATAGACGTGTCAAGAAAGTAATGTGAAATCATTGTTACTTCGTTATCTAAGAAGCTGCTG
ACTAATGACCTAAAAGTACGTAACATTTGAGAAGCATGAACAGTCTTCACCCATGAGATATATTCTATTTTTTTTGAATA
ACTAGATAATATTGATCAAGTTGATTAGATAATTTAGAGATGACAAAATTAGTCCACAAAAATCTGATACTCATTAGTTC
TGCTTGTAAAAAAACGTAAACTTGATAAAAGTTGAACAAATTGGACTACGACTCAATATTTTCCCATCTTATATCAACTA
AATAATCTTTGGGAAAATCAATACCCACTTGTTTATCAACTCAACTTTAAATCTTCCAAAATCCATCTAACCTGTCCATT
TGACACCCCGATTCAACTTTAACATTGCTAAATATACAAAAGTAGTAAAGCTATGAGAACTAATGATCATATTTCCTTTG
GGCCCAAATCCCATAACATGACCAAAGTCCTAACACATAGGCCTCTTAGCCCAATTTAAACTTCTTTCATACTTTTTTTC
TTCTACTACCTTATCCATTCTATCATTATCTCAAATTCTCTATACACACTCTTTTTAAGGCCACAATTTTCCCACTTCAC
TTTTTTTCATCACTAGACAATTTTCTTTTTCCAACACAAAAAATGTTATCAATGTCTGTTCAATCTAGCTTGAAAGGCAA
TTTGAGTATTCCTTCTTTACCTTCACAAAATCCTTCTTACAAATCCTTCAAATCATGTTCTTCATTATCTTTAAACAACA
AAGGTTCATCAACAAGAAGAATTC
>mtp_6457.contig_2
AAGCTTATATACTTATAATTTGTAAGTTTTGAAATTCATGCAAACATAGTGAAAAAAAGATAACACACAATAAAAGTTAA
ATATATAGGTGATATTAGAAATATGTTTTCCTCATGTTAGTACGTTTAGTTTAGAAAATATAGAATTTAAATCTCACCTT
TTTTTGTTTTTTTTGTTTATTGTTTTTTTCAGGTTACAATTTGGTAAATCATTTGGAACATTCATTTGAGCAAGAAAGTT
AGAGTTAGTACGACGATGAAGGTGCGAGGATGACGTTGTTTTAGCCAACCTCAACCTCGGACCTTCATCTATAACATTAA
TTATGACGTAGGCGCACACGTGGAACGTTCATAACCACTATTTCACATAATATTTCACTCAAGAAAATTTTGTGCATGGC
CCAAAGACAACATGAAGTTTGTTAGTCAAGGCCTATATACATAACACAACAAAAAACGCCTCTAGTGGCAATAACAAGTG
TTACTTGGAACAGAGGTAGATTCAAGATTTATAATTTTGTTGATTCAATAATATATTAAAGAGTATCAACATTGTTTTCA
TTATATTATTATAGTTATAGGTTCATATCTGTTATTAATTGTACTTTTAGTAAATTTCTACATATAAATTTATATATCGT
ACCAAAAGTAATAGATTCAGATGATACTGTACCAAAATACTATATTCGCTTCAAAACAAACATTCAATTGATCGCCATGA
AAACAATCTCTTGCATAAATATAATGTAAATTAAAATTGTATACAAAACATTCAATTTAATTAGTCAAAATTTTCTCTCA
CACATAACTAGAGCTTAATGCACCGAATTGTCCTTAATATTCTTGATAGTTTATTAGGTGTATTTCTACCAGTGAAGTCT
GAATTTAATCAAGACCATGTGACACTCATATTCATATTAATTTGGGTTCCTGTGTAAATAATATATGAGACAAAATCCTA
ATAAACTTTATATTGTAATTGACATTTTTTCATCAATAGTTCTTATTTTGTCTCAATTTGAGTTTCTGGAACGGCAATTA
TTATTTTCTGGTTCATGTACATATATAATCTTTTCAATGAATAATTAAAGTACTTTTTCCTGTTTGTCTTCTTATTTATG
TCATTTTACCGCTTGTTTAGATCTAGAGAATCAAAACACAACAACAATGACATATCCAGTTGTAGCACTATAAGTTACAA
ATAGGATACAAAAATAGTGGTGTCTACGAAATTTTATTCTTATCTTGTGAAGGTAGATAACTGTTTTAGATAAATCTTCA
GCTTAGGTAAACCGTAAACCCTATCAATATCAAATAATGAAAGGAAATATATTAGTCAAGAAGTCATGCTATAATTTTAA
TTATTGCATTATTTTGTTGTTATAACTGTCCTCATTTATGTATTCTTTTTTTTCCAAATTGTCCGGAAATGTTTTATTTT
GAGCCAAGAGAGTTTATCATATACAACCTCTCTATCTCTATGAGGTAGAGGTAAGGTCTGCCAACATTATTGTTTCTCAA
AATCTTACTTGTATGGAATTACACTGGGTATATATACTATTAAAGAAGTCATGCTAAAAATAAAATAAGAGAGCAATAAC
AACAACAAATAATACGATAATTGAAACAAAAAAAATAAATAAGTAATTATACAATTAAATAATAAGATGATATGAGAACA
ATAATGACAAATAAAACTAGACAACATTCAATTACCTACTAACGTTCTACCTTAATTCTTGATCTCTATACCCTTCTATT
TAAGTTCATATTTTCAAAAAGTTGCACTATTGAAATAATTTTGTTTTAACATATACTACTTTCCATTTCACATGTTTGCC
ATAGTTGGACTATAAGTTTAATCTTAATATTTATATGATTATAGGACATTTGAAGTCCATAACTCATGCTATCGTATTGT
GTGATTATAAAATTTTCCTATTTATCAGAAAAATAATATAAAACTCCATTTTTTTTATTTTAAAAGAACTAACAAAATGC
CAAAATAAATACAACAGAGAAAATACTATTAAATTCTCTTAATACTTATACTGGACAAGTACACGTGCCCATACGAATGC
CATGTCACTTCACTATGACCAACCTTCTTGTCTTGTTGTGGGCAGCGAAGCTTACACTTGTTCACTAATTATGACGGTTC
ACCAGGGCCTCTTTCCTCCTCCCTTTTCTGCTCACTCGTAGGGGTCGGGACCCCCACAAAGGGAGAGGGAGTCGACTGAA
CATCTCAGCCATTGGCGGAAATTTCGCCCACATCCGATCCCCAATTCTTGTTCACCCCGGATGATCGTGTTGTGTTTGAT
TGAATATAAAATTTATAATTTTTAAGACTAAAGTAAGTGTCTAAGAGTCTGTTTGGCCATGCAATATAAAATTGTGATAT
GAAATCACGATATTATATCATAATATAAAATCATGAGATAGATCAGTAGTTCATAAAAAACGACAAGTGACATGTTACAA
ACCATCTCTATAGTAAACATAGATAAGTAATTCGTAAAAAATGACAAGTGACATGTTACAGATCATACATTATTCTCTAT
AGTAAACATAGAATAGTAATTTTTTAAAAACATAAGTGGCATGTTACAAACCATACATTATTCTCTATAGTAAACATAAA
TCGTAATTCAACAAAAACGATAAGTGACATGTTACAAACCATACATTATTCTCTATAGTAAATATAGACCATTAATTCTT
AAAAAAACGATAAGTAACATAGACCAGGAATTCATAAAAACAATAAGTGACATGTTACACCGATAAATTATTCGTGTATA
TAACTTAAATCCTTCCTTCTATTTTGTACATTGTAGTCATGAATCAACTGATAAAACCTTTAATTTGTTCAATCAACTCT
GTTGTTCTTGTTTGTGCAACTTGAGATTTGCTCAGTACTTGAAATGCATGGCCTACACCTTTAAACATCACATATTCAAC
AACCTTTTTATTACTAACTCTATTTAAAGTAGCACAAAACTCCAAATTTCTATCTCTCAAAATATCTAACTCAGATATAC
ACACCAATATTCCAGGAATATTCCTTATATCCACCAAATTTACACCCTCATTCCCAATAGGATTGCACCACGGGTAGTCT
CGATTGACCCCCGTGGGCAATGCTAGCCGCCAGTATGTGTCAGCACTCGCTAATGTGAGCGCTGACCGTGGCGGCTGAAT
AGTGTATTTTTCGGAGTAAGTCCTTGACTCTCCACCAAAAAAAGGTTGAATTAAAATGATACCTTTTAAAGTTATTGGCT
TTAGGTCACCTATTTTCGAACGAAGCATTATAGCTACGTTATAAGCTATGTTCCCACCAGCACTATCACCAACCAAATAA
ATATTAGAAAAATTAACCTTATTTAGCCACCAATAGTCTTCGTTAGAACCAATAAGCACTTTTTGTCTAATCCAAACAAT
CGTCTTAACCCCATCATCGTAAGCCGATGGAAGACGATTTTCGGGGGCTAATCGATAATTAACAGACATAATCACACAAT
TAGCAATTGATGCTAATTTTGCTAAGAACTCATGGTAACAAATCCAAGATGATGATCCAACACAAAATCCACCACCATGG
AAATAAATTAACATAGGTAATTTATTTCCTTGACATAATATTTTTGGAACATATAAACGTGCCCAAATATTTGTGTACCT
ATCAATTACAACATCACTAGAGGTAACACCAAGTTCAAGAGGTAATTTATTAGTGACATTTGGTACTATTTGAGGTCTTT
CAACATGACCATCTTTGTAAACTTTAATAAGACCTTCAATTTCTTCTAATATAACTTTATGTTGAGGATATTCTTTGATT
TTTTGAAGGTTGTTGAAATTTGGATCATATGTTATAGTTGTCATTCTTCTTTTTCTCATGAATTCAAGAATGAAGAAAAA
AGGATGAAGAGGAGAGTTTTTGTTTTTTGTTTTATTGGTTATATAATAAGATTGTGGTTGATGAGAAGTTGTTTATATAG
GAAGTGAAAAAGATAAGATTGGGTTAGTTTGCTTTGAAGGCTTTTGAAGTATATTACTATTATTATTATAAAGAAAGATG
GATTGATTGTCCACTTATGATATGACAAGTGGCGAATTGGGAAATTGCCACGTGTCATCCCTTGGAGTCTATAATTGTGG
GCTAAGTTGTATTGGCTTCCATTATTCAACCCCACCCACAGCACACACTCGTTATTTCAGTCTCTTTTTGTGTAAAGAGG
TAGAAAAAAATTCGTCCCCATTTAAGTTTCGATAGAATTCTGTAAGTTTAGAGTATAATTTATGTTTGTATTAAAAACTA
TATTAAATATTAGATTAAAAATCAAATTACTGATATTTGATATAATCATTTTAATTCGAAACTCATAAAATTTAAATTTT
GTCATGCGGACCCACCCCCTCAGCATCATAAAGTGGAAAGATGAATCATTTTAGTCAGTCAACTTTTGGATGTTTCTTGG
TTTTGAGTATTTGATTGGTTGTTGTGGTTTTGAACAATTAATTAAGTCTAAAACAGTTTTTGACTATGTTGGGACACGAA
AATATCATGTTTAGCTCACATGCATTAATAATTACTATATAATTTATGGTTAAAAATTAATCGAATTGAGTAAAAAATAA
TAGGTTCAATCAAACATCGTATTTGTTCTAACATGTTTAGAATGCTTTTAAGATTTATATACATCATTAGGATAGGAAAT
CAAGGAACTGAATATTTGCATTGTTAGAATATACGTAACACATATTTTTAAATATTAAATGTCTAATAAAATTAATAAAA
ATGTACGAAAATTAATTCGGACATCATAATTATAAAAACAGACATAAAGTTGAGATAAGATAGAATTAACGGGACCTAAC
TTCTGGCTGCACCCCATTAACATCATTTCAAAGAAACTACATTATGTTGATATTTGACCCATTTTCTTTTTATGACCGTC
CAAAAATGAACATTATTCGACATTTTACTTCCACTACAAAAATGCCTACATGTGGACTTCAAATGGGCAAGTCATTCCTT
TCACTTTGGAGAAACTAAAAATCTCTTTCTTTTTTTGGATGGGGGTGGGGTGGGGAGCGGGGGTCAAACAACAATAATAT
ACTCAATACATAATATTATATGTAAAATCTGAAAATAATAAAACGTACACAAATTTTATTCTTATCTCTATTATAGAGGT
ACTTTCTATGTCCCTGATTATTTGTTTACTTTTGAATTGACACACCTATTAAGAAAACAATAATTGACATAATGAGTTTA
CCATTTTACCCCTATTAATTATGAAATAGATGAATTAAAAACTTAAGATTTTCAAGAAGTTCTACCTTTTTCAAAGTAAT
TAATTGAGGATATAATAGGTAAATTTTTTTTTGTCCTTTCTTGATAATCAAATGGACAAGTAATTAGGGACAACTAAAAA
AGAAAATGTGGACAAGTAATTAGTGACGGAGGGAGTAATAAAGAGAGATTTTCAAAAGAATTTTATAGTATTTTTTTTTA
TTTTAAAAAACGATATAGATGAAAGGTGTGACAACCTCATAACCTAATGAATTGACCATGCATGAATGTGACTCTTAGCT
TATATCAACACTCAAATTTCTTAAGCATTGTTACTATTCGATGATCAACTCTTGACTCATTTACGTTTTGATCTTCGATA
ATCCTAGCTTTCAAGATTAAACACTATATATTATTTTTATATATTTCTTTATGATTCAAAAAAGATAACTACTCATAAAA
AGTATGATTAGCACAAGATGTGTTAGTTTAATTATGTTAAACCCTACGTTGTACAGAGTTCAGTATCTTCTATTCATTGG
GATTTATAAAGTCTTTCTACGTACCTTTTATAGTATAGTTTAAAATACCTTGTTAGTATAATTTATTTATTTTTTGCATT
ATTGGTGTAAATAATTTTTTTTGATTTCTTATTCCTTGCTCGATATTTTCATCAGATTTCTGTCACATAAGGCTCATAAA
AAAAAGAAACCCACTCTACCATAATTCTTTTCATTTTCAATTTTTGTTCCTGATACTCCAGTTGAAGAAAGAAAAATCGT
ATTTATCCCACCACAATCGACTAAATACATACAAATTAAATCCTTTTCAGAGTTGGTGGGATTTCCATCTTTTGAGGACA
TCCATGGAACATGCTTGTCAATTTTAACATGTCTATCTTTCACCTTAGGGTTAATTTCTAGCTAGCTCCTAGCTAGGTCA
AACTTACACACTCAAAAGACTTTTAGAAGACTTTGGGATATATATGCACTAATATATTTTGTCCTTCTAATTAATTCTAG
GTTGAATATAAATGTTTCTTTCTTATCATACTACTGTGTATTCACTATTTAAGTCCCCATTATTTGTTACCAAACATATT
AAAATATACTCCCTCCGTTTCACAAAGAATGACCTGGTTTGACTTGACACGGAGTTTTAAGTAAATAAATAAGACTTTTG
AATCTTGTGGTCCTAAATTAAAGTTATGTCAAATGTACAAAATTGCCCTTAATCTTGTGGTCTTAAACATGCCACGTGGA
AGGCAGAAAGTAAAATGTTACCAAAAAAGGAAAGAGGTCATTCTTTTTTAAACTGACTAAAAAGGAAAGAAGGTCATTCT
TTGTGAAACGGAGGGAGTAGTATGTTTAAAGCCTTCTCATGTGTTCTTAAGAAGTCTTTGATTACGTTATCCTCCAAAAA
TATACAAGGGTTTTGGTAACCTTATAATAACATTTTTGACTCATTATCGCACTATTATAACCCTTTAAGTATTTAAAATA
ATATATGGATGGACATACTCTAAAGTTCAATTATTATTATTCGAGCTAGATTTTGTGTAGGATTTCATTGTGATGACGCA
AACTCATGACATGTGTTGTCCGATTTACCCCAATAAGTCTCACATAATATTGTCCCTTGGGCTATCTCATCGTTGAGTAT
AGTAATGTGTGTATCATGTGAATTTATGTTATGTCTTATAAAACCTTTTATTTTCCTCTTTGATCATGTGGATTCACGTC
AGCTTTTTAAAAACTTTTTTTGCATTATCAATGTACACAAGTTAAATTCTAACTTTTATGTAACATTAAGCTAAATCCTT
AACCATTAAAAGTCGTAGTGGTGGGGTAGATCAAATAAGATTCTTTCACTTTTAATCAGAGATATCAGATTCGATTTTTT
ATTAGAAAAATAATCTTTATAGGAAGCGCCACTTTCCTGTTTAATTAGTTGTACATGACACAAATTCAAATTAGTTGGAA
CCCCTACGCAAATATCAAACACCGAATAGAAAATAAAAATAAGTTAAATCCTTAGAAATGTTATATATTAAGATTTCTTT
TAAGAGAACCCCATAAAGTTCTTATGTTCTCTATGGATGTCATAGTAGAATAAGGTATCCTCTCACCTTATGCTCACAAA
AATTCCTCCTCCTTGCTGACAAAAGCATGTATAATTGTCTATGGGAAAAGGCATAAATTCACCCTTTAACTTGTTTCGAA
ATGTCAGTTACACGCTTAAACTATCATGGTGACCTATTACACACTTATTCTTGTTAAAAGTGTAATTAATACCACCTTCT
ATGTACAAAACCAGTCACACATACTAGCGTTGTGCGCACGCGCCTGCCAGATCTATGCAAGCATACACGTGTAATTTTTT
TAATTTTTTTACTTTTTTTCCCAACCAATTTTGCCTCTATCTTCTCTCTCCTTTTTTTTCACTTTTTTCACAACCATTTT
TACCTCTATCTTCTCTCTTCTTCTTCCTCACTTGAATGACACCATTTTTTTCTTTATTTTCTTCTCTTCTTCCTCACCTG
AATGACTCCATTTTCAATTATTTCTTCTGATTATAACATATACAATACAAACTATTGCGACAGACAAGTTAATCGACGGA
GTAGCAACGATTTGGAATGTTCCTGAAGGAGTGGGGACATGGATATCAAATTAAATCAAAGTTATTACCCAATACGATTT
CATCCCACTTGTTATCATCACTGATATGAATTTTAAACCCAATACTTATCTTTCTTAGCTTCTTAGCCCTATTTAAACAC
CTTCCTTTCTTCTGGGTTTTTCAAATATGAGTCAAATGAACCTTAACTGGTAATGTTTTGTTTTGAATTTTTTTTTAGTT
ATTAGTGTTTTGATGGTAATGGGTTGTGAAACTTGAAATAAATATTTTAGTTTGATACCGATCAATTTTATATTGTCGAG
CCAATTTTGATTTTGCTATGTATAAATCGTCATTGAACCCAAACCCCTGCTCTATCAAATCTGCAGTGCTGTGTAAAATT
TATAATTTTGATATATGGGGATGGGAACAATTAACTTTTCTAGGTATTAATGGTTTGGGGATTTAGGGGTTAGACACTTC
AATGTTCTTTTGATGTTACTGGGTTGTAAAATATAGATTAGCAAATTACTTTTCTTGGTGAATCGGTAGAAATTAGTGGA
GAATTCTCAAGTAATGATGAAATTGAGTGAGAAATTGTAGAATTGTGACAAGAAAAAATTAAGAAGAAGAACTCTAAAGG
AGAATAAGAAAAGATGAGCACGAAGAAGGAGAATAGTGGGGGGGTGGGGGACAAAAATTTATTTTTTTTGACTTTATTTT
CGACTCTAACGCGCCTATTTTATTTTTTAATTTAATTAAATTTCCACATCAGTTCTGAGGTGGTATTAGTTACAGTTTTA
ACAAGAATGAGTGTGTAATAGGTCGTCATGATAGTTTAAGCGTGTAACTGACATTTCGAAACAAGTTGAAGGGGGAATTT
ATGCCTTTTCCCAATTGTCTATTGGTGATGGGGGCGATGCCCACCAAAGATTGAAACAAATAAATAAAATTGAGGAAAGT
AGTAAACAATAACAGTGAAATTTCACAAATGAAGTCTGAAAAGGATCGATATACATTACATAGAACAATATCTTTATTTT
ATAGAGATAAAAAGATTGTTTCGAATAGACTCTCGATTGAAGTAAAATATTCGAAAGCATTTTGAAATAAAAAGAGGAAA
GTACTTATCCATTTTCAATCCCTTAAGAATAAAATCTTTTTTAGTACTTGCAAATTGTGCTACTCCTTCCATTTTATTCT
TTAGTTTGAGCTAGCATCTTCTATGAAACTACTTTTTTTGTTTCATCCTTTTTGACTATGTCATTAATATTTCCAAAATT
AGGATAAGAGAAGACTTCTCATGTCATGGAAATAATAAGAATGAAACTCTTGCCATCTCAAATTCTTATTCTTGATAGAA
AAAAGGTATGGAATTATATTCAAATGGCTCATCCATTGGATAGTTTGACATTCCAAGTAAATCTCACACGAATGAGCTGG
AAAAACTCAATAGAGAAATTGGATTCTGACTTCATAGAGCCGGTGTTTCTACTGGCTGCGCATTGGCTATCCCCTTCCTT
GAAAGGATAAGACTAGGTGCCTATGCTTCAAGTGTCTAATCAATTGACTCATATGCTTAAATGTGTCATTATAAAGTTTA
CATTGAACTCTATTTGCTCAAAATATATAGATCCACACCCTACTTGTATTTTTATGGGGAACTTTCGCAAAAAGTCGCTA
TAATAAATTTAATTATACGCCATAGCTATAATTTGTGTATTTACAGATTGTAGCTATAGTTTAAGCTGTCTTGGTTGTAT
AATTCGCCGATTTGTATAGTTCACTGGTTTGTATAATTCACAGGTACATTTGTATAATTCAGCTATTTTTGTATAAACTC
GAAATAACAAATTTATACAATTACAAACATCAGAAGTGTAAACAGTTATACAAATTATGAATTATACAAAAGTTATACAA
ATTATATAATACAAATTCCGAATTATACAAACGTGCTAATTATACAAAACTAAAAGTTGAGCCATGTAATTATAGCTAAA
AGTAGGTCGCGAATTGTAATTAAGGCAAATTATAGCTATATTAACTAATTAACTAGTATATATTTGCTTAATTATACGTG
TAATTTTCTTTATTTTTTATTGATATCGATCGAGGAGGATTATCGACCCATTTTTCTATGGGCCGGATCAGTTTGGATTT
TAATCGGGCCAGACACATGACTATATCCAGCCCAATATACATGTTTAGTTGATTATTAGGAGAAAATGACATAAATAGTC
CCTTAACCTATAGGAGTAGGTCTAAAATGGTCCTTTAACTATATACTTAACGGATTTAGTCCTTTAACTATTCAAAAACT
TATCAGCTTTGGTCCATTAACTATACACTTACCGGTTTTAGTCCCTTAACTATAAACTTACCGATTTTAGTCCTTTAAGT
ATTCAAAAACTTATCAAATTTGGTCTTTGTCCATTTTTAAATACAAATAGCTTAAGTTTATATTAACGAAAATCTTTGTT
AAATTAAATCTTTAACCCATTTTTTAAGTTGTTTCTCTATTCCCATTTTTTTTTTTCAAACTACTCTTATGAAAAGAACA
ATAACGTCAACAATTCAAAATAAAATTAATGAGGAAAGAAGATATAATTCCTAATTTTATTCAATGAGGATAAAATAAAG
CATATAATTGTTGTTAATGATTTGAATCCGCACTTGAATATGCTAATCAGTGCGGATTTTATTTTATTTACTCAAATTTC
TTTACGTAAAATAAAATGAATAGAATAATAAAATTGATCTATTTAAAAAAATTAAAAGAAATTATAAATCTATCATTTTA
TAAATTTCAATTTCTGAAAAATTAACCAAATTTCATTCAATGAAGTCATTGGAGTACAAACTTCGGATTTAACGGGTAAA
TTTTTTTTCCCTTTTTATAATAAAGTTTAGCATATTCAAGTCATTAGTAGCAATAATATGCTTCATTTTATCCTCCGTTG
AATAAAATTATGACTTATATTTTCTTTCCTCGTGAATTTTATTTTAAATGGTTGAGGTTAAGGTTCTTCGCATCAGGCTA
ATTTGAAGAAAAAGTAGCGGAGAGAGAGAAACAATAGAAAAAATTGCTAAAGGATTTAATTTCTCGAGACATGGTTTCCG
TTAATATAAACCTAAGCAATTTGTATTTAAAAAATGGACAAAGACCAAACCTGATAAGTTTTTGAATACTTAAAGGACTA
AAATCGGTAAGTTTATATTTAAGAGACTAAAACCGGTAAATGTATAGTTAAGAGACCAAAGCTGATAAGTTTTTGAATAG
TTAAAGGACTAAATCCGTTAAGTGTATAGTTAAGGGATCATTTTAGACCTACTCCTATAGTTAAGGGACTATTTATGTCA
TTTTCTCTGATTATTAGCCTGTTAGGTATCATTATCTTTCATTGAACTTGTAATTATTAATTTTTTTTTTTAAAAAAAAT
CGTTAATATTTAGTTTACATCAAGAATTGAAAAAATTAGATTTGTATCACCTATGTGGGTTAATAGTACGGTTTCATATA
AATAAAAAATAAATACTATATATTTGTTGTATATTTAATTTGAAATAAAAAATGAAAGGATATAATGATTAGGACGTACT
CTTCCTGAATGGTTATCTTTAAAAGACAAACTATTTTTTCTCCTTCATTCTTATGAAAATTTCTCTGAAAAACATTGAAA
CAACTCTGTAAAAAGGAACGATTCATAAAGTTCTATTATTCTTCGGTATTTGTATTTATATACATGTGGTGAAATTATAC
ATACATTATAAAGACACAGACTAAGATCATGGCTTCATAACTTTTAATTCAAAGCAAACTTAATTAATTATATGAATTGC
GTGTAATTAAGTTGACCCTATAAACAAGAGACTAATCAAATCTAAATTAGTTCTCAATTCATACATTAGTGATCTTAGTT
GAATAATACTTAAATTGCGTGTGGCCACGCATAATATTCAAATATTTTTATTAATTTGATTTAATTAAAGTAGAAGGAAA
ATAAGAGGTACTGTAATATCATTACATTAATAATTTAATATAAACGTAAATCTCAATGGCACTTAAAAAGAGTTGACAAT
TAATAATGTAATTAAGTAGATATAGCATACACGCAAGCCCTAGGGTTCATCGAAGTCGAGTTAGAATTTAAAGTTTATGA
GTTTGAAATTTTAATCATTTTAAGTTATTGTATTTGATTGATAATTTATATGTATTAATGAATTTCTTAAAATAAATATC
AGATTTGATCATTTGAGTAAGAATTATACTAAATTATATCGACTCGCTTCCCACCGTCTAGCACAACCCTTCGATTTTTA
TACCTCTTTATCAAAAAGTTACAATGCCTACATATATAAGATTATTTGTTTTATGTACAAATATTAGATATTAAATTCTA
TTAGCTTTTTCATGTGTATTTAAATATTTTTTCAAATTCCTTTGATATAAATTCTGCCAGATGGGTTAATTTTGACCGGT
CAAAATCAAGATATTAAATAAAAGTACTTATAATTTGTCCAAAATTTCGTGATAAGTTCAGGAGAATGATGATAAAATAA
TACTTAGATGTAAGCTTGGTCAAATCTACTCCAATTTTATATTTATATAATAAATATATATCATAAATCACAATCACCTT
CTCCTTCTTTATATTTTTTTTGTTTTCTTCAAGTGACCTTTGAACAATAACTTTAATTAAATTAAAGATGCTCTCTTCAT
CATTTGGATAAAAGAAATATCCAAGAAAATGTTGAGCTTTCATGATTTGTGAAAAGATCAAAATGCCCTTAAATTTCCGG
ACGGATTCCTTGTCAACTGCCCAACTTTCAAAGGGCATATCTCACTCATACTAACTCAGAATCGAGCAAACTCAGTGGCG
TTGGAAAGATCCTTCTACGAACTTCGCAACCATAACTGGAACTACTCCTAACTCATCCTGAGCTAGAAGTTATAACTGCT
CAAAGTCGGCCAAAAACTCACCTTTTTCCACAGCCAAATTCCAGATTTTCAAATTCTTTCGGAAAATGAAAATTTTCAAA
TTCCAAGCCTCTTCTTAGCTATTTCAAATTGTCGGATGTTACAGAAACAATGTAGCAAATATTTTTCTCAAAAAAAAAAA
GATTGAGCCCACTGAATGCATAGTGTCCTTTTAAGGAAATTATTCCCGTCAAGTATCCAATGTTAATGAAATATATCCTC
CTAGGATAGAACGATCTTACTCACAGATGTATCGGTATCTAAAACCACGGTGTTAGCGAACCACTCAACGGCATTAAAGT
ACACTTAGAATACTAGATTTAGTAGTAATAGAAGAAGTCAAGAAAATTCGTTCTCTTCAAATGAGAGGAAATCCCTCAAT
TTATAGAAAACAAAGGGTAGTGTGAAAATGTTCTTATTGTGCCTTACCGGAAAAGTCACTACCCTTTGGAAAAATCATAA
TCTTTCAGAAATGTCACAACCTTTCATAAAAGTTTCATAACTTTTCATAAAAGTCACAACTCTTCATAAAAGTCGCAACT
CTTCATTTTCTATTAACATCTTTTAAAACTCAACAAGAGTTATATGCTCCTATAAGAGTTTGAAACCACTTGCTATGACA
TATGAGAGATTGGGGTGTATCTAAGTTTAGTTAGTAAAGTAGAGGAACAAAACTAATAATTTGTGCAAAGTTACGTTCAA
GAGTGTTTTAAATACTTCTGCCTTTGAATTAATAAACAAGAATACCATGTTTGTGGCTATTCTCAATATTTCCATGAGAA
TCTAACCTTAGAGGGGAAACAATTATTGCTTCAAAGAGGAATAAAGATTGGTGGTAGATAAACTAGCAAATGACAAGCTG
GTCTTTATTTTTAAAATACACGTGGCAATCCTTTATTGGACCACAATAAAGGACAAATTTTAGTTAGATCCAACCCAAGT
TAATCATGTTTTGGGCCGGTTATTGATCAGAGATAAAATTAAATTAATTTGATCAATTTTTAAATTATTAAAACCAAATT
AATTAATATCTCTCTTTTATTTCTTATACTTTGTGTGAAATCAAACTAAGATACTTAAATTGAGTCGAATGTAATAGTAA
ATAAAAGTATTATTATCAAATAATAGAAAAGGATAAGGTGCCGAGAAGCTGTTTCTTGCACTAGTTTCGAGCCTTCACGA
CACCGTTCACATATATGCCACGAGGTCCGAGGAGATACTTTTATATACCGTTCACATATATAGTTTCTATCAACAAATAA
GTAATCACTGGATATATAGTTTCCATCAACAAATAACAACAATGAACATGACAATTAATAGCTCAGATTGCAGTGGTAAA
AATTCAGAATCCATAAGCTT
>mtp_6457.contig_3
TTGGATCGGGTCCAGACGATACTCTTGTATTCCTTCATTAATATTCACAGCTGAATTGCCAACAGAATCGCTACAATCGA
TAACTTTTATCAATTGCAATGGTGGAATATAAACAAAGGAATCCGGGATCTCTTCAAGCTTGGGACAACTTTTTATAACA
AGATATTCAAGGGAAGGAAATGAATCCTTTGAGCAACTCCACTTGGTCATAAAAACACGATGTAATTTCAAAAACTTGAG
TTTTTCAAACGTGTAATCACTGAGATCCCAATGCTTTTCCCCTGCAAAGTATATCTCGGATAATTTAAGAGTTTCAAGGT
ATTCCAACTCTGCAATACTTGAAACTAATTCATCCGTTAGAATAATTTCACCGAGGGACAAACACTTGAGACGCGAGGGG
AGAATAATATCCAAATTCATCAATGCAGAGCTTGAATAATCAGAAACATGATCTCCAAATTCATTAATGTGGAGCCTGAG
TTCTTCAAGATTTGGAAACTTGTCCCAAAACTTTCAAGTCATGTCAGCCACGGACATAGAACACATTCCAAGAGTCTTCA
AGTTATCTAACACAATATCATCTTCTTCTTCCCATATTGTAATGGGAAATTCGTTTATGTCCACATGCCTCAACTTTGAC
ATTTTCCATATAGCAGGGGATATCATTATATAAGATGAACGAACCCGCAAAGTTTGTAGATGAAGTAGGTGTGACACCCA
TTTGCAATCAAATGCTTTAACAAAAATTGCAAGGTACCTCAAGTGAGGCAATGACTGAAATGCAGTAGGCATAGAATTGT
CCAAGTAGATATCTAATAAATGTAGAACCTGAACAATTTTTAAGTTATTAAGCAAACGGAAAGGATTCTTACGGTCCAAT
ATACTGAATTTCGGATGAACAATGAACTCCTGATCACTTTCCTTGAAATCACTTGTCATAGTACGGTCTTGTATGTACAT
ACATAACCTTTGTTCTTCGGGTTGATCTGGATAACCTATGAGCTGCATGAACTTTTCTTCTGTAATTTTTTTCAAGCAAA
AGTCACGGACTTGATCAAGAACTATGCAGCATTTCATTTTACCATTCGACCTTGTTTTAGAAACCACTACGAGGTTACTT
CCAACAAGATTACACAAGCAAATCTCTGATAATTCTTCTAGCTTCAACGTGTCAATGCTCTGCACAAACTCCTCAGCTAT
CCACCACTTGAGTAGATCAGATACTGGAATTTCGTAATCTTTAGGAAACAATCCCATGTAGAGAAGGCAAGGCTTTAAAT
GGTCTGGTAAATAATCATAACTTGATTGTATCGTCTTCATGATCATCTCCTTGTCGGAAACATGAGAACTTATATCATAT
GCAACCTTAAGCCACGAAGACGCTTCTCTTTCTTCTGAAAGAATTTCAGCAATCATGATAATCAAAGAAGGTAATCCTTT
ACATTTTTTGGCAACTAGTTGTCCTACATTGACTAGCTCCAAAGGACACGAGTTCCCTCGTTGAAATACTTTCTTCTGCA
ATAGTTCCCAACTCTTTTCATCTTTTAGAAATGGAAGTGAATAAGGATCACTATACCCCTTAACATACCTAGTCACCTCT
TCATTTCTAGCTGTTACCATTATTCTACTTCCAGTATGACGATCAGGGAAACATGCTCGAAAATAAGCCAATCCATGGAC
TTCCCATATGTTATCTAATACAATGAGATATTTTGTTGCCTTTAGAATCCTCCGCAATATGAATTCAGGATAATCCAAGT
CAACATAGTTAGAATGATGATCACCTGTAATTTGTTTTAGAATCTGAAGCAACAACTCTCTCCTATTATATGTTTGTGAA
ACAGAACACCAAGCTCGAACATCAAAATGATCAATAATAGAACGACTATTGTATATCTTTCTAGCCAGAGCTGTTTTCCC
TAAACCAGCCATTCCAACAATCGAGACAATGTCCAGGTCCATTCTTCCTCTTATCAAATACTTGGTTATATTTTCTGCAT
CATCATCAAACCCCACTAGTTCTTCGTCAATTGGTGGATAATAAGGTTCGATGCAAGACTCTTCAGTATTCTCCATATAA
TTAGCTTGACCTCTTTAACGATTGTTGGAAACAAAATCTACATTAACAAAAATATACTCTAATGATTAACAATGCCACAT
CTAAAGTTTTATGAATATGAGTATATATGTTCCATTTCTTTAGTAAAACAAGACATGAAAATTGTGACAAACAATTAAAT
TAGAAATAACAAAACCACAACATACCAGAGTAGAGTGTACGCAGATCTTACCACTACTTCGTGTAGGTAGAGACATTATT
TCCAAAAGACTCCCAACTCAAGTGCATCAAATTTAAATAAAGAAAATGGAATCTTACAAATACGAGTATATATGTTCCAT
TACTATAGTAAAACAAGGCATGAAAATTGCGACAAACAATCAAATTAGAAATAACAAAACAATAACATTGCCAGAGTAGA
GTATATGCATATCTTATCACTACTTCGTGGAGGTAGAAAGACGGTTTCCAAAAGATCCTCAACTCAAGTGCATTAAATCT
AAGTAAAGGAAAAGGAATCTTACGAATATGAGTATATAAATTCCATTACTATAGTAAAATAAGACATGAAAATTGCGACA
AACAATCAAATTAGAAATAACAAAACAACAATCTAGTAGGCTGTGGGAAGAATAGAGTGTATGCAGATCTTACCACTATT
TCGTGGAGGTAGAGAGACTGTTTTCCAAAAACTCTCGGCTCAAGTGCATCAAATCCAAGTAAAACAAAAGTAATCTCACC
TTAAGAGATCAATAATTGCTTAAAAGGATCTATGGCTTCAGTCTTACACAAAATTGAAAAAGAATGGTAGCAAAAAGATA
GAACTAGGAGTTGATTTTAAAAGTACATGATGAGATTAGATCCAACCCAAATTTATCAGAATGTAGACTAGATTGCATAA
AAAATGTGAGAAATAATCAAATGAGAAATAGCAAAAAGGAAAACAAACAGGGAATATATCTCACCTTAGAGTGAAAACAG
AGAGATCAATAATTGCTCCAAAGTTCTGTTAATTATTAGAGATTATTTAATTGAGGGCCCCATTTAAGTCTTGATTTAAG
AATATCTAGATTAAATTATTTCCATTTGTTCTCGAGACGCTCATTAGGTAGATAAATAAAATCACATTAAATATATCTAC
TTATTTAGATTAAGACATTAACCAAAAGCTAAATGGGCTTCAATTGGGCTTTAAACGAACTTAGACAATCACTTAAGTGT
ACACTTCTTAAAAAATATTTACGATATTTGTCAACATTATTCTTTTAACCATATATAAAAATTTGGCTGAATGACAGTAT
TGCTAAAAGTTGACAAAAATGGTAATAAATTAAAAGTATACTTAAAAGTGGTAATTATTAAATAAAGATAAAAGATCTTC
ACTTATGTAATTTTTCCTAGTCTTTTTTCAAATTTTCTTGTTCTTCGATTTGCATTTGTCTAGCTTTGGGCCAAATCCAC
TTTGATAATACCTTTTGTGCGATAATACCAGCATTCAACACAATCACAAGAGGCAGTCCCTTACAGTTTCGAGCAACTTC
AAATCCTGCTTCTTCTAGCTCTAAGGGAACCCCCTCGCGTTTAAATACCTTCTTTTGCAATAATTCCCAACTCTCTTCAT
CTGTTAGGAATCGAAGTAAATAAGGATCACTCATCTTAATAGCAACCTCTTGGACGCAAGTTGTTACCATAATTCTACTT
CCTGTTTCCACACAAGGGAACCATGATTGCAAATCTTCCCATGCCTCATAGTTCCACATATCATCTAAAACAATGAGGTA
TCTCTTACAATAAAGTGCCTTCCTCAACGTATCTGCAACGTCCTCATCCTCTTTGATCATGTCACGTTTTTCACCCGTGG
CTTGTTTAAGAATCTCAAACAATAGCTTTCTGATGCTATATGTTTGTGAAACAATACAAAATGCGCGAACATCAAAGTGA
TCAGCAACAGAATGATTGTTGTACACCTTTCTAGCCAAAGTTGTTTTGCCTAGTCCTGCCATTCCAACAATCGATATAAC
TTCGCGTTCTTTTGTTCCTCTAGTCAATTTTTGAATGATCTGTTCTACATCCTCCTTAAACCCCACAAATTCCTCATCAT
TCGATGAAAAATAGCATTGAGAAGTAGTTAACTCGATGTTCTCCATGTAAAACTGCATTATAGTTAATAACTGTGTCAGC
CTCCATAAAATCAATGAAATAGTTTTCGTCTTAGTAATGTCATTTTCTTCTATTCAAATAGCGAGTGAGCATTAGAAATA
GTTTTGAACATTTTACATGTCCGTAAAACACTAAGTGGACAGAGTTACCTATTACGTGTGATTAAACATTTTGCCTCAAC
ATCCATGTTCTGAAAAGAGGGAATATCTATCTATGTAAGTTACAAATTACTACTTATAACATTTAAAATAGGATTAACAA
CACTGGAAACATTATGAAAGATTTGTTAATTAGAAGTTAATTCCTCAAATCTCTATGTCTTAATTTTAGTTTTTCAAGAT
TCAAACTAGCTTTCCCCAAGATCACAAAACTCTATCCTAACTTGTGCCCAATTATCTCTCACCAAGGCGCTAGATCTTCT
ATCTATTCGATTGACCGAGACCAAAATTTTAAGATAGATATGGGAAGAATCACAACGTTAGTGACATTTTTCCCAAATCT
CTATTCTACAAGTTAATTCCTCAAATCATTCTTTCCCAATGTTAGTGACATTTTTCGTTTATTCGAGATTCAAACTAGCT
TTCCCCAAGATCACAAAACTCTATTCTAACTCGTGCATTCTCTCTGACCAAGGTGCTAGATCTTCTATCTATTCGATTGA
CCCAAACCAAAATATTAAGGATCATATTGATATGAGAAGAATCACAACTACTTAATACTACTTCTCATATAGAGTTGATC
TAATCTAATTTATATTCTAAGATTAGTCAAATTAATTCCCGAAAAAATAACAACAAAGTGTCACATAAATTGGATGACTC
ATCAGAAAGTAAAATAAAAGGAAAAAAATAGAAAGCTAAAAGAGGAATCTCACCTTAGAGTGCAAATAGAGAGATTAATA
ATTGCTATATGATTGTGTTAACTCTATAGTTTCCCTCTTAGTAAGAATTGGAAAAGAAGTTTTGTGGGCTTTGAATCTTG
AAGAATGAATACTGATGGCATGGGAGAAAGATAGATCTAGTAATTGACAAGGTTGACTTTATAAAATTACACGTGGCACT
CTTTTATTGGACCATGTTAAAAAATTATTTTTAAATTTGATCCAACCCAAATTTATAGTGTTTACACCAAATCATCATGA
TGGCCCAAATTTTTAATTATCAAATTTGTAGAATTATTTTTCTCTCACATTGAAGGTGGAATAATAATTTCGGAATAACT
AATTTCAAGATAACTTATTTTCCCACTAAACTGAACCTCCCTGGAGGAGTCTGGCCCCAAAAGGGATATTTTTTGGATGT
TACGAACCAAAAGAGACCCTCCCTAAAACAAGAACCAAAATGGGCACTTCACCTATTTGATAATACCTTAATATTTTCAA
ATTGTTTGGGTGAAGTGCCTGTTTTGGTCTGTGTTTATAGGGAGGGTCCTTTTAATCTATAGCGTTCAAAAAGTGTCCAT
TTTGGGAGTCTAACATTTGGATCAAACCAGTATAAAAGAAATGATGTTGCCTTTTTAACTCTTTACTTGCTTACATTAAT
ATTTCTGCAGTTATATGTTCAATAATGCACTTAGGACCTTGAAATTGTTTTTAAACCATATAACACTTGATAAAATTATT
CAATAGTCTACTTGATAAAATTCTTCAATATTCTTTAGACTTGTAACTTCCTCCGTTCAAATTTAAGCCTCTTACTTTCT
CTTTTCCAACTTCAACACTTTACCTAACAAGTTTAAGACCACATGAGATTGAAAAGATAACATACATCTTTAATTTAAGA
TCACAAGATTCAAAAAAATCTCTTTATTTCTTTTACCCGTGTCTAATCAAACTAAGACACTTGAATTGAGACGGAGATAG
TAGTAAATTGTGATAAGAAATTACTGGAGATACTTTCATATATATACAATACACATATATAGTTTCCATCAACAAATAAC
AACAGTGAACATGACAATTAATAGTTCAGATCACATGTGAAAAAAATTTAGAATTCATAAGCTTCAAATTCTGGCTCCGT
CTCTGACAATACATATTAGAACGTAGCGTTACAAAAGCACAAAATTAGATAAACATTGA
>mtp_6457.contig_4
AAATAAAATAGAAGAATCACAACTACTTATACTACTTCTCGTATAGAGTTGATCTAATCTAATTTATATTCAAAGATTAG
TCAAATTAATTCCCAAAAAAATAACAACAAAGTGTCACATAAATTTGTTGACTCATTAGAAAGTAAAATAAAAGGAAAAA
ACAAATAGAAAGCTAAAAAAGGAATCTCACCTTAGAGTGCAAATACAGAGATTAATAATTGCTATATGATTGTGTTAACT
CTATAGTTTCCCTCTTAGCTAGGAAGAATTGGAAAAGAAGTTTTGTGGACTTTGAATCTTGAAGAATGAAAACTGATGGT
ATAGGAGAAAGATAGATCGAGTATTTGACAAGGTTGACTTTATAAAATTCCATGTGGCACTCCTTTATTGGACCATGTTA
AAAGATTATTTTTAATTATAGTGTTTTCACCAAATCATCATGTTGGCGTAAAATTATGAGATAACTTGCTGGATTAGTTA
TTTTCAGATTGTAGTATTATTTCACATTGAAGGTGGAATAATAATCCTGAAATAACTAATTTCAGAATAATTAATCTCAA
GATAACTTATTTCCCAACTAAACTGAACCTCCCTGGGAGGAGTCTGATCCCAAAACGGACATTTTTTGAATGTTATAGAC
GAAAAGAGACCCTCCCTAAACACAAAAATCAAAATGGACACTTCACCTATTTGATAATACCTTAATATTTTCAAATTGTT
TGGGTGAAGTGCATGTTTTGATCTGTAGCGTCCAAAAAATGTCCGTTTTAAGATTGGACTTGCCTTGGGAGTCTTAACAT
TTGGATCGAACCAGTATAAAAGAAATGATGTTGCCTTTTTAACTCTTTACTTGCTTACATTAATATTTCTGCAGTTATAT
GTTCAATAATGCACTTAGGACCTTGAAATTGTTTTTAAACCATATAACACTTGATAAAATTATTCAATAGTCTACTTGAT
AAAATTCTTCAATATTCTTTAGACTTGTAACTTCCTCCGTTCAAATTTAAGCCTCTTACTTTCTCTTTTCCAACTTCAAC
ACTTTACCTAACAAGTTTAAGACCACATGAGATTGAAAAGATAACATACATCTTTAATTTAAGATCACAAGATTCAAAAA
AATCTCTTTATTTCTTTTACCCGTGTCTAATCAAACTAAGACACTTGAATTGAGACGGAGATAGTAGTAAATTGTGATAA
GAAATTACTGGAGATACTTTCATATATATACAATACACATATATAGTTTCCATCAACAAATAACAACAGTGAACATGACA
ATTAATAGTTCAGATCACATGTGAAAAAAATTTAGAATTCATAAGCTTCAAATTCTGGCTCCGTCTCTGACAATACATAT
TAGAACGTAGCGTTACAAAAGCACAAAATTAGATAAACATTGATATCCTCCGGACAATAGCAGTTTGCTGATATGCAAAT
CAATCCACAAACCAGAACCTTTCATCTGATGTATCCTATGACTAGAAGTTCACAAGTCCGATGGATGATTCGGTTGCTCG
GAATCACATCTAGGTGGATGGTATATAAAGATGAAGTTAAAAATATGAAAAGGACGAAAAATGTCAGGAAAATGAATGAA
GTACATTGCGAAAGGAAGTAGCTAGAGAGAATTTTCGACTAAGGTTTTGTGCAGGTATATTGTTGTTTTTTGTATCTTTC
TTATTATTGGAAGAAGCTGTTCAATGAGGAAGTATACATAGTCTAGGATTTGCAGTTCAAATTCGAAGGTTGTCGTCAAT
AGTAAGTAGCTACTGAGGTCATTTTTAACCTGAGTTCTCATATGGTTCTTCTATCTGCATACTCTTGTAGCTTAATCGAA
TGATTCTTCAGTATTTTCGAGATGTCGTTCTTGGCTAAGTTGTTATTAATAAATGTAATGTTCATCCTATTTCAATGCAA
ATTTCAGAAAGTAAAAAAAAATTAAAAAAATAAAAATTATTTATTGTATTATTTAAATCTATCGTTAGGTAACGATGAAA
AGTTTCATTTTATGTAACAACCGATTTAGTTGATCCTGTTGTTAACTCAATATTATGTAACAACCGATTTAGTTGATCGT
GTCGTTAACTCAATATTTTCTTCTCTTTAATAATCATATTTTATCTTTTACCCTACTTTTTGCATAGTAGTTCTACCGGT
ACCCTACTTTTTTTTGTAGGTTTATCTTTCAAATTCTTGATG
>mtp_6457.scaffold_1
TAGACCATGTTAAAAGATTATTTTTAATTAGATCCAACCCATATTTATAGTGTTTACACCAAATAATCATGATGGTGTAA
AATTATGAGATAACTTGCCGGATTAGTTATTTTGAGATTGTAGTATTATTTTTCTCTCACATTGAAGGTGGAATAATAAT
TCTGAAATAACTAATTCTGAAATAATTAATCTCAAGATAACTTATTTCCCAACTAAATTGAACTTCCCTGCAGATATTTT
TTGGATGTTACAGACCAAAAGAGACCCTCCCTAAAAACAAGAACCAAAATGGTCACTTCAGCTATTTTATAATACCTCAA
TATTTTCAAATTGTTTAAATGGAGTGTCTATTTTGGTCTGCTTTTTTAGGAAGGATCCCTTTTGATCTGTAACGTCCAAA
AAATGTCCGTCTTGAGATTCGACTCGCCTTGGGAGTATTAACATTTGGATCAAACCAGTATAAAAGAAATGATTTTGCCT
TTTAACTCTTTACTTGCTTACATTAATATTTTTGCAGTTATATGTTCAATACTGCACTTAGAACCTTGAATTTTTTTTAA
AAACCATATAACACTTGATAAAATTCTTCAATAGTCTACTTGATAAAATTCTTCAACATTCTTGAGACTTACTTTTTCCG
TTTCAATTTAAATGTCTTACTTTCCCTTTTTGTCTTATTCCAAAAAAGTCTCTTCTTATATTTAGTAAAATTTTCAACAT
CAACACTCTTCTACCACATAAGATTGAAAAGATAACATATATCTTTAATTTAAGACCACAAGTGAAAAAAATCTCCCTTT
ATTTCTTATACATGTGTCCAATCAATTTAAGACACTTGAATTGAGATGGAAATAGTAGTAAACTGTGATAAGAAATTACC
GGAGATACTTTCATATAAATATACAATACACGCATATAGTTTCCATCAGCAAATAACAACAGTGAATATGACAATTAATA
GTTCAGATCACAGTGATAAAAATTCAAAATACATATAAGCTTCTAATTCTGGCTCCGTCTCTGAAATTACATATCAGAAC
GTAGTGTTACAAAGCACAAAACTAAATAGACATTGATATCCTCCAGTCAATAGCAACTTGCTGATGATATGCAAATCAAT
CCATCCACAAAGCAGAACCTTCATCTCAGTACTACAATGGTTTAGCTTCTACTGGTGTCTCCTCTCACTAGAAGTTCACA
AGTCTGATGAATGATTCAGCTGCTCGGCAATCACATCTAGAACTATAACAAAAAATAATTTTTAGCGACAGTAAATATGC
ACATTAACAAAGAGTGTTAAAAGTCTTTGCTGACATTAGTTAATTGTTATTGGATTTAATGGCGCTATAAGCTTTATGGA
CATTTACAAAGAGTGCTAATTGCCTCTAAAAAGACATATTTAATGGTAATTAAAGCTATTACCGCTAAAGATCATTTTTA
GTATAGTGATCTTTGTGGAGGTAGAGAGACTGTTTCCAAAATACCCTCAACTCAAGTGCATCAAATCTAAGTAAAGGAAA
AGGAATCTTACAAATACGAATATATATGTTCTATTACTATAGTAAAACAAGACATGAAAATTGTGACAAACAATCAAATT
AGAAATAACAAAACAATAACATAGCCAGAGTAGAGTGAACCCAGATCTTACCACTACTTCGTGGAGGTAGAGAGACTATT
TTCGAAAAATAATTAGCTCAAATGCATCAAACTCAAGTAAAGGAAAATGAATCTCACCTTAGAGATCAATAATTGCTTGA
AAGGTTCTATGGCTTCCGTCTTACACAAAATTGAATAAGAATGGTAGCAAAAAGATAGAACTAGGAGTTGACTTTATAAA
AATATATGATGAAATGAGATCCAACCCAAATTTATCATGTATATATTCAATAATTTTNNNNNNNNNNNNNNNNNNNNNNN
NNNNNNNNNNNNNNNNNNNNNNNNNNNNNNNNNNNNNNNNNNNNNNNNNNNNNNNNNNNNNNNNNNNNNNNNNNNNNNNN
NNNNNNNNNNNNNNNNNNNNNNNNNNNNNNNNNNNNNNNNNNNNNNNNNNNNNNNNNNNNNNNNNNNNNNNNNNNNNNNN
NNNNNNNNNNNNNNNNNNNNNNNNNNNNNNNNNNNNNNNNNNNNNNNNNNNNNNNNNNNNNNNNNNNNNNNNNNNNNNNN
NNNNNNNNNNNNNNNNNNNNNNNNNNNNNNNNNNNNNNNNNNNNNNNNNNNNNNNNNNNNNNNNNNNNNNNNNNNNNNNN
NNNNNNNNNNNNNNNNNNNNNNNNNNNNNNNNNNNNNNNNNNNNNNNNNNNNNNNNNNNNNNNNNNNNNNNNNNNNNNNN
NNNNNNNNNNNNNNNNNNNNNNNNNNNNNNNNNTAATTTATAGGTTAATGATTAAGGAACGTTTGAGAATATGCATATAA
AATTTTCCTAAAGTAAAAAATGTCTTATAAATACTTTGTCCTTAATTACTTGTCCACTTTTGAATTGACACAGCTATTAA
GAAAACAATTATTGACATAGTGAAATTACCATTTTACCTCTATTAATTATGAAGTAGATGCATTAAAAATTTAATATTTT
CAAGAACTTTTATCTTTTTCAAAGTAATTAATTATGGGTATAACAGGTAAAAAAAAGTTGTTCTTTCTTGATTTGTCAAA
ATGAACAAGTAATTAGAGACAACTTAAAAAGAAAAAAGTGGATAAGTAATTAAGAACATGGGGAGCTATGACTATCATAT
GACATGCCATAATTTAAGTGTCATACTCGTAACAAATATATTCGGATAATTATTTAAATTTTGGGTAAGCTATGACTATT
GTGTCATTTATTAACTAAGCCTAGATAGAATTGACTTTATTAATTATAAATGTGGCCATTCGATTAATACAAAAGTCAAA
TCTCCTTTGCCATCCTCTTGTAGAGTTGTGACACTAACATGTAGATTAGTTGGCTTCTAATGTATTGTTTAAGCGATATT
ATTATAAAATATGTTATTCTTCTTTAATTTTATACGTATTTTTTCTGTTTACTTTTTGATATAATTATCACTACTAGAGA
AATGCAAATTACATGGGGATTTATTTGCAGATTATATAATCTAGTTTACTGCGGATTTTCCCATTAAAAAACATGCGATG
GTAAAACCTTCGTAGGTAATTATTACATGCGAACTTTTAAAACCCTAGATAAAATACATGGGAATTTTNNNNNNNNNNNN
NNNNNNNNNNNNNNNNNNNNNNNNNNNNNNNNNNNNNNNNNNNNNNNNNNNNNNNNNNNNNNNNNNNNNNNNNNNNNNNN
NNNNNNNNNNNNNNNNNNNNNNNNNNNNNNNNNNNNNNNNNNNNNNNNNNNNNNNNNNNNNNNNNNNNNNNNNNNNNNNN
NNNNNNNNNNNNNNNNNNNNNNNNNNNNNNNNNNNNNNNNNNNNNNNNNNAGAAGTTACAAATTATTACTACTTATAAAA
TTTAAAAATAAGATTAACAACACTGGAAACATTATGAAAGATTTGTTAATTAGAAGTTAATTCCTCAAATCCCTATGTCT
CAATTTTAGTTTTTCGAGATTCAAACTAGCTTTCCCCAAGATCACAAAACTCTATTCTAACTTGTACCCCTTCTCTCTGA
CCAACACGCTAGATCTTCTATTTATTCGATTGACCCAAACCAAAATTTTAAGATACATCTTTCATCATATTGATATGATA
AGAATTGCAACTACTTATAATGCTTCTCGTATAGAGTTGATCTAATCTAATTTATTTTTTAAATTTAGTCAAATTAATTC
CCAAAAAAATAACAACAAAGTGTCACATAAATTGTTTGACTCATGAGAAAGTAAAATAAAAGGAAAAAAAATAGAAAGCT
AAAAAAGTGCAAATAGAGAGATTAATAATTGCTATATGATTGTGTTAACTGTATAGTTTCCCTCTTAGCTAGGAAGAATT
GGAAAAGAAGTTTTGTGGACTTTGAATCTTGAAGAATGAAAACTAATGGTATAGGAAGATAGATGTACTAATTGACAAGG
TTGACTTTATAAAATTACATGCACTCCTTTATTGGACCATGTTAAAAGATTATTTTTAACTAGATCCAACCCAAGTTTAC
AGTGTTTTCACCAAATAATCATGATGGCGTAAAATTACGAGATAACTTGCCAGATTAGTTATTTTGAAATTGTAGTATTA
TTTTTCTCTCACATTGAAGGTGGAATAATAATTCTGAAATAATTAATCTCAAGATAACTTATTTCCCAACTAAATTGAAC
TTCCCTGCGGATATTTTTTGGATGTTACAGACCAAAAGAGACCCTCCCTAAAAACAAGAACCAAAATGGTCATTTTAGCT
ATTTGATAATACCTTAATATTTTCAAATTGTTTAGGTGGAGTGTCTGTTTTGGTCTGTGTTTTTAGGAAGGGTCCCTTTT
GATCTGTAACGTCCAAAAAAATGTCCATTTTGAGATTGGACTCGCCTTGGGAGTCTTAACATTTGGATTGAACCAGTATA
AAAGAAATGATGTTGCCTTTATACTCCTTACTTGCTTACATAAATATTTCTGCAGTTATATGTTCAATACTGCACTTAGA
ACCTTGAATTTTTTTAAAAAACCATGTAACACTTGATAAAATTCTTCGATAGTCTACTTGATAAAATTCTTCAATATTCT
TGAGACTTACTTCTTCCGTTCCAATTTAAATGTCTTACTTTCTCTTTTTGTCTTATTCCAAAAAAGTCTCTTCTTATATT
TAGTAAAATTTTCAACACCAACACTCTTCTACCTGACAAATTTAAAACCACATAAGATTGAAAAGATAACATATATCTTT
AATTTAAGACCACAAGTGAAAAAAATCTCCCTTTATTTCTTATACCTGTGTCCAATCAATTTAAGACACTTGAATTGAGA
CGGAGATAGTAGTAAACTGTGATAAGAAATTACCGGAGATACTTTCATATATATATACAATACACTCATATAGTTTCCAT
CAGCAAATAACAACAGTGAACATGACAATTAATAGTTCAGATCACAGTGATAAAAATTCAGAATACATATAAAACTTTAA
ATTCTGGCTCCGTCTCTGAAATTACATATCAGAATGTAGCGTTACAAAGCACAAAACTAAATAGACATTGATATCCTCCA
GTCAATAGCAACTTGCTGATGATATGCAAATCAATCCATCCACAAAGCAGAACCTTTCATCTCAGTACTAGAATGGTTTA
GCTTCTACTGATGTCTTCTCTCACTAGAAGTTCACAAGTCCGATGAATGATTCAGCTGCTCGGGAATCACATCCAGAACT
ATAACAAAAATAATTTTTAGCGGCAATAAATTATGCACATTAACAAAGAGTGTTAAAAGTCTTTGCTGACATTAGTTAAT
TGTTATTGGATCTAATGGCGCTATAAGCTTTATGGACATTTACAAAGAGTGCTAATTGCCTCTAAAAAGACATATTTAAC
GGTAATTATGCTATTACCGCTAGAGATCATTTTTAGTATAGTGAAAATGAATGAAGTACATCGCAAAAGGAAGTAGAGAG
AAGTCGAAAATCATAAAGTTATATAAAAAAAACATTGTTGGTTAAATTATTTGCTGACAAGTGATAAGATGCAGAGTATT
CAACAATGGAGGAAGAATTATAGAGGAGATGTGTGACGATACGTGGGAGAAGAGAAACCCAGAAACCTTCTCATTATCAA
TCAACACAACTAACTTGAGCAAAGCTCATACATCTGTATTTAAAGCTAAATGCTACAGCTTAACTAACTCTGACAGAATT
GTAACTAACTTGTTTAACAAACTAACTAATCAACTAATTAATCACAAACATCTTTAATTAAACTTAATTGGACAGCTGGC
ATATACGTATAACTTCACACCCCTCCTCAAGCTAATGGTTGGAAGAGATTCTTCAAACCAAGCTTGGACATTAAGTAGTC
ATGGGATAGTCTGCCCAGACTCTTAGTAAGCAAGTCAGCCAACTGCTCCTTTGTAGATACATGTTGTGTTTGAACCAAAT
TTTGTACTATCTTCTCCCTTACAAAATGACAATCGATGTCTATATGTTTAGTTCTCTCATGAAATATTGGATTAGCTGCA
ATTTGAATAGCAGCTTTACTATCACAGAACAGCTGCACTGGTCTACTGATGCTAACACCCAACTCTTTATACAAGCCTTC
TAGCCAAGTTATTTCAGCCACAGTAGAAGCCATGGATCTGAACTCAGCTTCTGCTGAGCTTCTGGATACTGTGTCTTGTT
TCTTCGACTTCCAAGACACTAAAGCATTACCAAACATTACAATGTAGCCAGTGACAGACCTCCTTGACTCAATACATCCT
CCCCAATCAGAGTCACAATATGCTGTTAACTTGTCTGTGTCTTCTGAAGGCATAAGTAAACCAAGTCCAGGCTCAGCTTT
AATATATCTTACTACCCTCAAGGCAGCCTCCATATGTGATTGTTTTGGTTTGTGCATAAACTGACTTAGCACTTGCACTA
CATAGGTGATGTCAACTCTGGTCATTGTTAGATAGAGCAATCTTCCAACTAGTCTTTGATAGGGACCTGCATCATCCAAA
ATTCTATCAGTATCTTCTGTTTGCGATCCTTTTATATGATCATCAAAGTCAACAGAAGTCAATTTGATATTGGCTTCCAT
AGGTGTGCTAGCTGGCTTAGCTCCACCTAATCCCATCTCAGCAATCAACTCTAGAGCATACTTTCTCTGGCTCATGTGAA
TGCCCTGCTGTGACCTGGCAAATTCAATACCTAGGAAGAACTTCAATTGCCCCAAATCTTTCATCTTGAATCTGAGCATC
AGATCATTTCTAGTCTGTAGAATTATCTCTGAACTACTGCCAGTAACAAGTAAATCATCTACATATACTAACACCACAAC
AATCTGAGAATCTGCCCGTTTGGTAAACAAAGAGTAATCAAAATGACTTTGACAGAAACCAAGGTCTATCAGAGCTTCAG
TGAGCTTCTTGTTCCACTGTCTAGGTGCCTGTTTTAGACCATATAGAGACTTGTTGAGTCTGCACACTTTACCAATCCCC
CTCTGACTACCAAACCCCTGAGGAACATGCATATACACCTCTTCATAAAGATCACCTTGGAGGAAAGCATTATGAACATC
CATCTGAAAAATAGGCCAGTGTTTTGCAGCAGCCACAGCAACCACAGACCTCACCGTGACCATTTTAGCCACAGGAGAGA
AAGTTTCAGTATAATCAAGGCCCTCTTTTTGACTGAATCCCTTAGCAACAAGTCTTGCCTTGTACCTTTCAACTTCACCA
TTGGCTTTGTATTTGATCTTGAATACCCATTTACATCCAATAGGAGATTTACCAGGGGGAGATCAACTAAAGTCCATGTG
TGATTATCTTCCAAAGCTGCAATTTCTAGCTTCATAGCATCAATCCACAGAGGATTCTTTACTGCATCATAGTAACTAGA
TGGTTCTAAAGTAGCTGAATATGCAGCTAAAGCAATGCTATAAGACTGGGACAAGCAGTCATAGGCAACAAAATTTGAAA
TGGGAAACTGACAAGAGACAAGGCCCTTAGAAGGAGCTACATAGTCCTGCATCCATATAGGAGGTTTGGTGGTCCTGTGG
GATTTCCTAGGAGCTACATCAAGAGGCAAGATAGGAGGCTCAGAGGGAACAGGGTCAGAAGGCATAGGAGACTCAGCACA
CGCAGTGGGAGGATCATGAACAAGGGTACTAGACACATGAAACTGCACATTATCAGGAGGAGAATAGTCAGAGGAGAGTG
AAGACACAGGAAACAGAAGAGAACTCTTATGAACTGGATGATGAAAAGGAAAAACATCTTCCTTGAAAAGGACATCTCGA
CTGACTATGAAGTTTTCCTCATGAAGAGTACACATGATATAGCCCTTCTGAGTAAGAGAATAACCAAGAAGGACAGCAGG
AAGAGCTCTAGGAGAGAATTTATCGGACTTTCGAAGACAAGTAACATATCCCAAACAGCCAAAGACTCGGAGATGACTAA
GATCAGGAGGTTGTTTATGAAGGACTTCAAAAGGAACCTTCCCCTTAAGAGTGGAAGAGGGTAACCTGTTGATTACATAA
ACAGCAGTTGTAAAACAGTAACCCCAGAATTTAAGAGGGACATTGGATTGAAACCTTATAGCTCTAGCAGTGTCTAGGAT
ATATCTGTGCCTCCTCTCAACCACCCCATTTTGTTGAGGTGTGTATACACAGGAACTCTGGTGGACAATACCAAGAGTAT
TTAACAAATGTGAGACTTGAGAATTAAAAAACTCACACCCATTATCAGTTCTGAAGAATTTAACAGATGCAGAATACACA
TTCTTAATCATCAACATGAAATTTGTGAGAGCTACTATGACTTCAGCTTTGGAGGTGAGAAGAAATAACCAGGTATACCT
GGAGTGATCATCAACCAGTGTAAGGAAGTACTTCTTACCATCATGAGTGGGGACTCTGTAGGGACCCCATACATCACCAT
GAATGAGTGTAAAGCAGGCATCAGATAAAGTAGAACTAAGAGGAAAAGGCAGTCTGGATTGCTTTGCCAAAGGGCATACA
GTACAATGATCAGTATCAGAATCAGCAATACAAACATTATCAAAGTATTTCAGCTTCTTTAATGTGTGTATAGGCACATG
CCCTAGTCTCTTATGCCATAAAGCTAGGCCGATGCTATTTTTCTGCTTTCTAACTAGAAAAGAACAACAACTGGTCTTAT
GGAGACTTTTATTCTCAGCAGCTTGCTTCAAAAAATTGCAGGAAGAATTCATCACATATAGACCTTGATCATGTTGACCA
ATCCCTCTCACCTGTCCACTGTAGAGATCCTGAAAAATACAGAAATCAGGATAGAAGCTGACGGAGCACTTTAAGTCCCT
TGTAAGCTTTGAAACTGACAGTAGATTGTGTTGAAAATCAGGTAAACACATCACATTATGAACTGTCTGATTATCCAAGA
CTGCAGTAGATCCTAAGTGACTAACTTTTGCAATACCTCCAGTAGGCAAGGACACATTACCTGATCTAAGAATTAGAGCA
GGATTTAGCATCAAATAGAATCCTAGGATTATTTACCATGTGATGAGTAGCCCCCGTATCCACTATCCAGTTAAAACCAC
CAGTAGGAGAGGTAGTATAATTGGACATACCTGATGCCGAAAGAGCTGTACCATTACTTTCATTTCCCTGATCAAGGAGG
TGAAGAAGTTGGTGATATTGCTCAGGTGTGAAGTAGGGAGCACTTGTATATGGTCCTTGGGAAGCCATCTGTGATGAACT
TTCTCCAAACTGACCTGCAGAGCTAACATTAGGAGAATTTGGGAACCCTCTAGATGCATTTATAGAACTACCTGCATAGC
CTCCAAGATCAGATGCAGGATTTCTATTCCATTGAGAGTTAGCATCTCCAGCAGCATAGTGAGCAGTCCCTCCCCTTCCA
GCTGTGGGTGAGTTGCTAGACTTCTTCTTGAAAGTGTGCTTGAAGTTAGCAGGGTAACCATGTAGTCTATAACAAATACC
ACTGGTATGACCTGTATGATGACAGTAATCACAGTACAGACCTTGATTGCCTTTTGCAGTTTTAAGGTTGGAAGATGATC
CATTAGGCATACCAACACCAAAGGTGGAATTATCACCAGAACTAGAGAAACTTCCTCCATGATATCCAGATCTGGAGGAT
GTATTACTAGAGCTTGATCCCTGTTTAAAATTGCCTCTATTACCAGAGCTGTAGAATGCAGTACCTTCACCCACCTCAGC
AGATTGAACTGCTTTGCCCAAAGATCTCTGGCTTTCCTCTGAAACCACCATGGAATAGGCTTGGTTAATGGAGGGTGTAG
GAGACATTAAGAGAATCTGACTACGACTCTGAGCATAGGAATCGTTTAGGCCAGTCAAAAACTGCAGCAATCTCTGATAC
TCGAAGTGATGCATATATGTTCTGGACTCTGGACAATTGCACCCTGGGCATGGCATAATTGCATCAAATTCATCCCAACA
CTCACGTAGTCTAGTGTAGTAGCTAGATACAGTGGAAGTTCCTTGAGACATTGAATGAATCTCCTTATGAAGGTAGTGAA
TTCTAGATCCATCAACCTTATCAAAGCGTTCCTTTAGATCGATCCATACCTTTGAAGCATTAGAAGCATAAATGACACTA
CTCAGTAAATCCTTCCTGATAGAATTGATAATCCATGAGAGCACTATGGCATTGCACTTTTCCCACAGATCATGAAGAGA
AGAAGGAAAAGCTTCTCTAGGATGCTTACCATCAACAAATCCCAATTTGCTCTTTCCCAGCAACCCTAGACGCATTGATC
GACTCCAAATTGCATAATTCTCCTGTCCAGTAAGCTGAACAGAGACTAGAGAGCTTCCTGGTGTATCACTTGGATGAAGA
TACAATGGATGATGATGATCAATCTCTACAACCTGAGTAACTGCTGGTAACACAGTCTGATCCTCAATCGCCATGAATAC
ACACCGAGAATTTGTAATCTAAAACTGAAAGAAATACAACGGAATAACAGCTAGGTTGAGAACCTATGCTCTGATACCAT
GATAAGATGCAGAGTATTCAACAATGGAGGAAGAATTATAGAGGAGATGTGTGACGATACATGGGAGAAGAGAAACCCAG
AAACCTTCTCATTATCAATCAACACAACTAACTTGAGCAAAGCTCATACATCTGTATTTAAAGCTAAATGCTACAGCTTA
ACTAACTCTGACAGAATTGTAACTAACTTGTTTAACAAACTAACTAATCAACTAATTAATCACAAACATCTTTAATTAAA
CTTAATTGGACAGCTGGCATATACGTATAACTTCACAACAAGTATGTCGATGCAATATATAGCACAATTGACATAACTTA
AAGGTTATTGTTATCGATCAATCTTCCCCACAAAGGTAGGAGTAAGTTGTGCATAAATCCTGTCATTCCAGGCCTTACTT
GTGGGATTACACGGGTATGTTACATTGTTGTTTGTTTGTTGTTCTCAATATCAATCTTCTAATTATGGAGTATTTTTTAT
CCAGGTAAAAAGAAAGCACCATATTTTCACAATAATGAAATGACTTACCATGCATCATCACTTGTCTTTCTTCAAGATAT
GAACTTGAGTTCCCATAACATAGTTCTGATTCCTCTTTAATCTCCACAGCTGAATTGCCAACAGAATCGCGACAATCGAT
AACTTTTATCAATCATAATTGTATTTCAGCAAAGGTATATGAGATCTTTTCAAGCTTGGGACAACTTTTTATAACAAGAT
ATTCAAGGCAAGGAAATGATTCCTCTTTGCAATACTTGAAACTAATTCATCCGTTAGGAAAATTTCACTGAGGGACAAAC
ACTTGAGACACGAGGGGAGAATAATATCCAAATTCATCAATGAAGAGCTTGAGTAATCAGAAACATGATCTCCAAATTCA
TTAATGTGGAGCCTGAGTTCTTCAAGATTTGCAAACTTGTCCCAAAACTTTCGAGTCATGTCAGCCACAGACATAGAACA
CATTCCAAGAGTCTTCAAGTTATCTAACACAATATCATCTTCTTCCCATATTGTAATGGGAAATTCATTTATGTCCACAT
GCCTCAACTTTGACATTTTCCATATAGCAGGGGATATCATTATATAAGATGAACGAACCCGCAAAGTTTTTAGATGAAGT
AGGTGTGACATGTTAGAACAATGAACAAGAATGATAAAAATACAAGGAATCCAAAACAAAACTTGCATGGCTTAGACGCA
CGTTAATACGTTTTTTGAAGATAGTTGGAGTCTCTCCCACAAGCAAACGGAAGAATAAATAACAACTCTATCTTCGGGAT
TCAACTAAGCCACAAAACAATTAGTAGCATTCAAGAATGTTGCTCTTCTATTCTTGAATTGGTGATTTCACCTTTTGATT
AATGTCTCACACGTGTTTTTCAAGGGAAAGCAGTTTTGTTTGAATGCTTACCTTTTCAACCAAAAGAAACTCAATCTATA
GGACAAAATTTTTACAAGAAAAAGACTTTTAATTAAATAGAATTTATTATAGGTTCATGAATTGAAAATAAAACTTATCT
TTCAAAAGATCCATAACATAGCCAACTCTTTTCATCTTTTAAAGGACACGAGTTCCCTCGTTGAAATATTTTCTTATGCA
ATAGTTCCCAACTCTATTCATCTTTTAGAAATGGAAGCGAATAAGGAACACCATCCCTCCTCATATACATAGCCAACTCT
TCATTTCTAGTCATTACCATTATTCTACTTCTATTATCACAATCAGGGAAACATGCTTGAAAATCATCCCATGCCTGGAC
TTCCCAGATATTATCTAATACAATAAGATATCTGAATCCGTATAGAAACATCCGCAATATGTCTTCAGGATCATCCAAGT
TAACATAGTTAGGACAACAATAACCTGCAATTTGTTTTAGAATCGGAAGCACCGACACTCTCCTATTATATGTTTGTGAA
ATAGAACACCAAGCTAGAACATCAAAATGATCAATAGTAGAACGACTATTGTATATCTTGCCAGAGCTGTTTTCCCTATT
CCAGCCATTCCAACAATCGAGACAAAGTCCAGGTCCATTCTTCCTCTTATCAAATACTTAGTTATAGTTTCTGCATTATC
ATCAAACCCCACTAGTTCTTCGTCTATTGATGGATAAGAAGGTTCGATGCAAGACTCTTCGGAATTCTCCATATAATTAA
CTTGGCCTCTTTAACGATCTATATTAAGAAGAATATACTCTAATGATTAACAATGCCACATCTAAAGTCTTGTGAATATG
AGTATATATGTTCCATTACTGTAGTAAAACAAGACATGAAAATTGTGACAAACAATCAAATTAGAAATACTTAGAAAATT
AAAACTAGAGGAGAAAATAGAATCAGAAACATATTAGAAACAATATATCAAATATTTTTCTCAAAAAAGAATATCGAGCC
CACTGAATGCACAGTGTCGTTTTAAGGAAATTATTCCCATCAAGTACCCGAAGTTAGTGAAATATATCCTTTCAAGATAG
AACGATCTTACTCACAGGTGTATCGGTACCTAAAACCACGGTGTTAACAAATCACTCAACGGCATTAAAGTACACTTAGA
ATACTAGATTTAGTAGTAGTAGAAGAAGTCAAGAAAATTCGTTCTCTTCAAATGAGAGGAAATCCCTCAATTTATAAAAA
ACAAAGGGTAGTGTGAAAGTGTTCTTATTGTGCCTTACCGAAAAAGTCACAACCCTTTGGAAAAGTCACAATCTTTCGGA
AATGTCACAACCTTTCGGAAATGTCACAACCTTTCATAAAAGTTTCGCAACTCTTCATTTTCCATTCACATCTTTTAAAA
CTCAACAGAGCTACATGCTCCTATAAGAGTTTGAGACCACTTGCTATGACATGTGACAAATTGGGAGTGTATATAAGTTT
AGTTAGTAAAATATAGGAACAAAACTAATAATTTGTACAAAGTTACATTCAAGAGTGTTTTAAATACTTTTGCCTTTGAA
TTAATAGACAAGAATACAATGTTTGTGGTTATTCCCAATAGTTCAATGAAAATCCATTTCCCACCATGCAGGGCAATGAA
GCGGGAACATCATGTTTTTTAGTATAAATTTTCCATTGATTCGCATTGGAATTTTTTTAATTTCACTAGTAGTGAATATA
TAAATTTTAGTTATTTTACTATCTCTCTTTTTTTGTACTTTCCTAAGAAAAAAAATAATTCAAAAGTAAGGATTATGAAA
AACATTTGTTTCTTATTTCTGATTTTTTGTTTTTTTTTAAACTATTCATGAGAGATTTCTAGATCTGATAGAGTGTAGAC
TATATTGTAAAATTAGACATGAAAATTGTGACAAATAATCAAATGAGAAATAACAAAAGGAAAAAAAAAAAAACTGAAAA
TTAGGAATCTGACCTTAGAGGAGAAACAGAGAGACCAATAATTGCTTCAAAGAGGAATAATTAGAAAAAAAAAAAAAAAA
AGACTGATGGTAGATGAACTGGCAATCGACAAGGTGAACTTTATTTTTAAAATACACGTGGCAATCCTTTATTGGACCAC
AATAAAGGACAAATTTTAGTTAGATCCAACCCAAGTTAATTATGTTTACGCCAAACATGGTAGGTGACGTTTACATGTTT
ACGAATCAGTTTGGGTCGGTTATTGATCAGAGTTAAACTCAATTAATTCAACCATTTTTTAAATTATTTAAACCAAATTA
ATTCAAAAAATCACTCTTTATTTCTTATATCGAAATGAAACTAAGATACTTAAAAAAATTATACTACTGTATATATAGAA
AATTATATAAAGTATATAAATCACAAATTATTTTTTGTATATATAATTATATTAATTCTTGCACCTTCTTAGTAAAATTT
CTGATTTCGCCCGTTGTAATAGCTAGCCTGTCCAACTCCCCCCTTTGAATCTCTTGAGGGGCGTTTTTTAAAAAAAAAAA
AAAGAAAAAAAAGAATGATAGATTAAATTGTTTTATTTAAGCATGCTATTATTTTGTGTTTCATATCAAGATGGAAATAT
ATTTAGTTGCAAAAAGGAGGGATAAAAATCTTTTCTTCTGGTGTGTTTCATACAAATTACAATGATATTCAGTGGCGTAA
TCAGAATTTTCACTAATTTCTTCTTTTGATGGTTGTATTGCATTATATTGTTAGTTAAAATATAATATAATGTTTGTTTT
GATTGTTACATCTTGAGGTATGGGAATGCTTATGCTTCCTAGTCAGTCTGTATTTCTTGCTGAAGCAGCTTTAGGTGCAA
TGTGGTCTCTACTCTGGTTCAGTTATGCGGCTGATCCACCTCCTTCTGAGCATCCAAAAGCAACTGCGTCGGGCTTTGGG
GAAACCCTGCTGCCGCTCAGAGGGAGTTCAAAGTTGAAAGCAGAGAATGGAGTACAAAACTCCAACAATCCCCTGGAAAC
GAATTGTCACCAGTTTGGGCAATTGTTGTGAATAATTTCACCTTTCATTATGCACTTTACGTGCTCATGAACTGGCTTCC
GGCATACTTTGAATTAGGTCTCCAGATCAGCCTTCAAGAAACGGTTTTGCAGGATATTGCTCCTAGGTATGCTGGAATTA
TTATGGGAGTTTCAAATACAGCTGGTACACTGATCGACTACTTCAAGCTGCTAAAGAGGCCCAGTTGGATCTTACCAGTC
CAGAAAGCTCGACATCAGTATTCTTTATTCCGGGGCTGCTCTGCATTTTCAGCTCTTTTGTATTTCTAGTACTATCAACA
GGGGAGAGAATTTTCGACTAAGGTTTTGTGCAGGTATATCGTTGTTTTATCTTTCTTATTCTTGGAAGAAGCAGTTCAAT
GAGGAAGTATACATAGTCTAGGATTTGCAGTTCAAATTCGAAGGTTGTCGTCAATAGTAAATAGCTACTGAGGTCATTTT
TAACCTCAGTTCTCATATGGTTCTATCTGCATACATTTGTACCTTAATCGAATGATTCTTCAGTATTTTCGAGATGTTGT
TCTTGGCTAAGCTGTTATTAATAAATGTAATGTTCATCCTATTTCAATGCAAATTTCAGAAAATAAAAATTATTTATCGT
ATTATTTGAATCTATCGTTCATTTTATGTAATAACCGATTTAGTTGATCGTGTCGTTAACTCAATATTTTCTTCTCATTT
TGTCTTCATTTATTATTTAATAATCATATTTTATCTTTTACCCTACTTTTTGCATAGTAGTTCTACCGGTACCCTACTTT
TTTTTGTAAGTTTATCATTCAAATTCTTGATGTATGACCTTATGAAACAATGGAGAATTATACAATCAATCCAAACGTTG
TATTGATCATTAGAATAATGCAGTACGATACAACACAACACAACACAATACATTATGCAAACAAGGTGTAAGGGGCCAAA
ATATGAAGAAATAACTATTGCCTTGTACATACAATGTAGCTGACAATATCGAAATCACATACCATCTTTAGTAGTTCTTG
GGGATATCATGAAGTCGGACTCTGTCTTCTCCTTCATTAATTTCTACCTCATCTCTAATGCTCTCAGCTGAATCGCGAAC
TGACTCATTACAATTGATCAGTTTAATCAATCGTAGTGTTGGAATACCCGCGAAGCTAAAAGGAATCTCCTTAAGTTGTT
CACAATCTTTTATGAGGAGTTTCTCAAGTAGGGGAAATGATGAATCCACAGCTGAATTGCCAACAACTTGCAATGGTTCA
ATTTCTTCAAGATTGGGACAACTTTTTATAANNNNNNNNNNNNNNNNNNNNNNNNNNNNNNNNNNNNNNNNNNNNNNNNN
NNNNNNNNNNNNNNNNNNNNNNNNNNNNNNNNNNNNNNNNNNNNNNNNNNNNNNNNNNNNNNNNNNNNNNNNNNNNNNNN
NNNNNNNNNNNNNNNNNNNNNNNNNNNNNNNNNNNNNNNNNNNNNNNNNNNNNNNNNNNNNNNNNNNNNNNNNNNNNNNN
NNNNNNNNNNNNNNNNNNNNNNNNNNNNNNNNNNNNNNNNNNNNNNNNNNNNNNNNNNNNNNNNNNNNNNNNNNNNNNNN
NNNNNNNNNNNNNNNNNNNNNNNNNNNNNNNNNNNNNNNNNNNNNNNNNNNNNNNNNNNNNNNNNNNNNNNNNNNNNNNN
NNNNNNNNNNNNNNNNNNNNNNNNNNNNNNNNNNNNNNNNNNNNNNNNNNNNNNNNNNNNNNNNNNNNNNNNNNNNNNNN
NNNNNNNNNNNNNNNNNNNNNNNNNNNNNNNNNNNNNNNNNNNNNNNNNNNNNNNNNNNNNNNNNNNNNNNNNNNNNNNN
NNNNNNNNNNNNNNNNNNNNNNNNNNNNNNNNNNNNNNNNNNNNNNNNNNNNNNNNNNNNNNNNNNNNNNNNNNNNNNNN
NNNNNNNNNNNNNNNNNNNNNNNNNNNAACCCGAACAAGTCTTAAGTTATTAAGGAAACGGAAAGGATTCTTACGGTCCA
CTATACTGAATTTCGGATGAACAATGAACTCTTGATCACTTTCCTTGATATCACTTGTCATAGTACGGTCATGTATGTAC
ATGCATAACCTTTGTTCTTCGGGTTGATCTGGATAACCTATGAGCTGCATGAACTTTTCTTCTGTAATTTTTCTCAAGCA
AAACTCACGAACTTGATCAAGAACTATGCAGCATTTCATTTTACCATTGAGTCTTGTTTTAGAAACCACTACGAGGTTTC
TGCCAACAAGATCACGCAAGCAATTCTCTGATAATTCTTCTAGCTTCAACGTGTCAATGTTCTGCACAAACTCCTCAGCT
ATCCACCACTTGAGTAGATCAGACACTGGAATTTCGTAATTTTTAGGAAACAATCCAATGTAGAGAAGGCAAGGCTTTAA
ATGGTCCGGTAAATGATCATAACTTGATTGTATCATTTTTATGCTCATCTCCTGGTCGGAAACACAAGAACCTACATCAT
ATGCAACCTTAAGCCACGAAGACGCTTCTCTTTCTCTTGAAAGAATTTCAGCAATCATGATAATCAAAGAAGGTATTCCT
TTACATTTTTTGACAATCTGGTGTCCTAACCAGACTACGTCAAAAGAATACGAGTTCCCTCGTTGAAATACTTTCTTCTG
GAATAGTTCCCAACTCTCACAATAATTTAGACATGTAAGCGAATAAGGATCACTATACCCATACCCCTTAACATAGCTAG
CCACCCCTTCATCTCTAGTTGTTATCATTATTCTACTTCCATTATTACAATAAGGAATACATGATCGAAAATCATCCCAT
GCATTGCCATCCCATATTTTGTCTAATACAACAAGATATCTTTTTTGGTATAGACACTTTCGCAATATGTCTTCAGGATA
ATCCAAGTTAACATCGTTAGAACGACGATCGCCTGTAATTTGTTTTAGAATCTGAAGCACCAACTCTCTCCTATCATATG
TTTGTGAAACAGAACACCAAGCTCGAACATCAAAATGACAAATAATAATAGGATCATTGTATGTCTTTCTAGCCAGAGCT
GTTTTCCCTATTCCAGCCACTCCAACAATGGAGACAACGTCCAGGTCCTTTCTTCCTCTTACTAAATAATCAGTTATATT
TCTTGCATCAGCATGAAACCCCACTAGTTCTTCGTCTATTGATGGATAATAAGGTTCGATGCAAGACTCTTCAGAATTCT
CCATATAATTAGCTTGCCTCTTTAACGATTGTTGGAAATAAAATCTACATTAACAAGAACATACTCTAATGATTAACAAT
GCCACATCTAAAGTCTTATCAATATGTTTAACTGTTTAGATAAACTTCTTCACCATTTTAGGTATCAGGTCATTTTTGCC
TATTTAAACTTGATGTTTTTTATGTTACTGTACCAATTAAGGGCTTTTGAATCTCATTTTCCATCTAAAATTTAATTGCA
AATATTATCCCACATGCTTAGTTATTTTAGTGGAGTCTCATTATGATTAACTATTAATCCTTATCTCTCGCATGAACTTT
CGATCCTCTTTCCTCGCATTATTCCGTTGGATCAAATCCAATAATTTCCTTTGAGTCGGCCCCATCCCAAAGGAGAAACG
AAGCTGATACAGGAAAGAGGAAGCTGATATACAGGGTGCTGAAGAAGAAATTAAGCTTTACTTATTCATTTATTTATTTA
ATTAGTTGTTCCTTAAAAAAAAAATCACTTCTTAATTTGTTTCTTTTCAATTAATGTTAAAAAGTGAGTTTTCTTTACAT
AATCAATATTTTCTAAAGTTGGTCAAATTTTAGTCAAGTCGTAGGTCAATCGCACGTTAACAGACACTTCAAGGGCCTAA
CACCTTCTTGAAGTGTAAATTGAACCCAAAATCCCTTTGATATTTTCAAAATGATTTTGTCTGTTTTTAAGTCTTTTGAA
AATTAAAAGTTTTTCTTGATTTTTCTTAAAAAATTAAGTGGCGATTCTTATATAGAATTGATTTTCTTTACAACTTAAGT
TAAATTGATCTGAATACTAAATAATTAAGATGATTGTTTTTCAAGTTCGGGATCATTTTATTTTGTATTTTAACTATTCG
GGCCGCCAATCTTGGGCCTGTATGCCCCTAACAACAAAAAGCTAAATGGGCTTCAATTGGGCTTTAAACAAACTTAGACT
AGCCCTTTTCTTCTTTTTTTTTGAAAAAATGACAAAACATGACAACTTATAGACTAAATTGGCAATAAATAGCCCACTTC
TAATTTATTGGCAAAAAAAGATTTTTTTTATATATATATTTGACATCCAAAAGCCACATTTTTTGAAAAGCTTTTTTAAA
ACATTTCCTCCTAAGGGTAGAACTATCATTTCATTAAGTAATTAGCATCTATGATATCGAGTTTTATGAAATTTTCTACC
TCATGTTTATTATCAAAGTGGATTTGGCCCAAAGCTAAACAAATTCAAATAGAAGAACAGAAAAATTAGGAAAAAGACTA
GTCTAAATTTGTTTTAAGCCCAATTGAAGCCCAATTATCTTTTGTTGTTAGAGGCATACAGGCCCAAGATTAGCGGCCCA
AATAGTTTATCTATAATATAAAATGACCCCGACCTTAAAAACAAATATTCTTAACTATTCAGTATTCATATCTTAATGCA
ACATCTTAATATTCAGATGTGTATTTAGATTCGGACCTTTGAATCTTAATGCAACATCTTAATATTCAAATATACATTCA
AATTCAAATGTCTTAATCAGAATAAGTTATCTACCTAATGAGCGTTCGAGAACAAATGGAAATAGTTTAATCAATATTCT
TAAATCAAGACTTAAATGGGCCCTTTAATTAAAAAATGTCAAATAATTAACATAACTTTGGAGCAATTATTAATCTCTCT
GTTTCAACTCTAAGTTGAGATATTTTCCTTGTTAAGTTTTATATTTTATTTTTCCATTTTTGCTATTTCTCATTTAATTA
TTTGTCACAGTTTTTATGTCTAGTTTTACAATATAAGTCTAAACTATGATAAATTTGGGTTGGATCTAATCTCTTCATAT
ACTTTTAAAGTCAACTTCTAGTTCTATCTTTTTGCTACCGCCCATTACATAGTAAAACAAGACATGAAAATTGTGGCAAA
CAATCAAATTAGAAATAATTAAACAATAACATAGCCAGAGTAGAGTGTAC
>mtp_6457.scaffold_2
GAATTCATTCCAAAGTCATGCCAAATGAGATTCCTTATCAAATTTGTGCAAACAAAATCACCAAAAAAAAAAATCAAAAA
AATCAAGCAGCAATAATATAACATCTTAATATCCAGAGGATCAAAATAAAAACATTCATTTTTAACATTTAAAAGGAAAT
TTAATTTATGATACGGTAGAATCACTCAAAAAAACATTTTATAAGTGTTTAGATAAGACAACTAAAATTGTTTTTTAATT
TTTTTTTCTAACTTATAATAGTTTTTGGATGATTAGAGAATTATTTTTTTTCTTCCAAAACTCCTATCATTTAAAATGTT
TTTTCTCAACAAAATAGTAACACAAATTAAATAATAAGACAACTAATTTCGTCATCATCTAACACTTTTTAAAGTAATAA
ACACCATGACAAGATAATATTTGTCTACATAAAGAAGTAATGAGCGTGATTATGATTTTAAAAAAAATATTTGAAAGAAT
AATAAACAAACAAAAAGACAAATTTATAATAATTTTCCAACATAATTAGAGAATTTTTCTTTCAAAACTCCTAGCTTTAA
AACGTTTTCCTCTGAAAAAAAGAAGTTACATATAATAATTAACTANNNNNNNNNNNNNNNNNNNNNNNNNNNNNNNNNNN
NNNNNNNNNNNNNNNNNNNNNNNNNNNNNNNNNNNNNNNNNNNNNNNNNNNNNNNNNNNNNNNNNNNNNNNNNNNNNNNN
NNNNNNNNNNNNNNNNNNNNNNNNNNNNNNNNNNNNNNNNNNNNNNNNNNNNNNNNNNNNNNNNNNNNNNNNNNNNNNNN
NNNNNNNNNNNNNNNNNNNNNNNNNNNNNNNNNNNNNNNNNNNNNNNNNNNNNNNNNNNNNNNNNNNNNNNNNNNNNNNN
NNNNNNNNNNNNNNNNNNNNNNNNNNNNNNNNNNNNNNNNNNNNNNNNNNNNNNNNNNNNNNNNNNNNNNNNNNNNNNNN
NNNNNNNNNNNNNNNNNNNNNNNNNNNNNNNNNNNNNNNNNNNNNNNNNNNNNNNNNNNNNNNNNNNNNNNNNNNNNNNN
NNNNNNNNNNNNNNNNNNNNNNNNNNNNNNNNNNNNNNNNNNNNNNNNNNNNNNNNNNNNNNNNNNNNNNNNNNNNNNNN
NNNNNNNNNNNNNNNNNNNNNNNNNNNNNNNNNNNNNNNNNNNNNNNNNNNNNNNNNNNNNNNNNNNNNNNNNNNNNNNN
NNNNNNNNNNNNNNNNNNNNNNNNNNNNNNNNNNNNNNNNNNNNNNNNNNNNNNNNNNNNNNNNNNNNNNNNNNNNNNNN
NNNNNNNNNNNNNNNNNNNNNNNNNNNNNNNNNNNNNNNNNNNNNNNNNNNNNNNNNNNNNNNNNNNNNNNNTATTTAGT
AATACAATAATTAATATATCTTGATGAACTAAGTCATTCGATATGTGAAAGAAAATAGGACACTCAATTGAATAATTGAA
GTCTGAGCAAATTATCTACCATTATTGAAATTCTATAATAAAGTTATCAAGATTTAAATGCTTAAAATGAATTATACATT
TTTGGTTCTTTTGGGTAACTCGAACTCACAATCTTAAAATTGGAGATGAAGAATGTTTACCATCCGAGCAACTCCGTCTT
GTCAATTATAAATTTAACACCATAAGTATTAGTTAAGGAATATGATTTTAGAGCAAAAATAGAACTTGAGGGGTCAAGTA
GTAAAATGTGGAAAATTCAGACCCCATATTTGTCAATCCAATTTAATTAGAAATGGGCCCAACATAATGTACTGAAAAAG
CCCACATCCAATGCTGTAAAGGGCCTGAAAAAAGCCCACCATTTAACGCGCTTTCTTTTGAACCCAATTGCACGCCCATT
GTTGGGGCCCAGATTACGACGCTTAAGGATGTTTTCCGTACACATTTGTCCTTTTTTCTAGTTTAGCCAAATCACACCGA
TACTCGATTTTTAAGATCATCATTTAAGTCATAACGCCAACGCGTTAAAATTTATGAGTTTATGTAATTTGAAACAACTT
CAAATATGTTATGTCTAAAGTTAGGTTTGACAAAGTGTACCTTCAAATAAATTTCATATGGCTGAAGTTCAAATACATTT
GACTGAACTTTAATTATTTTTCTCCGTGTGTGCATTTTTCATGAACTTCAGTCATATGTAATTTTTTTTGTTTTTCTTTG
AAGTTCTTTTTAAAAAGTGGATATTGACTAAATTACTACACCTTAATTAGGTTTGCTTGAATAGGTTGGCAAGTCCTCTC
AAAGAGGCACCAAATTTAAGAGGTTGGCAAATAGCCTAATTCAAGAAGCTTTTTGGACCAACAATTAAAAGTCAAATGGT
AATTAAAGATGGGATATTTATGGTTTTCCACTAGTACACCATTATAATATTAGGACTTAGGAGTTTATATAGATAGGACC
ATAGATATTTATGAATTTGTTATATATTTCCTTTTTTGTGTTTTTTGTTCAAACTCTTTTTTGAAAATAGAGTGATCAAA
TACACCTGAATTACAATTTAATTTCAATTTTTCATTTTGTTTGTTAACCTTTATACTTATAAGATCCTTTTATTTATTGC
AAAAAACTACGACAATGAGAGAATTATTCGATCCCAAAACCTTAAAATGATATTTAGCTAATATACTTAAATTTGACATC
TGATGTTTTTACCTTTTGAGTTACGTTATAGTGTTAAGTTAAGCTTAAAAACCCATTCTTATATCAATATGATATCAGAG
TCAACACCATCCAATTCATGAGATCCTCATCTTATATTGTCACACTCCTAATGTTCAGTCTTGGATATGTTAAGAGAAAG
GAATTATTAAGTTCCTACATCGATTAGGATCAAGGTATTATTGATCTCATTCTATGACCTTTGAACAAATAAATCTATTT
CCTTATCACCATATTTTTTATTTAGTGTCATGACCTACACGTAATATACGTAATTTTAGGCCCTATATATGTCCATTTCA
CATATACCTTGAGTTCCTTTCAACCTACTATTTTTTTTTTTTTGTCATTTTTCTATTCCAACTATGTCAACTTGAAACAA
TAGATATATAGTGTAGGATATTGGGATTGGGAGGGGAGGGGTGGGGTGGGGGGGTATGTGATTAGATTAGAAGACTTGGT
CAATTGAAGAGTTTTTAGATGAGAACACTATAACATTGATTAAGACTTTACCTAACAAAATGCCATGGCTATGATATTAT
AATTATGACAACATATAAAATTATAAGACATTTAGACTAAAGGTCATATTCAGAATACAGTTGCTATTCATGAGCTTTGA
CCCCAGCAAATAGCCAATAAATTAAATATCCAACTTGATAATACTTTATACATTTAAAGTTCTCTTGAATAAAACATTTC
AAATCATGTCCAGCCTTGTAGCGTAATCAAGATTTTCACAAATAGATTGAAGTGGAAGATCACAAAATGCAACATAGCAA
GAGAATCGTTATACTGTAGCTAATACGAAGGAAGAAGCCAATGACGATTCAAAATCTACTATTTATACGTAATTTTTTCT
AACATAAATAAATAATATTGAAGGTATTCGTTATAATCATGATAAATTTGTAAAAGGTAAAATTATTTATTGTGATATCA
TAATCTTGATTATAATTTTAGATTAGCTTGATTTTGAACCAAACGACCCTTCCTTTCTTGTCATGTTGAGTGATTTTTCC
ACTTCCTGCTGTACTATTTATAATTATAAATTTCCCTTTTATTGACTTTAGACTTAGAATTCAAATTCAAAGAATTATAA
AAATATGATTATATACCAATTGGGAGTTGCTAATTTAAAATATTAGATAGTGTCAGAGTCTTTATGTTGTACTATATGAT
GATTAAGAAAGCATTAAGATTTAATTAATTTTGATTATTGCTCACTTAAGAAGTGTTGCTAGTGCATCCACGTCCATGTT
CATATTACCGCATCAAATTGTCAACAGAATAATAATAACTCAATCACATGGTTAGTATTTAATTAATTAGTTAGGTATAA
GTTTAATACAAAAAACTTATTATATTATTTTCCACATGTAATTGGAGTTATTTTCTTAATTTACTCACTGCATCAAGCAA
AATATTTAGTAATAATAGATATTTCTTTGAGCGGTAATATTTGTTGCCACTAAAACATTTAATAGTAATTGAGTTAATGT
TCATTGTATTTGTTAGTGATATTTATACAGAGTGCTGATTATAAATACTCATTTTATAATAATATTATCGCTAAATATAA
TATAAAGACAATTATATTATCATTATCAAATAATTATCGTAAAATTCTTTATTTGTTGTAGTGACGATAGTTGGACTTTT
ATTTCCACTTAACCATGATACAAATAAACATAATTTGGTACATCAGTACATGCATTGGTCCCAAATAAATATTTTCCCAC
GTTTCAAAACAAAAATTGAAGGGTTAAATTTCTAGCATTTTTGGTCCCTTATTTATTGGTAAGTTTTGGTCCCAAATAAA
CACATTTAACTTTCAATATGTTTGATTCCTTTGATGGTAAATAACCATAAATTTCATAATCCACACCATTTATTACTTAG
GTGATATCAGATGTGTTGAATTTGTATCGTTACTCTATATTTGAAGGTAATGTATTTTCAAAATTAAACTTAAATGTATT
AATATATCAATAACTGATGGGCCAAAAATATTATTAGTCCATTCCCATATTTGAACTAGTACAAATATATCAAACAATAC
ATAGAAAATTAGTACAAGCAAAATAAATAGATGTCAATCTTATCACATGAACAAAAAGAAAAAAAAAATTAATAAGTTGA
CAAATAAACCACATAAAACAAATAGCAAGAAGTTGCAATAAATGCTAGGTATTTGTTAATCTGTAGATTTCAATAACCAA
GGAAGATTAAGAACAAGAAGTAGAATAATATAAATAGTTTGATACATTCAATGGTCTATGTAAGACTTTCACTTAAAAAT
AATAATACTGGAATTAGCTATGAAACTTCATCGTGATATTATTTGATACTAACACCTTTTTGATAACCCGTACTCAACAT
ATAAGATTATTATTGATAGATTTTGATGTTTAATTAACTGTAGAATTTATATGTCGCTAATTTATATTTATTCAGTTGTG
TTTGTTGATTTCCCATGATTTAAAAAGAATATTTGGACTAGTAGAAATATATCAAACAATGCATTAAAATAATCACAAGA
TGATCGACGACTAAATGTCAAATCTTGTCACATGAAACAAATCCTTTAGTTAAATAAAAATAAGATGAAGTTAGAAATAA
ACGATATAAAACAAATAGGAAGAAGTTGAAATAATAATAATAATAATAATATTACAATTAAAATTAACAAACTGAAATGA
TGGAAAACGCGTTAATGAGAACTTCAAGAGTCTTTAGTCTACTTTTATAATTTACATGCATGAATATTAAGACTCAAAAT
TATAATATTATTATGACTGAACAAGAGTAGTAGTACTCAGAGGTGAAATCAATATTAAAAATTTATAAGTTCGGAAATTT
CAGTTCTTCAAAGTTATTAATTTTAAATTTTTGTTTCAAATCAGTGAAATTTTTAATACGATTAAAAGATTTGAATTAAA
ATTACTGATTTCGATCAAAACACCTAATTAAAAATTAACTAGAAATAGTACTACTAATATGAAAAATAATGGCATTATAA
ATATTCTCTGTTGACTTCATTGACCTCGTTACACGTAACAAAGTCTCCTTTTTCCTTCTCTTAGAAGCTCCAAAATTTTG
CCATGATTTTGTTGACTTTAATTTCCTTCGTTTATATTCTGAAAAACTTTAGAATATGGGACGTACACAAATTATAAATG
GATTATATGAGTAAATAAACAACTCCCCCTTGCAATTATATACTTTCAATGGCTCAATTACTATGATATTGGAGCAACAA
AGACGGGTCAAAGAGAAGAATTAGAGTTCTTTAAAAAATCATGATTGTTATCATACAATATTAGAGGAATTCATATTGAG
TAAAAGAGAAAAATGAAGAATTTATAAGATCGACTCATCGTGAGTTCACATGATATACTCATTTCTTAACTCGAGATTAA
CCTAGCTCGAGAGATAGATAAATTCGTGAAATTTGTTGAGCCAAGCCATCGAATGGTATGTACCATGAAACTTCAACTAA
TAATAATAATAAAAAAAATAAAATAAAAAAATAAAAATTGGTGGTTAAGCATAGGCCAAATATTCCAAACCCAAAGAGGG
TGCTAACTAGGAAATTGCAATCAAAGTAAAGCAACCAAAACCAATGAAAAGAAACAAAATGATATGAACAAGTAGTAGTC
TATTTGACTGGTCACAATTTATTTATTTTTCTTTTTAGAACTTATTATTCCAGTTATAAAAGATTATGGTAACTAAAATG
AAAACAAAAAGTTTAACTTCATTTAGAATCATTTTTTTAAAAAAAAAAAGTTATAGAAAATAAGAAAAAATATTAATTGA
GTCGAGGATAGGAAGCTTATCTGCCAGCGAAAGAAACAAATAAGAAATCCAACAAACCCCAAGTGGCTAATTGATTTTGA
CTTGTTAACCGACGATTTTGTATGCCATGTCGGTAATACGATGATCGTGGTCTCGTCTTTAGTCAGAGATCTCGAGTTTG
AATTTTACGAATTCTAAGATTTTAAAATATATTTCTCATCTACTCTAGGCACACATATAAGTTAGTCGAGTTACCAAATT
TCAAGTATATATCGAATGATTAAATCAATCGAAATTAAATTAGTCGAGCACTAAAACAAATATCGAACTACAAAAATAAG
AAAAAATAAGTAGAGATACATGTTGTCCTCAGGTCACGCATTTAATTCCTTGGTCCCAACTTTAATTAGTTGGACAATTC
CCTATAGGATATTCTATCCATCGTGTCTTTAATTTGATTAATTTATTTATCCATGTGATGACTCTAATTTTCTATGTTGA
AATTATACAATTGGCTCTTCAGAATTTTTGTCCTCTTTTTACTACTAGTAGTATTTATAATACATCAAATTTTCATCTCG
AATAATCAAATGTAGATTTAGAATTCAATTAAATTGAAACCGATAAAGATACATTCACCTATAATTTTGATATTAAATAA
ATCTGAACGTTGTCAAAAAAAAAAAAAAAAAAAGGAGAAGATAGAGCATAAATAATATCAACATTAAAAATATGATCATC
TCATTTTCAAAACCTAAAATATCTTTCAATTGTATTTATATGAAATTGATAGTAATATTTTAAAAGTCAGAAATAGTATG
ATAATCAATATCTCTATACATGTAGATGTAGACTGTGGATTCAATGTATTGATTAACTAGATATAGTGATATTTGATATC
TCTATATATGTAGAGTAGGTAGATCCAATAGTCTAATTAATTGCGTACATTTATAGAATTTAAGTTATAAATATCGTCAG
TATATATTATGTAGTAACTAATATATCATAGCTGTTGGATGAGGATTATATATAGTACAAGAACAAATTAAGAAATAATC
AAGATTTAAATAAATAAAAATAGGAGCAACATTATGAATTGCTTTAACATATGTTAAATTGCAAAATATCTGTCTTATTT
ACATTAGGGGTTAATGGAAGTTAATAGCAATATTGAGAAACTTCTTATAAAACTTTAGTCTTTCACAGCCCTAATTGACT
AAGTCAAAAAGATTATGTGAAATCTTATACTACTAGTTTACTATTTGTACTCATAGTTTTGGCTCAAAAGTCAATGAAAT
CGGAATATAAAAAACTATAGAATTACACACACACAAAAACAAACTAAGTAATTTTCTTTTATTTGCCTAAACTTTAGTAG
GAGGAGTTATGGAGTAATATCAATTTATTGATCAAACTTTTATAGGTAGATGTTGTTTGTTAGTATTGACATTAATATCT
TACATGATAAAGAATAAAAATATTTCTCAACTCTCAAGAGTTGTCAAATGAAAAATATCAGTAAAGCTAACTAGCAAAAC
GCAATTGAATAAATAGTTGTATGTACAACCTCAAATCTCACGCTCCATCACTCACAAAAAAGAGTTGTGTAGACAGGATG
TAATATGTACCCGTTAAAATAAGAAAAGTGCGTGTAAGTTGATTCGAACGCGATTATAAAAAAAAGCATTTTATTATCCA
AATTTTCTATGGTGGGGAATATAGATCATAAGTTGTTGACCAATAGGATCATTAGTGTGGCATACAGGATGGCTTCATAG
GCCCCAATAAAATTGAGTAGTTGACCAATGGAATTGCAAGTGTACACTCTATGGTCAACAAATGCAACTTTAATATTATT
AATATTTAATAAAACTATACTACAGTGCATGAGAAGAAATTTCAACACAACTTGCATGCATTGGGCCTAACTCTTAATTT
TGACGTTGGACTTAGTAAACACATATACCTTTTCAAAAAAAATTGCTCGATATTTGTATCGAAGTTCGATTAAATTGTAC
TTCATTTATTCTTAATTATTTGTCCACTTTTAAATTGACACACTTATTAAGAAAACAATAATTGACATATTGACTTTACC
ATTTTACCTTTATTAATTATGAAGTGAGTGAATTAAAATTTTAAGTTTTTCAAAAAGTTCTATCTTTTTCAAAATAATAA
ATTGAAGGTATAATAGATAAAAAAAATTGTCCTTTCTTGATTTGTTAAAATGGACAAGTAATTAGAGACAACAAAATTAG
AAAAAGCGGATAAATAATTAGTACAGAGGGAGTATTTGTGTATTACAGGATCCATTTTTGAGAGTGGTACTTTCAACAAA
AATTTTCTATTCTCAATGACTCAAATACAAAATTTAATACGAAACTTCTGATTATGGATTGGGAATTTAACTATCCGACG
TAAACACATATACCTATTTTGTTTGTTTTCACTTATTCTTTGTGCCAGCCTGGTTTCATTTCTCTGTGTGTTTTTATTTG
GATTTGACTTCACTTATTTCTTTCATTTTTAAATTTTATAAAAATATGTCAAGTGTCAACATATCTGATTTCTCACAGCT
GGAGAGAATCTTTTTAAATTAATTTAAAATTTTTGAACCATTATAATCTTAAGTTAGTGATAAATTCTTGATTATGGTTA
TTGTGATATTTTTAATTAATTAATATGTACATTTTTTTTATCTTTTTCTTGGGAATATTTATAACTTTACCTTAACTATT
TACCCATTTTACCATTTAATTATACATGTGTTATTTAAATCTGTATTATTATCTGATGATAATATAGTTCTAAAAAAGTC
TAAATATAACAAGGATCAAAATTAGAATATATCAATATATAACTGAGAGACAAAAAGTGACATTACATTAACTTCTTTTT
TTTACTGTCTGAATAAAATTAGACTCTTATGTATTACCATAATAAGATTATTTTAGCCCATTTAATTTTTTTTATTTTTT
TTGGTAGCTTTTATTACTAATTATTCAATTATTAGAAGGGTTCTTGAAGTTCTAGAAAGTGTGAATAGAATAAAGCTAGA
AATATCCTTTTTAACTCCCAATGTCTGCCCAAAAAAAGGATATCAAATTCTAATTTGTGTGTCAAATGAAAATTACAATA
GTTTAAAGAAAATAAAAAGGAAATAAACAGGTTCTTATTTTGACAACATCCATTGAAATTTCTTTTACTTTTCCTTCTCT
TTTTGATTTATCTCTTGGTATATGTTATTAGTATTGAGGGTCGTTCGAATAAATTTGAATTTGTACATTGTATAATTCAT
TTTTACATGCAACACTTTCAATAAGATATTTTTGTTTTCATTCTAAGGAACTCAAATTCGAAATTTCTGATTAAGGATAA
AGAGATCGATCTCAACCACTTCATCATAATTTATATTGATTCATCCATTAAAACTTTTTATTTTAATCCATGGAAATTTC
ACAACCTTCTTTCTGTATCAAACAGTGGAAACACTAACTTAAAATAAAACTTGTTGGGGCTGCCTAACTAATTAATCTAA
TGATGTTATGTTTATTTTAAAAAGAAAGTAGTTACTTTTCATATCTTGTAATTTTTAAATTTTAAATTTTTATTTAATCC
CTAATGACATTCTCTTATAGGAATATAGTGCATGGAAGATAATTTTCAGTTAGGAAAATCAAAATATTAAGAAGCAAATA
CGGCATTATTTTGTAGATAAAAAAAGAGAAGAGAATTCAATATTTATTATTTATAGATAAAAATAGTTTTGATCCAATAT
ATACAATGTAATTATTTTAAGAAGGGGATTGATTTTGTTCCTTGCTCTCCTTAGCTCCGTCCTGTTATTTAAGAACTCAA
GATTTAAAAGTCATAGTAATACATTATACACTTTAAAGTTCGGTAGACAAAACGATCAATATAAGGCCTAGAACAAGATA
GGATAAAATGTGACTTCCTCCGTAATTAGGGACAGTTTCTTTTTTTACGATCATAAGATTACATTTTTTTCTTTACTTAT
ATTTTTATAATTTGAGATTAGTCGAATTAAGACATGAAATAAAACGGCATACTTATAACCACAAAAGCTAAAAGAGAAGA
ACATCAAGTTTGAGTCAAAGATCAACGCATACCACTAATATTTTGTCACATTATTTTAGTGTTTTTTGTTTTTATCACAA
ATATTTTTTGTTTTTTTGAATATAAATAGGGAATTATTTTTATGTTGATTGCGTGTGAACGTGTTTCAAGAAAACAAGTT
GAAAGAGAGAGGGAGAAAAAGAACAAAAGATAAAAGGGAATAATGTGCTGTTAGTGACGAGGCAGATTCACATGAAAAAA
AATTATTTATTGTTTTAGATAATGACATCTAAATTATATTAAAAAATTGTGCCAATTGTTTTAATAACAACATATCATAA
AAGGGTTTTTCTAGATAAGAGTAATATTCTTTCAAAATTCCTACAAATTTGTACCTTTTTCATAGAAGAAAAAGAGTAAA
GAATGACTAAACAAATTAACAATAACATATTAGCGTAATTTCATAGATGAAATTTGAGAAAAATAGTGTATACGTAGTCT
ATTATTCTCATTTTATAAAAATAAAAAGATCATTTTGAATAGATTTTCAATTTAAACAAAATATATCCAAAAAAAATTAA
AAAGAAAATACAATAATGAACGTCATTGTATCCAAAGTATTTTAAAAATTTGAGGTTTGTGTGTTGAAAGTAAAATCGCT
TTGTTAAATGTTACCTAAAATAACAAGGCTCAAAAATATTTTTTGTTAGTTTTTATAGATATTTGAGTCAGATTATATTA
CTCTATAATATTTATCATGTTTTTAATACTCTCTTATCGATATAGATATTGAAGAACTCTATCTATTCTAACAGTGGCAA
ATTAAAGTCACCTTGCTCAAAAGGCTATCGAATGGCACTCATTTGTTGGAAACTACATTGTATAAATTAGATAAAGAAAA
TTATACACATACTATATGTTAAATTATCTTGATATTTTGGATGCTTATTTTTTGTATTTTAACTTTTATTAGTGAAAATT
TTAGTTTCATATGTTCGGCAAATGAAATAGTATATGTATTTCTGCCGAAATTTAAATCCTATAAAAAATTACATTTATTT
CATTGACCAATACATCACAATTGTTATTCTCTTTTACATTAGTTGTTAGAATTAAATAATTAGATATTCCAATGACTAAA
AAGATTTTTGTGTGACATCAAGATCAACTCCCAACTTATTTTCAATTTAATAATTGTTTTTTGGTAGTGTGACATGTTCA
TCAAGATCAATTGCTACCTTTTTTTAATCCTTCGTCATCTCATACTAGTCATACACATAAAAGCAAAGATAAAAATTCTA
TCTTAACATAAAATATGGTTTCTTTTGTTAAAATTCCGATAACTGATCACCTAAATATAATAAACTCAAATAATTAGACA
AATAAAAAAAAAAAAATAACAACGATATAGATATATATTTAGTGTAATCTCACAAGTGGAATCTGTAGAAGGTGATGCAT
GCATAACCTTATTCCCTATCTTGATAACAAAGTAGAAAGATTGTTTTTGATAAATGACCCTAACGCTCAAGTAAAACATA
TCAAATAAATATATATATATATATATATATATATATAAAGCAAATATTTTAATATAAAGCAAATACAGTAATGAAGAAAG
TATACCAGAAACAATAGAAAAAATATACAAATCAAAGATTCCAATTCCGTCATCAAAGTGTAACACTTTTTATAATTATT
TTAATAAATCCCATGACACAAGATAAAAGATGTATAACAAAGTCGGTAGCTTGATCAAGATTTGGCTTTTTCCATATATT
TTTTAAATATATCTTAAGTCATCTCCAACTGAAAAAGAAGGGAAAAAAAACTATAGGCAGTTAAAAAGTGATTAGTTATC
AAAATTGTTTAATCAATTTGGATAAATACAATGACTAAACAAGCCAATGAAAAGAAGATATTGTTGAACCAAAGAAAAAA
AGAACATGGATTTGGATAACTAATTAATTATAATAATATTGTACATTAGCTGGTTAACACTTACGTGGAGTTGAGAAGAA
GGGAAAGGGAGATTAATGAAAATCAAAAGAGATAATTATGATAGATTTTTTTTTTATTTTCTTTATCATTTGTTGTCGGG
TATTTGTATTAAATCACAATTAATTTAGTTCGCGCATTATAACGGACCATTTCTATATGCTCCAACATGACTTTTTTAGT
TCTCAATATTCAAATCCAAAAACTCTGATTAAAGAATAAAAGAATCTCAATCATTCTATCGTTGATATAATTATGATGAT
TCATAAGTAATTAAAGAATGTGTGTTTTTTTACTATTGATGATAATGATGGCTTTAATAATTAAACAAGAAAGTATGAGT
AGAGGTGCACCAAACTATTATAACCTCACGTGTTATCTTGTTAATTAAAAATAATTAGAAATTATACGCATTATTACGCA
TTTACTAATATTGTTTTTAATATAAGATCCTAGATAAGGATTAAGTGATTATAGAGATCAGTTATCATCATGTTTAATTT
AGTGAGATAATTAACGTGCTTAAAACCAACTAACTTAACTTCTAGTGGGATAAAAAATTGTGACGTGTAGATTAAATGGT
GATGTAGTTTCAATTTATCATCAAATAATTAGACCCTACCACTAACTTTTATTATATGTAAAGATGATCCCATTTTGTAG
AAAGTTGATTTTCATAAGATAGCAACAATACATGCTTTAGTAGTGTTGTCCCAATGATCATTATGCATAGTGTATGTGAG
AGAGGGGGTGGGGTGGAGGGTCTAGGTCCTCTATATGTAGATCTTACGTTCACCTTATTGATGAAGAGGACTGTTTTTTA
TAGATATCTTGAGCTCGAGAAAAACAGTTCAAAGTAATTTAGAAAAGGAAATAAGAAAAATAAAGAAGTTACAACAAAGA
ATTTTCAATAGTAACTACAACAACAAAAAATACAATAATTGAAGTCTAAGTAGCAATAAATAATTGCAGAAATTGAGGAA
ATAATAAGAAACTATACAGTAATGTTGCGATTACTAGTATGGACAAATAAGCGAGATCACACTCAACTATCTACTAATCT
ACTTACCTAATCCACGCCCTTCATAATCTACTATTCAACTTATAGAGGCGTATTCAGGATTTCGTAATGATGGGTGCACC
ATTATAAATAGGTTGATCTAAGAAATAAATTTGATCAGTTCGACATTTAGGTTCTTAATATTGAAAAGTGTTAAACTTTT
AATATTATAGGTCCAAAATTAAAGTGCTATACCAATAACCACTTACAGAGGTGTTATCTAATTTTAGAAAGAAAAATAAA
ACAAGATAAATATAAAATTCAAATTTCTAACCTCACGTAGAGAGGTGCACCCCGTCATCATTACATTATATGATACTCCG
AATGTGAGTTCACACAACTATATTTCAATATTTTTTAAAAAATATAACACTACTATATATGATCTCGAAAGGGGAGCAAG
TGTTCACGTGAACCCGATGACCCCCCTTGGATACACCCTGTCCAACTAGCCAAAGTTATATATTCGATAACTTAAAACTG
ATAGTATCTTATTTTATCACCTTTTCCCGATACTTCTTTCAATACATATAAATCAAGTCAAAATTCACGTCGGCATCCAC
ACTCTTCGAGTTACATGGGGTATAAAAGTTAGGCAGCAGACAAATATATATGTAATTGGTAATTATGAAGAAGCTTATAA
TAAGGTAAATAGGCAAAATTATTGTTGAAGAAATTGGAAATAATAAAATTTACAAATCAAAGCTAATTTAAGAATTATTT
AGACTTAGTCAATGTCTCATCAAAGAAGCTATTGAAGGATCTCATCTTCTAACAATATTATTTATTTATTTTAGTTGTTT
TGTTTTTTCCTTTAATGGAGAAATGGTCAAGCTAATAGTACAAGTCTAGCAGCAAGAGAAAAACACTATAAATTATTCCG
AGATTAATTATCACATGATTGTTTTCCCACACTCCTCGATATGGAAATAAAGTAACACTATCAGGATAATTTATCTCCGG
ATAAGTTATTTTCCAATTATATCCCAATTAAATATGAGATAAACTAATTATAAAATTAATCTCAAAATTAATTATCATTT
ATCCCTCGTACTAAACGAGTAGTACTAATAATGTACTATTACCTAATGCTTGTTCAATAATAATGCTCTCATGTGACAAA
ACCAACATATCTATTCATGTGTTCCCACTTGTAAGGAATGACAATTTCGTAATTAAAATATACATATTTTTAAATTTTTA
ATTTAAAATAAAAGAAAAAAATAGTACAACTTGTCCGTGTCACAAGTTCACAACTCATACTATAAACGTACATATACGGT
ATTTCAAAATCACTCACATGCAATTAATTAATTAATCATTTTTATATTTCATAAATAAATCAACTCAATGTACATCGAAA
ATCCAAAAATTTGACTATTGACAAATTAGAAAAAATAATTTAAAATAGCGTTATTATTCACATGAATAATTGATTAGGTT
ATTGTTCCAGCTATAACATGCTAATAGTCAGAATAATGTTCATATAATTAGATTACTTGTAAAATTATTATAAATAATTT
TTTAATGATAAATATGTATTATATTGACAAGCTAATAAATATAGTACATATTATTACATGTTGAATCATAACAATTGTGT
AAAAATATGTTGACAAATGTATATAAAAGAAGGTAAGCTAGAATTTTTACTTTGTAGGTTTTGAATTATAATTTTGTTTA
CTTGTGAGGTTCTGAATAAATTATTATGCATATTAATTAAATTCTATTCAATTATAAATACGAGGTTTGAGTCAAAATTA
CGTAATTGTATATTACTTGTAACCCGAATGGTGGCAGCTTCGTACTAGTATATAGGTTAAATTCATTAATAAAATGTAAG
AGGTTGCTTGGTTAGCTGAATAAGCGATACGAATTTTGAAATAAAATTCTTAATTATTTTATTCTATATTTGATTATGAT
TATCAATTAATCAATCTTGATATGTAGAATGTAGTTTAACTAATTCGATAAGATATTTTTATCTATCTCATTCCGATAAT
CAGACAACCACTAATAGTCTAAATAAAGTTAGGTACAAATTTAGGATAAACAAAGGGAATCTAGAAATGGGGCCAACATA
GAATGGCCTAAAACCCACCATTTTAACGCGTTTGGTTTTAGATCAAATTAATGGGCCCATTTGTAGGCCCACATAGTGAC
ACTAAGGACTCTTTTCCGTACATAATAAACTATTTTTAAATAATAAAATAATAATAATCTCCACCAATCTTATTCTTCTA
TTTTTCAAACACATTAACCAACAAGAATTGAAAATTTTAGCCACAAGATTATTAGCAGCCCATGGGAAAACCTTTTATTA
TTATTTTAAATGTGACCTCATCATAACTACTAAATAATAATAATAATACCATATTGATTAATAAAATCATTTTTTCAAAA
AATTACTAAAACTAGAGACTTGAGTCCTTTTCCTTTGATTTCTTATATATTCTTTATTTGTTCATTTTTCCTTTTAACAT
ATTTGCAATGATCAAATGTCTGCAAGATTGTAAAAAAAAATCAGAGTTTAATAAATTGAGTACTACTGTTAAATTTAAAA
TTTGATGATCTGCATCTATTTCATCACTTGTAAGATATCATTGATTATTTCATACATAGGAATTCATAGATCTTCACAAG
ACAGAATCGGTAAAGTGGCATATCACTACTAAAAATTAGTCCATTTTCGACATACATTTTATTGTAAAATTATCATAAAT
GTTTCAGATCAACTTTCATTTGAAATCTCTAACAGATTATTNNNNNNNNNNNNNNNNNNNNNNNNNNNNNNNNNNNNNNN
NNNNNNNNNNNNNNNNNNNNNNNNNNNNNNNNNNNNNNNNNNNNNNNNNNNNNNNNNNNNNNNNNNNNNNNNNNNNNNNN
NNNNNNNNNNNNNNNNNNNNNNNNNNNNNNNNNNNNNNNNNNNNNNNNNNNNNNNNNNNNNNNNNNNNNNNNNNNNNNNN
NNNNNNNNNNNNNNNNNNNNNNNNNNNNNNNNNNNNNNNNNNNNNNNNNNNNNNNNNNNNNNNNNNNNNNNNNNNNNNNN
NNNNNNNNNNNNNNNNNNNNNNNNNNNNNNNNNNNNNNNNNNNNNNNNNNNNNNNNNNNNNNNNNNNNNNNNNNNNNNNN
NNNNNNNNNNNNNNNNNNNNNNNNNNNNNNNNNNNNNNNNNNNNNNNNNNNNNNNNNNNNNNNNNNNNNNNNNNNNNNNN
NNNNNNNNNNNNNNNNNNNNNNNNNNNNNNNNNNNNNNNNNNNNNNNNNNNNNNNNNNNNNNNNNNNNNNNNNNNNNNNN
NNNNNNNNNNNNNNNNNNNNNNNNNNNNNNNNNNNNNNNNNNNNNNNNNNNNNNNNNNNNNNNNNNNNNNNNNNNNNNNN
NNNNNNNNNNNNNNNNNNNNNNNNNNNNNNNNNNNNNNNNNNNNNNNNNNNNNNNNNNNNNNNNNNNNNNNNNNNNNNNN
NNNNNNNNNNNNNNNNNNNNNNNNNNNNNNNNNNNNNNNNNNNNNNNNNNNNNNNNNNNNNNNNNATCAAATCAAACCAT
TTTGTCGGATTTTTAAATCTATAAACCAAATCAAACCAAACCAATAAAATTCGGGTTTTTCAACCTCGGGTTTTTTCGGA
TTTTCGGGTCTTTTCGAGTTTTTCCGGTAAAGTATTCATACAAACATATAATTTTCCTGTACTTCAAATATTTCTTTAGT
CCTATCAAAATGCAACTATCTAAGGTGTTTCTTAAGAAAATAACACAAAATATGATATGAGTAATGACACTAAAATATTG
AACAAAAAAATAATAATAATGAAATCGCGGAAAACAAATATTGCAAATTAACAAGTCATAATGAAAATGATCATAATTTA
AAAGTACTAAATCATGCTAAAATAAGTTTAATAAGTATTAGTTACATGACTAAATATTAAAGGAAAATAAAATTAGATTA
TGTATTTGAATTGTCTAAACCAATGTAAAACCAAAGAACAAGCATTCAATATTATTGTCATTCTTAGTGTTGAATTGACT
TTTTTTTTTGCATTAGTATTAATTTGATTTTGATTTAAGCTTTATTATAATTACCAACATCTATGGACTATAATCTTTAT
TGAACCATTCAGAATTTTAAGTTTCAAACTTGAAATAATATATTAAAAGATAAAATCTATGAAAAAGTATAAGAAATATT
TAAAAATTATATCAAAGTAAATATTTTTATGTATAAAATAAAATTTTAAAATTATATATATAATGTCGGGTTGGTTTGGT
CTCGGGTTATTTTTTTTAGTTAAAACCAAACCAAATCAACCCAAATATAGTCGGATTTTTTTTTTTCAATACCAAACCAA
GTCAAACCAACCACTAGTCGGTTTTTTTTTTTCTTGATTTGCGATTTGATTCGATTTTCGGTTCGATTTTGCACACCCCT
AACTACTCCTACTACTTTTTGTAGCTTTTAATAGACCAATATTTCAAACTAGATAAACATGAAAAAAATAGAAGAAAAAA
GAAGAAGGATGCTCAATGCCATGCTTATAATGGTCCTGAGTAGCAGCAAATTTCAGGGGGGATGAACTTACCAAATAACA
CAAGGTCCACACTCATGTGAACCCCATCAACTTGTTCATTTATCTATTACCCCACCTCACATACACAACCCACAACCTAT
ACATACATTACACACACAATTTCATATCACCCCCACCCCTAGCCCTACCCCACCCCCACAACATATGCATACATATTATA
ATATATACTGATAGTATAAATAATTTTATGATACAGTATATAACTGATATATGACAGATCAAATAACATCGATCACTTGA
TAAATGACCTAAGTATATATATTGACAGTGTAAATATCTTTATAATAGTACTATATCAATAAGTGATCTGATTGTATGAA
TATTTTATGTTATTAGTGTATATAAAATTTAAACCCTATGAAATTTAAAATAAACTCAACCCCCCACCCACCCCCTCTCC
ACCCTACCTAGCATGCCTCATATTTGGGCATATACTATACTAAAAGCCCTCCCCCACTTCACCACCAATGAATCTTCCTA
GTTACTTACCTTCTTCTCTCATTGTGTGTTGACCCATAATACCCACATCTCCATATCTTCAAAGTAGTATGTATAGTATT
ATTTTTTTAATAACATAGAAAAAATAATCTTTATTTTATTAATTGCACACAAAAAATGGGGTGGACTTTCCTATATATAT
ATTCAACTCTTTTCCATATCAACAACCCAATTCATACTCTCTCTTAACACAACCAATTCTTGAACCTTTTTTCTTTCTTC
CTAATTTTCCTTTTCTCATCAAACAAAACAACACACACACAAAACAAAAAAAGTTTCAAAAAATGGAAGGAAGTATTAGT
AGCATAGATCAAGAGAGTACTACTAGTGACTCTCTCTCCATTGCTCCAGCGGCATCGTCGTCAACGATGATTAAATCGTT
GACGATGATAAAACCGCCGCCGGAGAGTGGCCTTTGCCGGATGGGGAGCGGAACAAGTGTGATAATTGATGCTGAAAATG
GTGTTGAAGCTGAATCAAGAAAACTCCCATCTTCAAGGTACAAAGGTGTGGTCCCACAACCAAATGGCCGTTGGGGCGCA
CAAATCTATGAAAAGCATCAAAGGGTTTGGTTAGGCACATTTAACGAGGAAAATGAAGCCGCTAGGGCTTACGACGTCGC
GGCCCAGAGATTCAGGGGCCGCGACGCTGTAACAAATTTCAAACCCTTGCTTGAGAATCAAGAGAGCGATGACATGGAAA
TCGCTTTCTTGAATTCGCATTCCAAGGCGGAGATTGTTGACATGCTACGTAAACATACGTACCTCGATGAGCTAGAACAA
AGTAAGAGATTATTTGGATTTACTAAGGATGGTATGATAAAAAGAAAAGATGGACAAATAATTAGTTCGTTTTTTGGTAG
TACAAATGATAAAGTCAATTGCAAAGCGCGTGAACAGCTATTTGAAAAAGCTGTTACACCAAGTGACGTTGGAAAACTTA
ATAGGCTTGTGATACCAAAACAACATGCTGAGAAACATTTTCCATTACAAAATGGAAATAATTCGAAAGGGGTTTTGTTG
AATTTCGAAGATTTGAATGGTAAAGTATGGAGATTTAGGTATTCGTATTGGAATAGTAGTCAAAGTTATGTTTTAACAAA
AGGATGGAGTCGTTTCGTTAAGGAAAAAAACTTGAAGGCCGGTGATATTGTGAGTTTTCAACGATCTACTAGTGGAGATA
AGCAATTGTATATTGATTTTAAGGCAAAAAATGTGGGGAATACTAGTGTGGTTGTTACGAATCAAGTTCAGGTTCAGGTT
CAAGTTCCACAGGTACAAATGGTGAGATTATTCGGAGTTAATATATGCAAGGTACCCGCAAATGTAAGTAATGTTGTTGT
TATTGATAACAATAATAATAATAACAATAACAATAACAATAACAATAACAATAATAATATGACTAGTTGGAGTGGGGGCA
AAAGGAGGATGGAGATGGAATTGTTGACATTTGAGTCATGTAGAAAGAAACAAAGGGTTATTATTAATGCTTTGTAACAT
GATGTAGTAGTAGTAACTTTTCACTTTTTTGTTTTTGTAATCTTTTTTTTTTTTTTTTACTTTAGAGGTTGCAAGAAGAC
TTTCAATTGTATATTAGTATTAGAGAAGAAGAAATGGCTCAAAAGTGAGCTATCATAGGTGATATGAAAAACAAAGATGG
AAATGAAAAAAAAAAGAGACAAGAAATGTGAATCTCTTCTTTTCAAAATTGAGCTCTCTTATTTATTTCTTATTGTTTTT
TCCTAGTTTCCAATTAGTTTACTTATGAGCATTAAAAAGACGGAGCAACAGATCCATAATTTAAAGTTTATGAGTTCATA
CAACAATCTCAAGCTAAAATACAATAATAATTGAGTTTACAATCAAATATTTATAAATTACACATTAAATCCGCCCTTGA
CTGTTAGTTTATAGGGTTTTTATACTGTCAAGTTTAATTCATTTACAATGATATATATAGTAGATCTTTGTAGCAAGTCT
AATATATAGTGATAAGCTGAAAAATAGAAAAATAAATTGTTATAACCGATTAAATTTACTTGATTGTATTAAAAAAATTA
GAATATAACTCTAACCCTACTAACATTATAAACTCTTATTTTAATTTTTAAAGAAGATCATTACCATTTACTAGGTAAAT
ATTTCTTCGCTTAGTGTATACTTCCTCCGTCCCATTTTATATGTCACTTTTTTACTTTGCACTCGCATTAAAAATTGATG
TAACTTTACCCTTCTATCCTTATTTAATGTTTTCTTAAGTCAACTTTATTAATAAATGACAAGATTAATTAACTATTCTA
TCAAGGGTATAATAGGCAAAATATGGTAATTTATGCATAAATTTTATAAAATAACAAGTATTGTGGTTCAACTATTTATA
GAAAGGGATGACATATAAAATCGGACGGAGGGAGTATAAGTTAATTTTTTTTTTTTTTTGGGGTAAATTTCANNNNNNNN
NNNNNNNNNNNNNNNNNNNNNNNNNNNNNNNNNNNNNNNNNNNNNNNNNNNNNNNNNNNNNNNNNNNNNNNNNNNNNNNN
NNNNNNNNNNNNNNNNNNNNNNNNNNNNNNNNNNNNNNNNNNNNNNNNNNNNNNNNNNNNNNNNNNNNNNNNNNNNNNNN
NNNNNNNNNNNNNNNNNNNNNNNNNNNNNNNNNNNNNNNNNNNNNNNNNNNNNNNNNNNNNNNNNNNNNNNNNNNNNNNN
NNNNNNNNNNNNNNNNNNNNNNNNNNNNNNNNNNNNNNNNNNNNNNNNNNNNNNNNNNNNNNNNNNNNNNNNNNNNNNNN
NNNNNNNNNNNNNNNNNNNNNNNNNNNNNNNNNNNNNNNNNNNNNNNNNNNNNNNNNNNNNNNNNNNNNNNNNNNNNNNN
NNNNNNNNNNNNNNNNNNNNNNNNNNNNNNNNNNNNNNNNNNNNNNNNNNNNNNNNNNNNNNNNNNNNNNNNNNNNNNNN
NNNNNNNNNNNNNNNNNNNNNNNNNNNNNNNNNNNNNNNNNNNNNNNNNNNNNNNNNNNNNNNNNNNNNNNNNNNNNNNN
NNNNNNNNNNNNNNNNNNNNNNNNNNNNNNNNNNNNNNNNNNNNNNNNNNNNNNNNNNNNNNNNNNNNNNNNNNNNNNNN
NNNNNNNNNNNNNNNNNNNNNNNNNNNNNNNNNNNNNNNNNNNNNNNNNNNNNNNNNNNNNNNNNNNNNNNNNNNNNNNN
NNNNNNNNNNNNNNNNNNNNNNNNNNNNNNNNNNNNNNNNNNNNNNNNNNNNNNNNNNNNNNNNNNNNNNNNNNNNNNNN
NNNNNNNNNNNNNNNNNNNNNNNNNNNNNNNNNNNNNNNNNNNNNNNNNNNNNNNNNNNNNNNNNNNNNNNNNNNNNNNN
NNNNNNNNNNNNNNNNNNNNNNNNNNNNNNNNNNNNNNNNNNNNNNNNNNNNNNNNNNNNNNNNNNNNNNNNNNNNNNNN
NNNNNNNNNNNNNNNNNNNNNNNNNNNNNNNNNNNNNNNNNNNNNNNNNNNNNNNNNNNNNNNNNNNNNNNNNNNNNNNN
NNNNNNNNNNNNNNNNNNNNNNNNNNNNNNNNNNNNNNNNNNNNNNNNNNNNNNNNNNNNNNNNNNNNNNNNNNNNNNNN
NNNNNNNNNNNNNNNNNNNNNNNNNNNNNNNNNNNNNNNNNNNNNNAATAATTAAGATGTTTATTAAGGGAATTTTAATG
TAGATAGGTTTATACATATTATAATAATAATAATAATAATAATAATAAATAAATAAAGCAAAGAAAAAGGGTAATTTAGA
AAAATTCTGATTGTACTTCTTGTGATATTTTTCTAAGCATATTTGATTTTCGATTAATTGAAACATGCATTCTCGTTTTC
TTTGCTCGTGAATATTCATAGATTTATCATAATTACCAATTGTTTTTTTTATTATTTAATTACTCATATGTGTTATATTA
AATTTGTATTGTTATATTACTTCATATTTGACTGTAATATAATTCTAAAAATATTCACAGAAGGACCAAATACAAACTTT
TAAATGTTTTGCCGAATATCAACCAAGGACGCTAAAATAAGAATCTACACTTAAATATACACAATTTATACATTTGTTAA
TTACTTAGTAAACTAGATCATCCAAATACATTGAATCATATATCGTAATTAGTTATCCCTTATATAGTTTAGATTCATTT
TTTCATCCATACATTATTTATTTTTCCATCCGTACAATTTTTAAAAATTAATAGAACGTTAATTATGTCATATTTCCTGC
TCGTGAGTCTTGACCATATGGTATACATATATTCTTCAACAACTTGCACAATATTAAAATAACTTATATTAATTTAGTTA
ATTTAGTTATATTAATTATCAAGATTAATTAGAATAATTAGTATGCATGATTAATCATGTATATGGTTTCTCCCAAAAAA
AAAAAGAGAGTCCAGATTCATGTACTGAATCTATGAAGAACTAAAGTAAAATGTGGACAAATATTTCGTAGTGGGTGAAA
GTCTGTTAAAATTTGTTTTATTGTCTCAAAAGCTCTTTAATTTCTAATATATTTGTCAACTATTTTCCAGACAATAATAT
TTTCTTCAATAAATCAATAATCTATAAATTAATCTGGTTCATCGTATTTGTTTCTTATCATTAAAGTTTTCTTTAAGAAA
ATNNNNNNNNNNNNNNNNNNNNNNNNNNNNNNNNNNNNNNNNNNNNNNNNNNNNNNNNNNNNNNNNNNNNNNNNNNNNNN
NNNNNNNNNNNNNNNNNNNNNNNNNNNNNNNNNNNNNNNNNNNNNNNNNNNNNNNNNNNNNNNNNNNNNNNNNNNNNNNN
NNNNNNNNNNNNNNNNNNNNNNNNNNNNNNNNNNNNNNNNNNNNNNNNNNTTAAAGTTACAATTGTTTTTTAAGTATATA
TTTTTCATATTCTCTCTACCTCCACAAGATTGGAGTAACATCTGTGTACGCTCTATCTTTCCGAGGTCTCACATGTGAAA
TTACAGTACTGAATATGTTATTGATAGTTTAATGATGAATTTGATAGTTAATTCTTATTCCATATTTAATCCTTTTAAAT
ATTGTCAAAGCATGCATATAATAGAGACTCCAAAAAGATACATGACTAGAATCAAATCTCTTTCAATAACTAGAAAAGCT
AACAAATACAGCTAGATACTTTAGTTTAATTTTAATATTTGGTTTAATTGAAGATGAAAGATTCTGAATTAGTTTGAAAA
ACTGAAAATGTCAAAAGATTATATCATCACATGTGTTGTTTTGTCTAAATAAGATTCTTGAAATGGCATCTTAATTAGAG
GAAGTCAATTTATGTTATAAAGTCCTGTATTTGCTTGGAAACTTCATATAGCTATTTTTTTTGGAAAATAACATGTTCAC
TCACGATCCTCTTATTACATTTATAATATTAAATAAATGCATGAATTTTACTATTTTTTTTGTTTCTCAAGATGTCGAGT
TAGTAAGCTACTAAAAGAGGATACACCATTCTTTTCTTGAGGAAGAGCCTGGAGCAGACAAATTCAAGATTTAAAGTTGA
TAAATTTAAAATAAGTATGATTAATGTAAAATTTACAAAAAGTATATTTTAGTTATTATAATTTTCTTGAAGTTTCACTT
ATAAAATTTGAAACAATACGATAATGATTATTTTTAAATTATAGGATTAAGAGGTGGCTAGTCCGTATCATTACTTTGTA
TGATTGGGATTTAGGGGGTGATAAAATTAGTAGACGTTTCTTACATCCACGATCTTCGAAATTGATAGTCTTGAACTTTT
GACCCCCACTTACGTCTTATCCCATGGACAAATTAACGTTCAAGGTCAAAAGTCACGTTTTGTGCATGGGACAAAACACA
AAACTTGTATAACATTAAATTTTTCTCATGAACAAGCAAGGCTAAAAGTTCAAGACCATCCACATCCACGATCATTCTTG
TAAATCAACCTCAAAATCAGTATATGAAAGTTTAACCTGCCTAATCAACTTCCAGTTTAGTAAAAGTTGGACGGATTAGA
CTATAATGCATTTCTTTTGGGTATTAAAGATAATATGTTATAACTTAATATGCATCAATACAAGTAAGTGACAGTGCTTC
TGCTAGTACTGTCTAGACTATGATGCGTTGCTTAGCTTATATCGATCCAACTCATTTTAACCTAACTAACTTTTCAATAA
TATTACACAATAACTCATTATTGATTCAATTCATTTTCACTCGTTCAAATTCAGCTCAAACCATCCATTTAGTTCCTACA
TCTCTAAACATGATCTTATTAATTTTATTTTTTGGCAAGATTTTTTTTTTCTTTTGAGAAGAGATTTCTACTAGATGTAT
GTACATGAAAGTGGAAGAAACAACCTTATCTGAGACAAGGAATGCACCATGTTTAACAAACAACTAGATATGTTGTACGG
CATGTCTGTCCATTCCATGTTTTTATTATTTTTTCAAACTTTATATTATTTTCTTTTTTGTTGGTACATTAACTCTAGAA
AGATAAGGGAAGATGGATAATATGTCAGTAGCATATACTTCTAGCATCTTCAAGAATTTAATTTTTTTTATTTTGTTCTT
GTTCTATATCTACGGTAATTTGAATTTACGTCAGAAAGTCCTACATTGAATGACAAAATAACTTAATGGAGACCTATAAT
AAAGAATGAAGGAATATATACCATTCACAATCTTATAGTCATTTGAATGGTTATTAAGACCACTAAAAAAATTAACCCAT
ACTAGCCACGTTTCGATTTCTGTCTTTAAAATAATAATTATTACAATATTTTAAATTTCACGGATGAAAATTCATGATAA
TATCTCAAATTAAAATTTTATGATAATAACAAATTTTCAATTATACGGGCTGAAAAAACATGATAATATTAGGTTGGGCC
CAAAGATGATCCATTGAACTATTTGTGATAGTAAAAGGTTCAATGAAACAAACCTACTCCCAATACTATGATGTTGATTA
CTCATTAGTTGTATTATTATTATAGTTGGGCCAAGGGTACAATATGTATAGTATACACTGATTATATTATATATTTTATT
AGATATCAATGACGATTAATAATGATTACGACTAGGTGAGTGATCTTATTTTTTTATCGTCCGACTAAAAAAGTTAAGAT
CTCATATGAGAATATAGGGTCGATAGGGCAAGTGCAAATATAGCGAATTCTAGCATCATCATTTAAGGTCATACCCATAA
TTTATAAGTCTTTATAAGTTTAATCGGGTTGGAATTATGCGATCGAAGTTGCGAGATTTTGTCGTATGAAGATTGACAAC
AAACTTCCTACAATTTTGCTTGTACCAAACCATACTTAACACATACATTTGAAGTTTTAGAAATATTTTTGAAATTTGAA
TTATCAATCTTCATTCCTTTTCCGGCAATTCACTTCATTTTAAACTTAATTTTCATATTCAAAATTCAAGATCCACTTAT
TCAAACTTGTAACAATGATAATTTTAACAGATCCCTCTTTCCACCTATTGAATCAATTTTTCCCTTCCTTCCATCTATTG
AACCTCTTCATATATGCCTTTTTTTAACATCTACTCACCTTAAATGACACCGTACAAATATGACAACAACAACATACCGA
ATGTAATCTCACAAGTAGGATCTGAGAAAAGTCGAGTGTATGCAAGCTTACCCATTTCGGCTCAACTAAAACATATCATA
ATAGCAACAACAAATAGTACAATAATCTAAACAGAGAAAACAACATTTAATAATAAAATCAAAGAATAAGATAGTAGGAG
AGTACTAATAAGCAACGCGATGAAATGAACTCGGATCCATTTTCCATAGTAGAAGGCCCAACCCAATGGAATTCAAGTAG
TACCCGGCCCATTAATCCAAAAAAAAATCAACATTATCCCCTCCAAGCAAAAAAGCACAGTTGTGTTGTGCCTCTGTGTG
TGTAACAGTAAAAAAAAAAATGGCACATGCAACATCTTCTATACTACACATTTCTTCTTCCATTAATGGTGAAACAAAAT
CTTTATCTTCATCTTCTCAACTTAGAGGAAATTACCCTTTTCATCTCCCTAGTAGTAAGTACAAGTTTCTATTTTTAAAC
TTTTGTTTTTAATTTAGAACAGCCCCTTATGAAATTATTGATTTTTCATTTCTAGATTTTTAATTTTCCATTAATTTTAT
ATAAAAAAAATTGATTCTTGGTAACTTGGGTGTTCAGATTATGCAACTTTGAAGCTAAAAAGAACTTTTTTGTTTGTATT
GGGTGGATTATGGTCTGAATTATTTTATTGAGTTTGGTTTATTTTTAGGTAAAAATGCAAACTTTATTTAAGAAGGTTGT
AATTTATGCTTAGTAAGTAGCTTGGTATCATTGTGTGTTGTTTATTGTGTTTTGGTTATTGCACTAGTTGTTGTTGTTGT
TAATGTTTTCTTATTGGTTGTTATGTTTTGTTGGATGTCGTTTTTCCTTTTCATAACTATTTTGATTTGTTGTACTCGAG
CTTAAGGTCCTCTAGAAACAGCCTCTCTATCTCCACCAGGTAGGGGTAATGCTAAAGCCTGCGTATACTTTGCCCTCCCT
AGACCTTACTTGTGGAATTTTATTGGGCATGTACTTGTTGTTGGAACTTTGATGCTAAAGAAAAGCTTATTTGTTTGTAT
TGGGTGGATTTTGGTTTGAATTTCTTTATTGAGTTTGGTTCATTTGTGGGTAAAAATGCAAACTTTATTAAGAAGCTTGT
AATTTATGCTTTACTAAGAAGCTTGGTAACTTTGGATATTCAGATTATGTAATTTTGATGCTAAAAAAACTTATTTGTTA
GATTATTCTGGGTGGATTTTGGTTTGAATTTCTTTACTGAGTTTGGTTCATTTGTAGGTAATAATGCAAACTTTACTAAG
AAGCTTGTAATTTATGCGAAAAGATTATCGGGGTTGGAGGAGGCCTTGAGGATTAGAAGGTATGATTTGGGTTTCAGTGT
GTTGCTTTGTTTCTTTTACTAAAGAATTGAGATTGCATATTCTTCAAGAAGTGATTAAAGTTCGTTATCAACCTTTAAGA
TGTTTGCTGCTGAATGTAGCATATTATTCCTTTACAATCAGACCTCTTTATTGTAATAACATTTCACTGTAGCAACCAAG
TTTTCTTTGGTACCAATTTTTCATATATATTACTATACCTTCTATAGCAACCAAAAAGTATCCGGACAAATGACGCTGTT
ATAGAGAAGTTTGATATATATTATCAATAGAATTTCCATTTGTTACCATATTGAAGTCCGGTGGCGGAGATACACTGCTA
GCTACGGTCTCGTCAGAACCATGAAGCTTTGGCTCAAACCTTGTATTTGTGATAAAAAGAATCATTTAATATGTACAAAT
AATTTATTCAAAACCCATTAAGCAAAAAAGAATTATAGTCCAAAACCCTTTAACTATAAAAATCCTGGCTCACCCTATTT
AATCTTGTGGGACAGAAAATGCATTGATTGTGAATGAGAAGATGGAGCACTCTAAAATGATTTTGTTATCAAAATATATA
GAATATTTTTGCTTTAGAAGGTATAAAGGATTAGTCTTTTTCTTGTGTACACTTTTTACTGTTAGAATTCATGAAAATCT
ATCAAGTATATATTCTTCTGATTTGATAAGGATTACTTAATTGACTACTGTCTCAAAGTCATGTTTTATTCAAAGATACA
AATTTCCGTTCTGTTTTTCTTTTTCCTGTCTTCTTGTTTCCCAAAGGAGTTTGAGTGTTTACTGGTGTCTCATGAGTAAA
GGAGAAAGAGATGAAATTAACGACATGATTTAGTGATGTATAGGGAACGTGAGCTTCGTGGTTCTACCACCGCAACAAGA
AGGCCACCTTTAAGGCGTGGAAGAGTATCACAACGGCTTCCTGTGCCTGAGGACATACCAAAGCCTCCATATGTAGGTTC
AAGAGAGTTACCAGAAATTTCAAGTGAACATCAGATCCACGATGCTGAAGGCATAGCTCGCATGAGGGCTGCATGTGAGT
TGGCTGCACGGGTTGTTGACTATGCAGGGACTTTGGTTAGGGTGAGACTATTTGATATCCATCTTATTTGATTGTTAAAG
AGGTTATTTTGAACTATACTTGTCTAGCACATGTTCAGCTGTATGATAGGAGAATTCATCCAAAATGCACTTTGGATGTT
TCAACTCAAGTTTTTTTTTGTTATCACGTCATTACTTTTTCCCATTCACTTGAGCTGAGGGTCTATCGGAAATAACCTCT
CTACCTTCACATGGTAGGGATAAGGCTACATACACATCACCATCCCTAGACCCCACTTGTGGGATTACACTGAACATGTT
GTTGTTATGGTAATTTTGTGTAGCTGACCTATATGGAGAGAAAGGCCAAGTTTCCTTGCGAATCACGCTTAATTCAAGTA
GTTGATGGCCAGAAGGACATTTCAGATGCTGTGCTCTGGATAAAAGTTTTTTTAAAAAATGATTACAAGAGAAAAGTAGG
GAGATTGCAATTTCTAGTTTTGGAAAGTTCGGTTTAATACAGCTAAACTGGTTTCTATTCCTTAGATAACTCTTGAAAAT
ACAATGGGAACTTGACTTGTATGTAGCACATAATGGACAGATTCAACTCTCTTATCTAACTGAAGCAGCTGGTAATGAAT
GAGCTTGGCGCAGGTTCTATTTTAGGAAACTCACAACATCCTTTTAGCTAAGTACAAGTGCCTCTGGGTTGTACTTAATG
TAGAACTATTCTATGTCCATCTAACTTTCTTTAAGCACTTGGAAGTAAATCTCCAGACAAGCAGCAGTTTAGCAATAGAA
ACAAAAAAAGAGTTGGTTCAGCAGGAGTAGAATACTTTTATTCAGATGCTTTTTGATATTCAATTGAAATATGTAGTCCA
TGGGTTCTCATATAATGTTCTCTTCAATACCGGTATGTATTGGAGTAAAATGAAGATATGCTACAAATGATAGATCTTTA
TTCACAAAAATGATATCTTATTTTTCATCGAGTTTATTAATAACTTTGAAACCCTTATAACATGCAATTACATGTTTTTT
CTTGAATATCCATCAGCCTTCAGTAACGACAAATGAAATTGACAAAGCTGTGCACCAAATGATAATCGATGCTGGCGCTT
ATCCATCTCCCTTAGGCTATGGGGGTTTTCCAAAGAGCGTGTGCACATCTGTCAATGAGTGTATGTGTCATGGAATACCT
GACTCACGGCAGCTGCAGGTCATTATCTTTTCATATTATTCTCCTGCTTAAACAAATCTATGTGTATTCAGGACAAACAT
TAATATAATGTGCAGGATGGAGACATAATAAACATTGACGTGACCGTTTACCTGAATGTAAGTCGTCGTCACCCCTTCTG
TATTGTAATAGACTACATATGCTATCTTTTTTACTGCTAGCCAATCTTTACCCTATGTATTTAGAAGGGCATTTGTCTTC
TCTTGAAAGTTGTGCTGTTGGATTCTGGATGACCCTTATAAGTTGTAAGGATCCTTGCTTTGTTCCTTTTTTAGGGTTAT
CATGGAGATACGTCAAAGACCTTTTTCTGTGGTGACGTGAGTGAATCCATAAAGCGGCTTGTAAAGGTATAGATTTCTTC
AATTATGAAAGGAATGCGGAAACTTTCTGGTTATTAATTTAACAAAGTTTTGCTTCTGAAAAGTTAATCAGATCACTGCT
ATTTGAAATTGAACTTCGCTATGCTAATACTTGTTAAAATTTAAGATACCAATCAGTATTAACAATAGAACTAATGTCTC
TTTCATCATTCGATGCTCGTTATATTGATTATGTCTGTATTATTTTACTGTGACAGGTGACTGAGGAGTGCTTGCACTAT
GGAATTGCTGTTTGCAGAGATGGTGCTCTTTATAGGAAGATAGGAAAGAGGATCAGGTAATTTTCTGAATATGATATTAT
CGTGAATTCGTGATTACTATTTGGTGATATGGATATTTTGAAGCTTCAACAGTCTTATCTATTTTGAAGTTCCTATACGT
TCAAACTGTTTCTGTTTAACAAATACAAAAACTTTTAGTTACCACTAAATAACGTCGGTAGTGAAATTCGCTTCTTCTGA
TGAAACTTTGAATAATTTACTGTGATTTTCTTAAATATTGTTGGCAAACAATTAATGTCATTTCTTGTGTATGTACCTTA
TTTTTTGTTGACACTCTTTCTTGGACATTAAACTTTTGGACTTTGGTTTCAGTGAACATGCTGAAAAATTTGGTTATGGT
GTTGTTGATCGTTTTGTTGGGCATGGTATTGGGACAGTATTTCACTCTGAACCACTCATATTTCATCATCGTAAGTCACT
CTCATTTTGATCGACTTTGACATTTACTACTGCATTTGTGTTCATCCTGTAAAATCTCTGAAAGTTGTGGAAGATTCTCT
AGAATTGTGAAGACCATGCTTAATCTAACATAAAACTAATACTAGATAGTTTTACTTTTGGAGGAGTTGGTTATGTCTGT
CCTGTCCTTACTTTTCTCTAAAGAACAGGTTGTTTATGTATACACGCAAATATCTTATAGAGAATGCTAATTAATGACAT
GGTCATTCATTGCATATCAGTTGAGTTGGTAGTTCTGTGGATCATTGGAATTTCTTTTCTAGATCTTAGAAAAATCTGGA
TTAGCTCTCAACAGTCAACATCAAGCTATAACTAGATTAAGAAGGTTGGACGAAATCTCGTCTGATTCAATTTTAGAAAG
ATTTGTCAGTTTTCTGGCACAAATTGAGTGGTTCTTGTGTGATCCCTGATTATCCTGATCCAAAGATATCACCGTCTTAT
GTTAAAATTAAAAAAAACAGGGCAGTCCTATGTACAAAGCATCCCGCATTTACGCAGGCTCTGGGAAGGGTTGCACTCTA
GGGGTGTGATGTAGACAGCCTAACCCAATGCAAGCATTAGTGGTCGCTTTCACAGCTCGAACTCGTGACCTACAGGTCAC
ACGAAACAACTTCACCATCTTGTGTTAACAATATAAAAAAATAACAAGATAGGTTATAGTTTATTTGAAATGATATCAGA
ACATGTTCAAAAATTAGTTATTTTCTTAAAGAAACATACATATTAACATGCAGAAGCCACTAGTTGCCTTATTCTATTTC
CACGATCTTCTTAGTTACTAATATGATATTTCATGGTTAACTGAATCTCCTCCTTTCATTTCTTATTTGCAACTAATATA
AAATGTGTAGACTCCAAAAGGAGTAGTCACTTACCTCTCTTAGCATCATGATATTTGCCCTTTAAATTGAATGTCACCTT
CACAGTGATATGATTGTTTCATCACCATTTTAGTCCCGTTTTTCAAAGAATGGATACCATGATTTTTAAAGTTGCTATCT
CTAAGTGTTTCCTTGACTAATAAACTTAGATCACTAGCTGTATTTATTGGGTCATAGTTATCATGACCCATTGGACGCGA
GAAACTGTACTAGATGGATCATTTTATGTTCTCACGGCTCATGAGTTCTTAAGTCCTTTCAGATATATATATGATCAATT
TGGATTGTTCTATGCTTATCGGGCCTCGTTCAAGTCTGATTTTTAATTGTTCCTTTTCATAAGGTTATCTTGTTTAGAAC
ATGGACAATCTTTGGTCTTCCGCTTATTGCCAATTGAGAAGAATTTAGTGTTAAACTTTATACTACAGAGTGAACTTTAG
GTCTCGAGTTCTCTAGGTAGCTAGAATTGATCATGTTTTATCATACTGCTGAATGTGATATAAGATATTCAAGTTGTAAA
ATTGGTACTGGTTTTCCTAATGTAATCCTTTTCGGCAGGTAATGACAAATCTGGCTCCATGGTTGAAGGGCAAACATTTA
CTATCGGTAAGTGCATTAGGATAATGTTTATATGTTTGTTATTTAGACAAACTTGTCTACCTCTTATGATTTGGGTGGGG
ATGCCGCCATTTATTAACTCACTTTTGACCGGCCTTGATGTAGATATATAATTCTTCGAAGCTGAATTTAGGGAAAATAT
TAATCTTGCTACTGTGTAGTAATAGTTCTTCAACGTTTGCTTTGGGTGCTAAGTCACCGTACTGGTGGTGCTTGAGACTT
AAAATTGACTCTAAATTTATCCAAAAGAGAATGATTGTACAATTTCTTTTATGTACTCCACTCTATTTTTCCTATTCTCT
TTGGATAACGGGAAGCGGGGCCAGTTTCTGCAGCACCTCGACTATTCTATCGGGTACCTATATCTATTTTTCCAATTCTC
TTTGGACAATTGGGTGTTCGAGCTAGCTTCTGCACACCTCGACTATTCTATCGGGTACCTATATCTATTTTTTCCAATTC
TCTTTGGACAACTGGGTGTTCAAGCTAGCTTCTGCACACCTCGACTATTCCATTAGGTACCTGTCTGCCCCCATCAGTAT
AGGTACTTGATAACTCTGCCCACCAACGCTGGTCGGCGGGACATGAGAGTCTCAGCTCATGCATTTTTTTACCGAAATAA
CCTCTGCTCTCCCACTTCCTTCTATTCAAAAGGCGAGCAGCTCCTAAACAAAAAGGCCACCTCAGCAAACCTTGACTATT
CTATTTGTACCTGCTTCCCTCCATCAGTACAGATACTTGATAACTCTTATCCACCAAGGCTTAGGTAGATACGAAGAAAT
CACCTGTCGTTTTATACATCTATTTTTCCAGCTTCTGCAAAATGTTCATAAGATTACATGTAAGTTTTAATCAGGTAAAA
TAGACAAATCAGTTATGAAAGCTGAACTTGATTGGTTACAATACTTCCTTTCTAGACTTCCTATACCCTTTATCAGTAGT
CTTTTTATCTTTTCAGTTTCAGCAAGTGAGTACTATAATTTACAAGATGCAATCTAGCTAGTCCGTGAGCTAGATTTGCC
TCAATTTTTTCAAGTGGATTCTATCATTTTCACTGATTCGTACTTAATAACGTGCTAATGAATCCCCTTCTCATTAGCTT
CTGCACACCTTGACTATTCTATAGGGTAGCCCTCATCATACCTCCTGATAACTTTGTCCACCAAGACTTATACCGACATG
ACTAAATCACCTACTGGTTTTTCATATCTATTTTTCAGGTTCCTTCGAATCGTTCATACGTTAAAAATAGACAAATCATT
TGTGAAAGCTGAACTTGATTGGTTACTATACTTCCTTTCTAGACTAACTTTCTATACCTTTTTATCAGTAGTCCTTTTTC
AATTTTCTGTTTAAGCAAAGTCAGTACTATAAATTTGCATCACTTTGTTTATATTTATTACAGAACCAATTCTCACATTG
GGAAGCACAGAATGTGTAACATGGGAAGATAACTGGACAACTCTGACTGCTGATGGTAGCCCTGCTGCTCAGTTTGAACA
TACTATTTTGATTACAAAAACTGGTGCAGAAATTTTGACAACATATTAATTATAGTTTACTATAAAGTTAATTATTATGA
TTCTAGTTAGTCATGTTCATAACTTCACATCATAATTCTTGTCATTGTTGCTCCATATTAGGTAAGATTCAATACATGTA
ATCTTTAGGAGATATTGTCTTTTACAATACCAATGATATACTTTTGATTTGTTGTACTTGAGTCGAGAGTCTTTCGGAAA
CAACATCTACCTCCACGAGGTAAAGGTTAGTCTACTTACACTCATATATCCTCTTCAGATATCACTTGTGGAATTACTCT
GCGTATGTTGTTGTGCAACACCAAGGATGAAGGATCTGAGGGGCCGGGGTGTTTGGTCGGATATATGTATTGGAGATTAG
CAACAACTTTTTCTGTTCAGCTATAAAATTTATCCGTCACTAATTTATACCCTTTCAGTAGAAGTACAAAGGAACAGTTT
CCAATAGCCTTTTCACTTTATTATATATAGAAGCATGTGAAGGGAACAGATGGGGAAAAAATGTCATGATGATGGGACTG
ATGATCAAACATGGGGAACGAAAAAGGCAAGAAACTAAAGCTTTGTGTGGGTGCATGCATGCAAAAATGAATGAATATAT
ATATATAAAGATGGCTGTCAAAAGAAAAGAATGAGTGATCAAAATCACTAAAATGAGTTCCAAAAATCAAAAGCTAAAAT
GTCATGATGGGATGGTATAACTGTTACAAAAGTAAGCAAGACCATCAATTGAGATCTTTTTATAATTAATTAGAGGTCCT
GAACTCGAGTCTGTTGGCAGTGTTGTTTCCTAGAAATGAGTCTTGTAATGCATGAATTCAAATTTGATCGAATTTCAATA
TAAATATTGAATGATATACGAAGAAAATTAAAAGACCATGCTATCAATTTAGCTTCACATTTTCTCATTCATTAATTTAG
CTTACTCTTTGAAGATGAAATTACATACTCTTCAAATTCATTTTACAATGTTCTTTGTATTTACATACATACAGTTTAAT
TGAATATGTAAACTTTTTGATTGTTGAGACATGACTATTAATTTTTAAAGACCAACATATAATATTAGTAGAAAAAGATA
AAAGATGAATGAGAGAAGGTAAAGTGAATAAAAACACATATTTACGGTTAGAATAAGAGATATCCTTCACGTGAAAAGTT
AAAGAAAATGTAATAAAAAGAAATGTAGTTCACTTATAGGTGGGCGAACTATCTTAAATAGTTGTTATGTAATTTGGGGT
GGAATAGACGGAGTAAACGATAGGGGCGGTCAGATTGTGGGCCATTTTGGTATGTGGTGCTCAAAAAGTGTCTGTTTTGG
AACCGAACTCCTAAAAAAGATCGATATATAAATGAAACTTCCAACGTAGTACCAAAGGTGGTTCAAAAATTATTTTAGTT
CACATGTTCACTATTCAAGATTTTAAATTTGAATTCTGAATTTCAAGACAGGACAATGATTAGATCATATCAGTACGTAA
TTGATAATATATAGTACATATTACGCGAATATTTTCAGAATTCAACAATGTCAAAACTATTGAGTTTTGTTGAATGTAAC
TTGTGATGTATATTCTCTACTGATATCAATATTAGAATTTCTGATTCCGTTACTGATAGAGAATAGTGAGAGAACTCAAG
AGGTAGAAGACTAAAAATAAAAATAGTGTATGTATGTGTTTGTTGTTTTACCATACTGAAAGAGAAAGAAGGTAATACTT
TGGGTGAAACCCCAAAAACAGCAACTTCCAGTGGTCCATTGTTTTACCATACTGACAAAAGTTCTCTATCAAAGTATTAG
TAGAAGCCTCACTGATCTCTATTCAGTACACCTTAGAAAAAGACTCACTATCAGTATACTCTTTCAGACACACTCACAAA
CAAAGAAAGAAAAAAATGAGTTAATCTGATTATACGGTGCGAATTCAGATTAATCGAGGTCTAGTTCAATGAGAGTATAT
GATGACATTGGGTGGAAATCGAAACAAAGATGTGATGCACTTTCCTTTTAGTTTGTCCTAAAAAAAATGATTTTCTATAT
TTAGAAATAAAAAATAAATTCATTTTACAATTAAGATAATTTATAATTGTACAAATACTTATTACTTTCTCTGTCTCAAT
TTTTGTGTCATATTTTAGATTTCTTACTTTTAATTGTGAACTCTGACATCAAATCTATAAGTTTTTTTTTAAAAAATAAA
ATAAAATAAACATGATAGTTAGAAACTATGTAAAAATCATTATAAGTTACAATATTTAACCAACCATTGAAAGTCTCTCG
CGCGACAACAACTTAGAGATGACTCGAATAGAAAGACTGTTCGCTCCGATAACCTAATTTTGAGAAAAGTTGATAGTCGG
GTGTATCAACAGATGTTACAATAAAACGTATACATAACCTTTTTTTTCGGGTAAAACTATGCCAAATGACTCGGCTTCCT
CTGACTCTTCCATCGTCCAGGCTCCAAAATACAAAATGAAAGAGATTAAAATTTTTACTAGACATAAAAAATAAATTCAA
TCAAAGAAAAAATTATTCGACCCTTAAAAATCTGATACATAAATTAATACAGATGAAATATGTGTTATAGTTATACATTA
CAAGTTACTATAAAAGTTCTTTTGATCACATCAATCGATACGAAAGGAATACTATATGATAGACTGAGAGAGTGAGGGCT
GTGGCAAATGCAATGCATAGCTAATCAACAGTGCATTTTTTCTGAACACATTTCTGACTATTATGTCTGTATGTCTACTC
CTCTTTGTTTACAGCTTTATATCTTGCTCAATTCACTTTTAGATTCTACTACTATAACTACAACTACTGCTTCTCAATGA
GAGTCCGGAACCTAAATAAGTCACAAAAAAATAAAAGTAACTAAAATAAGCCGTTACTTTAGTAAGTAACTAAAATAGGC
TTACTGAAAGAAAAAATTTCACTTTATTCAATATTCCAAACGTTTTCCGTTAGTCTCATAATGTGTATATTTTAATATAT
AGCGGAACTATTTCTAACACATTGTAAAATGGAACTATTTCTTACACTTTATAAAGTGTAAGTTTTTCTTACACTTTGTA
AAGTGAAACTTTTTCATACACTTTATAATAAAAGTTTTTACCTAACTTTTTGCTACTAATAAAAGTTTTTGTTATATCAA
GAGAATTCAACAATTTGTATTAATTATAAAAGAAACTTGACCTAGATAATAAACAACAATATGAAATAACAAGCTAATTA
TAGAGTTACATACTTAAAATCCTTACTTGGAATTTTGCCAAAACACAAATGTTAGTTCAATCAAATTTTAACATTCATGA
TGCTCAGAGACAACCTGGTTTTACTAATACTCTTTGTCTTCATCATCAATTTACCCCACCTAGAGAACATATGCACACAT
AAACATACATGCAAAAGAAGACAAAAAGTCTCTAGTCAAATTCCAATTTTTTGCTCTCATCACAAAAGGATAGAAAAAAA
AAGCTGTTTATGTTACACCTTTAATTTTGGGATGTGATTTATTTTTTTCTAAAACTCTATGTGAAAGTGAGATACTTTAT
ACAGTGAACTGTTTCTTTAATTCTCCTACAACATGATAATAATAATAATAATAATTTCCATTATGTGGTGCATGTCCATC
TCCAAAAACTCTAACAATGATTTTTTATGTTTTGCTATTTTCTGAATGTAATGTTTTGACGAAAGGAATTTAATTGGACC
TTCTTCGAATGGTATAACTTTGACCATTCTCTTGATTGAATACTTGATATAGATTAACTATACCAAACACATGAAATGAT
AAGCTAATAGAGTTACACAAATCTTCAATCAAATTATGCAACATGGTCTAGCTACATTCTTAATTTGTTCATCATCCCTT
TGCCCCTCTTGAGAACATATGCACACAAATACATACTTGCAAAAGAAGTCAAAAAAAAAAAAAGATCCTAGTAAAATCTC
AAATTTTCTTTAATTAGTCACTCCCATTCTAGCTATTTGTCTGCATTACACTCCTTGGGATGCGACACTATCTATAGCTC
TGCATAAACGCGAGATACTTCTTGCACTGAACTGCATACCTTTTTATAAATCTAAAGTTCCATTTCCATGACTTCATCAT
TATCATCTTCTTCTTCTTCCTCGTCATCGTCTCCTTCAACATGATAATAAGAATTCTCACTATGTGGTGCATGTCCATCT
CCAAAAGCTTTAACATGATCTTTAAGTGACCTCTTATGCTTAAAATCAGAACCACAAATACAAAACCAAATTTTTCCACA
ATTTTTCTCATGAGTCCTCCAATCTCCTCTTACAGCAAAATTCTTCCCACATTTTCTACAATTAAATGGTTTAGCCCCAT
GTTTTCTTTTATAATGTGTTTGAAGAGTCCTAAAATCTTTCAATGGCTTTGATCTTGGATGGTCTATGCTGTTCTTACAA
CCTTCAGCACAACAATAACAAGGCAGCCTTAACATTGATGAAGCTTGTTTTGTCCCTTTTAGTGAATCTGGTCCCTTTCT
ATATTGTGATCCATGCCCCCACATATGCATCTAATAATACAAAAAAAAGGGGTCACTAGTTAATTAATTTAAGGAAAAAA
AATGTAACATATAACAAGTTGGACCAAGCAAAATTAAACTTGCCTATTTTTGGTAAGTTGGAAATTTAGGTCACTTGAAA
CTTGACTAAAAGTACATATATATGAGACAATAAAAAGACAAAATTGAAGAAGTTCAATGTCATGAACCTACATATGTGGA
AATTAAATTCAAGAAAATAGTATAAATATTAAGTTATGAATACATTTTTCAAAAAATATAGAAATCTTGAAAATTCTGGA
TCTGCCTCTGCATGTAAGAGAAGAGTGTGCATGGTTATATATGAGCAATTAGCACACAGAAGTAGAGCCAGAATTTGAGA
CAAGTACAAAATTTGAAAAGATACTACTAGATTCTGCTGAACTCATAAACTATACTCTAGCTCCGCTCATGTTAACACAA
ACACATTATATACAAGTGTAACCCTAATATATAGTCACATGTAACTAAAATTGCACCTACAAGATCTTCAACATGAATAA
AAGTGTGTGTGTATATATAAGAGAGAGAGAGAGAGAAAACTAAACCTGCATGTTGTTGAATCTGTTGAAAGTTTTGTTGC
AAACAGCACAAGAGAATTGAGTAGGTCCAACAAGAATTTGGGCAGGAGTTGGAATCCAATATTGTCCATTTACTAGTGAA
ATATTATTATTATTACTATTGCGATCCCCTTTGTTTCTACTAGGATTATTGTTGTTGTTTGAACTTATTGTACTTGATGA
ATCAATATGAAGAGCCACAGTGACACTTTCTTGATTATTATAACTTTGAAATTCATGACAACTAGAAGAAGAAAAATAGT
CATGAAAAATTGTACTATTTTTTTGGCCAGGAGGACCAAGAGAGAGGACAGTGGAAAGTTGATCATCTTCAACTAATTGA
TCACTAGAAGATAAATATGTGATAGAATTATTATGACTACTTTGCATGGTTAGAAATCTAGTGATCTATGAAATTTTATG
GAGGAGGAGGAGACAACGGCTATATAAATAAACTAAAGTTTTTTTTATAAAGAGTTTATGACTAAAGGGTAATAGTAACA
ATAGGTGATCTTGGGTTGGGGACTTTATGCTAGGATTTTGTTTCTTTTTAGTTAAGGAGTAGAGGGGTGGGTGGGGGTGT
GGGGGAGGGGGCAAAGATGCTAGGTTTTCTTGTCTGTCTATACTCTACTATACATACTACTATTTATACTTTTTGGTACA
CACCATTTTGAA
>mtp_6457.scaffold_3
CATAGCAGGGTAGAGTGTACGCAGATCTTACCGCTACTTCATGTAGATAGAGACACTATTTCCAAAAGACCTCTAACTCA
AGTGCATCAAATTTAAATAAAGAAAAAGGAATCTTACAAATACGAGTATATATATATTTTCCATTACTATAGTAAAACAA
GACATGAAAATTGAGACAAACAATCAAATTAGAAATAACAAAACAATGACATAGCCAGAGAAGAGTTGACACAAATCTTA
TCACTACTTCGTGGAGGTATAGAGACGGTTTCCAAAAGACCCTCAGCTCAAGTGCATCAAATCTAAGTAAAGGAAAAGGA
ATCTTACAAATACGAGTATATACGTTCCATTATCATAGTAAAACAAGACATGAAAATTGTGACAAACAATCAATTAGAAA
TAACAAAACACAACAACATATCCAATGAAATTTCACCAAGTAAGCTTTGTGAAGAGTAGAGTGTACGCATATCTTACAAA
AACTGTTTTCGAAAAACCATAAGCTCAAGTGCATCAAATTCGAGTAAAGCAAAAGAATCTCACCTTAGAGATCAATATTT
GCTTGAAAGGATCTATGGGTTCTGTCTTGCACAAAATTGAAAAAGAATGGTAGCAAAAAGATAGAACTAGGAGTTGACTT
TAGATCCAACCCAAATTTATCATAGTTTAGACTATATTGTAAAACTAGACATAAAAAAATGTGACAAATAATCAAATGAG
AATTAGCAAAAAAGGAAAAATAAACTAGAAAACTAACAAGGAATATATCTCACCTTACAGTTGAAACAGAGATTAAATAA
TACTCCAGAGTTATGTTAATTATTACAGATTTTTTATTTGAAGGGACCATTTAAGTCTTGATTTAAGAATATCGATTAAA
CTATTTCCATTTGTTCTCAAACACGATAACTTATTCTGATTATATAAGACATTTTGATTTGAATGTATATTTGAATATGA
AGAATCAAAAGTCCGATTTTAAATACACATCTGAATATTAAGATGTTGCATTAAGATCTGAATACAAAATAGTTAAAATG
TTTGTTTTTAAGGTCGGGATCATTTTATATTATATATAAACTATTCGGGCAGCTAATCTAGCCTGTAAGCCTCTTATACA
ACAAAAGATAAATGGGCTTCAATTGGGCTTAAAACAAAATTTAGACTAGTCTTTTTCCTAATTTTCCTGTTCTTCTATTT
GCATTTGTCTAGCTTTGGGCTAAATCCACTTTGATAATAAACATGAGGTAGAAAATTTCATAAAACACGATATTATAGAT
GCTAATTACTTAATGAAATGATAGTTTACATAATTACATAATGTGTCGGATACACTAGATTTCATGTATCTTAAATACAT
ATGTAACACCCCATAAATTTTTTTGAACTAAGACTCGAACCATCCTTCGTTGTGAGTAGGATTTTACCAAGGAATTTAAA
ATTTCTTAAGTATTAAGGTCAGGTCACTAGATGTAGCACCTTGAGTTCCAAAAAGAACTAAATTGGAAATAACAAAATCT
GAAATTTTGCAAGTTATGCTTAAGTTATGAGTTTTGGGTCAACTTCAAACGACTATAACTATCCGTACAGGATGAGTTAG
GTGATATACAAGATAGCTAATAAAAGTTCTTTGAATTATCTTTCCAACACCACCAAGTTTGCTATGTTTCGAGGTCGGAT
GAGTAAGATATGCCCTTTTGAAGTCAAGTTGTCCAGTTAAGAAAGTTACCCGAAAATAGTAAGGGGTATTTTGGTCTTTT
CTTTACCGAATCAGATTTAATTCGTTTTAGTAAGGTTCCATTACCATAGTAAAACAAGACATGGAAATTGTGACAAACAA
TCAAATTAGAAATAACAAAACAACAACATACTAGAGTAGAGTGTACGCAGATATTACCACTACTTTGTGGAGGTAGAGAG
ACTGTTTACCAAAGACCTTCAGCTCAAGTGTATCAAATCTAAGTAAAGGAAAAAGAATCTTACAAATACGAATATATATG
TTCCATTACTATAGTAAAACAAGACATGAAAATTGTGACAAACAATCAAATTAGAAATAACAAAACAATAACATAGCCAG
AGTAGAATGTACCCAGATCTTACCACTACTTCGTGGAGGTAGAGAGACTATTTTCAAAAAATCTTTAGCTCAAGTAATGG
AAAATGAATCTCACCTTAGAGATCAATAATTGCTTGAAAGGTTCTATGGCATCCGTCTTACACAAAATTGAAAAAGAATG
GTAGCAAAAAGATAGAACTAGGAGTTGACTTTATAAAAATACATGATGAAATTAGATCCAACTCAAATTTATCATGCATA
TATTCAATAATTTTCTCACTTCCTCCAAATATGACTTAAACCCTCAAATTATCGATCGATGCACATATAAATATCTATTG
TAAAACTAGAAATAATAAATGTGACAAATAATCAAATGAGAAATAGCAAAATAAATAAATTAGAAAGCTATAACAAGGAA
TCTCACCTAGAGTGGAAACAGAGAGAAATAATTGCTCCAAATTAAAGTTATGTGACTATGGTTTTCGTCTTGGAAATGTA
TTTAGATGAGGTGTAGTAAGTTAATAACATCAAATATATCTAATTATTAGTCATTTAATGTGATTATAGGTTAATGAGTA
AGGAACGTTTGAGAATATGCATATATAATTTTCCAAAAGTTAAGTAAAAAATGTCTTATAAATATATTGTATCATATGAC
ATGTCATAATTTAAGTGTCATTAACTCGTAACAAATATATTCGGATAATTATTTAAATTTTGGGTAAGCTATGACTATTG
TGTCATTTATTACCTAAGCCTAGATAGAATTGACTATTAATTATAAATGTGGCCTTTCGGTTAATACAAAAGTCAAATCT
TCTTTGCCATCCTCTTGTAGAGTTGTGACCATAACATGTAGATTAGTTGGCTGCTAAATGTATTGTTTAATCGATATTAA
TATAAAATATGTTATTCTTCTTTAAATTTATATGTATTTTCTCTGTTTACTTTTTGATATAGTTTTTATCATCACATATT
TTTTAGGCTTAATTTCATAGATATGAACTGAAGCGCGAAAAAGATTAAAGAAGAAGTATATACACCAAACTTTAAGGAAT
ATTCTAAACTATTAATGTGGTATACAAATTCCTATTGTAACATCTCGCAATTTGAAATAACTAGGAAGAAGCTAAGAATT
GAAAATAGTCATTTTTGGAAATAATGAAATCTGGAAATTTGTTTAAGTTAGGAAAAGTTGATTTTTTGGTCAACTTGAAA
CAGACATAACTCCTAGTTCAGGATGATTTAGGTGTACTTCCAGATATGGTTGGAAAGCTCTTGGAATAATCTTTCCAGCG
CCGCCGAGTTTGCGCGATTCCGAGTTTGTATGAGTCAGTTATGCCTCTTGGAAGTTGGGTTGTTCGAATAAGGAAAGTCC
AATCCGGATTTTAGAAGGGTAGTTTGGTCTTTTCCTTACCCAACTTAATTAATTCGTTTTTGGTAATATTTTTAGGGTCT
AAAATGATAGGACAGTTTACGCCTTTGAAAAATAGAGTTAGGGTTTTTGGAGAAGAACGCAAGAGGATAAGAAAGGAGAA
AAGAGCCAAAGATCGTCGTTCGTAAGGATTTAGCTTGTGGATTTCGTCAAGGGGTGATCCCTACGAGATATGTGAGATCA
CATAGCATCTGGTTAGTTCACCTACGCGCCAATCATGATTCAATTTCAGTGAAGTTATTAGATTCGAAAGTAAATCCTTG
AGTTCTTGATGAAATTCGTTTGAATTCTTGTGGGTTGTGTTGTTGGAGTTTTCTTGAGATTGATTCATGTTTTTGTTAGG
ACCGAAATAAGCAGGTGTAACGCGGAAGCTAGCAAAGCAAACCTCGAAAGATCATGAGTAAGAAGACAAACGAGAATTAT
ATAAAGACACAAAGATTTAACGTGGTTCGGTCAATCGACCTACGTCCACAAAGGAGATGAGCAATCCACTATATAAACAT
GAGAGTATAAAATATAGAGAGAAATAACCTCAACCAATCCACTCGGAATACATGGGAGGTTCACACAAGTGATAACGTAT
CAAACTTGTGACCCACAAATTCTCCTCCTAACCAAAACTCTCAAAGTCCTTAAGACTACATTGTGAATGTTGATTAAGTT
AGAAGGAACAAGCCTATATTTATAAAGTCCTAAAACCTTTCCTACAAGAAAAGGACTACTCAAAATATTAAAACCTTTTC
CTAAAAGGAAAAATTATTTATGGTAAGAAATCAGGTTAAATAACCCCAACAAATCTCCCCCTTGGCCTGAATTTCTGACA
AAGTAAATTTGTCCACCTTCTTCACATAATCTTTAGGATCTTGCATCTCTTCTCCATTATCTCCTCCATCAAATCTACGT
CTCGACACAGAGAACCTCTCTGAAACAGTTTCTCCAACAAAATATTCATTATTGTCAAAAAGGTTGTGGCTAGAACTACA
CCCGCCAAGATGAACACCCATCTCTAACATGGTTCCATCATTGAACCATGACTCTGATACCACTTGTTAGGACCGAAATA
AGTAGGTGTAACGCAGAAGCTAGCAAAGCAAACCTCGAAAGACCATGAGTAAGAAGACAAACGAGAAATATACAAAGACA
CAAAGATTTAACGTGGATCGGTCAATCGACCTACGTCCACAAAGGAGATGAGCAATCCACTATATAAACATGAGAGTACA
AAATATAGAGAGAAATAACCTCAACCAATTCACTCGGAATACATGGGAGGTTCACACAAGTGATAACGTATCAAGCTTGT
GACCCACAAATTCAAGACCATCCTCTATTTATAGAGTTGTGCTTTTCCATACAAAGCCAAAACCACTTGTTGTGACGAAA
AGATGAAAACGAAAATCTAAAATAAAGAACACCAAGTTTAACGTGGAAAAATCCTTCAAAACGAAGGTAACCACCACGGG
ATCGACAAGATCCGAATTGCTTCACTATAACAATAAGAGAGTTACAATTATTCTTCTAATGGCTACACAACAAGTGCCAA
AAGAGAACAAACAGTAGCTACACCAACAAAAGATAAATAGAAAGAAACACCACCCAAACCCAGCTGTTGTTCGGGACCTA
AAACAGGATCTTGCTGACTTTCGAATCCAATCTTCACCGTTCAAATCAACCACCAAGATGTCAGGAACACTCAGTACAAA
TTTCAATCCGATCCAATGGTTAGTTAATCAGAAAACACGATCTGAAGGTTGCTGGTCGGAATAAAAGACTGCAGCAAAAG
AACCATTTTTTTCTTCTCTCTCTTATCTATTGTTGAAAGCTCTCTCAAAACTTCTCTTATGTCCTAATGTATTTCAAAGA
CAATACTAATGAGCAATCTGAATTATTCTCTCAAGACCATCCTCTATTTATAGAGTTGTGCTTTTCCTTACAAAGCCAAA
ACCAACTCCAAATAGGATTACTATTCCAATCCTTTTCCTAATAGAATTGGAAACCAAATAAAGAGAATAATTTCAATCAT
TTTTCAAGTAGGATTAGGCCATGGGTCATTGGCTGGAACATGGGCAATAGCCCAACAAACTCCCCCTCCAGCCAAGGGGC
CAAATGGACTTCAAGTGGAGGAACTCTTGACAGGCTTCATGCCTGCCACACTTCTACAAAACTCATGCTTGTCTACGATC
ACCACTTTTGTAAGCATATTTGAAGGATTGTCATCAGTGTGTATCTTCTCAACCTCAAATAATTTCTCCTCCAGGGCCAT
TCTAATCCAATGATATTTTCTGCTAATATGCTTGGACTTAGAATGAAAGGTAGAGTGCTTGGTGAGATAAATAGCTCTTT
GATTATCACAAAATAAGACAAACCTTGATTGTTCAAAATCAAGATCTTTGATAAACTCCTTCATCCAAAGCAATTCTTTG
GCACCTTCAGTGATGGTAATATATTCAGCTTTTGTGGTAGATAGAGCTATGCACTTCTGAAGTCTTGATTGCCAAGAAAT
AGCTTCCCCTCCAAAAGTGATCAAATAACCAAAAGTGGATTTTGAATTATCAAGATTTCATCCCAAATCAGAGTCTGTGT
AGCATACAAGTTTAGACTTGCCACTACCAAAGCACAACTCTATATCAGAAGTACCCTTCAAATATCTTAGTATCCATTTC
ACTGCAGCCCAATGTTCTTTTCCAGGATTGGAAAGAAATCTGCTAACGGTACCAACAACATGTGCAATATCTGGTCTANN
NNNNNNNNNNNNNNNNNNNNNNNNNNNNNNNNNNNNNNNNNNNNNNNNNNNNNNNNNNNNNNNNNNNNNNNNNNNNNNNN
NNNNNNNNNNNNNNNNNNNNNNNNNNNNNNNNNNNNNNNNNNNNNNNNNNNNNNNNNNNNNNNNNNNNNNNNNNNNNNNN
NNNNNNNNNNNNNNNNNNNNNNNNNNNNNNNNATCTTCTTTGCTGGCCCCAAGTCCTTCATCGCAAACGATTTGCTGAAC
TCTTTCTTAAGGACTACAATTCTAGATTTATTTTTGCCAACAATCAACATATCATCCACATAAAGTAGTAAGATAATAAA
ATCATCATCAGAGAACTTCTGAAAGAATACATAATGATCTGAAGAAGTTTTCTTGTATCCCTGATTTTCAATGATAGATT
CAAACTTCAAGTACCACTGCCTTGGAGCTTGTTTCAAGCCATACAAGATCTTTCTCAATTTGCAAACATAGTTTTCTTTT
CCTTTAACGATGAAGCCTTCAGGTTGCTCCATGTAGATCTCCTCTTCTAAATCACCATGAAGAAAGGCAGTCTTGACATC
CATCTGCTCAACCTCTAAATCTAGACTTGCGGCTAAGGCTAAAACCATACGAATAGAGGACATTTTCACAACATGAGAGA
AAATTTCATCAAAGTCAATTCCCTTTCTTTGACCAAAACCTTTGACAACTAACCTAGCCTTGTATCTAGGTGCAGATGTA
TGTTGCTCTTGCTTTAATCTGAAGATCCATTTATTTGTTAAAGCTTTCTTACCTTTTGGAACTCCACTAGCTTATATGTA
CCATTCTCGTGAAGTGACTTCATCTCGTCTTCCATGGCTTCTACCTACCTATCTCTATGAGTATCTAGCATGACTTCATC
ATAACCTTCAAGTTCTCCCATGTCAGTCAAAAGGATATACTCATTAGGAGAGTAACGTGTTGAGCTTCGCTTTTCTCTAG
TGGATCTTCTACAAGAGGTTTCTGGAGCATCCAAATTTGTCATCTCAGCATTAGTGTAACATTCAACAATTTAAAATAAA
TATGAAGAAGCTTGAAATTGGAAGTAGTCATTTTTTTGGAAAAATTCAGAATCTGGAAAATTTGGCTAAGTGTGGAAATC
AGTGAGTTTTTGGCCAACTTTGAGTAGTCGTAAATCCTAGCTCAGGATGAGTTAGGAGTATTTCCAGTTATGGTTGTGAA
TCTTGTGGAACTATCTTTCCAACGCCACCGAGTTTGCTCGATTCCGAGTTCGTATGAGCGAGTTATGCCCTTTGAAAGTT
GGGGCAGTTGGCAGGGAGTTCGTCTGGAAATTTAAGGGCATTTTGGTCTTTTTACAAATCATTTCTTTTGAGGTTATATT
GTTGTGTTAGGCTGTTTGTGGATCATTTTTGTTCCATTTTAAAAGAGAGAAAGTTAGGGTTCTTGAGAGTGAAGAAGAGA
AGAAGAAGAGAAGAAGAGGAGAAAGAGGAGATCAACAAGTTTCCGTCGTGGAATTTCGTCGGGGGTGATCGCTATCAAGG
TATGTGAGTTCTTTAGTGTGGGTTGATTCTTTCCCCCACACACCAAACTCATTTTATGATTTGAGAAAAGATTGGATTTG
TTGTTGAAGTTGTTAGTTGTTGATGTTGTTAGTTGTGTTGTGGAAGTTATTGTTGGTTGTGGGACATGATTTGGTTGTGT
TCTTGAGCTGAAATCTATTGTATATTGAGGGATTTTATGATCCTTAGTGTTGGTTGGTTCATACCCCCACACACCAACTC
GTTTTTAATTCCAAGAAAAGATCTATTTTGGTTGTTGAAGTTGTTGGTTGTGTTGTTGAAGTTCTTGCTGATTTGGGACA
GGATTTGGTTGTGTTTTTTAGTGGAATCCACTGTATGTTGAGGGGTTTATGACCCCAAGTGTTTGGGAAAAGAACCTTTG
AAGTTTAGAGGGTTTAGAATTGGCAACATGAAGGAGAAAAGTCAGGCTGCTTTCAAGAAACAAGTCTGCATTGCAGTTGT
GTTCCCTCTATGAACAGAATCTGTTCTGTTTTCAAAATTAAATTTCGAAATTTTTCTTAAGTCTAGCTGTCCTAAATTAT
TCCTAATCATCATGGGGTCCTTCCAAACACAAATCATTACCCTTGAGTTCATAATCCAATTCAAGGAGAGTTAGTTCCAA
GTCAAGTAAAGTTAGAAGTCAAGTGATGTTAAGAGTTAAGCTTAGAAGTGAAGTAAGTCAAAGCAAGTTTTTAAAGTTGT
TCAAGAGTCTTTAGTGAATGTTTTAGCTTCATTTTTAAGATTCGAGTTTCAAGTCAAGTCAAAAGTATTGAGTTTCAAGT
CAAGTCAAAAGTTAAGAGTTTCATGTTAAGTTAAGAGTTTCACATCAAGCCAAGAGTTCAAGTAAAGTAAAGAGTTTAAA
GTTGGGTTCATTTCTCAAAGTTATTAGGGAACTATGTATTCCCAAAGAAGTTTTAAAGAAATATTTTTACATTTAAACAA
GGTTGGAAACTGAGATTTCCAAAAGAGCCTTCGGGCTAGTTTTTGAGTAATTATCTCATATCAGCAGGAATAAATATGTT
TTAAAAACATAAGAGCTAGTACATTTTTGGGAGTAGTATCGAGCACCGAATTGGGGGAGCATTCAAAGAACCCACAGCCC
CCATAGAACCATGTTAGCCACCATGGGTAGAAAAAGATCATACTTTTTGGATGAATCATTTTCAGATTAGACTAGTGGAT
CCATTAGGCAGTTCAGGTCTTATACCTTTGGTCGGGTATAAGATGCTCTGGCAGCGTGAGGTCGATCGTTGTATCATCAC
TATAGCTCTTATGTGATGGTTGTCGGTTAGAGAAACTCCCACAACAGTTATTGTATTTTCATACAAAGAGATTATTGTAT
TTTTATATACATCAGTTCATTGTATTTCTATATACATCTCAAGCTTATTGTATCTTTGTATACACACAGAGTTTATAGCA
TGTTTTAAACAGTCTTTCTTTATATCGCACTTGTTTTAAATTGCCTTATATTGAAAGAAGTCAGTCAGGTTGAGTTGAGT
TGAGCAAGGTAAACTTTTCAGTTTCTTCCAAATTTCCTTCTAGCCTATGTTGCTTAGTTTTCCAGCTCGCATACTCGTAC
ATTCCATGTACTGATGCCAATTGGCCTGCATCGTCTTATGATGCAGATACAGGTACCCTGGATCAGCATCCTGCACGTCG
TTGATCCAGCTGAGCACTCCAGAGTCAGTGGTGAGCCTCTTTGCATTCCGGAGGACTCAATTATTTTGTGTTCTTAGTTT
TTGTTTTATTAGGATGTTGCGGGGTCTGTCCCAACATCCATCTCAGTATTTTAGAGGCTTCATAGACAGACAGTCAGTCA
GTTAGTTTTGAGTCTCTCATATATGTATATATGTAAATATTCTATTTTGAGATTCGAGTTGCCTTTATGGCCATATTTTA
TAAGTTAAGTTGTTTTGTAATATTGCATTGCATTGAGTTATTCTGTTGGGTTAGGTTTCCGTTGAGTTAAGAAAGCCAGG
CCAAGGGTTCGCTTAGGGCCAGAAATGGTCTCTGGGTGCCGGTCCCGACAAGGGTGTAGGCTCGGGGCGTGACAATTAGT
TGGTTGATGATCAACCACAACATCACCAATAGGAACATCTATAGGTTCTACACCCTGATCATTAGCTAGATCATTATCTT
GGGTTCCTTCATGTGCAAAAGATGTATCAATAATAGGAACTGGATCAACATCAACTAAGCTCTCATCAATCTGAGAATCT
GGTTTCTCAACCTTATCAATATCTTCAATAGTTTGATCTTCAAAGAGAACAGCATCACGACTTCTAATGAGCTTCTTATC
AATTGGATCATAAAAGCGATATCCAAACTCATCTTGACCATAACCAATAAAGATGCACTGCTTAGTTTTAACATCCAATT
TCGACCTCTCATCTTTTGGAACGTGCACACAAGCTTTACAACCAAACACTTTCAAGTGATCATAAGAAACATCCTTACCA
AACCAAACTCTATTTGGAACATCACCATCCAAAGCAACAACATGAGACAAATTGATAACATAAGCAACAGTGTTAAGTGC
TTCAGCCCAAAATGAATTTGGAAGTTTATCCTCTGAAAGCACGCATCTAACTCTCTTAACTAAAGTTCTGTTCATCCTTT
CTGCCAGGCCATTTAAGGAGGAGTCTTTGGAGGAGTCTTCTGATGACAAATNNNNNNNNNNNNNNNNNNNNNNNNNNNNN
NNNNNNNNNNNNNNNNNNNNNNNNNNNNNNNNNNNNNNNNNNNNNNNNNNNNNNNNNTAAGGCTTGAAACTCCTTAAACA
CATCAAGTACTTGATCTTTGGATTTTAAAGGATATACCCAAATCTTGCGAGAATGATCATCAATGAAAGTTGCAAAGTAA
AGCGCACCACTTTTTGACTTCACTTTAAAAGGACCACACAAATCAGAGTGTACTAGCTCCAGTAGCTAAGACTTTCTTAA
AGGAGGATGGCTGTGAAAAGAAACTATTTTCTGTTTCCCAGCTAAGCAATGAACACATCTTTTTACCTTTGCTTGTTTCA
CACCAGCAAGCAAATTCTTCTTAGCCAAACAGGTAATCCCCCTCACGCTCATATGACTAAGCCTCTTGTGCCACAATTCT
GATAAAGTCTCGCTTTCCACCAAATTTATAGAGTCTCCAAGGATCGATCCTTGTGTCACGTATAAATTTGAATGCTTTCT
TCTTCGAGCTACCATCAATGAGCCTTTGGTGAGCTTCCATTGGCCATTGAACAATTCATTATGATAGCCATCATCATCTA
GTTGTCCTACAGAGATCAAATTCAAGGGAATGTCTGGAGCATGCTTGACATTCTGAAGGACTAACGTTGAACCAATATTG
GTTTTCAAACAAACAGTGCCAACTCCAAACACCTTAACCTCACCAGCATTACCCATCTTTAACACCTCAGAGTTAACAGA
AGTATAAGATGAAAAGAAGTCTTTTCTCGGTGTGACATGTGATGTAGCTCCAGAATTTACTATCCAACTTGTATCTTGAG
ATACAAAATTAATGACGTCTTTATCACAAGCAAAAAGAAGGTCATCTCGAACAACAGCAACAACATTGTTTCCATTATTT
TCATCTTTCTTCCCTTTTTTAAGATCTTGTTTCAATTGTTTGCAAAATCTTCTAATATGTCCTTTCTTTCCACAATGATG
GCATATAATATTTGGATTACTGAATCTTGACTTGCTTCTACTTTTACCTCTACTCTTCGAATCTCTTGTTTTATCTCTCC
CTCGATCTTCTGTGTACAAAACATCTGAATGTGAGAATGTGCCTTGAGATTTTCTTCTAACTTCTTCATTCAACACACCA
TTTTTTGCATATTCCATAGTCACCTTACCACCAGGAGCATAATTTGTTAAAGAGACACGAAGAGTTTCCCAAGAATCCAG
TAGAGTATTAAGAAGCCAAAGTCCTTGTATTTCATCATCAAAATTAACACCCATTCCTGATAGCTGATCAAGAACACCTT
GAAAATCATTTATGTGATCAAGAATAGGATTGCCCTCATTGTATTTAAAGGTCATCAATTGCTTTAGCAAGAACAACTTG
TTATTGCCAGTTTTTGAAGTGTAAAGTGTCCCCAACTTTTCCCACAATGTTCTAGCATGTGTCTCATTCACAATATGGTT
GCGAACATTATCTTCAACCCATTGTCTTATATATCCACATACTTGTTGGTGCGCGAAATCCCAATTTTCATCTGTCACAG
TCTCAGGTTTATGAGCAGCAAAAATGGGAAGATGCATCTTCTTCACGAACAATAGATCTTTCATCTTGCTTTTCCATATG
TTGTAGTTTCTTCCGTTTAGACATACCATCTTGCTCATATTCCCCTCCATATAGAGAACCTCGCTCTAATACCACTTGTT
AGGACCGAAAATAAGCAGGTGTAATGCGGAAGCTAGCAAAGCAAACCTCGAAAGATCATGAGTAAGAAAACAAACGAGAA
ATATACAAAGACACAAAGATTTAACGTAGTTCGGTCAATCGACCTACGTCCACAAAGGAGATGAGCAATCCACTATATAA
ACATGAGAGTACAAAATATAGAGAGAAATAACCTCAACCAATTCACTTGGAATACACGGGAGGTTCACACAAGTGATAAC
GTATCAAGCTTGTGACCCACAAATTCTCCCCCTAACCAAAACTCTCAAAGACCTTAAGACTACATTGTGAATGCTGATTA
AGTTAGAAGGAACAAGCCTATATTTATAAAGTCCTAAAACCTTTCCTACAAGAAAAGGACTACTCAAAATATTAAGACCT
TTTCCTAAAAGGAAAACTTATTTATGGTAAGAAATCAGGGTAAATAAACCCTAACAGTTTTTAGTTGGGTTTTTCGAGTA
GAATCTGATGTATATTGAGGGTATAAATGATTCTAAGAGTTTGGGGAAAGAACCATTGAAGTTTAGAGGGTTTAGAGATG
AAAAACGAGCAAGAAATGTCGAGAACACCTAGGGAAAAGGGTGGGGAGTCGTGCCAGCCAGCGCACCCCAAAGTGGGCTT
TGAAGTTTCACCCTTGGGGCGCCGCACCAGCCAGCGCACCCCAGGACAGTCTCTGAACTTCATGGGTTGGTGCCCCGCGC
CTCTCAGAGCGCCAGGGACGCCAGTCCTTTCCATTTCTTCCCCACCTTTTCGTACTAGTTCCTTAGCAATGTACCTATGT
TTTCTAGTTGATTCCAACACTCTAAGCTACATCTAAACATCATGAAATCATCCATAAACATGAGATCATGAACCTTGAAT
CCATAATCCAATTCAAGAAAAGTTAAGATCAAAGTCAAGAGAAGTTAAGAGTCAATTCTAGAAGTTAAAAAGCAAGTCAA
AACAAAGTTTATAAAGTTTTCAATAGTCTTTCACAAACATTTTAATTTTGTTTTAAGACTTAAGTTTCAAGTTAAGCAAA
GAGTAAAGAGTTGAGTTCATTTCTCAAAAAACTATAAGGGAACTAAGTATTCCCAAAGAGTTTATAAATGTTTTCACATT
TGAGCAAGAAAAGGGAACATCGATTCCAAGAGAGCTTTTAAGTAATTATCTCAAACCAAAGAAAGAAGTTGTTTTAAAAA
CATATGAGCTAAGTATATTTTGGGAGTAGTATTGAGCACCGATATGGGGATGCGAGTTCATATTAACTCCAGTCTCCATA
AACCATGTAGCCATCATGGGTAGTAAAGGATCATACTTTTTAGATGACTCCTTAAGATGATTTTAGCATAGACTAGTGGA
TCCACTTAGTTAAGGCGTTCTATATGACGGCAAAGTATATGACAACTTTGGCAGTGTGGCCAAGACGTTGTATCACCACT
TAGGCTCATAGTGGTGGTTGTCAGTTAGAGAATCTCCCACAGAAACTATATTACTTTATATATGAGTAAAGTTGAGTTTG
TTATTGCATATTCTTTAATGAACTAAGTTGATTTTACTATTTTGTAAAGCTTTTCGCATATGGCATGTGTTCCTTTCATC
CGTTTTGTACGTATTTTCTCTTTTACTTTTCTATATGATTATTTGTTATCACACGTCTTTTGGCTTTGACTTCAAACGCT
TTAATTATATCGCGAAAAAAGCGAAAGGTTAGCAAAAAAATTTGGCCTTTATTATACTTAGGAGTGATGGAGTTGTGACT
CAACAAGGGACGACTTATTTGACTTCTAATGTTTTGTTTAATTGATATTGTTGTTATAAAATATGTTATCATTCTTCTTG
TACTTTTTATACTATTATTAATTATCACACGTCTTCTGAACTTAATTTCAGCCGCGTTGACTTTATCGCCCTAAAAAAGC
GAAATATTATAATGAATATTCTCAACCAATGTCTAATTTACAAGTTGCTATTACATATTTTAACTAAATAAGATATATAT
TTCGTCAAGGGCTTAGGGGCACTCAATAAATTAAAATACATCTTCTTCTTTTTTTACAATCTATTTGCCGTCAAATTTTA
AAGGAGATCTACATAGGGGTTGTGGCCAGCATGCTTAGCTAGACCAAGTTTTGTTAAAAAAATATTTTTGGTTTTTTTAT
CATGTCCGTTTTGACGTTCGACTGAATTCAAATTCGTCTTGAGACATCAATCTCACATTTAGGAGAAAGAGCTACATAAT
AACAAAGGTAAATTCATACCTAAGAAGACTTGAATCCGAAAATGTTTTGTATATTAATGATGAAAGAATACTGTATTAAT
TAGCCAATGCATACAAAATGTAATGATTTTAGTAGTGAGAAAAAAAAGAAAGTATTTACATAGTGTGGAAGTTAGAGTGC
ACTGGATAGATATATTAATTATCATATTTAATTTTTCGAGAGTCAAAATATATAAATTTTGATTAGTATTTTAAATATAC
TTTCTCATCAAAATAGCATGAGAAAAATTATAATTTATAACACTCATTGCATAATTTTTTAATATCTAAACTATTAATAT
AAAATATTGAGTAATCTAATCCAACTTAACATAACTTTAAAAATGAGTCAAATTAACTTTCGACAGGAAAACATGTCAAT
AAATTTGAAACGGAAGGAGTACTATAGAGACGAGGATGAGCTAGAGGAGGATGCAGTGTTACAACATCGTCTGGTTTGTT
TGATTCAAATATTGTGCGTAGACTATAAATTTATATGTAAAAATTAATCTACAATCTACAATAAATAGTAAATCAAAATT
AATAATTTTAATTCTTTAAAGTATCATGATTTTTTTATATATCTTTAAAGTATTTTAAATTATCAATTATTGTGACAAAT
AGTACTTTACGTAATTTTCAAATATGTAAACTTTCTTTCAAACTTCAAAGCTTAAAGATTTCACGTTTGAATTCACAGTC
AAACTATTGTTTAACTCTCAAAATCCAAACTCCTAAGTGTGCCCTATAAATTACATAAATTAGAATGGAAGGAGTATAAA
TTCATATTATACTCTTCACCTAAAAGAAGTCATTGTGTGTGATCCATGAATTTTATCATCTAGAAGAGTGATTGAACCTA
ATCTTGTGTGATTTTTTTTTTAAAGAAAAATATTTATCATCTAATTCTTAATTTGGAATATTCAATATTATACCTTGGAT
ACAAAGGATTTCTGAATAATCAACATCTTATTGGAGAATTTTCCAAAGCATATTTTGCAGGCACTTTGTTCATGATGAAT
ACAAAGGTTATAATATGTACGATTTACTTGTTCTAGTCGATATGTGTAGATTATACACATGCCTCCGCCTCCCTTCCGCT
ACCCCCACACAAGCTATATATATATATACCCGTCAGCTATTTTTAATTTAAACGATCGAGCAATAGATAATCAGGCCAAT
TCTTCCAATAACGATCATATTGGACTTCAAAAAATTTAAATAATGATGATTCAAATTAATCAGTATTTACAATTATTAAA
CTTTAGTAGATTAAATAATATTGGCAAAATATAAAACACTTATTTAACAAGTATTTGGAGAAAAATAATAGTACTTACTA
TTTTACTTCAAAAAAAAAATTCAAGTTAATTTACTATCCAAAAAAAAATTTAAATTTCGAATATTCTTTTTAACAACATC
GACAAAATATTGTCCAGTGGTTTACCAAAAAGCCAAAATAAATGACACCCATTTTGTGGAGGAAATTAAAATAAAATAAA
TTACGTAATTGATTTCTAATAACTATGGTCCCTATCCGAATATTCCTTGGAAATAGAAGAATATGCATAATTGATAGTAA
TATTTTATTTAGTGCAAGGTTGTATTTTTTACAAAGGTATTGTCCCTCATGCGTGTTAGGTGTCATTTCAATTCATTAAT
TAACACGTTGTGATGGATGATTGGAACTTGGGATCTCACCATTCTTAGTCAGAAGTTTTGAGTTCGTCTCTTTGATATAT
ATAATTTTTTATAGAAAAAGTTGTCCCATAAATGAGTAACGGATTGATTAGTCAGTATTTAATATAGATATCGTTTTGTA
ATACATAAGTACTGATTAGTCAAATTTTAATGTAGATATTACTAGTCAAGCTTCAATATCGATATCAAATACCAAGTGCA
AAACCCAAAAAGGTATTTTAAATTTCATTGGTCAAGTATATTCTTGATATTATTTTAACTTATCTTTCCATAAAAAAAGA
TATTCATATGATCCTTGAGAATCTTAGATTGTCCAAAAGATTCTATTGGCCTTTTCCTCTCTACAAGGAGTATTTATTAT
TTTTTGGCTATTCATAGTTCATACAGTCCAATTTAGAATTTTTATTTGGCTTTTTCTTGGCATGTATCAATCAACAACAC
AATTTGTGGATTTTGAATATTTTAATAATAGTCATTAATTTTAAAAGTATCCTTTTATTTGTATATTTATTTTCTAGAGT
ATGATTTTTGATAATTTTATAACTTTTCAGTTCTCCTCATCATAATTCTTACCAAATAAATACTTGAATTTTTTTTTTTA
AAATTACAAAATAAGTTTTAAAATACAGTCAATAGTAATGGCACACAATTTTGAACCTTTTTCCAAAAATATTTTAATAT
GCGAAATTTATTGTATTAAAATTTTCGATAAGGGGAAGCTTCTAATCAGTCTATGCTAGAGCTCCACTATGGACTATGGC
CAAGGACTAAGGCAGGGTAAGGAAAAAAAACTACTATGAATTGGATAAAATTTAATTAGAATATTGAATTTATAAGCTCA
CAATTTTGATTCCGTCTATGACTAGAAAGTATATCAAAAAGTAACTTTAAAATACTTTTATATAGAAGTAAATTTGAACT
TTTTTTATCGTATAAAATCTTGTTAAGATCATGGCCAATATAGGCGTACAATGTCAAATCATAATTAACCATATGTGATG
TTTCCAATTTTCTAACACCTTGGAGTTTTAGAAGTATCATAGTACCATACAATGTACTACTCCTAACTAAAAATTGCACC
AATTATATTTAGGCGGAATACATTGATAATATTTTAAACTTAACGGTAAATCTTATTTAGACATTTGAATAATGACTTGC
TTTACTTGAAAACTTGAATATGTACATGAAAAAGTGCTTATGTTAAACATTTTCGATTTAGATTCTTGAAAGAAATTTTG
CGCTTGATTTTAAGCGTCCATCAAATGATAAATTAATCACATAAAATGTCTTTTTTTTTAATTCTATGTGAAAAATTTAT
AGGCTAAAGCGGAATGAGCTTTTGAGAACACACACATAAACTTTTCCAAAAATTGAGTAAAAAATGTCTTAAATACTATA
TTTTATTATAAGTTCAGATGTTCATTCAAGCCAACTAGTAGCTAAACTTTAAATGAAATTTACCACTCCCTCCATTTATT
TTACTTGCCATTATATTATACTAAATATACACTTTTCACTTGTCACTTTTATATTAAGAGTAAAAAATATTTTTTTTTTC
ACATTTTACCCTTAACATTAAAATCTAATTCTCATATCTCAAAATGTAGGAATATATATATATAAAATGAACAAGTAAAA
ATAAATCGAGTACAATAATTTATTCATGTAGTGCACATGAATACTTAAATTTTAGATAAGGCACAAGTATTGTGTCATTT
ATTACCTAGACTAGATAGAATTTTGGAAGGTGAGAAGGTGGTGGCTATTATTAATTATAATATATAAATATGGCCTTTCT
ATGAATGCAAAAGCCAAATGTCCTTTGCAATTTCCTTAAAATTACAGAATTGTCCTTTTCTTTTTGGTATATGTTTTGAG
TATGTTATTGTTAATTTTAGGACTTTTCTAGTAGTTAGGAATGATAAGAGTTGTGACCCTAACATGTACTAATGTTTTGT
TTAATTGATATGGTTGTAAAATATGTTATCTTTTCTCCATTTCATACTTTTAAAAATGTTAATTGTTTAATTGATATGGT
TATAAAATATGTTATCTTTTCTCCATTTCATACTTTTAAAAATGTTAATTTCAATATGATTATCTGTTATCACACGTTTT
TTAACCTTAACTTCAGACGCGCTGACTAAGCGTGAGAAAGACAAAAGATTAACTATTATTCACCGAATTTTAGGAATATT
CTAAACTGATGCGACCCTTCTTGAATCATGCTAACACAAGATATTTTATGCCCCATTTTTAATAGCTAAATTTTATGTAA
CAATAGTCAATATGTTATGAAAAATTCACCCATTTCCTCATTCAAACAACATTCATTTTTCAAGTTTACATAAAAATTGA
AATGCACTTTGTTGAAAAACTAATTATATATATATTTAGGATAAAGAAATTTGAAATTAGCAAGTGTTTTGGACTTCTTG
ACCCAAAAAATAAAATTATGTGACTGATTACTTCCATAATTTGTGAATTTTAGCTGGAAGAGATTAATCAATTCATTTAG
ATACCAAAAAAAAGTGGCATAAGGAAAGCCAATTAGGTAAAAAAATAAGTCGATAATAACAATAACACTAATAACAAACA
ATAATAAATCAATAGCTTGGGAATCGTAAAATTTATTTTCATTTTTTTTCGGTTGAGAAAAGGGCCAACAATGCCTATTA
ATTATGAAAAATAGAATAAGTTTGTCTTCCATTTGAATTTTGGTCTCAAATTTATTGTTATCGTTCTTTTTCCGAAGAGT
ATTTATGAAGAAAATCTTTTTTTGTTCTTCAAAAATATGGTCGCTTAAAGAAGAGTATTTTGTTCTTGAGGGGCATTTTT
TTTTTGTAAATGATAGATTGAATTGTTTTATTTAAACATGCTAAAATTTTGTGTTTCATATCAAGATGGAAATATATTTA
GTTGCAAAAAGGAGGAAAAAAAAAAAACCTTATGTTCTTGTGTGTTTCATACAAATTACAATGATATTTAGTGGCGCAAT
AAGAATTTTCACTAACACCTTCTTTGGATGGTTGTTATTCGTTGTATTGTATTGTATTGTTAGTTAAAATATAATTATTT
CTTTTCGCTAAAAAAGTTAAAATATAATGTTTGTTTTGATTGTTACATAAATTTTATTGTAGTATTATTTAAAATTGTCG
TTATGTGGTGACGAAAAATCTGTAACATCTGATTTGGTATGATCGCATTGTTATCTTAATACTTTTTTCTCATTTGTCTC
TATTTATTATTTAATAATCATATTTTATCCTTTACACTACTTTTTGCATAGTAGTTCTACCTCGTACCCTACTTTTCTTG
TAGGTTTATCATTCAAATTCTTGATGTGTGACCTTATATAACGATGGATAACACTACAATCCAACCAAACATTGTATTCA
TTAAGATAATAGCATAGGATACAATACAACATAATACAATACAATATAATACGACACATTATGAAACAATACTAAACAAC
CATCCAAACAAGGTGTAAGGGGCCAAAAAATGAAGAAACAAAAACACGTACAATGAAGAATGAAGCAAGAATAAGTTACT
ATTCAGCCTCCTCTAATTCCAGGCTTCTCTTCTCTTAGGAATCCTACCTTGGTATGCAAGCTCAAGAAAATGATTTATAT
TATGTCCGTTCACCAAGACCTCTTTCCTCCTCCCATTTATGCTCACTCGTAGGGGTTGGGACCCCCACAAAGGGGGAGGG
AGTTGACTGAACATCTCAGCCATTGGCGGGACTGACAAAATGGAATAAACAATCAAAACCTGGGCCCAACGAGAAAGGCC
TTGACACTGCCAATAGTCCAATACAATCAATCCAAACATTGCAATCATTAGAATAATACAGTATGATACAATACAACATA
ATACAATACAATACGACACATTATGAAACAATATTGAACAACCATCCAAACAAGGTCTAAGGGGCCAAATATGAAGAAAT
AACAACACATACAATGTAAAATGTAATTCTGCGTCGAAGGAATGTAGCTGACAATAATGAAATCACTTACCATCTTTACT
AGTTCTTGGGGATATGAAGTTGGAGTCTCTCATCATTTCCTTGAGTATTTTCTACCTCTTCTTTAATACTCTGAGCTGAA
TCACGAACTAACTCACTACAATTGATCAGTTTAATCAATCGTAGTGTTGGAATATCCGCGAAGCTAGAAGGAATCTCCTC
AAGTTGTACACAATCTTTTATGACGAGTTTCTCAAGCATGGGAAATGATGTATCCGAGGACTCCCATTGATTCATATCGA
CTAGCTCTAGTTTCAAATATTTCAAGACTTTGAACTCTCGATCAGTAACATCCCATCGCGGATTGTTGTTGGGGAAATGT
ATAAAAAATAACTTGAGAGTCTCAAGTTTTTGCAATGCTGCAATACTTGTAACAACTTCTTCTGTCAATGAGATCCCAGC
AAGTGATAAAAACCTCACATTCATAGGGAAAACTGATTTGAACCATCCAATTGACGTTGAGAATCCAATGGGGAAACTTA
TTTCAAGAGATTGAAGGCGGTTATGAATTTCCGGTGTAGGAAACAGAGAATGATTAGTCATGCCATGAAAATTAACAACG
GAGAGGCTGAGTTCTTCAAGATTCGGAAACCTCCACCAGAACTTACGATTCATATCAGCAAGAGATACCCGACATTTGCC
AAAAGTCTTTAAGTTGTCTAACACATGTTGTTCTTGCTCATCGTCTTCCCATATAAAGGAAAATTCAGTAATATCAACAT
GTCTTAGCTTCTTCATTTTCCAAATGTCCGGTGATGTCTTTATACGTTGATGTGAATGAACACGTAAAGTTTGTAGATCG
ATCATGTGTGACACCCACTTGAAGTCAAATTTTTTGACAAAAATCGCAAGGTATTTCAAGTAAGTGAGTGATCCAAGTCT
GGATGCCGGAGAATTTTGAAATTCCCAAGTACTTTCCATATTGATATCCAACAAATGCAACACCCTAATAAGCTTCAAGT
TATCAAGTAGAGAGAAAAGATCCATACATTTTGTTGAGTAGAATCGCGGATGAGCAATGAATTCAAGAGACTCCTTTTCT
TCGGAGTCCACCATTGAAATCACATCCAGTGAATATCCGTGCAACTCCAATTGATTAACAAGGTTGTCATGGATATACAT
GCATAACCGAGCTGGATCCTTGGTATACGAAGGTACTTGAGATGAGTTGTATGACACAACGCGCTGTTTAAAATCTTCTT
CTTCAAGTTTACTTGAGCAAAACTCGCGAATCAGATCATGAACCATGCAGTATTTTATATCACCATTTGATCGCCTTTTA
GAAACCATTAAAAGGCTTCTATTGACTAGATCACTCAAGCAATCTTTAGATGATTTTTCTAGATTCTCCGTGTCGTTGAT
GTTGGGTACTAACTCTTCAGCTATCCATAACTTTAGCAAATCAGAGACTGCAACGTCCTCATCCTCTCTGATCATGTCAC
GTTTTTCACCCATGGCTTGTTTAAGAATATCAAACAATAGCTTCCTGATGCTATATTTTTGTGAAACAACACAAAATGCG
CGAGCATTAAAGCGATCAGCAATATAATGATCGTTGTACACCTTTCTAGCCAAAGTTGTTTTGCCTAGTCCTGCCATTCC
AACAATTGATATAACTTCACGTTCTTTTGTGCCGCTAGTCAATTTCTGAATGATCTGTTTTACATCCTTCTCAAACCCCA
CAAATTCCTCGTCATTCGGTGAAACATAGCATCGAGAAGTAGTTGACTCGATCTTCTCCATGTCAATTCGCGATTGCTAG
AGGTAAAATCAAACTGCATTATAGTTAATAACTGTGTCAGCCTCCATGAAACCAGTGAAATAGTTTTTTTAGTAATGTCA
TTTTCTTATATTCAAATAGCGAGTGAGCATTAGAAATAGTTTTGCAACAAGCTTGAGCATATTTTGAACATTTTACATGT
CCGTCAAACACTAGGTGGACAAAGTTACCTAATACATGTAATTGAACATTTTGCCTCAATATCCATGTTCTGGAAAGAGG
GAATATATATCTATGGAAGTTACAAATTACTACTTATAAAATTTAAAATAAGATTAGCACTGGAAACATTATGAAAGATT
TGTTAATTAGAAATTAATTCCTCAAATCACTATGTCTCAATTTTAGTTTTTCATCACAAAACTCTAACCTAACTTGTGGC
CCATTCTCTCTGACCAAGGCGCTAGATCTTCTATCTATTCGATTGACCAAGACCAAGATTTTGAGATACATTTTTCATCA
TATTGACATGAGAAGAATCACAACTACTTATATTACTCCTCATATAGAGTTGATCTAATCTAATTTATTTTCAAAGATTA
GTCAAATTAATTTCCGAAAAAATAACAACAAAGTGTCACATAAATTTGTTGACTCATTAGAAAGTAAAATAAAAGAAAAA
AAATAGAAAGCTAAAAAGGAATCTCACCTTAGAGTGCAATTGGAGAGATTAATAATTGCTATATGATTGTGTTAACTCTA
TAGTTTCCCTCTTGGGAAGAAATGGAAAAGAAGTTTTGTGGGCTTTGAATCTTGAAGAATGAAAACTGATGGGATAGGAG
AAAGATAGATCTAGTAATTGACAAGGTTGACTTTATAAAATTACACGTGGTACTCTTTTATTGGACCATGTTAAAAGGTT
ATTTTTAATTAGATCCAACCCAAATTTATAGTGTTTACACCAAATCATCATGATGGCCTAAAATTATGAGATAACTTGCT
GGATTAATTATTTTGAGATTGTAGTGTGGAATAATAATCCTAAAATAACTAATTTTGGAATAATTAATCTCAAGATTACT
TATTACCCAACTAAATTGAACCTCCCTAGCTAGGAGGAGTCTGGCCCCACAACAGACTTTTTTTTGGATATTATAGACTA
AAATAGACCCTCCCTAAAAACAAGAACCACAATGGATACTTCACCTATTTGATAATACCCATTTGGGTGAAGTTCCTGTT
TTGGTCTGTGTTTTTAGGAAGGGTCCCTTTTGATCTGTAACGTCCAAAAACTGCCTGATTTGAGATTGGACTCGCCTTGG
GAGTCTTAACATTTGGATCGAACAAGTATAAAATAAATGATATTGTCTTTTTAACTCTTTACTTGCTTACTTTAATATTT
CTGCAGTTATATGTTCAATACTGCATTTAGAACCCTGAATTTTTTTTAAAACCATATAACACTTGATAAAATTCTTCAAT
ATTCTTGAGACTTATAACTTCCTCCGTTCCAATTTAAGCTTCTTACTTTCTCTTACAGTATGTCCTAAAAACATCTCTAT
TTATATTTAGGAAATTTTCCAACTCCAACACTTTACCTGACAAGTTTAAGACCACATAAGATTGAAAAGATAACACACAT
CTTTAATTTAAGACCACAACTGAGAAAAAATCTCCCTTTATTTCTTATACCCATGTTCAATCAAATTAAGACACTTGAAT
TGAGACGGAAATAGTAGTAAATTGTGATAAGAAATTACTGGTGATACTTTCATATATATACAATACACACATATAGTTTC
CTTAAGCAAATAACAACAGTGAACATGACAATTAATAGTTCAGATCACAGTAATAAAAATTCAAAATACATAAGCTTCAA
ATTCTGGCTCCGCCTCTAACAATACATATCAGAACATAGCGTTACAAAGCACAAAACTAGATAGACATTGATATATTCCG
GACAACAGCAGCTTGCTGATATGCAAATCAATCCATCCCCATCCCAAATTTGACTCTATTTCCTCTTGTATTATTATTTG
ATTATTAGTTGTATTAACTCTAACTTTTATTTTGATTTGGTTTGATTAAATTAAATTCCCAAAAGATAATCTTTCTTCTT
TTTATGTTTAATTGACATATTTAAGCTTTACTTATTCATATATTTATTTAATTAGTTGTTCCTTAAAAAAAAATCATTTC
TTAATTTGTTTCCTTTCAATTAATGTTAAAAAGTGAGTTTTCTTTGCATAATCAATATTTTCTAAAGTTAGTCAAATTTT
AGTCAAGTCGTAGGTCAACCGCACGTTAGCAGACACTTCAAGGGCCTAACACCTTCTTGAAGTGTAAATTGAAACCCGAA
TTCCTTTGATATTTTCAAAATGATTTTGTCTGTTTAAGTCTTCTGAAAATTAAAAGTTTTTCTTGATTTTTCTTAAAAAA
TTAAGTGACGACTCTTATATAGAATTGATTTTCTTTTCAAGTTAAGTTAGATTGATTTTTATAAAAAATAAGTCTCTTAT
TTCTTTTTAAACATGAAAACAATATGTTCCATTACATAGTAAAACAAGACATGAAAATTGTGACAAACAATCAAATTAGA
AATAACAAAACGAATAACATAGCCAGAGTAGAGTGTACGCAGATATTACCACTACTTTGTGGAGGTAGAGAGACTGTTTC
CAAAATATCCTCAACTCAAGTGCATCAAATCTAAGTAAAGGAAAAGGAATCTTACAAATACGAATATATATGTTCCATTA
CTATAGAAAAACAAGACATGAAAATTGTGACAAACAATCAAATTAGAAATAACAAAACAATAACATAGCCAGAGTAGAGT
GAACCCAGATCTTACCACTATTTTCGAAAAATCTATAGCTCAAGTGAATCAAACTCAAGTAAAGAAAAATGAATCTCACC
TTAGAGATCAATAATTGCTTGAAAGGTCCTATGGCTTCCGTCTTACACAAAATTGAATAAGAATGGTAGCAAAAAGATGG
AACTAGGAGTAGACTTTATAAAAATACATGATGAAATTAGATCCAACCCAAATTTATCTTATATATATATATATATATAT
ATATATTCAATAATTTTCTCACTTCCTCCAAATATGACTTAAACCTTCAAACTATCGATCGATGCTAGAGATGTTGAGCA
ATCCTTACTTGTAATATATGCTCATATAAATATCTATTGTAAAACTAGAAATTATAAATGTGACAAATAATCAAATGAGA
AATAGCAAAATAAATAAATGAGAAAGCCATTAGCAAGGAATCTCACCTTAGAGTGGAAACAGAGAGAGAGATAATTGCTC
CAAATTAAAGTTATGTGACTATGGTTTTCGTCTTGGAAATGTATTTAGATGAGGTGTAGTAACTTAAAAACATCAAATAT
ATCTACTTATTAGTCATTTAATGTGATTAATTTATAGGTTAATGAGTAAAGGAACGTTTGAGAATATGCATATAAAGTTT
TCCAAAAGTTAAGTAAAAAATGTCTTATAAATATTATGTCCTTAATAACTTGTCCACTTTTAAATTGACAAGCCTATTAA
TAAAACAATTATTGACATAGTGAGTTTACCATTTTACCTCTATTAACTATGAAGTAGATGCATTAAAAACTTAATATTTT
CAAGAACTTCTATCTTTTTCAAAGTAATTAACTGAGAGTATAACAGGTAAAAATAAGTTGTTCTTTCTTGATTTGTCAAA
ATGAACAAGTAATTAGGGACAACTTAAAAAAGAAAAGTGGACAAGTAATTAAAGACAAAGGGAATATAATATTTTATCGT
ATGACATATCATAATTTAAGTGTCATTAACTCGTAACAAATATATTCGGATAATTATTTAAATTTTGGGTAAGCTATGAC
TGTTGTGTCATTTATTAACTAAGCCTAGATAGAATTGACTTTATTAATTATAAATTGGCCTTTCGATTAATACAAAAGTC
AAATCTCCTTGGCCATCCTCTTGTAGAGTTGTGACCCTAACATGTAGATTAGTTGGCTTCTAATGTATTGTTTAAGCGAT
ATTATTATAAAATATGTTATTCTTCTTTAATTTGATACGTATGTTTTCTGTTTACTTTTTGATTGCAAATTACATGGGGA
TTTATTTGCAGATTATATAATCTAGTTTCCTGTGGATTTTTCCATTTAAAAACATGCGATGGTAAAATCTTCGTAGGTAA
TTATTACATGCGAACTTTTAAAGCCCCAGATAAATTACATGGGAATTTTAATAACTGTGCCAGCCTCCATAAAATCAATG
AAATAGTTTTCGTCTTTGTAATGTCATTTTCTTCCATTCAAATAGCGAGTGGTCGTTAGAAATAGTTTTACAACAAGCAT
ATTTTGATCATTTTACCTATCCGTCAAACACTAGATGAACAGAGTTACCTGGTATGTGTAATTGAACATTTTGCCTCAGC
CCCCATGTTTTGGAAAGTGGGAATTTATCTCTAGAAGTTACAAATTATTACTACTTATCAAATTTAAAATAAGATTAACA
TCACTGGAAACATTATGAAAGATTTGTTAATTAGAAGTTAATTCCTCAAATCCCTATGTCTCAATTTTAGTTTTTCGAGA
TTCAAACTAGCTTTCCCCAGGATCACAAAACTCTATTCTAACTCGTACCCCATTCTCTCTGACCAACGCGCTAGATCTTC
TATTTATTCGATTGACCCAAACCAAAATTTTAAGATACATTTTTCATCATATTGATATGATAAGAATTGCAACTACTTAT
AATGCTTCTCATATAGAGTTGATCTAATCTAATTTATTTTTTAAATTTAGTCAAATTAATTCCCAAAAAAATAACAACAA
AGTGTCACATAAATTGTTTGACTCATAAGAAAGTAAAATAAAAGGAAAAAAAAATAGAAAGCTAAAAAAGTGCAAATAGA
GAGATTAATAATTGCTATAACTCTATAGTTTCCCTCTTAGAAAGATAGATGTACTAGACCATGTTAAAAGATTATTTTTA
ATTAGATCCAACCCAAATTTATAGTGTTTACACCAAATAATCATTATGGCGTAAAATTATGAGATAACTTGCCGAATTAG
TTATTCTGAGATTGTAGTATTATTTTTCTCTCACATTGAAGGTGGAATAATAATTCTGAAATAACTAATTCTGAAATAAT
TAATCTCAAGATAACTTATTTCCCAACTAAATTGAACTTTCCTGCAGATATTTTTTGGATGTTACAAACCAAAAGAGACC
CTCCCTAAAAACAAGAACCAAAATGGTCACTTCAGCTATTTGATAATACCTCAATATTTTCAAATTGTTTAAATGGAGTG
TCTATTTTGGTCTGCTTTTTTAGGAAGGATCCCTTTTGATCTGTAACGTCCATAAATGTCCGTCTTGAGATTCGACTCGC
CTTGGGAGTCTTAACATTTGGATCAAACCAGTATAAAAGAAATGATTTTGCCTTTAACTCTTTACTTGCTTACATTAATA
TTTTTGCAATTATATGTTCAATATTGCTCTTAGAACCTTGAATTTTTTTTAAAAACCACATAACACTTGATAAAATTCTT
CAATATTCTTGAGGCGTACTTCTTCCGTTCCAATTTAAATGTCTTACTTTCTCTTTTTGTCTTATTCCAAAAAAGTCTCT
TCTTATATTTAGTAAAATTTTCAACATCAACACTCTTCTACCACATAAGATTGAAAAGAAACATATATCTTTAATTTAAG
ACCACAAGTGAAAAAAATCTCCCTTTATTTCTTATAC
>mtp_6457.scaffold_4
ATATCAAACAATAGCTTCCTGATGCTATATTTTTGTGAAACAACACAAAATGCGCGAGCATCAAAGCGATCAGCAATATC
ATGATCGTTGTACACCTTTCTAGCCAAAGTTGTTTTGCCTAGTCCTGCCATTCCAACAATTGATATAACTTCACGTTCTT
TTGTGCCGCTAGTCAATTTCTGAATGATCTGTTTTACATCCTTCTCAAACCCCACAAATTCCTCGTCATTCGGTGAAACA
TAGCATCGAGAAGTAGTTGACTCGATCTTCTCCATGTCAATTCGCGATTGCTAGAGGTAAAATCAAACTGCATTATAGTT
AATAACTGTGTCAGCCTCCATGAAACCAGTGAAATAGTTTTTTTAGTAATGTCATTTTCTTATATTCAAATAGCGAGTGA
GCATTAGAAATAGTTTTGCAACAAGCTTGAGCATATTTTGAACATTTTACATGTCCGTCAAACACTAGGTGGACAAAGTT
ACCTAATACATGTAATTGAACATTTTGCCTCAATATCCATGTTCTGGAAAGAGGGAATATATATCTATGGAAGTTACAAA
TTACTACTTATAAAATTTAAAATAAGATTAGCACTGGAAACATTATGAAAGATTTGTTAATTAGAAATTAATTCCTCAAA
TCACTATGTCTCAATTTTAGTTTTTCATCACAAAACTCTAACCTAACTTGTGGCCCATTCTCTCTGACCAAGGCGCTAGA
TCTTCTATCTATTCGATTGACCAAGACCAAGATTTTGAGATACATTTTTCATCATATTGACATGAGAAGAATCACAACTA
CTTACATTACTCCTCATATAGAGTTGATCTAATCTAATTTATTTTCAAAGATTAGTCAAATTAATTCCCGAAAAAATAAC
AACAAAGTGTCACATAAATTTGTTGACTCATTAGAAAGTAAAATAAAAGAAAAAAAAAATAGAAAGCTAAAAAGGAATCT
CACCTTAGAGTGCAATTGGAGAGATTAATAATTGCTAAATGATTGTGTTAACTCTATAGTTTCCCTCTTGGGAAGAATTG
GAAAAGAAGTTTTGTGGGCTTTGAATCTTGAAGAATGAAAACTGATGGGATAGGAGAAAGATCTAGTAATTGACAAGGTT
GACTTTATAAAATTACACGTGGTACTCTTTATTGGACCATGTTAAAAGGTTATTTTTAATTAGATCCAACCCAAATTTAT
AGTGTTTTACACCAAATCATCATGATGGCCTAAAATTATGAGATAACTTGCTGGATTAATTATTTTGAGATTGTAGTGTG
GAATAATAATCCTAAAATAACTAATTTTGGAATAATTAATCTCAAGATAACTTATTACCCAACTAAATTGAACCTCCCTA
GGAGGAGTCTTGCCCCACAACGGACTTTTTTTGGGTGAAGTGCCTGTTTTGGTCTGTGTTTTTAGGAAGGGTCCCTTTTG
ATCTGTAACGTCCAAAAACTGCCTGATTTGAGATTGGACTCGCCTTGGGAGTCTTAACATTTGGATCGAACAAGTATAAA
ATAAATGATATTGTCTTTTTAACTCTTTACTTGCTTACATTAATATTTCTGCAGTTATATGTTCAATACTGCATTTAGAA
CCTTGAATTTTTTTTAAAACCAGATAACACTTGATAAAATTGTTCAATATTCTTGAGACTTATAACTTCCTCCGTTCCAA
TTTAAGCTTCTTACTTTCTCTTATAGTATGTCCCAAAAACATCTCTATTTATATTTAGGAAATTTTCCAACTCCAACACT
TTACCTGACAAGTTTAAGACCACATAAGATTGAAAAGATAACACACATCTTTAATTTAAGACCACAACTGAGAAAAAATC
TCCCTTTATTTCTTATACCCGTGTTCAATCAAATTAAGACACTTGAATTGAGACGGAAATAGTAGTAAATTGTGATAAGA
AATTACTGGAGATACTTTCATATATATACAATACACACATATAGTTTCCTTAAGCAAATAACAACAGTGAACATGACAAT
TAATAGTTCAGATCACAGTAATAAAAATTCAAAATACATAAGCTTCAAATTCTGGCTCCGCCTCTAACAATACATATCAG
AACATAGCGTTACAAAGCACAAAACTAGATAGACATTGATATATTCCGGACAACAGCAGCTTGCTGATATGCAAATCAAT
CCATCCCCATCCCAAATTTGACTCTATTTCCTCTTGTATTATTATTTGATTATTAGTTGTATTAACTCTAACTTTTATTT
TGATTTGGTTTGATTAAATTAAATTCCCAAAAGATAATCTTTCTTCTTTTTATGTTTAATTGACATATTTAAGCTTTACT
TATTCATATATTTATTTAATTAGTTGTTCCTTAAAAAAAAATCATTTCTTAATTTGTTTCCTTTCAATTAATGTTAAAAA
GTGAGTTTTCTTTGCATAATCAATATTTTCTAAAGTTAGTCAAATTTTAGTCAAGTCGTAGGTCAACCGCACGTTAGCAG
ACACTTCAAGGGCCTAACACCTTCTTGAAGTGTAAATTGAAACCCGAATTCCTTTGATATTTTCAAAATGATTTTGTCTG
TTTAAGTCTTCTGAAAATTAAAAGTTTTTCTTGATTTTTCTTAAAAAATTAAGTGACGACTCTTATATAGAATTGATTTT
CTTTTCAAGTTAAGTTAGATTGATTTTTATAAAAAATAAGTCTCTTATTTCTTTTTAAACATGAAAACAATATGTTCCAT
TACATAGTAAAACAAGACATGAAAATTGTGACAAACAATCAAATTAGAAATAACAAAACGAATAACATAGCCAGAGTAGA
GTGTACGCAGATATTACCACTACTTTGTGGAGGTAGAGAGACTGTTTCCAAAATATCCTCAACTCAAGTGCATCAAATCT
AAGTAAAGGAAAAGGAATCTTACAAATACGAATATATATGTTCCATTACTATAGAAAAACAAGACATGAAAATTGTGACA
AACAATCAAATTAGAAATAACAAAACAATAACATAGCCAGAGTAGAGTGAACCCAGATCTTACCACTATTTTCGAAAAAT
CTATAGCTCAAGTGAATCAAACTCAAGTAAAGAAAAATGAATCTCACCTTAGAGATCAATAATTGCTTGAAAGGTCCTAT
GGCTTCCGTCTTACACAAAATTGAATAAGAATGGTAGCAAAAAGATAGAACTAGGAGTTGACTTTATAAAAATATATGAT
GAAATGAGATCCAACCCAAATTTATCATGTATATATTCAATAATTTTCTCACTTCCTCCAAATATGAGTTAAACCCTCAA
ACTATCGATTGATATTGCTAGAGATGTTGAGCAATCCTTACTTGTAATATATGCACAAATAAATATCTATTGTAAAACTA
GAAACAATAAACGTGACAAAAATCAAATGAGAAATAGCAAAATAAATAAATTAGAAAGCTATTAACAAGGAATCTCACCT
TAGAGTGGAAACAGAGAGAAATAATTGTTCCAAATTAAAGTTATGTGACTATGGCTTTCGTCTTGGAAATGTATTTAGAT
GAGGTGTAGTAACTTCACAACATCAAATATATCTACTTATTAGTCATTTAATGTGATTAATTTATAGGTTAATGATTAAG
GAACGTTTGAGAATATGCATATAAAATTTTCCTAAAGTAAAAAATGTCTTATAAATACTTTGTCCTTAATTACTTGTCCA
CTTTTGAATTGACACAGCTATTAAGAAAACAATTATTGACATAGTGAAATTACCATTTTACCTCTATTAATTATGAAGTA
GATGCATTAAAAATTTAATATTTTCAAGAACTTTTATCTTTTTCAAAGTAATTAATTATGGGTATAACAGGTAAAAAAAA
GTTGTTCTTTCTTGATTTGTCAAAATGAACAAGTAATTAGAGACAACTTAAAAAGAAAAAAGTGGATAAGTAATTAAGAA
CATGGGGAGCTATGACTATCATATGACATGCCATAATTTAAGTGTCATACTCGTAACAAATATATTCGGATAATTATTTA
AATTTTGGGTAAGCTATGACTATTGTGTCATTTATTAACTAAGCCTAGATAGAATTGACTTTATTAATTATAAATGTGGC
CTTTCGATTAATACAAAAGTCACATCTCCTTTGCCATCCTCTTGTAGAGTTGTGACCCTAACATGTAGATTAGTTGGCTT
CTAATGTATTGCTTAATAGATATTATTATAAAATATGTTATTCTTCTTTAATTTTATACGTATTTTTTCTGTTTACTTTT
TGATATAGTTATCACTACTAGGGAAATGCAAATTACATGGGGATTTATTTGCAGATTATATAATCTAGTTTCCTGCAGAT
TTTCCCATTAAAAAATATGCGATGGTAAAACCTTCATAGGTAATTATTACATGCGAACTTTTAAATCCCCAGATAAATTA
CATGGGAATTTTAATAACCGTGCCAGCCTCCATAATATCAATGAAATAGTTTTCGTCTTTGTAATGTCATTTTCTTCTAT
TCAAATAGCGAGTGGTCGTTAGAAATAGTTTTACAACAAGCATATTTTGAACATTTACCTATCCGACAAACACTAGATGG
ACAGAGTTACCTGGTATGTGTAATTGAACATTTTGCCTCAACCTCCATGTTCTGGAAAGTGGGAATTTATCTCTAGAAGT
TACAAATTATTACTACTTATAAAATTTAAAAATAAGATTAACAACACTGGAAAAATTATGAAAGATTTGTTAATTAGAAG
TTAATTCCTCAAATCCCTATGTCTCAATTTTAGTTTTTCGAGATTCAAACTAGCTTTCCCCAAGATCACAAAACTCTATT
CTAACTCGTACTCCTTCTCTCTGACCAACACGCTAGATCTTCTATTTATTCGATTGACCCAAACCAAAATTTTAAGATAC
ATTTTTCATCATATTGATATGATAAGAATTGCAACTACTTATAATGCTTCTCATATAGAGTTGATCCAATCTAATTTATT
TTTTAAATTTAGTCAAATTAATTCTCGAAAAAATAACAACAAAGTGTCACATAAATTGTTTGACTCATGAGAAAGTAAAA
TAAAAGGAAAAAAAATAGAAAGCTAAAAAAGTGCAAATAGAGAGATTAATAATTGCTATATGATTGTGTTAACTGTATAG
TTTCCCTCTTAGCTAGGAAGAATTGGAAAAGAAGTTTTGTGGCCTTTGAATCTTGAAGAATGAAAACTGATGGTATAGGA
AGATAGATGCACTAATTGACAAGGTTGACTTTATAAAATTACATGCACTCATTTATTGGACCATGTTAAAAGATTATTTT
TAACTAGATCCAACCCAAATTTAAAACCACATAAGATTGAAAAGATAACATATATCTTTAATTTAAGACCACAAGTGAAA
AAATTCTCCCTTTATATTATAACCGATTTGGTATGATCGCGTCGTTACCTTAATTTGTTTTTCTCATATGTCTTTATTTA
TCATATCATATATTACTAAAAGCAGGAACAAAAAAAGTTAAAAGTTGAAATACCAAAATACCCCTATAAAGTTGAGTTAC
TACAATAATACCCCTATAAAGTTGAGTTACTACAATAATATATATATATATATATTAAATTATTAATAATAAATTTTAGC
TGAAATTTATATACATTTTACTCTTTTAAAAACTAAATTAGACATTTTACTCTTTTAAAAACTAAATTAGACATTTTACT
CTTTTAAAAACTAAATTAGTTATACTTTTTTAATCTTTTTTTTAAAAAAATAAATATATTTTCACTTTTCACCAGTTTAC
TTAACATAAAGTTTATATTTTTATTAAAATAAATTTTCTAATTATTATAAAAATGAATGTCCTAATTATTGTAATTAAAA
AGACTAAAGTTAGTCTCTTTGCCTACCATGCATGACTATTCATTTTCTTGCCTAATCATACCGTATTATAAATAATTTCT
AATTATTATAAAAATGAATGTCTTAATTATTGTAATTAAGAAGACTAAAGTTAATCTCTTTGCCTACCATGCATGACTAT
ATCATTTTCTTGAACCATATCATATTCTTATTATTATTATGAAAACTATAAAGAAGGTGTAAGTCAAAAATTGAATAATA
AAAATAAAAATATTAATAGAGAATTGTAAGATATTTTTGCCTTTTTTAAAAACTAAATTAATTACATTTTTAATCTTTTC
ATTAATATTTATTTTCCGACCAATGTACATGCCCTTACTTAAAAAAATTGAAAGTCTCATTAATTTGATTGTAATTAGAT
CTATTTTTTTTTCTCCTTTATTTATTATTTTTTCCTTTATTTTTTTAGATATTCACTTTCATAATTCATATCTAATTAAT
TACTTATTGCTACTTTTAATATCCATTATATTCTCATGTTTTTCATATTCATAACCTCCAAATATTTACTTTATAACTTT
AAGATATCTTTTGATATTCCTCCATTTTTATCTATATAAATTCATCTTTTTTATTTCAAAAGACCTCTACTCAAGGTTAA
CTTTTTTCATTCTATAGTTAAAATAATGAAGCACTTATGTCATTATTGTGCTATTTGATTCATGCATTGATTTGACTCGA
TCAGGAGGCCTCTTGAATTATTATCGGTTATGGGATAAGGTGTCAACAAGAATTCGAAAAATTATGTATTCAATTATTTA
TTTTGTCCATCTATATTATTATGATAAAAAATTTAAGAATGATGTGTATTGTATTTTTTATTCTTCTCTATTTATTTTTG
TATTTTATCTCTATTAGACCTCTTTAATTTGATTTTCTATGAATTTCTAATTGTAGCAAGTCTGCCTTTTTATATGGGCT
GGAATTAGTCATTTGTGACTTTATTGGAACTTTGCTAACTACTTAATAATGTTTAAAATTTAAAGTTGGATACTTAAAAT
ACGTCACTCATTTGGTGTTTCTTATCAAACTTCTAAAGATTAATTTGTAATTGGTGTATTTGATTACTTATTATACATGT
ATTTTTATAGAATCTTAATCATTCTAACAAATCTATAATACTATAAGTGGAAACAAAAAAAAGTTAAAAGTTGAATTGCG
ATTTTACCCCTACTATAAATTAGAAGAATGTTAGGCAAAAGTTAGATTACCGTTTTACCCCTACATTAAATTAAAATGTT
ATAATCTATTAATAAATTAAATAATAAATAATAATTATATCATATTATTATATTATTAGACTAATGCTAATCAGTATATA
CCTGCTTGTTTGTTTTATCCGTTTTTGACTTTTTATTTTCTTCCTAATCTAAATTACTCTCCCATTACCTGTAAATGTTC
ACTTATTGCTATAATAATTATATTAAAGAAGGAGAATGAAGAGTTGCACGGTATTAGTTACGAGAGAAATGTTCAGTTAT
TGCTTCAACAATAATAATGATGAATAAGGAGAATGAGGAGTTGGGGTAATTTACTATCAGAGTCAATATTATATTTGTGT
AGCAAAGAGGTCACCCGATGGTTATATAGCAAAATTACATGATTAAACAAACTTTTCATTTCACTCTAAATACATTAGTT
GATCACTTATCACTTCCATTATATTCTTTTATTTTTTACAGGAGAAAAATGTACGTGTACATTCTAAAACTTCATACGGA
GCTTGCAATGTGATGGGAATGAATGTTGAAAATCTTTGAGGAGGTTGAAATTTATCTTTTCACAAAGTTGGCCTTCTAAC
AAGCATAATAAGTAACTAATAAATTTTCATGTTTTGAAAACTTCTCTTTTAATATTTTATTTTTAGGCAATTATTGAAGG
AATTCAGCGTGTTTTCATTGATTTGGGTAAGTGAGAAGAAAACTCTCTTCTTCATTTCTTTGTCATTTGACTTAATTATG
TTATGTAAGTTGATCATCGAAAAGGTGCTACATTTATCTTTCTGTCGTTAATTTTATTCCCCTTATTTTATAAGAGCTTA
GTTTTTCCTATTTCATATCATACCTAGTCCCTAGCTAGCTACAATCTTTGGAAGAAAATTATTATAGATAATAATGATGG
TCATATCTAAGTATTATGTTGATTACCTAATTTTTTATTGCATTCAACTAAATACCGTCTCAAAGTGTACAAAAAAGGCA
TCCACGTTAGTGATGTTTAGGTGCACTTCTTAAATTTAGAGCAAAAGTTCATTGATATGTCACATATCATCATATGCTAT
ATTATCTTAATTAGTTTTACATAATTCAACATATCTTTTTTTCCAAACAAATAAACAAATAACTAAAAGTTAAATGAAAA
GAATTAGTTGTCATCCTTATATTTGTACAACGAAACATATATTTAGATATATTAGTCTAGAAGATTATATTTAAAATCCT
TCTTTTCATTTATTTTTGGATGCAAAAGTAAGCTTTATATAGAAACATATTAATCAATACAAGCTTTATTGTATTTATAA
AAGTATAATGTGATAAATATTTATATAAACATGAGATTAGACTTACATAAATTTTAGATCGTAATAGAAGACAAACGTGC
AGCGCACGTTCCCAGAACTAGTTATTAATAATCATATTTCATTCTTTACCGTACTTTTTGCATAGTAATTCTACCACGTA
CCCTACTTTTCTTGTAGGTTTATTTTTCAAATTCTTGATGCGTGAACTTATGTAACAATAGAGAATGATACAATCAATCC
AAACACTGTATTCATTAGAATAACACAGTACGACACAATACAATACAATATATTACGAAACATTATGAAACAAAACTGAA
CAACCATCCAAACAAGGTGTAAGGGGCCAAAATATGAAGAAATAACTTTGGCCTTGTACATACAATATAATTCTCCGTCG
AAGGAATGTACTTGACAATAATGAAATCACTTACCATCTTTAGTAGTTCTTGGGGATATGAAGTTGGAGTCTCTCATCAT
TTCCTTGAGTATTTTCTACCTCTTCTTTAATACTCTGAGCTGAATCACGAACTAACTCACTACAATTGATCAGTTTAATC
AATCGTAGTGTTGGAATATCCGCGAAGCTAGAAGGAATCTCCTCAAGTTGTACACAATCTTTTATGACGAGTTTCTCAAG
CATGGGAAATGATGTATCCGAGGACTCCCATTGATTCATATCGACTAGCTCTAGTTTCAAATATTTCAAGACTTTGAACT
CTCGATCAGTAACATCCCATCGCGGATTGTTGTTGGGGAAATGTATAAAAAATAACTTGAGAGTCTCAAGTTTTTGCAAT
GCTGCAATACTTGTAACAACTTCTTCTGTCAATGAGATCCCAGCAAGTGATAAAAACCTCACATTCATAGGGAAAACTGA
TTTGAACCATCCAATTGACGTTGAGAATCCAATGGGGAAACTTATTTCAAGAGATTGAAGACGGTTATGAATTTCCGGTG
TAGGAAACAGAGAATGATTAGTCATGCCATGAAAATTAACAACGGAGAGGCTGAGTTCTTCAAGATTCGGAAACCTCCAC
CAGAACTTACGATTCATATCAGCAAGAGATACCCGACATTTGCCAAAAGTCTTTAAGTTGTCTAACACATGTTGTTCTTG
CTCATCGTCTTCCCATATAAANNNNNNNNNNNNNNNNNNNNNNNNNNNNNNNNNNNNNNNNNNNNNNNNNNNNNNNNNNN
NNNNNNNNNNNNNNNNNNNNNNNNNNNNNNNNNNNNNNNNNNNNNNNNNNNNNNNNNNNNNNNNNNNNNNNNNNNNNNNN
NNNNNNNNNNNNNNNNNNNNNNNNNNNNNNNNNNNNNNNNNNNNNNNNNNNNNNNNNNNNNNNNNNNNNNNNNNNNNNNN
NNNNNNNNNNNNNNNNNNNNNNNNNNNNNNNNNNNNNNNNNNNNNNNNNNNNNNNNNNNNNNNNNNNNNNNNNNNNNNNN
NNNNNNNNNNNNNNNNNNNNNNNNNNNNNNNNNNNNNNNNNNNNNNNNNNNNNNNNNNNNNNNNNNNNNNNNNNNNNNNN
NNNNNNNNNNNNNNNNNNNNNNNNNNNNNNNNNNNNNNNNNNNNNNNNNNNNNNNNNNNNNNNNNNNNNNNNNNNNNNNN
NNNNNNNNNNNNNNNNNNNNNNNNNNNNNNNNNNNNNNNNNNNNNNNNNNNNNNNNNNNNNNNNNNNNNNNNNNNNNNNN
NNNNNNNNNNNNNNNNNNNNNNNNNNNNNNNNNNNNNNNNNNNNNNNNNNNNNNNNNNNNNNNNNNNNNNNNNNNNNNNN
NNNNNNNNNNNNNNNNNNNNNNNNNNNNNNNNNNNNNNNNNNNNNNNNNNNNNNNNNNNNNNNNNNNNNNNNNNNNNNNN
NNNNNNNNNNNNNNNNNNNNNNNNNNNNNNNNNNNNNNNNNNNNNNNNNNNNNNNNNNNNNNNNNNNNNNNNNNNNNNNN
NNNNNNNNNNNNNNNNNNNNNNNNNNNNNNNNNNNNNNNNNNNNNNNNNNNNNNNNNNNNNNNNNNNNNNNNNNNNNNNN
NNNNNNNNNNNNNNNNNNNNNNNNNNNNNNNNNNNNNNNNNNNNNNNNNNNNNNNNNNNNNNNNNNNNNNNNNNNNNNNN
NNNNNNNNNNNNNNNNNNNNNNNNNNNNNNNNNNNNNNNNNNNNNNNNNNNNNNNNNNNNNNNNNNNNNNNNNNNNNNNN
NNNNNNNNNNNNNNNNNNNNNNNNNNNNNNNNNNNNNNNNNNNNNNNNNNNNNNNNNNNNNNNNNNNNNNNNNNNNNNNN
NNNNNNNNNNNNNNNNNNNNNNNNNNNNNNNNNNNNNNNNNNNNNNNNNNNNNNNNNNNNNNNNNNNNNNNNNNNNNNNN
NNNNNNNNNNNNNNNNNNNNNNNNNNNNNNNNNNNNNNNNNNNNNNNNNNNNNNNNNNNNNNNNNNNNNNNNNNNNNNNN
NNNNNNNNNNNNNNNNNNNNNNNNNNNNNNNNNNNNNNNNNNNNNNNNNNNNNNNNNNNNNNNNNNNNNNNNNNNNNNNN
NNNNNNNNNNNNNNNNNNNNNNNNNNNNNNNNNNNNNNNNNNNNNNNNNNNNNNNNNNNNNNNNNNNNNNNNNNNNNNNN
NNNNNNNNNNNNNNNNNNNNNNNNNNNNNNNNNNNNNNNNNNNNNNNNNNNNNNNNNNNNNNNNNNNNNNNNNNNNNNNN
NNNNNNNNNNNNNNNNNNNNNNNNNNNNNNNNNNNNNNNNNNNNNNNNNNNNNNNNNNNNNNNNNNNNNNNNNNNNNNNN
NNNNNNNNNNNNNNNNNNNNNNNNNNNNNNNNNNNNNNNNNNNNNNNNNNNNNNNNNNNNNNNNNNNNNNNNNNNNNNNN
NNNNNNNNNNNNNNNNNNNNNNNNNNNNNNNNNNNNNNNNNNNNNNNNNNNNNNNNNNNNNNNNNNNNNNNNNNNNNNNN
NNNNNNNNNNNNNNNNNNNNNNNNNNNNNNNNNNNNNNNNNNNNNNNNNNNNNNNNNNNNNNNNNNNNNNNNNNNNNNNN
NNNNNNNNNNNNNNNNNNNNNNNNNNNNNNNNNNNNNNNNNNNNNNNNNNNNNNNNNNNNNNNNNNNNNNNNNNNNNNNN
NNNNNNNNNNNNNNNNNNNNNNNNNNNNNNNNNNNNNNNNNNNNNNNNNNNNNNNNNNNNNNNNNNNNNNNNNNNNNNNN
NNNNNNNNNNNNNNNNNNNNNNNNNNNNNNNNNNNNNNNNNNNNNNNNNNNNNNNNNNNNNNNNNNNNNNNNNNNNNNNN
NNNNNNNNNNNNNNNNNNNNNNNNNNNNNNNNNNNNNNNNNNNNNNNNNNNNNNNNNNNNNNNNNNNNNNNNNNNNNNNN
NNNNNNNNNNNNNNNNNNNNNNNNNNNNNNNNNNNNNNNNNNNNNNNNNNNNNNNNNNNNNNNNNNNNNNNNNNNNNNNN
NNNNNNNNNNNNNNNNNNNNNNNNNNNNNNNNNNNNNNNNNNNNNNNNNNNNNNNNNNNNNNNNNNNNNNNNNNNNNNNN
NNNNNNNNNNNNNNNNNNNNNNNNNNNNNNNNNNNNNNNNNNNNNNNNNNNNNNNNNNNNNNNNNNNNNNNNNNNNNNNN
NNNNNNNNNNNNNNNNNNNNNNNNNNNNNNNNNNNNNNNNNNNNNNNNNNNNNNNNNNNNNNNNNNNNNNNNNNNNNNNN
NNNNNNNNNNNNNNNNNNNNNNNNNNNNNNNNNNNNNNNNNNNNNNNNNNNNNNNNNNNNNNNNNNNNNNNNNNNNNNNN
NNNNNNNNNNNNNNNNNNNNNNNNNNNNNNNNNNNNNNNNNNNNNNNNNNNNNNNNNNNNNNNNNNNNNNNNNNNNNNNN
NNNNNNNNNNNNNNNNNNNNNNNNNNNNNNNNNNNNNNNNNNNNNNNNNNNNNNNNNNNNNNNNNNNTCGTCATCCCCAT
CCCAATTTGACTCTATTTCCTCTTGTATTATTATTTGTTTATTAGTTGTATTAACTCTAACTTTTATTTTGATTTGGTTT
GATTAAATTAAATTCCCAAAAGATAATCTTTCTTCTTTTTATGTTTAATTGACATATTTAAGCTTTACTTATTCATATAT
TTATTTAATTAGTTGTTCCTTCAAAAAAAATCATTTCTTAATTTGTTTCCTTTCAATTAATGTTAAAAAGTGAGTTTTCT
TTACATAATCAATATTTTCTAAAGTTAGTCAAATTTTAGCCAAGTCGTAGGTCAACTGTGCCGTTAGCAGACACTTCAAG
GGCCTAACACCTTCTTGAAGTGTAAATTGAAACCCGAATTCCTTTGATATTTTCAAAATGATTTTGTCTGTTTAAGTCTT
CTGAAAATTAAAAGTTTTTCTTGATTTTTCTTAAAAAATTAAGTGACGACTCTTATATAGAATTGATTTTCTTTTCAAGT
TAAGTTAGATTGATTTTTATAAAAAAACAAGTCTCTTATTTCTTTTTAAACATGAAAACAATATGTTCCATTACATAATA
AAACAAGACATGAAAATTGTGACAAACAATCAAATTAGAAATAACAAAACAATTACATAGCCAGAGTAGAGTGTACGCAG
ATATTACCACTACTTTGTGGAGATAGAGAAACTGTTTCCAAAATACCCTCAACTCAAGTGCATCAAATCTAAGTAAAGGA
AAAGGAATCTTACAAATACGAATATATATGTTCCATTACTATAGAAAAACAAGACATGAAAATTGTGACAAACAATCAAA
TTAGAAATAACAAAACAATAACATAGCCAGCGTAGTGTGACGTCCTGCCACTGCCATAGGCAATTTTTGCATCCAAAGAG
GCGTAGAGGTTTCTAGCGTTAAGAAGAAAACTCTAGAATACCTTAGACAATTCAAGAAGGCCTTGGAGAATTCTAGACTA
TGTAGAATTCTCTAGAAAGGGGGCCAAAGTGTAGATAACTTAGGGACCTCCCATGTAAATATTAATTACACTTTAGTCCT
TGGAGAGTAGTATAAATAGAGGTGCCACCATTTGCAAAGGCACCAAGCAAGTTTGCAAGCAATATTCCAAAGCTTAATAC
AAAAGCCTTCTTCCAAAAGCTTCTCTCTTTGTTCTTTCCAAAGTCTTTCTTTTAAATATTCTCTTAGCAAACCAAGTTCT
TAAAGCTTCCCTTGAGTTTACAAGATCTTGAAAGATTAGTGAGTAAATTGTCAAGGGCCGCACGGATCCTTAGCCATCAC
TCTAAGTCCGTGACAACGTGGTATCAGAGCGAGGTTCGATACTAAGGGAATGGCAACCGAAGGAGACATAAACGCCGCTA
GCACCACCAACATCCGTCCGGATGGTGGAAAGAAGGCCCGAAAGGGTAAAAAGCACCAAAAGAGCCCTGAAGAAATGCTG
CCGGATCCCACACCGAGCGAGGCGCTAACATCTCATCCAACCACAGAGGCTAGTGACGAAGAACATGGCGAGGAGGCCAT
CGACGTCACCGCAGGAGAAGAATGGGTCTCAAGGGTTGAAGTGGCCAGGCAGGCCGTGGAGATATTAGGCCGGCGCATGA
ACGTGGCCGATGGCAAATTCAAGACTCTTGAGGACTTCACCCTTGAGGAGATCGAGAACATTCGTAAGGAGTTGGAGGGA
CGTCAGCGGGCCGAGTTCGAGATGAAAGAGGCCATCACTTCCTTGGAGTGCCGGCTCATGGAGGCATTAAACACAATCGA
AACCATGAAGGCCGAAATGAGGACACTTAAGGAAGGCATAGAAGCTGGAGGATCGGCATCACCCGACCGTGATAGGGAGG
CCAGGGTCGAGGCTCCCAAGCCACCAATGTTTAAAGGCGTCCGTGACGCTCAAGAGGTGGAGAACTTTTTGTGGCACTTG
GAGAACTACTTCAAGTGTAATCGGGTGAAGAATGACGAGAATAAGATCAACACTGCCGTGTTGTATCTTTCCGAGATGGC
CATGCTTTGGTGGAGACGCAAGGAAGCTGACATAGGGAAGGGGACGTGCACCATCGACACGTGGGAGCAATTCCGCGAGG
AGTTCAAGAAATCCTTCTTCCCTACCAACGTCATATACGAGGTTAAGCGTAAGTTCAGGGAGTTGAAGCAAACAGGAAGC
ATACGGGCGTACGTAAAGGAGTTCACAACACTAACGCTTCAGATTCCCAACCTCACGGACGAGGACATGCTGTTCCACTT
CATGGACGGACTGCAAAATTGGGCCAAAACGGAGTTAGAGCGGCGGCAAGTCAAGACCATAGATGAGGCCATCACACAAG
CCGAGTCCTTGACGGACTATAAACATGAACGGCATGACAAGGCTAAAGGCAAGGATGCAAGGGGCAGTCATGCCAAAGGT
GGGGGAGATCGCGGCCGAGGCAAGGAGCAGCAGGCGCACCCAAGACAGCCCGACTCCCACAAATCAGACGGTAAGCGGTT
CGTGCGCCAGAACTACACAGATAGGAAGGCGCAGACCACCAAAGGAGATGGATGCTACATATGCGGAGGACCACACGGCT
ACGCCAGGTGCCCGGAGATGAAGAACCTTGGCGCCATCCTACGCGAGAGAAAGGAGAAGGACGCGCAAGAACAAGGCCAA
GACGTGGGCACAACGCAATTGGGCATGGTTGGACTATGTGGGGCGATAGCCAAGCAGACAGCGAAGCCCGGAGACTTCAA
CACGCAGTATGTAGACATCTCCATCAATGGACGTACAGCTCGTGCCATGGTGGACACCGGGGCAGAAACAAACATTATGA
CCAAGACGGCGGCCGAGAGGTTAGGACTGAAGTATGCTCCAAGCAACGTCCGCCTCAAGACGGTCAATGCACCACCGACC
CCCGTGTGTGGAATCGCCCAAGGAGTAAGCATCACGTTGGGAGAATGGCAAGGTAAGACGAACTTTACTGTCGCTCCTTT
AGATATATTTGACATAATTCTAGGGCAAGAGTTCTTCCAACGCTGTCATACCATGATCGACCCCTACCTCCAACGACTCA
TGGTCATGGAGTGGGAAGGGTCGTGCATAGTACCTCTACTCAAAATCCCGAAGAAGGAAGGACACGCCCTCTTGTCGGCC
ATGCAGATCGTGAAAGGCCTGAAGAAAGGAGAACCGACGTTCCTAGCTACCATTGCAAGTTTGGGAGAAGACAATGGTGC
TAAAGAGACCTTGCCACCGATTATAGAGAAGGTCCTTGAAGAGAACAAGGACGTGATGCCGGACGAGCTGCCAAAGACTC
TACCTCCGAGGCGCGAGGTAGACCACAGGATAGAGCTGGAGGTTGGAGCCAAACCGCCCGCACATGCACCTTACCGCATG
GCTCCACCTGAGTTAGAAGAGCTACGGAAGCAGCTGAGGGAGCTCCTCGAGGCCGGTCACATCCGCCCATCCAAGGCACC
TTATGGCGCACCGGTACTATTCCAGAAGAAGAAGGATGGATCCTTACGTTTATGCATCGACTATCGGGCGCTCAACAAGG
TAACTATTAAAAACAAGTATCCTATCCCGCTGATTGCTGATTTGTTTGACAGACTTGGACAGGCCAAGTATTTCACCAAG
GTGGACCTCAGAAAAGGCTACTACCAAGTACGCATCGCAGAAGGGGACGAGCAGAAGACAGCATGTGTGACCAGGTACGG
AGCGGTCGAGTGGTTGGTGATGCCTTTTGGCTTAACCAACGCACCCGCCACTTTCTGCACGCTAATGAACAAAATCTTCC
ATCCCTACTTGGATCAGTTCGTAGTGGTCTACTTGGACGACATTGTCATCTACAGTAACACCTTGGAGGAGCACGTGGAG
CATCTAAGGAAGGTCTTCCAAGTCTTATGGGATCGGAGAACCAGTTATACATCAAGCGGGAGAAGTGTGAGTTCGCCTAA
CATGAAGTACATTTCTTGGGTCACATCATCAGCCAGGGCAAACTACGGATGGACGAGGCCAAAATACGGGCAATCCAAGA
GTGGGAGGTGCCCACTAAAGTGACCGAGCTACGATCGTTCCTTGGACTTGCGAACTACTATCGCAGGTTCATAAAGGGTT
ACTCCGCAAAGGCCGCTCCGCTGACCGAACTATTGAAGAAAAATAAGCCGTGGGTTTGGAGCGAGGAGTGCCAGCAAGCC
TTCAAAGGTCTCAAGGCCGCAGTAACAGAGGAACCAGTCTTGATGCTGCCTGACTTTTCAAAGACCTTCGAAGTACACAC
GGATGCATCGGACTTTGCCATTGGAGGAGTCTTAATGCAGGATCGACACCCAATAGCATTCGAGAGCCGCAAACTGAACG
AGACCGAACGGCGCTATACAGTGCAAGAGAAAGAAATGACGGCCATTGTACATTGCCTGCGCACGTGGAGGCACTATTTG
CTAGGCTCCAAGTTCATGGTTAAGACGGACAACGTGGCCACTAGCTACTTTCAGTCTCAGAAGAAAATCACCCCGAAACA
AGCTAGGTGGCAGGACTTTCTAGCAGAATTCGACTACATCTTGGAGTATAAGCCGGGAAGGGGCAACGTTGTGGCCGATG
CGCTCAGTAGAAAGGCCGAACTTGCTGCCATCACAACGGTCCATTGTGATATTCAAGATGCAATCAAAGATGGCATGCAA
CATGATCCCGAGGCTAAGAAGTTGCTGAAGTTGGCCACCCAAGGCAAGACAAGGCGCTTTTGGGCAGAAGATGGCCTTTT
GTTCACATCTGGTCGAAGGGTCTACGTGCCAAAGTTCGGGACTATCAGGCGGCGGATCATCAAAGAAAGCCACGACACGC
CGTGGGCCGGGCATCCAGGGCAGCGGAGAACGAGGGCACTGATCGAGGCCATTTATTTCTGGCCACGAATGCGGGACGAT
ATCGAGTGCTACGTGCAGACTTGTCTTGTGTGCCAACAAGACAAGGGGGAGCAAAGACATCCGGGAGGACTCCTAGAACC
ACTACCCGTAGCAGAGCGTCCATGGGAGAGCGTGACTATGGACTTCATCACTTCCCTACCTAAGTCTGACGGGTATGGAA
CAATCATGGTCGTGGTGGACAGGTTCTCAAAGTATGCTACCTTCATGCCCGCCACAGCCGGATGCACCGCAAAGGAGGCC
GCTCGGTTGTTCTTCAAGAACGTAGTGAAGTATTGGGGGCTGCCAAGACATATCATTAGCGATCGAGACCCCCGCTTTAC
CGGAAACTTTTGGAGGGAGCTGTTCGAGATACTTGGCACAAAACTACATTTCTCCACGAGTTTCCACCCGCAGACAGACG
GCCAGACCGAACGCGTCAACGCCCTATTGGAGTGCTACCTGAGGCACTATGTTAGTGCGCATCAAAAGGATTGGGCAAGA
CTGCTAGACATGGCACAGTTCTCATATAACTTGCAGAGGAGTGAGTCCACCGGGCGCACGCCGTTTGAACTGGCGACAGG
CCAACAGCCCCAAACTCCACATTCTTTGCCGACTGCTTTCGAAGGGAAGAGTTTGGGAGCTTACCATCTTGCCAAAGGAT
GGGAAGAACAGCTTGACACCGCCAAGTCCTACTTAGACAAGGCAGCAAGCAAGATGAAGAAGTTTGCCGACCGCAAGAGG
TGTCCCACGAACTACAAAGAAGGCGACATGGTCTTGGTAAAATTCAACCCAAGACAGTTCAAGGCACTAAGAGGCGTCCA
TCAAAACTTAGTGCGAAAATATGAGGGCCCGTTCAGAATCGTTGCCAAGGTGGGCAAGATCTCATATAAAGTGGAATTGC
CTCCCCACTTTAAAATCCATCCGGTGTTTCATGCAAGCGTCCTCAAGCCTTACCATGAGGACCAGGAAGACCCTAGCCGG
AGCCAACCCCGACGGGCCCCCATTACTGTCACTGCCTCGCACGACCGGGAGATTGAGGCAATAATAGATTATCAAGCCAA
ACGGAAGCGAGGTCAACAAGCCAGCGCCATGTTCCTTGTGCATTGGAAGGGACAATCACCGGAGGAGGCCACATGGGAGA
AATATGAAGACTTGTGGCAGTTCAAAGACCAAGTCCGGGAGTTTTTGCAGCAATGCGCCGCGGTCGTCGCATCATCAGGT
GGGGGAGCATGTGACGTCCTGCCACTGCCATAGGCAATTTTTGCATCCAAAGAGGCGTAGAGGTTTCTAGCGTTAAGAAG
AAAACTCTAGAATACCTTAGACAATTCAAGAAAGCCTTGGAGAATTCTAGACTATGTAGAATTCTCTAGAAAGGGGGCCA
AAGTGTAGATAACTTAGGGACCTCCCATGTAAATATTAATTACACTTTAGTCCTTGGAGAGTAGTATAAATAGAGGTGCC
ACCATTTGCAAAGGCACCAAGCAAGTTTGCAAGCAATCTTCCAAAGCTTAATACAAAAGCCTTCTTCCAAAAGCTCTCTC
TTTGTTCTTTCAAAGTCTTTCTTTAAATATTCTCTTAGCAAACCAAGTCTTAAAGGCTTCCTTGAGTTTACAAGATCTTG
AAAGATTAGTGAGTAAATTGTCAAGGGCCGCACGGATCCTTAGCCATCACTCTAAGTCCGTGACAGTAGAGTGTACCCAG
ATCTTACCACTACTTCGTGAAGGTAGAGAGACTATTTTCGAAAAATCTTTAGCTCAAGTGAATCAAACTCAAGTAAAGAA
AAATGAATCTCACCTTAGAGATCAATAATTGCTTGAAAGGTCCTATGGCTTCCGTCTTACACAAAATTGAATAAGAATGG
TAGCAAAAAGATAGAACTAGGAGTTGACTTTATAAAAATACATGATGAAATTAGATCCAACCCAAATTTATCTTGTATAT
ATATATATATATATACAATAATTTTCTCACTTCCTCCAAATATGACTTAAACCTTCAAACAATCGATCGATGCTAGAGAT
GTTGAGCAATCCTTACTTGTAATATATGCTCATATAAATATCTACTGTAATACTAGAAATAATAAATGTGACAAATAATC
AAATGAGAAATAGCAAAATAAATAAATGAGAAAGCCATTAGCAAGGAATCTGTCACGCCCCGAACCTACACCCTGGGCGG
GACCGGCACTCGGAGACCATTGCTGGCCCCAAGCGAACCCTTGGCCTGGCTTTCTTAACCCAGCGGAAACTTAACCCAAC
AGAATAACTCAATGCCATGCAAAGACATAAATAACTTAACTGTTGAAATCAAGCCAAAAAGGCAACTCTAGTCTCAAAAT
AAAATATTTACATAAATACATAGATGAGAGACTCAATACTAACTGACTGACTGTCTATCTATGAAGCCTCTAACGTACTG
AGATGGATGTTGGGACAGACCCCGCAACATCCTAATAACACAAAACTAAAAGAACAAAACAATTGAGTCCTCCGGAAGCA
AGGAGGCTCACCACTGACTCTAGAGTGCTCAGCTGGATCAACGGCGTGCAGGATGCTGATCCGGGGTACCTGTATCTGCA
TCGTCATAAGATGCAGGCCAACTGGCATCAGTACATTGAATGTACGAGTATGCGAGCTGGGAAGCTAACCACAATTAAAG
CTTTGAAAGAGAACACGAGGACACTTACCTTGGCTCTGTTCAACTCATGAATAACTGAACTCAATATATAAAGCAATAAG
ACACATGCGATATATAAAGCTTGTAAAACTCTTAAAACATGACGAAAAATCATATTTATAATATCATGAAAATATCATGC
TTCCTCTCAAGGTCTACTTATGCAATGCATGAATGAAGTCCCATACCCCCATCCATACTAAGCAAAACCCTTTAGGAACC
ATGCTCTTTCTACTGTGGGAGCTTCTCTAACCGACAAACCACCACTACGAGTATGAGTGGTGATACAACGTTTTACCTCA
CGTTGCCCGAGTACCATCCTATACCTTGCCGTGATATAGGAAGCTAATGATACAACGTTTTACCTCACGTTGCCTGAGGA
CCATCCTATACCTGGTTTTGATATAGGAAGCTAACTTTACTAAGTGGATCCACTAGCTTAATCTTACGGGTTCATCTAAA
AAGTATGACCCGTTAACTCCCATGTTGGCTACATGGTTCTTATGGAGAGTTGAGTTTAATATGAACTCGCGTCCCCAAAT
CGGTGCTCGATACTACTCCCAAAATGCTTTGACTCATAAGTGTTTTAAACACATCTTTCTTTAAGTGAGATAATTACTCA
AAATCTTGCTCAAAGGCTCACTTGGAAACGATGTTCCTTTTTCTTGAAAACTAGCCCTAAGGCTCTTTTGGAATCATACT
TCCTTTCTTATTCAAATGTAAAAACAAACATTTAGAAACTTCCTTGGGANNNNNNNNNNNNNNNNNNNNNNNNNNNNNNN
NNNNNNNNNNNNNNNNNNTTAAGTCTTGAGACTCTTCACTTAGCTTGAAACTCTAAGCTCCTTGCTTGACTTGAAACTTG
AGTCTAAAAATAGAGTTAAAACGTTCCATAAGACTCTTGAAAAGCTTGGAAGACTTGCTTGAACTTACTTCTTAACTCTT
GACTTTCCTTGACTTCTAACTCTACTTGACTTCTCACTCTCCTTGAATTGAATTATGGATTCAAGGACTTGATTGGTGTT
TGGAAGGACCTCATGATATTTAGGAATGATTTGGGACAGCCAAACTTAAGAAAATCTTCGAACATAATTTCTGAAAACAG
TGGAGTCCGCGTCCTGTCCGCGACGCGGAGAAGATTTTTGTTCACAGAGGGAACAAGTCCGCGACGCGGACATGCTCCTC
GCAAGCTTCCCGACTTTCCCCTTCACGTTACCAACTCTAAACCCTCCAACTTCAAGGGTTTCATCCTCCAATCACTTAGA
ACATAAAATCCCTCAACATTCAATAGAATACAACTCCAAAAACACAACCCAATCATGTCCCACAACCAACAATAATTCCA
ACAACTAACAACTTTAACAACTTCAACCACAACAACTAACAACTTTATCAACAAAGCCAATCCTTTCTTAATGAATAAAA
GGGGCTAGGTGTGTGGGGGTAAGGATCACCCAACACTAAAAGCTCACATACCTTGGTAGGGATCACCCCCGACGAAAAAC
CACGATGATCTTGACGGAACTTGTTGATCTCCTCGATTTCCTCTTCTTCTTCTCCTCTTCTTCTCTTCTTCTTCTCTTCT
TCTTCTTCTCTTCTTCACTCTCAAGCCCTAGCCTTCACTCTCTTAAAAATGGAACAAAATGATCCAAAGATCAGCCCTAT
ACAACAATATAATCCCAAAAGAATTGGCTAGGGAAAAGACTAAAATGCCCTTAATGATTCCCGGACGGATTTTCTTGTCA
ACTGCCCAACTTTCAAAGGGCCATAACTCGCTCATACGAACTCGGAATTGAGCAAACTCGGCGGCGTTGGAAAGATCATG
CCACAAGCTTCACAACCATAACTGGAACTACTCCCAACTCATCCTGAGCTGGAAGTTATGACTGCTCAAAGTTGGCCAAA
AATCACTGATTTCCACACTTGGCCAATTTTCCAGATTTTCAAATCCTTTCCAAAAATGAAAATTTTCAAATTCTAAGCCT
CTTCTTAGCTATTTCAAATTGTCGGATGTTACAGAATCTCACCTTAGAGTGGAAACAGAGAGAGAGATAATTGCTCCAAA
TTAAAGTTATGTGACTATGGTTTTCCAAAAGTTAAGTCAAAAATGTCTTATAAATATTATGTCCCTAATAACTTGTCCAC
TTTTAAATTGACACACCTATTAATAAAACAATTATTGACATAGTGAGTTTACCATTTTACCCATATTAACTATGAAGTAG
ATGCATTAAAAACTTAATATTTTCAAAAACTTCTATCTTTTTCAAAGTAATTAATTGAGAGTATAACAGATAAAAGTAAA
TTGTTCTTTTTTGATTTGTCAAAATGAACAAGTAATTAGGGACAACTTAAAAAAGAAAAGTGGACAAGTAATTAAGGACA
AAGGGAGTATAATATTTTATCGTATGACATATCATAATTTAAGTGTCATTAACTCGTAACAAATATATTCGGATAATTAT
TTAAATTTTGGGTAAGCTATGACTATTGTGTCATTTATTAACTAAGCCTAGATAGAATTGACTTTATTAATTATAAATGT
GGCCTTTCGATTAATACAAAAGTCAAATCTCCTTTGCCATCCTCTTGTAGAGTTGTGACCCTAACATGTAGATGAGTTGG
CTTCTAATGTATTGTTTAATCGATATTATTATAAAATATGTTATTCTTCTTTAATTTGATACGTATTTTTTCTGTTTACT
TTTTGATATAGTTATCACTACTAGGGAAATGCAAATTACATAGTCAAATCCCTATGTCTCAATATTAGTTTTTCGAGATT
CAAACTAGCTTTCCCCAAGATCACAAAACTCTATTCTAACTCGTACCCCATTCTCTCTGACCAACGCGCTAGATCTTCTA
TTTATTCGATTGACCCAAACCAAAATTTTAAGATACATTTTTCATCATATTGATATGATAAGAATTGCAACTACTTATAA
TGCTTCTCATATAGAGTTGATCTAATCTAATTTATTTTTTAAATTTAGTCAAATTAATTCTCGAAAAAATAACAACAAAG
TGTCACATAAATTGTTTGACTCATGAGAAAGTAAAATAAAAGGAAAAAAAAATAGAAAGCTAAAAAAGTGCAAATAGAGA
GATTAATAATTGCTATAACTCTATAGTTTCCCTCTTAGAAAGATAGATGTACAAATTGACAAGGTTGACTTTATAAAGTT
ACATGTGGCACTCCTTTATTTGACCATGTTAAAAGATTATTTTTAATTAGATCCAACCCAAATTTATAGTGTTTACACCA
AATAATCATTATGGCGTAAAATTATGAGATAACTTGCCGAATTAGTTATTCTGAGATTGTAGTATTATTTTTCTCTCACA
TTGAAGGTGGAATAATAATTCTGAAATAACTAATTCTGAAATAATTAATCTCAAGATAACTTATTTCCCAACTAAATTGA
ACTTTCCTGCAGATATTTTTTGGATGTTACAAACCAAAAGAGACCCTCCCTAAAAACAAGAACCAAAATGGTCACTTCAG
CTATTTGATAATACCTCAATATTTTCAAATTGTTTAAATGGAGTGTCTATTTTGGTCTGCTTTTTTAGGAAGGATCCCTT
TTGATCTGTAACGTCCATAAATGTCCGTCTTGAGATTCGACTC
>mtp_6457.scaffold_5
TTCGTGGAGGTAGAGAGACTGTTTTCAAAAAACTCTCAGCTCAAGTGCATCAAATCCAAGTAAAACGAAAGGAATCTCAC
CTTAGAGATCAATAATTGCTTGAAAGGATCTATGGCTTCAGTCTTACACAAAATTGAAAAAGAATGGTAGCAAAAAGATA
GAACTAGGAGTTGACTTTAAAAGTACATGATGAGATTAGATCCAACCCAAATTTATCATAGTTTAGACTTATATTGTAAA
ACTAGACATAAAAACTGTGACAAATAATTAAATGAGAAACAGCAAAAAACGAAAAATAAAATAGAAGAATCACAACTACT
TATACTACTTCTCGTATAGAGTTGATCTAATCTAATTTATATTCAAAGATTAGTCAAATTAATTCCCAAAAAAATAACAA
CAAAGTGTCACATAAATTTGTTGACTCATTAGAAAGTAAAATAAAAGGAAAAAACAAATAGAAAGCTAAAAAAGGAATCT
CACCTTAGAGTGCAAATACAGAGATTAATAATTGCTATATGATTGTGTTAACTCTATAGTTTCCCTCTTAGCTAGGAAGA
ATTGGAAAAGAAGTTTTGTGGACTTTGAATCTTGAAGAATGAAAACTGATGGTATAGGAGAAAGATAGATCGAGTATTTG
ACAAGGTTGACTTTATAAAATTCCATGTGGCACTCCTTTATTGGACCATGTTAAAAGATTATTTTTAATTATAGTGTTTT
CACCAAATCATCATGTTGGCGTAAAATTATGAGATAACTTGCTGGATTAGTTATTTTCAGATTGTAGTATTATTTCACAT
TGAAGGTGGAATAATAATCCTGAAATAACTAATTTCAGAATAATTAATCTCAAGATAACTTATTTCCCAACTAAACTGAA
CCTCCCTGGGAGGAGTCTGATCCCAAAACGGACATTTTTTGAATGTTATAGACGAAAAGAGACCCTCCCTAAACACAAAA
ATCAAAATGGACACTTCACCTATTTGATAATACCTTAATATTTTCAAATTGTTTGGGTGAAGTGCATGTTTTGATCTGTA
GCGTCCAAAAAATGTCCGTTTTAAGATTGGACTTGCCTTGGGAGTCTTAACATTTGGATCGAACCAGTATAAAAGAAATG
ATGTTGCCTTTTTAACTCTTTACTTGCTTACATTAATATTTCTGCAGTTATATGTTCAATAATGCACTTAGAACCTTGAT
TTTTTTAAAACCAGATAACACTTGATAAAATTCTTCAATATTCTTGAGACTTATAACTTCCTCCGTTCTAATAGAAGTGT
CTTACTTTCTCTTTTTGTCCGTTCCAAAAAAAGTATCTTTTTATATTTAGTAAAATTTTCAACTCCAACACTCAACCTGA
CAAGTTTAAGACCACATGAGATTGAAAAGATAACATACATTTTTAATTTAAGACCACAAGATTCAAAAAAATCTCATTTT
ATTTCTTATACCCGTGTCCAATCAAACAAGACACTTGAATTGAGACGGCGATAGTAGTAAATTGTGATAACAAATTACTG
GAGATACTTTCATATATATACAATACACACATATAGCTTCCATCAACAAATAACAACAGCGAACATGACAATTAATAGTT
CAGATCACAGTGATAAAAATTCAGAATACATAAGCTTCAAATTCTGGCTCCGTCTCTGACAATACATATCAGAATGTAGC
GTTACAAAGCACAAAACTAGATAGACATTGATATCCTCCGGACAATAGCAGCTTGCTGATATGCAAATCAATCCATCCAT
ACTACAATGGTTTAGCTTCTTCTGACTAGAAGTTCACAAGTCCGATGAATGGTTCAGCTGCTCGGAGATCACATCTAGGT
GGATGGTATATAAAGATGAAGTTAAAAATATGAAAAAGACGAAGAATCTCAGGAAAATGAATGAAGTACACCGCGAAAGG
AAGTAGCTAGAGAGAACTCAAAAACCATAATGTTATATAAAAATGACATTGTTGGTTAAATTATTTCTTGACAAGTATGT
TGTTGATGCAATATGTAGCACAATTGGCATAGTGTTTTATTTTAAAAATGTTATTTAGACTGGTTTAAGAGTCGCCACCT
AATTTTTTAAGGAAAATTAAGAAAACTTATTTTTCAAAAGATTAAAACAAGGAAATCGATTGAAAATATTTAAAGAGGGG
TTCGAGGTTCCTATTAATATTCTAGGAAGGATTTTAAGGCACCTAGAATATCCACTAATGTGGTTATCCAACAATTAATT
ATTTGGCTAAAATAATTTTAACTTAACTCGACTTGCAAATTTAAACCATTTTATAGTTGAAACTATTTTAAAGGAGAAAA
GGGGAAATATTGGGATATTACCTAAGTGAAATATCTTGCCAATTATTCTTTTAAGTATTTTGAAAGATGATCGATTTAGT
TAAATTGTTAAAACGGAATGAGCGTCTTTCGGGGATTTGAACTTTTCGACCCTAAGATTAATGGCAAATATTAACAAGTA
AATAATAAAACAAAGAGGGGAAGAGATTTTGGCCCAAGTATGGTTTTTTTCTGTCCGCCTGGACCAGTACTTGGGCCCAC
TTTCGTTTTGGGCTTTCGGTCCATTTGAATCACCTGCACCTGTCCTAGTCTAACATGAAATGAATATCTTTCTTTTGGAC
CTTAAGCCCAATTTCTCCACCTGTCTTAGGAACTAACAAGTAATAGTAAGTAAAATGACAAGGGCTTAGGCCCAATAATA
ACAAAATACAATTTTGGAGTTAAAAGTGGGCCTTTGGCCCAATCTTTTCAATTCTCTAGTCTGCTCCAATATTTTTCGAC
TCCGGGACCTGTACGCGNACTTTCAATGGCCGGTTGACTCGATGAAGTAATTTGAGCCTTTATGGCTCTCTCGAAATGTG
AGGGAAAGGAGAGTTCGTGATAAGCTCAGGCCGATTTCACATGCAAATAGACAAAGCAAGTGAAAAGAAATTAACATAGG
ATAACATCCAACATCTTAGTATAATATGGAATAAATGAGACAATATGGGAAGAACTACAGACACATAAGCCAAGCATTTA
ATGAATAGACAATAGGTATTGTAGAGATAACCAGTTAATAATTAAAGCATGAAATGAATAAATGGGACAAAATTTAATAC
TTTTCATAATCAAATTAATATAAAAGCATATCAATAATAAGAATAAACAAAAGAGCATGATACTGCCAAACACTTCTAAG
TTTAAATTGATGACATGAATGACTCTGGGATTCTCGTGAGTGCATAGATAGCGAAAGAAAGCTAAGACACCTTAGATTGG
ACTAAGAATGGGACTCAATCAACTATGCAAAAGATTCGGCCTTCAACAAGCTCCAATTCACCAGATTCAGCGCAAACAAA
CAATAATGAATGGATGATTTTTATTTATTTATTTATTTTATAAACATACCAAAGGAGGACCCAGAAACAGATACATTTCA
CTTAGTTGAAAATGGTGTCATGGGATTTGAAATGTAACCCAGGTAGCCAAGGAAATTTGAATCATTAGAAGGATTGTATA
TCCACAATCTCAACTGAGAACTTTGAACCAAAACAGCAAGCAACGAAAACATGGAAATGGTTTTAACGTATTACTCAAGC
AATAAGGCAACCAAAGAGATCCAATAAACAGAGGAATTCAAGTCGTCGGAACGAAAATACAGTGACACTAACAAGGACAA
ACTAGCAGGAGAACATCTTATGCTTGAAGGTATATTAGGCATACTAACTACAACAAGACAATCGTGTGATTCGAAACAAT
ATGAAAGACCATAAATCGGGTTTATACATTTAACTAAGATAGCAAAATCAATAACATGATGGTCCGTTAGAAATTAAAAC
CGAACAGACTTTTAAACAAAAATGTGAAAGTCAAAACTAATGAATAATGCAAGGGTGAAGCCAAAGAGATCAACCGAGGG
TTCATTTCATACCACTCGGAACTAAACAAGGTATGGATGAAAGGAGAAGTATTACCTATCCTTGGACAACGAACCGAGAG
CGAGCTTTCCACGACCAAACTGAAATCCCCACAGATTCGAGTGAATGAGCGAGAACGTGAACTAATATCGAGACTCTCTC
TTCTCTGTTGAACTGTATTCCTTGTATATTCTCTACAACTATTTTTCGCTCTTAGACCATTAGTGAACTGTTCTTTATCT
GAAAAAATCACAGCCAACTTTATCTCTTTTCTAAAATCTCCTTTCTCTTCTAACAATTTTTCTACAAACCCAAAATTTTA
ACTAAAATATCTCTTTTCAAAAAAAAATTTCCCCCTTCAGTGAATGGAGAAAAGGGTACTTATGGACAAGGATCCGGGTT
CGAAAAATGTGGGGGAAAAAAAAAAGATGAAAATCGAACAAGACAAGGGCCATTTTGAAATTCAAACCCCTAATTCCTTT
CACCAAATCGGCCAAACATCCTTTCTCTGAAAACTCTCCCCATTCCGAAAGAGGAAAGGGAAGATGAACGGGTGGGATCA
ACTCCCTTGTCCTCATTGCTCGACGTGGCATCATCCCACAGCCCCAAGGATGATTTCCGCGGCTGCAAGGACGAAGTTGC
AGATGCTTTATCTACTGGAACAGTACGGGTGTACTGGTAAGGCAAAAGGAGGAAGAAACGATGAGGAAATTGTACATAGA
CGTCGTGTGGTTTCCGTGTATTTTGACGGTGGTTGTTGTGTATTGTTGTTGTCTCCGAGAGTGTAATCATACGCGCTACT
CCGTTAACGTTTGAGAACGTTGGAGTCATTCACGCGTCTGGTTTCTCACAATTTCTGAATTCGCATGGAAAGGAAGAAAG
TCAGGGTCGGGTATAATTTGATGTTGTGGGGTCATCTGGGTTGTTTTGGCATGTTGTATGTATTTGTATAATAAATGGGG
GAATATTGTATGTTGGGCTGGATTGGAGAGAATGGGCAGATTCACGTGTTGGGCTCCTGGGAAAATAGAAAAGAGTCCAA
AATAGATTCTTCTGGTGGGTTGAAGTGAAATGGCCACCATCACAATTAAAATTTCAACTAATTGAGGCCAAAACCTTACC
GAATCAAAATTGAGTGGGTGAAACGGCTAAAAGTTATATAAGACGAATTTATATAAATCAATTAAGGAGCCTCTTAGTCT
TAACGAAATAAAATAATCAACTTAATTATAAATTAATCAATTTAAATAACTCAAAATTATAACTATAAATACTACTGAAC
TAAATTAATAAAATGTTTATTTTAACGAAGTAGAAATCTTTTGAATATGATTTTCAAATATTTATAGAATATACTAATTG
ATATATACATAATTATGTAAAACATATATATATTATTCAAAAATTATAAGAATGACAAAATTACTCTAAACTAACTTGAA
AAATATATTGAATTTTATAAAGTCAATTATTTCAACTCGTTTGGAATTTAAGAAGCTCGATAATTAATTTACATTGGGGA
GGGTCGAAATTGGGTGTCAACACATAGCTTAAAAGTTATGTTATCGATCAATCTTCCCCAAAAAGGTAGGAGTAAGGTGC
GCATACATCCTATCCTTTCCATACCTTAATTACTTGTGGGATTACATAAGGTAGGGGGGTCACGAACATCGTTTATTCTG
CACACCTGAACTTTAATATGCAAGGAAGAAATGTTTTTTAATATGCAAAAGCATGACAATAATGAATCAAATCATTTACC
ATTATCATTTGTCTTTCTTCAAGATATGAACTTGGATCAAGTGCCCATATTCTTCTAATTCTTCTTTAATCTCAACAGCT
GAATTGCAAACAGAATCACTACAATCAATAACTTTTATCAATTGCAATGGATACATTTCCATAAAACTAACCGGGATCTC
TTCAAGCTTGGAACAACTTGTTACAACTAGACATTCAAGGCGAGGAAATGAATCCTCTGAGCAACTCCACTGGGTCATAA
AAACACAATGTAATTTCAAAAACTTGAGTTCTTCAAACATGTAATCACTGAGATCCCAATGCTTTTCCCCTGCAATGTAT
ATCTCCGATAAATTGAGAGTCTCAAGGAATCGCAATTCAGCAATACTTGAAACTAATTTATCCGTTAGGAATATTTCACT
GAGGGACAAACACTTAAGATGTGAGGGGAGAATAATATCCAAATTCATCAATGCAGAGCTTGAATAATCAGAAATATGAT
CTCCAAATTCATTAATGTGGAGCCTGAGTTCTTCAAGATTTGCAAACTTGTCCCAAAACTTTCGAGTCATGTCAGCCACG
GACATAGAACACATTCCAAGAGTCTTCAAGTTATCTAACACAATATCATCTTCTCCCCATATTGTAATGGGAAATTCGTT
TATGTCCACATGCCTCAACTTTGACATTTTCCATATAGCAGGGGATATCATTATATAAGATGAACGGACCCGCAAAGTTT
GTAGATGAAGTAGGTGTGACACCCATTTGCAATCAAATGCTTTAACAAAAATATACTGAACAAGTTTTAAGTTATTAAGC
AAACGGAAAGGATTCTTACGGTCCAATNNNNNNNNNNNNNNNNNNNNNNNNNNNNNNNNNNNNNNNNNNNNNNNNNNNNN
NNNNNNNNNNNNNNNNNNNNNNNNNNNNNNNNNNNNNNNNNNNNNNNNNNNNNNNNNNNNNNNNNNNNNNNNNNNNNNNN
NNNNNNNNNNNNNNNNNNNNNNNNNNNNNNNNNNNNNNNNNNNNNNNNNNNNNNNNNNNNNNNNNNNNNNNNNNNNNNNN
NNNNNNNNNNNNNNNNNNNNNNNNNNNNNNNNNNNNNNNNNNNNNNNNNNNNNNNNNNNNNNNNNNNNNNNNNNNNNNNN
NNNNNNNNNNNNNNNNNNNNNNNNNNNNNNNNNNNNNNNNNNNNNNNNNNNNNNNNNNNNNNNNNNNNNNNNNNNNNNNN
NNNNNNNNNNNNNNNNNNNNNNNNNNNNNNNNNNNNNNNNNNNNNNNNNNNNNNNNNNNNNNNNNNNNNNNNNNNNNNNN
NNNNNNNNNNNNNNNNNNNNNNNNNNNNNNNNNNNNNNNNNNNNNNNNNNNNNNNNNNNNNNNNNNNNNNNNNNNNNNNN
NNNNNNNNNNNNNNNNNNNNNNNNNNNNNNNNNNNNNNNNNNNNNNNNNNNNNNNNNNNNNNNNNNNNNNNNNNNNNNNN
NNNNNNNNNNNNNNNNNNNNNNNNNNNNNNNNNNNNNNNNNNNNNNNNNNNNNNNNNNNNNNNNNNNNNNNNNNNNNNNN
NNNNNNNNNNNNNNNNNNNNNNNNNNNNNNNNNNNNNNNNNNNNNNNNNNNNNNNNNNNNNNNNNNNNNNNNNNNNNNNN
NNNNNNNNNNNNNNNNNNNNNNNNNNNNNNNNNNNNNNNNNNNNNNNNNNNNNNNNNNNNNNNNNNNNNNNNNNNNNNNN
NNNNNNNNNNNNNNNNNNNNNNNNNNNNNNNNNNNNNNNNNNNNNNNNNNNNNNNNNNNNNNNNNNNNNNNNNNNNNNAT
TGTATATCTTTCTAGCCAGAGCTAAACCAGCCATTCCAACAATCGAGACAACGTCCAGGTGGTGATTTTCTCCACTTATC
AAATACTTAAATATATTTTCTGCATCATCATCAAACCCCACTAGTTCTTCGTCAATTGATGGATAATAAGGTTCGATGCA
AGACTCTTCAGAATTCTCCATATAATTAGCTTGGAAATAAAATCTACATTAGCAAGAATATACTCTAATGATTAACAATG
CCACATCTAAAGTCTTGTGAATATGAGTATATATGTTCCATTACTGTAGTAAAACAAGACATGAAAATTGTGACAAACAA
TCAAATTAGAAATAACTAGAAAATTAAAACTAGTGGAGAAAATAGAATCAGAAACAGATTAGAAACTATCACGCCCTGAG
CCTACACCCAGGGCGGGACCGGCACTCAGAGACCATTGCTAGCCCCAAGCGGACCCTTGGCCTGGCTTTCTTAACTCAGC
GGAAACTTAACTCAACAGTACAACTCAATGCAATGAAAGGTTATAAAACAACCAACTGATGCATAACATGCCAAAAGGCA
GCTCGAGTCTCAAAATCGAATATTTACATATATACATAGATGATAGACTCAATACTAACTAACTGACTATCTATGAAGCC
TCTAACATACTGAGATGGATGTTGGGACAGACCCCGCAACATCCTAACAAAATAAAAACTAGAAACACAAAATAACCGAG
TCCTCCGAAAAGCAAGGAGGCTCACCACTGACTCTGGAGTGCTCAGCTGGATCAACGACGTGCAGGATGTTGATCCGGGG
TACCTGTGTCTGCATCATCATAAGATGCGGCCAACTGGCATCAGTACATTGAATGTACGAGTATGCGAGCTGGAAAGCTA
AACCACAACTTAAGCTTGAAAAGAGTACAAGAGAACACTTACCCTGGCTCTGTTCAACTCATGAATAACTGAACTCAATA
TATAAAGCAATAAGACACATGCAATATATAAAGCAATAAGACACATGCAATATATAAAGCTTGTAAAACTCTTTAAAACA
TGACGTAAAATCATATTTATAATATCATGAAAATACCATGCTTCCTCTCAAGGTTTACTTGTGCAATGTATGAATCAAGT
CCCCTACCCTCATCCATACTAAGCAGAACCCTCGAGGAACCATGCTCTTTCTACTGTGGGAGCTTCTCTAACCAACAAAC
CACCACTATGAATATGAGTGGTGATACAACGTTTTACCTCACGTTGCCCGAGGACCATCCTATACCTTGCCGTGATATAA
GAAGCTAATGATACAACGTTTTACCTCACGTTGCCTGAGGACCATCCTATACCTGGTCTTGATATAGGAAGCTAACTTTA
CTAAGTGGATCCATTAGCTTAACTTTACGGGTTCATCTAAAAAGTATGACCCGTTAACTCCCATGTTGGCTACATGGTTC
TTATGGAGAGTTGAGTTTAATATGAACTCGCATCCCCAAATCGGTGCTCGATACTACTCCCAAAAATGCTTTTAGCTCAT
AAGTGTTTTAAACACATCTTTCTTTAAATGAGATAATTACTCAAAATCTAGCCCAAAGGCTCACTTGGAAACGATGTTCC
TTTTTCTTGAAAACTAGCCCTAAGGCTCTTTTGGAATCATAGTTCCTTTCTTACTCAAATGTAAAAACATTTAGAAACTT
CTTTGGGAATACTTAGTTCCCTAATAGCTTTTGAGAAATGAACTCAACTTTAAACTCTTGACTCAACTTTGAAACTTGAG
GCCTCTTACTTAGCTTGAAACTCTAAGCTCTTTGCTTGACTTGAAACTTGAGTCTTAAATTGAAGTTAAAACGTTCAATA
AAGACTCTTGAACAACCTTGAAGACTTGCTTGAATTACTTCTTAACTCTTGAACTTAACTCTTAACTTCACTTAACTTCT
AACTTCACTTAACTTCTAACTTCACTTGACTTGGAAGCTAACTCTCCTTGAATTGAATTATGAAATCAAGGTGTTTGATC
ACATGTTACGGATGATTCGAGAGGCTTAAATGTACCTTAGAGTGTTCGAAACAACCATACAACATAGGTACAATACCAAG
GAACATGCATGGAAGAGTATGAAATGAAAGGGAACACTTGGTGTCCTTGGCGCTCTGCAAGGCGCGGAGCTCCAGCCCTT
GAAGTTCAGAAGGGTCTTGCTAGCGCTCTGCTAGGCGCGGCGCCCCAAGGGGGAAAGTTCAGAACCCCTTTTGGGGCGCG
CTGGAAGGCGCGACGCGCCAACCCCTCGCCCAGAAAACTCGACTTTTTCTCCCTCTTTTCTCTAACTCTAAACCTCCTAA
ACATTAAGGTTTCCAGCCCCAACACTTAGGATCATCAATCTCCTCAACACACAATACAATACAACTCGAAAACCAACCGG
AAACATGTCCCAAAACACAAGGGACTTCAACAACAAAAACAACAACACAACCAACAACATCAATAACTCAACCAATCATT
TCTCAATACTAAAAGGAGCTTGGTGTGTGGTGGAAAGGATCAACCCACACAAAGAACTCACATACCTCAATAGGGATCAC
CCCCGACGATTTCCACGACGGAAACTTGCTTGATCACCTCTTTCTCTTCTTCTTCTCCTCTTCTTCTCTTCTTCTTCTCT
TCTCCTTCTCAAACCCTAGCTCTAACTCTTTTAAAAATGGAACAAAAATGATCCACAATAAGTCTAACACAACAATATAA
CCTCAAAAGAAATGATTTGTGAAAAGATCAAAATGCCCTTAAATTTCCGGACGGATTCCTTGTCAACTGCCCAACTTTCA
AAGGGCATATCTCACTCATACTAACTCAGAATCGAGCAAACTCAGTGGCGTTGGAAAGATCCTTCTACGAACTTCGCAAC
CATAACTGGAACTACTCCTAACTCATCCTGAGCTAGAAGTTATAACTGCTCAAAGTCGGCCAAAAACTCACCTTTTTCCA
CAGCCAAATTCCAGATTTTCAAATTCTTTCGGAAAATGAAAATTTTCAAATTCCAAGCCTCTTCTTAGCTATTTCAAATT
GTCGGATGTTACAGAAACAATGTAGCAAATATTTTTCTCAAAAAAAAAAAGATTGAGCCCACTGAATGCATAGTGTCCTT
TTAAGGAAATTATTCCCGTCAAGTATCCAATGTTAATGAAATATATCCTCCTAGGATAGAACGATCTTACTCACAGATGT
ATCGGTATCTAAAACCACGGTGTTAGCGAACCACTCAACGGCATTAAAGTACACTTAGAATACTAGATTTAGTAGTAATA
GAAGAAGTCAAGAAAATTCGTTCTCTTCAAATGAGAGGAAATCCCTCAATTTATAGAAAACAAAGGGTAGTGTGAAAATG
TTCTTATTGTGCCTTACCGGAAAAGTCACTACCCTTTGGAAAAATCATAATCTTTCAGAAATGTCACAACCTTTCATAAA
AGTTTCATAACTTTTCATAAAAGTCACAACTCTTCATAAAAGTCGCAACTCTTCATTTTCTATTAACATCTTTTAAAACT
CAACAAGAGTTATATGCTCCTATAAGAGTTTGAAACCACTTGCTATGACATATGAGAGATTGGGGTGTATCTAAGTTTAG
TTAGTAAAGTAGAGGAACAAAACTAATAATTTGTGCAAAGTTACGTTCAAGAGTGTTTTAAATACTTCTGCCTTTGAATT
AATAAACAAGAATACCATGTTTGTGGCTATTCTCAATATTTCCATGAGAATCTAACCTTAGAGGGGAAACAATTATTGCT
TCAAAGAGGAATAAAGATTGGTGGTAGATAAACTAGCAAATGACAAGCTGGTCTTTATTTTTAAAATACACGTGGCAATC
CTTTATTGGACCACAATAAAGGACAAATTTTAGTTAGATCCAACCCAAGTTAATCATGTTTTGGGCCGGTTATTGATCAG
AGATAAAATTAAATTAATTTGATCAATTTTTAAATTATTAAAACCAAATTAATTAATATCTCTCTTTTATTTCTTATACT
TTGTGTGAAATCAAACTAAGATACTTAAATTGAGTCGAATGTAATAGTAAATAAAAGTATTATTATCAAATAATAGAAAA
GGATAAGGTGCCGAGAAGCTGTTTCTTGCACTAGTTTCGAGCCTTCACGACACCGTTCACATATATGCCACGAGGTCCGA
GGAGATACTTTTATATACCGTTCACATATATAGTTTCTATCAACAAATAAGTAATCACTGGATATATAGTTTCCATCAAC
AAATAACAACAATGAACATGACAATTAATAGCTCAGATTGCAGTGGTAAAAATTCAGAATCCATAAGCTTTAAATTCTGG
CTACGGACAATATATATCAGAACGTAGCGTTACAAAGCACAAAACTAAATAGACATTGATATCTACCGGACAATAGCAGC
TTGATATGCAAATCAATCCATCTACAAAGCGGAACCTTTCATCTCAGTACAATGGTTTAGCTTCAACTGATGTCTCTTCT
GACTAGAAGTTCACAAGTCCGATGGATGATTCTGTTGCTCGGAGATCACATCTAGGTGGATGGTATATAAAGATGAAGTT
AAAAATATG
>mtp_6457.scaffold_6
TATACAATTTTCACTTGTCATTTTTATATCAAAAGTAAAAAACATATTTTTGTTTTCACATTTTACTCTTAACATTAAAA
CTTATTCCTCATATCTCAAAATGTAGGAATATATATATATATATATGTCATTATTTCTTAAGGGATATATATAGTGTAAA
TTGAACAAGTAATAATAAATCGAGCGAGTACAATAATTTATTCATATAGTACACATGAATATTTAAATTTTAGATAAACA
AGTATTGTGTCATTTATTACCTAGACTAGATAAAATTTTGGAAGGTGAGAAGGTGGTGGCTATTATTAATTATTAATTAT
AATATAAATATGGCCTTTCCATGAATGCAAAAGCCAAATGTCCTTTGCAATTTCCTTAGAATTACATAATTGTCCTTTTC
TTTTTGGTACTTCCTCCGTTTCACAAAGAATGATCTCCTTTTCTTTTTAGTCTGTTTCAAAAAGATGATCTCTTTTCTTT
TTTGGTAACATTTTAATTTCAACTTTCCACGTGACATATTTAAAGCCACAAGATTGAAGGGAAATTTAGTACATTTGACA
TACTTTAATCTAGTACCACAAGATTCAAAAGTCTTCTTTATGTTTTAAAATTTTGTGCCAAGTCAAACCAGGTCACTCTT
TGTGAAACGGAGGGAGTATATGTTTTGAGTATGCTATTGTTAATTTTAGGACTTTTCTAGTAGATAGGTATGATAAGAGT
TGTGACCCTAGCATGTAGTAATGTTTTGTTTAATTGATATTGTTATAAAATATGTTTTTTTTTTTTCATTCCGTACTTTA
AAAAAAATATTATTTTCAATTTGTTATCATACGTCTTTTAATCTTAACTTCAGACGTGCTGACTAAGCGTGAGATAGACA
AAAAATTAACTAATATTCACCGAATTTTTAGAAATATTCTAAACTAATGTGACCCTTCTCGAATCATGCTAACGCGAGAT
ATTTAACGCGCCCCTCTTTTCCTCTTTAAAGTTTTAGCTACATTTTATGTAACAATAGTCAATATGTTATGAAAAATTCA
CCCATTTCCTCATTCAAACAACATTCATTTTTCAAATTTACATAACAAATTGAAATGCACTTTGTTGAAAAACTAATTAT
ATATAAAGAAATTTGGAAATTAGCAAGTGTTTTGGTCTTCTTGATCCAAAAAATAAAATTATGTGACTGATTATGTCACG
CCCCGAGCCTACACCCTGGGCGGGACCGGCACTCGGAGACCATTGCTGGCCCCAAGCGAACCCTTGGCCTGGCTTTCTTA
ATTCAGCGGAAACCTGACTCAATAGAATAACTCAATGCCATGCAAAGACATAAACAACTTAACTGATACAAATATGGCCC
CAAAGGGGCAACTCGAGTCTCAAAATAGAATATTTACATATACATACATATACATGGATGAGAGACTCAAAACTACTGAC
TGACTGACTGTCTGACTGTCTATAAAGCCTCTAATATACTGAGATGGATGTGGGGACAGACCCCGCAACATCCTAATAGA
ACAAAACTAAGTACACAAAATAATTGAGTCCTCCGGGATGCAAGAAGGCTCACCACAGACTCTGGAGTGCTCAGCTGGAT
CAACGACGTGCAGGATGCTGATCCAGGGTACCTGTATCTGCATCATAATAAGATGCAGGCCAACTGGTATCAGTACATGG
AATGTACGAGTATGCGAGCTGGAACTAAGCAACAAAGGCTAGCAGGAGATCTGGAGATCTGGAAGAAACTGAATAGCTTA
CCTGGCTCAACTCAACTCAACTTGACTGACTTCTTTCAATATAAGGCAATTTAAAACAAATGCGATATAAGGAAAAACTG
TTTAAAACTTGCTATAAACTCTGTGTGTATGCAAAGATACAATAAGCCTGAGATGTATATAGAAATACAAATGAACTGAT
GTATATAAAATACAATACTTTCTGTGTATGAAAATACAATAACTGCTGTGGGAGTTTCTCTAACCGACAACCATCACATA
AGAGCTATAGTGATGATACAGCGATCAACCTCACGCTGCCAGAGCATCCTATTCCCGGCCAAAGGTATAGGACCTGAACT
GCCTAATGGATCCACTAGTCTAATCTGAAAAGGATTCATCTAAAAAGTATGATCCTTTTCTACCCATGATGGCTAACATG
GTTCTATGGGGCTGTGGGTTCTTTGAACGCTCCCCCAATTCGGTGCTCGATACTACTCCCAAAATGTACTGGCTCTTATG
TTTTTAAAACATATTTATTCCTGCTGATATGAGATAATTACTCAAAAACTTGCCCGAAGGCTCTTTTGGAAATCTCAGTT
TCCAAGCTTGCTTCATTTAGGAAACGATAACTCTTTTCTGAAAAACTGGCCCGAAGGCTCTTTTGGAAATCTCAGTTTCC
AACCTTGTTTAAATGTGAAAACATTTCTTTAAAAACTTCTTTGGGAATACATAGTTCCCTAATAACTTTGAGAAATGAAC
TCAACTTTAAACTCTTTACTTGACTTGCAACTTGAGCCTTAGAATGAAGTAAAAACGTTCATTAAAGACTCTCGAACAAC
TTTGAAAACTTGCTTGAACTAACTTCTTAACCTTGCTTGACTTGACTCTAACTTCTCTTTAACTCGATTCTAACTCGCCT
TGAATTGAATTATAGATTCAAGGGATATAATCACCTGTTATGAATGAGTTCTAAACATTTAGATGCAACTTGAAGTGTTG
GAGACAACTTGGAAACATAGGTACAATAAGAAATGCAGAAACATGGCCTTGACGGAAGTGATCTACGAACCGTAGGTCCA
TTCACGGTCCGTAGGTGACGACCGTAGATCAGCAGGCAAGGTATTTGAGGACAATTCAGGAAAAATGGCCAAGTGTGGAA
CCACGGTGTCCATCGACGGTCTGTAGATCGATCTACGGACCGTACTGTTGATCCGTAAAATGATACTGTGAGGGTTCTAG
TACCTGAATTTTGAGAATTCTAAGTGTGGGGCTACGGAGGGGATCGACGGTCCGTAGATCGATCTACGGACCGTACCTCT
AGTCCGTCGATTGCTTCTGAGAAACTGACTATTTTTGGGTTCCTCCTTTTCTCCAGCTCTAAACCCTCCCAAAACAAGGT
TTCAGCCCATACACTTGGAAGCACAAAAATCCCTCAACATACCATAGATTACAACTCAAATACCAACCAAACAATACAAC
TATCAACTTTAACAACTAACAACCTTAACAACAATTCCAACAACTTCAACAACGAATCCAATCCTTCCTCAATAAATAAA
AGGGCTAGGTGTGTGGGGGAAAGGATCACCCAACACTAAAAGCTCACATACCTTGGTAGGGATCACCCCCGATGAAAATC
CATGATGATCTTGACGGAACTTGTTGATATCCTCGATTTCCTCTTCTTCTCTTCTTCTTCTCTTCTTCACTCTCAAGCCC
TAGCCTTCACTCTCTTAAAAATGGAACAAAATGATCCAAAGATCAGCCCTATACAACAATACATCCTCAAAAGAAATAGC
TAGGGAAAAGACCAAAATGCCCTTAATGATTCCCGGACGGATTTCCTTGTCAACTGCCCAACTTTCAAAGGCCATAACTC
GCTCATACGAACTCGGAATTGAGCAAACGCGGTGGCGTTGGAAAGATCATTCCACAAGCTTCACAACCATAACTGGAACT
ACTCCTAACTCATCCTGAGCTAGAAGTTATGACTGCTCAAAGTTGGCCAAAAAATCACTGATTTCCATGCTTAGCCAAAT
TTTCCAGATTTTCAAATCCTTTCCAAAAATTGAAAATTTTCAAATTCTAAGCCTCTTCTTAGCTATTTCAAACTGCCGGA
TGTTACAGATTACTTCCATAATTTGTGGATTTTATCTGGAAGAGATTAAGCAATTCATTTATAGATACCAAAAAAAGGTG
GCATAAGGAAAGCCAATTAGGTAAAAAATAAGTCGATGATAACAATAAAAATAATATTAACAAACAAATAGTAAATAAAT
AAAATAATAATAATAATAATAATAATAATAAATAATAAATAATAAAAAATCAATAGCTTGGAGAAGAATCGTAGAATTCA
TTTTCATTTTTTCGGTTGAAAAAAGGGCCAACAATGCCCATTAATCATCAAAAATAGAATAAATTTTGAATTTTGGTCTC
AAATATATTCTTATCGTACTTTTTCCGCATAGCATTTATGAAGATTTTTTTTCTAATTCTTCATATATATTGTCACTTTA
AAAAATAGAAGTGAGTATCGTACGTACACAAGTTAATTTCTCAAATGGTCATTTAACTTTGAAAAATTATGTAATAAAGT
CACTGAATTTTGTTTTGTATCAATAAAATCACTCAACTTAGATTTTTATATCAATAAAATCTTCCAACTAAATTTATTAT
TAAAATAAATTTGACATGGCAAAATTATTTTTTATACCATGCTAATTTCACTTTTAAATTTTTCTTCTAAAGATAAAAAT
AAATAATTAAAAACAAATTAAGCCCTTGCTTTTTCATTACAAAACGTAAAATCAAAGTCGTAATCCAACTTATTGTTACG
GACTCTAATTACAACAAATCCATCCAACAAAAATGGATTATTACAGAAAGTCCGCACATTGATGAATTATTTTTTAGTAA
TTTAACTACTCCTAATTATTCACGTGTATCAAAAATTTGTACCATATGCATTACTGACAAAATGGACGAACAGGTGCATT
GTTATAGTTTTATAGGAACGAGATGTGTTAAACTTGATTCTTCTCAGAAAGTCACATGTATTTACTTGAAACACGTGTCT
CGCCACCTTTTCCTTTGATGTTTAATCTCTATATGGAGCTTTGAATTTCTTTGGTATATCTGGTTACATGGTCATGCATT
TTCAGGTTTTCATTATTCACTTCCTCCCTGATTTTCTATTTTGTTATGCCCGTATTCTTCTTCAGACCTAGATTCCCAAT
CTCGAGATTTTATCTACCTTCATCTAAAATTTCTCAAGGAGTGGATTCTTTCACATAATACTAAAAAAATTAGTAGTTTT
ACGGTTGAGCTTGTTCTTTAATCTCTTCTTGATTTTTTTTTAAGACAAAAAGCCTCTAACTACTGGTAATGGACTGACAG
TAAGATTTTCCCCTCTCTTTGTTAGTGTAACTTATACATTCATTATACATAGTTTTGTTTTTTATTTACTAACTAATTCC
TTTTAAGCTTCCTACTTATTTTGCTTTCTTTTGATAAGATTCTCAGGTTGAGGTTTGATGCTATCTCTGTTATGATAGAA
ACGTGCAAATGCATTTCCATATATAAATAAGCTGGTGACCTTTTTTTTTTTTCAAAAGGTATCTTTATTCCTTCTCTATT
TCTCTTTTTAACATGTTCCGTTAAATTTGATAAATTTTTCTTATGTTTTCTTGCGATACACGTTGTTTGAAGATTTCCAC
TTTTATGAAATTATTTTAATAATATCTGGCTAGAGGGCTCCGGGTTATACTAATATTAAGTTAACTATTTTTATGAGGAA
AACTTCACATTTGATTAATTGACTGAATATGTTTTCTATCATGATTTAATTTCTGCACACTTTTTATGTTTCATGATTTT
CTTTTTTTCCTATGTATTTTATAAATAAATTTATTTGTTGGACAAATTGCAGACAAAGAGACAACCTGATCCTCGTGTAT
CAATTGCAGTAAAATTATGAATGGAGACTTTTGACACTATCAGTTACGAGAATAAGTTGTGCTCCTTAAGAAATGAAGGA
GATGTCCTGGATCTTATATCTTTAGCAAGAATGTTAGTTCTGAATGTTTCCTCTTTAATTTAGGGTTGAATTAGCATCTG
ATAAAGTTAACTTTGATTTGGCATTTTAGTACAGTCAGCTAAATGCACATTTGTAAGCAGGATACCTAAGTTAATTTTTA
TTGACTGCTACTCTTATACACTCTATTAAGGCATCTACAGCACGCCAATGAGTTCACTAATATGGTATCCATATGCTAAT
GGTCTAGCATCAGCTCAATTAGCTTTATATTGTTTGGTGTGTTAGTTTTTCATTATTTTCTACTGTCCTTCGCGATCAAA
TCATTCAAAATTAACCATTTCTAAAAGTATAAAATGTTGGGCCCGTGCTGCCTTTCTAGTATACAATACACACATATAGT
TTCCATCAGCAAATAACAACAGTGAACATGACAATTAATAGTTTAGATCACAGTGATAAAAAATCAGAATAAATAAGCTT
CAAATTCTGTCTGGCTCCGTCTCTGACAATACATATGTATTCAGAACGTAGCGTTACAAAAGCATAAAACTAGATAGACA
TTGATATATTCCGGACAATAGCAGCTTGCTGATATGCAAATCAATCCACAAACCAGAACCTTTCATCTGATGTATCCTCT
GACTAGAAGTTCACAAGTCCATTGAATGATTCTGCTGCTCGGAGATCACATCTAGGTGGATGGTATATAAAGATGAAGTT
AAAAATATGAAAAAGATGAAGAAGGTCAGGAAAATGAATGAAGTACACCGCGAAAGGAAGTAGCTAGCTAGAGAGAACTC
AAAAACAATAACGTTATATAAAAATGACATTGTTGGTTAAATTATTTCTTGACAAGTATGTTGTCGATGCAATATGCATG
TAGCACAATTGGCATAGCTTAAAAGTTATGTTACCGATCAATATTTCCCCCAGAAAAGTAGGAGTATGGTGTGCGTACAT
CCTATCTTTTCCAGACCTTAATTACTTGTGGGATTACATAACATTGTTTATTCTGCACACCTGAACTTTAATATGCAAGG
AAGAAATGTTTTTTTTAATATGCAAAAACATGACAATAATGAATGAAATCACTTACCATCATCATTTGTCTTTCTTCGAG
ATATCAACTTGGATCGAGATCCCATAACATTCTCGTAATTCTTCTTTAATCTTCACAGCTGAATTGCAAACAGAATCACT
TTCTTCTTTAATCTTCACAGCTGAATTGCAAACAGAATCACTACAATCAATAACTTTTATCAATCGCAAAAACAAAGTTT
CTGCAAAGGTACCCGGGATCTCTTCAAGCTTGGAACAACTTTTTACAACTAGACATTCAAGGTGAGGAAATGAATACTCT
GAGCAACTCCACTTGGTCATAAAAACACGATGTAATTTCAAAAACTGGAGATTTCCAAACGTGTAATCACTGAGATCCCA
ATGCTTTTCCCCGGCAAAGTATATCTCGGACAATTTAAGAGTCTCAAGGTATCGCAATTCTGCAATACTTGAAACTAATT
CATCCGTTAGGAAAATTTCACTGAGGGACAAACACTTGAGACGTGAGGGGAAAATATTATTCAAATTCATCAATGCAGAG
CTTGAGTAATCAGAAACATGATCTCCAAATTCATTAATGTGGAGCCTGAGTTTTTCAAGATTTGGAAACTTATCCCAAAA
CTTTCGAGTCATGTCAGCCACGGACATAGAACACATTCCAAGAGTCTTCAAGTTATCTAACACAATATCATCTTCTTCCC
GTATTGTAATGGGAAATTCGTTTATATCCACATGCCTCAACTTTGACATTTTCCATATAGCAGGGGATATCATTATATAA
GATGAACGAACCCGCAAAGTTTGTAGATGAAGTAGGTGTGACACCCATTTGCAATCAAATGCTTTAACAAAAATTGCAAG
GTACCTCAAGTGAGGGAATGACTGAAATGTAGCAGCCAAAGAATTGTCCAAGTAGATATCCAATAAATGTAAAGCCCGAA
CAAGTCTTAAGTTCTTAAGCAAACGGAAAGGATTCTTACGGTCCAATATACTGAATCTCGGATGAACAATGAACTCCTGA
TCACTTTCCTTGAAATCACTTGTCATAGTACGGTCATGTATGTACATGCATAACCTTTGTTCTTCTGGTTGATCATGTGG
ATAACTATACGGCACTATGAGCTGCATGAACTTTTCTTCTGTAATTTTTCTCAAGCAAAAGTCACGAACTTGATCAAGAA
CCATGCAGGATTTCATTTTACCATTGAATCTTGTTGTAGAAACCACTACGAGGTTTCTGCCAACAAGATCACGCAAGCAA
ATATCTGATAATTCTTCTAGCTTCAACGTGTCAATGTTCTGCACAAACTCCTCAGCTATCCACAATTTGAGTAGATCAGA
CACTGGAATTTTGTAATTTTTAGGAAACAATCCCATGTAGAGAAGGCAAGGCTTTAAATGGTCCGGTAAATGATCATAAC
TTGATTGTATCGTCCTCATGCTCATCTCCTTGTCGGAAACATAAGAACTTACATCATATGCAACCTTAAGCCACGAAGAC
GCTTCTCTTTCTCTTGAAAGAGTTTCAGCAATCATGATAATCAAAGAAGGTATTCCTTTACATTTTTTGGCAACTAGTTG
TCCTACATTGACTAGCTCCAAAGGACACGAGTTCCCTCGTTGAAATACTTTCTTCTGCAATAGTTCCCAACTCTTTTCAT
CTTTTAGAAATGGAAGCGAATAAGGAACACTATTCCTCCTCATATACATAGCCAACTCTTCATTTCTAGTTGTTACCATT
ATTCTACTTCCATTATCACGATCAGGGAAACATGCTTGAAAATCATCCCATGCCTGGACTTCCCAGATATTATCTAATAC
AATAAGATATCTTTTTCCGTATAGACACTTTCGCAATATGTCTTCAGGATAATCCAAGTTAGAACGATGATCATCTGTAA
TTTGTTTTAGAATCTGAAGTACCAACTCTCTCCTATCATATGTTTGTGAAACAGAACACCAAGCTCGAGCATCAAAATGA
CAAATAATAGAATGACTATTGTATATCTTTCTAGCCAGAGCTGTTTTCCCTAAACCAGCCATTCCAACAATGGAGGCAAC
GTCCAGCTCCCTTCTTCCTCTTAATAAATACTTAGTTATATTTTTTGCATCATCATCAAACCCCACTAGTTCTTCGTCTA
TTGATGGATAATAAGGTTCGATGCAAGACTCTTCAGTATTCTCCATATAATTAGCTTTAACGATTGTTGGAAAAAAATCT
ACATTAACAAAAATATACTCTAATGATTAACAATGCCACATCTAAAGTCATATGAATATGAGTATAAATTTTCCATTGAT
TCACAGTGGAATTTTTTAAATTTCTCTAGTAGTGAATATATAAATTTTAGTTATTTTACTATCTCTCTGTTTTTGTTATT
TCCTAAGGAAAAAAATTTTAGAAGTAAGGATTATGCAAAACATTTTGTTTCTTATTTTTTAACTATTCATGAGAGATTTC
TAGATCTGATGAGTCTAGACTATATTGTAAAATTAGACATGAAAATTGTGACAAATAATCAAATGAGAAATAACAAAAGG
AAAAAAAAAAACCTGAAAATTAGGAATCTGACCTTAGAGGGGAAACAGAGAGACCAACAATTGCTTCAAAGAGGAATAAT
TAGAAAAAATAAATAAAGACTGATGGTAGATGAACTAGCAATCGACAAGGTGAACTTATTTTTAAAAAACACGTGGCAAT
CCTTTATTGGACCACAATAAAGGACAAATTTTAGTTAGATCCAACCCAAGTTAATCATGTTTACACCAAACATGGTAGGT
GAGTTTTACATGTTTACCAATCAGTTTGGGTCGGTTATTGATCAGAGTTAAAATCAATTAATTCAATCAATTTTTAAAAT
ATTTAAACCAAATCAATTAAAAAAAACACTCTTTATTTCTTATATTGGAATCAAACTAAGATACTTAAATTGAGTCGAAG
GTAATAATAAATTGTGATAAGAAATTACTAGAGATACTTTCATATACGATTCACATATATAGTTTCCATCAACAAATAAC
AATTAGCTTGGCCTCTTTAACGATTGTTGGAAATAGAATCTACATTAACAAGAACATACTCTAATGATTAACAATGCCAC
ATCTAAAGTCTTATCAATATGAGTATATATGTTCTATTATTATAGTCAAACAAGACATGAAAATTGTGACAAAACAATCA
AATTAGAAATTAAATAACAAAACAACAACATACCAGAGTAGAGTTTACGCAGATCTTATCATTACTTTGGAGAGGTAGAG
AGACTGTTTTCAAAAGATCACCCTCGGCTCAAGTGCATCAAATCTAAGTAAAGGAAAAAGAATCTTACAAATACAAGTAT
ATATATATATGTTCCATTACTATAGTAAAACAAGACATGAAAATTGCGACTAACAATCAAATTAGAAATAACAAAACAAT
AACATAGTCGGAGTAGAGTATACACAATTCTTATCACTACTTTGTGGAAGTAGAAAGACGGTTTCCAAAAGACCCTCAGC
TCAAGTGCATCAAATCTAAGTAAAGGAAAAGGAATCTTACGAATACGAGTATATATATTCCATTACTATAGTAAAACAAG
ACATGAAAATTGCGTCAAACAATCAAATTAGAAATAACAAAACAATAACATAGTCAGAGTAGAGTATACGCAGTTCTTAT
CACTACTTCGTGGAAGTAGAAAGACGGTTTCCAAAAGACCCTCAGCTCAAGTGCATCAAATCTAAGTAAAGGAAAAGGAA
TCTTACGAATACGAGTATATATATTCCATTACTATAGTAAATTAAGACATGAAAATTGTGACAAACAATCAAATTAGAAA
TAACAAAACAACCACATATCCGATGAAATGCCACCAAGTAAGCTCTGGGAAGAGTAGAGTGTACGCAGCTCTTACCACTA
CTTCGTGGAGAGTACATCAAATTCAAGTAAAACAAAAGGAATCTCGTATAGAGTTGATCTAATCTAAGTTATTTTAAAAT
TTAATCAAATTAACTTCTAAAAAAATAACAACAAAGTAGCACTTAAATTTGTTGACTCATTAGAAAGTAAAATAAAAGGA
AAATAATAGAAAACTAAAAAGGAATCTCACCTTATAGTGGAAATAGAGAGATTAATAATTGCTATATGATTGTGTTAACT
CTATAGTTTCCCTCTTAGGAAGAATTGGAAAAGAAGTTTTGTGGACTTTAAATCTTGAAGAATGAATACTGATGGTATAG
GAGAAAGATAGATCTAATAATTGAGAAGGTTGACTTTATAAAAGAAGTTAAAAAGTTTTGGGATAAGTGAAGTGAAATGA
AAGAGCTTTATGGTGCAAATTTTAGTCACAGTTTTTAAAAATATTTAACTTACAAAGCCATCAACTCAACTTGTGTTTTT
TCATGAAAGGCCTATCAACTAGTTCGATAAAGGCTTCTTTGTTCTGTTTAGATGACTTCACCTTTTGCACTATTACATCT
TTCTTCCAATTTATCATCTGGTGTTCGATATTTATATTGATGTTTTTATTAATTTGAATTTGTATCATGTAAGGTATTAG
AGATCACTCAAACTCGAGAATATCTATACTTAAGAATGAAGGAATATTAATTCCTATCCATCCCACGACAATCTAATAAT
ATAAAATTTAATTGACATTGTTAGTGTACAAAAAGTTAAACTCATACAATCATATGGATAGACATAATTTGAAAGAGACA
ATATGCCTTAGATTTTTAAAACAAAATGGGAAAGTTAAAAATTAGCAATATTCATATTCAATCGGGAGTTGTAGTGAAAT
GGATAGAATTTTTCTACCTTTAATCAGAGACCTCAGCTAGTTCAAGATCCTAAGTATATAAAAGATCATGTCAGGGAGAA
CTTCACCCCTTAAATATGTCCTATGCGATAGAAATCTGAATTAGTTGAAACCTCAACACAAATATCGAACACTAAATTAT
AAGAAATAAAAAAAAAACAATCCATGTTAAAAGATTATACTATTGGTTTTGCCCTTAGGCATAGAGACAAGAAGTAGAAG
AGGGGTACATTGGCCATTTGGAGGGGGGGGGGGTTAAATAGTGTAGGATATGCAGAATGTACAGTATTTGCCAATGTAAC
CTTTCATAGGAGAACACATAAAAATGGAGAGAGAAATGAAAGGAGGAAACAACTATGAGACATATGAAGTGACAAGGCCT
TAAAAATACAAATTGGGAATCTAGCATCTTATTTGGTTTACTATTCAATTGTCTTTTCCCTTCTTTTTTTTTATCCCAGC
TAGTAATTGTTCTCGAAGACTATTGTATCTTAGTTAATAAAAAGATAGAGATTATACTTTAAGATATAAATACAGGTAAA
ATAATTAAAACCTCTCCTAATTAATATCATCTCCGTCCCAAAGTAAGTATCACCTTTTAAAAATTCAAGACAAAAATTAG
TACGTTCTTCCAACTTTACCTTTATACTTCATTTTTTTAATAATGTTCAATTCTGAAGAGACATTTATTAAACAGAAATA
CTCTAGTTTAGAAAATTACACATCATATGTACTAATTTCTTAATCAACGCGTGAGTTTTGCTAAAACGACACCTTTTGGC
ATGATAACTATACTTTCTTAGGGAACATGTTAAAAAAGAAAACACGACAAATAATTTGAGATAGATATATAATGGAAATT
GTGTATTATTCAAAATGGTGTGTACCAAAAAGTATAAATAGTAGTATGTATGGTAGAGTATAGACAGACAAGAAAACCTA
GAATCTTTGCCCCCTCCCCCACACCCCCACCCACTCCTCTACTCCCCTTAGCTAAAAAGAAACAAAATCCTAGCATAAAG
TCCCCAACCCAAGATCACCTATTGTTACTATTACCCTTTAGTCATAAACTCTTTAAAAAAAAAACTTTAGTTTATTTATA
TAGCCGTTGTCTCCTCCTCCTCCATAAAATTTCATAGATCACTAGATTTCTAACCATGCAAAGTAGTCATAATAATTCTA
TCACATATTTATCTTCTAGTGATCAATTAGTTGAAGATGATCAACTTTCCACTGTCCTCTCTCTTGGTCCTCCTGGCCAA
AAAAATAGTACAATTTTTCATGACTATTTTTCTTCTTCTAGTTGTCATGAATTTCAAAGTTATAATAATCAAGAAAGTGT
CACTGTGGCTCTTCATATTGATTCATCAAGTACAATAAGTTCAAACAACAACAATAATCCTAGTAGAAACAAAGGGGATC
ACAATAGTAATAATAATAATATTTCACTAGTAAATGGACAATATTGGATTCCAACTCCTGCCCAAATTCTTGTTGGACCT
ACTCAATTCTCTTGTGCTGTTTGCAACAAAACTTTCAACAGATTCAACAACACGCAGGTTTAGTTTTCTCTCTCTCTCTC
TCTCTCTCTCTCTCTCTCTCTCTCTCTCTGTATATATATATATATATATATACACACATTTATTCATGTTGAAGATCTTG
TATGTGCAATTTTAGTTACATGTGACTATATATTAGGGTTGTCACTTGTATATAATGTGTTTGTGCTAATAGGGTAGAGC
TAGAGTATAGTTTACGTGTTCAAACTCATAAGTTTCTTTTCAAATTTTGTATTTGTCTCAAATTTTGGCTCTGCCTCCGT
GTGCTAATTGCTCATATATAACCATGCATACTCTTCTCTTACATGCGGAGGCAGATTCAGAATTTTTAAGATTTCTATAT
TTTTTTTTAAAATGTAGGTTCATAACTTAATATTTATACTATTTTCTTGAATTTAATTTCCACATATATAATATTTCCAC
ATATGTAGGTTCATGACATTGAACTTCTTGAATTTTGTCTTTTTATTGTCTCATATCTATGTACTTTTAGTCAAGTTTCA
AGTGACCTAAATTTCCAACTTACCAAAAATAGGCAAGTTTAATTTTGCTTGGTCCAACTTGTTAAATGTTACATTTTTTT
CCTTAAATTAATTTACTCGTGACCCTTTTTTTTTGTATTATTAGATGCATATGTGGGGGCATGGATCACAATATAGAAAG
GGACCAGATTCACTTAAAGGGACAAAACAAGCTTCATCAATGTTAAGGTTGCCTTGTTATTGTTGTGCTGAAGGTTGTAA
GAATAACATAGATCATCCAAGATCAAAGCCATTGAAAGATTTTAGGACTCTTCAAACACATTATAAAAGAAAACATGGGC
CTAAACCATTTAATTGTAGAAAATGTGGGAAGAATTTTGCTGTAAGAGGAGATTGGAGGACTCATGAGAAAAATTGTGGA
AAAGTTTGGTTTTGTATTTGTGGTTCTGATTTTAAGCGCAAGAGGTCACTTAAAAGATCATGTTAAAGCTTTTGGTGATG
GACATGCACAACATAGTGAGAATTCTTATTATCATGTTGAAGGAGATGAGGATGAGGAAGAAGAAGATGATAATGATGAA
GTCATGGAAATGAAACTTTAGATTTATAAAAAGGTATGCAGTTCAGTGCAAGAAGTATCTCGTGCTCATGCAGAGCTGTA
GATAGTGTCGCATCCCAAGGAGTGTAATGCAGACAAATAGCTAGAATGGGAGTGACTAATTAAAGAAAATTTGAGATTTG
ACTAGGAACTTTCTTTTTTTTTTGACTTCTTTTGATAGTATGTATTTGTGTGCATATGTTCTCTAGAGGGGCAAAGATGA
TGAACAAATTAAGAATGTAGCTAGACCATGTTGCATAATTTGATTGAAGATTTGTGTAACTCTATTAGCTTGTCAATTCA
TGTGTTTGGTATAGTTAATCTATATCAATTATTCAATCAAGAGGTCGAATGGTCAAAGTTATACCATTCGAAGAATGTCC
AATTAAATTCCTTTCGTCAAAAAATTACATTCAGAAAATCATTGTTAGAGTTTTTGGAGATGGACATGCACCACATAATG
GATATAGAATTTATAAGCTCACAATTTTGATTCCGTCTATGACTAAAAAGTTAACTTTAAAATATTTTCAATCATATAGG
AGTAAAATTGAACTTTTTTTATCGTATAAAATCGATCATGACCGGCATACAATGTCGAATCATAATTAACCACATGTGAT
GTTTCTAAATTTTCTAACACCTTGGAGTTTTAGAAATATCATAGTACCATACAATGTACTAATCCTCACTAAAAATTGCA
CCAATTGTGTTTAGACAGAATACATTGATAATAGTGTGAACTTATTGGTAAATCTTATTTAGACATTTGAATAATGACTT
GTTTTACTTGAAAACTTGAATATGTACCTAAAAAAGTGTTTCTATATATTAAACATTTTTTATTCAGATTTTTGAAAGAA
ATTTTGCGCTTGATTTCAAGCGTTCATTAAATGATAAATTAATCACATCAAATGTGTTGTTTTTTTAATTTTATGTGAGA
AATTTTTAGGCTAAAGCGGAATGAGTGTTTGAGAATGCACACATAAACTTTTCAAAAAATTGAGTAAAAAATGTCTTAAA
TACTACTATATTATATGTTCAGATGTTCATTCAAGCCAACCATAATTTGAGTATCTAGTTGATAAAAAATAATAATTTGA
CTATCTAAACTTTAAATGAAATTTATCACTCCCTCCATTTATTTTACTTGCTATTATATTATACTAAATATACAATTTTC
ACTTGTCATTTTTATATCAAAAGTAAAAAACATATTTTTGTTTTCACATTTTACTCTTAACATTAAAACTTATTCCTAAT
ATCTCAAAATGTAGGATTATATATATATATATATATATATATGTCATTATTTCTTAAGGGATATATATATAGTGTAAATT
GAACAAGTAATAATAAATCGAGCGAGTACAATAATTTATTCATATAGTACACATGAATATTTAAATTTTAGATAAACAAG
TATTGTGTCATTTATTACCTAGACTAGATAGAATTTTGGAAGGTGAGAAGGTGGTGGCTATTATTAATTATTAATTATAA
TATAAATATGGCCTTTCCATGAATGCAAAAGCCAAATGTCCTTTGCAATTTCCTTAGAATTACATAATTGTCCTTTTCTT
TTTGGTACTCCCTCCGTTTCACAAAGAATGATTTCCTTTCCTTTTTAGTCTGTTTCAAAAAGATGATCTCTTTCCTTTTT
TGGTAACATTTTAATTTCAACTTTCCACGTGACATGTTTAAAGCCACAAGATTGAAGGGAAATTTAGTACATTTGACATA
CTTTAATTTAGGACCACAAGATTCAAAAGTCTTCTTTATTTTCTAAAACTTTGTGCCAAGTCAAACCAGGTCACTCTTTG
TGAAACGGAGGGAGTATATGTTTTGAGTATGTTATTGTTAATTTTAGGACTTTTCTAGAAGATAGGAATGATAAGAGTTG
TGACCCTAGCATGTAGTAATGTTTTGTTTAATTGATATTGTTATAAAATATGTTATTTTTTTTCATTCTGTACTTTTAAA
AAAATATTATTTTCAATATAATTATTTGTTATCATACGTCTTTTAATATTAACTTCAGACGTGCTGACTAAACGTGAGAT
ANNNNNNNNNNNNNNNNNNNNNNNNNNNNNNNNNNNNNNNNNNNNNNNNNNNNNNNNNNNNNNNNNNNNNNNNNNNNNNN
NNNNNNNNNNNNNNNNNNNNNNNNNNNNNNNNNNNNNNNNNNNNNNNNNNNNNNNNNNNNNNNNNNNNNNNNNNNNNNNN
NNNNNNNNNNNNNNNNNNNNNNNNNNNNNNNNNNNNNNNNNNNNNNNNNNNNNNNNNNNNNNNNNNNNNNNNNNNNNNNN
NNNNNNNNNNNNNNNNNNNNNNNNNNNNNNNNNNNNNNNNNNNNNNNNNNNNNNNNNNNNNNNNNNNNNNNNNNNNNNNN
NNNNNNNNNNNNNNNNNNNNNNNNNNNNNNNNNNNNNNNNNNNNNNNNNNNNNNNNNNNNNNNNNNNNNNNNNNNNNNNN
NNNNNNNNNNNNNNNNNNNNNNNNNNNNNNNNNNNNNNNNNNNNNNNNNNNNNNNNNNNNNNNNNNNNNNNNNNNNNNNN
NNNNNNNNNNNNNNNNNNNNNNNNNNNNNNNNNNNNNNNNNNNNNNNNNNNNNNNNNNNNNNNNNNNNNNNNNNNNNNNN
NNNNNNNNNNNNNNNNNNNNNNNNNNNNNNNNNNNNNNNNNNNNNNNNNNNNNNNNNNNNNNNNNNNNNNNNNNNNNNNN
NNNNNNNNNNNNNNNNNNNNNNNNNNNNNNNNNNNNNNNNNNNNNNNNNNNNNNNNNNNNNNNNNNNNNNNNNNNNNNNN
NNNNNNNNNNNNNNNNNNNNNNNNNNNNNNNNNNNNNNNNNNNNNNNNNNNNNNNNNNNNNNNNNNNNNNNNNNNNNNNN
NNNNNNNNNNNNNNNNNNNNNNNNNNNNNNNNNNNNNNNNNNNNNNNNNNNNNNNNNNNNNNNNNNNNNNNNNNNNNNNN
NNNNNNNNNNNNNNNNNNNNNNNNNNNNNNNNNNNNNNNNNNNNNNNNNNNNNNNNNNNNNNNNNNNNNNNNNNNNNNNN
NNNNNNNNNNNNNNNNNNNNNNNNNNNNNNNNNNNNNNNNNNNNNNNNNNNNNNNNNNNNNNNNNNNNNNNNNNNNNNNN
NNNNNNNNNNNNNNNNNNNNNNNNNNNNNNNNNNNNNNNNNNNNNNNNNNNNNNNNNNNNNNNNNNNNNNNNNNNNNNNN
NNNNNNNNNNNNNNNNNNNNNNNNNNNNNNNNNNNNNNNNNNNNNNNNNNNNNNNNNNNNNNNNNNNNNNNNNNNNNNNN
NNNAAACAATAATAAATAAATTAAATAATAATAATAATAATAATAAATAATAATAAAAAATCAATAGCTTGGAGAAGAAT
CGTAGAATTCATTTTCATTTTTTCGGCTGAAAAAAGGGCCAACAATGCCCATTAATCATCAAAAATAGAATAAATTTTGA
ATTTTGGTCTCAAATATATTCTTATCGTACTTTTTCCGAAGAGCATTTATGAAGATTTTTTTTCTAATTCTTCATATATA
TTGTCACTTTAAAAAATAGAAGTGAGTATCGTATGTACACAAGTTAATTTCTCAAAAGGTTATTTAACTTTGAAAAATTA
TGTAATAAAGTCACTGAATTTTGTTTTGTATCAATAAAATCATTCAACTTAGATTTTTATATCAATAAAATCTTCCAACT
AAATTTATTATTAAAATAAATTTGACATGGCAAAATTATTTTTTATATCATGCTAATTTCACTTTTAAATTTTTCTTCTA
AAGATAAAAATAAATAATTTAAAACAAATTAAGCCCTTGCTTTTTCATTACAAAAAGTAAAATCAGCGTCGTAATCCAAC
TTATTGTTACGGACTCTAATTACAACAAATCCATCCAACAAAAATGGATTATTACAGAAAGTCCGCACATTGATGAATTA
TTTTTTAGTAATTTAACTACTCCTAATTTTTCCTTCTTAAAAATCATAACAAATTACAGTATTTGATTTACATAGATAAT
AGGAATTTTTTTTTTACATAAATAAAATTATTTAGATTAATTATTATTCTTTTTGGGTACTTATTTAAATTAATTATAAT
GAAGTATTAATTTTGAAACATTTGTTTATTATTATTTTAATAATGAATATGACATAAAAATATTAATAATAAATTTAGTT
GAGTGATTTTATTGATACAAAGTTCTAAGTTGAGTGATTTTATTGATATAAAACAAAGTTTAATGACTTTGCTAAATAAT
TTCTCAAAGTTGAGTAACCTTTTGAGATATTAACTCGTACGTACACCTATTGTGTTGAAAGATTAATATCACTATATTAT
ATGTCTTGTGGTTCGAGAAAAAAAAAATCTTCTGATATTTAAACCCTTAAGCTAATAATCCATTTTTTTGGTGTTAAATT
ACAGTTTAATTTGGCGATTAGTCTAAAACCATAGCATTATAAAAAAAATATAGATATTAAAATGTAGTATAACTAGACAT
ACTTCACTATCATATATACTTAATTTACCTCTAGTTTAAAACAATTACACATAATACCACTTTTAATTTTTATACCATAT
ATATACTTAATTTACCTCTAGTTATGATTTCACCACTTGTAATACGCCCGTCCAACAAACAAACATTCAACTCCCCACTT
CTCTGCGTTGTCCCAATTTTATCGGATGTCCCCGGAAGAACGCTCAACTCCCAACTTCGAGTTTCTTGAGGGGCATTTTT
TTTTTTTTTTTTGTAAATGATAGATTGAATTGTTTTATTTAAACATGCTATAATTTTGTGTTTCATATCAAGAGGGAAAT
ATATGTAGTAGCAAAAAAGAGGGAAAAATACCTTTCCCAATGTTAGTGACATTTTTCGTTTTTTTGAGATTCAAACTAGC
TTTTCCCAAGATCACAAAACTCTATTCTAACTCATGCATTCTCTCTGACCAAGGCACTAGATCTTCTATCTATTCGATTG
ACCCAAACCAAAAAATATTAAGGATCATATTGATATGAGAAGAATCGCAACTACTTATACTACTTCTCATATAGAGTTGA
TCTAATCTAATTTATATTCAAAGATTAGTCATATTAATTCCTGAAAAAATAACAACAAAGTGTCGCATAAATTTGTTGAC
TCATTAGAAAGTAAAATAAAAGAAAAAAAAAATAGAAAGCTAAAGAGGAATCTCACCTTAGAGTGCAATTGGAGAGATTA
ATAATTGCTATATGATTGTGTTAACTCTATACTTTCCCTCTTAGAAAGAATTGGAAAAGAAGTTTTGTGGACTTTGAATC
TTCAAGAATGAAAACTGATGGTATAGGAGAAAGATAGATCTAGTATTTGACAAGGTTGACTTTATAAAGTTACATGTGGC
ACTACTTTATTGGACCATGTTAAAAGATTATTTTTAATTATAGTGTTCTCACCAAATCATCATGATGGCGTAAAATTATG
AGATAACTTGCTGGATTAGTTATTTTGAGATTGTAGTATTATTTTACATTGAAGGTGGAATAATAATTATGAAATAACTA
ATTTTGGAATAATTAATCTCATGATAACTTATTTCCCAACTAAATTGAACCTCCCTGGCAGGAGTCTGACGTCAAAACGG
ACATTTTTTTGGATGTTATAGATCAAAAGAGACCCTCCCTAAAGACAAAAACCAAAATGGACACTTCACCTATTTGATAA
TACCTTAATATTTTCAAATTGTTTGGGTGAAGTGCCTGATCTGTAGCGTCCAAAAAATGTCCGTTTTGAGATTGGACTTG
GGAGTCTAACATTTGGACCGAACCTGAATAAAAGAAATGATGTTGCCTTTTTAACTCTTTACTTGCTTGCATCAGCTCAA
TTAGCTTTATATTTTTTGGTGTGTTAGATTTTCATTATTTTCTACTGTCCTTCGCGATCAAATGACTGCAAATCATTCAA
AATTAACCATTTCTAAAAGTATAAAATGTTGGGCCCGGGCTGCCTTTCTAGTATACAATACACACATATAGTTTCCATCA
GCAAATAACAACAGTGAACATGACAATTAATAATTCAGATCACAGTGATAAAAAATCAGAATATATAAGCTTCAAATTCT
GGTTCCGTCTCTGACAATACATATGTATTAAGAACGTAGCGTTACAAAGCACAAAACTAGACAGACATTGATATATTCCG
GACAATAGCAGCTTGCTGATATGCTATATAAAAATGACATTATTGGTTAAAATTATTTCTTGACAAGTATGTTGTCGATG
CAATATGTAGCACAATTGGCATAGCTTAAAAGTTATGTTACCGATCAATATTCCCCCAGAAAAGTAGGAGTATGGTGTGC
GTACATCCTATCTTTTCCAGACCTTAATTACTTGTGGGATTACATAACATAGTTTATTCTGCACACCTGAACTTTAATAT
GCAAGGAAGAAACGTTTTTTTTAATATGCAAAAACATGACAATAATGAATGAAATCACTTACCATCATCATTTGTCTTTC
TTCGAGATATCAACTTGGATCGAGATCCCATAACATTCTCCTAATTCTTCTTTAATCTTCACAGCTGAATTGCAAACAGA
ATCACTACAATCAATAACTTTTATCAATCGCAAAAATCCACTGTCCATAAAGGTATCCGGGATCTCTTCAAGCTTGGAAC
AACTTTTTACAACTAGACATTCAAGGCGAGGAAATGAATCCTCTGAGCAACTCCACTTGGTCATAAAAACACGATGTAAT
TTCAAAAACTCGAGTTGACCAAACGTGTAACTGAGATCCCAATGCTTTTCCCCTGCAAAGTATATCTCGGACAATTTAAG
AGTCTCAAGGTATCGCAATTCTGCAATACTTGAAACTAATTCATCCGTTAGGAAAATTTCACTGAGGGACAAACACTTGA
GACGCGAGGGGAAAATAATATCCAAATTCATCAATGCAGAGCTTGAATAATCAGAAATATGATCTGCAAATTCATTAATG
TGGAGCCTGAGTTCTTCAAGATTTGGAAACTTGTCCCAAAACTTTCGAGTCATGTCAGCCACGGACATAGAACACATTCC
AAGAGTCTTCAAGTTATCTAACACAATATCATCTTCTTCCCATATTGTAACAGGAAATTCGTTTATGTCCACATGCCTCA
ACTTTGACATTTTCCATATAGCAAGGAATATCATTATATAAGATGAACGAACCCGCAAAGTTTGTAGATGAAGTAGGTGT
GACACCCATTTGCAATCAAATGCTTTAACAAAAATTGCAAGGTACCTCAAGTGAGGCAATGACTGAAATGCAGTAGGCAA
AGAATTGTCCAAGTAGATATCCAATAAATGTAGAACCTGAACAATTTTTAAGTTATTAAGCAAACGGAAAGGATTCTTAC
GGTCCAATATACTGAATTTCGGATGAACAATGAACTCCTGATCACTTTCCTTGAAATCACTTGTCATAGTACGGTCTTGT
ATGTACATGCATAACCTTTGTTCTTCGGGTTGATCTGGATAACTATACGGCACTATGAGCTGCATGAACTTTTCTTCTGT
AATTTTTCTCAAGCAAAACTCACGAACTTGATCAAGAACGATGCAGCATTTCATTTTACCATTTGACCTTGTTTTAGAAA
CCACTACGAGGTTTCTGCCAACAAGATCATGCAAGCAAGTCTCTGATAATTTTTCTTGCCACAACGTGTCAATGCTTGAT
TGTATCGTCTTCATGCTCATCTCCTTGTCGGAAACATAAGAACTTATATCATATGCAACCTTAAGCCACGAAGACGCTTC
TCTTTCTCTTGAAAGAATTTCAGCAATCATGATAATCAAAGAAGGTAATCCTTTACATTTTTTGGCAACTAGTTGTCCTA
CATTGACTAGCTCCAAAGGACACGAGTTCCTTCGTTGAAATACTTTCTTCTGCAATAGTTCCCAACTCTTTTCATCTTTT
AGAAATGGAAGCGAATAAGGAACACTATCCCTCCTCATATACATTGCCAACTTTTCATATCTAGTTGTTACCATTATTCT
ACTTCCATTATCACAATCAAGGAAACATCCATAAAAATCATTCCATGCCTTGACATCCCATATATTGTCTAATACAACAA
GATATCTTTTTCTGTATAGACACCTCCGCAATATGTCTGCAAGATGCGCCGCATCAACATTGTTAGAATGATGATTACCT
GTAATTTGTTTTAGAATCTCAACAAGCAACTCTCTCCTATTATATGTTTTTGAAACAGAACACCAAGCTCGAACATCAAA
ATGATCAATAATAGAACGACTATTGTATATCTTTCTAGCCAGAGCTGTTTTCCCTAAACCAGCCATTCCAACAATCGAGA
CAACGTCCAGGCGCTTTTGTCCACTTATCAAATACTTAGTTATATTTTCTGCATCATCATCAAACCCCACTAGTTCTTCT
TCTATTGATGGACAGCAAAGTTCGATGCTGGAATTCTCCATATCAATTAGCTTGGCCTCTTTAACGATTGTTGGAAACAA
AATCTACATTAACAAAAATATACTCTAATGATTAACAAATCCACATCTAAAGTCTTATGAATATGAGTATATATGTTCCA
TTACTATAGTAAAACAAGACATGAAAATTGTGACAAACAATCAAATTAGTTATCTTGAGATTGTAGTGTTATTTTTTTCT
CATATATACTGAGAGTGGAATAATAATCCCGACATAATTAATTTTGAAATAATTAATCTCGAGATAACTTATTTTCCGAC
CAAACTGAATCTCATTGGGAGTCTTTAACATTTGATCGAACCAATATTTTTTTAAAAAATGACGTTCCTTTTTTAACTCT
TTAGCTTACATTAATATTTCTGCAGTTATATGTTCAATACTGCAGTTATAACCTTGAAATTTATTTAACCAGACAACACT
TGATAAAATTCTTCAATATTTATGAGACTTGCGTCTTTGGTTTCAATTTAGGTGTCTTACTTTCTCTTTTTGTATGTCTC
AAAAAAGTGTCTTTTTATATTTAGTAAATTTTCCAACTCCAACACTAACTTGACTAGTTTAAGACCACATAAGATTTAAA
AGACAACATACGCCTTTAATTTAAGATCACAAGATTTAAAACAAATCACACTTTATTTCTTGTACATACCCGTGAGCAAT
CAAACTAAGACACTTGAATTGAGACGGAGATAGTAGTAAATTGTGATAAGAAAATACTGGAGATACTTTCATATACAATT
GAGATATATAGTTTACATCAACAAATAACAACAATGAACGTGACAATTAATAATTCAGATCACATGTGAAAATTAAAAAA
TTCAGAATCCATAAGCTTCAATTTTTGACAATACATATCAGAACGTAGAGTTACAAAGCACAAAACTAAATACACAATTG
ATATCTTCCGGACAATAGCAGCTTGCTGATATGCAAATCAATTCATCCACAAAGCAGAACCTTTCATCTTAGTACTACAA
TGGTTTAGCTTCCGCTGATGTCTCCTCTGACTAGAAGTTCATGAGTAGGAGTAAGGTGTTATGTTATATCTTTTCCAGAC
CTTAATTAATATGCAAAAGCATGACAATAATGAATGAAATCACTTACCATCATCATTTGTCTTTCTTCAAGATATGAACT
TGGATCGAGATCCCACAATATAGTTCTGATTCTTCTTTAATCTTCACAGCTGAATTGCAAACAGAATCACTACAATCAAT
AACTTTTATCAATCGCAATAATATACTTGCCATAAAGGTATCCGGGATCTCTTCAAGCTTGGGACAACTTTTTATAACAA
GATATTCAAGGCAAGGAAATGATTCCACTGAGCAACTCCATTTGGTCATAAAAACACGATGTAATTTCAAAAACTCGAGT
CGACCAAACCTGTAATCACTGAGATCCCAATGCTTTTCCCCTGCAAAGTATATCTCGGACAATTTAAGGGTTTTAAGGTA
TTTCAACTCTGCAATACTTGAAACTAATTCATCTGTTAGGAAAATTTCACTTAGGGACAAACACTTGAGACGCCAGGGGA
AAATAATATCCAAATTCATCAATGCAGAGCTTGAGTAATCAGAAACATGATCTCCAAATTCATTAATGTGGAGCCTGAGT
TCTTCAAGATTTGGAAACTTGTCCCAAAACTTTCGAGTCATATCAGCCACGGACATAGAACACATTCCAAGAGTCTTCAA
GTTATCTAACACAATATCATCTTCATCATCTTCATCCCATACTGTAACGGGAAATTCGTTTATGTCCACATGCCTCAACT
TTGACATTTTCCATATAGCAGGGGATATCATTATATAAGATGAACGAACCCGCAAAGTTTGTAGATGAAGTAAGTGTGAC
ACCCATTTGAAATCAAATGCTTTAACAAAAATTGCAAGGTACCTCAAGTGAGCTAGTGACTGAAATGCAGTAGGCAAAGA
ATTGTCCAAGTAGATATCCAATAAATGTAAAACCCGAACAAGTTTTAAGTTATTAAGCAAACGGAAAGGATTCTTACAGT
CCAATATACTGAATTTCGGATGAACAATGAACTCCTGATCACTTTCCTTGAAATCACTTGTCATAGTACGGTCATGTATG
TACATACATAACCTTTGTTCTTTGGGTTGATCTGGATAACTATACGGCACTATGAGCTGCATGAACTTTTCTTCTGTAAT
TTTTCTCAAGCAAAACTCACGAACTTGATCAAGAACGATGCAGCATTTCATTTTACCATTCGACCTTTTTTTAGAAACCA
CTACAAGGTTTCTGCCAACAAGATCACGCAAGCAAATCTCTGATAATTCTTCTGGTTTCAATGTGCCAATGTTCTGCACA
AACTCCTCAGCTATCCACCACTTGAGTAGATCAGACACTGGAATTTCGTAACCTTTAGGAAACAATCCCATGTAGAGAAG
GCAAGGCTTTAAATGGTCCGGTAAATGGTCATAACTTGATTGTATTGTCTTCATGCTCATCTCCTCGTCGGAAACATAAG
AACTTATATCATATGCAACCTTAAGCCACAAAGACGCTTCTCTTTCTCTTGAAAGAGTTTCAGCAGTCATGATAATCAAA
GAAGGTATTCCTTTACATTTTTTGGCAACTAGTTGTCCTACATTGACTAGCTCCAAAGGACACGAGTTCCTTCGTTGAAA
TACTTTCTTCTGCAATAGTTCCCAACTCTTTTCATCTTTTAGAAATGGAAGTGAATAAGGATCACTAAACCACTTAGAAT
ACATAGCCACCTGTTTATTTCTAGTTGTTACCATTATTCTACTTCCATTATCACAATCACGGAAACATCCATAAAAATCA
TCCCATGCCTTGACATCCCATATATTGTCTAATACAACAAGATATCTTTTTCCGTATAGACACCTCCACAATATCTCTTC
AGGATAATCCAAGTCAACATAGTTAGAACGATGATCATCTGTAATTTGTTTTAGAATCTCAACAAGCAACTCTCTCCTAT
TATATGTTTGTGAAACAGAACACCAAGCTCGACCATCAAAATGATCAATAATAGAAGGACTATTGTATATCTTTCTAGCC
AGAGCTGTTTTCCCTAAACCAGCCATTCCAACAATCGAGACAACGTCCAGGCGCTTTTTTCCACTTATCAAATATTTAGT
TATATTTTCTGCATCATCATCAAACCCCACTAGTTCTTCGTCTATTGATGGACAACAAAGTTCGATGCTGGAATTCTCCA
TATCAATTAGCTTGGCCTATTTAACGATTGTTGGAAACAAAATCTACATTAACAAAAATATACTCTAATGATTAACAAAT
CCACATCTAAAGTCTTATGAATATGAGTATATATGTTCCATTACTATAGTAAAACAAGACATGAAAATTGTGACAAACAA
TCAAATTAGAAATAACAAAACAACAACATAACAGAGCAGAGTGTACGCAGATCTTACTACTACTTCGTGTAGGTAGAGAC
ATTATTTCCAAAAGACCCCCAACTCAAGTGCATCAAATTTAAATAAAGAAAACAGAATCTTACAAATACGAGTATATATG
TTCCATTACTATAGTAAAATAAGACATGAAAATTGCGACAAACAATCAAATTAGAAATAACAAAACAATAACATAGCCAG
AGTAGAGTCGAGTATACATAGATCTTATCACTACTTCGCGGAGGTAGAAAGACGGTTTCCAAAAGACCCTCAACTCAAGT
GCATTAAATCTAAGTAAAGAAAAAAGAATCTTACAAGTACGAGTATATATATTCCATTACTATAGTAAAATAAGACATGA
AAATTGCGACAAACAATCAAATTAGAAATAACATAACAACAACAATATATCCTGTGAAATTCTATCAAGTAGGTTGTGGA
AAAAATAGAGTGTAGACAGATCTTACCATCAAGTGCATCAAATTCGAGTAAAGCAAAAGGAATCTCACCTTAGAGATCAA
TAATTGCTTGAAAGGATCTATGGGTTCTGTCTGGCACAAAATTGAAAAAGAATGGTAGCAAAAAGATAGAACTAGGAGTT
AACTTTAAAAGTACATGATGAGATTAGATCCAATCAAAATTTATCATAGTTTAGACTTTATTGTAAAACTAGACATAAAA
AAATGTGACAAATAATTAAATGAGAAATAGCAGAAAAGGAAAAATAAAATAGAAAACTAACAAGGAATATATCTCACCTA
AGAGTTGAAACAGAGATTAATAATTGCTCCAGAGTTGTGTTAATTATTAGAGATTTTTTAATTGAAGGGTCCATTTAAGT
CTTGATATAAGAAGAGAAAATCGTATAAAATAGCAAATTATTAATTCAAATTAAATTTTATAGCCATAGTTTCTTTTATT
TGTAATTTGCTGCAAACATTCCATGTTTTTTGTCATTCATGTATACCGAAATATACAAATGCAGGATCCATTTGTATACC
GAAATATACAAATAGATTGAAATATACAAATGCAGGACTCATTTGTATACCAAAATATACAAATAGACTGAAATATACAA
ATGCAGGACCTATTTGTATACCGAAATAAACAAATAGACCCAAATACATATTTTTTATGTATATGTATACCGAAATATAC
AGATTAATAGTCATAACAAACATAAACATTGCTATGAAGCGCAATTATACAAACTATAGTTATAACATACAAATTTGATT
TTTATGTTTGCTAAACTTAAAATTTATATCTAGATTAAACTATTTCCATTTGTTCTCGAACGCTCATTAGGTAGATAACT
TATTCAGATTAAGACATTTGAATTTGAATATATATATTTAAATATTAAGATGTTGCATTAAGGTTCAAAGGTCCGAATCT
AAATACACATCTGAATATTAAGATGTTGCATTAAGATCTGAATACTAAATAGTTAAGAATGTCGTTGTTTTTAAGCTCGG
GGTCATTTTATATTATAGGGAAAATTGCATGAACTAGCAAACTATTAATTCAAATTAAATGTTATAGCCATAGTTTATTT
TAATTGTAATTCGCAGCAAACATCCTCTTTTTTTGCCATCTGATTCGGTATATAATTAGCCATTTTCGGCATACAATTTG
TCATTTTATACATTTCGGTATAAAATGTGTTTGTGTTTATATAAAGCGAGAGAAAAATGTATATACAAATACAAATACAT
ATATTTTCGTCCTATACACTTATAATTATACAAATACAGATCTCATAATATAAATTACAATGTATAAATGAATTTATACA
AAACTGAATAATTTGTATAAAATTAGATGTTTGTAGCGAATTATACAAATCAAAAGATCCATAGCAAACATAAAATTTGC
TATGGAGCACAATTATACAAACTATAGTTATAACATACAAATATGATTTTATGTTTGTTATATATGAAAGTTGATATATT
ATATATATATCAACTATTCGGGCCACCAATCTTGGGCCTGTATGCCTCTAACAACCAAAAACTAAATGGGCTTCAATTGG
GCTTAAAACAAACATAGAGTGGTCTTTTTCCTAATTTTCCTGTTCTTCTATTTGCATTTGTCTAGCTTTGGGCCAAATCC
ACTTTGATAATAAACATGAGGTAGGAAATTTCATAAACACACGATATTATAGATGCTAATTACCTAATGAAATGATAGTT
TACATAATTACATAATATGTCGGATACACTGGATTTCATGTATCTTAAATATATATGCGTTAAATTTGCACTATTTTTGG
CAGTTTAAGATCGTATGTAACTGAATTCATTAAATAGGGAAAAAATGTGTGTTCTTGGAATTTCGATCATAGTTCAAGAA
GGTGTTCACGTCTTTTCCTCACTTTAATTAAGTTAAACTAAGGTTACTCTTTTTTTTTTAGTATAAAATTTCTAGTTTAG
CTTATGGATTAGAATAATCATAATATTAAAACAAAACGTACAAAAAAAAAAGAGAAGTTAATTTTCATTACCTTAAATCC
AAATTCCAACAAAGTTCTGCATTTATATATATCTGAAAAAACCTCTCTGTAAATAACTATGGATATGACTAACCACTGGC
CTAAAACACCACTATATATATATAGGTGCGGAGCTAGAGTGTCGACTATAGACTTGGTCGAATATTGTAATTTTATTTTG
AATCTTAAAAAATTTATAGAATATGTACAAATCATTATTTCTTTTATCTCAATTTATGTGATATTCTTTCTTTTCTTTTA
GTTTGTTCAGAAAATGAATTTCACATTTCTATGATTAAATATAACTCAACTCTGAAATTTTCCCTTTACCATATCTAAAA
TGATCTATAATCATAGAAATATCTAAAAATTTGTTTTAGACCATATATTTTAACGGAGAAAATAATTTTGAGTCTAATAG
CACCTTAAAAAAACTTAGAATAAAAAAATTATAAATTTCAAATTCTGATTTCGTAAGTAGAAATTAAGAGAAGTAGCATT
TTGTAGGTTTCGTCAAGTCCCCATGCATATTGTACGTACTAAAAGAAGTTAAAAAGTTTTGGGATAAGTGAAGTGAAATG
AAAGAGCTTTATGGTGCAAATTTTAGTCACAGTTTTTAAAAACATTTAACTTACAAAGCCATCAACTCAACTTGTGTTTT
TTCATGAAAGGCCTATCAACTAGTTCAATAAAGGCTTCTTTGTTGCTGTTTAGATGACTTCACACGAGCTCGTAAGTAAA
GTACGGAACGAGCCTTGTCTACAAAGCAGAGCGACCGCATCTTGCCCTTTTGCACTACTACAACTTTCTTCCTATTTATC
ATCTGGTGTTTGATATTTATATTGATGTTATTATTAATTTGAATTTGTATCACGTAAGGTATTAGAGATCACTCAAACTC
GAGAATATCTATACTTAAGAATGAAGGAATATTAATTCCTATCCATCCCACGACAATCTAATAATATAAAATTTAATTGA
CATTGTTAGTGTACAAAAAGTTAAACTCATACAATCATATGGATAGACATAATCTGAAAGAGACAATATGCCTTAGATTT
TTAAAACAAAATGGGAAAGTTAAAAATTAACAATATTCATATTCAATCGCGAGTTGTAGTGAAATTGATAGAATTTTTCT
ACCTTTGATCAGAGACCTCAGCTAGTTCAAGATCCTAAGTATATAAAAGATCATGTCAGGGAGAACTTCACCCCTTAAAT
ATGTCATATGCGATAGAAATCTGAATTAGTTGAAACTTCAATACAAATATCGAACACTGAGTCATAAGAAATAAAAAAAA
AAAAAAAAAAAACAATCCATGTTAAAAGATTATACTATTGGTTTTGCCCTTAGGCATAGAGACAAGAAGTAGAAGAGGGG
TACATTGGCCATTTGGAGGGGGGGGGGGGTAAATAGTGTAGGATATGCAGAATGTACAGTATTTACCAATGTAACCTTTC
ATAGGAGAACACATAAAAATGGAGAGAGAAATGAAAGGAGAAAACAACTATGAGACATATGAAGTGACAAGGCCTTAAAA
ATACAAATTGGGAATCTAGCATCTTATTTGGTTTACTATTCAATTGTCTTTTCCCTTTTTTTTTTTTTT
