# Supplementary material for: Homologues of potato chromosome 5 show variable collinearity in the euchromatin, but dramatic absence of sequence similarity in the pericentromeric heterochromatin
Source: BMC Genomics. 2015 May 10;16(1):374. doi: 10.1186/s12864-015-1578-1 (PMC4470070; doi:10.1186/s12864-015-1578-1)
Supplement: Additional file 3: — RH BAC tiling path sequences. Description of data: Nonredundant, multifasta sequence files of the individual BAC MTPs. The sequence contigs and scaffolds in the MTPs can be either ordered or unordered, depending on the quality status of the tiling path sequence. [file 12864_2015_1578_MOESM3_ESM.zip › mtp_6472.fasta]

>mtp_6472
GAATTCTTAAAAAGTTGTGAATATTGTGTAAAAATAATACTCCCTCCGTCCAACAATAGTTATGCACTATACTATTTTGG
GATGTCCAACCAATACTTGTCCACTTTATGAAGTCAATGGATAATTTACCATAATCATTAAATATAATCATTTCTTTTTT
CAAGATATTATATTTATTATATTTAAAGAGTGATATAGTAAAATTATATTTCTATTTATAATTTTTAAGAAGTAAGTAAA
GTCAATAATGAACAAATATTATTGAACAGGCGAAAGTACTATTACAATTACAAACAAAATGTTGGCAAAATCATTGGAAG
CATCAATAATCTCAAATTGAACAAAAGTCAACTCATGAGTATTACTTTAAGCTGAATAAGTCAGTTTTATCAACATCTAA
TTTTAGGACTGTATGACACTAGAAATTCTTACTATTTTTTATTTGAAAATCAATATTTGGTTATAAATGATTCAAACTCA
ACTTGAAGTTGAATTTCAAATTAAAAATAACTTATAATCTATTTTTCAACTCATTTTTTTAAGGTTGTATTTATGTATAT
TTAAGCATGAACATAATTTCACATATTCTTTATAAAAAGAGTATTATCAAATACAATTTTATCTTCATCTTCAACTTCAA
AAGTTTCAAATAAAGTGAAAATATGTTTGAAATTTATGGCCAAACGCGCATAAAGTTTGTACATACTATATTTTTATGAA
TAACGAAGTAGGAATTAGATGAATACAAAACTTTAAATAAAATTTGTCCTTTCATCCAAAGAATGTCATGTTTTTAGAAA
TACATTGATCTTTCGCAATAACAATACTCACTCTAGTCTAATGAATTGTTGAAACTTTTTTCGTAGTTTAAAAATTAAAG
TTCAATAAAAGTATTCGAACTTTTTCTATATTTACCCTAATATCTTTAACTCCTTCACATTTTCTAGTATAATACTTGAA
AATAATCAAAAGGATAATAATAAAAACAACTTTTAATTTATATTTTCTTAAGAAATGCCTCTACTTCAACAATTCATTTA
ATATGAACAAGAGCGTGTATTAATTAATAAAATATTCATTTATTGACGTTGAGGTTATTTGAGAGGGAAAAAGATTGAAA
ATGAAAATACAAAGTGGCCCGCCCATTTTACCATAAATCCAAAACTACCCCAAAAAAGCCCTAATTTCCAAAACCCTATT
CAGTTAACTCACTCCCCGAGCAGAGTCCCCAAACGCTTTCTCCCAATTTCTGAGATCTGCGCAAAACCCTAAACCCCATT
TGCGATTTTGCTTCAAATTCAGTCACAATGTCGATGTCGAAGAGTTCTAAGATGCTTCAATACATCAATTATCGTATGCG
TGTTACTATCCAGGATGGCCGTCAATTGATCGGCAAGTTTATGGCATTTGATCGACATATGAATCTTGTACTCGGCGATT
GTGAAGAGTTTCGTAAGCTTCCTCCTACTAAAGGTTCTAAGGAAGAACGTGAAGATCGCCGAACACTTGGTCTTCTTCTT
CTCAGGGGTGAAGAAGTGATTTCCATGACTGTTGAAGGTCCTCCACCTCCGGATGATTCTCGTGTTAAAGCTACTGCTGG
TGGTGTTTCTGCTGTTCCTGGACCCGGGTTGGGTCGGGCTGCGGGTCGGGGTGTTCCGACTGGTCCGATGGTTCATGCTC
AGCCGGGTCTTGCTGGTCCTGTTCGTGGTGTTGGTGGACCTGCACCGGGAATGATGCAGCCGCAGATTTCTCGTCCGCCG
ATTAATTACCCGCAGCAGCCTCCTCCTATGGTTCGACCACCTGGTGGTGGGCCTCCACCTCCAATGCAAATGCAAATGCA
AAGACCTGGTGGCCCACCTATGCCTCCGCCGCCACAGTTCAGGCCTGGTGGTCCTGGACCGTTTCCGCCTCAGTTTGGTC
AGAGGCCCATGGGACCACCACCTCCACAGATGATGAGAGGTCCTCCACCACCAGGGTCGCAGCCACCAAGACCTGGAATG
CCTGGTGGGCCACCTCATCCGGGGATGCCTCCACCACCTCCTGGTGGGCAAATTCCAGTCTTTGGACCTCCTCGCCCGGG
AATGCCACCTCCTCCAAATGCACCTCACCAGCAGAATCAGCAGCAGTAGAATCAGTATGTTACTGTTAACTGAGTTCATT
TTCAATCTTTATGGCTCTATATTGCTTGTCTAAGCTCATTCTAAGTATAACAATGTCTTTGTGGAGTATATTCTGCAATT
AATATGTAAACTGAAAATGCAGTTCCGTAAAGCTAGTTTGAGCCAAGTATTATAGTGCTTCTTTGATTAGAGGCTATTTT
ATTTTCAGTACTTATGCTATGGTGAGTTTCTTGCATGATGATTGGTTTGGAATAGGCTAATTGACAGTATAAGCTTGACC
TTTTTAAGCTGCAATTTAATTTTGACTAGCTGTTTGCGTAATTGTATGGCAAAGTTGATGGACGATTTTATTATTATTGT
ATGAATTTATTGAAGATCATCTCATGGAAGATGGCCTGTATATGCAATACTCGCAAAATATGATGAACGCCTTTTTCCCC
TCGAATGATCACCTGTCTCTGATCATTTGGTTGTTGCACTGAAGGTAGTGATTTTATATCATCCAAACAGGAACTTTTTG
ATACTGTTTTGTGTTGAATTTAAGTTTGTCAATCTTGAAATCCAGATGGTGCGCTGTTATGATGTTGTCTCTTGATGGAT
CTGGAAGGTGTGGATGGAAATTGCTCTGGTTTTGAATATATAGTGATATAGGTTTTGGACAGACAGAGGTATTGAGAAAA
TATCATGGACACTAAATTTGTCTAGAGTTTGAAGTTCTCCCTTCGTCCTTAACTTCTTTGACCTACCATTTTCTTCCATC
CTGTATCTCCACCATGGAAAAGTATTATCCACTTTTAATAATTTCACAGTGAGTCAATATTATAATTTATAAAATATCTG
TAACAAATTCAAATATAGTAACTTATAACACATTTTTATATTGATCTCCATGAAAAGACAAGCAGGTCAATTAAAATGAG
GTGGGTGGTCATTGTTCTTGCAAGCTGAAGTTCTGTAGTATGCTGGGTTCTTAGGTTGTTCATTTTGCATCAATTTTTAG
GTTACATATTTATGGCTTATGTACTAACTAACTATGCATAATTGGCTTGTTTGAGTATTTTCCGTGTCTGAATCATTTGT
GGTAGACCAGAGTGTGTTGCTATATCCTATTATGATGACGAAGTATAATGTTAGTCTTGAGTAGTGCTGCGGAAGTTGTT
AATTCTCGCAACCATTGTAGAATCTCTTGCTAAAAAATTTGGAGTAAGGTTGGATTGTTAACAACCCAAGAAACTTAAAA
GCTTCATAGAATTTGTTGTGCTGGACTGCTAAGGCTCTAGAGGTTAGCTCAATTCTGTATTTGTTGGTAGAAATCCATTT
CTAAATCCCAAACCAGTAATGAGACTTCAGTTGAAGAATTGCCCCCCCCTCCCCCCTCCCCCCCAAACAAAGAATTCCCT
CACTTTGTTCCCTGCATATCTTGAATTATAACTAATTACTTTGTTTTCTTGTAGGGCATGCTCTGTAAAGGTCAAGTAGT
CATTAGCTTCTCCTGCTTACCTCAATGATCGTTATCTTAGGTCCTTTTTTCAGCACTCAGCTAAGGATTTTGGTGTTTGG
GCGATCAAACTAAGGCTATATTTGATAGTGGTTGAGTGATATTTGCTTTCAATGAGCTTGTAATTGTGCAAGATAGGAGA
CTTTAAACTAATGTTCTTAGCAGTATTTGTCAAACTTCCTGTCTTTTGATTTTCAATATTGCTTTCTGCTATGACTTAAT
GAAGATTTCAGTGGGTTGTTCATTCAACAGTGGCAGTCTTCCATTTACATATGCTTAATTTTTCATGGAAGAATTAGTTG
AGGATATTTGCTTCTCATCTAATATTGGAGTGCTCTTATGTTAAATGTCAAACAAAAGGGACATCAAGACTTCTTTTTTC
GTACTACTCGCTCCAAGTATGCCACTCGTTGGATTGGGAACACCAAATGTTGAGATTGAATCTTTCGCTAATGGGTCGTA
GCTCAGTCTATTCAACCTATTCTTGAAGCAGATGGCACCGTTCAGGTTGGCTCCAAGGCAGTTAACTATTTTCTTTGGAC
ATCATTACCTCATCAGCTACAGGAAGAATTTCATTGCCACGAGGTCAACACTTGCCTTCACTGATTCAAAATCCTATCCC
CTTTTGTCTTCTCGCCGTTTTCGCTTTCGTATAGGGAAATGGCCGCTTGGTGTGTTGTTTTCACATCTTCAGCTACGGTG
TTCACATCCTCCCCAAGGAGATTGAAATATTTGCTTGGTTGTTAAGAAAGCATGGGAGAAAAAAATGAAATGCATTCTTT
TCTATTTTCTATTCTATATGGGGGTACGTGGCCTGTCCTTTCCTTACTATGTCGATGGTATGCTTGAGATGACAGTCTTT
CTCCTTGGCTTGTACTCGAGATTCGATGTTCGAAAGACAGTCAATCCTTGTCCAGTAACCATTTTGAGTGGGGTTTCGCT
TGACGGGTATCACTCTAAAAAAAGGAAGTCGTTTTGGCTGTTGTTATTCCAAATCATTTTCTTTATAAATGTCATAAAAG
ACAGGGGCTTTCTTGCTTCAGCATGTGAGGGAAATGCCCTAGGTACTGAAGTCATCACCATTATTCTTTCATGCTTTCTT
CGTCATTATTTTCACGCTCCTTCTCCAGCAGCACTATTGAAGCAACTCACATACACCTTTAAATCAATTTGAGACAATCA
TCAATAGTAGATTTTTACCCATAAAAAAATTTATTTACAACTTATCAAGTCTTCTTCGCAACATGAAAAAATGTTTGACT
CCCTAATTCCAACAATTCATTTAGTGCACATCTTGTGCCTCTTTGCTTCTTCGTTTTGGGAGAATCAGTGATATATTATA
TCGTTAAAAGACTGAACATTCGAGCTTGTAATCAAATATTTTTTCGTTTGGTTAATAGTTTTTTTCCCCTTAAACTAATT
GTATCTATATTTTTCGTTTTGCAGGGATATAAACCTCCTTATTTGTTTTACTAGATATTCATACAAGCATGTTTGTGGGG
TTTTAACCTCCTCAACAATTTGACCAACAATTAGCATTTCATTTTTTTATATGATTAGGTTACAACTAATGCAAATTTTA
TTTATTAATAACTAAACTCATAAAGTTCATAATAATAACTAAAGCACTAGATTTTTTTTATAATTAAAGCACTAATATTT
AATTAAATCATAAAAACTGTCTGACTTTCGAATATGCAAACTCTCAAAGCATTTGCACCAAAATGATTAAATTGAAAACA
TTCAAACATGTCTTCATTTTTCTTCCAATAAACTCCGTGAATATAAATTTCGACAATCATCATTGATGTGCAAAATTTTC
AATAAACGACCAAGCTTCTTATTATTTAACCAGTCAATATATTTAGTAGATAGGTTGAGAATCCACAAGAGCAAGTAAAA
CCAACGATTTTTACCCTTCTTGATTGTAGTGATCCTCTCTTGGAGCCCTTCAAGATCTGTAGCTAAAGTTAACTGGTGGA
CCGCAGAGGTAATACGACCAAGCAAAGCAGTCGGCCTAACACAATCCCATAGAAAGAGGTAGAGAATCAGAAATCACTTC
ACCATGTTTAAGCAATTGAAAAAGTAAAAGGTATTTGCCCATCAATGTCCGACAACTGTTAGTTCAGTGAGCCCAACGTG
ACCACGAGCACCAGAAGGTTAATTCATTTGACCAAATACCAAAGGCCAAAGCACATGCTTTCCCCTGCAGATAAATATGT
ATAAAATAAGCCAATTGTAAGAAATGTCTGCACTATAGATTAAAAATCAAATGTCTCAATCATTTCTCTGTACAAATCGT
TACCCTCTTGAGTACGTTCATAAACACAAGCAAACACTGAGAAATCACATGAGAATGACAAGTGAATATAAAATTAGATT
GAAGAAAGAGAATACATGAAGATTCTTTTTACTCCTAGTAACAAACCATGAGCCTTTGCAACATTGTTAATAAGGTTCAT
AAATAAGCAGTGTCTTCCAACATCTGCACCTCCAAAAAGTCCAATCTTTCCACCTATTTAATATAGAGCAAATCATACTA
CCAGAGACAGTAGACAACAATATTATTTATGTATTCAGAATGATTTGCTTATCGAGTGAAGAAACATCAATTTTTCCCAA
TCTTTAACCCCTCATCAAGCTTGGTCTTTTTTACAACAGTCACCTTTTTCTCACATGTATGAAGAACATCAACATCCTTC
AGATCCACACCGAGTGTGTAATGAGTAGGCATGATGTGGTTGTAGTTCACGAGCTTGATGAAAGCCTTCACACGAGATTT
CTTTGCCTGCTTCTTTTATGAATCCTTACGGATCACCTTCTACGGGTACTTTGAGACATCTGCAGCCAAACAATGGCGCC
CGTATAACCTTGTCCCTTGTTTCTTCATCAAATGCTCACAGGATCGCAGCTTTCCGACCATCATATTTGCCTTAGAATAA
TAACAACTTTGTTAGGCTTCAAAAACTTCACAATCCGACGTAGCAGATTCAATCTCTTGGCTGGATGAAATGGACTCTAC
AAGTACACTATTTTTCACATACATTTCCAAGAAGTAATTTGAATCACTGAAAACACAATAAAAAGACGCTAAATTTTGAA
CTTATAGGCACTACAAGTACCATTTCACATCCAAATCCAAAAAATAATTTGAATCACTGAAAAATACAATAGAATAACCG
CTAAATTTTGAACTTATGAGCACTACAAGTATACTACACATCCATATAAAAAACACACCTTGAATCATACACATGCCTCG
AGGCATCCCCCACTCAACCCCTCGAGGCACCATTACCCCACCTCGAGGAAGCTCCCTCATCACCCCTCTCCCTACCCCCC
GCGCCTCAAGGCCGCTCACCCCCACCCCCCAACACCCTTCCCCCCACTCCACTGCGCCTCGAGGCCGCTCACCCCCAGTA
CCCCCTCCCCCCACCACCCGCGCCTCGAGGTCGTTCACCCACCGGCACCCCTCCC
AACCCCCCCCCCCCCCCCGCGCCTTAAGGTAACCCCCCTCGAGGCCGCTCGCCCCTAAGACCCCCCTCACCCAGAGGTAT
CCCTACCCCCTCACCCCCCTTTCGAGGCGCCTTTCCCGTGACCCCTCCTACCCTCATCCCCTTTATCCCCTCCTCCTACC
CCTATATCCTCCCTCCTACCACCCTCCTAAACCCTAAAAAATAAACCTAACTCTAAAACCCAAACCCTGAACCCCAGCCC
ATGAACCCTAAACCCTAAACCCTAAAAGAAAAAACTAGCCTTAAACCCCGAACCCTAAACCTTAAACCCTAAACCCTAAA
TCGTAAACCATAAAGCCTAAAAAATAACCTAACCCTGAACCCTGGCCCGCGAACTCTAAACCCTTAAACCTAAATATAAA
AAACTAACCCTAAACCCTAAACGCTAATAAAACAACCCTAAGCCTAAACCCTGAACCCTGAACCCCGGCCCGCGAACCCA
AAACCTTAAACCCTACGGAAAAAACCTAACCTTAAACCTTAAACCATGAACCCTAACCTGCGAACCCAAAATCCCGAACC
TTGAACCCTAAACCCTAAAAAGAAAAACCTAACCCAAAACCCCAAACCCCGACCCGTGAACCTAAAACCTCGAACCCCAA
TCCCCAAACCCTATAAATCCTAAACCCTAAAAAAAACAACCTAACCCTAAACCCTAAACCCTAAATCCTAAACCCTAAAC
CCTAAAAAAAAAACCTAACTCTAAACCATAAACCAAAACCCCGAACCCCGGCTCGTGAACCCAAAACCCCAAACCTAAAA
CCTAAATCTTCAACCCTAAATCCTAAACCCTAAACCCTAAAAAAAAACTAACCCTAAACCTTGAACCCCAGCCCACAAAC
CTGAAACCCTAAATTCTAAACTCTAAACCCTAAAAGCTGGGATAAATGTTGTTTATCAGAAAATTGATTATCTAGCATTA
AAATTGACATTCACATATGCTTTACCAAGGTATGTCGAACTCAAAAATATATTTTATTTTATTAAATTCTTAGCAATAAA
GACTTCAAAATTGGGGGAAATTCAAAATTGAATGGGTTAAAAGCCATTTATCAAAAAATCATCTCGGTCAAACTTTGTTC
GTATAATCAGTCTAGCATTAGGCTTGGTTAGTCAAACTTTGCATTCTGATTGTTTTTATCCTTTCTAATATGCATTAGAT
AGCATTACATTAGCTGCTCTAGTTTAATGAGTTCTTTTAATCCAATATTCCACTCCATTTTGATTATGTGATCTCAACAC
CTTAGAGTGTGTTTATTTGTTTGCTCTCTTATGTGTTAAAGGGCTATTTTATATCAACTGGTGTGCAATTATCCTCTTTT
AGAAGAGATTTGTTCTCCTCGGCTTAGCGAATTTGTTTTCTAGAATGGACTTTCGGTGGCTAGCATAATGTTTTAGTTCA
TTAAGTTGATCCAAATTTGAATTTGTTGGCTGCTAATTTTTTTTAAAAAGTTCTTGATGTTAGAGGACAAGATTGAATAA
AAAATTTGTGGTATTAAAGATGAATATGTAATTGAACTTTATTAATTTTATTCAATTTAGGTGTAACATTTTATTTTAGT
TTTCAGAGAAGGGTCTAAAATACCCTTTATAGTATCAGAATTGGTACAAAAATACCCTTGTTTACCTTGTGGCCTCAAAA
TACCCTTGGGGTTAACCTTTAGGGACCTATTTTACCCTTTTGACTAACGGACTACTTAGTAAATATATTTAATTATTTCA
TTTATTACGTGGCATGTTGTAATTGGTTGGAAATTTAATTAATTAAAGCCTAATTTGTTTGACCCAAACCACCATATCCA
CCCGACTCATCTTCAAAATACCCAACCCATCCAAATAAAACACCCATTACCCATTTCTTTAAACAAAACCCTAAACATTT
CCCCCCAACTTCATCAGTTAGTTCTTGGATCTGCCACGATGTTCAAGTAAAAAGTGAAGAAATCGATTTGCTACTCCGAT
AAAGTAAGAACTGAAGACTTACTCTTAATAATTTTCATAAATATTGTGTAATGATTGTTCGATTAAATGTATTTCGTAAA
TAGTTAAGGTTTAGTTTTATTCAATTTTTTATTGCATTTGGTCTATTGTACTATAGTGTTGTGAAGATGTGCCAGTGTCA
GCACCCCAAGCCAGTCAAGAAGAATCTGGTAGTGTCTTCATGCCTACTCCTGGCTTTATTGCTTCTTCAAGTCAACAGAG
TAGCCAACCTGTTGGTCCTTCAAATTCAAAGAAAATTGAAAAGAAACCTACTGGACCTTCAAAGTCAAAGATAAAAATAG
TTGCTGATGAATCTGAGGATGAGCAACATGTTGCACCTTCAAGTGCAGTTGCTGATGAGAATGGAGGTGAGCGTGAAAGT
GAAGACGAACAGACAATTCTAAGGCCGAAGGCAATTTCTGAAGTTAGGACTAGGCTTCAAGCTAAAAAGATATAGATTCG
ATCAATTGGTACCAGGAGGATTGGCTTCAAAGGAGATGACAATGGTGTGAGCATTCCAACTAATCTGCCATACTCACCAA
GAAAATTGGCAAGGAAAAGAAGCTATGACTTCAAATCAGTTGACAGTTGAAAATGAGACAAGAATTGGCAAATTGAAGGC
AAAGAAAGGAAAAGAAGCTACGACTTCAGATCAGTTGACATTATGAAGTTGTTTTTTGTTTTCAGTGTTATGTAATGGCG
TGATGAAACTTAATATTTTGACTTTTTTATGTTAATCCGTCTTGAACAAGTGTCTGTAAGTTTTTGTGGGTTCAAAATAT
ATGACAATGCCATTACTACTTATCTATGTAGTGGTTGTTTTTTGTTTTCCAGTTGCATTATGTATGTTGCTTTATCTGGG
AAGATGTCTTGATGGTAGGCTTAACAGATCTTGTGAGTTGTGAATCCTCAGTGATAATTCTTTTGAACTAGAGTGAGTTG
ATAATTTCTAGTGTTGGGAGTGTTTCTTTAATTTTGGTTGTCTACTAAGTTGTACAGACGACGAAATGGATGAGAACATA
TTATACTGTTAACCTGCATTTGTGTAAAATTGAAAAGCAATCCATAATTTAGATGCTGAAAAAATTTGCAGATTGTAGAA
TTTGCAGATTGCTGTAAAAATGCAGATTGCTAAATGGTAAAAATGCAGATTTTGTAAATGGTAAAAATGCAGATTGCTAA
CATTAACAAGATTGCTAACTTTTCCATTACAATCAAGAGATCAACAAGATTGCTAACAACTTTCAACAAGCAAAACACGA
TAACATTACATCAGTTGTAACCTGCAGATTGCTAACATTACATAAAAATACTAACGACTACACCACACTACTAGAATAGA
GCTACACCAAACTACTAACGACTACACACTACTAGAACAGAGCTACACCAAACTACTAACGACTACACACTATTAGAACA
GAGCTACACCAAACTACTCACGACTACACATTACAAATTATCCAAGAAAAGAAGTTCAAACATAACTACAACACACTACA
TCAACTTGGCAGCTACAAAACCAACAATAATACCCCAAGAGATCAGAAGCAAGCTTATCAATTGAAACCCTTTCAATTCC
CACTTCAGTTTATTATCATCCAAGTTCTTCAAATTAGAACATTCAATATGATGTTCCAACTCCAAGTTTCAAACTTTATC
CTCCAAATTTGAATTTTTAAAAAAAGTAATATCATTCAAGTTAGAACCAATGTTTGATTTATGAATTTCAATGCCACTAT
TTCCTTTAGGATCTTCTTCAATCGGTTTCTTTCCTTCCGAATTGAATCTAATTCAATCTTTTGATTGTGAGTCATCAATG
ACACATGACTTGGAAGTTTACTATCGATCCAATCCAATAACCACAAGATAATGAGCCAGGACGACAACATTTGAAGAATC
GACGTCCATCATTCTCACGGGTCATAGCAGTAAAATATTTTGCTATCAATCCACACTTACATGTACGAGACTCAACTTGT
TGAGGAGAAAAAACAGAAGAAGATGTCAACATTAAAACAACACAAAATTTAACATATCTGATGAAGAAAATGATTTCCAA
AAGAGCTCCAAGAACTAACTGATGAAGTTGGGGGAAATGTTTAGGGTTTTGTTTAAAGAAATGGGTAATGGTGTTTTATT
TGGATGGGTTGGGTATTTTGAAAATGGGTCGGGTGGATAGGGTGGTTTGGGACAAACAAATTAGGCTTTAATTAATTAAA
TTTCCAACCAATTACAACATGCCACGTAATAAATGAAATAATTAAATATATTTACTAAGTAGTCCGTTAGTCAAAAGGGC
AAAATAGGTCCCTAAAGGTTAACCCCAAGGGTATTTTGAGGCCAAAAGGTAAACGAGGGGTATTTTTGTACCAATTCTGA
TACTATAAGGGTATTTTAGACCCTTCTCCGTTTAGGTTTTTAAAAGTCTCAAAAAGTGATATCTTTCCTGGTTCATCATG
GTTGTGCTTATTTTAGTTAAACTCCTCCTAAACTTGTTAAATTTGTCCCAGTTATCAATTTCTTGGTCAAGTATTGATAT
GCTATAGAATCCAGGTCCTTACTTCATGTGATTTGAGTCATTAACTTCAACACTTGTTAATTATTCTCTTCTTTGGTTTC
TGCCCAAGTGTTTGCTTATTCTAGTTTGTTTAAGTCAATATTTAGTGTTATTTGATATCGTTTAGTTCATCAGACTATAC
TTAGACTGATGCTAATCATTATCTTTCTTTCTTTTACATGAATCTTCTTGTTCGAGTTCAATTGGACTCCTCGCTCCCTT
GCATGCTCCTTTCTTTTCGAGTCGACCTCTATGCCGTTGAAAGGAAGTTAATGTTATTGGGTTAAAACCCAAGAAGACAG
CAGTAGCAGTAGTCTAAAGGGCTGAAAAATTAAAAATGGGACTTAAAAGAGTCCAATTTGAACTCAGCAGTAGCAACAGT
AGCCCAAAGGGCTGGAAAATAAAAAATTGGACTTTAAAAAGTCCAATTTGAGCGCAGCAGCAAATAAGAAGCAACAAATG
GACTTAAAATTGTCCAAGTTCTATTCACACTTTTATTTTCATTATATTGTGATTTTGTGATAATTGTTTTTAGCTTCTAA
CATTTATTTTGTTAATTTAGATGAATCCCTAGGAAGTTTTCTATTTTATTATTCATTTTGCTTTAAGTATTTAAATTTTC
AAACTCAAGGTAGACAATCTAAGCTTTAAGACGAACTTGAGAATTATTCATATTCTTTCATAGTTAGTATTTATCTTTCA
AATCCACGTTTAAGTTATTGTGTTGATTTTTTGACTTAAAAACTTGACTCGAACAAAATGTTAAGTTAAAATTATTGTTT
TGGCACTTTAACATTTGACTTATTTCATTGCTTGGAATAAGATGAGTGTATAAGTATAAAAAAACTCTTGTTATTTTCAA
AATAAGAATTTTCAAGTAATCTTAAGTTTTTTTTAAAAAAATTAGCCAACTTTTAAATTCGTCGGTCAACTGTGTGTTAG
TGAATTCTCTAAGATGCCTAAACCCTTTCTTAGAGAATTAATTTGAACACTTAACCGACTTTGATTTTTATTTTAAAATG
TTTTATTCAAATTTCCCTTTCAAAAAGATTTCTTAATTTTCCTAAAATTAAGTGGCGAGTAAATTAATCATTTTTCTAAA
AATTAACAAATTGTCAAGTTGTGAAATGGTTTCGAAACCTTAGTTCTCAAAATCGGATCGTAACATATAGTGTTACTACA
AAAAAAACAGTGATTAGCGACAATATTAACGTGAAAAAAAATACTTTATTTTCTTTCCAATGCAAAGATTACTAATAATT
ATAATTGAAAATTAATTATTGCATCAATAACCTAAAATGTTCTTTGATACATGTTTTAAACTGTCAGCATTTTTGCAACA
CCTCTTAATATTCTCTCATCAGAGCTACTCAGTGAATAAGTATCACAAAAAAACAAGGAGTCATTTACATTAATATGATG
ATGCTAAGACAAACCAAGCTTCAAGGACTTGTTGCATGCTTTTGTATACACTTCATAGTTTATTGTAGTTTCAGATTTTA
AATGTTGGACTTTTTGCAAGTATCAATGTCTCTATTATTTATTAGTAGAAAGTGTAATAGTCTGGAGTCGTAGAGTTTTG
ATCAGAATCGCACATTTGTTTTATGTTGTTATTCGAAAAGTTAGCTTATTGACAAGTTTGCTTGAAATTATATGCCCCTC
TATAATATTTTTAATCATTTTCTCCAATAATAGGTGGTGGAATTAAAGTTTGAATGACTATGCTACTGAGGATGAATTTA
TAGTGTTGGTTGCAGGTTGTAAATGAACTCCAAAACTTTAACTCTTACATTTGCATATGTCAAATCACCAAGAATTTTGA
ATTTTGTGTTGGCTCATTTGCACTTTGAGCCCCTATTTCGTGTTGCTCTTCAATTATGTCCTTCATAATAAATCATTTTC
TAACGGAACATAAATTTATATTTCCATATCATGATATCTTCTAACTTAATGTTCAGACATAACTTCAGCTTCTAAAGTAC
TTATTTTCGACTAGACTTCCTTTTTATATGACAGGACAACAAAAGGCATAGGAAATCATGTTTCTTGCATATACCATTGC
TAAAAGGTCTTGCTATAAAAGATTATGTACAACTCTTCAAAATTTCTTTATTAATGAATTACTATATAACATTAGAGATG
AAGTATAGGGCTCTTTGCTAGAGCAGTACAAGGTACGACCACGATGGATATTCATGTAGTGTAGTGCTTAAGCCTAACCA
CCCCCATTAGGTCCAAGACCAATGGGTCCACTAAGCCAAGTATTACTTCATCTTCACTTAATTCAATCTATTTCCACTCT
CTAAGGTCTAACATTACCCATACTCATCCAATTGCAGTATAAGGAGCAAGGTATTGTAATGGAGAAAAGGATAAAATCCT
ACAAAGATGACAACTTTGTCACCTGTAAAATATCAGTGACTAAAACAATGTCAACCCAAATCACTTCTCAAGGACCTGTC
AAGTTTTCTTTCCTTTTTGAAAATTCATCATGTATTTAGTAAAATAGTACACATGAAAATGAGCTTTATACAATCTAGGC
AAATACACCAAATAGCCTAACCTCACTTTTATATGTATATATTTTTATTTAGTTCTATGATAAAGTTATTTTGTTAATAT
TTGATTTTTCAGTATTCACACCGCTTTTCTTTGTATTCCATCTTTGCTCCTTTACTTTCATTTCATGTATCTACTACACC
TGAATATATAGACAAAATTAATTACTGCTATTGGGCCCGTGCTGGCACGAGCACTACCTATCAAGTAGAAACATGAAGAT
AAGACAACCACAAGTTAATGTTTGTGTACCTTGTGCAACAAAAGTTGAACAGGGTACCTTGTGATCCTGAATTAGACATC
GTATATGAGCCCAAATAGCTACTAGGATAGTCATTTTCTATTAAGCCTCTGTGATTCTCCCATCCTTCCGAAAGTGTGAA
CAAGTTGCTACATATTTTTGTTGACCATTCATGTGTGCTCTTCAGATTTTTTGTTTTACCTTGGTTCTAAACATGAATCT
CTCTTTGTTAGTTACAACGTGTATATTTTATCAACTTGTGTAATCATTGTTTTTGTAGGATTGTGAAACCGATGTTTAAG
GCTGAGCAACCCAAGGTGGGATGATTTCTATGATTTTATCCCATTGAGAGTATCTTTATTTTATTTCATTTTGGAAAAGT
TAGTTGCGGACACATTTACTATATCTATAGCGTTATCTTCATGTGTTGAAAGACAGACGCAATACTATTAAAGTCCACTT
TATGACTTCAACTTTTCTTCATCACTTTTTCGGAAGATATATCTTTTATTCTAACTTGAAAAGTTGTTTCCAGATTAATG
TACCTAGGGTTGTTATGTGTATAATATTTGTTGAGATAGCATATTCATGTTAAAGTCTAATAGGTGCTTCACTTCAAGAG
AATTAAATATTTACTCAGGTAAGTATTTTTCTAAATAAAGGTAAAATATTTACTCTGAGATGTTAAGTCACTTGCTCACC
TTAATGTTCAGCTCAACACTAGTGTTGTGAAGAATCTTGCTAGTCCTAATGCAGACGATAATACTCCAAAGTTAGCAAAC
TCAATTTATGCACCTACTTGAATTGTCACGTTTCATTGCATACAATGTAGAGCAGATCCTCGAGACACAAGAAAGATCGT
TAACGTGACTTGGCAGTGAGCAATATTATTTCAGTTGGAAATGAGGACTTGTTTGAATATTCATGTTAATTTTATAATTG
AGAAACAAATTTGAATAATCTCCCCTCAAATTTACCTGATTATTCCTGTGACAACGTATTACTTATAATAGTATTCATAC
AGATTTACATTTGGTTACTCACCAAATAGTTTATGTAAGATCCAATCATCAACAGCTGTAGATTAGTAGATTGCCAATTT
GAATGGAAAGTATCAAATTCAGTAGTGTAATCTTATTTTATAGTATAACAAAGAAGCATTTGAATCATAATAGGAAGGGA
TGGAATATAATAGTGACGAGTTCATATAAATAACTTTGATATAATTTTATATTTTTATAAAAAAATACTCCCTCTGTCCC
TTTTTAGTTGTCCACTTTAGAAATGACACACAGATTAAGGCAACAATGATTAGCACAGTGAAGTTACAATTTTACCCTTA
TGACAACTTTTCACTTCAAAATTACAATCACTTCTTTGAATTCAAGTGAAATAAATTGGAGGGAAACAACATACACTTTT
AGAAATTTTCAAGAAGTGTAAATAAGGGTATAATAGGAAAAAATTTGCTGTCCTTTCTTGATTTGTCAAAATGGACAACT
AAATAGGGACGGAGGGAGTATATTAATATGTATAAATAATATATTCAGAATTCAATAAATAAAATATCATAATTCAAAAC
TCTTTAAGTTAAAAAATATACATGGGTTAATACACATGAAAAACCAAGAAAGTCGGCTAATTTTTAAAAGTTGGCTCGTA
AATTATGCCTTAAAAAATGATCGGACTACATGCAATGCTTCCCTAACTCATTACGGAGGTCCTCATGAAATTTTGTTTTA
CACCATGTTAATTAGGACACAGGAGTAATATACATTATTTTAAAATTATATAAAAGTAGACTAAATCAGAATGATTAGCA
AATTATTTTTTGAAAAACATATAAAAATTTGGATGGTTATCTAAATTTCAATTATATCACATAAATGAAGCATGAAAAAA
TTGAGAAAATAACATAAATGGTCCTGAGACTGGGTTTGAAAGAGCCTCTTAACTATACATTTACTATATTTAGTCCTTTA
ACTATCTTAAGTGTTATCAAGTTTGGTCCCTTAACTATACATCTACCAGACTTAGTCCTATAACTATCTCAATTGTTATC
AAATTAATTTGGTCCCTTAACTATATATTTACCGATTTTAGTCTCTAAACTCTACACTAATTGATTTTAGTCTTTTTTAA
GTATTAAATTTTTTTTCATGTTTGACTTTGTCTATTTTTTATACAAATAACTTAGGTTTATATTAATGAAACTCAGGCTT
TTGTGAAATCAAATGTTTAACCCATTTTTTCAATTATTTCTCTTTCCCCGCTACTTTTTCTTAAAATTACTCTTATTACT
CAAATTTCTCTACGTAAATTAGGAAAGACAATATGGAAAAAAACATACTTGTATTTAAAAGATACATTTGGAACAAGTTA
AAGTGTGTAAATGATTGTGTAAGTTTATATCTGTTGAGTTTGTTAACACAACAATTGCGATAGTGATGACCTTCTATTGT
AAATAGCTAGCCTGCTGCATTGGGTAGTTCAACCAGGCATTGTTATTGGATAGAACAAGTTTGGATAGATCACGTTCGAT
GTATGTGTTTTCAACAATTTATATTAATAAAAAGTAGAGAGGGAAACAAAAAATCAACGCAATTGCAACCTCAAATTGAA
GAACAATTTTATTCAGGAAAAATGCAGTGTGTATGAATAAAAGAAGGTACGTAGAGATAATCGAGAGCACTGCACAATTT
CCATAAGGATATTAATTATAAGAAAGAAGAGGACTAGAGAAATTTGTAATTACATTACAAGGTAATAATTTTCTTAGATA
AGTAATGAGTAATGACCATATACTTCAGTTAATAATAATGTAGATTTCTTTTATGTTTAAATAAGTATATATATGTTAAC
ATCCAATTCTTGTCATATTCCGACCTTAGCTCAGTTGGTAGAGCGGAGGACTGTAGTGTGTTTGCTGAAATCCTTAGGTC
GCTGGTTCGAATCCGGCAGGCCGGATTTTTTTATTTTTTTTCACCTTTATTTGGTCTTGTATCTATTTTATCGAATAATT
TAAGATTGTTCCATTGAAGCATTTGAATGATATATTAATGTAAGATATGATTTACAATGACGAATATCCTTCACTTATCC
CCTAGATATTTGGTTCTAACTTAGAGGAATAGTCAGGATTTGAAGTTTGATCAGATCACAAACGGGCAAAAGAATTTTGG
GTTAGGGGGATTGTTGACCCGGGGTGGAGCCAGCTTGTGGTCCGAGGGTTTCCCTTCGGCAGAAAATTGAAGTATTTATA
CCTGATTCTTTGGACCTGCTACTACCTGTATTTACTTGAACTCCTTAATGATAATTATGACTCCGCGGAAACATCGAGTA
AGTTAAGCAGAATACTCTATGTAGATAAACAATTCTAACAACACTCATATGATAATATAACATGAAATTTCAAGTGTGAA
ATTGGAGATTTTTATTGTAATATGAGTGACGTTATATGGTTGAAATTAGTTTAAAATCTCCAATTAGTTGAGCATGCTTT
ACTACTTGGTAAGTGTTATTAGCATTGTTCACATGCTTAGGGTTCCATTTCAGGTTTTTTCATGTATTTCTAATTATATG
ATTCAATATTGTTTCTGTTTTTATAACTAATCCCTATATAACTAATATATGCATGAAAAAATACATAGATTCCTTTGTAA
CTAATCTCTATATTACTAATATATGCATAACTCTTACCGGCTACCAAATGACCTAAATGACTATATATGTGATTCATGCC
TATTTTGATGAATTGAGGTAATGAGTTGAAGCAGTAGGTCTTTTGAAATCAATCCTCATCACAACTTAAAACTTCTCGTT
TTACCCTGAATGAAGCTCTCTCCGATCAGCTAAAAACTAGTGACATCTTCTTGTGTTCAAATGTTTGTGATCAAAACGAT
GGGGACAAGCTGTGCAGGCTAAGAAACAGAGAAAAATCGATATCCTTGAAACACCAAAATTCACTGACCCAAAAATTGTA
CAATTCCAAGATGGGATCATGTGTTGCAGTTGTTAAAGAAATAACTTGCTGAAGAGCAAAAGCACAAGAAAACTCGGGCA
ATATACAGTTCTGGGAAATGCCATGACTGCTCTTTCAAGATTCATGGTACTACCTCCGATCCAGATGTGTTTTTACTTGG
GGAACGAAAGATGGAGAACTTAGCATCACGCCCAAAACAATCAAATCTAGGTCCATATTCTGATTCATCATCATCACTGT
CGATATTACCAGCATTAGTCCTATTCTGGTTGGCTCTGCGGCGTAGAAGGAAGACGTTAAAGTAGTAGCTTACTAAAGAC
TCCCTGCTTTTATTTGGAAAGAACTTAAAAACCTCATCCCAGAAACTTTTCTCCTCAGACAAAGGGTTCGACTTCACTAT
ATCCTGAAATTTGTGTTCTTCTTCTCTTGACCAAGAAAGTGCAACTTCTTCACCAATACAGTCAAATTTCCACTCAGAAT
AGGCTGATCCCAAATCAATCTTAAGCTTCCTCCTTTTCTCGGATATATGAAACTTGACACAGTCATAAGAACCTCGAGTG
TTGCAGCTACACATATCTTGTCTTCCTTTACCTATAGGACCTCTGTCAACTAAGGTTCTTTTTTTCCCTCGTTTGCCTAG
CGGCCAGATTCCAGTGCCCAGCCATTTAGAGTCACTTTCATAGATCTCCTCAATCGATTCGGGAATATCTGCTTGAAACT
GTGGCCCAACTGGTATTCTCTTTCTGCGCTGCTTCCACCAAAAACCAATTGCCGACTCTGCAGAAGAACCGGTTGGTACA
TCGGCCTGATCCTCGTCATTATGAGAACTTGAAGGTGACGCAGAAAACTGCAGTGCACGCCTCTTTTTCAGATGATCTTT
TGCAGATAGTACTCGTTGGCTGCATCTTAATCTTCCGGAACCAGAATTCTCATCATACATAGATGGATGCATCTTCTGTT
TTATCTAAATGGCACAAAAAAATAATCTAAATTAAGCCAAAGCCAGGACCAAGTTTTTGATCTTCCATAAATTTTGGATG
GTCACATAAACATGATGACCTGCTAGATAAGCAGAAATGCAAGGATAAAAATAGAAGCTAAAGGGCAAATGATAAAACTC
TCTGTACTGCAACTTTGTGCAATTGGGGAAGTTTTACTTTCAGTCATAAAAATGCACATAAACCAAGGGATGCTATCTCA
GTTGCTAATAAAGTTAAACAATCAAACATGATCTAAGAGGCCTGCAATTGCAGAACCTATTATTCAGTATTTATCTATCA
AGAACACCCACCTCCTGGCAGATCATTATTTTCTATATGAGAATTTAAATGAAAGCCTTTCAATTGTACCCTCTCCAAAT
TCTACTAATTCACCTACCAATTCTAAACAAATGATACGATACTATTTGGAAAATTGACATAAATCTTCCATTTCTCTTCA
CCTCAGTGCAAAATTTACAGTCCATTTCACCCTGTCCAATAGGATGAAATGATGATGATAATAACAATAATAATGTGTGG
CATAGTGGTCAATAAGTGGGTCGGAAAATGGTGAAAGGTCGAAAGTACCCTGTGAAATTAGTCAAAGTGCATGCAAGCTA
GCTCAGATTCCACGATTATGAAAATAACAATAATAATAATTTGCCAAATTCAGAGATATATAACAGTAGGTGGAATATGG
TTCCCGGTTCGTCCAATAGATGCCAAAATCATTGTACTTCGGTGCTTCTCCATTCAAACTCAAGCGTTTATCCAATTGGC
AGGTTTCAATTTCATAGTTTCACCATTTCACTTTTCCTTCAAATATATTCTATCTTATAGCTATCACTACCTAATTAAGT
ATGACCGATGAAGAAACTCATCAATCTGTACCTATATACTTTCATTTTTCAAAAAATGGCAAGTATATTATATATACTAT
CTCCAATACATAATAAGTCATTTTTGAGAAATTCGTCCACCCATTAAGAAACCAACAGCAACATTATTTAAGAGGCTACA
AACTACCTCGTATCTCTTTTTCAATATTAATTAAGTAGTGAAGACCTTTAAGAAATTTTTCCATATATCATCATTTATTA
GACAAGAGTAAATTTGGAGAGAGAAAAATTAATACCTTCTTTTATTTTAAAAAATTTCACTCATCTACCAAATTTGGAAG
GTTACAAAATCACTTAAAGTGAACCAGAGGGAGTGCCATCTTAGTTTACGTTTTGCTTTCCAGAGCCCTTCATAATGTTT
CTAACAACTTTATCAGAAATAGAAGTGACATTCTTTTATTTTGAATAGTTCAAAATGTCGGAACTCATTCCACTATGAGC
ATTCTATACAATTTAATCTCACTAATACCCATATAATACAAGTAAAACTAGCATATTAAACTTTGTATTCAGTCAACAAA
CACATTTTATGTTATGTAACCGGGAAAATAATAGTTTTAGCTCTCTCCAAAGCAATTTCAAACCTCCACAAGGATACTAA
CTAGACTACAGGATTCCGTAACCGTTCTTTGGGGCATCCTGGACTTCAATGGGCCTAAAACCACGAAGTTCAAGAGCAAA
GTATAAAATTGTACTGAATTTAAAAATGACTAAGAATAGAGTATTCAAACAAAAATTAGTGAAGTGAAAATTTTCATTAA
AGAAAAGTAAGAACACTTTGGTGCATGCTAATAGGGAAGGAAGAGTATTTTGAGAGGAAAATGGTAAATATTACTTTGTA
TTCAGTCAAAAAAACGCATTTCTAATGTCACTAAATCATCAGAAGCTCAAATAGAGTTTTTCAATACATTTCAACACAGA
AGCTCAAATAGTGTATAATTAGCAGTAACATATTAGTCTCAGTGATGACAGCATAATCATACGCTTTCGTTTAAAAATCC
TTAAACTCCTCCTAATAAACTTGGGCCTTGGTGTGGCTAGGTTTTCCAACTATTGATTGTGTATTTTGCTAGCTTGCCTT
GAAGGTAAATAACCCAGTCAAAGATTGTTCATTGTCCTAGCAGGAAATGTCTAGACCATCTTTACCCAGGTTGAAGTACA
TATGTCCTGTGTTTTCTTCTCTTTCGCACGTCTATTTAACAACCTACCACAATTCGGATGAGTCAAAGCCATAACATATC
TCTAAAAAAGCCAACTATTTCTGTATTTGACAGAATAATATGGCTCCTATCCTTAACACAATATTTTGACCTGTCGTTGC
TTTCCAAGAAATGTGTTATCTCATCAACTTATGAAATACACTTTGTTATAGCCTCATTTGGAGGATTTCATCCTATTATA
AACACAATGAAACAGCTGCCCCTATTAACCTACATATAGATTATAGAACCTGCACATTGCATTCATAATGCCTCTTAATG
CAACTTTAATTGCGCCTTTCTTGGTCAACTTCATAATTGAGTATAAAAGCAAGGTAGTTTTATATAATGGGTGAAGATGT
GGCCCTTAGGTCTAATAAAAGACGGTGAATAAAGTATCAATACGCATTCATACCTAGTTCACGAGGGAAGAACTGTCCAA
GACCATATAAGGAGGCTACAACTCATTCCCTCACACACTAAGGACTCAAACGAAGTCTAGATTACAGAGACCCAACATTG
AGAAACAACAACATGGATCAACAAGTTTGGCTTAGATACCATGTGAAGATATGGCTGTTGAGCCTAGCTCAATCCCAAAA
GATATCTCATGAGAAGAGAATTGCTCAAAAGCTAGTGCAGCCTTGGATCTTCTAGAACAAATTCAAAGTAGAAGTGATAC
AATTGAAAGACATGGATGAAGATGTCACACAATATCCATCACATGCCAAGCAGTTACCCCTCTCCCACCCACCCACATAC
CACCACCATCACTTACATACATGTGCATCAAAATGACCAAAAAGCAACAAATTATATCAACGAGTTGAACTCTCGACTCG
AACTGAAGAAATAAGATATTCTATAAAATAAATAAGGCATATATATACGAGTTGTCTGAAATAACTACTACTGAATACAT
AATGATATGAAGTATCAATCTCCAGGAAGAAACTAATGTACCTGCCATACTGATTGCTGAGCACATGGATCCACATCCTT
TTTCAAAAGCATTTCATCTCGCAGCAGCAGAGCCTTCTTCCAAACCACTTCAGTCCCATAATCCTTCCACTTAGACCTTT
CTGGCAAAGTACCAATGGCAAGATCACAAGGATTTTTTGCAACTTCACTTACCCACTTCACCATATCCAAGTAAGATTCT
CGCTTCCTCTTCCTACTAATGCAATCTTCCTCAACCATAGTGGACTTCGTTAACGACTCATCTGTTCCATTTCCATGCAG
AACACTAACACTTTCCCTTCCCTTGACAGACTTCAAATGTTCTTTGTCATAGACAACACTCCTAGTTTCATCAATATCCT
TTACAGTAATCACATTGCTGTCCAAATTACTTTGATCATCAAATTTCTCATTACTTTCATTCAACCCATCAAAATCTCGA
GCCTCATCACCATCTGTAGTATCAACACCTTTCTTCCTCAATTTACATTTCCCATTTTCACCATCTTTAGCTTTTTCATC
TGAAATCTTCATTAGAACCTTTTTCAGATCCAACTCAACATCCATAGGAACTCCATCCCCACCTGAACCCAAATCACATT
TACTCACCTTACTCTTAACACTACTACCATCAATTTCCCTAACTCTCAACATCCATTTCTCTAATACACCCAAATACTTA
ACATAAACCAATTTCAAAGCCATCCCATAACTCGAATCGAACCCACAATCCATACCCACTAAACCCCACAACCCATTTTC
AGAAACTCTTTGATACCCACCATTTTTCCTCACAACCAAGTAAAGCTTGAACAAATCCACTGCTTTCCCATCACCCAACA
TCGGAGGTAATGGCCTATAACACAAACTCCCAGCAACTTCTTTCAAGCATATAGTAAAAACTTCTATGAACAACAGTTTC
GCACTATCGTAATCTACTTCATTTTTCACAAGAGTTTTTGGGTTTTCGGGTTTTCTGAAGCTCGTTAGATTTGACCCATC
AACTCTTTTCGACCATCCTGCCATTGATTACCAATTTCAGAATGAAAAAAAATGCAGAATCAATATAAACAAAAATACTA
CCAAAAAACAGAGAATTTCCAACACGTAGTAAGCATTTCCATTCTTTCCAACAAGTGTACCAGTTAGAGAAAAAACTTAG
GCGGAAAGATACGGATCTAGAAAGGGATTTTAGCTGTAAATTTTTGGGAAATTCTAGTAATACTCGCCTGCCTTCTTCCC
TTCTTCAGGGAGAAGGAAGAACTAATTTTTCCCCCTTTTTTCTATGCCAATTTTAGAAATGAAACAGTAGCTTTTATTGA
AAAATGAAAAAATAACATTTTTCAAGAATTTGTGAACAAAAAGAGAAAAAACTTACTAGTAAACTTTCTAAGCCACTTTT
TTTTTTTAATGGAAACCCGCAATCGCTATTTTTTGGGTGCGCATAGGGTAATTGGGTGTGCACAGGGTAAAATCCCTGCT
CCTATGCAATAGGAGCAAATCACATAGGAAAGGTAATCCGCACTAGGCATGCTCGGTGCGACGAGCTCGACCCAAAAGGC
AAACCCCTTGCCAGTGCAGGATTTCGAACTTGAGACCTCCAACATGGAAGTCTCATGCCCAAACCACTAGGCTACCCCGA
TGGGTCTAAGCCACTTTTAATTTAATCAAACACATAAATGAAGCTTATTTTTAAATTTGTACTTGGAATTGGTGGTATTA
TGAAATAATAATAATAATAATATAGTACTCCATGTAATCATAATTAAGTAATCTAGTTGATTATCTTACTAAAAATAGTT
GTCATATATTAGTTACCCATGTTACTAAATTTTTTTTAAAAAAAACATTAATTAATTTATTTTTTATATTACTCTTGCAA
TTTTTTATATTACTCTTGCAATTAATATTTTTTGAAAGTGTTTACATTTATTTGTAAAATTTTCAAGAAGTTTTTTAAAG
AGTAAATTAGTAAAATCATATTCTTATTTGTGATTCCTTAATAAGCGTACAAAAAATAATCAACTAATATGGAATGGAAA
CAGTAAATGACACACTTTAAAAAAAAATGAGAGATGCTAAACAACCATCAAATTTTGGCCAGAATTTGACCAGAAATCTA
AAAAGACTATTATAACTTTTTTCCTTCAAAATAAAATTAAATCTTGCTCTTTTCTAGTAAATTGTATATAGTATTTATTA
GGGATAAGGGTCTGAAAATATCTCAATTTTGGTCGGATTTGTTGTTACGATACTAAACTTTCATAAGGACCTATTACCTC
CCTAAACTATTTAATACCGTATTTTTTACCCCCTGAACTATTTAATAATGTATTTTAAAGGCATATATGTGCCCACGTGG
ACACATTACTATTTATAATTTTGTATTATTTTTTATGTCCACGTGGGCTAATATATATGTTTAAAATACGGTATTAAATA
GTCTAGGGAGTTAATAGGTCCTCATGAAAGTTTAGTATCGCAACAGTAAATTCGATCAAAGTTAGGATATTTTTCAGACT
CTTATCCCTATTTATTATGTTGATAAGATTAATTTTTTGCGTTCCACCTGTCAAAATATTTAACAATTTTGTTTCTTCTT
CAATTCATTTTTCTTCTCTTCGTCATTTTACTTCTTTTTCTTACCTTTTTTTTTAATTCTCCAGACTCTTTTTATAAAAA
TAAAAATAAAAATTGGGGAGTAAATTAAAAAAGAAACTAACAGAAATAAATATCTACTTTAGGTCTCCAATAAAGCAATT
CTATAAGATCACAAAAAAACAGTATTTATGAAATTTAATTTCACATTTTCTGTATATAAATAATTAATACATTAAAAACG
TTTATATTATAATTCAATTTTAAATACTATTTATATTTTAAAATAAAACACTTGCGCTTTATGTACTGTGAAAATTCTAT
ACTTACACTTTCAATGTAATTTATCTATAAATAAATATATTAAAATAAAATTATTAAACAATAAATTAAAAAAATGTGAA
GTTATCCTCACAAAATTTTAAAATGAAAATAAATTTTTCATTCATGCATTTGATTTAAAAATAACTAATATTGTTTTAAA
AATGTTAAGTGATACCAATTATCTAATAAAATATATCAATTGTTAGTAGTAACTTTCTTTTAGTTTAAATACGTACATTA
TTTATAAAAAAAATTGAATGTAACATTTATTATACGTAATCTCTTTTTATTTATTTATTTATTTTGCCTTAAAATTATTT
ATATATAATTTAGATAGAGTTTCATTTAGGTAGAACATTCAATCTATACAATGTTTAGATTTTTTAGGAAATTAGAAATA
ACATTATTGAAGGATGAAACTTGTATGATTTTTATAATATAGAAGATGTGAATGTTTTATTTCAAAATATAGAGGGTGCT
AAAAAAATATATAGAGAGAGGGGTCTATCTTTAACTGAATATAGTATAAAAATGTTTAGTGTAATTAATTAGGATTGATA
CTTATAAGATATATAAATTTTATGATTTCTATATTATATTGATCTCTATCATGTATAATACAGTGTTTTGACTTTTAACT
TTTTTATTGTATATTTTTAAAATTATATTTTTTAAAAATAATTCATAATTTAAATTTTTAAACATAATAATTCATAAAAT
TATTTAACTAGAGCTCATAATAATAACAAATATCAGTAATAATTCACAAGTTATCAAGTTGGCATAACATAGAGGCGCAA
GACTACAACATTAATGCTAAGCACTCTCTTAGATTGTTGTTAACTAGGGATATCACTTAATTATTTAAATATGTGATCTA
ATTTTTTAAAACATAATAATTAACAAATATGCAAACCTACAACATTAATGTGTAACTATCTTGGGTTGTCGTTAAATAGG
ATCGACACTTATGAACCATATGATTTTTATTATTTCTATAATGTGTCTATATCTATCTATTACTTACGTTATATTTTTAA
AAAATTATTTAAAATGTATTTTAAATTTATTTATATAATAAATACAACAAAATTACTTAATTTTAAAATTCTTAATCAGT
TTAAAAAAAAATACTAATTTGAGGAAAAAAATAATAATAATATTGTGACTACAACTATGTATACTTAATATTTTAACATA
TCATTTAATAACAAATATATATA
TCCTCCTACCCCTATATCCTCCCTCCTACCACCCTCCTAAACCCTAAAAAATAAACCTAACTCTAAAACCCAAACCCTGA
ACCCCAGCCCATGAACCCTAAACCCTAAACCCTAAAAGAAAAAACTAGCCTTAAACCCCGAACCCTAAACCTTAAACCCT
AAACCCTAAATCGTAAACCATAAAGCCTAAAAAATAACCTAACCCTGAACCCTGGCCCGCGAACTCTAAACCCTTAAACC
TAAATATAAAAAACTAACCCTAAACCCTAAACGCTAATAAAACAACCCTAAGCCTAAACCCTGAACCCTGAACCCCGGCC
CGCGAACCCAAAACCTTAAACCCTACGGAAAAAACCTAACCTTAAACCTTAAACCATGAACCCTAACCTGCGAACCCAAA
ATCCCGAACCTTGAACCCTAAACCCTAAAAAGAAAAACCTAACCCAAAACCCCAAACCCCGACCCGTGAACCTAAAACCT
CGAACCCCAATCCCCAAACCCTATAAATCCTAAACCCTAAAAAAAACAACCTAACCCTAAACCCTAAACCCTAAATCCTA
AACCCTAAACCCTAAAAAAAAAACCTAACTCTAAACCATAAACCAAAACCCCGAACCCCGGCTCGTGAACCCAAAACCCC
AAACCTAAAACCTAAATCTTCAACCCTAAATCCTAAACCCTAAACCCTAAAAAAAAACTAACCCTAAACCTTGAACCCCA
GCCCACAAACCTGAAACCCTAAATTCTAAACTCTAAACCCTAAAAGCTGGGATAAATGTTGTTTATCAGAAAATTGATTA
TCTAGCATTAAAATTGACATTCACATATGCTTTACCAAGGTATGTCGAACTCAAAAATATATTTTATTTTATTAAATTCT
TAGCAATAAAGACTTCAAAATTGGGGGAAATTCAAAATTGAATGGGTTAAAAGCCATTTATCAAAAAATCATCTCGGTCA
AACTTTGTTCGTATAATCAGTCTAGCATTAGGCTTGGTTAGTCAAACTTTGCATTCTGATTGTTTTTATCCTTTCTAATA
TGCATTAGATAGCATTACATTAGCTGCTCTAGTTTAATGAGTTCTTTTAATCCAATATTCCACTCCATTTTGATTATGTG
ATCTCAACACCTTAGAGTGTGTTTATTTGTTTGCTCTCTTATGTGTTAAAGGGCTATTTTATATCAACTGGTGTGCAATT
ATCCTCTTTTAGAAGAGATTTGTTCTCCTCGGCTTAGCGAATTTGTTTTCTAGAATGGACTTTCGGTGGCTAGCATAATG
TTTTAGTTCATTAAGTTGATCCAAATTTGAATTTGTTGGCTGCTAATTTTTTTTAAAAAGTTCTTGATGTTAGAGGACAA
GATTGAATAAAAAATTTGTGGTATTAAAGATGAATATGTAATTGAACTTTATTAATTTTATTCAATTTAGGTGTAACATT
TTATTTTAGTTTTCAGAGAAGGGTCTAAAATACCCTTTATAGTATCAGAATTGGTACAAAAATACCCTTGTTTACCTTGT
GGCCTCAAAATACCCTTGGGGTTAACCTTTAGGGACCTATTTTACCCTTTTGACTAACGGACTACTTAGTAAATATATTT
AATTATTTCATTTATTACGTGGCATGTTGTAATTGGTTGGAAATTTAATTAATTAAAGCCTAATTTGTTTGACCCAAACC
ACCATATCCACCCGACTCATCTTCAAAATACCCAACCCATCCAAATAAAACACCCATTACCCATTTCTTTAAACAAAACC
CTAAACATTTCCCCCCAACTTCATCAGTTAGTTCTTGGATCTGCCACGATGTTCAAGTAAAAAGTGAAGAAATCGATTTG
CTACTCCGATAAAGTAAGAACTGAAGACTTACTCTTAATAATTTTCATAAATATTGTGTAATGATTGTTCGATTAAATGT
ATTTCGTAAATAGTTAAGGTTTAGTTTTATTCAATTTTTTATTGCATTTGGTCTATTGTACTATAGTGTTGTGAAGATGT
GCCAGTGTCAGCACCCCAAGCCAGTCAAGAAGAATCTGGTAGTGTCTTCATGCCTACTCCTGGCTTTATTGCTTCTTCAA
GTCAACAGAGTAGCCAACCTGTTGGTCCTTCAAATTCAAAGAAAATTGAAAAGAAACCTACTGGACCTTCAAAGTCAAAG
ATAAAAATAGTTGCTGATGAATCTGAGGATGAGCAACATGTTGCACCTTCAAGTGCAGTTGCTGATGAGAATGGAGGTGA
GCGTGAAAGTGAAGACGAACAGACAATTCTAAGGCCGAAGGCAATTTCTGAAGTTAGGACTAGGCTTCAAGCTAAAAAGA
TATAGATTCGATCAATTGGTACCAGGAGGATTGGCTTCAAAGGAGATGACAATGGTGTGAGCATTCCAACTAATCTGCCA
TACTCACCAAGAAAATTGGCAAGGAAAAGAAGCTATGACTTCAAATCAGTTGACAGTTGAAAATGAGACAAGAATTGGCA
AATTGAAGGCAAAGAAAGGAAAAGAAGCTACGACTTCAGATCAGTTGACATTATGAAGTTGTTTTTTGTTTTCAGTGTTA
TGTAATGGCGTGATGAAACTTAATATTTTGACTTTTTTATGTTAATCCGTCTTGAACAAGTGTCTGTAAGTTTTTGTGGG
TTCAAAATATATGACAATGCCATTACTACTTATCTATGTAGTGGTTGTTTTTTGTTTTCCAGTTGCATTATGTATGTTGC
TTTATCTGGGAAGATGTCTTGATGGTAGGCTTAACAGATCTTGTGAGTTGTGAATCCTCAGTGATAATTCTTTTGAACTA
GAGTGAGTTGATAATTTCTAGTGTTGGGAGTGTTTCTTTAATTTTGGTTGTCTACTAAGTTGTACAGACGACGAAATGGA
TGAGAACATATTATACTGTTAACCTGCATTTGTGTAAAATTGAAAAGCAATCCATAATTTAGATGCTGAAAAAATTTGCA
GATTGTAGAATTTGCAGATTGCTGTAAAAATGCAGATTGCTAAATGGTAAAAATGCAGATTTTGTAAATGGTAAAAATGC
AGATTGCTAACATTAACAAGATTGCTAACTTTTCCATTACAATCAAGAGATCAACAAGATTGCTAACAACTTTCAACAAG
CAAAACACGATAACATTACATCAGTTGTAACCTGCAGATTGCTAACATTACATAAAAATACTAACGACTACACCACACTA
CTAGAATAGAGCTACACCAAACTACTAACGACTACACACTACTAGAACAGAGCTACACCAAACTACTAACGACTACACAC
TATTAGAACAGAGCTACACCAAACTACTCACGACTACACATTACAAATTATCCAAGAAAAGAAGTTCAAACATAACTACA
ACACACTACATCAACTTGGCAGCTACAAAACCAACAATAATACCCCAAGAGATCAGAAGCAAGCTTATCAATTGAAACCC
TTTCAATTCCCACTTCAGTTTATTATCATCCAAGTTCTTCAAATTAGAACATTCAATATGATGTTCCAACTCCAAGTTTC
AAACTTTATCCTCCAAATTTGAATTTTTAAAAAAAGTAATATCATTCAAGTTAGAACCAATGTTTGATTTATGAATTTCA
ATGCCACTATTTCCTTTAGGATCTTCTTCAATCGGTTTCTTTCCTTCCGAATTGAATCTAATTCAATCTTTTGATTGTGA
GTCATCAATGACACATGACTTGGAAGTTTACTATCGATCCAATCCAATAACCACAAGATAATGAGCCAGGACGACAACAT
TTGAAGAATCGACGTCCATCATTCTCACGGGTCATAGCAGTAAAATATTTTGCTATCAATCCACACTTACATGTACGAGA
CTCAACTTGTTGAGGAGAAAAAACAGAAGAAGATGTCAACATTAAAACAACACAAAATTTAACATATCTGATGAAGAAAA
TGATTTCCAAAAGAGCTCCAAGAACTAACTGATGAAGTTGGGGGAAATGTTTAGGGTTTTGTTTAAAGAAATGGGTAATG
GTGTTTTATTTGGATGGGTTGGGTATTTTGAAAATGGGTCGGGTGGATAGGGTGGTTTGGGACAAACAAATTAGGCTTTA
ATTAATTAAATTTCCAACCAATTACAACATGCCACGTAATAAATGAAATAATTAAATATATTTACTAAGTAGTCCGTTAG
TCAAAAGGGCAAAATAGGTCCCTAAAGGTTAACCCCAAGGGTATTTTGAGGCCAAAAGGTAAACGAGGGGTATTTTTGTA
CCAATTCTGATACTATAAGGGTATTTTAGACCCTTCTCCGTTTAGGTTTTTAAAAGTCTCAAAAAGTGATATCTTTCCTG
GTTCATCATGGTTGTGCTTATTTTAGTTAAACTCCTCCTAAACTTGTTAAATTTGTCCCAGTTATCAATTTCTTGGTCAA
GTATTGATATGCTATAGAATCCAGGTCCTTACTTCATGTGATTTGAGTCATTAACTTCAACACTTGTTAATTATTCTCTT
CTTTGGTTTCTGCCCAAGTGTTTGCTTATTCTAGTTTGTTTAAGTCAATATTTAGTGTTATTTGATATCGTTTAGTTCAT
CAGACTATACTTAGACTGATGCTAATCATTATCTTTCTTTCTTTTACATGAATCTTCTTGTTCGAGTTCAATTGGACTCC
TCGCTCCCTTGCATGCTCCTTTCTTTTCGAGTCGACCTCTATGCCGTTGAAAGGAAGTTAATGTTATTGGGTTAAAACCC
AAGAAGACAGCAGTAGCAGTAGTCTAAAGGGCTGAAAAATTAAAAATGGGACTTAAAAGAGTCCAATTTGAACTCAGCAG
TAGCAACAGTAGCCCAAAGGGCTGGAAAATAAAAAATTGGACTTTAAAAAGTCCAATTTGAGCGCAGCAGCAAATAAGAA
GCAACAAATGGACTTAAAATTGTCCAAGTTCTATTCACACTTTTATTTTCATTATATTGTGATTTTGTGATAATTGTTTT
TAGCTTCTAACATTTATTTTGTTAATTTAGATGAATCCCTAGGAAGTTTTCTATTTTATTATTCATTTTGCTTTAAGTAT
TTAAATTTTCAAACTCAAGGTAGACAATCTAAGCTTTAAGACGAACTTGAGAATTATTCATATTCTTTCATAGTTAGTAT
TTATCTTTCAAATCCACGTTTAAGTTATTGTGTTGATTTTTTGACTTAAAAACTTGACTCGAACAAAATGTTAAGTTAAA
ATTATTGTTTTGGCACTTTAACATTTGACTTATTTCATTGCTTGGAATAAGATGAGTGTATAAGTATAAAAAAACTCTTG
TTATTTTCAAAATAAGAATTTTCAAGTAATCTTAAGTTTTTTTTAAAAAAATTAGCCAACTTTTAAATTCGTCGGTCAAC
TGTGTGTTAGTGAATTCTCTAAGATGCCTAAACCCTTTCTTAGAGAATTAATTTGAACACTTAACCGACTTTGATTTTTA
TTTTAAAATGTTTTATTCAAATTTCCCTTTCAAAAAGATTTCTTAATTTTCCTAAAATTAAGTGGCGAGTAAATTAATCA
TTTTTCTAAAAATTAACAAATTGTCAAGTTGTGAAATGGTTTCGAAACCTTAGTTCTCAAAATCGGATCGTAACATATAG
TGTTACTACAAAAAAAACAGTGATTAGCGACAATATTAACGTGAAAAAAAATACTTTATTTTCTTTCCAATGCAAAGATT
ACTAATAATTATAATTGAAAATTAATTATTGCATCAATAACCTAAAATGTTCTTTGATACATGTTTTAAACTGTCAGCAT
TTTTGCAACACCTCTTAATATTCTCTCATCAGAGCTACTCAGTGAATAAGTATCACAAAAAAACAAGGAGTCATTTACAT
TAATATGATGATGCTAAGACAAACCAAGCTTCAAGGACTTGTTGCATGCTTTTGTATACACTTCATAGTTTATTGTAGTT
TCAGATTTTAAATGTTGGACTTTTTGCAAGTATCAATGTCTCTATTATTTATTAGTAGAAAGTGTAATAGTCTGGAGTCG
TAGAGTTTTGATCAGAATCGCACATTTGTTTTATGTTGTTATTCGAAAAGTTAGCTTATTGACAAGTTTGCTTGAAATTA
TATGCCCCTCTATAATATTTTTAATCATTTTCTCCAATAATAGGTGGTGGAATTAAAGTTTGAATGACTATGCTACTGAG
GATGAATTTATAGTGTTGGTTGCAGGTTGTAAATGAACTCCAAAACTTTAACTCTTACATTTGCATATGTCAAATCACCA
AGAATTTTGAATTTTGTGTTGGCTCATTTGCACTTTGAGCCCCTATTTCGTGTTGCTCTTCAATTATGTCCTTCATAATA
AATCATTTTCTAACGGAACATAAATTTATATTTCCATATCATGATATCTTCTAACTTAATGTTCAGACATAACTTCAGCT
TCTAAAGTACTTATTTTCGACTAGACTTCCTTTTTATATGACAGGACAACAAAAGGCATAGGAAATCATGTTTCTTGCAT
ATACCATTGCTAAAAGGTCTTGCTATAAAAGATTATGTACAACTCTTCAAAATTTCTTTATTAATGAATTACTATATAAC
ATTAGAGATGAAGTATAGGGCTCTTTGCTAGAGCAGTACAAGGTACGACCACGATGGATATTCATGTAGTGTAGTGCTTA
AGCCTAACCACCCCCATTAGGTCCAAGACCAATGGGTCCACTAAGCCAAGTATTACTTCATCTTCACTTAATTCAATCTA
TTTCCACTCTCTAAGGTCTAACATTACCCATACTCATCCAATTGCAGTATAAGGAGCAAGGTATTGTAATGGAGAAAAGG
ATAAAATCCTACAAAGATGACAACTTTGTCACCTGTAAAATATCAGTGACTAAAACAATGTCAACCCAAATCACTTCTCA
AGGACCTGTCAAGTTTTCTTTCCTTTTTGAAAATTCATCATGTATTTAGTAAAATAGTACACATGAAAATGAGCTTTATA
CAATCTAGGCAAATACACCAAATAGCCTAACCTCACTTTTATATGTATATATTTTTATTTAGTTCTATGATAAAGTTATT
TTGTTAATATTTGATTTTTCAGTATTCACACCGCTTTTCTTTGTATTCCATCTTTGCTCCTTTACTTTCATTTCATGTAT
CTACTACACCTGAATATATAGACAAAATTAATTACTGCTATTGGGCCCGTGCTGGCACGAGCACTACCTATCAAGTAGAA
ACATGAAGATAAGACAACCACAAGTTAATGTTTGTGTACCTTGTGCAACAAAAGTTGAACAGGGTACCTTGTGATCCTGA
ATTAGACATCGTATATGAGCCCAAATAGCTACTAGGATAGTCATTTTCTATTAAGCCTCTGTGATTCTCCCATCCTTCCG
AAAGTGTGAACAAGTTGCTACATATTTTTGTTGACCATTCATGTGTGCTCTTCAGATTTTTTGTTTTACCTTGGTTCTAA
ACATGAATCTCTCTTTGTTAGTTACAACGTGTATATTTTATCAACTTGTGTAATCATTGTTTTTGTAGGATTGTGAAACC
GATGTTTAAGGCTGAGCAACCCAAGGTGGGATGATTTCTATGATTTTATCCCATTGAGAGTATCTTTATTTTATTTCATT
TTGGAAAAGTTAGTTGCGGACACATTTACTATATCTATAGCGTTATCTTCATGTGTTGAAAGACAGACGCAATACTATTA
AAGTCCACTTTATGACTTCAACTTTTCTTCATCACTTTTTCGGAAGATATATCTTTTATTCTAACTTGAAAAGTTGTTTC
CAGATTAATGTACCTAGGGTTGTTATGTGTATAATATTTGTTGAGATAGCATATTCATGTTAAAGTCTAATAGGTGCTTC
ACTTCAAGAGAATTAAATATTTACTCAGGTAAGTATTTTTCTAAATAAAGGTAAAATATTTACTCTGAGATGTTAAGTCA
CTTGCTCACCTTAATGTTCAGCTCAACACTAGTGTTGTGAAGAATCTTGCTAGTCCTAATGCAGACGATAATACTCCAAA
GTTAGCAAACTCAATTTATGCACCTACTTGAATTGTCACGTTTCATTGCATACAATGTAGAGCAGATCCTCGAGACACAA
GAAAGATCGTTAACGTGACTTGGCAGTGAGCAATATTATTTCAGTTGGAAATGAGGACTTGTTTGAATATTCATGTTAAT
TTTATAATTGAGAAACAAATTTGAATAATCTCCCCTCAAATTTACCTGATTATTCCTGTGACAACGTATTACTTATAATA
GTATTCATACAGATTTACATTTGGTTACTCACCAAATAGTTTATGTAAGATCCAATCATCAACAGCTGTAGATTAGTAGA
TTGCCAATTTGAATGGAAAGTATCAAATTCAGTAGTGTAATCTTATTTTATAGTATAACAAAGAAGCATTTGAATCATAA
TAGGAAGGGATGGAATATAATAGTGACGAGTTCATATAAATAACTTTGATATAATTTTATATTTTTATAAAAAAATACTC
CCTCTGTCCCTTTTTAGTTGTCCACTTTAGAAATGACACACAGATTAAGGCAACAATGATTAGCACAGTGAAGTTACAAT
TTTACCCTTATGACAACTTTTCACTTCAAAATTACAATCACTTCTTTGAATTCAATAAATAAAATATCATAATTCAAAAC
TCTTTAAGTTAAAAAATATACATGGGTTAATACACATGAAAAACCAAGAAAGTCGGCTAATTTTTAAAAGTTGGCTCGTA
AATTATGCCTTAAAAAATGATCGGACTACATGCAATGCTTCCCTAACTCATTACGGAGGTCCTCATGAAATTTTGTTTTA
CACCATGTTAATTAGGACACAGGAGTAATATACATTATTTTAAAATTATATAAAAGTAGACTAAATCAGAATGATTAGCA
AATTATTTTTTGAAAAACATATAAAAATTTGGATGGTTATCTAAATTTCAATTATATCACATAAATGAAGCATGAAAAAA
TTGAGAAAATAACATAAATGGTCCTGAGACTGGGTTTGAAAGAGCCTCTTAACTATACATTTACTATATTTAGTCCTTTA
ACTATCTTAAGTGTTATCAAGTTTGGTCCCTTAACTATACATCTACCAGACTTAGTCCTATAACTATCTCAATTGTTATC
AAATTAATTTGGTCCCTTAACTATATATTTACCGATTTTAGTCTCTAAACTCTACACTAATTGATTTTAGTCTTTTTTAA
GTATTAAATTTTTTTTCATGTTTGACTTTGTCTATTTTTTATACAAATAACTTAGGTTTATATTAATGAAACTCAGGCTT
TTGTGAAATCAAATGTTTAACCCATTTTTTCAATTATTTCTCTTTCCCCGCTACTTTTTCTTAAAATTACTCTTATTACT
CAAATTTCTCTACGTAAATTAGGAAAGACAATATGGAAAAAAACATACTTGTATTTAAAAGATACATTTGGAACAAGTTA
AAGTGTGTAAATGATTGTGTAAGTTTATATCTGTTGAGTTTGTTAACACAACAATTGCGATAGTGATGACCTTCTATTGT
AAATAGCTAGCCTGCTGCATTGGGTAGTTCAACCAGGCATTGTTATTGGATAGAACAAGTTTGGATAGATCACGTTCGAT
GTATGTGTTTTCAACAATTTATATTAATAAAAAGTAGAGAGGGAAACAAAAAATCAACGCAATTGCAACCTCAAATTGAA
GAACAATTTTATTCAGGAAAAATGCAGTGTGTATGAATAAAAGAAGGTACGTAGAGATAATCGAGAGCACTGCACAATTT
CCATAAGGATATTAATTATAAGAAAGAAGAGGACTAGAGAAATTTGTAATTACATTACAAGGTAATAATTTTCTTAGATA
AGTAATGAGTAATGACCATATACTTCAGTTAATAATAATGTAGATTTCTTTTATGTTTAAATAAGTATATATATGTTAAC
ATCCAATTCTTGTCATATTCCGACCTTAGCTCAGTTGGTAGAGCGGAGGACTGTAGTGTGTTTGCTGAAATCCTTAGGTC
GCTGGTTCGAATCCGGCAGGCCGGTATTTTTTTTATTTTTTTTCACCTTTATTTGGTCTTGTATCTATTTTATCGAATAA
TTTAAGATTGTTCCATTGAAGCATTTGAATGATATATTAATGTAAGATATGATTTACAATGACGAATATCCTTCACTTAT
CCCCTAGATATTTGGTTCTAACTTAGAGGAATAGTCAGGATTTGAAGTTTGATCAGATCACAAACGGGCAAAAGAATTTT
GGGTTAGGGGGATTGTTGACCCGGGGTGGAGCCAGCTTGTGGTCCGAGGGTTTCCCTTCGGCAGAAAATTGAAGTATTTA
TACCTGATTCTTTGGACCTGCTACTACCTGTATTTACTTGAACTCCTTAATGATAATTATGACTCCGCGGAAACATCGAG
TAAGTTAAGCAGAATACTCTATGTAGATAAACAATTCTAACAACACTCATATGATAATATAACATGAAATTTCAAGTGTG
AAATTGGAGATTTTTATTGTAATATGAGTGACGTTATATGGTTGAAATTAGTTTAAAATCTCCAATTAGTTGAGCATGCT
TTACTACTTGGTAAGTGTTATTAGCATTGTTCACATGCTTAGGGTTCCATTTCAGGTTTTTTCATGTATTTCTAATTATA
TGATTCAATATTGTTTCTGTTTTTATAACTAATCCCTATATAACTAATATATGCATGAAAAAATACATAGATTCCTTTGT
AACTAATCTCTATATTACTAATATATGCATAACTCTTACCGGCTACCAAATGACCTAAATGACTATATATGTGATTCATG
CCTATTTTGATGAATTGAGGTAATGAGTTGAAGCAGTAGGTCTTTTGAAATCAATCCTCATCACAACTTAAAACTTCTCG
TTTTACCCTGAATGAAGCTCTCTCCGATCAGCTAAAAACTAGTGACATCTTCTTGTGTTCAAATGTTTGTGATCAAAACG
ATGGGGACAAGCTGTGCAGGCTAAGAAACAGAGAAAAATCGATATCCTTGAAACACCAAAATTCACTGACCCAAAAATTG
TACAATTCCAAGATGGGATCATGTGTTGCAGTTGTTAAAGAAATAACTTGCTGAAGAGCAAAAGCACAAGAAAACTCGGG
CAATATACAGTTCTGGGAAATGCCATGACTGCTCTTTCAAGATTCATGGTACTACCTCCGATCCAGATGTGTTTTTACTT
GGGGAACGAAAGATGGAGAACTTAGCATCACGCCCAAAACAATCAAATCTAGGTCCATATTCTGATTCATCATCATCACT
GTCGATATTACCAGCATTAGTCCTATTCTGGTTGGCTCTGCGGCGTAGAAGGAAGACGTTAAAGTAGTAGCTTACTAAAG
ACTCCCTGCTTTTATTTGGAAAGAACTTAAAAACCTCATCCCAGAAACTTTTCTCCTCAGACAAAGGGTTCGACTTCACT
ATATCCTGAAATTTGTGTTCTTCTTCTCTTGACCAAGAAAGTGCAACTTCTTCACCAATACAGTCAAATTTCCACTCAGA
ATAGGCTGATCCCAAATCAATCTTAAGCTTCCTCCTTTTCTCGGATATATGAAACTTGACACAGTCATAAGAACCTCGAG
TGTTGCAGCTACACATATCTTGTCTTCCTTTACCTATAGGACCTCTGTCAACTAAGGTTCTTTTTTTCCCTCGTTTGCCT
AGCGGCCAGATTCCAGTGCCCAGCCATTTAGAGTCACTTTCATAGATCTCCTCAATCGATTCGGGAATATCTGCTTGAAA
CTGTGGCCCAACTGGTATTCTCTTTCTGCGCTGCTTCCACCAAAAACCAATTGCCGACTCTGCAGAAGAACCGGTTGGTA
CATCGGCCTGATCCTCGTCATTATGAGAACTTGAAGGTGACGCAGAAAACTGCAGTGCACGCCTCTTTTTCAGATGATCT
TTTGCAGATAGTACTCGTTGGCTGCATCTTAATCTTCCGGAACCAGAATTCTCATCATACATAGATGGATGCATCTTCTG
TTTTATCTAAATGGCACAAAAAAATAATCTAAATTAAGCCAAAGCCAGGACCAAGTTTTTGATCTTCCATAAATTTTGGA
TGGTCACATAAACATGATGACCTGCTAGATAAGCAGAAATGCAAGGATAAAAATAGAAGCTAAAGGGCAAATGATAAAAC
TCTCTGTACTGCAACTTTGTGCAATTGGGGAAGTTTTACTTTCAGTCATAAAAATGCACATAAACCAAGGGATGCTATCT
CAGTTGCTAATAAAGTTAAACAATCAAACATGATCTAAGAGGCCTGCAATTGCAGAACCTATTATTCAGTATTTATCTAT
CAAGAACACCCACCTCCTGGCAGATCATTATTTTCTATATGAGAATTTAAATGAAAGCCTTTCAATTGTACCCTCTCCAA
ATTCTACTAATTCACCTACCAATTCTAAACAAATGATACGATACTATTTGGAAAATTGACATAAATCTTCCATTTCTCTT
CACCTCAGTGCAAAATTTACAGTCCATTTCACCCTGTCCAATAGGATGAAATGATGATGATAATAACAATAATAATGTGT
GGCATAGTGGTCAATAAGTGGGTCGGAAAATGGTGAAAGGTCGAAAGTACCCTGTGAAATTAGTCAAAGTGCATGCAAGC
TAGCTCAGATTCCACGATTATGAAAATAACAATAATAATAATTTGCCAAATTCAGAGATATATAACAGTAGGTGGAATAT
GGTTCCCGGTTCGTCCAATAGATGCCAAAATCATTGTACTTCGGTGCTTCTCCATTCAAACTCAAGCGTTTATCCAATTG
GCAGGTTTCAATTTCATAGTTTCACCATTTCACTTTTCCTTCAAATATATTCTATCTTATAGCTATCACTACCTAATTAA
GTATGACCGATGAAGAAACTCATCAATCTGTACCTATATACTTTCATTTTTCAAAAAATGGCAAGTATATTATATATACT
ATCTCCAATACATAATAAGTCATTTTTGAGAAATTCGTCCACCCATTAAGAAACCAACAGCAACATTATTTAAGAGGCTA
CAAACTACCTCGTATCTCTTTTTCAATATTAATTAAGTAGTGAAGACCTTTAAGAAATTTTTCCATATATCATCATTTAT
TAGACAAGAGTAAATTTGGAGAGAGAAAAATTAATACCTTCTTTTATTTTAAAAAATTTCACTCATCTACCAAATTTGGA
AGGTTACAAAATCACTTAAAGTGAACCAGAGGGAGTGCCATCTTAGTTTACGTTTTGCTTTCCAGAGCCCTTCATAATGT
TTCTAACAACTTTATCAGAAATAGAAGTGACATTCTTTTATTTTGAATAGTTCAAAATGTCGGAACTCATTCCACTATGA
GCATTCTATACAATTTAATCTCACTAATACCCATATAATACAAGTAAAACTAGCATATTAAACTTTGTATTCAGTCAACA
AACACATTTTATGTTATGTAACCGGGAAAATAATAGTTTTAGCTCTCTCCAAAGCAATTTCAAACCTCCACAAGGATACT
AACTAGACTACAGGATTCCGTAACCGTTCTTTGGGGCATCCTGGACTTCAATGGGCCTAAAACCACGAAGTTCAAGAGCA
AAGTATAAAATTGTACTGAATTTAAAAATGACTAAGAATAGAGTATTCAAACAAAAATTAGTGAAGTGAAAATTTTCATT
AAAGAAAAGTAAGAACACTTTGGTGCATGCTAATAGGGAAGGAAGAGTATTTTGAGAGGAAAATGGTAAATATTACTTTG
TATTCAGTCAAAAAAACGCATTTCTAATGTCACTAAATCATCAGAAGCTCAAATAGAGTTTTTCAATACATTTCAACACA
GAAGCTCAAATAGTGTATAATTAGCAGTAACATATTAGTCTCAGTGATGACAGCATAATCATACGCTTTCGTTTAAAAAT
CCTTAAACTCCTCCTAATAAACTTGGGCCTTGGTGTGGCTAGGTTTTCCAACTATTGATTGTGTATTTTGCTAGCTTGCC
TTGAAGGTAAATAACCCAGTCAAAGATTGTTCATTGTCCTAGCAGGAAATGTCTAGACCATCTTTACCCAGGTTGAAGTA
CATATGTCCTGTGTTTTCTTCTCTTTCGCACGTCTATTTAACAACCTACCACAATTCGGATGAGTCAAAGCCATAACATA
TCTCTAAAAAAGCCAACTATTTCTGTATTTGACAGAATAATATGGCTCCTATCCTTAACACAATATTTTGACCTGTCGTT
GCTTTCCAAGAAATGTGTTATCTCATCAACTTATGAAATACACTTTGTTATAGCCTCATTTGGAGGATTTCATCCTATTA
TAAACACAATGAAACAGCTGCCCCTATTAACCTACATATAGATTATAGAACCTGCACATTGCATTCATAATGCCTCTTAA
TGCAACTTTAATTGCGCCTTTCTTGGTCAACTTCATAATTGAGTATAAAAGCAAGGTAGTTTTATATAATGGGTGAAGAT
GTGGCCCTTAGGTCTAATAAAAGACGGTGAATAAAGTATCAATACGCATTCATACCTAGTTCACGAGGGAAGAACTGTCC
AAGACCATATAAGGAGGCTACAACTCATTCCCTCACACACTAAGGACTCAAACGAAGTCTAGATTACAGAGACCCAACAT
TGAGAAACAACAACATGGATCAACAAGTTTGGCTTAGATACCATGTGAAGATATGGCTGTTGAGCCTAGCTCAATCCCAA
AAGATATCTCATGAGAAGAGAATTGCTCAAAAGCTAGTGCAGCCTTGGATCTTCTAGAACAAATTCAAAGTAGAAGTGAT
ACAATTGAAAGACATGGATGAAGATGTCACACAATATCCATCACATGCCAAGCAGTTACCCCTCTCCCACCCACCCACAT
ACCACCACCATCACTTACATACATGTGCATCAAAATGACCAAAAAGCAACAAATTATATCAACGAGTTGAACTCTCGACT
CGAACTGAAGAAATAAGATATTCTATAAAATAAATAAGGCATATATATACGAGTTGTCTGAAATAACTACTACTGAATAC
ATAATGATATGAAGTATCAATCTCCAGGAAGAAACTAATGTACCTGCCATACTGATTGCTGAGCACATGGATCCACATCC
TTTTTCAAAAGCATTTCATCTCGCAGCAGCAGAGCCTTCTTCCAAACCACTTCAGTCCCATAATCCTTCCACTTAGACCT
TTCTGGCAAAGTACCAATGGCAAGATCACAAGGATTTTTTGCAACTTCACTTACCCACTTCACCATATCCAAGTAAGATT
CTCGCTTCCTCTTCCTACTAATGCAATCTTCCTCAACCATAGTGGACTTCGTTAACGACTCATCTGTTCCATTTCCATGC
AGAACACTAACACTTTCCCTTCCCTTGACAGACTTCAAATGTTCTTTGTCATAGACAACACTCCTAGTTTCATCAATATC
CTTTACAGTAATCACATTGCTGTCCAAATTACTTTGATCATCAAATTTCTCATTACTTTCATTCAACCCATCAAAATCTC
GAGCCTCATCACCATCTGTAGTATCAACACCTTTCTTCCTCAATTTACATTTCCCATTTTCACCATCTTTAGCTTTTTCA
TCTGAAATCTTCATTAGAACCTTTTTCAGATCCAACTCAACATCCATAGGAACTCCATCCCCACCTGAACCCAAATCACA
TTTACTCACCTTACTCTTAACACTACTACCATCAATTTCCCTAACTCTCAACATCCATTTCTCTAATACACCCAAATACT
TAACATAAACCAATTTCAAAGCCATCCCATAACTCGAATCGAACCCACAATCCATACCCACTAAACCCCACAACCCATTT
TCAGAAACTCTTTGATACCCACCATTTTTCCTCACAACCAAGTAAAGCTTGAACAAATCCACTGCTTTCCCATCACCCAA
CATCGGAGGTAATGGCCTATAACACAAACTCCCAGCAACTTCTTTCAAGCATATAGTAAAAACTTCTATGAACAACAGTT
TCGCACTATCGTAATCTACTTCATTTTTCACAAGAGTTTTTGGGTTTTCGGGTTTTCTGAAGCTCGTTAGATTTGACCCA
TCAACTCTTTTCGACCATCCTGCCATTGATTACCAATTTCAGAATGAAAAAAAATGCAGAATCAATATAAACAAAAATAC
TACCAAAAAACAGAGAATTTCCAACACGTAGTAAGCATTTCCATTCTTTCCAACAAGTGTACCAGTTAGAGAAAAAACTT
AGGCGGAAAGATACGGATCTAGAAAGGGATTTTAGCTGTAAATTTTTGGGAAATTCTAGTAATACTCGCCTGCCTTCTTC
CCTTCTTCAGGGAGAAGGAAGAACTAATTTTTCCCCCTTTTTTCTATGCCAATTTTAGAAATGAAACAGTAGCTTTTATT
GAAAAATGAAAAAATAACATTTTTCAAGAATTTGTGAACAAAAAGAGAAAAAACTTACTAGTAAACTTTCTAAGCCACTT
TTTTTTTTAATGGAAACCCGCAATCGCTATTTTTTGGGTGCGCATAGGGTAATTGGGTGTGCACAGGGTAAAATCCCTGC
TCCTATGCAATAGGAGCAAATCACATAGGAAAGGTAATCCGCACTAGGCATGCTCGGTGCGACGAGCTCGACCCAAAAGG
CAAACCCCTTGCCAGTGCAGGATTTCGAACTTGAGACCTCCAACATGGAAGTCTCATGCCCAAACCACTAGGCTACCCCG
ATGGGTCTAAGCCACTTTTAATTTAATCAAACACATAAATGAAGCTTATTTTTAAATTTGTACTTGGAATTGGTGGTATT
ATGAAATAATAATAATAATAATATAGTACTCCATGTAATCATAATTAAGTAATCTAGTTGATTATCTTACTAAAAATAGT
TGTCATATATTAGTTACCCATGTTACTAAATTTTTTTTAAAAAAAACATTAATTAATTTATTTTTTATATTACTCTTGCA
ATTTTTTATATTACTCTTGCAATTAATATTTTTTGAAAGTGTTTACATTTATTTGTAAAATTTTCAAGAAGTTTTTTAAA
GAGTAAATTAGTAAAATCATATTCTTATTTGTGATTCCTTAATAAGCGTACAAAAAATAATCAACTAATATGGAATGGAA
ACAGTAAATGACACACTTTAAAAAAAAATGAGAGATGCTAAACAACCATCAAATTTTGGCCAGAATTTGACCAGAAATCT
AAAAAGACTATTATAACTTTTTTCCTTCAAAATAAAATTAAATCTTGCTCTTTTCTAGTAAATTGTATATAGTATTTATT
AGGGATAAGGGTCTGAAAATATCTCAATTTTGGTCGGATTTGTTGTTACGATACTAAACTTTCATAAGGACCTATTACCT
CCCTAAACTATTTAATACCGTATTTTTTACCCCCTGAACTATTTAATAATGTATTTTAAAGGCATATATGTGCCCACGTG
GACACATTACTATTTATAATTTTGTATTATTTTTTATGTCCACGTGGGCTAATATATATGTTTAAAATACGGTATTAAAT
AGTCTAGGGAGTTAATAGGTCCTCATGAAAGTTTAGTATCGCAACAGTAAATTCGATCAAAGTTAGGATATTTTTCAGAC
TCTTATCCCTATTTATTATGTTGATAAGATTAATTTTTTGCGTTCCACCTGTCAAAATATTTAACAATTTTGTTTCTTCT
TCAATTCATTTTTCTTCTCTTCGTCATTTTACTTCTTTTTCTTACCTTTTTTTTTAATTCTCCAGACTCTTTTTATAAAA
ATAAAAATAAAAATTGGGGAGTAAATTAAAAAAGAAACTAACAGAAATAAATATCTACTTTAGGTCTCCAATAAAGCAAT
TCTATAAGATCACAAAAAAACAGTATTTATGAAATTTAATTTCACATTTTCTGTATATAAATAATTAATACATTAAAAAC
GTTTATATTATAATTCAATTTTAAATACTATTTATATTTTAAAATAAAACACTTGCGCTTTATGTACTGTGAAAATTCTA
TACTTACACTTTCAATGTAATTTATCTATAAATAAATATATTAAAATAAAATTATTAAACAATAAATTAAAAAAATGTGA
AGTTATCCTCACAAAATTTTAAAATGAAAATAAATTTTTCATTCATGCATTTGATTTAAAAATAACTAATATTGTTTTAA
AAATGTTAAGTGATACCAATTATCTAATAAAATATATCAATTGTTAGTAGTAACTTTCTTTTAGTTTAAATACGTACATT
ATTTATAAAAAAAATTGAATGTAACATTTATTATACGTAATCTCTTTTTATTTATTTATTTATTTTGCCTTAAAATTATT
TATATATAATTTAGATAGAGTTTCATTTAGGTAGAACATTCAATCTATACAATGTTTAGATTTTTTAGGAAATTAGAAAT
AACATTATTGAAGGATGAAACTTGTATGATTTTTATAATATAGAAGATGTGAATGTTTTATTTCAAAATATAGAGGGTGC
TAAAAAAATATATAGAGAGAGGGGTCTATCTTTAACTGAATATAGTATAAAAATGTTTAGTGTAATTAATTAGGATTGAT
ACTTATAAGATATATAAATTTTATGATTTCTATATTATATTGATCTCTATCATGTATAATACAGTGTTTTGACTTTTAAC
TTTTTTATTGTATATTTTTAAAATTATATTTTTTAAAAATAATTCATAATTTAAATTTTTAAACATAATAATTCATAAAA
TTATTTAACTAGAGCTCATAATAATAACAAATATCAGTAATAATTCACAAGTTATCAAGTTGGCATAACATAGAGGCGCA
AGACTACAACATTAATGCTAAGCACTCTCTTAGATTGTTGTTAACTAGGGATATCACTTAATTATTTAAATATGTGATCT
AATTTTTTAAAACATAATAATTAACAAATATGCAAACCTACAACATTAATGTGTAACTATCTTGGGTTGTCGTTAAATAG
GATCGACACTTATGAACCATATGATTTTTATTATTTCTATAATGTGTCTATATCTATCTATTACTTACGTTATATTTTTA
AAAAATTATTTAAAATGTATTTTAAATTTATTTATATAATAAATACAACAAAATTACTTAATTTTAAAATTCTTAATCAG
TTTAAAAAAAAATACTAATTTGAGGAAAAAAATAATAATAATATTGTGACTACAACTATGTATACTTAATATTTTAACAT
ATCATTTAATAACAAATATATATATATA
AACAACAAATAATACTAATAAGAAAAAAATTTATGTGATGAAACTTTGATCTAGTTCATGCTTAACAAATTTGTGTTGTC
ATTATCATTGGAGAATTATGAAAATGTTTTTCTTTCATTTTTTGTATAAAAGTTTATTTTGAAATCATAAAGAACTTTCT
ATATCTTTTCCGTGTTATTATAATTTTTCAATAAAGCCCTATCAACATTTTAATCTAAAACATATTTGTATATGTCTCTA
GTACTAAAATAAATAAATAAAATATTAATTTTAATGAGTCTTTATCCGTGTATGATGTGATTCATATACGGTCAAGAATA
TAAAGATAATCACATAATAGAGGAAACATGATGGTAATTTCAGTTTTCTTCATATTTCACTCACATACATTCTAAGTATA
ATCAGATAAATTTTTATTTTTTTATTTAACTTTTTTCTAGAAAATCGGTGTGTAACAACAACTCCTTTAAATAAACAGGA
GTAACTGTTTTGTCAAATCAGTTAATTTTAGATTTTTAATTTTGAGTATTATAGATATAAATTTTTAATATTTAAATTTA
TATATAATTTATCTTTTCACGTTTAGAAATTATAAACTAAAATAGATAATCTACACTTTACTTTTTTTTTGTACTTCTTA
ATTTTTTTATTTTTTTATCATTTAAGAAATAAGAAATGAAAAATAAATAAACAAATAACTAAAAAGATGAAAATTTTGAA
AGAAAAAGAGAAGAAGACACAAATGAAGTAAACAAATATTACTGTCACATTTTTAATTTTTCTTTTGTAAAACAATTTTC
TTTTTAGATCTTGAAAATTTCAAGAGAAAAGAGTGGGTGAGACTTATATTTTCTTTGGTGGATTTGTGGTTCCTTTTTCA
TGTTTAAGTGTGAAATTATCAGTAATTAATCTCATTAATCATTTTCAATGTATTGGAAACATAATTGAAGAATATATTCA
ATATTTAAGTTAAAGGGCAAAAATGTCCAAAAATAAACTATTCCTTCCATCCAACAATAGTTGTCCACTATATTAAAAAT
AGATGTCCAACAACACTTGTTCAATTTAAAAAATCAAGAGATAATTTATTTTTTGTGTCTATTTTACCCTTGCTATTAAA
TATTATTTATCATCTACTCCCTCCGTCCCATATTATATGACATCCCTTTCTATAAATAGTTGGTCCATAATACTTGTCAT
TTCATAAAATCAATGTATAAATTACCATATTATTTCTTTTTTACCCTTGTGAGTTATTAGCCTTGAAAATATACATTTGA
TCAACTTAGAAAAGTTAAGTAAATGTTTCATGTTCATTGGTTAAATTAATTAATCAAAATAAATTAATTCATATTCATTG
ATTGAAAATTTGAGTTCCAAAAAAATTATATAAGGGTAGAAGGGTAAAATTACATCATTTCTTAATGCAAGTGCAAAGTA
AAAAAGTGACATATAAAATGGGACGGAGGGAGTAACACATTTCTCAAACATTATATAATAAAGTCAAAGGAAAATATAGT
AATATTACCCATGTTATTTATTATTATTTTTAGGTGTATGTCAAGTTAATAGTGAACAACTATTGTTGGATAGAGTAAGT
AGTTTGTAGTGTGTACATGTCTTTTTACCATTCTGGTCAAATTATGGCTAAATTTTTGTGGCCAAAAGAATTTTCCCTTT
AAGAATATACTCTCTCCGTTCTTTTTTATATGTCATTCATTTTTATAAATAGTTGGTCCATAAAATTTGTCATTTCATAA
AATCAACGCATAAATTAGCATATTGTTCCTTTTTTACCTGTGTGAGTTAATAGCATTGAAAATATACATTTGACCAACTT
ATAAAAGCTAAGTAAATAATTCATGTTCGTTGGTTAAATTAATTAATCAAAATAAATTAATTCATATTCATTGATTGAAA
ACTTGAGTTTCAAAAAAAAAAAAAGGATAGAAGGGTAAAGTTATATCTTTTCTTAATGCAAGTGCAAAGTAAAAATGTGA
CATATAAAAAGGAACGGAGGGAGTACTAGTAGTCTCCTAGAAAATGTAAAGTAGTTAAGAACTTTATTAAATGAACAATA
AATATGGAAAAAATGCTTCAACAATCTTCTTAAACTTTGAACAATTCATTTATTTTGAAATATTCTCAATAATTCACTTA
ATATAGTCATAGATTTCTAAAATATTTTTGACAAATTATTTTTTGGGAAGTTGCACCATTTGTTTGACCATAGTTTTTGA
AAAAAATATTTGAATTTTTAAAGAAATATGATTATATCCGTAAGTTTTGAAAACTGTTAAAAATATCCTTAAGTTTATAT
TACACCCTCCGTTCCTATTTATATGTCACAATTTTGGATTTCATGTGCATTAAGAAACTAAGTAAGTTTACTATTCTACC
CTTATTTAATTTTTTGGAACTCAAGTTCTCAATCAATGAATATTGTCATGACCCGAGCCTACACCCTGGGCGTGGCTGGC
ACTCGAGAACCATTGTTGGTCCCCAAGCGAACCCTCATCCTGGCTGACTACAAGCGGAAGACTAACTCAAAGCTTAAAAA
CTGAATAAAATTCATGAAACTTACAAATCTTTAACTCAAATGAATAACTCTGAATAAAAATATAATATTCAACTAGCCAA
CAATAGGCAACTCAAGTCTTTAATACATTTAATAAGATAAATGAAACATACTTCTGAAACTTTATTATCTATCTATGAAG
CCTCTAACTGACAAAGATGAAAGTCGAGACAAGACCCACGACATCCTAACAACTGATATAACTGAAAAGTAAATGAAATC
CTCCGGAAGCAAGGAGGCTCACCATAGCTAACTCGAACTCTATGCGGTATCAACGAAACTCTTATTGATGATCCCGAATA
CTTGAATCTACATCATGAAAGGATGCAGGCCAAATGTCTCAGTACATGGAATATACAGGCATGTAAGGGGAATTCTAAAG
CATAACATAAGATTAAAACTTGATAAAAAGGAAACATACTTGCCTCTTCTCAAACTTACTCAACTCAAGGGATACTCAAA
ACTACTCAAACTTACTCAACTCAGAAGTACTCAAGGATAAGCTACTCAACTTAGTAATAAGGTTCTCAACTCAGTGAAAC
TCAACAATAAGGTACTCGACACAATGAGGCACAAATCAACTCAAGATACTCAACTCGAGATACTCAACTCGAAAGTATTC
AACTCAAGATACTCAACTCGAAAGACTCAACTCATGATACTCAAGAATAAAACAATAGTAAAAGATGCAATATATATATA
TGGAAAGCTGTAAAACTGTAGATATCAACTCAATGTATTGAAAAATACAATAATACTCAAGTGTATATAAAAATACAATA
CAACTCTGTGGAAGTTTCTCTAACTGACAACCATCACTATGAGCCTAAGTGATGATACAACGTCTTGCCCACACTGCTAG
AACTGTCCTATACTTTGTCGTCATATAGAACGTCTTAAATAAGTGGATCTACTAGTCTATGTTAAAAAGCACTAAAGAAT
CATCTAAAAAGTTTGATCCTTTCTACCCATGATGGATATATGGTTTATGGAGACTTGAGTTATTATGAACTCGCGTTCCT
ATATCGGTGGTCAATACTACTCCCAAAATATACTCATATGTTTTAAAAATAAAACTCTTTCTATGATTTGAGATAGTTAC
CCAAAAATCTATCTCTTAAAGGAGATGGTACTCAAACTGCTCAAAACTCTTTTGGAAATCTCAGTTTACTCTCATCTTAA
ATGTGAAAACATTTACTCTTGGGAATACTTAGTTCTCATATATCATTTTAAAGAAAATGAACTCAACTCTGCTCTTTCTC
AAAAACATTTTAAAATCATATTATAATATGATCATTGATGACTCGGAAAGTCATACTGCATAAACATTGATGATATATTT
GTCATACTAATCATGTTTTAGAAAACTTTTTTCTCAAAACTCATCTTTACTTTCTCAAAACTCAGTTTAAGAACTCAAGT
GTTGGCTTTGAAAAGCTTTTAAAATTTATAACTCAAATCATAGGGTTCATGCGGAATTATGAGCGTGAACTACTCAACTC
AAGGACTCAAAGATACTTCTCATCTCAAGATTGTTCGACTTATAGGGTTCATGCGGAATTACGGGCATGAACAATTCAAC
TCAAGGGTCAAAATATCAATAAGGAACTCATGTATACGACTCTTCTACTTCTCATACTTACTTACTCAAAACTTAACTCA
AATCGATGATGGATCTCAAATGATTCACAATTGAACTCAAAGGCTTCCTTGAACTCTACTCTTAACGTGAATTATGAATT
CAAGAGTTATGGTTCATGATATGAAGGATCTCGTGATGGTAAAGTAGACTCATGAATACATTCTTCTCATTCTCATACTC
ACTTGCTCGAGTCTTGAAACAAGTTACTAGAAGTTGTAGAAGACTCCTAAAAAAAAACTCAAAGGGACTTTCTCAAAAAT
GTTCGGAAGAACTCTCAAACTTGACTCTCAACTCTACCTTGAATTGATTTATTAATTCAAGGTTGTGATTTGTGATAGGA
AAGATCTCGTGATGTTTAGGAGTGTTTTTACATAGTTAAACATGAGAAACGATCAAGAAATCACTGTCTGGAAGCAAGTC
CGCGACGCGGAGATGCATTTTAATATTTGGTTGCGAAATAACTTTTGAGGCAGAGGGGTCCGTGACCACTCCGCGACGCG
AAGAAAAAATTATGTGAAAGGGAGAGGTAGGTCCGTGACGCGGAGCAAGGTGCCAAATTTGCCCGAATTTTTCCTTCTTC
GTTTTCTAACCCCAATTCACCTAGATTCGATTCTTTTTCTCAATTTCTCTTTAGATTCAGATACCCAATCTATGCTAGAA
TCTACTCATAAATGACTCTACAATCGACACGATTTCCTCAAGAACTCAACAATCCCATCCTAACTCAAGAACGACAATCA
ATTTCAAGAACACAATTCAAGATCATCAAACTTTCAACTTTCTAGAACGAATTTCGCTGAAATAAACATGATTGGCGTGT
GGGTGAACAAACCCAACACTATAGAAGCTTACATACATGAAAAGTCATCTTCTTGAAGCAATTTGAAGGAAAAATCTTGA
AAGATGAATCCTAGCCTTAGCGTTTCTTGAATTCCTTGAGCGTAGAATTTTTGGAGTGGATGAGAGGGTTTGATTTAAGA
AAACTGATTTTTCTACTCGCTTAGGGTAATTTAGATGCCCTCCTAAGGGTTTTTAGGACAAAAATACCCTTTAAGAAATA
AATAAAACGAGATGGGAGTCGGAATAATTTTTCACTAGGTAGTGAGGTCCGTATTGGCTCCATAACGCGGAGCCATCGTG
GTGCTGCTGCCAGGTTGGAGTGTCGTTAGTAATTCATTTATAACTTTTTACTTAGAGCTCGAAATTTAGCAAACTCGGTG
GAGTTGGAAAGAGGATTTGAAGACCTTTCATTATCTATCTTGTATCCCCACCTAACTCATCCTGTACTAAGAGCTATGGT
CGTTTGAAGTTCACCCAAAACTCATACCTTAAGCATAACTTGCAAAATTTCAGATTTTGCTATTTCCAATTTAGTTCATT
TTGGAACTAAAGGTTCTACATCTACTGACCTTAACACTCAAGAAATTTAAATTTCTAAGTAAAAATACTACTCACAACGA
AGTATGATTCGAGTCTTAGTTCGAAAATATTTCTGGGGTGTTACAAATATGAATTAATTTATTTTGATTAATTAATTTAA
CCAATGAAGATGAATCATTTACTTAGCTTTTCTAAGTTGGTCAAATGTATATTTTCAAGGCTAATAACTCACAAGGGTAA
AAAAGAAACAATATGATAATTTATGCATTGATTTTATGAAATAACAAGTATTATGGACCAACTATTTATAGAAAGAGATG
ACATATAAAAAGAAACGGAGAGAGTATCATTTTATAATGAACATGTTGAGTGATAAAAATTAAACTCATAGATTATAACT
TGCAACATGCTTATAAACAATTTTTATATTTACAGACATTTAACAAGTTCTATGAAACAATATCATTACATACTTGACAG
TCCAATCACAACATTCACATTATAAATAGAAATATACTCCCTCTATTCCATATTAACTTAATTTTTGAACTTTTTTCATT
GTTCAAAATAATTGAATTGTTCAAAGTTCAGGATGGATGTTTGAATATTTTTTCATATTCTCCCTTATCTTTAGGGTCTG
TTTGGAAAGTCGTCTGATAATTGAAATTAGTGTATTTATTAGGATAGTAACTATCAGTCTAGTAATTACACTAACCTGGT
TTGTTTGTCATAGTGTAATACATTGTAATTACACATGTATTGTTTGGATGCACAATTATATTAAATTTTAAAAATAAAAA
TTAATTATTTAAAATTTATATTAGACAAATAAGAAACTTTATAAATGATATTAAATTGAATATGTAATTTACTTGGTCAT
TACCTGCTGACCAAGTAATTACATGGCCAACCAAACACGTTATACTATGTAATTACGCCAAATCCAATTATCATATGGCT
TTCCAAACAGGCCCTAAATGAAGTTTGTTAATAAGTTGGCTAAGCATTACGTATAATCCCACTATTTTAAGGCATGTTTT
CGCATTTACGAGCCAACTTTTAGAAAGACGCGACTTTCTTGAATTTTCGTGTATTAGGCCAATGATCTGGCGCCCCAGGG
CACCCGATTTTTTTTTCCGCAAAAAACTTTATGAAGACATCCGTAATGAGTTGAGGAAACATTACATATAGTTCCCTCAT
TTTAAGAAATATTTTCGCATTTATGAGCCATATTTTAGGAACTACGCGACTTTATTAGTTTTTCGTGTGTTAGCCCATGG
ATCTGGCGCCTTGGGGCTCTTAAATTTTGAGAATTTCCGTAATGAGTTGGGGGAGCATTACATATAGTCTCACCATTTTA
AGGCATATTTTCGGATTTACGAGCCAACTTTTAGAAATTACGCGACTCTCTTCCTTTTTTTGTGTGCATTACAAACAATT
GTATTTTCATAGACAAATCTTTTCATAAAAAAATCACATTTTAAGTGACACTTTTTCATAAAAGAACACAACTATTTTGA
ACAAGTATATATATAATTTGTTGTTTCATACTAGTCATACCATATACTAGTAAAAGAGAAACTCAACGACCACAATATCA
AATATATTCTAAGAATTTTGTAGGTCAAACACAATATAAGAATGCCATTGAATCTCATATCTTGTGCTCCAAATTTAAAT
AGAACACTAAATCTAATTTTATCTTTATCATAAGCAGAGAACCTCCACATTTTAATTATGATCTAAAAAATATTTGAAAA
TATTTTTTTTCCATACTATCAAAATGCCATTGGAAACATGAAACCTCATTTGAAATATTATTCTACAAAAGAATTATAGT
GCTTCAATTCCCTTTGACAATCTTTACACAATGTCAAAGTTCATTCCATAGATGCACCTATGTAGGCACAAAATCACAGA
CTTTAAGTCACTGGTCCTTTTTGTTTCTTGCAAAAATATGTCTTAGAAAATGGTGAGAGTATACGCAATGCTTCCCCAAC
TCATTATGGAGGTCCTCATAAAAAAAATTCAGAATTTTTTTTGGGTGCTCCAAGGCGACAAATCCATGGGCTAATACACA
AGAAAGTCGGTTAATTCCTAAAAGTTGGCACGTAAATGCGAAAATATGCCTTAAAATAGTGGGACCATACACAATGTTTC
CTCAACTCATTACATAGGTCCTCATAAAGTTTTTCATAAAAAAAATTTGGGTGTTCCAAGACGCAGATCCATGGACACAT
GAAAAACCGAGAAAGTCTGTTAATTGCTAAAAATTGGCTTGTAAATGCGAAAATATGGCTTAAAATGGTGGAACAATCCG
CAATGCTTCCCCAATTCATTAAGGAAGTCCTGATAAATTTTTGTAGATAATTTTTTTTAGTGCTCCAAGGCGCCAGATCC
ATGGACTATTACACACGAAAAACCAAGAAAGTCGGCTAATTCCTAAAAGTTCCATCGTAAATGCAAAATATGCCTTAAAA
ATGGTGGGACTATACGCAATGCTTCCCCAACTCATTACAGAGGTCCTGATAAAGTTTTTTCAGAAATTTTTTTTGGGTGC
TCCAAGACACCAGATCCATGGGCTAATACACATGAAAAATCGAGAAAGTCAACAAATTCCTAATAGTTGGCTCATAAATG
CGAAAATATGCCTTAAAATGAAAGGACTATACACAACGTTTTCCCAAGTAATTACGGATGTCCTCATTAAGGATTTTTTC
ATAAAAAAAAATTGTGCTCCAACGAGCAAGATTCATGGGCATATACACACGAAAAACTAAAAACCGAGAAAGTCGGCTAA
TTCGTAAAAGTTAGCTCATAAATGCGAAAATATGCTTTAAAAATGGTGGGAATATACGCAATTCTTCGCCAACTCATTAC
GAAGGTCCTTATAAAGGTTTTTCAGAAAAAAAAATTGGGTTCTCCTAGGCGCTATGTACATGGCCTAATATACACGAAAA
ATTGAGCAAATCGGTTAATTCCTAAAAGATGGATCGTAAATGCGAAAATATGCCTTAAAATAGTGGGACTATACGCAATG
CTTCACCAACTAATTACGGAGGACCTCATAATTTTTTTTTAGAAAAAATGTTTTGGGTGATCCAAGGCGTCGGATCCATG
GGACACACGAAAAATCGAGAAAATCAGCTAATTTCTAAAAGTTGGCTCAAAAATGCAAAAATATGCCTTAAAAATGGTGG
GAGTATACACAATGCTTCCCCAACTCATTATGAAGGTTCTCATTTTTTTTTCAGATTTTTTTTTTTTTGGTGCTCCACGG
CGCCAGATCCATGGGCTAATATACATGAAAAATCAAGAAAGTTGGCTAATTCCTAAAGTTGGCTTGTAAATGCGAAAATA
TACCTTTAAAATAGTGGGACTATAGGAAATGTTTTTCCAACACATTACGGAGGTTCTCATAAAAAAAATTCAGAATTTTT
TTTAGGGTGCTCCAAGGCGTCAGATTCATGGGTTAATACACACGAAAAATAGAGAAAATCGGCTAGTTCCTAAAAGTTGT
CTCGTAAATGTGAAAATATCCTGTAAAAATTGTGGGACTATACGCAATGTTTCCCAACTCATTATGGAGGTTCTCATAAA
AAAATTTGAGAAATTTTTTTTGGGTGCTCCAAGGCGCCAGATCCATGGGCTAATTCACACCAAAATCCGAGAAAGTCAAC
TAATTTCTAAAAGTTGGTGAAAATATGCCTTAAAAAATGGTGGGACTATATGCAATGCTTCCCCAACTCATTACTGAGGT
CCTCATAAAAAAAATTCAGAATTATTTTTTGGATGCTCCAAGGCGCTAGATCAATGGGCCATTAACACACTAAAAACCAA
GAAAGTCAGCTAATTCCTGAAAGTTGACTCGTAAGTGATAAAACATGTCTTAAAATGGTGGGACTATATACAATGCTTCA
CCAACTTATTACGGAGGTACTCAAAGGTCTGTTAACAAGCTATTTTTATACATATTTTTTCATATTTGTTTAAAACAAAA
TATAGATGATGTTTTTATGTAACTTTTAGTTTAGAATTTGAAAACTTAAGTTTCGAAAAAGACTTTTATGTATGTTACGA
TTTCTTCTGTTTAGATTATATGCTTGAACAGAATATTGAAAATAAAATTGATTCTAATAAAAAGATATGTTTTGATTATT
TTAATATTTGAGTATTAGGAAAAAAAAATAGATCATGAATTTGGTGGACATTTGGCCATATATATAATTAGAAAAAAATA
TTTTTCACTTTACTAGAAATTTTAAAAATTGGTGTTGTGTTTTGTTATATTTTCCACAAATGAGACAAAATAACATTTTA
TTTAAATTCTAAGCATGAAGGTAGTTGCAAAGTTTTTCAAATTCAGATTTCAACTTCAAGTTTAATTTGAAATTATCATG
GTCAGAATTATTTTTTAAATAAAATAAAAATTATTTCAGAAAGAAGACAGATGGCATAGTTCTTTTACTCCACATGAAGC
ACGGATAAATTCACTAATTAAATGATGAAAAAGAAAATATGATCTCTAAATTAGAGAACAACATCCCAAACAAATTTGAT
TGAGAACGTCATGTATCACCCATGACATCAAGTCTTATTGGAGGGTCTATTTATAGTGACACAAGAAAAATTGTTTCATG
GACATTTTGTTTAAATTAAGAGAGAAGTATTGAAAATATTTTCAAACTTGACGCGGATTATTACCTTTAATAGCTCCGCC
CCTACACACGAGCTCCAAATATTCATAAATTGAAAGAAATGCATTGATCATAACATTGGCCAATTTGACACACATTGTAT
TAGGAGTGGAAAAAATGGTTCAATTGCAAAATTATACTTTTTATACATGGTTACCATTATTTTTAATAAATATATGGTAG
ATATTGAGCTTCTTCAATTTCTTTATATGTTTACTTCTTCATATTTTGAATCCTCTTGATGAAAATTTTAAATTCACCAC
TATTCATAAATAATATTAAATGAAGAAATTTTTACCTATAAATATAAAATAGTAATTATTTCTTACTCTCGGATTATTAT
AGTTCAATTTTAGTTTAGGTTCAAACCATAAAAATATGGGATTCCAAAGGTGAAATTGGGAGAATTTTGGCCTAACTAGA
AAAATGAAGAAAAAGAAGAAAAAAAAAGATTTGACTTAACAATGTAAGTCAAAATCAAACTTGATTACATCACAGAAATT
ATGAGCTTATGGGTTATTTTCGTTTTATAATTTTTTTCGAGTTTTGACTAATTTAGCATGAATTGACTTTTGCTGATTTG
TCATTGATTTATGCCTAATTTATTTGCATTTAATAGAGGTCTAAATCTGAATTATTCAAATTTTAATTTATAAAGTATGT
TTTTTTTTGTTAAGATTTCGCCACTTATTCAGTCCGATTCGATCAGATCCATGCGGAAGTCTTAAACTAAAAGCATTCAA
ACTTCAATTAACTCACATTTGCTAATCATTAAATTTTTGTATTTAAATGCCTTAAAGAAACGTCTTCCTCCACAAACCTG
TAAGCTGATTTCTTCTCCACCATCTTTTACCACTATTTATTTTCTTTTGAAAAATAACATAACATCAAATCTTGTACCAT
TTTAAAATTTTATGTATTTAATATAATATATAATTATTATATTATTTTAATTATCTTTTGCGGGAAGATATTAGTTATGT
TGTTGTTGTATTGTTTAAATTTAATACTTAAATAATTCTCAATTCAATGTATCCTGGCTTGTCTATATCACATTCCTTGG
GTGCGAGTTTTCTTATTGTTAGCTTTGCTGGTTTATCTTTTACCACTCAATGGATGCTTCCTTATCTTCTTCTTGTTAGA
TTTGCCGGTTTATTCTCATTTGTTGCACTAAGAAAGATGATGATAATGAAAAGTTAATAACTTTGATAGTCACTCAACTA
TCAATTCTTTTCACAGAAAGTCACTCAATTTTCATTTTCAACTCAAAAGTCATTCAATTATAACTTTTTTGTACAGAAAG
TCACTCAACCTATTTAATTGTTTTTTTCATTAAAATTTGCTGACATGACATTTTATTTTTTAACAAAAAATATAAGAACC
AAATATATATCTATTTAAACCATTTAATAACCCGCCCCATTTAACCCGCTCCGCTAAAAATATAATATTAAACTTTTTAT
TTTACCATTAATTCCCTAAATTATTCTCCCTTTGTCTCCCCCATTCTTTCCCTCTACTTCCTCTTCTCTTTTCTTTTCTT
ATTTAATTTCTCAATTTCGACCTCTTCTTCATATATCAATGTCACATGAATAACAAATGGATGAAAATCATTTGTATCCC
AACTTTTGCTTTAAAATCAAGCTAGCAATTATATGTTGTTCCGTTCTATCCTGAGAGTAATTAATTAATTCAAATCGTGG
GTAATTGCGAGAGGATTAAATTCCTAAACACAATTTTTATAGGCCTCGAAACCTAGTCAATCTTACATTTATTCTATTTC
CAGATGCATTTTCTTAAGGAATTTAATAGAATTGTTTTGTTATAATGGTGGATATATAGAGTGAATGACGATGTTGAAAA
GTGAAAACTATCCGAGTATCTTCTACCTACATGGCAAAATTATAATCAGAATAACATATATTGTGCATTAAATCCCAACA
GAAAAAACAAATTCCAAAAGAACTAATATGTAAAGAAGAAGTTGAAATTGAGAAATTAAAAAAGAAAAGAAAAGAGAAGA
AGAAGTAGAGGGAAAGAATGAGGGAGACAAGGGAGAATGATTTAGGAAATTAATGGTAAAATAAAAAGTTTAATATTATA
TTTTTAGCGGAGCGGGTTAAATTAAAGTTGAGTGATTTTGTGTGAAAAAATTTGATAAAAGTTATTAACTCTGATAATGA
AGTACAAGTTGACGTATCCAAGTGCATATCTTATCAACTGTTTCCACGCTCTTAAAGGATCGGAGCAAAGCGTTGGTTAT
TCGTTGTTCAAATCGTTTGGGTTCAGCTTTATATTTGGGAGTGTTCAGTGGATATATGAAGGCTGTGGATTTGCTACATT
TGGTTCCCAAGCATATGCCAAAAGGTTATATTTTGATTTCTCGTCCAACTCTGTTGGAGTTGGCATGCTTTGCCCCTACT
AACGGGTCTCGTGGGCTTTCATGTGGCCAGTGATTGAAGCGAAGAAAGGCGACTGGTACTCTGCCCATTTATCCTCAATA
AGTCTTCATGATGCTTGGTGATGGTCTTTTCCATGTTGGTGGCCTCACTGATTATATTGGTCCCTCACCTCAAATTAATT
ACAATCCTTACATTCAGTTATTGGGTTGGTTTGGAGAATAGTGGAGTGATAACTGGACTTGCTTCATGTGGTTTGATGAT
GAACATACTAGACCTGCAGTGGCATCTGGTCTAATATATAGTGACTCATTGTGGGGAATTTCAGCATCTATTCTTGCTCT
AGCTGGTGTCAAAGCTCCATTTTGCTTGAAAGTTTAGTCACAGACCACTTTAGCCCTTCCACTTAAGTTTTAGAGTCTTT
TGATTGTCTTTAATAGTCAAAATTAGGTTATTTCAGCTCAACATGTTATTTTAAGGTATCCCTACTTTGTTATTTAGTAG
TGTTAAAACAAGTTCTCTTTATATATATCCTTGTTGTTTTCAAATTTATTGTGTATTTTAATAGCAACTTTGTTTCATTT
CTATTGCACATCCAATGAAGTTGAACCTTTAAATCTTTAACATATACATATTAAAAACAACCTTTAGTGGCAATAAATAT
ACATATTAACAAAGAATGATAAAGTCTACCGGCATTAGTTAAATGCTATTGGATTCAGTGTCGCTATAGGCTTTTTTACA
AAGAGTGCTAAATGCCGCTAAAAATACATTTTTAGTGGCAATTAAGTTATTGCCGTTAATTAATTGCCGCTAAAGATCAT
TTTTGATGTAGTGGTTATACTTTTGTTCTCTGCGTGTCTATGAATAACTCACAATGTGAATGAAAATAAGGCGCAAATGG
AGTCAGATACAAATATATATATATATATATATAAATTGTCTCTGTTGGCCGTTGAGATTTGAACATGAGATGTCATGGTG
GTCAATCCACTTTATCGATCACTAATCCACACCCTTGGTTGCTAGTCGTCTTTCACCTCTTTTTTGCTATCATTTTCATG
TAAATGTTGTGAGCTCCATGGCCTGTACCTAAAACAGAATTGTGATTTTTTTAAATTAATTTTCAGATTCTTTGTTTTAT
CATGATATGTTTAAGCATTTTGAAACTTGTATTATACTTGACTAATACACTAAGAATGACATACTAGTTTTGAATTTGGT
TTGGTTTGAATTTTGGATTGGAACGGTTGACTTAACGCAGTTTTGTAGGTACCATTACGTATATTGAATTTGGGTCTTGA
CATCTTTAATATGTGATCAATGTTTTATTATAGATATTTCAAATAATTTTCATAGTTTGTTTGATTTACATACTAGTTGT
ATTTCACATTATTGTATAATGGTTGTTTATTGGAGAAGTAATAGTACATAGATGATTATGCACTGATTAATAATGAGATT
TTTGTGTTTAAATAGTTTATTCCTACATTGTTGATGTAAGTAGATTCATTTCATATTCTATACTCTTATGTAAAATGTGT
TATGAATACAAGTTTTGATGCATATATTTTTTGTGTTTCAATTTATTTGTCATATTTTAAATTGACACAAAACTTAAGGA
AAAAAAAGTGTGTGACAACGTGGCATTTTGTTTGTAATTTTGTACACTTTTTTGCTTTACGTGACATTCAAACATCTCTC
ACGCATCTCAACTTTGTGGAGTCATGGAGTGTGTCACGTAAGCCAAATATGTATAAAATTACAAAAATAAAATAAATGAA
TCAACTGTTCAGAATAATAGGAGTTTAATTTAGTTAAAGTGTATGTCTAGATTTTCGGTCATAATTTAGGACTACTTATG
CATTATCGATAAATTAAAACAAAAGTAGTGTTAATTATTCCAAATATTCATGAATCAAATGACCCCTAACTATACTTTAA
AATGAGAATTATGGCAAACAAAATGGTTGCCACAATTTTTTTTTCAATGTTAGCTATATGAAAGAGCATCGTATGTAGTC
AAATCTTTACACACTTGTGTGGTGAAAATTTGAAGAGGACTCATCCAGTACAACAATAAAGAGAAGGCGAAAAAGAAAAG
CAAAGTCAATTTTCTTCACGGGCAACAACAATGGCAGCGTTCCAGTTCAAAAGTTCCCACATGATCACGCATGGACTCTC
TAGAAAATTGAAAAGAGAATCACAATTTAGCCATCCGAAAAGGAAAAGACACCAAATCTCCATTTACTCTTCTTCTTCTT
CTTCTTCTCTTCTTGTTGTTGGGAAAAAAAGAGGCTTTTTTTTTATTTAGAGTGTTACAGTTCAAGATTCTTCAACCCCT
TTTCTTGTTTTGAGTTTTTCAGATCCCTTTTGGGGTTAATTTCATTTGAGATGTCTCTTGATTCAAGTTCAGCTGATCAT
GGTGGGCACAGTAACATAAGAGGAGTTCCAACTCATGGGGGTCGTTATGTTCAGTATAATGTGCACGGTTCTCTGTTTGA
AGTTTCAAGAAAATATGTTCCTCCTATTAGACCTATTGGTCGTGGTGCTAATGGAATGGTTTGGTAAGAAAAGAAAAAAA
ATTCCATCTTTTTATATGCATAGGTTTTAATGGCGTAACTAGTAAAGTTGTTGGGGTTCATGCTGTGTAAACAGTCTCTT
GCAGAAATGCAGGCTGTGTGTACTTTTTGGACCCTGGGCATAGCGGGAGCTTAGTGCACCGGCTGTCCTGTTTTTAGGTT
TAAACTCTGTATCTCTTTTTTCTCTCTTATTAGTTATACAGGTATGTGAACTTTTGTGTGTATTACATAAATAGTGCTCT
CTGATGAGGAGCAAAGCTTGCCCCTGCATGGGGATTTGAGTTGTTTATCTTTAGGTTATGCTCTTTGTGATTGTTGTCTC
TAGGTGTCCAAACTATTAAATTACTCCCTTTGTTTTGTTTTATATTTCAATTTGTCATTTTTAGCATCTTAAAAAAAAGA
TATCAAAACTCTTTTAACTTTAAACTTCTCATTTTACGACATGGATATGTTTCTGTAGTCGTAGAAATGTCATGCTAAAA
AATCTTTCTTTCTTCCTCAAACTCTGTCCCTAGTTGAACACGATTATATAAAGTGAAATTGAGGGAGTTTGATTAAGTAA
AAACATGGAAGTTTTAATTGAAGTTGGATCCAGGGAATTTGTAAGATTGTGTGGTTGATATGTGAAAACTATGAATTAGA
TCATGCTCAGCCGTATCTCTATCTTATGAGAGAGAGAGAGAGATAAAGTGATAGAAAGATGCTTAATGATGGTCACTTCT
CCATGAAATTTTTGTCTTTTTGACACTGAAGGTATAGGGGTATGGTTGCTTCTATGTTTCCGTTTGCATGACTATTATCT
GCTCAAACTCACTTTTTCCTTGTATATGCATGTCCCACCAATCTAATGTAAGCTCTTGGAAGTTGTTCATTATCATCATG
ATATACATGATATATCATGTAACTTTGTTGAAGCCTATGTTATGCAAGTTTTAGAGTATTTAATTAAATTTTTCCTGTGT
TGCAATCAGGATCTTATATGTTGCACTTATCCTCTATGAAATTGTGTTACTATGAGACGGTAAATTGCATGTTAATATAT
ATTTCTTAATTTTTTTGTTGCAGTGCTGCTGTGAACTCGGAGACACGTGAGGAAGTAGCTATTAAGAAGATTGGGAATGC
ATTTGATAATGTAATAGATGCCAAAAGAACATTAAGAGAGATAAAACTTCTCAGTCACATGGATCATGAGAATGTGAGTA
TTGTACCTTTCCAGAAATCTGAATATTGCACCCGTGCCCCTTCGACCAATCCATCTTCATTTGTCTTTGCCTTGTTTATT
CACTAAAAAGTTGACATGTATCACTACTTCCCTCTTGTCCTTTTACATGTGGTTTTTCCCTTTTTTTTTACTGGATGTAA
TATACATGGATTTGATTTTGTTTTTCTCTGGAGTGGGGCTTTTGAGGTGTATGCTATATCACTAGAGTAGGCTGAAGAAA
AGGATGCAGGCTAAGAAGGGCAATGTGAAAAGAAGAACTTAAGGCCTCTAAAGAATCTATCTTATTTTCAGAGGTTCTGA
TACCAGTGAGAATTGGTATCACCAGTTATATTCATACCTTTCATGTATATAATGTTGGCGGAAAAGAGAAGAAGATAGAA
ACAAGAACATAGTGAATATTACTCTGAAATGGTAGACTAGGCAATAAAATTGAATATTACTGTCGCCTCCCCCTCTCCAT
CTACTGCCTTCAGTCGGAAAAGAGAGGCGTAGAAATGAAAGGGAAGTTGGTATAAGTATATAATTTTAGTGTTAGGAAAG
TACCAAGTTTGAAGTGAATACTTCTTCCAAATTTTCTATTTCATTGTCAAGTTCAACCCATTTGCTAAGGTTAAGATGAT
CTATTTTTATTTTAATTGTAAGATTTGCCACTTGAAAAATGGGAAGCATGTGCATTTATCATAACTTATTGATTATCTCT
GAGTACTGTTCTTGTACTTTTGGAATGCTTAATATTTTAAGATCCTGTGGAAGGTGATACAGAATCCCACTTACATGCAA
CTTTTTCCAAATATGCAGGTGATTGCAATTAAAGATGTTATACGGCCTCCTCAAAAGAAGAATTTTAATGATGTGTACAT
TGTTTATGAACTGATGGACACTGATCTTCATCAAATTATTCATTCCAGCCAACAGCTGACTGATGAACACTGTCGAGTAA
GCTACACTTCATGTCGTGCACTAATTCCATAATTGTGATTCTTCTTATCTAACCAGCTAGCTGGATTTATTATTTGTTGT
ATAGTTCTGAATTAGAATCTAATTCATAGCAATGAACCTTGGATTGTTGGCTTGATACACCCTTTTGGGATTTTATTTAG
ATTTCAAAGCAATAAACACTTGTCTGGTGTCCAAACAGACTATTTTATATTACGACTTCCCATCTTGTGCAGATTCTTAA
TATTCGTTTCTCTTCCAGGATGCATGTAAAGATATAGATTATTGATGATTGGTTCAGAATCACTAGAGAATTTCGGAAGA
TAATTTTCTTATGACCTGTTTTAACCTTGCTTCCTTCCTCTGTTCTTCAAAACTGTTAGGAACAATCTGGCAGTATTTTG
TTAACCCTGAGTGATATATTCTGTATGAATTCTCCTATTCCTCCCAGGCACATTGCTCTTAAAATTTTTCTAGCTGACTG
TCGTCTCCTTTGCTGAGTTATATAGTGTTCCACATGAATAATATAAGGGATCTAAAAGGGTTTAAAAGGTTATGGGCTGC
TTCACCTATTTTTTAAAGGTTTTTGGTCGTACATTCGTATTTAATTACCTGACAACTATGCATATTGTCCACATATTGTA
CATCAGATCTAAGAATTACAAATATATACAGTCAAATTTTATTGTTGTTTCATATTCCCATAATAATGTGCATTTGTTTG
GAACTTATCTTCATTTTTATACAACATTTTATGTGGTTGTCTTTTTTGATTTTGTAGCATTTTCTGTACCAAATATTGCG
AGGACTTAAGTACATTCACTCTGCCAATATCTTGCATCGTGATTTAAAACCCAGCAATTTGCTTGTCAATGCAAAATGTG
ACCTAAAGATTGGAGATTTTGGGCTAGCAAGGACGACAACTGAGACAGATTTCATGATGGAATATTGTGTGACACGCTGG
TACCGTGCACCAGAGTTGCTACTAAATTGTTCAGAATATACATCGGCAATTGATATTTGGTCAGTGGGTTGCATACTCGG
TGAAATATTGACAAGACAACCCCTTTTTCCTGGCAGAGATTACGTACACCAGTTGAGACTTATCACTGAGGTATACTAGT
AGATAGCATTTGTAGTTTCTGAATTCATGCATCATCCTAACAGATACCTTAGCTTAAGCAGGAGTATGTCGAATAATGAT
GGAATCTTTGAACAAGAAGAGCTCCATGTTTGATCTCTCCTTCTGATCTTTGTTTGTTTGTTGAACTTTGTGCACCTTTA
TCTACTTATTTAGGATTTTCTGTTAGTTTGCATGCATTTAGAAGTTCCTTTTGGCTTGGAGCTGAACCAGTTCAACTGAC
ATTGCTCTAATTGGCTTTTTCAATAGCTCATAGGCTCACCAGATGATGCCAGTCTTGGGTTTCTCCGGAGTAATAATGCC
CGGAGATACGTTAGACAACTTCCAAGGTACCCAAGGCAACAATTTGCTGCCAGATTCCCAAATTCATCTCCCCGAGCTGT
AGATTTGCTTGAAAAGATGCTCGTCTTTGATCCAAGCAGGCGTATTACTGGTAAAGAATTTGCGATGCATTTTTGCGTAT
TAAGGCTCATTCCCACACAAAATCTTTCTAAATTTACTAAAATGCTAATGAAAGTTGAAAAAAAGGACTACAACAAGATT
TTCTGGTTAATAGCCTTTTTTCTGGATTATTGCAGCTGATGAAGCTCTCTGTCACCCATACTTGGCACCTCTTCATGAAA
TCAACGAGGAACCTGTTTGTCCGAGGCCTTTCAGTTTGGATTTTGAGCAGCCATCTCTCACTGAAGATAATATCAAGGAG
CTCATCTGGAGGGAAGCTGCAAAATTTAATCCTGATCCAACTCATTGAAAGAGACGTGGTTATATGATGTATACAATAAG
CGTTTGGTGACATAACTTCTCTAAAATAGTGTATTAGATTTGTAATGTTCCCCAGTTAAGATGACTGAATAAATATGGTG
GAGCTATTTGGTTCAAGAAATTGTTAGTGGCTTAAGTCAGAAACTTAGTCTCTTGTTGTGTTTGGTTTATTGGTGTTGTA
TAAAGAACCTAAAGAGTAGCCTGCAATCAGTTGGTTCTAAATACTGACTCCTCCTTGATGCCAGATTCTCTCTGGCTTAT
AGAACTGAACATTTTACCTGTTCAAGTGGTTTGACATAACATGGAAAATTGTTCATGTGAGAATGGACAGTGAACGAACG
AGTTTTGAAGTTGTATGCCTATTGCAGTGTTTTGCATGTTGATAAGAATCGCTACTTGATCTCTGTATCACTGTGTTTTA
TCCATAATTTGCCTTCTTATTAATGAAGCTGCTGTAGCACCACATGAAAACCTTGGAATTTTTCTATAACACACACTTCT
TTTTCGGGATAGAAGTCTTTTGGCCATGTCAGATATTTATATGCTAGTAGAAAATATATCATTTTAGTACCTGTCATGAG
CATAAATAGAGTGACATTGTCAGTTCCTTATTACCACTCGTCCGGTAGTTGTTCCATAACACCACTGACAGAGTTGATTC
ATATGACCGACCCCAACTTGTTTGAAGTTGAGGTGTAGCAGTAGTTGCTGTTGTATGCACATTTTACTGGATGTTCCAGA
GTTAACATTGAAGATGAAAGCACTAAAATTTCAGATAGTTCATTACAGTTATATTGCTAATACATTTTGGATAGCTTATC
AGTAATTCAATCTATAGGAACATCTTTGCATCTCTATGTTATCAATGGCCAAATTCTCTGTAGGAAAACTACACATTTCT
GTCTTTTCTGGACCTTGATCAGGCAACAACTGACAAGGTGGAGGCTGCACACCACTTGTAATTCCTTCAATATCAGTACA
AGTCCATGGATACTTCTTAGCCTTCTTTGCCATACTTATCGTCACGTTTGAAATGCAGATACCGGTGAATGGATCCCCTG
AAATCCCCTCAAGACGAGCAGCCATCGACACATTCTCAGCCACAACATCCCGGTAATTGATCCCTTTTATCTCTGGTAAT
GCATTAGGATCCCAGTGAGTGTCAGCATGTTGTCCATAGTTGCCTGTCATCCAAAATACCCATTTCATGGTGTGCAATGT
CATCCCTTTGACATATACATCTTTAACAAAACCGCCTCGGCCAACACCAGTCTTGATCCTCACCCCTGATTCCGTGTTGA
TAGCCGTGATGTCCTCAGCTCTAACGTCTTGAATCCCACCTGACATTTCACTTCCTAGTGCTATTGCAGCACTATAAGGC
GAAATGCAGGTGAGGCGCCTGATGATCAGTTGACTTGTTGGCATCCCGTAGTTTATACCATATTCATCCCAACCACTTTT
AACTGCCACACAATCATCTCCAGATACAATGTAGTTGTCTTCAATTCTCATGTTTGTGCAAGAATCTGTAAAGAACCAAG
AAAAATGTAGTCGAAAAATCGGTCCATATACCATTAGCTTTTACTTATTCAAATACGTATAGGAAAAAAGGAAGTAGAAG
GAAAAAAGCAAACCTGGATTTATCCCATCAGTGTTTGGAGATTTTACTGGAGCTAAAATAGTGATGCCTTTGACAATGAT
ATTGCTGAAATTTCACAATTAACAAGATTCTTGATAAACTTTTGGTGTACTATAATAGAAAAGGCATAATACATAAACAA
ACACTCTAACTTGGTCTCAATGGGCAAGAAAGCACCACATCTAAACACCTCCACTCGTCTTCAGTCTCCACTGTCATTTG
AACACTCCAACTTACAAAATGATCATCAGACACCTCCAGAATTTATATGTCACGTCAGCATCAGGTGTCCATGAGACACA
GTGGGGACGAGTTTGTTTAGCTGTCAGGTGAGACAAGTTGAGGTGTCTAGATGTGCATTCTCAAAGTTGACGTGCTTACT
CGCCAAACTGAAGCCAAGTTTGAGTGTCTTTTTATGCATTATGCCAATAGAAAACAAGTGAAAGAATGTAAATTGTCTTT
AATAAAATGTAAAATCACCTGCTATAAACAGGATGGATATTCCAAGAGGGAGAGTTGACAAGGGTTATATCTGATATCTG
AATGTTATCAGAATGCATAATTTCAATCAAGTAAGGCCTTGTGTATTTTAGCTTTTTGCTGTGAAATTTCTGCCACCAAA
TCTCACCCTGTCCATCTATGGTCCCATTCTCACCTAATCATTTATAAAATACAGAATCACAAATTTATAAAATGTCTTAC
AAGTTTGAGAAATTAATAGCTTAGGCATATAATTTTACCTGTGATGATAACATCAGTGAGGTTAGTTCCAAATAAAAGAC
TGATGTATCTTCCACCTGCTGCATCCCTCCCATGACCATATGATGGTAATGGGTCTATAACAGCCCACTCGTTTATATCC
TGAATCAATCAATCAATTACGCCTCAATTTCAAATCAGTTGGGAGGGAAACAAATCATATGTATCCGTTCCGATCTATTC
AGGTCTATTTCATTTTAATACAAAATAATATACTTGTCTTTTTAAAGGCGAAACATTGAACTTTTAGTAATAAGTTTATA
GAGTGAAATGGATTGAAGAGGAGCCTTATAGCAATAGTAAAGTTGTCTTTTCGTGTGACCTATAGATCGCGGGTTCAAGC
CGTGGAATCAATCATTGATGCTTTCATCAGATAGATTGCCTATATCTTAACCCTTGGGATGCGACCCTTTGTGGGACCCA
TGAATGTGGGTCGTTTCGTTCATGGAGTTGCTCTTTATAGAGTGAAATGGATTGAAGGCCCTTTATAGATTGAAATGGAT
TGGAAGAGGGAGCTTTGGAGTAACAGTAATGCATCAGGATAGGCTACCTATGTCACACCCCTTTTTGGAATGCAACCCTT
CCTTGGATTATGCGTGAACGTGGCATATGCTTCGTGCATCAGACTGCCTTTTATAAACTGAAATGGACAGGGAAATGCGA
AGGGGAGCCTTGTGTAGCTGGGAAAGTTGCTACCAAATGACCAGGAAGTCACGGGTTTCCACCTCTTGCAAAAATGCAAA
GGCTACGTACAATAGACCTTTGTGGTCCAACTCTTCCTCAGATCCCGCACATAGCAGGAGCTTAGTACACCGGACTTCCC
TTTTTAAAATGGACTAAGAAAAGTGAAACTGAAGTGAAAAATGAGAGTGAGTACCTGAGAAGCAAGAAGAACAGCATCCT
TATGAAGGAAAAGAGTGAAATGACTAGTAAGATTGAAGCTACCAGTGAGCCATTGACCAGCAGGGACAATAAGCTGAGAT
CCACCATCTGATGCATACTTGCTTAACTGATTCACTGCTTCTTGAAATGCCTTTGTGTTGAGTGTTTTCCCATCACCAAC
TCCACCAAAATCTGTTATGGATGCACTGTGTGCTCTACAACTTATTGCTGAGTATTCTAAATCATAGTAAGAAGATTCAT
CAAGAATTCTTGATTTTCTTCCCTCAGCTCCTCCTAGTAAACTTATAAGCACCACCCCTACTAGCACTACCAGCAACCAA
CTTGTCTTTTCCATCTGCAGAAACATAACAAGAGGCAAGAACACATATTAAGAAAAAACTTAAACATACAACACTAAGAA
AAATGAACTTTTTAAGGCCATGTTTCTTGAGTCTTGACTCAAAATTGCTCTTTCCCCCCCTTTTCTATGTGCATTTAGTG
TGCAAAATCATTGGACCTATTCTACGAGGGGCTGAGAGTAACGGTAAAGTTGTCTCTATGAGGTCATAGGTTCAAGCTGT
GAAATCACTCATTGATGCTTGTGTCAGGTAGACTATCTACATCATACCCCTGAATCCTGATGGAATGCGACCCTTCCCTG
GACCCTACATGAACACGAGATGCCCTTTTGTAGGGTCCACTAAAGAGGGATCATTGTCCCACCAAGAGTTTTTCCGCTCC
AGCACTCAAACTCGAAGCTTCTATTTAAGGAAAGGGATCATATCCATCCCACTACACTCCGTGGTGATCAAGAACACATA
TTAGGAAAATATTTCACATATTTAAGGGAAAAAAAGACACATTTTCAAGGGATTTAAAGATGCATTTGTTATAGAAAGTT
GGTAGAAGAAAGAAGGACATTTGTTTGTGTTATTGCTCTCTACACTGCACTAAAGAAAGAGAAATTAGGAGTAAATAGTT
TCTTACTTGAGATGAGAGTGGAATTTTGTGCATTGCTTGGTGGAAATATATGGTATGGAATTAGTTTGGTGTAGTATTAT
ATAGACAAAATTTTGTAACTGAAATGGTCAATTTTGAAATGTTGCTGTGTTTGGATTGATGTAAAAGATTCTCTGAAATG
GACTATTTTTTCCTCCACCTTTTTTCCACTTTCTGATTTTGTTTTATTTGCTTTACATACATACACTGATACATATACCA
ATTTTAAAAGGCTTAATACATAATTAAACTCAGTCAGGTTTCAATTGAACATCTTAACTTCTAATACACTGTTTCAACTA
GATATATTTTTTCACCTATGTTGTTATTCGTCTATTAGGTAGTTAAGTTAACCACATAAAATATGTCATTTTCTACGTAT
TTGCCTCAATAAGTCATAATTCATCCTTCCTCCCTCAAACCTTTTCTACTTGAAGTTGATTTATATAATTAAAGGAGATG
ATATGTTAATTTTATGTGGTTAACTTAACTATCTAATATATAGACAAATGAAAACAAGTGCAAAAGTTCGGAACAAAACT
TAGTTCGAGTGTTTAAATTTAATATTTTGACAAGTTTAAAAGGCCGACTAAGTATTAAGTAGGCATTTGGACATGCCATA
TGAAATCATGAGATGAGATCAACATTTGGACATGCGATTTCATGTTGATTTCATATCATGAGATGAAATTCCAAATTCTC
CAAAAATCATGATTTTGGATTTTTCAAATACAAAAATTGACCCACAAGTTTATATTTTGTAAAAAAAAAACCACATGTAT
GTCTACTAATTATTTATTTTATATGTAATAAAATTTATAATTCATATCATTACTTTTTAAACCATTTATATCTCATATAA
TGATTATTCTCACTAGCATAAAATTAATCATCAAATCAATTTCTACTCTACCATTTATATTCACCAAAGTTATTGTTTTT
TTATCAAGTATATTTACCAACTAAATTGACCAACAAATGACTCAAAGTAACAATGTCGGTTCGTCTTCTCAATCATATGA
ACGAGAAATGCAAGTTCAACGTGAGAAGATTGTTCGTACTATGTGGGAGGATTATATTAAAAACTTGTACACCGTAACTT
ATGTTTAATTTATTTTTTTATTGAATTGAAGCTTGATCAATAAGTAATGTGTTTTTAAGAATATATTTGTGATAGTGTAT
TATGTGATTTTATAAACTTGCACTTATTTAATAAGATTATATAAACAATTAAGACATTTGAAAACTCATTGATCACTCAA
ACTAGAGTTAAACGCATCAACTAAAAGTTGATTACTCAATTATCACTACTATCATAGTCCAAACAAGTTTCATGATAAAG
TTAAAATGCATACGTTTCATATACTTGTTAAGTATACTTCATCAATTAATATTCTTATCTTATCTTAGTGGTGTCAATCC
TCGATTGTAGACCAAGTAAAGACGTAGGGGTTTCCACATTATTAGGTTCATATGCACATTTTTTTTGGAATAACCACCCG
GGTCAGATCAGCGATGGAGTCAAGAATTTTACTGGAGAATTCAATTTTTATAAAAATAAACTATATCAAGCTTGTATTTC
AAATCAAGAAGATTCAAATGTTATAATTATCATGCATTTTGTTGTTTTTGACTTGCAANNNNNNNNNNNNNNNNNNNNNN
NNNNNNNNNNNNNNNNNNNNNNNNNNNNNNNNNNNNNNNNNNNNNNNNNNNNNNNNNNNNNNNNNNNNNNNNNNNNNNNN
NNNNNNNNNNNNNNNNNNNNNNNNNNNNNNNNNNNNNNNNNNNNNNNNNNNNNNNNNNNNNNNNNNNNNNNNNNNNNNNN
NNNNNNNNNNNNNNNNNNNNNNNNNNNNNNNNNNNNNNNNNNNNNNNNNNNNNNNNNNNNNNNNNNNNNNNNNNNNNNNN
NNNNNNNNNNNNNNNNNNNNNNNNNNNNNNNNNNNNNNNNNNNNNNNNNNNNNNNNNNNNNNNNNNNNNNNNNNNNNNNN
NNNNNNNNNNNNNNNNNNNNNNNNNNNNNNNNNNNNNNNNNNNNNNNNNNNNNNNNNNNNNNNNNNNNNNNNNNNNNNNN
NNNNNNNNNNNNNNNNNNNNNNNNNNNNNNNNNNNNNNNNNNNNNNNNNNNNNNNNNNNNNNNNNNNNNNNNNNNNNNNN
NNNNNNNNNNNNNNNNNNNNNNNNNNNNNNNNNNNNNNNNNNNNNNNNNNNNNNNNNNNNNNNNNNNNNNNNNNNNNNNN
NNNNNNNNNNNNNNNNNNNNNNNNNNNNNNNNNNNNNNNNNNNNNNNNNNNNNNNNNNNNNNNNNNNNNNNNNNNNNNNN
NNNNNNNNNNNNNNNNNNNNNNNNNNNNNNNNNNNNNNNNNNNNNNNNNNNNNNNNNNNNNNNNNNNNNNNNNNNNNNNN
NNNNNNNNNNNNNNNNNNNNNNNNNNNNNNNNNNNNNNNNNNNNNNNNNNNNNNNNNNNNNNNNNNNNNNNNNNNNNNNN
NNNNNNNNNNNNNNNNNNNNNNNNNNNNNNNNNNNNNNNNNNNNNNNNNNNNNNNNNNNNNNNNNNNNNNNNNNNNNNNN
NNNNNNNNNNNNNNNNNNNNNNNNNNNNNNNNNNNNNNNNNNNNNNNNNNNNNNNNNNNNNNNNNNNNNNNNNNNNNNNN
NNNNNNNNNNNNNNNNNNNNNNNNNNNNNNNNNNNNNNNNNNNNNNNNNNNNNNNNNNNNNNNNNNNNNNNNNNNNNNNN
NNNNNNNNNNNNNNNNNNNNNNNNNNNNNNNNNNNNNNNNNNNNNNNNNNNNNNNNNNNNNNNNNNNNNNNNNNNNNNNN
NNNNNNNNNNNNNNNNNNNNNNNNNNNNNNNNNNNNNNNNNNNNNNNNNNNNNNNNNNNNNNNNNNNNNNNNNNNNNNNN
NNNNNNNNNNNNNNNNNNNNNNNNNNNNNNNNNNNNNNNNNNNNNNNNNNNNNNNNNNNNNNNNNNNNNNNNNNNNNNNN
NNNNNNNNNNNNNNNNNNNNNNNNNNNNNNNNNNNNNNNNNNNNNNNNNNNNNNNNNNNNNNNNNNNNNNNNNNNNNNNN
NNNNNNNNNNNNNNNNNNNNNNNNNNNNNNNNNNNNNNNNNNNNNNNNNNNNNNNNNNNNNNNNNNNNNNNNNNNNNNNN
NNNNNNNNNNNNNNNNNNNNNNNNNNNNNNNNNNNNNNNNNNNNNNNNNNNNNNNNNNNNNNNNNNNNNNNNNNNNNNNN
NNNNNNNNNNNNNNNNNNNNNNNNNNNNNNNNNNNNNNNNNNNNNNNNNNNNNNNNNNNNNNNNNNNNNNNNNNNNNNNN
NNNNNNNNNNNNNNNNNNNNNNNNNNNNNNNNNNNNNNNNNNNNNNNNNNNNNNNNNNNNNNNNNNNNNNNNNNNNNNNN
NNNNNNNNNNNNNNNNNNNNNNNNNNNNNNNNNNNNNNNNNNNNNNNNNNNNNNNNNNNNNNNNNNNNNNNNNNNNNNNN
TATTAATTAGTATATATATATATATATATATAGACAACAATTTTAGGTGATGATGGCATTTTCATAATTAGCCCAATATT
TGCCCATTAGTGGCCTTCAAGTGCACACCTCTTTTTTTATTTATTTATTCGTAGGTAACTGCATTATGTTACTTTATTTA
TAATATGTCTCAATTATGTGTAAAATATATACCACTACATAAGTTACAAGTCAATTTAGAGAAGTAGAATTTCTAAGAAA
CGTTGTGTAAAAGGAAAATAGAGAAATTAGTTATATTATGAGCTATTACATTCTATTTTCAAGGAATATATATAAATTTG
ATATTTTCAAATTCCTTACTTGTTATATCAGGAGGTTCGAGCTCATTGTATGGAGTTTATCTAATATAATTTATTTATTT
TTATATAGTTTATGGGCTATTATTTCAATTTACCTAGCGTGTCATGATTAAAAAAAAAACCTCATTAATCTACATATGTG
ATATCATTTTCCAAGAAATTGTGATATATGCTTTTATCTTTGATAGTATATGAATTTTTTACTAGCCATGTTGTAACACT
TTTTTCAGAGTGTCTGTCGAGTGTCGAATTGCTAATGTTTCGAACGCTTAAACCTCTGAACCCAATTTTCCAAAATAAAT
TACTAATTGCTCCTTTTTTTTAAAAATAATTAGATCACTAAACAAAGTGTCTATCAAATTTTTATTAAAATAAAAATCTT
CAAAAGAAATAAATACAAGCAAGAGGGTTAGCTTATCCTATCAATCCAACGAGAAAACGAACTTCTACTAATCAACAAAC
ATGAAGAAAATAAGAGCTAGATAAAACTAAGTATTCTATGATCATCACAGAATTTGTAATACACTCTATAATGATATTAC
AAATGAAAATGCTTTAATAAAACACAAATATAAAATTCAGAAGAAAGTTGAGTTATCAATCACAAACTTACTTTTATAAT
ATGTGAATTAAAAATGATAGATAATACATTTAAAGTAATCAGAAGTATTTTCCTCTTGTCTTCTTCTTCAAATATGTCCA
ACAACACTTGATAGTTCATCACTTCTTCTTAAATTTGTTGGTTCTTATTACAGCTATTGACATTATCATATAATTCTATT
TTACCAATCACATCATATCGATAGATTCCTTGGAACAAACTCCCCTATCACTTTATTCATGTACTATATATGTTTTTTTT
TTTAACTTGCTCTCCTACTTCATCCTAGTAAGGACAAACCAAATTTGTCTTTTGCTTCACGTGCTAAACATTAATCCATA
GATACTCATCTATACATGTCGGTATAAATTTATATCCATCCAAAATTTACACCAAATTATTTGAGGTAGTTTGGTATATG
AAAGATAAAGAGAAAATATTTCCACCATACATTAAATATATATAGAATTATTTTATTCTACATTTAATTAAAGATATTAG
TTAATTTCAAGTTATTTATACTATAACCTTATTATAACACAAGTTATCTTAAAAATATGTTGGATAACTCATCATATAAG
ATATTTCAATCCATAGAATAATTTAGTTTATCGCATTTCCATACCAAACAAACAACCCCAATGTATGATATGATTACATG
TGTTTACATATAATTTTTTAATATCTAATTATAATAAAAATATATTTTCACCTTAAGAAATCACTTAATTAAGTAGTTTT
GTGTGCTAAGACACATTTACTTGGCCAAATAAAAAAGAGAATTCCAATCGCAGTTTATCAATCACATATAAGACCATTCT
CTTGTTTGGTCTTTGTGACCACTGTATAACTTGTGTTCTACATGTTTATTAATTTATTTGAACTCTTGGTAGTAGCATTA
TCATGATCCAATAGACGAGGTCATGATGACACACATCTCGAGAACCTCAAAATAATGTGTAAGTCGAAAGAAATAACACA
TATGAGACTCTCGAAGGGAAGTCAGGCCCCAAACAATAGAAAACAACAAAAAATTTCACAAAATCTTTGTACAATCCACA
TGTACTTAGTAGGTTAGACCGATTGAGTATAAACAACTAAACAGACTTAAGAAATAAACTATGAAATGCTTTCACCTGTA
CGTAGTCGATGCCGCCGCCATATATAGAACGACGTGAATAAAATAAACACACAAGGCTACATATAATATTTAAATCAACA
AATAAATTACACAACACAACAAAGTTGGCCAATGCGATGTAATGAGATGATGAAAAGATGGGATGACGTGGTGATACCAA
GGTCATCATACCCTGTCATATACACCTTGCCGAGCATTTAGCTTCTAGACAAGAACCCATGGGGGACTGGCAATCCATAA
ACCAATCTCATAATCTCAATGTCTCATCAACTTGCCACCTACCTCATGGTCAAGGATATAAGTAAGGTATCACATTTTCT
TTCTCAAAAGGATAATTTTTGTCCACTTTCTCATATTTCCATGAACAATGATATGTTTGCATAAGGATGAGTGCATTACA
ACACATACAACACAAGGCATAATCAGTTCATCAAAGTTCATGAAATATATTCTCAAATGATAGAGATAGTGGAGGAAACT
ATTTGAATTCAATTTTTACCACTTAAAAAGCATTTCTTTTATTTTAAGATGTTCAAAAATAAACTCAAGTCCCTAACTCG
GACATCTCAATGTCAAATATAAAGATAGATCACACAGACTCTTGTTCGGACAATAACTCAAATATCACAGAATTTCCGCA
GTAATTACAAATATCACACAACTAAGCATCACAAATAGACATCATACGAACTAAACAAGGAGGTCAACATTTATCAACTT
CTAAGACTCGTGTAACTACTCATTTCACTGTTGACTTCTTAGAAAGGTTAATTACTCATTTAAGTCTAAAAGAGGGATAG
TCAAACATACCTCAATATCAAAACTTCACTCTAACAATCCTATCGGAGCACTTCCTCAACCACACAATCACCGCAACGAA
CCTCAACTATCAAGAATGAAAAGAGTTCATCAAAAGGAGTAAAATGATACCCATATTGGTAGGATTTGAAACCGGGGGTA
AATTAGTCCAAAGATTACTTCAGAAATTGAAAGGCTAAAATTAGATTTTTAGTTGAAAATCAAGTTCTACAAGTCAAGAG
GGATTCATAGTTGAAAAACTCATTAAATCGGCCAAGAAACGAGCTCCAAATCAAGAAAATACCCATCTTCCAACTTAGGG
AAAAAAACCCTGAAACCCATATCGAAATCAAGATTTAAAAGATATTTTTGATGATAAAAATTAAAGGAATTGATAAGAAG
TTGGTAGAGGAACTTATGTATCTAGATCCTATCCCCTCTTGGATACATCATTTTTCTATGTATCCGGATGTCCTATCCCC
TCTCTAATACATCTATCGCCTATGTATCCGGATGTCCAGTGATGTATCCGAAAGTCCAATGATGTATCCGAAATTCATAA
ATTTTAAGAAATTTTTGTAATTTGAAAAAGAGTAGGGAAATAATGTGATTAGCTTTTAATCCTATGGGGTATAAGTAAAT
TATACTAAATAATAATAAATATTTTTATGTATTATAATATAGTGCCTTAAATATATGTATGGTGTGATTTTCCTTACCTT
ATTTATGTGAAAATGGAGCCCAACACAAGCAAGGCCAACCTATTCAAGCCCATGAATATTGTGTGATCCGGCCTGTTTGA
TTCCTAGAAAGTGCATATGATTTTACTTATCAACACTAATCATTCATTGCCTGGAATTTAACTTGTGGCTTGAGATAAGT
GTGTACTAGTAGTAGTAAAAGAAAGAATAACCAACAAACTTGGAAGAAATAAGTTTTTAGCCTAATAGAAAGTTGCGTTT
TCTTAATAAATTTGATTCAATCACAATTTGCTATATGGTTTAAATTAATTTTTCTTAGGATGAAACGGAACACTATTCTG
CAATACTGACAATTGAGCTTGCAAAACTACAACAAACTCAATAACTAGAGCAGATCACGTGATACTTACTTTTATTTTAA
AATCAATTAAAAAATGAGGAGAGAAAGTTTGCAAATACCTTTGTGTTTTGAAACTAAGGTGAATTCTCTGAATTTATAGT
CATAAAGAGTTAGAGAATCAACGCTTGTTCATAAATGGCAGAATCGATTTGGCAATTATCGTTCAAGGAAATTACTGTTA
GGGAATTTCCCTATACCAAGGGAAAAAGGCCACAAATTTTAAAATAAATTTTGTGTGAAAAAAAATATCAAAAATATCAA
AAAGAAATAACATAAAAGGAAAATAAATTTGCTACAAAATTATTTATTAATCAATCAGTTCATTTGACCAAATTCAAATC
TAAAACCTAGATGTGTGAAGGTAGACTTTCTTTTCAAATTTGAAGTCGAAGTCGAAGTCGAACCGAGCAACTGTTATGGA
ATGGAAGAAACTAGAAAGAGAAATTAATGAGAGAATGAATGATAACTCTTTGTATTGATTCTTGCATTGATTCAAATAGA
AGAGTACATCCTATTTATAAATAATTAAGGAGAGTCATTCTAGATATTAAACTAAAATAAAACTAAATATTTTGCAATTA
ATGTAAACCCTAGACTTGAAAGGAAATTAAATACTATAAAATATTTTTAGACTAAAAAAGAAAAAGTAAAAGATTCTACC
AAATTTCAACAGCAACTGTTGACACCCAATTTTGACCATCCACAATATAAATTAATCACCGAACTTCTTAAATTCCTAAC
GGTTTGAAATAATTGACTTCATAAATTTTAATACTTTTCAAGTCATTTTAAGTAATTTTGTCATTTTTATAATTTTTAAA
TTTTTAAAAAATAAAATATATGTATATATATATATTCTATATAATTTTGTATATATTTATTATATTAGTATTTGGAAATT
GTCTCAAAAGACTTTAGTTTTACCTAAATAGTCGGTTAATTTATTAGCTAATTATTGGTTTATAATTAAATTAATTATTT
TACAATCGAATTAATTATTTTATGTCGTTAAGATTAAGAAGCTCGTTAATTAATTTATGAAAATTTATCTTGTTGCAATT
TTTAGCCAATTGCTTATCCTATCCTTAACCTACTAAAAGATAAAATTTTGGGCCTTTTTTTTTATCTCTTTTCAGCAGCC
CACATTCCATTCAAAATAGCCCAAAACTTATTCCCACCCCAATAATACCATGCCAGCCCAATACATACAACAATCCCAAC
CGACCCATCAACCCATTATCACAAAAGAAACCCATCAGCAATACATACATACATCAGGCACCCAAACCAGACGACCCCAC
CCATGTACATCGCGTTCTTCTTCTTCGCGCGAACACCGAAATCCATCGAGCAAATTGCGCTGCAAACTTGGAAATCTCGC
TCAACTACCCTGCAAAACCCATACCCTAGCAACCCCAACGTCAAACCTTCACGTCTCCTTTTCCCCCTTTTTGCGAAATT
CTGCTTTTTCCCCATCCCCTTCCACTGTTGTCTGGAAAAGGGGCAGAATGAATTCGAAATTTCACCGGAATTTCCAGCTA
TATATTGCTCTCTTTTGATCACTTGAGAGGGAGATTTTTTTGCGGGGAGTTTGAGNNNNNNNNNNNNNNNNNNNNNNNNN
NNNNNNNNNTTCTTTGGCAATAGTAATTTTACACTTGAAATTTTATATTTTAGCTCGCTTGTTCTAAATTCCGAAAAGGT
AGTCGCTTCAATTCTGCCCAAAGTTCTTGGCTTGCTGTTCGTATTGAGATTTCGTGGTGGAGGAATCGGTGCCCTCCTTT
GCTCATCGTCTTAGTTCGCTGCCCTCAAAAAGCTAAAATTCTCTCCAAACCGTGATATATATATTTTGCTTCGCTTATGG
GTTTAGTCATATTATTTTATTTCTTCTGTAGTGATAGATTCTAGTTTGTTTTTCTTTAGTGCTTAATCCATTCAAAATCT
TGCCTCGTTCTAGTCTATTGGAAATTTTGTGGGGTTGATTTTCTTGCTATATGAACATTTTCTTTAAATACCCGCTGGCC
GATTTTTTTCTTCTTCTTGTGTGTAAGTCGTATATAAGAGGGGTTGTTTAGTTCCGATAAGTTCTCGGGTGTTTGGGAGA
TGGAACTGTAGTTCACTCTTGAGAGGACGTTGTTAATGTATCAANNNNNNNNNNNNNNNNNNNNNNNNNNNNNNNNNNNN
NNNNNNNNNNNNNNNNNNNNNNNNNGGAGTTGATTTTCTTGCTATATGAACATTTTCTTTAAATACCTGCTGGCCAATTT
TTTCTTCTTCTTGTGTGTAAGTCGTATATAAGAGGGGTTGTTTAGTTCCGATAAGTTCTCGGGTGTTTGGGAGATGGAAC
TGTAGTTCACTCTTGAGAGGACGTTGTTAATGTATCAAGAATTTTGCTTAGTTTATGGATATGTTCTCTGAATTTAGACG
ACCCGTTTGCTACTGATAATCGCATCATAAATTATTATAAGTAAAACTTATTCTTGCTTCTTTATGCTTATGCTTAATGA
TCTCTGTTAGTGTTCTTTCTAGTATGTACATATACCTAGCATGTGTGTGAGCTCTTTTTTTTTTGTTAAAGGATTTTGTC
TGGATAATGACCAGTTAAGTCTTAACTTGGTTACTTTTCTTCTAAAGGTCATGATCGGAATGTTAAGAATATTATTTGTG
ATTTAAGTTTGATTAATATTTTTGAGCATTCTCTCTACTACTAGTTAGCGTCATATTTGGATAGATGTAAGAATTTTAGG
AATTAACCGATGTAGTGATCGTATATGATGTTATTTCATTGTTCTTATCCCGATGACTTCATTTCTCTACTCCTCTGATC
TCATTACTGTCTCACTGTCTAATATGACCTGTTGCTCAAAACTCTATCATGATTCTGCCTAATAATGTTGTTTAGAATGG
TTCATTGTTTGTAGTTGAATCAGTGTGAAATATGAGCCTTTCGTTTCTTTTCCTAGATCTTAGTTGTTGAAATTTCATCC
TTAAATTATTCAAAGCATGAATCTTTGGTGTTAACCTTCCAATGTACAACATGCTGATTCTTTGACCCCCATGTGAACTT
CCAGTGGCTCGATTATGTCCTATTTGTGGCTTTTGTTTTGAGGCAAGGAAAACCGGCTTATTCGTTATTTTCAGTTCATA
AGATTTTTACCACAAGTTGCTTAAATTATTGGTATATATATATAATAGAACTGATTGTTTCATTACCATGCTCTCTTTAT
ACTTCAAGTTATCAATTGATTGATGTGATTACTTGCTCATCATAGTCTAATATGATCTTATTACTTCCATGTTTGCTCCT
TCATAAATCTTATTTTTGTGCATATATGTAAGTCTCTGGTGTTTTACTTAAAGAGATATAAGGATAATGACTGAGTTTAC
AGAAAATCGATTAAACTTATGATTTAAGAGAAATCGAATTTCCAAAAGAACAGAGTCGCCACTTAATTTTTTAGTAAAAA
TCAAGAAAAAACTATAAGGTTTTCAAAAGATTTAAACAGATAAAATCAATTGAAAATAAAAGGGTTCGAGTTCAACTGTA
CATTCCGAGAAGGTATTAGGCCCTCGGAATGCCCGCTAACTCGCGGTTGACCGGCGATTTGACTTAAAATGATTTGACTA
ATTTTTGAGAAATTTAACATAAGAATATTACAATATTTAATTAACTTTGAAAAAATAATTAGATAAACGACACATTTTCT
TTTTTAGAGAAAAGAATTCAAAATGGCACATTTGGCTTATGATATAAGTGATGAGAATCTTAATAAAACTAGATTAATTA
AAATTTTATTTAATTCATTTTTTAAAATAATAATTTGAACCAATTTAATAAATTAAAGCATGAAACAATTTTAAATCAAT
TGATAAAAGAGAACACACACAATTTATTTATTTTTATTTTTTGATTCATTTGAGAAAAGTGTTAACTTAAAACCATTTAA
ATAAGCAAAATGACTAAAGGAAGAGGCATTCAAAACATATATTCTTAAGAACAAAAGATTTAATTAAAATAAAATATGGC
CAATATATTTGATTAGTAAGATAAAATGAATACAAAACAAATAAAATAATGTATTAAAAGTAAACCAATGTAAAGAAAAT
AACTTATCGTTTGGGGAATTTAATTAGGTTAGTTAACAATTTAAAAGTTAGAGCCAACACATAATAAACAATAAATAATC
ATAATTGAATAATTAAAGAGTAGGGAGAAATTGAATTTGGGCCTCCTTTTGGGCCAAATTCGCTGAAATTTTGGGGTTTA
ATCCTAAACCCATTTTTATATATCCGTGTATATCTGATGTATACAGCCCATTTTTCTGAGATTCTAGGACCTGTATTTCA
GGTTCCGACCCCATCCTTTATTTTTGACCTGTGGCTGCTGCGTTTTAACCTGTATATCAGTATATCCCACTGTATATCTA
TGTATACAGGCTGCATCTCAGCCTATTTTCAACCTTTCAAAATCTGAATTTAATTTTCCGGCCCATATTTATCATTTTCT
GTCCCTGTTCGTCGGCTATTTAGACTTGATAAAGAGACACACTAGGCCTATAATGCCCCCGAGATGCAAGGAGTGGGAGC
GGAGTCCAAATGGACTCAAAAAGATTTTCACATGCCACAGATAAAAGAGAAATACATTAGTAAATTCAAAGTTCAATGGC
ATGAGAAAAGAGCGCATTCAAAGAATAATAATACCAACTCAAGTGAATAAACAGACCAAAACAGAAAGAAATTCATCCTC
GAATTAATGCATTAGAGTATTGGGCAGACAAGTGATGTACTTTATGAAGAGAAAATAAAATGACATAGGGAAAAGAAATA
TTTTTCTTTCTGTTGCTCAGTGAATCCAAACGATGAGGAAGTGAATGAATATATATATATATAAAAATATATGTATATGT
GTATATATGTATATGTATAAATATATGTATATATATAAATATATGTATATATGTATATTTTATTTTATTATTATTATTAT
TATTTTTATTTTTTATGGAAAAGGCTAGCAACAGATTTCCTATAGCCTAGTAAATATATGCTACATGGGATCAGTAAAAT
AGCAAATAATACTAACAACCTAGGAACAATTAGCGATTAGATGAAAACACCGTCATTACATTATTTATGTAACATTACTA
TAAATGGCAAAACACCCCTGGCAAGCTTTTTTGAATAAAAAATGAAAAGCAAAGGCTTAATTCAAATATTTCTTACATTT
AACAAGCCATGACTCACAGATAGCTACTATTGAAACTTCAAAGACTAGCATGATTCACGATGCGGCTAGTGAGGAATACA
AAACAACAAATCTACTCAAGATGATCGAAAATGGAACAAAGCAAACTGACATTAACGAACACTCCGGAAAATTATCGATT
TAGCCTTTAATGTAGTCAAATAGAGACAGATTAGGAAGAAAGCCAACTCAAAATGTAAGCCAATAGGGACCGTACGACTA
ACACTATTATGAATGAGAGATTTAGAGCTGCAAATAACTAGTGTATGAACCATATTATTTAAGTGAACACAAATAGAGAG
AGCACCATACCCAATAAACGATAAAATCACTCGACACACTAGCTAAAATGTGTAAAAAAAAATGACCCTGCCTATCGGAC
TGAGACAAAATGGCATTCTAAATCCAGAAAGAAAATCACAATCATCCCGAGCTACAACCAAACAATAGGATTAATAGTAT
AATACTAAGAAAATAGAAGGAAAAATCAACTCAAAATCGCATAGAGCCGGCGAGACTCCTAGCCGAACGGACTACAAAGT
TTAGATAAACAAACGAAGATGCACCACCGATTTCGAATCTATGAGCAAGCCAAGATTAACCCCCAACATTTCAACACTTC
ATATAGCTTACAACCTTCAGACAGTGAACGATTTACACCTTAAGAAATGAACGACACGAATCAGGGAATGGGTTTACCTT
TCTGAATGCAGCGAGCTGGACAAACAACGAGCTAGAATGCACCGCGACTTCAACACCAAAGGACGAATACTCTTCCTGGA
AAACTCTCTGTTTCTTTAGTATATATCTTAATTATCTTTTGCTTAAGCTTTTAGGTGTTTTTGTTCTAAAAATTCCAACA
GAAAAATCCCTCTTCTGCACCAGTAGAAGAACTGGGTATTTATGGTGAAAATTCGAGTTCAGATTGGGGGGAAACGGATA
AAAATCTCCATGGGGCAAGGAACCATTTCAAAATTTGAAATCCAAATCCTTTCACCATTTAGGATAAACACCCTTTTCTT
GCAAACTCATCCCATTCCGGAAGAGGAAAGCGAGAATCGACGGTTGAGATCGATTCCAATGTCCTTGAGATGCTACGTGG
AGCGTTCTTACATTGGCAAGGACGAAAACACGTGCCTGGGGGCTGGAAACGGACTGCTGGAACAGTACTGAACTGCTTTG
CGTCGAGAAAGGAGAAGAAAGGACGGAAGGGTCGTTGGGATTGTACGCTGTACGTATGTTGTATGTAGTGTAAATTTCAT
ATATGACATATATTATAGTACTATTTTCAAGCTATAGCAGTAGATTTAGACTTTCAAGCTATAGCATTAAAAATTTCAGG
TTATAACAAATTCACAAAAAAAAAAATGTTTTTATTAATTGGAAAAATCTTTAAAAAAAAAAAAGATAAACGAAAATCTT
AAAAAAACGGAATTAAAAATAATAAAGAAAAAACTGAAATTGTGACCTGTAATTTAATTTGAACTTATTATGGTTAATTA
ATGATTAGCATAAAATAAGGGATCCAAACAAATTAACAATATTTTTTATCCTTAATGATTAGCATGAAATAAGGGATCCA
AACAAATTAACAATATTTTTTCTCCTTAATTCACTCAAAATCAGTTAAAATAAAATAAAAAATCAGATCATATCCTTTTT
TTCTTCAACGTTTCTCTCTCTTAATTCTTCAGCCTAAAAAATTACCAGAATCGAGTAGTTGAAGGTTTTTTTCATTGAAA
AAAAATTGATTTTATTGAGATGAACAATTACGTATCAATTCTAATGAAACATGGTGGAAGATGGGATCATTCGGGTTAGT
ATTTATTATTGTTTAGTGTTTGTTTTTAAATTACATTGAAATGGAAAAAAAATTATTAAGCTGTAAATCGTCTCTATGTT
TAAGATAATATCATTACTTGTTAACTATTGTGAAATGTATAATATTAGTGATTTTCTGTTTTTGTGATTGTTTTGTGTAT
TTTTTTTCTTAAAGTATAAAGTAATTGTATATTCAAATAATGAATTTAATAGAATTATTGGAAAGAAATTTGTAAGAAAA
TGTGTTTCGTAAGATGTAAAAAAAGTCATTTGGATTTTTGACGAATTGTATAACAAGTGTTTTAAGTTGGTATTAAATTA
TAAATTTTAGTGTGTTATATTAGATGTTGTCATTTCTGAAGTAATTAGTGAGTTAGAAATGAATTATTTGGTACGATAAG
ATATAGATATTTGTAATGTATGATTATTTATTGTATGAAATGTGTATTAAGTGAGTTTGAAAGTTGTGATGAAATAAGCT
GTCTTAATGATATATGTATGAAATGTATATTAAGAAAGTATGAAATTTGTATGAAAGCGTGTCCAGTAATCTAAAAAAAA
AGTTATTTGAAATTTTGACGAATTGTATGATAAGTGTTTTAAGGTTGTATTAATTTTGAAAATTTATTGTTGACATTTTT
GTATAAATTTGTGTGACATTAATGAAGTATTTTCGTAAAAAAAATGTACATATTTGATGTGTGAAATTTGTATTAAAATA
GTATGAAAGTGTTTGGAATGTACTATTTGAATGATATTTGTATGAAATGTTTTTTGATTGAATATAAAAATTGTTTTGTA
ATGTTCTATATGTCTGAATGATATTTGTATTTCGAATTGTTTGTTTATAATGTGAGACTAATTTATATTTTTTTTTAATG
AAACAGGGAATTATGTCGATTTTCAAATGGAGGGGTTATATACGATTCTTCTAGTCTTTATAGTGGTCTAGTAGGTGCGA
TAACATCACAACTTATGATAGATACTAATATAAATGATTTAGAGATATTAAGTGGGTATGAAAACTATGTTGTAGAGTAC
TGTCTGAATGCTATTTGTATGAAAAGATAATAACAAGTGTGTATAATTTTGTTATTATAATGAATTTTGTGGATGAAATT
TGTATGTTCTTTGGATGACTAATTGTTATTTTTTAATGAAACAGGGAAATATGTTGATTTTCAGATGGAGGGGATTATAT
ATGAATGTTATAGTCTTTATAGTGGTCTAGTAAGTGCGATAACATCGCCGCTTATGATAGATGGTGATATTAATGATATA
GAGATAAAATATATACTTAAAAAATCATTAAGTAGTCCACATTTAAAATCAGTTATCGCTGCGAATTCCTTGATTCCAAA
ACGTAATTTTGTACCATTTATTTTCACAAAAACATGTCGTCTCTGACATTTTCAGATTCAAGAATCATCAAATGCCGCAA
TAGTTGACATTGAATCTTTATGTTGTGCATGTCATAAAATACACGAAAAGGTGTTTGTTCCAGAAATTGTTGAAACCTCT
CTTGCCCGAGGAAAACCAACAGATCAGCAAACACATTCATGTTTGTACATGAAGACCAGTATGTGTATCTTCCTTGCCTA
TAAAATAAAATTATTTATACTAAATTAAAACATACTTCATACAAGTATTATTCAAGTTTCATTCCAGTTGTAACTACAGT
TTAAAGATAGTTATAATTAAATTATATCATATAAATTAAATAAAAAATAAATCAAAATCATAAAAACATTAATAAAAAAA
TATAAAAGTATGTTCACACAAGTATTATTCATGTTTCATCACATGCATATAGATAAATTTTAGTAATGCCTTATACCATA
TTTATTAAAAAAATTCACACCAATTTTATTCAAACATCATACCATTTTCATGTGCACTATGGCATTCATCAATCGACTTT
CATAAATTTATCGACATACGCTAAAAATAATTTAACAATTTTAATACATTAATGGATAAATTGAAAAAGAAACCTTCTGA
ATAAGAAAAATCCCAATTTCATATAAAAATTATTCAAAATTTATACAAAAACAGAGTAATTAAATAATTCATACAAATTG
CATACCTAGTTAATAATTCATACCATACACAATTAAGAGACAATCACATCAATGTTAATATACAATTCATACCATTTGCA
TATCAATATTTTATCAAAATTCATACAATATCCATCAATCAAACATTAAATTCAGATTCATACACATTTTTTTTCAGATT
TCGAACAATTTTTACACAAACAAGTATTTTGAAAACAACAATAAGCATAATGTGATATAAAAAAATCACTATTTTGACTA
ATGTGAAAATAAATTAAATATAGTACTTATCCTAACAACTTTTTTTGTGTTTTTGGATGTTGATATTTCTGATTTTTTTT
TTGTTCTTCTTGTTGATGGTTTTGAAGATTGAGCAACTTCTACATTTGTTTTTTTTTTTTTCTTTTTGATTTCACTAGCA
AAATCAGAATCGTAATCAAAAGGGGTTTCAATAATTTTCCCCTTCCTCTTCTTCCCGTTTTGATTTGCCTGGATCACCCT
TTTCTTTGCTGCATTTTTTTTCTCTTTCCGATCCTTCAACTGAGATGAACCACCCGTTGCCTAATTTTCAATATTCGCTG
GATTTTCAACAAATTTAAAGGGGGAGGGGGGATTGAGTTAATATATTGAAAGTTGGAGCATGAACTTCATCAGTAGAAGT
TCCTTCAACCAATCTGGGACTCTTTCAAGGCGTTTCAATGGGTTTCTTAGACATGATTTTGTTGAAAAACTTAATGGGAC
GGACGATTGTGAAAATGGTGTAGTTGGCTGGTGAGAAAAATGGGAGAGACAAGGTGAAAGTGGGGCAGTGGGGGTGATGG
CGTGTAGAGTTGAATAGGCGCGGGTGGAGGGTGGTGGGATTGAGGTATAGGAGGTTTGGAGTGTAACATTAAACAAGGAA
GTCTAATCTATGTAAATCCCTTAATATGTGTAACTGATGATTTCAGTTTTAAAAAAGGAATTGAAATCAAATTCATTAAA
TATTACTAATTAATAATATAAAAATATAAACAGATTAATCATTTATTAAATAAATTGAAATTGATTTTTAAATTAAATTA
AATTAAATTTAATTGATATGTCATAACCCGTAAATAAACTGTTATAAGTAAGAATTGTTTACAAATATGTTTAAAACTCG
TAAAATTTACTCTTAAATGTGTATATGGCGTGAATTTTCCTTGTATGTATGGGTCATTTGGATTTTTATTGGAATGGGTT
TGCTGATGGTTACTGGAATATTGTATTGTAATATGGCTTGGGTTGGGTTATATAGGAGTGGGCTGGAAATCATTGGGCTG
TTGGAGAATAAAAGGGAATTTGGGTTGGAATTAAATGGCCCAATTTTTGAGTCTTTAAGAATTGGAAGCTAAGATAGGAA
ATGACTATATTTGCAATTACAAAATAACTATCAAATTACAATTGTAATCAATTTAAGTTGAAATTTAAGCCATATTGAAT
TAAATTGGAGAATTTAGCTAACAACAAAATAAGACGAATTAGTATCAATTAACGAGCTTCTTAACCTTAGCGAAATAAAA
TAATTAACTTAATTTAAATACAAACTAATTAATTCAAGATTAAAACTATATTCAAACTAAAACTAAATAAAAATAAAATA
CATATCCTAACCATGTGGAAATCTTTTGATATGATTTTCAAATATTTATAAAATATACTAATTACATATATAACTATATG
AAATATATTTATTATTTAAAAAATTATAAAAATCAACTAAAATCATTTAAAACAAGCTTTGAATTTTATAAAGCTAACTA
TTCTAAATCGTTTGAAAAATAAGAAGCTCGGAAACTAATTATCATCGGGGAGGGCCAAAATTGGGTGTCAACATCTGGGA
ATGTCTATATGCCTAAATTTTAATAGTTAGTGCTAACTTTTTTTTCTCTTTAATTTCTTATCCATGTTTTAAATTCCTCT
TTGCCTAGTTTTCTTGTCACTGCTAAAATTTAATTGCTTGCTCATCGATACAGTGGTTCTCATTTTCTTTCTAAGAAAAC
CATGGATTAATTGGTCTAACAGTGACTTCGGGTTTAAGTGGTTTAACCACCTTAGTATTTTTCTTTTCTTTTTCTCAGGT
CATTTATTTTAGATAATTGCTTTATCATGTAGGTTTACTAAAAGAATCTGCCTTAGCTTGGCAAAAAAATAATGAGTTTC
TCTTCCTGTGTTTCAATATATATAAAAGTAGGTGATTTTTGGTAGCTTAATATATGATTTATTTGGGCTAATCTTTAAGG
TAGTGGCTTGCATAATATTTGAACCTGTTTTCATTTCTTAGTTTAATGGTATTTTTTTATTTTTTATTTTTTTTCATTAT
CAATATTTTTTTATTTTTTTTCCTTTCTTCGTATGAATAACCTTTTTCCGAGGAAATATGCTCCATTCTCATACATAATG
TCACCCTCTAATAAAATATTATTGAATGATAAAATAGTTTATATTTTAATTCTTTGACTTCAGTTATTTAAATTGTATTG
AAAAAATGTTGATTCTAACTTTTTTTATCTTTGTTTGTCATATGAGACGTCTATCCGAGTCCACTGCGGACTCCTCTATT
CACTCATTGCATCCCGAGTTGGGTTGAAACCCAACCTCCTACTCGAGTCAGCCTCATCATGTTCAAGTGTACGGGAAACC
AAAATTATAGGTCCCGGAAAGCCCAAAGGGGGTCATATACAAGATGTATACATCGATCTACAGGTCAAAAATGCAGGAAT
ACAGGGCTGGAACAAAATACATGTGTTCGGAAGCAAGAGATACATGAAAAGAGCTAATATATACGCTCATATACACTGAT
ATACATCCAGTGTATACGCAAAACGGGAATGAGATTAAGGCTTAAAAATATAGCGAAATTGGCCCAAGAAGGGGCCCAAT
TTCATTATCTCGTTTACTCTTCTAATTGTTTGATTATGTGTTGACTAATCTTATTTAACCCCAACTTTAAATAACTTAAT
TAGATCCCAAAAAAAAAAAGATGAGTCATTTTCGTTGTGTTGGTTTATTTTAATACATTTGACTTGTTGTATTCATTTAC
TTTATTAATCAAGTATATTGGTCAAATTTTATATCTTCAATTAAATTAGAACTTTTGGTTATGAAAAAGAGATGTTCTTT
AATACTTCTTCACTTAATCACATTTTATTCACCTTAAAATTGTTTTTAAGTTAAAGTATTTAGGTTAGTCAATTAAGAAA
TGATTTTCATATTTTAATTTATTAAATTGGTTTGAAATGAATTAAATAAATGCTAATTAATCTAGTTTTATTAATATTCT
AATCACTTGTAATTTAATTCAAATGTTCATTTTGGATCTCATTCTCTAAATAAATAGAAGAAAAAAAGAAAAAAAAAGAA
ATGAAATATAAAATGTTCGTTATTTAACTATTTTTCAAAGTTAACTGAATATTGTAAATTATCATATTTTCTTTTATATT
AAACCATTTTCCTAAAAATAGTCAAAATATATTTTAGTCAAGTCGCAGGTCAACCGCATGTTAGCGGACAATTCGAATGC
TTAAACCCTTCTCGAAGTGTATATTGAACCCGAACCCTCTTTGGTATTTTCAAATGATTTTTTCTGTTTAAATCTTTGAA
AATTATAAGTTTTCTTAATTTCTTTAAAAAATTAAGTGGCGACTCTTTTCTAAGTATTTTTCTTAAATTGTTTTATACTT
AAAACATTTCAAAAAGTGATTTTTTCTAAGGTTAGTAAAATTACGGCACAACAGAAATGACAACTCTGCTGGGGAGTTAA
TTAAGTTCTAACCATAAGATTTGACTTGTTTGACTAATTGTATTAATTGCTAAATTGTTTATCTGCTCTCAACGTGTTTA
ATTTGTTATAACTGTCATTGCATTCATGACATCTTCCTATTATATGTATAGTATATTAAGGACGGTTTCTACATAATCGC
AACCGAAATTCTTATACTCAACCCTTTTTCGGAAGGATCGGCGATTTATTGGTACGTCATGCGTCTAATGGTTGTCGTGA
ATTCCAGCCTAAGTTGTCCACTTGGGTTCCCGGTCTTTCAAAGCCACTCTTAGTCAACTAGCGTAGAGCGAAACCAAATC
CCAATTTTTAGCGCATTTTGAACTAGGTCGACCCAACATCCAAGGCGTGTTGGGCCCATTAGAAGCCCACCTTGTGTCTA
TTTGGCCCATTTGCCAATAAAAAGACAATCATATTTATGTGTTTTAATTGAAGGATGTATATGTCATTTTTAAACAAATC
AATTATCAAGTGGGGGTGGGGGTTAACTTACCTTTATTGGTTTTTCTTGTAGGATGAATCCGACGTTTAAGCCGTTGAGA
ACCCGAATGGTGACTATACCTGATCCTTACCTCCAAGTTTGGTGGAAATTCATGAACAAGGAAGATAAAAAGAAAGTGCA
AAGACACATAGGCCATCTCCTGTCATTAATGGAAATGGTGGCTTACCCCGACTTGATTGGGACGATGGTGAAATTTTGGG
ACAGCGACAACATGGTATTTCGGTTTGGGGAAGTAGAGTTGACTCCGACTATAGATGAAGTTCTTGCCAGTTACGAGAGT
GTTGGCATGTGCAACAAGAGGAAACACCAACCCGATACTGATATTCTCTTTCCAAAAGTATGGGATTTTGCCGAAATCAA
AGAAAAATTGTCACTCGTCAAAGCTGAATAGATGGACAGGCTGCCCGGGTCAAATATTCCACTTCGGAAGTTGTATTATC
AATTTGGACGTGCAAGGGCTTACGAGAAGTTCAAAGAAGAGTTTGTTTCAGAAGAAAAATGGAAGGAAGCACGCCCCTTC
GCTTTTGCGATATGTCTACTTGGGACAATGGTATTTCCCCAAGGACCAAACTACACCATCCATCCAAGTGTAGTAATGGT
TACTCATACTATTTTTAATGGAGTAGGCTATGGGCCTGTAAGAAAGTACTACAATTTGGCTCCTATGATCCTTGCTGACA
TTTACAGGGCGTTGGATAGGCGTAAAAATGGCACACGTTTCTTTCAAGGGTGCAACTTGATACTTCAATGGTGGATTATG
AGACACTTGATTAAAGCTCATGATTCGATAGAACCAGATCCCTTGGAAAGACCGAACAGGCTCGAAAGTCACGATTGGTG
GGTGCAACGTAATCATTTCAACAGGACTGGAGGCCATGAGTTTTGGTACCGACACTTCAGGGTTTGAGAGAGGAAAATGT
GCAGTGGTCTATCCAATGCTTGGTAGTAATAAAACAAATTGTGATCCAAAGTGGAAAGACCCCCTACTTGATATTTGCTG
GGTTGAGAGGAACTCGTCCATATGCTCCTTCTCGAGTACTTAGACAGCTAGGAGGAAAACAAGAGCTTCCTCAGATAGAA
GACATGACAAGATTTGTGATGGATCATGAAAATGGCGAAGTCGCTTTTACTAAAAATATGCTTCAATTATGGAAGACTCG
AAGGGTATTGGGTGAGCCGGTGCCAAATAGGTTTCGTCCGGAATGTTCTAAGGATTACAAAGAATGGTTAAAGAAGAGTC
TCGCCGGAACTATCGAACTCGGTCCAAACGTTCCCCATATTATTGCAGATGTTGGAGCCAAGCATCAAATCCGACTTCAT
CAACTCCAAGAGAGGTTTGATAGGAATGAGTTAGAGCATCAACGTCGATACTCAGAAGACGCCAAAGTCAAAGCCCAGTT
GAAACAAGAGCTACGAAAATCCAAGCAATGTATGTTAGAATTAGATGATAGCATGGAGCAGCAGATTCAGTCGGTCGAGA
GGTTCAGACATCAAGAAGGGGCTCGATTGGCTAGAGATCACCTATGGGCGAACATATATGCAATGTGGGAAGAGGTCAAC
ACAGCCAAGAGGAGCAGACTTGGTGAAAGATCAGAATGAGCTTGGAGTTTGTTATCATTCCCTGCGTGGGATTGCTTTTT
CTGTACTTTGTCTTGTAATTTATTTTTCGAACTCTTTTCCCCAATTTTATGTTTGTCGAACATTTTTGAATGCTATTAAT
GAAATATTTTGGGGATAATAAATTGGCTTAAAAAGACATATACATCCTTCAATTCGCTAGGCCTACGCTCGGCACAAAAG
GGTCACATGCATGTTTAGGACGCGATATTTGTCTGTTTACTTGTGTGTTTTAACTGTTTATGTGACACGTTGCTTTGAAT
GAGGACATCCTTAGCCCACTCCTTGTCAAAACTTTCTGGAAAATGCCAAATACAAGTCACTACCAAAATGTCCGACCAAA
ATTCCACGAGTCTTGAGTTTCTCAGCCAGAAATAAAATCCTACTACCAAATCCTAAAATGTTACTCTATCATCTCAGGAA
AGGTGAAATTGCTGCTAAGATAGAAAAGGGCAAGAATGTCGAAGTGAAAACGACTGAGGAGAGTTTAAGGACGAAACTGC
GTCGACTCAAACAAGAGATTCGAGAGATGGGATAAAGAGGAATAGAAGTAGAATAAGCCACTGCAGCTGCGCAAGCCAAA
AGTGCAGTACTGGATGCGGAGTTAGCGGCTAAGATGGCAAGATATGATGTCATGAACGAGGAGTCGGTTGCTATGCGGAA
GGAACATAATGCCTTCAACAATGATATAACCATGAGGCTTCAAAAACTACATGGAAAATACCCTTTCTTCAACCAAAAGG
TCACCAACAGTGGTCCTGAAGGCACTGGACCTGAATCTGTTGAAGAGGAACTTGAGGAAATTATCTATCGACCTCCTTTC
AAGGGACGGTGGAAAGAAGAGAATGAGGAAACCGCCCCCGAAGCATGTGAGTTTACCCCCCGTGGCTAATACGGCAGTCA
AAGGAATGAGCTTCGGTGAAGGCACCATCTATCTTTTAGGAGTTTTATTGCATGCTTTCTTTTTACTTTCCTTGTAATCA
ATCAAATGAATGAATGAAGATGAGAATTTCCTTTTGTATTCGAACTACGTAGGGCCTGAATTCTCCTTCGGAGATACGTA
GGCAGCCTTTCAAGGCCCGGCCCTTATCTTTTTCAAATTTTCTTCTCCCCCTCTTTCATTCTACAAGGAAACATTGAGTT
CAGATCAACAGATGCCATAAGATGCAGCTAGAAGACCTTAACTTAATGCAATTTAGCCTTTCTGAGTCACTAGCCCCAAA
ATAAAACGAGCAAATTCCTGCTTGTTCAAAAAATAAGTTCGCATTATTAGTGGGTTGGCATTGTTCTCAGACAAAGCAAC
TTTTATGTGTTTATCTACTTTCTATGTAATATCTTGCATTATTCATCCATACCTAATACTAATAGATTTGCCTTTGAGTT
GTTTTTCTCTGCAGGTAGTAAGAACTGATCTGTGTTGATACACTGGCCGATCCTTATTTCACTAGATCTAAAGGTCCTAA
AGATTCCTTCCCCAGTCAAAATTCACAAAAGGGACAAGCGGCAATGGGTGATAATAACGAAGAAACCAGCCTTACTGATG
TCGTGGTGGCTCAGCTCGCCCTTGCTGATCAGAATGAACTGATCATACAGTTGATACAATAAATTGCTGAGATGAGGGTT
GAGATGCAGAGGAAACAAGATTTGCCTCCTCCGATTTTTGCTGTCAATGCTCAACCAGACGGAAGACCTCTAGCTCAAAT
TCCCATTCCTGACATGGAACAAGCTCAAAACCAGCCTTCAAGTCCTGCTCGTAATCCCTCCATCATTGACCTTACCACCC
AAAACCCTCATTACGCCTCAGCCTCCTATCAAACACCACCCCCTCCTCAAAATACCAGCCTCCAAGCACTACTCCTTTCC
CCCAATGCAAACCACCAAACTGGCCTACCCCCTCAAAGCCAAAATGTTAACCGCCCACACATTTCCCTCCATCACCAAAA
TCAACATACCAACCCTTAGACTTTTCCTCAAAATTATCAAGCCACTCAAAATGCCCAAAGTCCCTCTATTGCTCCACCAC
TACCACAAAAAGCCACTTTCCAAATACCGGTCCCTAACGAGCATGACCCCCATGGTTCGGAGCTCGACCACTATGAGAAG
AGGGAAAGAGAGTGAAGGTCAAATGAAGAGACCGCCAAGATAGATGTGAAAGAGGAAATTAGAAAAGCCCTGAAGGAGTT
GAACTGCATTCCTGAGGTCGCCGGGTTGAGTTACGAAGACCTGTGCATTCATCCGAATTTGGACCTCCCGGTAGGGTTCA
AGGTGCCAAAATTTGACATCTTCGGAGGAACGGGGAACCCCTTAGCACACCTGAGGGCCTACTGTGACCAACTCGTGGGA
GTTGGAAGAGACGAAGCTTTGTTAATGCGGCTTTTTAGCCGAAGTCTAAGCGGAGAGGCTCTAGAGTGGTTTACGTCTCA
TGAAACGAGACAGTGGTCTAGTTGGAACGCTCTGGCTAAGGACTTCATCGAACGATTCGCCTACAATGTGGAGATCGTTC
CTGATCGCTACTCCTTGGAGAAGATGAAGCAGAAGTCGACCGAAAGTTTTAGAGAATTCGCATATAGGTGGCGAAAGGAG
GCAGCTAGAGTTAGACCTCGTATGTCAGAAAAGGAAATTGTCGAGGTGTTGTGCGAGTGCAAGAGCCCGAGTATTATGAC
AGAAGCATGTTGCTCGTTGGAGCAAAAATTGCTGAGATAGTCAAGGTAGGTGAGACTATCGAAGATGGATTGAGAACCTG
GAAGATTGCCCGTGTTGCTGCCTCACCCGGATCTTCGGGCTTGTTGAAGAAGAAAAGAGAGGATGTGTCATCTATCTCTT
ACGAGGGGAAGAAGACCCCAAGGAAATCCTTATCATACCAAGCTCGTTCTCGACCTTCACAGGGTTCGTACCCGGCTCGT
TATGCACCGGATAAGTACCAAAGTACCCATCCCCCCAGTTATCAAAATACTCCCCCTCCTAGCTACCAAACTCCCCCTAC
TATCTACCAAACTCCCCCTCCAGTTTACCAGACTCCATCTCATCACTATCGAATTGCCGCCCCCAACTGTGCCAACATTC
AGAAAAATTACCAAACGCCTCCCCCAATGTATCAAACCCCAACTCCACTTTACCAAAATACCCCCTCAAACCACCAAGCT
CTACAACCAAACTATCAAACCAACTCATATCCCAGATATCAAGCCCCCCGTCCAAACAATCCAAATTATCGTCAAATGCC
TCATCCTCAACAAAGCAATTACGATCCCCCCGTCCTAGATTTGAGAAGAAGCCCGCCAGAATTTTCACTCCGCTCATTGA
AAGCCAAACAAAGTAGCTCGAGCGATTAACTGCGGCAGGATATATTCATCCAGTGGGGCTCAAGCCGGTTGACACTAGCT
CAAAGTTTTACAGACCTGATCAGAGGTGCGCGTATCACTCCAGTAGCGTTGGACATGATACCGAGGACTGTATTAACCTG
AAACCTAAGATCCAAGACCTGATTGACCAGAATGTGGTCTCTCTTCAGACAGTTGCGCCTAATGTCAATATTAATCCTTT
GCCAAATCATAGAGGTGCTACTATCAATATGATAGAGACAGGTGATGACTGGTGCGTGACGAAGGCAATAGTTCCGATTG
CTCCTGATGAACTGGAAATGGCGGTAGCTTCGTTGAACATCAGAGAGAAGAAAGAGTTTGTGATTTTGACACCCGAGAAG
GTTGTTGCCTTGGTGCCACGAGAAGCTCTTACCCAACCAAAGTTTGTAATTGAAACGGCTGTTACCCAGGGTATGACCAG
ATTCGGCAGGTGCTACACACCGAAAGAGTTAGCTCAAAGAGGGCAGAAAAAGGATCAGACAAAAAGGCCGATTAGTGAAG
CTGAAGCTAAAGAGTTCTGGAGGAAAATGCAGCCGAAAGACTATTCAATTGTGAAGCATTTGGAGAAGACACCAGCTCAG
ATTTCTGTATGGACTTTGCTGATGAGTTCACAACTGCATAGGCAAGCGTTGATGAAGGCTCTGGACGATACTTATGTGCC
CGTGGGTACCAACAGTGACAATCTAGCAGCCATGATAAATCAGGTCATTCGGGGACATCGAATCAACTTTTGTGACGAAG
AGTTGCCCTTTGAAAGAAGGATGCACAACAAAGCTCTGCACGTCACCATCAAATGCCGGGACAAAGTTATAAATCGTGTT
TTGGTCGACGATGGGTCCGGTCTCAATATCTGCCCACTTTCGACTCTCAAGCACATGAAATTCGACTTGGGAAAGGTTCA
ACAAAACCAGGTCAATGTGAGAGCTTTCGATGGAGTGCAGAGAGACACGATAGGGGCAGTAAACTTGGGAATTCAGATGG
GTTTTGCAGAGTTTAATGTGGAGTTCCAGGTGTTGGATATCAACACTAGTTACAATCTGCTTCTGGGAAGAACGTTTATC
CATATGGCCGGGGCTGTGCCGTCTACCCTTCACCAACTGTTGGAATTTGTTTGGAAGGACCAGGAATTGGTCATTTATGG
TGAAGGGAGTCATTCCAATGGGTATGCACCGATCGTTGATGATATCTCTCGAGGTTGTGATTTCTACACGGTGGAGCTGG
TAAATGCCTCCGGTGATGACTTGGCTCCACACCCCCCTATGCCTGCAGTTTACAAGATGGTTGCTACTGTCATGCTCCAG
AACAGTTTTGAACCGGGTTTTGGGTTGGGAAAACATTGTCAAGGAATCGTCGAGCCTATCCAAATTCCCGCCAAAGGAGC
AAAGTTTGGTTTGGGTTATGTCCCAACAGATGACGAAGCAGAGATGAAGAACAAGAGGGTTGATCAAGCGTTGGCTAGGC
CAATTCCTCATCTGTACCAGTCATTCCTGGTGCAAGAACACGTCAACAATGGTGGTCTCGGGGAAGGAATCTGGGGCCTA
TTTAAGGAGATTGATGCGGTCATCGAGGAAGAGGCTGGAACATCAGGCATCCGTGATGCAGAACCTGATGAGCAATTGCA
GAACTGGACCTCCACACCACTCCTGATTTCCCGCTCATCTGGGTAGAAAGGACATGTGTTTTTGTTTATTTTTAAAATCG
GTGGTAGTCCGAAAGAGGCCCGAGACCCACCCTTTATGCAATTGTTACTTGTTTGAAGCTTTTAAATTCCCTTGTGATGT
TTAAAAAGGCAAAATGGCTCTCGGCCATGGCCAAAGTTTGTGCTTGCCTTTCAATTTAAATGAAAAGCCTCTTTTATCGA
AAATTTGATTATTTATCTGTTTATATTTTACTTTCCTAACTTTGTTCGTTTATGATTTCAGTAATATTAATTTAAAACCT
GCCAATGTCATGTCATGTCATGAACCGAGTGAACGAAATGAAGCAGGTGATGACGAATGTGAGGAATACGAAGAAGAAAA
TAAGATACCCGAACATGTTGCTGACGAATTTCGACAATTCGAGAATCAACACAAGCCAAATCTTGAAGAAACTGAAACTG
TGAATCTCGGAGATGAGGAATGCATCAAAGAAGTCAGAATCAGTGTCCATCTGACTGAAGCCCAAAGAAGAGACCTGGTT
CGTTTGCTCAGGGAGTACATTGATGTATTTGCCTGGTCTTATAAAGACATGCCAGGGCTGAGCACGAATATAGTGTCCCA
CAAGTTGCCAATCAATCCAGATTTCAGCCCAGTAAAACAAAAGACTCAGAAATTCAAGCCTGAGTTGAGTTTGAAGATCA
AAGAGGAGATTACGAAGTAGATCGAATCTCAAGTAGTGGAAGTGATGCAATATCCGACTTGGTTAACCAATGTTGTTCCG
GTTGCCAAGAAAGATGGAAAAATCAGAATTTGTGTTGACTACAGAGATCTCAACAAAGCTAGCCCGAAAGATAATTTTCC
ATTGCCAAATATTCACATCCTCATTGATAACTGCGCTAAGTATGAGATGCAGTCATTTATGGATTGTTATGCGGGTTACC
ACCAGATCCTGATGGGCGAAGAAGATGCAGAAAAGACAGCTTTCATCACGCCTTGGGGCGTATATCATTATCGGGTGATG
CCTTTTGGTCTTAAGAATGCCGGTGCTACTTATATGAGGGCCATGACAACCATCTTTCACGATATGATTCACAAAGAGAT
CGAAGTGTATGTAGATGATGTCATAATCAAGTCCCGCGAAAGTTCGGATCACTTGACTCACTTAAGAAAATTCTTTGATC
ATCTGCGTCGATACAATTTGAAGGTAAATCCCGCCAAATGTGCTTTTCGAGTGCCAGCTGGCAAGTTGTTGGGATTTATA
GTTAGCAAGAGGGGAATTGAGCTTGACCCTTCCAAGATCAAGGCAAGAATTACCTCCTCCGAAGACAAAGAAGGAGGTGA
TGAGTTTTCTAGGAAGGTTGAACTACATCAGCCGGTTCATAGCTCAATCCACCGTGGTGTGTGAGCCTATATTTAAGTTA
TTGAAAAAAGATGCCTCAACCAAATGGGCCAGAGAATGTCAAACTGCTTTTGATGCCATCAAGAACTATTTGTCCAATCC
ACCAGTGTTGGTCCCTCCGCGAGAAGGGAGTCCGTTATTGCTATATTTGTCTGTCTTAGATAATGCATTGGGATGCATGC
TTGGTCAACATGATGAGACTGGGAAGAAGGAGCGAGCCATCTATTATTTGAGCAAGAAATTCACTCTATATGAGGCCAGT
TACACACTTTTGGAGAGAACATGTTGTGCTTTGACTTGGATTACTCAGAAGTTAAGGCATTATTTGTCTTCTTATACCAC
ATATGTTATTTCTAGAATGGATCCGTTGAAGTATATTTTCCAGAAAGCAATGCCGATCGGGAAGTTGGCTAAATGGCAAA
TGCTTTTGAGTGAGTTTGACATTGTGTATGTGACTCAAAAGGCGATAAAAGCACAAGCCTTAGCTGATCATCTTGCGGGG
AATCCAGTTGATAAGGAGTATGAGCCACTCAAGACTTATTTTCCCGACGAGGAAGTTTCATTTGTGGGGGAAGATATTTC
TGAAGCCTACCCTGGTTGGAGAGTATTCTTTGATGGAGCGGCGAATCACCAAGGGAAAGGTATCGGAGCAGTCTTAGTGT
CGGAATCCGGTCAGCATTATCCTATGGCAGTCAAACTCCGATTTGATTGCACAAACAACATGGCTGAGTATGAAGCTTGC
ATCCTAGGTCTGAGGATGGCCATTGATATGAATGTTCACGAGTTGTTGGTTATTGGAGACTCAGATTTGCTGATCCATCA
GGTTCAAGTTGAATGGGCTGTGAAGAATCCAAAGATCACACCGTATGTGCAGTATATACAGAAGTTGTGCAAAAGATTTC
GCAAGATTGAGTTCAGACACACTCCCAGGACGCAGAATGAGTTGGCTGATTCTATTGCCACCATTGTCTCAATGATCAAA
CATCCGGATACAACTTATATTGATCCCTTGGATATATAGGTAAAAGAGCAGCCTATTCATTGTTCATATATTGAAGCGGA
ACCAGATGGTTTACCTTGGTATTTTGACATCAAGAAGTACTTGGAGACCGGAATTTATCCCGAGAATGCAACGTTCAACC
AGAAGAAGTCAATACGCCGTATGGCCCTCAATTTCTTTGCAAGTGAGGAAATCCTTTATAGGAGGACTCCAGATTTGGGT
CTTCTCAGGTGTGTTGATGCTAGTGAAGCTGGAAAGCTTCTGGAACAGATACATGCGGGAGTTGGTGGTACTCACATGAA
TGGGCTCACTTTGGCCAGAAAGATCCTTCGAGCTGGTTACTTTTGGATGACTATGGAACCTGACTGTTGCAAGTTTGTGC
AAAAGTGTCATAAATGTCAAGTGCATGGAGATTTGATTCGGGTGCCGCCTCATGAACTCAATGCTATGAGTTCATCTTGG
CCGTTTGTAGCTTGGGGCATGGATGTCATTGGTCCAAAAGTGTCAGCCGCCTCTAACGGACACAGATTCATTTTGGTTGC
TATTGACTACTTCACCAAGTGGGTGGAAGCAGCTTCGTACAAGTTAGTAACCAAGAAAGTTGTAGCTGATTTTGTTCGCA
ACAATTTGATATGTAGGTTTGGAGTGCCAAAATCCATCATTACTGATAATGGAGCGAATCTCAACAGTCACTTGATGAGA
GAGATATGTGAACAATTCAAGATTACTCACCAGAACTCAACCGCTTATCGTCCACAAATGAATGGAGCTGTAGAAGCCGC
CAACAAGAACATAAAAAAGATTTTGAGGAAAATGATTGATAATCGCAGAGGTTGGCACGAGATGTTGCCTTATGCTTTGT
TGGGTTACCGAACGACTGTCAGGACATCAGTTGGAGCTACTCCATATTTGCTAGTATACGGAACAGAAACAGTTATACCC
ACAGAAGTTGAAATACCTTCATTGAGAATCATCCAAGAAGCTGAATTGAGTGATGTTGAATTGGTTCGCAAGCGGATTGA
TCAGTTAACATTGATCGATGAGAAGAAAATGGTTGTTGTTTGTCATGGACAACTATATCGACAGAGAATGATTCGTGCTT
TCCATAAGAAAGTAAGAGCTAGAATGTTTGAGATTGGGTAATTATTTCTCAAACATATTTTCCCTCACCAAGATGAATAT
AAAGGGAAATTTGCACCAAATTGGCAAGGACCCTACATGGTTCGCAAAGTGTTATCTGGAGATGCCTTAGTCCTGTCGGA
GATGGATGGCACCGAATGGCCAAAACCGATCAACTCAGATGCTGTCAAGAGATACTATGTGTGAAACTTTAGTTTGTATT
TTCGTGTCATTTCCTTGTAATTGTTCTATTTGTTTGTAATCGCGTCGTTTTAAATTTTTATCACTCTTGTAATGAACTAC
GTCTGACCTGAATTCTCAAGAATGAGATACGTAGGCGGCCTATGTCGGCTTCGGTCACTCCTTTATCCCTTTTCAATACT
TCTTTGTATTTGAACTACGTTCAACCTGAATTCTCAAGAATGAGATACGTAGGCGGTTTATGTCGGCCTCGGTCGGTTCT
TCGCTTAAATTTTCTATTTTTGTTAATCCTCGAGGAGGAACTACGTTTGACCTGATTGTTGCCTCAACGGGATACGTAGG
CGCCACAAGGGTTCGGTCGTATACCCAATAAGATTTCTATTTTCCTCTACAATAGAAACTGGGGCAGAATTTTTGGGAAG
GACTTAAAAATTCTCAAGGAGAAGATCTTTTCAACAAACCAAAACTGAAGTTACTTTGAGATTGGCAACTGGGACAGAAT
TTTTGAGAGGATCTCAAAAATTCCATGATTTGCTCACCAACGGTTAAAGATAAACCAAGACAGTTAACTGGGACAGAAAT
TTTGAGGATGGCCTCAAAATTTCAACAGGATTTATCAGCAGTTTAGAGCAACTTTGAATACTTCTCAGCAAGTAAGCAGA
TAGATCTCGAGACATCACTTCAAAGGGGTTCATTAAGTTCGACGTGACATGACACTTGGCAGTGACATTTCCAAATATTC
CTTTTTGAAAATCTATTTTTCTTAGGAAATTTCGTTCGCGTTTTAATTATTTTGCATAAATATATTTTGTCTTATCTATC
AAGAGGCGGGAGATGGGAGAAATCGACCGAAGATAGTAAGACAAGGAGTAGACAACCGTCGAGATCGACACAGATCAGTT
CATTTTAAACTAACAATTTTTCTGTGGATGTAGGAAATATTTTATGCTGTTATATCAAAGATTTTGGAATAAGAATAACA
TTATTTCATTCAATTCCCAACAAGGCGAGGTCCATAATAAATATGCAATTATGTTCAAAGATGGAATAAACGAAAACCTC
GAAAAGAGCAATATTATTATTTTCTAGCAACTAAAGATACTTGGAAGACGTTTATCTGCATTATATTATCAGATATGATA
ATATTCTTACCCATTCGACAATACCACTACCCGGAGAGTCATTTATACCATATCGTCAAATGAGATGATACCACTACTCC
GACGGTCATTTTATTTATATTGTCAATTGAGACGATACCACCATCCAAAAGATACCCAGAAGATCACCTATGTTGCTCGG
TGAAGCATTATCTTCGTTTGGTATTAGGGAGGCATCATCAGAAAGAAATCATGCATAGCAAGCGAAATATCCATGCATCG
CGAGAAAAGATTCATGCATTGCAAGAGAAAATTCATGCATCGCGAGAAAATTTTCATGCATTGCAAGAGAAGATTCATGC
ATCGCGGGAAAAAGATTCATGCATCGCGAGAAAAGAAATCCATGCATTGTAAGAGAAGATTCATGCATCGCGGGAAAAAG
ATTCATGCATTGCAAGAGAAAGGATTCATGCATCGCGAGAAAAGATTCATGCATTGCAAGAGAAGATTCATGCATCGCGA
GAAAATTTTCATGCATTGTAAGAGAAGTTTCATGCATCGCAGAAAAAAGATTCATGCATAGCAAGAGAAATATTCATGCA
TTGCAAGAGAAAGATTCATGTATCGCAAGAAAAAGTTATGCATCGCAGAAAAAGAAATCATGCATCGCGAGAAAATCAAC
GTCGACTGCATCATTTTCATTTGCAAGAACAACATCAAGAGAACTATCAACAACGACATCAAGAGAACTATCAACATATT
ACATCTGCCTATTTTATTACTTCGTCATCAAAAGAATAGTACATTGAAGATTATATTACAAATACAAAATACGAGCTTTA
TTTACTTTACGTCAAACTGGAAGGAGTTGACGTCAAATGTTCAAGTAGAGCAATTAAGTGTCAACACGGTAAAAGACACT
ATCTTCCCATTTGAGGTTACATTTTTTTAATCTAATGAGTTTTATCTCGGTCTTTGTCAAGAGCATCCAAGAGGATGAAT
TCTCAAGCCAACCACAGGTGTGGACGACATCAAAAAGGATGCAGCACAACGTGAAACTTTTTCTTAGCAGCGAACTGGGA
CATAGTCTAAAGAGGGGTGTCAAACTCTTAGGACGTGAGTTGAGGAGCGACTTCCACCACAATCAAACCACACCCCTATC
AGAAGGCATGTGGGTTTTCTCTAGGTTTCCTGGTTTCAATTTCGCGTTCGAAATTTTTTTGTCTCCACCGGAAGCAGCTT
TCCAATCCAAGTGACAATGTGCTAAGAGCTTTGAAAATTATGTCCGTATGAGTTCTTATTTACGAGTGTGAAGCATGTTA
CATTCATGGCTAAGAGGTTGCAAGCCTCTTTTTCATACTCGACTTATTTTGTCACTCTTCCCAACCGAAAGTTATCTTAG
CATAAGAGATTTCCTTTTCAACCGATCGAGTCGAACTACAAGCAGTCTGATCCCCTAAGTTGAGGATATGTAGGTGGGAT
CAGCATTGAAAACTCACTGTACTCCGACATTCCCTCTTAAATCTTATTCCCTAGCATTTCGGTCTCTTCATAATTCGATA
TCAGAATAACTTTTGAATTCTTTCAGAATCATGCGGTAAATCAAGCGTATCGAACTACAAGTGGCCTGAATTCTCATATA
GCTTGAGATCTGTAGGACACCCACTTCCGGGGTTCGGCCATAATTCTTAAAAGTCCGTACCAAATCTCTTTTCCAAAGAT
GAAGACGTGGTCAGTCAAAATTGGATTAGTCAATTTCATTTTCCTCGAATTTCTTGCATCAATTCAAGTAAAATGAGGGA
TAGTTGTTGACACCCAATTTTGACCATCCACAATATAAATTAATCACCGAACTTCTTAAATTCCTAACGGTTTGAAATAA
TTGACTTCATAAATTTTAATACTTTTCAAGTCATTTTAAGTAATTTTGTCATTTATATAATTTTTAAATTTTAAAATATA
TATATATATATGTATATATATATTCTATATAATTCTGTATATATTTATTATATTAGTATTTGGAAATTGTCTCAAAAGAC
TTTAGTTTTACCTAAATAGTCGGTTAATTTATTAGCTAATTATTGGTTTATAATTAAATTAATTATTTTACAATCGAATT
AATTATTTTATGTCGTTAAGATTAAGAAGCTCGTTAATTAATTTATGAAAATTTATCTTGTTGCAATTTTTAGCCAATTG
CTTATCCTATCCTTAACCTACTAAAAGATAAAATTTTGGGCCTTTCTTATCTCTTTTCAGCAGCCCACATTCCATTCAAA
ATAGCCCAAAACTTATTCCCACCCCAATAATACCATGCCAGCCCAATACGTACAACAATCCCAACCGACCCATCAACCCA
TTCTCACAAAAGAAACCCATCAGCAATACATACATACAGCAGGCACCCAAACCAGATAACCCCACCCCTGTACATCATGT
TCTTCTTCTTCGCGCGAACACCGAAATCCAGCGAGCAAATTGTGCTGCAAACTTGGAAATCTCGTCGGAATTCGAAATTG
TCTGGAAAAGGGGCAGAATGAATTCGAAATTTCACCGGAATTTCCAGCTATATATTGCTCTCTTTTGATCACTTGAGAGG
GAGATTTTTTTTGCGGGGAGTTTGAANNNNNNNNNNNNNNNNNNNNNNNNNNNNNNNNNNNNNNTTCTTTGGCAATAGTA
ATTTTACACTTGAAATTTTATATTTTAGCTCGCTTGTTCTAAATTCCGAAAAGGTAGTCGCTTCAATTCTGCCCAAAGTT
CTTGGCTTGCTGTTCGTATTGAGATTTGTGGTGGAGGAATCTGTGCCCTCCTTTGCTCATCGTCTTAGTTCGCTGCCCTC
AAAAAGCTAAAATTCTCTCCAAACCGTGATATATATATTTTGCTTCGCTTATGGGTTTAGTCATATTATTTTATTTCTTC
TGTAGTGATAGATTCTAGTTTGTTTTTCTTTAGTGCTTAATCCATTCAAAATCTTGCCTCGTTCTAGTCTATTGGAAATT
TTGTGGAGTTGATTTTCTTGCTATATGAACATTTTCTTTAAATACCTGCTGGCCAATTTTTTCTTCTTCTTGTGTGTAAG
TCGTATATAAGAGGGGTTGTTTAGTTCCGATAAGTTCTCGGGTGTTTGGGAGATGGAACTGTAGTTCACTCTTGAGAGGA
CGTTGTTAATGTATCAAAAATTTTGCTTTGTTTATGGATATGTTCTCTGAATTTAGACAACCCGTTTGCTACTGATAATC
GCATCATAAATTATTATAAGTAAAACTTATTCTTGCTTCTTTATGCTTATGCTTAATGATCTCTGTTAGTGTTCTTTCTA
GTATGTCCATATACTTAGCATGTGTGTGAGCTCTCTTTTTTTTTGTTAAAGGATTTTGTCTAAGATTGGATAATGACCAG
TTAAATCCTAACTTGGTTAATTTTCTTCTAAAGGTCATGATCGGAATGTTAAGAATATTATTTGTGATTTAAGTTTGATT
AATATTTTTTTGAGTATTCTCTCTACTACTAGTTAGCGTCATATTTGGATAGATGTAAGAATTTTAGGAATTAACCAATG
TAGTGATCGTATATGATGTTATTTCATTGTTCTTATCCCGATGACTTCATTTCTCTACTCCTCTGATCTCATTACTGTCT
CACTGTCTAATATGACCTGTTGCTCAAAACTCTATCATGATTCTGCCTAATAATGTTGTTTAGAATAGCTCATTGTTTGT
AGTTGAATCAGTGTGAAATATAAGCCTTTCGTTTCTTTTCCTAGATCTTAGTTGTTGAAATTTCATCCTTAAATTATTCA
AAGCATGAATCTTTGGTGTTAACCTTCCAATGTACAACATGCTGATTCTTTGACCCCCATGTGAACTTCCAGTGGCTCGA
TTATGTCCTATTTGTGACTTTTGTTTTGAGGCAAGGAAAACCGGCTTATTCATTATTTTCAGTTCATAAGATTTTTACCA
CAAGTTGCTTAAATTATTGGTATATATATATAATAGAACTGATTGTTTCATTACCATGCTCTCTTTATACTTCAAGCTAT
CAATTGATTGATGTGATTACTTGCTCATCATAGTCTAATTTGATCTTATTACTTCCATGTTTGCTCCTTCATAAATCTTA
TTTTTGTGCATATATGTAAGTCTCTGGGAATGTCTATATGCCTAAACTTTAATAGTTAGTGCTAACTTTTTTTTTTCTCT
TTAATTCCTTATCCATGTTTTAAATTTCTCTTTGCCTAGTTTTCTTGTCACTACTAAAATTTAATTGCTTGCTCATCGAT
ACAATGGTTCTCATTTTCTTTCTAAGAAAACCATGGATTAATTGGTCTAACAGTGACTTCGGGTTTAAGTGGTTTAACCA
CCTTAGTATTTTTCTTTTCTTTTTCTCAGGTCATTTATTTTAGATAATTGCTTTATCATGTAGGTTTACTAAAAGAATCT
GTCTTAGCTTGGTAAAAAAATAATGAGTTTCTCTTCCTGTGATTCAATAGATATAAAAGTAGGTGATCTTTGGTAGCTTA
ATATATGATTTATTTGGGCTAATCTTTAAGGTAGTGGCTTGCATAATAGTTGAACTTGTTTTCATTTCTTAGTTTAATGG
TATTTTATTTTATTTTTATTCTTTCATTATCATTATTTTTTTATTCTCCGTATGAATAACCTTTTTCCGAGGAAATATGC
TCCATTCTCATACATAATGTCACCCTCTAATAAAATATTATTGAATGATAAAATAGTTTATATTTTAATTCCTTGACTTC
AGTTATTTAAATTGTATTGAAAAAATGTTGATTCTAACTTTCTTTATCTTTGTTTGTCATATTGGACGTCTATCCGAGTC
CACTGTGGACTCCTCTATTCACTCCTTGCATCTCGAGTTGGGTTGAAACCCAACCTCCTACTCGAGTCAGCCTCATCATG
TTCAAGTGTACGGGAAACCAAAATTATAGGTCCCGGAAAGCCCAAAGGGGGTCGTATACAAGATGTATACATCGATATAC
ATCGATCTACAGGTCAAAAATGCAGGAATACAGGGCTGGAGCAAAATACATGTGTTCGGAAGCAAGAGATACATGAAAAG
AGCTAATATATACGCTCATATACACTGATATACATATAGTGTATACGCAAAACGGGAATGAGATTAAAGCTTAAAAATAT
AGCGAAATTGGCCCAAGAAGGGGCCCAATTTCATATCTCATTTACTCTTCTAATTGTTTGATTATGTGTTGACTAATCTT
ATTTAACCCCAACTTTAAATAACTTAATTAGATCCTCCCAAAAAAAAAAGACGAGTCATTTTCCTTGTGTTGGTTTATTT
TAATACATTTCCCTTGTTGTGTTCATTTACTTTATTAATCAAGTATATTGGTCAAATTTTATATCTTCAATTAAATTAGA
ACTTTTGGTTATGAAAAAGAGATGTTCTTTAATACTTCTTCACTTAATCACGTTTTATTCACCTTAAAATTGTTTTTAAG
TTAAAGTATTTAGGTTAGTCAATTAAGAAATGATTTTCATATTTTAATTTATTAAATTGGTTTGAAATGAATTAAATAAA
TGCTAATTAATCTAGTTTTATTAATATTCTAATCACTTGTAATTTAATTCAAATGTTTCATTTTGGATCTCATTCTCTAA
ATAAATAAAAAAAATAAAAAATGAAATATAAAATGTTCGTTATTTAACTATTTTTTAAAGTTAACTGAATATTGTAAATT
ATCATATTTTCTTTTATATTAAACCATTTTCCTAAAAATAGTCAAAATATATTTTAGTCAAGTCGCAGGTCAACCGCATG
TTAGCGGACACTTCGAATGCTTAAACCCTTTTCGAAGTGTAAATTGAACCCCGAACCCTCTTTGGTATTTTCAAATGATT
TTTTCTGTTTAAATCTTTGAAAATTATAAGTTTTCTTAATTTCTTTAAAAAATTAAGTGGCGACTCTTTTCTAAGTATTT
TTCTCAAATTGTTTTATATTTAGAACATTTCAAAAAGTGATTTTTTCTAAGGTTAGTAAAATTACGGCACAACAGCAACA
ACAAACGACTTCAGGATTGGCTTTCTTCTCAACTCTTTAAGAGCTAGAAAAAGAGTTTATTATGTCAAAAGTTATAACTT
ATAGAAAAGACATAACTTTATGATCTCTTAACTATATCCAGCAAACAAACGTCATATTCAATCATGACTACAATTCTAGC
TACCCAATCATCTCTTGAATCTTGTCATAAACAGAATATTAACATTATCCAAGAATATATAAGCACAACAATCTTCCTCT
TCCTATCAAATAAAAAACAAAGTTCCTTTGAAAAAAGAAACTTTTTTCAAAATTTTATTTCTCTTTATTTTCCATTCACA
CCACGACTTAAACCCAACAAACTAGTACTTAAATTAAATGTTAAAGTAAGTGCTCTTAGCCAATATTGAGTCTCAATATA
TATATATATCACAAACGAGGTAGTGGGAAGGAGGAAAAACCTTACATGAAAGGGAATATTCCAAAAACAGAAAGGAGACG
ACATTAGGAACCAGCAAGCAAATTAATGCTCAGGTCCACAAATGAATTGATTGTTTCTCGGAAAATCTTAGTAGCTCAAT
TGATTGACATATTTCAATTTTATTTTATTAGCGATAATTCGATTTTTTGCCTAGTAATTTGTCCCCCCCCCCCCACCCCC
TCCCCATTTTCCCTTTGCTACCCCAACTTTTAAAATATATATATAAATAATGATTGCTTGTCTTTTTAATTTTTCTTGGT
AACACAAACCACACAATTAGTCATATGAAAGGGACGCATAAATATAATGAAGTCCCTTATCAAAATGGCAAGATGCACTT
TACACGTAAATTTGTTAGGGATAGACAAATATGATGTTGATTCTTCAAGAAAAAAAGGAAGATTATTGATGACCCTAGAG
CAAGTTCCTTTATATATATATATATATATATATATTGTCATCATTTTCGTCTTCCACGTCAAATTCTTTTGAAATACTTA
TGACTTGTTCTAATTGAACACCTGAACATATGATAAAATATTTTTGTTAGATATTTAATTTCCGTTCAATATTTTTGAAA
GAATTTTTGTTCGTGTTCTCAAACGTCTATAATAGACGAGTTAACTACATAAATTACATTATCTACACATCAACTTCAAT
TGGAACAAGATGAGGTTGTATAGTTATTGAGGCTAATACATATAATTAAACAAGGTGACATACTTAAGTTATCTACATAA
TGGTCATTTAAGAATACACACAAAAGTTTTTCCAAAATTTGAATCGTAAGTGTTTCAATAGGAATGCTTTATTGTGCGTT
CACGTGCTCAATAGAAACAAATCGTAATTCTATTATCTAAATTAAATTTAATGATAAATTTAAAAAGCTAACTATGTATT
AAAAATGAAAAAAGAGATTACTAAGATTCCGCTAGGGGTGTACATGGCCGGGTTGGTTCGGATTTTTCTAATATCAAACC
AAACCATTTGTGTCGAATTTTTAAATCTATAAACCAAACCAAACCAATTAAACTCGGGTTTTTCAACCTCGGGTTTTTCG
GATTTTTCCGGTAAAGTATTCATACAAACATATAATTTACTTGTACTTCAAATATTTCTTTAGTCCTACCAAAATACAAC
TATCTAAGGTGTTTCTTAAGAAAATAATACAAAATATGATATGAGTAATGACACTAAAATATCCAACAAAAAAAATAATA
ATAATGAAATTGCATAAAACAAATATTGCAAATTAACAAGTCAGAATGAAAATGATCATAATTTTAAAGTACTAAATCAT
GCTAAAATAAGTTTAAGAAGTATTAGAGAGCCGTCAATATGGGCTAGGCCTGTTGGGCCGGCTTGGCCTAACTCGGTATT
TAATAGGACTGGGCTAAAAAATTTGGAGCCCATTTTAAAAAAGGGCTTTTTAGCCCGGCCTGAATAAGCCTGTTGATTTG
TGGGGCTTGAGAAATATAGGTAGGGCCGGCCCGTGAGCTAATACAAATTAATTAAAAAATATAATATAATATTAAAATTT
AAAATTAAAGAGATCCAAACTCAAAATCTATTTAAAATTTTTTAGGAAATCACTAAGTATAGAAGTTGCATCCACCATGA
AAATGTCCAAACACTTGTTGCTACTCGAAACTGGTTACATGGTTTTTCTCAAATTGGTAATATATTTTTGTGTACATTTA
AATATTATAATTCTCAATTTAGTTATTTTTTAATATTTAACTAATTGAAACTGCATATGAAAATGAAGATGTTAAGACAA
CCTTCCCACAAGTTGATTCAAATATGCTTGATGAAGATGATCATGAAGTGTTAGATACGCCGTAGGTTTCATGAAGTTTT
AGATATGCCATAAGTTTCATGATTTTTTAAGGAGTTTATTTTTTACATTTTTATGGTTGGAATATTGTCATATTTTTTGT
GTTTTATTGTGATAATTGCAAAACAGTTAGGTTAATATTTCTATTTAGATATTTATACTTTTACTTGAAAAAAAACTTAA
TAAATATTATAAAGATAATTTTATTTGTGGATTTGATTAACAAGTAGTAACATTAACACCATGTAATATTATTTTGTCGA
TATTTATGATAATATTTTTAAATTATAATTTATAATTTAATTTAATAATTATAAATATATATATATATATATATATTAAA
CTTTTAAAAAAGTGGGTTGGCCCGGCAAGCCTGTAGCCCACGTACTCGTGGGTTGGGCCGACTGTTTTCTGGCCCACACC
AAAAATGGGCTAGCCTGGCCTGGCCCGTAAAATGTCAAAGCCTGTATGGGTTAGCCCGGATGGGGTGAGCTAGCCCATAT
TGACAGCTCTAGTTACATGACTAAATATTAATTAAAATTAGATTATGTATTTGAATTGTCTAAACCAATGTAAAACCAAA
GAACAAATATTCAATATTATTGTCATTCTTAGTGTTGAATTGATTTTCTTTTTGCATTAGTATTAATTTGATTTTGATTT
AAGCTTTATAATTATAATTACCAACATCTGTGGACTATAATCTCTATTGAACCATTTAGAATTCTAAGTTTCAAACTTGA
AATAATATATTAAAAGATAAAAACTATGAAAAAGTTTAAGAAATATTTAAAAATTATATCAAAGCAAATGTTTTTATGTA
TAAAATAAAATTTTAAAATTATATATATAATGTCGGGTTGGTTCGGTCTCGGGTTGGTTTTTTTTAGTTAAAACCAAACC
AACCCAAATATAGTCGGGGTTTTTTTTCAATACCAAATCAAGTCAAACCAACCACTAGTCGGATTTTTTTTTCTCGATTT
ACGATTTGGTTTAATTTTTGGTTCAATTTTGTACACCCCTAAATTCCGCGATCCAAAAGAATATATCCAAGAGCTTCTCG
TCGCAACCAATGATACCTTTGATTCGTTGAGCGAAAGCCTTTTCATACAAAATTCAAAATCACTATAATGGATTTTCGTT
TTTGTTCGACCTATCAATCTAACAAGTGTCATTTATTATATTTAGTTTAACCAGTACTAGTATATTATTTTTTTCATGTT
ATTTTATGTATAAATAGTTACTAATCTCTTCGTCCCATTTTACGTAGCATTTTTTGAATTTCGAGATTCAAACAAGTCTG
TCTTTGACCTTAAGTTTTTCATTAATCTTTTAAACATTTTAAATTATCAATTATTGTGACTTATATTACTTTTTACGTAG
TTTATAAATATATAAATTTCATTTCAAAAAAATTAAAGATTTCGTGCGCAAAATTCCAATCAAACTTGAATTATTTGACT
CTTGAAAAATGAAAAGTGTCACATAAATTAAAATAAGGGAGTAGTATAAGTAAACTTTATAGTGAAGTGGTGTGACACCA
ATTGGGTGAAGGTTTGTCAGCCACCAAATACAACAAACCACAGAAAACTATTGTTCAAAAAAGGTAGTTTACGTGTATAC
CCGACCCCCACATGCAATATATAATACTCCTTCCTTTTTTTAAAAAAATTAAGGATAATTTCAGAGACCTCCCTCCAGGT
TTAGCTCTATAACACTCTCCTCCTCTATAGTTTACGTTATATTACTTTAATTTCAATTTTTTCATGTTATATATTTAAAG
TCATAAAATTAAAAAATATTCATTTAACATAACTTTAATGTATGATCATAAAATTAAAAAATCTTTTTTTATCATCTTAA
ATTTTGTGTCAAGTAGTTGTTTTTTAAAAACTAATGACAAGTGTAAGCAATAAAGCAAATGAATCACTTAACTATCATAA
CACCCTAATCATAATCATATAAACATGCAAAATCGAAATGTTAGCCTGAAAAATGATTGCTTTTAATAAGTATATACACA
CAAGGATAGACAATTAGAGTAATTTAACTAGCATGTTAGGTACTAATTAATGTTTATCATAAGAACTTTATTTATAATTA
ATTTATAGCTGATATAAATAACACTTTTTGTTCTACTCAGTAGTCATTAATAGCCGCAAGCCTGGGGACCAAATAATTAA
AGTACATTTCGGTTTATCACGTGTTGGAAAAAAAATCATATGTCATTAATTAGTTACAATTATACACATGAATTCATAAT
TTGAATTTAGAATTTAGAATTTAGAATTTTATAATAATTTACAAAGTGGATAAAATTGTTAAGTTTATAGTGTAGAATTA
AAAAAGGCAATTAAAGGACTAGAAATATATAATCAAGTTTATAGTGTAGAATATTAAGGGATTAAATTGAAATACATTGT
TTATTATTATTATTATTATTATTATTATTATTATTATTATTTCGTAGTCATTGTTTGAATTAGTCTATTAACAATAACAC
GTCTGACATATTTTCTAAAAAAGTTATTTTCTTATAAAAAATACTCTCCACATTCTTTAGCTTAATTTTCAGTTATGTAC
GTCTTTAAATACCATGAATAGTGTCACGACCCAGACCGTCGTGATTGACACCCACACTAATCCTCCAGTGGGAGAATCAT
TACTACAACCCAACTAACAACTTAACTAACCCTCCAGTGGGAGAATCATTACTACAACCCAACTAACAACTTAACTAAAA
ACTAAGGCATTTAAAGATACGGAAGCAGGTTTAAATGACAATAAAAATGGAGTCCTCATAAACTCCAAAGGTTTAAACAA
TTAACTAACCAAACTAATGTGGAAATTCAACCCTAGAACCTGAAAGTCATTGTACCAAAACTCTACGAACGACAAGTCTA
AGAACAAGGGGTACAACCCCGAAACTAAACAAACCCCTTAAGCAAATAGTCTGAGTTTGAAAAGAGTGGACTTAAACAGG
AAAGATCCATGGCAGCCTGAAAGAACTGGTTCACCCTTGAATCCGGTCATGCTCAATAGTCACCTAGTTGAGGTCTATCA
ATAGCCGCCTAAAGATTGTCACGCCCCGAGCCTACACCCTGGGCGGGACCGGCACTCGGAGACCATTGCTGGCCCCAAGC
GAACCCTTGGTCNNNNNNNNNNTTGTCACGCCCCGAGCCTACACCCTGGGCGGGACCGGCACTCGGAGACCATTGCTGGC
CCCAAGCGAACCCTTGGTCTGGCTTTCTTAACTCAGCGGAAACCTACTCAACAGAATAACTCAATGCCATGCAAAGACAT
AAACAACTTAAATGATACACATTTGGCCAAAAAGGCAACTCGAGTCTCAAAATAGAATATTTACATATATACATAGATAA
GATACTCAAAACTAACTGACTGACTGTCTATGAAGCCTCTACAATACTGAGATGGATGTTGGGACAGACCCCGCAACATC
CTAATAAAACAAAACTAAGATAATCAAAGTAACCGAGTCTTCCAGAAGCAAGGAGGCTCACCACTGACACTGGAGTGCTC
AATTGGATCAACGGCGTGCTGAATGCTGATCCTGGTTACCTGTATCTGCATCATAAAACGATGCAGGCCAACTGGCATCA
GTACATGGAATGTACGAGTATGCGAGCTGGAAATACTAAACCACAACTTAAGATTTAAGGGAGCACAAGAGAACACTTAC
CTTGACTTTGAACGACTCATGAATAACCGAACTCAATGTAAAGCAATAAGACACATGCAATACATATAAAGCTTGTAAAC
AATGTAAACAACTTAGTTTGTGAAGGATAAAACGACAACAAACTCAACTTTACTTATATGGAAGAAATATAGCTTTTGTG
GGAGGTTCTTTAACCGACAACCACCACTACGAGCCTTAGTGATGATACAACGTTTTACCTTACGTTGCCAAATGACCATC
CTATACCTTGCCATCGATATAGGACCTTACTTTTGCTTAGTGGATCCACTAGCCTAATCTTACGTGATCATCTAAAAAGA
ATGATACGTCAAGTCCCATGTTGGCGCATGGTTCTTATGGAGAGTTGAGTTAATATGAACTCGTGTCCCCAATTCGGTGC
TCAATACTACTCCCAAAATACTTTGGCTCATGCTTTTAAAATAACTTCTTTCTTTAGTTTGAGATAATTACTCAAAGCTT
AGCCCAACGGCTCTTTTGGAAGACATGCTTTCCTTTCTTACTTAAAAGTAAAAACATTTAGAAACTTCTTTGGGAAGTAC
ATAGTTCCCTATTAACTTTGGAGAAATGGACTCGACTCATTACTCATTACTTTACTTGACCCCTTTACTTTTGACTTGAC
TTGAAACTCTTAACTTAACTTAAGACTGGATACTCTTAACTCGACTTGAGACTTGAAACGACGTTAAGACGTTCAATAAC
GACTCTTGAAAAGCTTTAACGACTTGCCTTGACTTGCTTAGCTTCTAAGCTTGGCGCTAACTTCACTTGACTTGGAATCT
AATTTTCTTGAATTGAATTATGGATTCAAGGACTTGATTGGTGTTTGGAAGGACCTCATGATGTTTAGGAATGATTTAGG
AATGATTTGGGACAGCCAAACTTAAGAAAATCTCCGAACATAATTTCTGAAAACAGAGGAGTCCGCGTCCTGTCCGCGAC
GCGGAGAAGATTTTTGTTCACAGAGGGAACAAGTCCGCGACGCGGACGTGCTCCTCGCAAGCTGCCCGACTTTCTCCTTC
ACGTATCCAACTCTAAATCCTCTAACCTCAAAGGTTCCAGCCCCAATTCACTTAGAAATATGAAATCCCTCAATATTCAA
TAGATTTCAACTCAAAAACACAATCCAATCATGTCCCAAACCAACAAGAACTTCTACACAACCCAACTACAACTTCAACA
ACATTAACAACACAACACAACTAACAACTTTAGCAACTCCAACAACTTCAACCACAACAACTAACAACTTTATCAACAAG
GCCAATCCTTTCTTGATAAGAAAAAGGGGCAAGGTGTGTGGGGAAAAAGGATCACCCATCACTAAAAACTCACATACCTT
AAAAGGGATCACCCCCGAGAAAAATCCACGATGATCTTGACGGAACTTGCTTGATCTTCCTCTTTCCTCCCTTCTTCTTC
TCCTTCTCCTTCTTCTCTTCTTCCTCTCTTCTTCACTCTCAAAGCCCTAGCCTTCACTCTCTTAAAATGGATAAAAATGA
TCCAAATATCAGCCTAACATAACAATATATCTTCAAAAGAAATAGCTAGGGAAAAGACCAAAATGCCCTTAATGATTCCC
GGACGAAATTCCTTGTCAACTGCCCAACTTTCAAAGGGCATATCTCACTCAAACGAACTCGGAATCGAGCAAACTCAGTG
GCGTTGGAAAGATCGTTCCACGAACTTTGCAACCATAACTGGAATTCCACCTAACTCATCCTGAGCTAGAATTTATGGCT
GTTCAAAGTTGGCCAAAAATTCACATTTTCCATACTTAGCCAAAATTTCCAAAACTTTAAAATTCTTTCCAAAAATGAAA
ATTTCAAATTCTAAGCCTCTTCAATTATTTCGTATTGCCGGATGTTACNNNNNNNNNNNNNNNNNNNNNNNNNNNNNNNN
NNNNNNNNNNNNNNNNNNNNNNNNNNNNNNNNNNNNNNNNNNNNNNNNNNNNNNNNNNNNNNNNNNNNNNNNNNNNNNNN
NNNNNNNNNNNNNNNNNNNNNNNNNNNNNNNNNNNNNNNNNNNNNNNNNNNNNNNNNNNNNNNNNNNNNNNNNNNNNNNN
NNNNNNNNNNNNNNNNNNNNNNNNNNNNNNNNNNNNNNNNNNNNNNNNNNNNNNNNNNNNNNNNNNNNNNNNNNNNNNNN
NNNNNNNNNNNNNNNNNNNNNNNNNNNNNNNNNNNNNNNNNNNNNNNNNNNNNNNNNNNNNNNNNNNNNNNNNNNNNNNN
NNNNNNNNNNNNNNNNNNNNNNNNNNNNNNNNNNNNNNNNNNNNNNNNNNNNNNNNNNNNNNNNNNNNNNNNNNNNNNNN
NNNNNNNNNNNNNNNNNNNNNNNNNNNNNNNNNNNNNNNNNNNNNNNNNNNNNNNNNNNNNNNNNNNNNNNNNNNNNNNN
NNNNNNNNNNNNNNNNNNNNNNNNNNNNNNNNNNNNNNNNNNTATCTCCCCCTTGGAAACATTCGTCCTCGAATGAGGTT
GCTCTTACAAAACTAGGGGTGTAACATCTAACTCAAACACTCAACAAGCAATTATGCAAACAAAAACAACAACAACGACA
ACATGCCCATTATATTTTAAAGAGCACTAAGAAGGAAATTAATACCTTACTCCGCATTCCCTCCGGATTCAAAAAGATGA
GGATATCTCTTCTTCATGTCCTCTTCGGCTTCCCAAGTGGCTTCCTCAACAAATTGGTTCCTCCAAAGGACCTTGACTGA
TGTCACATCTTTCGTTCTCAACCTACGAACTTGGCGATCTAAAATCTGAACAGGCACCTCCTCATAAGATAAGTTATCTT
TGATCTTAACACTTCCAGTCGATAGGATCAATGAAGGATCACCTATGCACTTTTTCAACATAGAGATATGAAATACCGGA
TGGACCGCTGCTAGCTCTCGTGGTAGCTCTAACTCGTAAGCCACACTGCCGACCCTCTGGACTATGCGATAAGGTCCGAT
ATACCGGGGACTAAGTTTCCCCTTCTTACCAAACCTCATAACCCCCTTCATGGGTGAAACCTTCAAATATACCCAATCAT
CAACTTCAAACTCTAACGCCCTTCTCCTAACATCAGTGTAGGATTTCTGACGACTCTGTGCCGTTTTCAACCTCCCTTGA
ATCACTTTCACTTTCTCCATAGCTTGGTGCACTAAATCTGGTCCTATCAACTGTGCTTCACCAACTTCGAACCATCCAAT
AGGAGATCTACATCTTCTCCCATACAGAGCTTCGTATGGAGCCATCTGGATGCTAGAATGATAACTGTTGTTATAGGCAA
ACTCAATGAGGTAGGTGGTCATCCCAACTCCCTTTGAAATCGATTACACAAGCCCTCAACATATCCTCTAAGGTTTGAAT
AGTACGCTCTGCTTGCCCATCAGTCTGAGGATGAAATGCAGTACTTAAGTTCACCCTTGAACCCAAACCTTTCTGAAAAG
ATTTCCAGAACTGTGCAGTAAACTGTGCACCTCTATCTGAAATAATGGAGATTGGCACTCCATGAAGTCTCACTATCTCT
TGAATATACAACTTGGCATAATCTTCTGCCGAATGGGTAGTCTTTACCGGTAGAAAATGGGCTGACTTTGTCATTCTGTC
GACAATCACCCAAATAGAATCATGCTGTCTGCGAGGCCTTGGCAACCCTGTGATGAAATCCATATTAATCATCTCCCACT
TCCATTCCGGAAGCTCTATACTCTGAGCCAAACCACCGGGTCTTTGGTGTTCAACTTTCACTTGTTGGCAATTTGGACAC
TTAGCAACGAACTCTGCAATGCCCTTCTTCATGCCATTCCACCAATAAACTTCTCTCAAGTCACGGTACATCTTCGTGGA
ACCCGGATGAACGGAATATCTGGAGCTATGAGCTTCCTCCATAACCCTTTCTTGGAGTCCATCTACCATAGGTACACACA
ATCTACCTTGATATCTTAGAACGCCATCTCCCCCTTGTTCAAAAGCTAATACTCTTTGCTTTTGAACATTTGCCTTCAAC
TCAAGCAAAATGGGATCTTGATCTTGCTTCTCTTTCACTTCTGACATCAATGATGACTCGGCCTTGCTCGTCACCGTAAT
TCCTCCTTCTGCGGAATTTGTAAATCTGACTCCCAGACATGCCAGTCTGTGCACATCTTTTGCCAACTCTCTCCTTCCTT
CTTCAATATGGGCGGTGCTACCCATAGACAACCTGCTCAAGGAATCAGCAACAACATTAGCCTTACCTGGGTGGTAAAGA
ATACTCAGGTCATAATCCTTGAGTAACTCTAACCACCTCCTCTGTCTGAGATTAAGCTCTTTCTGAGTAAGCACATATTG
AAGGCTCTTGTGATCAGTGAATATGTCGACATGCACACCATACAAGTAGTGACGCCATAACTTCAAAGCAAATATTACAG
CAGCTAGCTCTAAGTCATGGGTTGGGTAGTTCTTCTCATGAACCTTCAACTGTCTGGAGGCATAAGCGATAACTTTGCCA
TTCTGCATTAAGACACAACCCAAACCAACTCTAGATGCATCACAATACACCACAAAACCTTGAGTACCTTCTGGTAGCGT
CAAAACTGGAGCTGTAATCAATCTCTTTTTCAATTCCTGAAAGCTTTTCTCACAAGCTTCAGACCATTGAAATTTCATCG
CTTTCCGAGTCAACTTTGTCAAAGGAGATGCAATAGACGAGAACCCCTCTACAAACCTTCTATAATAACCAGCTAAACCC
AAGAAACTCCTAATTTCAGTTGGAGATGTGGGTCTAGGCCAATTCTGCACTGCCTCAATTTTCCGAGTATCAACTTTAAT
TCCATCACCGGACACAATGTGGCCTAGGAACGCCACAGACTTAAGCCAAAACTCACACTTAGAGAACTTGGCATACAACT
CCTTATCTTTCAAAGTCTGAAGAACTGTTCTAAGGTGATTGGCATGATCTTCTTCGTTCCTTGAATAGATTAGTATGTCA
TCAATAAAGACAATAACAAACATATCTAAATAAGGTTTGAAGACTCTATTCATCAAGTCCATGAAAGCTGCCGGTGCATT
GGTCAACCCAAAGGACATAACTAAAAACTCATAATGACCGTATCTGGTTCTGAAAGCTGTCTTTGGGATATCACATTCCC
TTACCCTTAACTGATGATAGCCTGATCGGAGGTCAATCTTTGAAAAACAAGTGGCACCCTGTAGCTGATCGAAAAGATCA
TCAATCCTCGGAAGAGGGTACTTGTTCTTGATGGTAACCTTATTCAACTGGCGGTAGTCTATACACATCCTAAGGGAACC
ATCTTTCTTTCTCACAAACAAAACCGGAGCACCCCAAGGTGAGACACTCGGTCGAATGAAACCCTTCTCTAGAAGATCTT
TCAACTGCTCTTTCAACTCTTTTAACTCTGCTGGTGCCATTCTGTAAGGCGGAATAGAGATAGGACGAGTATCTGGAATA
AGATCTATGCCGAAATCTATTTCTCTATCGGGAGGAATTCCGGGTAGATCATCAGGAAAAACTTCTGGAAACTCTCTAAC
TATAGGAACTGACTGAAAAAGAGGTATCTCAACACTAGAGTCATGAACTCGAACTAAGTGATAGATACAACCCTTTGAAA
CTAACTTTCTTGCCTTAAGGTACGAAATAAAACGACCCTTAGGCACTGCTGAACTACTACTCCACTCTAAGACTGGCTCA
TTAGGAAACTGAAATTTGACCATTCGAGTTCTACAATCTATCGATGCATAACTAGCATGAAGCCAATCCATACCTAGAAT
GATATCGAAATCTACCATGTCTAACTCAATCAAATCAACCATGGTGCTCTTGTGATTGATAGAAACAAGACAATCACGAT
AAACTCTTTCTGCTAATATAGAATCCCCAACAGGTGTAGAAACACAAAAGGGTTCACAAAGTCTTTCAGGAAGAACATCA
AACTTATTCGAAACATAAGGAGTTACAAAAGATAAACTCGCTCCTGGATCAAACAAAGCATATACATCAAAAGCAAAGAC
TTTGATCATACCAGTGACAACATTCGGAGAGTTCTCTTGCTCATGGCGTCTGGTGATAGCATAAAGGCGATTTGCTCCTC
CACCGGTACTAGAAGTAGCTCCTCTAGGTGCTGTCCTGTCTGGGGGAGCAACTGATGAAGATTGGGTCCTACTACCCAAA
CTTTCACTACCTTGATTATTCTTAGGGCACTCCTTCACGAAGTGACCCTCTTGCCCACACTTAAAACATCCTGTCTGGCC
ATCACGACATTTGCCCGGGTGGGTTCTACCACACCTAGCACATGAAGGAAACAAACTGCTTCTTTGTGCCACACTACCTG
AGGACTGTACTGGTCTAGCCTTGAAGTCCTTCGAATTTTGGCCATAATGACCACCCATGTATCTTGGTGCGGGTGCGCTA
ACAGATGATGGAGCAGGTCCCTTTCGCCTTTCTTGGAAGGACGGACGATTCACATTACCTTTCTGTTGCCCGGACTCACT
ACTGGTCTTAGCTTTCTTATTTCTGAACTCTTCTCTGTCTCTCAGCTTCTCTTCTTCAACCTGCTGTACATAGACCATCA
ACCTTGATATGTCCATGTCCCCGATAAGCATCGCAGCCCTACCTTCCTTACTCGACAACCGAGACAGCCCAGCAACAAAC
AAACTCATTCTATTTCTCATATCCGCAACCATCTCCGGAGCATAGCGGGATAGTTGGGTGAACTTCAAACTATACTCATG
AACACTCAGGGACTCCTGCTTAAGTGTAAGGAACTCACGTACCTTGGCCTCTCTCAATTCTCGAGGAAAGAAATGCCCCA
AGAAAGCTTCCTCAAAATAGGCCCAACTCGCTGGTGGTGCATTCTCAGCCCTGCCCCCTTTCCACTGGTCAAACCATGTT
CTAGCAACATCCTTCAGCTGATACGCAGCTAGTTCAACCCGCTCAGTGTCTGATACATGCATTACATCAAAAATCTTCTT
CAACTCCTCAATGAAGTTTTCTGGATCCTCAGTAGTGCTTGATCCCATGAAACTCGGAGGATTCATCCCCAAGAACTCAC
GGATCCTTGAAGTGTCAGCTTCTTCATGTCGAGCTCCCCTTTGCTGACCCATCTGATTAGTTACAGCTTGACTCAACATC
CTAATTGCCTCTCTGAAATCGGCATTAGAAACTTCCCCTTGATCTTGCACTCCCGGTGCATAGGGTAACTCTTGCTCATC
AACATAGCGTCTAGGAAGACGCCCTCTACCAACTCTTCGTGGAGGCATGACTATCTGAAAACACGCGCAAGCACGGATTA
AAAAGAAACTCTTTAGAGATCAACTCTAGCGCACGAGATGAGTGTAAAAGAAGTGAGAAATCTTCCTAAATGTTGTAGCC
TCCCAATTATAGATGTGGCGCGCTTCACACCGATAACTAGGACTCTACAGACACGGCTTCATAGACACCCTAGGACTCTT
GAACTCTGTGCTCTGATACCAAGTTTGTCACGCCCCGAGCCTACACCCTGGGCGGGACCGGCACTCGGAGACCATTGCTG
GCCCCAAGCGAACCCTTGGCC
GATGCCCTGTACTCAACAAAGAACAAGCAAGTGTAGTATCAGTACACAACCACCGTGTACTGGTAGGATCACGCGGCTAT
CCCAAAAGGTGAAACATATATAAGTTATTACAACAATATTAATGAACATGCATATACCGAACATATACAATATTAATCAT
CACTTACGAACAACGCACAAATTCACAATTCTCAAGATATACAGTTATGTCAAGCCAATGGTGGAAAACCGTTAAGAAAA
CACCTGGGGTCATTCTTTAGCTCTCAAAGTCGAAAAGTGCAGAATAAAGCAATTTGGGGTTTATTTCTGACTTAAATCGC
GACTGTCCCGCCACAGCAGTCCTCAGCCCGCTGCAGCGGCCCCGCCCTGGCGGAAGTAATCCTGCCATAGCGGCTTGCAC
GGAAACAGTGAGCAAAATTAAGAATTTCAAACCGCCATTTCACAACACACCTTCATCCCAAGACACTCGGAAAATATCCG
TTCACGCTAAGCTCAGTTTCGGAGTTCTACTCACCTCCCTAGACCTTACTGACTCAGATTTCGTCCAAATCTGGACTAGG
CTAGAAAATCCCAAGTTACTACAAAAAGTTTTTCCGGTCCAATTCTTTCCCCATTGGCTTTTCCCTAACGATGGAATCAG
GTCGTTACAAATAGGTAGAGTGTGTATTAGTTATGCATATATAAGTTGAAAATACTATCAAACAAGAAATTAAATAATAC
AAAATTTCATACTAATATTAATGTTCTAAATAAAATAATAAATAGATGAAACAAACATGAAATTTGAATTATACTTCTGG
TCTATGGGTTGTTTAGAATTCGTGTGAATACCTATGCCTATGCTTGACGTCTTCTTATAAGGTTGTTTAGTACATTGTTT
TGGCTTAAGGTTTGTGAAGCTTCTTATATTGGAAGTTGGAACAGAAAGGTCGTTTGTCTAAATATTTTCTGATTGCTACA
AGGACATGTTATTACAGAAAACATATAATATAACTTAATTAGAACTTAACTGTTATAATAAAATGAATATTGCTATACGA
AAAATGACTGTTATACAAAGATATGACAGAAGAAGATAAATTTAGGCAATTTCACTTATTTCATTAACAAATATGAACGT
TTTCTAAAATAAGACTCCACATTCCTTAATTTATGTGGCACAACTACTATTTTAAGTGTCATTTCTTTTATCGAAATTTC
TTTGTCTTTCTATGTATCTCAAAATTCGAATAATGATACATAAATTGAGATGAAGGAAATATTGATCAACTACCTGGGTG
GGGGTGGGGGGTCCTGTTGTATGCCACGATGCATTAGCAATTAGGCGGGTTAATACCTCAGATGGTCACTCAACTATCCA
CTTTTGCCTCAGAAAGTCGCTCAATTTTTAATTTTCACTAAAAAGTCACCATGTGAGTGACTTTCTGAGGAAAGACTGGA
TAGTTGAGTGACCATCTGAGGTATTAACCCGCAATTAGGCAGAAAACTTGCTTGGCTAGAAATAAAGCCTCTTACAAGAA
ATACAACTTCAAAAGTACAATGTCTTTTTATTTCCACTCGTCACTACAAACCATATATTATAAAATTGTACAAATTTCTG
TCTCTTTCTCATCCTCTACTACTTTGCCATTATATTTTCCACTTTTTGTTAGTTGTTGTTTCTTCTTATTCCATTCACTC
TTATTGTACAATGAAGGTATGATATTCTTCTTTCATCTTGTTTCATTTCTTCTTCTTTTGTACATCCATATACATGGTTT
GATCGAGTCAGTATTTTTAGTTTATGAATTTTAAATCATAGTTTTTGTTTACAGGATTCTATTTATATAAATCAAATAAC
TTTTTTTAATTATAAATATAAAATCTAAATTAAAGTTATTGAATTCACTGAATCGGTAACTTACGTGAGGCTTTGCCCCG
ACTGCACATGTGTTTTACCTTTTCTACTTTTGGTATAGAAACCAAAATTACTGAGTTTACTGAATCAGTGCCTTAACATT
TCTTTCCTAGATTCTTATTGGATCACTACTAAAAAAACGTAGACTCAGTTATAAAATTTATCGATAATCTCTATCTAGCT
AATTTATCATTAAAATGTTCTCAACTAATTGAATTTTCATATTATTAGTTGTTAATCTAGTTAAATAGAATTAACATGAA
ATTTTAGCTATTTGGTAAAATTTTGTTGGTTCCTTATTTTAAGCTTTCTTTCTTTAACTTTGATTTGTGTAGAAATTTAT
CTTGAAATTGGATTTGGGAGATGACAGAGAAAAAAGGAAGGCCTTGAAGATAGTGGCTGCTCTTCCAGGTAATTAATACT
TCCACAGTTTCAATTTGTTTGATTTGATTCGAAATACAAATATCAAATTAACTAAAGTATGGTGTAAATTTAAATATTAA
ATTTTTAATATTTTTGCAATAAAAATTACTCATTTAGAAAAAAAAATTTACTATTTAAATAGTAATTATGATTAATAAAT
CTAAACAGAAAAAATAATTAATTTTCTATTACAAGTTAAAATTTACAATATCCTAGTACTACATATAGCTTATTATTAGT
GTCCAACTGTTAACGGGTTAGGAGAATCAAGTGGTGAATATTATTTGTAAACTTGATGTGGAAATATTAATTTAATATGC
CAACTAGGTTGAATTCATTGATATGTTTTAGGCTTTTTGGAGAAAAGAAGAAAAAAAAAATTCGTCTGTTTCAGTTTGAT
TGTCATACTTTTTTTTAAGTATGTTTCAAAAGTGTTTTTTTTTTTAATAATTTGTTAATTTCAACTTTTCATATAACATA
TTTAAGATCACGAAATTTAATAGCATTTTAGTACACTTCATATGTTTTTAATGGAAAAATTATTTTGGCCAGAATGGTAA
AATAACATATTATACACTATGTAATTTTACCTTTTTGAACATTTTTGTCCTTTAAACTTTAATAACTTTAATTAAAAAAT
GGAAAAACAATCAGTTTATTTTAAAATAAAAAGGATATTATAGGCTTTTTAAATTTCTGACCAAATACTGGCCAAATTTT
CTGGCTATTTAGCATTACCCGTTTTTAATTTGAGACTACAAAATTCAAACCCTCTTTACTTTATTAAATTTTGTGTTGAG
CTAAAATATATCAAACAAATTGAAACGGATAGAATAGGAAAATAATTTGTACACGTCGATTCTTGAATGATGCCACGTCA
AATGGGTCCTCCATAATTACAACTTACCAAGTTGTCCTTCTCTAAACGTCAGCAACTCATTTTGCCCTAACATAAAGCTC
CCTCGTATCATATAACTTGACATTTATTAATTTGACATATTTTTAAAGAAAATTTTAATTAAAAGTATATTTTATTAAAT
TAATTTTATTAATGGTGTTAATTTTGTCAATTCTTCTTTGGTGAAGGGCCTCATCGAAATATATATAGTAACTAATTTGG
AACAAAAGAAATGAAAATGTTGTTACAAATGTAGCTCTTTATAAACTTATATGTAAAAATTCACCAAGAATTTAAGTAAC
AACTACTTCTATTATATGACAAGGTCATTTTAGAAACTTTAAAGATCTAACCTAGTTAAATAATTTACATTTTGAATCCG
TCTCTGTATAATGAAATTGACACTTTTGTAATTTTGTAGGGATTGATGAAATTACGATAGATATGAAAGGTAAGACGTTA
ACGATAATAGGGACGGTTGATCCGGTGAGCGTAGTGAGCAAATTGCGCAAGTTTTGGGCAGTAGAAATGATGTTAGTAGG
ACCAAAAGAGGAACCAAAGAAAGAAGAGCCCAAAAAAGAAGGAGAAAAAGAAGACAAGAAAGAAGAAACAAAAAAGGAAG
AAGAAGAGAAGAAGCCAATGGTACCAATAGGTATGGTAATGCCATATAGACCTTATTATCATCCTCCTCCTATGCACACA
TATTACCAAGTCCCTCATCATAGCATTGAAGAGAATCCTAATGCATGTGTCATTTGCTAAAACCAAAAATTACTAATCGA
AGCGATAAAGAGCTGAATATTTTTGTTGAAGGTTACTTTGTCATCACTATGGAATATTTTAATGTGCTACTATGTTATGT
ATGTATATATAGTGTACAAACATCTTGTTGGTCATGGTTTATCCCATTTTATAATATATGAATCCAAGACTAACTTTCAA
GAATATAAATGTAGAAGAGATTTTGTGAATAGACAATATTATCCTTTAAGTTTCTGTACCTTCAAAGTCAAGTATATTAC
ATATTGTGTATAGAGAGTATTCAATAAGAATTTTTCTTGTGTTACTTATGTGATTGTGATACTTGAAGTTTGAATCAATT
CTTGTGTTTTCCAACTCACATGATTGTGTTGATATTACTTGGCTTGGATGAGATGAAGTGAAAAAGTACCAACCATCATA
GTGATGAGATGAATATAAATTTATATATCTTTAATTAGAGGTGTTAAATTTAAGTCTTTGATACAAAAAATATTCATAAT
AAAAAATGTTTCTCATTTTAATGAATCTTACTCGATGTGTATGTGAATTCAAATTATTGAAGTCTAGAGATATCAAATAT
CAAATGAAAAAAACAAAATAAAACGAAAAAGTTAAGAATAATTTGCTAGCAAATATTGCATAAATATGAAAATGAATTGC
CAACGAATTCTTCCAACAATCCAAATTCGTTAGTATATTAGTAACAAATTACTATAACATATTTCAGAATTTAGCAATGG
ATTCCTAATGAAAAGCCAACTAAAATTTTACTAACTAAATAATGTAGTTAGTAAATATGTTAGGAAAAAAATAGAATACA
AAATAGTAGGATCAATATAAGAATAAAGTCAGGAGGTTGTTGTTTGCATCTATGGCAAAAATCTTAATAAAAAATGTTGA
TTACTTATACCGCTTAATTTATCAACTTTCTATTAATGAATTACCGATAAAAATATTACTAATAAACACCTTTCATTGGT
AATATTACCAATGGAGTGTATATTGATTGATAAATATGATAAAAAAAATGTAGAGTATAGTTTATTAACAGATTACCAAC
GAATCTAACTAAGAATTAACCAACAAAAGAATTTTGTAGATAATTTTACCAACAAGTCAAAAATGATTTGAGGAATCAAC
ATAAAATTTTGGGTAATATTTTTTCACCACATAAACAATTCCTATATATTTTATAGTATATATATTATAGCTAGTTGAGT
GAACCAAATAATACCTTGATGTGTTTTTGATGTAACATGTCACTTTGGGTGGTCTACCATTGGAACCTAACCTAGCCACA
CACATAATCTTCCTATAACTTATTTGTTTGTATGTTTCTGAAATAACATATTAATAGAAATAGAGGATCAAAAAATAGAA
ATCTATATATGCAAATTGAATTATTAATTTTTTGTTTTATTATGTTAGTCTTTGATTTTTCCTTTTGACGTAAAGCATTT
GTGTAATATTTTTGTAATATACATTTGATTTTTTTTTTCCAGAAAGTACTTCAATTTGATTTGTGAGAATTCAAAGTTTT
GTTTGGAAAACTAAACAATTTTGGGCAAAAAGTACATTTTCTTAGAATTTTGATTTTGAGTTTTTTGCCCAAAAAAATAA
ATAATCCAAAACTTGACAAATTTTATGGGCAAACAAATTGTCAAAAAAAAAATTCAAAAAAGTACTTGCAATATCTATGG
CCAAATAGGTCCTAGACACTCCTTAAATTGAGATAGGAAAAATATAATATTTTAGTGACAAAATCAATTTTTTTGGTAAG
CTAATTCAAAATACAAAAGAAATAAATGAAATTCATGTATATATTTATACTTTCTGCATCACTCAACATCAACACAAAAA
ATTGGACGGCATTTGGCGACAAAGGAAATTGTGCAAAAGTGTATAACCATCTCTTATCTTTTGGAGGAAATTAGTTTGTA
GTTTGTGACACAATTTTGATTGAAATGCTAATTGTGATTTAAATGATTAAAGAAAATTGATGCTTGGATAATGTGACCAA
AAAACTTTGTAACTACCATTGTTTGACAAAATCTTTTGGAGTCATGATTAGGGTAGGGGAAGAGGGAAGATGAGGGATGA
GAATTGAGCTCACACCTATTATTCGAAACACATTCACTGAAATTTTACCCTACTTAAGATTCATATCATATCTTCAATTC
AATTGTTAATTACTCATATTATTTGTCCATTAAACGAGCATACTTCTATAATTATTTAGGAATAAATTACAAAAATATTT
CTATTATATTTCAAATCAGATACACCTAGATACATGTATTTTTGTTATATCTAATTTACTATGAAATATATATACATAAG
GAGAGAGGAGAGCGAGAGAGTCAGTGTATTCCAAATACATGTGAATCACACTAGATACATGTATCTGGGATACCAAATAC
ATGATTTTAGATACATTTTGAAATACAGATACGGGAGTGAGAGGAGCGAGATAGGAGAAGAGGCAAGCCAGAGAGTTAAT
GTATCTTAGATATATATGAATCCACTCAAATACAATATATCCAGAACAAAGTGTACACCTAATTTTGATTCCATATATGC
AAGATACATGTATCTGAAAACCGCAATTTGGCACGAATGATAATTTCAAAATCTCACATGAAAGCACATTATTAGGTCCT
AAATTAATGAATTTGTGTTGTTTGCCCAGTTATTTATTCGATCACAAAACTAACTTTTTTATTTATTACTTTCACTATTT
CATATTAATTGAATTTGTAGGGGCGGGAGGGGGTCACTATTCAAAATAATTGAATTGTTCAAAGTTCAAGATGGATGTTT
GAATTATTTTCTATATTTGTCATTCTCTTTAATGTAGTTTAATATAGAAGATAAATTACACTACTTATAAAGTTAATTTA
TAATTTTACAAAGGATAATAGTGAAAAATATAATTTAAATTATGTCCATAAATATTTTCTTAAAAGTGTTCATTGTCCCA
CAAATTGAGTTAATCTCGAATAGAGGGATTATTGCCATTAGTATATCTTTTTTAAAGTCCAATTGGGTAGATGAGGTCAT
CTTAGTGCTGCATGTCGTCATTGTGGATTATTATTATTTAGAGATTGTTCTTCATTTACATAATTGGTCAAAATTATACT
CCACGGTCCACATCAAAGACTATGCATAGTTATAAAAACACGAAAAATATTTAGGATTTTTAAATTTTTTTTTATGAAAG
GAAAATTCGCAGTTGCTATTCTTTGAGTGTGCACAAGATAAAATTTCCGCTCTTATGCAATAGTTTGCAAACCACATAGG
AGAGGTAACCCGCACAGACAAAACCCTGTGCGATGAGCTCAACCCAGAAGGCAAACCATTTACTTACACTGGCAAGGAGC
TTCAAAGGTCCCAAACTCAAACCGCTGAACCCAAAAATATATAGTATGCTAAAAAAATAGAATAACTTAACGTGGAGTCG
ATATCTTTATATTCCTTTTCTTTGTTGATCAATCTTATCAAACTATTGCTATTCTACCAGAAAATACTTGAAAATTTACT
AAATAATGATTGTAAAAGATTTGAAGAAAGTTTAACATGCATGTAAAAGCCGTTTTCTCGATTCTTTTATACCAATTCTG
TAACATGTGCAAGTTTGAATTTCCAATTTTTTTTTCTGAGCATACTCTTTTTTTCTTTCCTGGAATAGTATTTTATATGC
TTAGAATAGAACATTCATAAGTTTCTATAACTACCTGTATTTGATGACCTGTTGTTTCAAAATTTTGACTAAACCATGAC
ATGGCTAATTATCAGTTAGTAAAGTTATACATATACATCCAATTACAAATGAGGTAAAATAAATCATCACCCCCAGTACA
CGAAGAAAGATTTGGAATAAATTCAATAGCTCGATATCTTGCTTCGATAACATCCCTTTTGAGCTGATGGTCTTGCAGAA
ACAACCTCTACACCCCACAAAGGTAGAGAGTAAGATCTGCGTACATCAGACCCTACTTGTGGGATCACACTGCATATGTT
GTTGTTGATATAACTCCTTGTATATATATATATATATATAAAGCAATTTCATAACCTTAATGCATCACTTCCAGAATGCA
AAAATTGGTCTATTAAACCCAGGTTTGCGACCAGACGCACTGGAGGTTATGTCCTCTACCATTCTAAATCCAATCTGCAT
TCAGATTAAAAATTGACGCGTCAGTCATACCTAACAGCGTCATAAAATATTTATCTTCCAAGTTTCATACGCTAAAGATT
CTCTGCTACGTACCTTGTCCAAAAGTATATCTTGAAAATCTTCTGGACGAATCTTAATTTCTTGATAATTAATTCTTGTT
GTCTGCATAACGAGGAAAACATTAATATGCTCCAAATGAAAATTTTGTCCACACACTCGAGCTTTAAGGAAAAGAACCCA
AAATATGGTATTGGCTGTAAAAATAATAAGTTTAAAAAAGTGTATCTGAATCTAGCAACAATACGAAAGGGAATACCTCA
GATACAAGACGATTACTGTAGTATGAACTCCAAGGCTGAGGCTCCAAAATAAAGACACCACCCTGTTACAAAAATATACA
GTCAAAAGGTGTTATTCAGCAAATTATTTCCAGAACCAAAAAGATGCTTCTCATAGAATACGTAACATATTTACCGGTGA
AAGAAGCCTCCAGACTTTTGAAAATAAAGTTATAAGTCCCTCATCACCCCAGTTTAATTGCACCCATTTTGACACGCTTA
AACTGCATCAACAGAAATTCAATTGATCATGCACACATACATATAGAATTAAAACAAAATCTTCTAGCACTAATACTACA
GAAATTCACAATAGTAAAGGCAAACATACTTTATATTAATATTACATTGCTTAAGATTATATGACTTGTGCGATACAGAA
AAGCAGAAAACCAGGTCTAATCTTCTCTGTAAGTAACCTCTGGAGTTAATTCATGCGCTCAATTTTCGAGAAAGCCAAAG
ATTGAGAGCCCTGCACCTTTCTTGTATTATCGTTTCTACTCAGATGACTTGCCTAAACCACTAAAAGGAGAGGTGAACTT
TTAGATTATTTTGGGTGATTTTGGCAAGGAATCACAATTTCTAACCATATCATATCTTCGCTACCATTTCATAAAAGGAT
AGCAATGAACAAGAAGGATTTCTTCATATATCTGGAACCATACAAATAAGATGACGCTTAAGGAAAAGAGAACTTACCAA
ATAATCGTATCATAAGATGTATTTTCCCCTGGATGCCAATTCTGAACAAAATTTCCCTTCCTGAAAGAGACTATGTCAGA
CAAATTTGCCTCTTGCACATGATGAGATTCTGTACAATCAATGCCTGCAGGCTTCTTAGGTGGTGACTGGGCTTCATGGT
TTTCAATACCAGTAACATTCTTTGACTCAGTCGACTTGGCAACCCCTGCCGGCACAGCTCCAGTACTCCTCACTGCTTTC
CTGAGAGTCCAATAGGCATCCTGGATTCTTGCTGGAAGGTGAGCAGAGATAATCAAAGTTATAAACTACATTCTAGCAGT
TCTTGGTCAAATGATAGATCCATCATCATGCATTACTTAAGATGACTACTTGGATAACAAAATATGAAATTATCGGCAGC
TATGACAATAAGTAGCAAAAAGAGATCAAGAGACCAAGTTTATGCAAAACAGTATGACATAATCCAACCACACATTGCTA
TCCTGGAAAACACAATTGTTTGATCCAGCCAATTTTACAGAAAAAAATCAACAAAATGCACTGTGTTCAAAACCCAATAA
CAGTTTCTTTTTTTGATTATTAGTTTCTAATATGACTTCTCCGTGAAAGTAATTTATGCAGATCACAAGTTGCATGAAAA
TTTATAGCATCATAATCAGTTCCTCATTTCTTCATGCCAGAACCAACTAATGTGAAACACATATATAGACGAATGAAAAG
GTCAAATACTTACCATCATCAATATCGACTCCAAGGATGCTTCGGCAGTTAAACTTTTGTGCTGGAATAAAAAAAGTAAC
TGATATTAACAAAAGATAAGAAAAGGGAAATGCATAATATCTACTGGTGGACAATGTTTCAGGGATTATCAAAGCAAAAG
TCCCACATGCGAGTAAAAATAAGGTGAAATCCTAATTCAGAATCCCATTTAAAACAGATATCCGAATAAATCAGCTATGA
AATTAACAAAAAGTTGTACCGATAGCGATTGTGATCACTCCACTGTTACAGCCAATGTCAAGACAATCCTTGCCTTCAAA
CCACTCCTTCTTCATAGCTTTTAATCTTGGATCTTCCTCCAAATTCTGACCAATCTGTGCACAAGAGATACCAAACAGTG
AGAGTCTATCTAAAGGGGGGAACAAAACAAAATGAAATTCTGAGCTGCCCTGCTCCCAAGAGTGTTTCAACTTGGGAGCA
GTAAAATTTTCTTGAGAACACGGAAGGCTATAGAAACCTAAATTTTGCTGGAGACAACATCCTTTCCATTAATACATCCA
TACAATTCTTACAGATGTTCTTCCATATAATAATATGTAGGAACAACAACAACAACAACATACCCAGTGAAATAATACGT
AGGAAGTGAACAAAAAAATAGATAAGATCTTCAGTCTCCCACCACCAAAAAATTACTGTGTGAGGAAAACTTGATTCATT
ATTTCTGTTTAAATAAACTGTAATTAATTGTTTACACTGCTGATATTTGATTTTAAAATATAGTGGCAGATGGAGGAGAT
GAATATTCTAACTAAAGGTAATGCAAATGAAAATCCCTGAGTAACAAAATAATTGGATCAAAAAAAGACCACAAAAGTTA
TACAACAAAATTCAAAACACAATAAATGGGATTGATAGGACACTGAAATAGAGATTTGGAGTCTAAAAACCGGCTAACTC
TACTCATACAAGGATTTAGAGAGCAGTACAACCCCTATGCAAAGCATGCAAACTTCTCATGAGGATCAACTCACTTGGTG
AGCACACTCACCTTCACCTTGTAATTGGAGGATTCTAATCCCATAGATAACATCCCCTTCCCCCTGCTCCTGCGTACAAC
AACATACCTAATGTAACTTTAACTATTGTTCTATTTTTTTGTAAAACAATTTTGCCCCTAATTGCCTTTAACCTTCTCAT
TCTCTTATGGTGAGCATACTCACCTTAACCTTGTAATTGGAGGATTCTAATCTCATAGATAACATCCCCTTCCCCCTGCT
CCTACGTACAACAACATACACAATGTAACTTTAACTATTGTTCTATTATTTTGTAAAACAGTTTTGCCCCTAATTGACTT
TAACCTTCTCATTCTTCACTTGTAAGAGACTATAGATACTTCGGAAGAACTTCCATCCTTCTGGTAAAGAGAGGGTCAGT
TGGTAAAAGAGGAGAAAAACTAACTTCTCTTCGAATAAGTATTATCTTCTCTTTAGAATTAAGCTCCTTATTGTTCGTTT
CAGCTTGCAATCTCTTCATCAGCCCCAAGTATTATTACCTTGCTTGAATCCTATATACCTTACTCTACTTTCAGTACACA
AAATCACGAGTGCATTCTTCCTGCCCTATAATCAACAACAACATACCCAGTGAAATCCCACAAGTGTGGTCTAGGGAGGG
TAGAATGTACGCAGACCTTACTACTACCTCGTGGAGGCAAAGAGGTTGTTTCCGAAAGACCCTCGGTTCAAGTGAAGCTC
CCTTCCCTATAGTCATGAGTCATAATCATATCAACCATTACCTAATAGTTATAACCACCTTAACTATTCCAACCCTGCAG
AGGCGAACCCAGGAATTGAAAGTGCCGCACCACTATCATCTTTAATATATAGAGGTTAATTCTTTTTCTTCAATAACATA
CACATGTCAATTACTTACTACTACAAAGTTTGGAGTGAAACTCTCTTAAAACTAAAACGAAAAAAAGCAATCCAAAAATA
AAATTAAAAAAACTGTTGTAACTACTCCCTCCGTCCACAATTGTTTGTCAGGGTAAGGTCATGTACATCCCTCAAGGAAA
ATTTAATACAAGGTGTAATTTGACTAATATAACCCTACTATACCAAGAATACCAAAAGTGCCCATAACTTTTTAATTGAA
CTACACTATCATTAAGGGCAGAATTGGAAAAAAGTGACTAATTATTTCTTGATTGTTTAAATTGACAATTAATCTTGAAC
ATCTATTTTTAGTATACCTGCCAAACAATTGTGGACGGAGGGAGTACTAAATATCAAAAAGATTAAAACTTTGGGAAAAT
GCTAAAGACAGGTGAGTCCACTAAATCAACCAGTTCCTACATACATTTTTCCGAGGTTACCAAGTGGTCGTGACCCCCCA
ACCGGCGACCTCCGCCTATCATGCTCATTATCATATACAGGGTACCTCTATCCACAACCCAATACACATTCATTTCCTTA
TATTAGATGCAAAAATGATCCATTAGCACCAATAAATCCAACAATTAATGAGAAAACAGAGGAAAGCTTACTCTATAGCC
ATAGTAGTTTCTGTAGTTGCCAAAGACAGCAACTTCTTTTCGTTTTCTCTTCTGGGTCGCCGTCGCCGTCGTCGTTGCCA
TGTCCTCCGGCTGATTCCGTTTGTTATGCTGTTGTTTGTGCTCCATTGAAAAGCTATGGAAGATGAAAGGTTTTGGTTAG
GGTTTAGGGTTTTATTTTTAGAATACACATTTTAACAAAAATGCTCTTTTATATAAGGATTACCTCAAAATAATCTCTAC
AGACTGTTTTGATCCTTTCAATTTAATACTATTTGAATCTCTGGGAATAACAAAAATATTGAATTCTATCCATTAAATTT
GATGAAATTGTTAAAAAACTTAATTATAAATATCTTATCAAATCCTACATTACGCAACACAAAAAAAAAAATACCTTGTA
TACGAGTAACTACTAACAGCTTGTTTGACATTATTATTGTGGGAGGCCATAAACATTTATTTTGAAATAAAAAATATATT
ATTATTTTTGGCAAATGAAGGGGTTTAGCAAATCAATACAACTATTTTTAGATAAAAGCAAAAGCCGCTTTTTTATTGTT
GAAAGAAGCTAAAAATTTCAATTTCTTATTTTAGGGTGTGTTTGGTATGAAGTTTTTCAATTTTTTCATGTTTGGTTGGA
TTGAATGTTTTGGAAAATATTTTCCAAATCAACTCATTTTTCACAAATTTAAAGAAAATGACTTCCCTTCAAAAATTAAG
GAAAACATTTTCCAAAATTTTCCTCCAACTTCAAATTACAATTTTTTTGTTGAAAAAATAAATTTAAAGCTTATTCTTAA
CAAATATTTTTCAACTTCAATTTTTTTATTTTTTTATCCCCTCCCGCCAGCCCCCTACCATCCCCCCACCCCCCTAAAAA
AAATTAAAGTTTATTTTTAAAAAATATTTCCAATTTCAATTTTTTATTTTTTCACCCCACCCCTACCAGCGACCCCCCAC
TCCAAAAAAAATTAAGTTTGTTTTAAAAAATATTTTTAATTTCAAATTTTTCACCCCCACCCCACCCCTACCCTGACCCC
CCCGGTGCCTGCCCCACCCCCACCACCCCATCCTCCCCAAAAAAAAATTTAAATTTATTTTTAAAAAATATTTTCAATTT
CAATTCAAAATTTATTTTCTACTTTGTAGTAAAAATAAAGGGAAAAGGGTTTGAAAAATACTCCAACTTTGGTCGAAATT
GTTGTTACGATACCAAACTTTATGGAGGACCTTTACCCCATGCACTATTTAATAGTGTATTTTAAAGGTATATATGTGCC
CACGTGGACAAATTACTATTTATAATGATGCAATATTTATGATGTCCATGTGGGCACATATATACCTTTAAAATACATTA
TTAAATAGTGCAAAGGGGTAAAAGGTCCTTTCCAAAGTTCGGTATCGTAACAGCAATTTCGGTCAAAGTTCGGATATATT
TCAGACCTTTTTCCCAAAAATAAAAGATATTTTCTCAAAAATATTTTCATTCATAAATCAAACACTAAAAAATCTTTTCC
AGAAAATATTTTCTACTCACCAACCAAACATGAGAAAATAAGTCAAAAATCTACTTATTTTCCAGGAAAACATTTTCTAG
GAAAACACTTCTTTCATACCAAACACACCCTTAATATTGCTTATTTCAAGTTTAAGAGATTTCTCTACAAGTGTTATGGA
TGGATTCGAGTAACATGTTATAGAGAACTCAACAACTCAATGTCTATAAGTTTTTTAATTATTTAAGATGTCATAGTGAT
GGCAGATGAGCCGATTAGATCAGATTTGAGGTAGATTAAAAATTAATTGAGCTAAAATGAATTGAATTTGGAGTACATGA
ATAAAAATGGATTCGATAAAATGATCTTAACCTACTTTGACTCTTTGAGTTGTTAATGACATATGTTAGGTTTTAGTTCT
AATGTCAATAGTACTCATCTACACTGGACAGTTTTCCAGTAAATTTTAATTTTAATATTTTATTTGTACCGACCTGATTC
CATCGTTATAGAAAAGTCAATGGGGAAAAATTTTGGGTCGAAAAACTTTTTCGTAGTGTTTGAATTTTTTCCAACCTAGT
CCAGATTTGGATGAAATCGGAGTATGTGAAGTCTAGGGAAATCTGGTAGCAATTGGGTGATCTAGTTATGAATTTGATCA
CATGACTGGATAGATAAGTCGTTAAGAAACTCGTACGACTTTACGGAATTGAATTCGGGCGAATAGAACTTCCGAAATTA
AACTTAGTGTGGAGGGTATTTTCTGAGTGGCGTTGGTTGAAGGTGTGTTGTGAAATGGGGGTCTTGAAATTATTTAAATA
GCTCACTGGTTCCGTGCAAGCCGCAGTGGCGGGATTTCTGCCGCCAGGGCGGGGCCGCTGTGGCGGGCTGGGTCCCGCTG
TGGCGGGCTGGGTCCCGCTGTGGCGGGACAGACGCGACTTAAGTCAGAAATAAAACCCCAAAAACGTTTTATTCTGCACT
TTTTGACTTTAAGAGCTAGGAGACCCCAGGAGAGTTCTTGAACATTTTTCACCATTCTTGAGGGCTAAAGGTAATGATTT
TACTCCCCAAATCTATGTTTCGATCAGTCAAACGTAAATTCATGAGTAATTATCGATGGGGGGGGGGGGGGTTGATCTGG
AAATATGGTGGAAAAAGCGTTGATCCTTGCGTATAAATTGTTGTTTGTAGACCTAGAACAAGCGGAAAGAATCCAGAAAG
GGACGATTCAAGTGCCTTAGGGGATTTAAGCTTGGATTTGAGGTAGGTGATGGTTGTGATTTCATGTTGGTGTGATATAT
GTTTGTAATTGTTTCATTGTAATGCATGTGTGTATGTGAATGAAGCCTATTGATCACACCTAATGTAATTGAGTATGAAT
GAATGATTGTATGCCATGAATCAATACTTGATTGTATGATTGTGAGAATGTACATTGTGATTGTGGCTTGTTGAATGGAT
CGGCTACCACGTTCCGGCATAAACATGGATTGGTTACCACGTTCCGACATAAACATGAATCGGTTGCCACGTTTCGGCAT
AAACATGGGATCGGCTACCACGTTCTGATACACTAACTTGGATCAGGTACCACGAACCAGTATGCTAACAGTTTGGGTTT
GGGTTTCATGAAAGGACCACTGAATTAGGTTTCCTAAGAGGACCATTGCATTGTGATGTGTATATACTTGTGATGATTAC
GTTCATAGCTAATGATGATTGATATTGGAAGACTGCATGTTTCTCTAAAAGGATAATTGTATCTCTTGAGACTTGTGAAA
TTTTGCGTGATTTGTAAGTGATGACTAATATTGTATATGCGTGTTTTACTTTGTTGTGACTGCTTATGTATATTTCACTT
TTGGGATAGTCGCGTGATCCTACCAGTACACGGTGGTTATGTACTGATACTGCATTTGCTTGTTCTTTGTTGAGTACAGG
GCATCTTCAGGCGGCTATTGATAGACTTCAACTAGGTGACTATTGAGCGTGATCGAATTTAAGGGTGAGCCAGTTCGTTC
AGGCTGCCATAGATCTTTCTTGTTTAAGTCCATTCTTTTCAGACTCAGACTATTTGTTTAAGGTGTTTGTTTAGTTTCGG
GGTTGTACCCCTTGTTCTTAGACTTGTCGTTAGTGGAGTTTTGGTACAATGAATTTCAGGTTCTAGGGGTTGAATTTCTG
CATTAGTTTGGTTAGTTAATTGTTTAAACCTTTGGAGTTTATGGAGACTCTATTTTTATTGTCATTTAAACCTGCTTCCG
TATCTTTAAATGTGTAGTATTTGGTTAAGTTGTTAGATTTGAGTGCTAGTAATGATTCTCCCACCAGAAGGTTAGTGTGG
GTGTCAATCACGATGGTCTGGATCGTGGCATTATTGCAATGGGCCTAGCAAATTTTACTGAGCAATTTTCACATATAGCA
AACATAAAAATCATATTTGTATGTTATAGCCATAGTTTGCATAATTGCGCTCCATAGCAAACTTTATGTTTGATATGACT
ATTAATATGTATATTTCGCTATACATATACAAGAGAAGCAATTGTATAATCTATTTCGGTATACATATACAAAAGAATCA
ATTGTATAATATGTGTTTGTATAAAGCGAGAAAGAAAGAAAGACAAAAGAAAACTGAGCAGGGGAAGATCTGTATTTGTA
TAATAATAAGTGTATAGGACGAAAATATATGTATTTGTATTTGTATATACAATTTTCTCTCGCTTTATACAAACATAAAC
ACAATTTATACATTTGTGTTTGTGTAAAGTGAGAGAGGCGAGTGAGATCTGGGAGATTGGTGAGCGAGATCTGGGAGAGA
GGAGAGGGGAACGAAAAGATATGTATATATACAATTTTCTCTCGCTTTATACAAACACACACATTTTATACATTTGTGTT
TGTATAAAGTGAGAGAGGCGAGGAGAGACTACCCAGCGAGAAACGAGAGTGGCGAGCGAGAAATTCAGGGAGAGAGCCGA
AATGGTAACAGTTTGCTACAGGTTACAATTAAATCAAACTGTGGTTATAGCATTTAATTTGAATTAATAATTTGCTATTT
TATACAGTTTTCTCAATTTTATTTATAATAATTGATTTTTCCGTTAAGAAGGGTTATTCAAAATTAAATCATATTTGATA
ACACAACTACAAAATTGACCTATTAGCTTATTGATATTGTGTTGTAGTCATATATGATGTTTGTTAAAAAAAATTCTTTG
TTTTGAAAAATTGATAATTGGAGTTTGTTCCTTGTGATAAATAAAACTTGTAGGTCTGAATAAAATATTTTAAAAATTGC
TACACACTCAAAAGATAATTCAACTTTAACTTTTTTAACTTATTATAACAACATTCACGTCACGCCATCTATTTTTCTTC
AAAAACTATTTTTCTATTGTGAAACTCACTCTATCTCATGCTTCTTTAGTGTGACTACGACTAATAAGAGTTTTTTAAAA
AAAACTAAAAGGCTAAAGGGCCAGATTTTATTAAATCAAAACTAGAGTATATTTACATCAAACGAAAACTTATAGAAATC
CACTAGTTTGGAGCTAATTAGTTAGATACACTATAATTTGTAATATTACGATCTTATCAGATTTTGGTACATCTAGATAC
ATGTAATATCGAGATACATAGGTTCAAAATTAGGTGTAATTTGTTCTAGATATCTGTATCCAAGTGGATTCGCATGTATC
TGGATGCTTAAACAAATCTCGCTCACCTTCCTCCCGTCTCACTCGTCACCCTCTTATGTATCTGATATCTCACATACATG
TGAATTACAACATATACATACATATACATGTATCTAGCGTGATTCACATGTATTTGAGACACATGCATGACTCTATCTCT
CCCCCATCTCATTCGCCTCCTTACCCATCCCCGCTCGCTTCTCTCCTTATTTTAGTGTATATGGTAGTAAAATACATGTA
TCTAGGTCTATCGTCCTTAATGTATGATAAAAACTTTTAATTAGTGATAGGTTACACAACTATTTAAAAATATAAATAAT
ATATATATATATATATATATATATATATATATATATATATATATATATATATATATATATGTGTGTGTGCAAGATAATTT
TCCCTAACATCAAATGACTAGGCCCAATCTGAAAAGAAAAGACAAAACAAAAAAATAAAGAGAAAAGAGAACAACAAGCT
AAAAGTGGGAAGAGAAAAGAAAGAGTTGTCCTCTTCAATCTTCATCTAGATCACCACTACAGTTTGACAAACTCATTATC
AGTCAAATAGTATTGACACATTGAATATGTGTTTAAATTAAAAAATATTGTTACGAAAAATTATTTAAATATATAACTTA
GTTTACTATATTTTTAAAAATATATCAATCATTTGAAAAAATTATAAAAATTTCTACTCTCTCTTATACTTTCAGATATA
TCATTTTATGCGATGTATTAGTTGGATACATCACTTTATGCAATGTATCGGGATGTTGAGTGATGTATCCGAAATTGAGA
CGCAATGTATCGGGACATTGATGGATGTATCCAAAACCGGTACGTTTTGGGATGTATCTGAATTCCACCAAATTTAAGGG
AGTTTTGTAATTTGAAAAAGAGTAGGAATAAGATGTAATTACCTCTTAACACTATGAGATTTGTGTAAAATTCTCTTATA
TATTATAGATCTAAATTCGTGTAGAAGTGAGGGGTCATTTGGTAGGATGTATAAGAATAATACTGAATATGATATATTAG
TATTGTTGATATCACTAAATGTTGATTGTAATTATTAATTATGCTTACATTAGTTATATATGTTGAAATTATTCTTTATG
TAATGTTTGGTTTGTTGTATTAAAAAATAATATTAATTGCATAATGTCTAAAAAAAATCATTTCTTTACAAAAAATACTC
TTCACAATTTAAATATGGTGGAAATTTTTTTAATAGGTAATTGTGTCTTTAATTATACAAATACATACATTAAAGTCTTT
TACACTACTAAACAAGATATTACTAATAAACAAAATTAATGCACACTTTATATTTTGAAATGCACGCTACTAAACACGAT
TGTGTAGTCTACTTATGAGAAGTGATACCTACACTTTGCTTGGACTGTTGTTACGTATTGTTTCATAATATATCGTATTG
TATTGCATTGTATTGTACTTGTTGACACCCAATTTTGGCCTAACATTTTCAAAATTCGTAACTTTTAAGTTTTATGTATT
TAATAGTTCAAAATAAATTTTTTAATAAGTTTATCGATAACTATCCTTATTTAGGATTTTTTTTATCAGTTAATTTTAAA
ATTGCATTTTTACATGTCATTAGTTACGTTAATTATATATATATTTTTTAATATATTCATTTTATTTGTTACATTTATTA
ATATTCATTCTGATATTTTACACAGTCTAAAAATTCTTTCAAATATAGATATTGTATTTGATCGATAATTTTGGGCCACA
ATTTCAAGCCCACAAATTGAGCCCATTTAACAATTATTTCCTATATAATGTTTGGTTAGGTTAAAAAAATGGGGGGTGGT
GAATTTATTTTTTAGAAGAGGGTTGTAAATTTTCAGATTTTTCACTATTCATTAATTTTCCGGTCACCACCCCGGATTCC
GGCCAATCTCCGGCAACCCAAAACCCCATTCATTTTCTTCTTTTTCAGGCGTAACGCCGCCACCAAATGACCACAAAAGC
CACTCTTAGTCAACTAGCGTAGAGCGAAACCAAATCCCGAATTAAGCGCATTTTGAACTAAGTTGACCCAACACCGAAGG
TGTGTTGGGCCCATTAGAGGCCCACCTTATGTCTATTTGACCCATTGGTCAATAAAAGACAATCATGCGTATGTGTTTAA
ATTTGAAGGATGTATACGTCATTTGATAAAATAATGTTCCTTGGGTTAAGGAGTTTAAGAGTTTGTTTGAGTCAAAGAAT
GATCAAATTACAATTGCATTTAAAGATGAAAAGAAATCAAGCAAAAGGATCGTCCATGGAGGCATAACTTAGGATTGTAC
TTCTGCGTGAGACTGATTATTTGTATCCTCTTTTTCCTATTATGTATCCCATTCAGTTTTATTCATAAAGTTTGTATAAA
TTCAGATTTTGGGACAATGTTGTCAAATGACGTAATACATCCTTCAGATCGATAAGCCTACCCTTGGCACAAAAGGGTCA
CATAATTGTATAAGACGCGCAATAATTATTTATATGCTATGTGATATAATTGAGTTTGTTTTCAATCGAAGTAGTGCTTA
TGTGTTTAATTAATTTTTAATTTTTGTGATATTTTGCATTATTCATTATGAATACAAATTAACACTTTTATCTTTGAGTT
TATCTTATTTTTAAGCGAGAAATTGATCTATGTCAAAATTTAGAAGTCATTGTTCGTCCAAAGTTACAAGGGACAAAAGG
ATATGCGAAGTTCAAGTGGTTATATTTCACAAGACATTAATCTCAAGTCGAAAACATAAATCAGGGGAGTCTTTGACTAT
GAGGTCGCACTCATTTATTTTTCATTATTTTTGCATGTTGGCCCCGCTTTCACATATTTCTAATATTTTTGCAGGAAAAT
CATCCCCGACGACAATGTCTGATTCTCGTGGATAATTGGGAGATGACAGTTCCAAAAGACATTCAAATAATAATAAAAAA
AGAATACAACAACAAGTGGTTATTGTAAGAAAAATGAGAGACTACATTCAACAGAAAACACAAAGATCGACAGTTAAGAG
GATGCAAGAAATCGCTTCGAGTTTGTCTAAATTCTAAAGTTGTTTTATGTCATATTTGAACGAACTACGCGAACCTGATT
CTCATCCCGGTGAGATACGTAGGCAACCCGTCTTGGGTTCGGTATTCATTTCTTCAAATTTCAAAAAAAATAAAAATATT
TAAATAGCTTGTGCATATTTTCAAAAACATATCTGCATGAACTACGCACACCTGATTCTCATCTTGGTGAAATACGTAGG
CAACCCTTCTTGGGTTCGGTATCCATTTTTTCAAATTTCAAAAAAATAAAAAGTAAAATAGTTTGTGCATATTTTTCAAA
GCCTTATCTGAACGAACTACGCGAACCTGATTCTCATCTCGGTGAGATACATAGGCAACCCTTCTTGGGTTCGGTATCCA
TATTTTCAAATTTCAAAAAAATAAAAAGTAAAATAGTTTGTGCGTATTTTTCAAAGCCTTATCTGCATGAACTACGCACA
CCTGATTCTCATCTCGATGAGATACGTAGGTAGCCTTTCTTGGGTTCGGTATTCATTCTTTTAAAAATAAAAAATGTTTT
GTACATATTAAAAGAGTCATGTCTTTAGCTCAATTGAGACCAATACAGTTAGGAGCATGTAAAATATTCGATATGATGAA
GAGGACTGACTCTTTGGTAAACCATAGATTCTTTTGGTGCCTCTCATTTGTACTTTTGTGATGCTTGAAAATTCTCTGGC
AGACATTCAAGATAAGAATAAAACCAACCTCATGGTTTCTCATGTGCATGGTGTGGAGAGCTTTTAGATCAAAATTCAAT
TGCATTGCACTGTTGATCTAGAACTTGGCTTGAATGTTTTTCGAGGCGAAATCCTGAGTAATGTTTGGTATGGAAAAGGA
TTGTAGGCCTTCTTTGACCCGATTGTGCCTTTCAAAGCCTACCAAATGACATTAATCCCTAGTTTTCCCACTTTGAGCCT
GAAGCCTTTTCTTTGGACAACCACATCTTAGACACTACCCCTTTTTAGTGCTTTCATGCACTATCCCTCTCTTGGCCCAA
CCTTCTTGAGTGCACCAAGAATGTGCAAATTATAAGAGAAGATCCATGTTTGAAGTTGCTAAAGACAAAAGATACAAAGT
CTCCCAAAATCAAAAGAAAAAAAAAAGGTGGAAAGAAAACAAGAAAGACAAAAACACCCCTATGTCAATGAAAGACGAGA
AGGAAAAAACTCCAACAAAAGAGGAGAAAACTTTAAAACAAAGGGGTGAAAAAGGAAAAGCTCCAACAAATAAGAATTCA
AAAGAAGTTGGAAAAAAAAAAAACAAGGGACAATAAAGAGGATCTGACGCCAAAGGTGTATCAATCATCAAAAACACAAA
TTCACTGTAACGCTCAAAAAGGAATTAAGTCACTCTTTTCCCAAATATATATCCTACCCGTCCCTTAGCCTACATTACAA
GCCAATAACAAGTCCTACATGATCTCATTCCAAATGTTCTCATATTAGTGGAGATTTACATAAGAGCCAAGCATATGATA
TCACAGTTGTATGCATTGAACATTCTTATGAGTGTGAGTGCACTTCAAAAAATGTCCTCAAATAATATGCTTCAAATATG
TGTGAAATAAGACTTTTCTTTTTGTGAGGGCACTTGAAACATGAGGATTGGTACAATTCAAATCTTTGTTTGAAGAAAGA
TGAACAAATCTTGTTGATACTTAAGTATGTTTGAGGTACCACTTGAAGTTGTAGGAGTTACCTTGAACTCAATCTTAGTT
AAAAAAAAAAAGATTTACATGCGATCCTAACTCCTGGTACCAATTGTAGTCAAGATTTGACTGTCTTTTTATATTATTTA
TATTTCAAAAAAAAAAAAGGGCAAGCACCCACTCTTTGGTATTTTCCAAAAACATTTTTTAAAAATACTTTCCATTATTG
AAAAAAAAAAGATTTTACCTTTCCTTTTTGGGTTGTTCATTGTAAAAAGTGTCATTAGGTTAATCTTGTTAGTGTGAGAC
GCCTATTTTTAGTCTTTGAATATCGTGGGGAATATTATTTCCCTATTTTATCATGGTCATATTGTGCATTTTCGACTGAT
AATCTTGTCTCAGATTCTTTTCAGTATTCATCATCTACAGGATTGGAACTATATTCGACCTGATTCCTGGCTCAACAGGA
TATGTAGGCGCCGCGATGGCTCGGTCATATACCCAGTATGATTTTCTTTTCTTCTTGTAATAAAAACTGGAACATAATTT
TTGAGAATATCTCAAAAATTCACAGTAAAGGTGCTATCTCCAGCAAGTCAAGATTGGAGATCATTTTGAGATTTGCTAGA
AAGTTCTAACTGGGACAGAATTTTTGAAGAAGACCTCAAAAATTCCAACGAGTACTGTCAGAAGCTTGATAGTCAACTTC
AAAGGATTCATCATCGCTTGAAGTTCATAGTCAACTTGCAAATCTCCAGCATTGTCATGGCGAGCCATCAACTCCTCGTA
CAAATCCCCAATGAGACATGAGTTATAATGAACACAAAGTGTTCAAAAGCAAATGATGATTGCTCACTTGTGTCAAAGTG
ATCAGACACTTTGTACACATTCACTTGAGAATCTTTCCTTAAGGTTTCTTGACTAAGTCACTAGCTAAGGCTACATTGTG
TCTACTAATCGTTCCTTTTCAAGTACAGGAACATGTGAAAGCATTGAGAGGATGACACTTTCAGGACAATCATCGAGCCA
TCCACCTCGTTACAGTGGACAATCATCGAGCCATCCACCTCATTACAGTGGACAATCATCGAGTCATCCATCTCGTTACA
GTGGACAATCATTGAGTCATCCACCTCGTTACAGTGGAAAATCATTGGGTCATTCATCATTTGCATTTTTCATTTGTCAA
GAGGGCCATTGCATTTTTCATTTGTCAAGAGGGCCATTGCAGTTTTCATTTGCCAAGAGGGATATTGCATTTTCATTCGC
CGAGAAGGCCATTGCATTTAAGTCGCATCTATTCGGAGGTGAAGGATGCGCACCATATCTATTCAACGTTCAAGTTGAAA
GATATTTGCATTTAAGTCGCATCTATTCGGAGGTGAAGGATGTGCACCCTATCTATTCAACGTTCAAGTCGAATGAAGCT
TGCGTTGAAAGATATTTGCATTTTAGTCGCATCTATTCGGAGGTGAAGGATGTGCACCATATCTATTCAACGTTCAAGTC
GAAGGAAACTTGTGTTGAAAGATATTTGCATTTAAGTCGCAGGTGAAGGATGTGCACCCTATCTATTCAACATTCAAGTC
GGTGGAAACTTGCGTTAAAAGATATTTGCATTTAAGTCGCATTTATTCGGAGGTGAAAGATGTGCACCCTATCTATTACA
CGTTCAAATCATAGGAGACTTGCGTCGAAAGAATTTTTATTCGTCCTACCGATGGACATACATTTCAAATCCTACCGATG
GATCATCTTTTTTCATTCGTCCTACCGATGGACATACATTACAAATCCTACCGATGGATTATCTTTTTTCATTCGTCCAA
CCGATGGACATACATTCAAAATCCTATCAATGAATCATTTTTTTTTTCATTCGTCCTACCGATGGACATACGTTCAAAAT
CCTATCGATGGATCATCTTTTTCATTCGTCCTACCAAAGGACATACATTCAAAATCCTATCAATGGATCATCTTTTTATT
CGTTCTACCGATGGATACGTTCAAAATCCTATCGATGGATCATGTTTTTTCATTCGTCCTATCGATGGACATACATTCAA
AATCCTATCAATGGATCATCTTTTTCCATTCGTCCTACCGATGGACATACGTTCAAAATCTTATCGATTGATCATTTTTT
TCATTCGTCCTACCGATGAACATACATTAAAATCCTACCGATGGATCATCTTTCTTTATTCGTCCTATCGATGGACACAC
ATTTAAAATCCTACCGATGGATTATCTTTTTTCATTCGTCCTACCAATGGACATACATTCAAAATCCTACCGATGGATCA
TTTTTTTTCATTCGTCCTATCGGTGGACACACATTCAAAATCCTACCGATGGATCATTTTTTCTTCATTCGTCCTACCGA
TGGACATACATTCAAAATCCTACCGATGGATCATCATTCTCATTCGTCCTACCGATCGACATGCATTTTTATCCTACCAA
TGGATCATCTTTATTTGTCATATCATAAGAGATGCTACTTTTTCCCTGTAATTTTATCTCTACTAATGAGTTTCATATTT
GTTTTTTGAGAACATCCAAGAGGATGCATTCTCAGTTGAGTCACAGGTGCGAACTACTTCAACAAGGACGCAACACAGCG
TGGAATCTTTTGGAGGCAAGTCCGGGATCGACTTCCACCACATTCCAACTACACTTTTATATAAAGGTCATGTGTTCGGC
CAAAATCGGGTTTGTCAATTTTCGTTGTCCACGATTTCTTGCATCAATCATATCCAACGAAAGGGACAGCTGTTGACACC
CAATTTTGGCCTAACATTTTCAAAATTCGTAACTTTTAAGTTTTATGTATTTAATAGTTCAAAATAAATTTTTTAATAAG
TTTATCGATAACTATCCTTATTTAGGATTTTTTTTATCAGTTAACTTTAAAATTGCATTTTTACATGTCATTAGTTACGT
TAATTATATATATATTTTTTAATATATTCATTTTATTTGTTACATTTATTAATATTCATTCTGATATTTTACACAGTCTA
AAAATTCATTCAAATACAGATATTGTATTTGATCGATAATTTTGGGCCACAATTTCAAGCCCACAAATTGAGTCCATTTA
ACAATTATTTCCTGTATAATGTTTGGTTAGGTTAAAAAATGGGGGGTGGTGAATTTATTTTTTAGAAGAGGGTTGAAAAT
TTTCAGATTTTTCACTATTCATTAATTTTCCGGTCACCACTCCGGATTCCGGCCAATCTCCGGCAACCCAAAACCCCATT
CATTTTCTTCTTTTTCAGGCGTAACGCCGCCACCAAATGACCACAAAACCAGTGGACAAACACATCCGTTACTCCTCCTT
TTTCCGCCTAAAACAGCCACCATCTAAACCACCAACAACCAACAAAACAACAGCCAAAACACCATAGTTCTCCACCAGAA
ACAACCATTCAAAGAGCCCTCAAAACCGACCTAAAATAGCACTCAAACACCACCCTCTCCACGCCAAAATCCGGTGGTAA
AACCACATCCAAAGAAACCAGCATCTTTTCCACCCAAACCTATCTCTGACCAACCAAAAACCAAAACCCCACATCAAAAC
CACCTGCAACAGCTCACCACCATCAGATCTCCACCACCCAAACGACCCCAAGTTCCAACTCCGGCAAGGAGCTCAAAGGT
CCAATGAACCGGAGCAAATGAAGTCGATGACTAGTCCCTTCCCTTCTCCCCTTTACATTTTTTTTTTTTTTTTTGCAGGT
GAACTACAACAACAACAACCAGGAGCTCCGACCTCCAGCAAAGAAGCCAGACCCAACCAAATCTCAGCCAAAACAATACA
CATTGTCACTCCATTTCCGGCGGACCACCGTTTCAATACTGTTAGTATGCCCTTTTCCTTTATCTATTTTGGCTAATGTT
CTCATCTTATTGGCTATTATTTTTTTGATTATTTTTCATCACTTCCATTTATTTGTGTACCATAAATTAGCTTCTGACTT
TGTTAATTTTTAATCACTATAAAGTGACACCCCAAGTGTTTAGTTTTAATCTAGAATGTTGGCATCATGCCTTTCATTAT
ATTGATTATGTTATTTATTATTATATATAGGTTTTCTTAATTTTTCATTTAATCTTTGTGTTACTATCTATTATTATTTT
ATTTTATTTTATTTTATATTTTTTGGTCAATAGATTTGGATATGCATGGCTGCTGATTCTTTATTTATATTTTCTTTTTT
TTCTTAAGTTAATTTAGTTTTGTTCGTTGTGGTGGTAGTATTTTCTGTTAAAGTTTATAAGAAGTTTTTCATTATAGTTT
ATTGTGTGTTTGTTTGAACTATCTATTTTTATTTTATTTTCATTTTGATTTGGGCTATGTTGGTTATTCTTTGTTGCATT
TTTAAAGTTTTTTTTACTTTACCTTTTCTCATTATTTGTTTAACATAGTATTTCCAGTGATACTTGTTTGCCTAGTTGCC
TTAGTTTATTATTTATTTTGAATAGGAATACATGTGTTTATTTTAGATTTAATCAAAATTGATTTCATTTCACTTTTTAA
GGAAGGCCAGTGACCCGTGTTGCTTTATTATTTTGTTTGGTTATTATTATTTTTAGGTAGTTTATGCTATATTGTCACTT
GTTAATTTTATATGATTGTGTTGAAAATAAAAAAATCAATTGGCCTATGAAAAAATCTCTCCGTCGATTTTAGAGGCCTT
TCCATTTTAAAAGACGGAATTTTAGTTTAAGTTTATATAGTTCA
TATATATATATATATATATATAGCAATTAATAATTGAGGCTGTTAATGGGAATGAAGTAGAAAATAAGATATGCAATCAG
AGAGAGCACAATGGATTTATGGTCCTCTAGTTTCTACGCATGCTAAGTGTAATCATAGTTTATATAAATAACCACTTTAA
TTGGAATATTTTCCATGACTCAACATAGCATTTTGGTATGTGACTATGTTCTCAAAAGTCTAAAACCTAAAAGAGAGTAT
CTTTCCACAAATAATATTTTTTATCGCTACGGATAGCTAGTTTGATTGTTGGTTAAAGTTACACAACAATTAATTACGTA
GAGCTTAGTTCTGCAAAAATTAATTTTCATTTTAATGTTTTTATTAGTTTTTTTTATAAAATAATATATAAATCTACTGA
TAATTTAGACTTGTTTATGTGAAATTACAAAATAATAATCAAATACCATACATGATATGCTTGTTTATCACATAACTAAA
TAGCTACCAAAACGTGACATTAGCTACTCATAAATACAATCGAAAAAGGAGTAACATGTAGTAAAAACTAGAAAGAGGCC
TCATATTAAAAAATTACTTTAATATATATATCTCAATCTCAAATAAATTAGTATCAACCATATTTATGAGTCTCAATATC
CTGCTACATTCATATTCATCACTGTTAAAAATATATTAAGAAATGATGTAATATTTTTTTAAACCTTAATATTTGAACTG
TATCACTAACAAACGAAAAATAATATAACTTGGATGTGATATGGGAAGGCCTAAAAGGGAAGCCCGTGAAGTGGGACGGC
AATAGTGCGGTAAGGGTCACGAGAGTGAATTAATGGCTAAAATCCAAAGACAAAATGGGAACCCACTAAAACAACTTTCC
AACTGAAACGGCCAAAAAAGTTGGTCACAGACCCACAGTTTCTTACATCCCTCTTTGACCCTTTTGTTGCTGTTTCAAAT
ATCCAATGTTGTGCACCATCAACAATGTTACTTCATACGTCTCACGTCTTTCGTCAGAAGATTATATAGTATCTACATGG
TTAAAGTAATTTTTTATGTATATATATAGTAGATATCAAACTTTTTTTGACTAGTTTGTATGTCTAATTCTTCAGATTTT
AAATCTCCCTAATAAAAATTCTGACTTGTGTCAGTGTGTGTAGTTCTTTAAATCTTATAATCTTAAACTTGTTAGGTATA
ATGTTAAAATTAGAAAAATTATTGAATATAAAAAAGACATTTTTTGAAACAGATCAAAAAGAAAAATAAATACTTATATT
AGGAAGGAGATATATACCATCCAATGTTGTGATAGGATGGTTAAGTATTCAAATATTTTAAATTATAGATTTCAGATTTA
AATTTTGGGAATGAAGTTATCTTTGGTAGTTGTGTCCCAAGATGCATCGGGTGGGAAAAAAACAATGTTATGATTACATC
AACGAAGGTTGTGGCGATATTGAAATACTTTTAATCATTTTGTGAGGTTTCGAATATGGATTATGAGAATGAAGAATTTC
TTAATAAAAAGTTTTAGAGTTTGAACTATATGGTTTTGATTTTGGAATTTTATTATAATTCATTTGATTTACTGAGTTTG
AAATTAATTATTTATATTGATTTAATGGATTTTTAAACAAAGACATATAGTTCGAACGAATATTATTGAGTTTAGATAAA
TTCATATTTCTACGTCTACTTGCTATTTACTTTCCTTAGTAGACCTAGATTACACGGTGCAAAGCAACATTCAAGTAAGG
GGTTCATACAATATCACTTATTGCTCAGAAGAATTGCTTAATATATATATATATATATATATATATATATATATATATAT
ATATATATATATATATATATGTGTGTGTGCAAGATAATTTTCCCTAACATCAAATGACTAGGCCCAATCTGAAAAGAAAA
GACAAAACAAAAAAATAAAGAGAAAAGAGAACAACAAGCTAAAAGTGGGAAGAGAAAAGAAAGAGTTGTCCTCTTCAATC
TTCATCTAGATCACCACTACAGTTTGACAAACTCATTATCAGTCAAATAGTATTGACACATTGAATATGTGTTTAAATTA
AAAAATATTGTTACGAAAAATTATTTAAATATATAACTTAGTTTACTATATTTTTAAAAATATATCAATCATTTGAAAAA
ATTATAAAAATTTCTACTCTCTCTTATACTTTCAGATATATCATTTTATGCGATGTATTAGTTGGATACATCACTTTATG
CAATGTATCGGGATGTTGAGTGATGTATCCGAAATTGAGACGCAATGTATCGGGACATTGATGGATGTATCCAAAACCGG
TACGTTTTGGGATGTATCTGAATTCCACCAAATTTAAGGGAGTTTTGTAATTTGAAAAAGAGTAGGAATAAGATGTAATT
ACCTCTTAACACTATGAGATTTGTGTAAAATTCTCTTATATATTATAGATCTAAATTCGTGTAGAAGTGAGGGGTCATTT
GGTAGGATGTATAAGAATAATACTGAATATGATATATTAGTATTGTTGATATCACTAAATGTTGATTGTAATTATTAATT
ATGCTTACATTAGTTATATATGTTGAAATTATTCTTTATGTAATGTTTGGTTTGTTGTATTAAAAAATAATATTAATTGC
ATAATGTCTAAAAAAAATCATTTCTTTACAAAAAATACTCTTCACAATTTAAATATGGTGGAAATTTTTTTAATAGGTAA
TTGTGTCTTTAATTATACAAATACATACATTAAAGTCTTTTACACTACTAAACAAGATATTACTAATAAACAAAATTAAT
GCACACTTTATATTTTGAAATGCACGCTACTAAACACGATTGTGTAGTCTACTTATGAGAAGTGATACCTACACTTTGCT
TGGACTGTTGTTACGTATTGTTTCATAATATATCGTATTGTATTGCATTGTATTGTACTTGTTGACACCCAATTTTGGCC
TAACATTTTCAAAATTCGTAACTTTTAAGTTTTATGTATTTAATAGTTCAAAATAAATTTTTTAATAAGTTTATCGATAA
CTATCCTTATTTAGGATTTTTTTTATCAGTTAATTTTAAAATTGCATTTTTACATGTCATTAGTTACGTTAATTATATAT
ATATTTTTTAATATATTCATTTTATTTGTTACATTTATTAATATTCATTCTGATATTTTACACAGTCTAAAAATTCTTTC
AAATATAGATATTGTATTTGATCGATAATTTTGGGCCACAATTTCAAGCCCACAAATTGAGCCCATTTAACAATTATTTC
CTATATAATGTTTGGTTAGGTTAAAAAAATGGGGGGTGGTGAATTTATTTTTTAGAAGAGGGTTGTAAATTTTCAGATTT
TTCACTATTCATTAATTTTCCGGTCACCACCCCGGATTCCGGCCAATCTCCGGCAACCCAAAACCCCATTCATTTTCTTC
TTTTTCAGGCGTAACGCCGCCACCAAATGACCACAAAAGCCACTCTTAGTCAACTAGCGTAGAGCGAAACCAAATCCCGA
ATTAAGCGCATTTTGAACTAAGTTGACCCAACACCGAAGGTGTGTTGGGCCCATTAGAGGCCCACCTTATGTCTATTTGA
CCCATTGGTCAATAAAAGACAATCATGCGTATGTGTTTAAATTTGAAGGATGTATACGTCATTTGATAAAATAATGTTCC
TTGGGTTAAGGAGTTTAAGAGTTTGTTTGAGTCAAAGAATGATCAAATTACAATTGCATTTAAAGATGAAAAGAAATCAA
GCAAAAGGATCGTCCATGGAGGCATAACTTAGGATTGTACTTCTGCGTGAGACTGATTATTTGTATCCTCTTTTTCCTAT
TATGTATCCCATTCAGTTTTATTCATAAAGTTTGTATAAATTCAGATTTTGGGACAATGTTGTCAAATGACGTAATACAT
CCTTCAGATCGATAAGCCTACCCTTGGCACAAAAGGGTCACATAATTGTATAAGACGCGCAATAATTATTTATATGCTAT
GTGATATAATTGAGTTTGTTTTCAATCGAAGTAGTGCTTATGTGTTTAATTAATTTTTAATTTTTGTGATATTTTGCATT
ATTCATTATGAATACAAATTAACACTTTTATCTTTGAGTTTATCTTATTTTTAAGCGAGAAATTGATCTATGTCAAAATT
TAGAAGTCATTGTTCGTCCAAAGTTACAAGGGACAAAAGGATATGCGAAGTTCAAGTGGTTATATTTCACAAGACATTAA
TCTCAAGTCGAAAACATAAATCAGGGGAGTCTTTGACTATGAGGTCGCACTCATTTATTTTTCATTATTTTTGCATGTTG
GCCCCGCTTTCACATATTTCTAATATTTTTGCAGGAAAATCATCCCCGACGACAATGTCTGATTCTCGTGGATAATTGGG
AGATGACAGTTCCAAAAGACATTCAAATAATAATAAAAAAAGAATACAACAACAAGTGGTTATTGTAAGAAAAATGAGAG
ACTACATTCAACAGAAAACACAAAGATCGACAGTTAAGAGGATGCAAGAAATCGCTTCGAGTTTGTCTAAATTCTAAAGT
TGTTTTATGTCATATTTGAACGAACTACGCGAACCTGATTCTCATCCCGGTGAGATACGTAGGCAACCCGTCTTGGGTTC
GGTATTCATTTCTTCAAATTTCAAAAAAAATAAAAATATTTAAATAGCTTGTGCATATTTTCAAAAACATATCTGCATGA
ACTACGCACACCTGATTCTCATCTTGGTGAAATACGTAGGCAACCCTTCTTGGGTTCGGTATCCATTTTTTCAAATTTCA
AAAAAATAAAAAGTAAAATAGTTTGTGCATATTTTTCAAAGCCTTATCTGAACGAACTACGCGAACCTGATTCTCATCTC
GGTGAGATACATAGGCAACCCTTCTTGGGTTCGGTATCCATATTTTCAAATTTCAAAAAAATAAAAAGTAAAATAGTTTG
TGCGTATTTTTCAAAGCCTTATCTGCATGAACTACGCACACCTGATTCTCATCTCGATGAGATACGTAGGTAGCCTTTCT
TGGGTTCGGTATTCATTCTTTTAAAAATAAAAAATGTTTTGTACATATTAAAAGAGTCATGTCTTTAGCTCAATTGAGAC
CAATACAGTTAGGAGCATGTAAAATATTCGATATGATGAAGAGGACTGACTCTTTGGTAAACCATAGATTCTTTTGGTGC
CTCTCATTTGTACTTTTGTGATGCTTGAAAATTCTCTGGCAGACATTCAAGATAAGAATAAAACCAACCTCATGGTTTCT
CATGTGCATGGTGTGGAGAGCTTTTAGATCAAAATTCAATTGCATTGCACTGTTGATCTAGAACTTGGCTTGAATGTTTT
TCGAGGCGAAATCCTGAGTAATGTTTGGTATGGAAAAGGATTGTAGGCCTTCTTTGACCCGATTGTGCCTTTCAAAGCCT
ACCAAATGACATTAATCCCTAGTTTTCCCACTTTGAGCCTGAAGCCTTTTCTTTGGACAACCACATCTTAGACACTACCC
CTTTTTAGTGCTTTCATGCACTATCCCTCTCTTGGCCCAACCTTCTTGAGTGCACCAAGAATGTGCAAATTATAAGAGAA
GATCCATGTTTGAAGTTGCTAAAGACAAAAGATACAAAGTCTCCCAAAATCAAAAGAAAAAAAAAAGGTGGAAAGAAAAC
AAGAAAGACAAAAACACCCCTATGTCAATGAAAGACGAGAAGGAAAAAACTCCAACAAAAGAGGAGAAAACTTTAAAACA
AAGGGGTGAAAAAGGAAAAGCTCCAACAAATAAGAATTCAAAAGAAGTTGGAAAAAAAAAAACAAGGGACAATAAAGAGG
ATCTGACGCCAAAGGTGTATCAATCATCAAAAACACAAATTCACTGTAACGCTCAAAAAGGAATTAAGTCACTCTTTTCC
CAAATATATATCCTACCCGTCCCTTAGCCTACATTACAAGCCAATAACAAGTCCTACATGATCTCATTCCAAATGTTCTC
ATATTAGTGGAGATTTACATAAGAGCCAAGCATATGATATCACAGTTGTATGCATTGAACATTCTTATGAGTGTGAGTGC
ACTTCAAAAAATGTCCTCAAATAATATGCTTCAAATATGTGTGAAATAAGACTTTTCTTTTTGTGAGGGCACTTGAAACA
TGAGGATTGGTACAATTCAAATCTTTGTTTGAAGAAAGATGAACAAATCTTGTTGATACTTAAGTATGTTTGAGGTACCA
CTTGAAGTTGTAGGAGTTACCTTGAACTCAATCTTAGTTAAAAAAAAAAGATTTACATGCGATCCTAACTCCTGGTACCA
ATTGTAGTCAAGATTTGACTGTCTTTTTATATTATTTATATTTCAAAAAAAAAAAAGGGCAAGCACCCACTCTTTGGTAT
TTTCCAAAAACATTTTTTAAAAATACTTTCCATTATTGAAAAAAAAAGATTTTACCTTTCCTTTTTGGGTTGTTCATTGT
AAAAAGTGTCATTAGGTTAATCTTGTTAGTGTGAGACGCCTATTTTTAGTCTTTGAATATCGTGGGGAATATTATTTCCC
TATTTTATCATGGTCATATTGTGCATTTTCGACTGATAATCTTGTCTCAGATTCTTTTCAGTATTCATCATCTACAGGAT
TGGAACTATATTCGACCTGATTCCTGGCTCAACAGGATATGTAGGCGCCGCGATGGCTCGGTCATATACCCAGTATGATT
TTCTTTTCTTCTTGTAATAAAAACTGGAACATAATTTTTGAGAATATCTCAAAAATTCACAGTAAAGGTGCTATCTCCAG
CAAGTCAAGATTGGAGATCATTTTGAGATTTGCTAGAAAGTTCTAACTGGGACAGAATTTTTGAAGAAGACCTCAAAAAT
TCCAACGAGTACTGTCAGAAGCTTGATAGTCAACTTCAAAGGATTCATCATCGCTTGAAGTTCATAGTCAACTTGCAAAT
CTCCAGCATTGTCATGGCGAGCCATCAACTCCTCGTACAAATCCCCAATGAGACATGAGTTATAATGAACACAAAGTGTT
CAAAAGCAAATGATGATTGCTCACTTGTGTCAAAGTGATCAGACACTTTGTACACATTCACTTGAGAATCTTTCCTTAAG
GTTTCTTGACTAAGTCACTAGCTAAGGCTACATTGTGTCTACTAATCGTTCCTTTTCAAGTACAGGAACATGTGAAAGCA
TTGAGAGGATGACACTTTCAGGACAATCATCGAGCCATCCACCTCGTTACAGTGGACAATCATCGAGCCATCCACCTCAT
TACAGTGGACAATCATCGAGTCATCCATCTCGTTACAGTGGACAATCATTGAGTCATCCACCTCGTTACAGTGGAAAATC
ATTGGGTCATTCATCATTTGCATTTTTCATTTGTCAAGAGGGCCATTGCATTTTTCATTTGTCAAGAGGGCCATTGCAGT
TTTCATTTGCCAAGAGGGATATTGCATTTTCATTCGCCGAGAAGGCCATTGCATTTAAGTCGCATCTATTCGGAGGTGAA
GGATGCGCACCATATCTATTCAACGTTCAAGTTGAAAGATATTTGCATTTAAGTCGCATCTATTCGGAGGTGAAGGATGT
GCACCCTATCTATTCAACGTTCAAGTCGAATGAAGCTTGCGTTGAAAGATATTTGCATTTTAGTCGCATCTATTCGGAGG
TGAAGGATGTGCACCATATCTATTCAACGTTCAAGTCGAAGGAAACTTGTGTTGAAAGATATTTGCATTTAAGTCGCAGG
TGAAGGATGTGCACCCTATCTATTCAACATTCAAGTCGGTGGAAACTTGCGTTAAAAGATATTTGCATTTAAGTCGCATT
TATTCGGAGGTGAAAGATGTGCACCCTATCTATTACACGTTCAAATCATAGGAGACTTGCGTCGAAAGAATTTTTATTCG
TCCTACCGATGGACATACATTTCAAATCCTACCGATGGATCATCTTTTTTCATTCGTCCTACCGATGGACATACATTACA
AATCCTACCGATGGATTATCTTTTTTCATTCGTCCAACCGATGGACATACATTCAAAATCCTATCAATGAATCATTTTTT
TTTTCATTCGTCCTACCGATGGACATACGTTCAAAATCCTATCGATGGATCATCTTTTTCATTCGTCCTACCAAAGGACA
TACATTCAAAATCCTATCAATGGATCATCTTTTTATTCGTTCTACCGATGGATACGTTCAAAATCCTATCGATGGATCAT
GTTTTTTCATTCGTCCTATCGATGGACATACATTCAAAATCCTATCAATGGATCATCTTTTTCCATTCGTCCTACCGATG
GACATACGTTCAAAATCTTATCGATTGATCATTTTTTTCATTCGTCCTACCGATGAACATACATTAAAATCCTACCGATG
GATCATCTTTCTTTATTCGTCCTATCGATGGACACACATTTAAAATCCTACCGATGGATTATCTTTTTTCATTCGTCCTA
CCAATGGACATACATTCAAAATCCTACCGATGGATCATTTTTTTTCATTCGTCCTATCGGTGGACACACATTCAAAATCC
TACCGATGGATCATTTTTTCTTCATTCGTCCTACCGATGGACATACATTCAAAATCCTACCGATGGATCATCATTCTCAT
TCGTCCTACCGATCGACATGCATTTTTATCCTACCAATGGATCATCTTTATTTGTCATATCATAAGAGATGCTACTTTTT
CCCTGTAATTTTATCTCTACTAATGAGTTTCATATTTGTTTTTTGAGAACATCCAAGAGGATGCATTCTCAGTTGAGTCA
CAGGTGCGAACTACTTCAACAAGGACGCAACACAGCGTGGAATCTTTTGGAGGCAAGTCCGGGATCGACTTCCACCACAT
TCCAACTACACTTTTATATAAAGGTCATGTGTTCGGCCAAAATCGGGTTTGTCAATTTTCGTTGTCCACGATTTCTTGCA
TCAATCATATCCAACGAAAGGGACAGCTGTTGACACCCAATTTTGGCCTAACATTTTCAAAATTCGTAACTTTTAAGTTT
TATGTATTTAATAGTTCAAAATAAATTTTTTAATAAGTTTATCGATAACTATCCTTATTTAGGATTTTTTTTATCAGTTA
ACTTTAAAATTGCATTTTTACATGTCATTAGTTACGTTAATTATATATATATTTTTTAATATATTCATTTTATTTGTTAC
ATTTATTAATATTCATTCTGATATTTTACACAGTCTAAAAATTCATTCAAATACAGATATTGTATTTGATCGATAATTTT
GGGCCACAATTTCAAGCCCACAAATTGAGTCCATTTAACAATTATTTCCTGTATAATGTTTGGTTAGGTTAAAAAATGGG
GGGTGGTGAATTTATTTTTTAGAAGAGGGTTGAAAATTTTCAGATTTTTCACTATTCATTAATTTTCCGGTCACCACTCC
GGATTCCGGCCAATCTCCGGCAACCCAAAACCCCATTCATTTTCTTCTTTTTCAGGCGTAACGCCGCCACCAAATGACCA
CAAAACCAGTGGACAAACACATCCGTTACTCCTCCTTTTTCCGCCTAAAACAGCCACCATCTAAACCACCAACAACCAAC
AAAACAACAGCCAAAACACCATAGTTCTCCACCAGAAACAACCATTCAAAGAGCCCTCAAAACCGACCTAAAATAGCACT
CAAACACCACCCTCTCCACGCCAAAATCCGGTGGTAAAACCACATCCAAAGAAACCAGCATCTTTTCCACCCAAACCTAT
CTCTGACCAACCAAAAACCAAAACCCCACATCAAAACCACCTGCAACAGCTCACCACCATCAGATCTCCACCACCCAAAC
GACCCCAAGTTCCAACTCCGGCAAGGAGCTCAAAGGTCCAATGAACCGGAGCAAATGAAGTCGATGACTAGTCCCTTCCC
TTCTCCCCTTTACATTTTTTTTTTTTTTTGCAGGTGAACTACAACAACAACAACCAGGAGCTCCGACCTCCAGCAAAGAA
GCCAGACCCAACCAAATCTCAGCCAAAACAATACACATTGTCACTCCATTTCCGGCGGACCACCGTTTCAATACTGTTAG
TATGCCCTTTTCCTTTATCTATTTTGGCTAATGTTCTCATCTTATTGGCTATTATTTTTTTGATTATTTTTCATCACTTC
CATTTATTTGTGTACCATAAATTAGCTTCTGACTTTGTTAATTTTTAATCACTATAAAGTGACACCCCAAGTGTTTAGTT
TTAATCTAGAATGTTGGCATCATGCCTTTCATTATATTGATTATGTTATTTATTATTATATATAGGTTTTCTTAATTTTT
CATTTAATCTTTGTGTTACTATCTATTATTATTTTATTTTATTTTATTTTATATTTTTTGGTCAATAGATTTGGATATGC
ATGGCTGCTGATTCTTTATTTATATTTTCTTTTTTTTCTTAAGTTAATTTAGTTTTGTTCGTTGTGGTGGTAGTATTTTC
TGTTAAAGTTTATAAGAAGTTTTTCATTATAGTTTATTGTGTGTTTGTTTGAACTATCTATTTTTATTTTATTTTCATTT
TGATTTGGGCTATGTTGGTTATTCTTTGTTGCATTTTTAAAGTTTTTTTTACTTTACCTTTTCTCATTATTTGTTTAACA
TAGTATTTCCAGTGATACTTGTTTGCCTAGTTGCCTTAGTTTATTATTTATTTTGAATAGGAATACATGTGTTTATTTTA
GATTTAATCAAAATTGATTTCATTTCACTTTTTAAGGAAGGCCAGTGACCCGTGTTGCTTTATTATTTTGTTTGGTTATT
ATTATTTTTAGGTAGTTTATGCTATATTGTCACTTGTTAATTTTATATGATTGTGTTGAAAATAAAAAAATCAATTGGCC
TATGAAAAAATCTCTCCGTCGATTTTAGAGGCCTTTCCATTTTAAAAGACGGAATTTTAGTTTAAGTTTATATAGTTCAA
ATGTTAAAAATGGCCAATGAAAAAATCTCTCCGTCGATTTTGGAGGCCTCCACATTTTAAAAGACGGAAATTTAGTTTAA
GTTTATATAAATTCAATAGTTAAATTGACCAATGAAAAAATCTCTCCGTCGATTTTGGAGGCCTCCACATTTTAAAAGAC
GGAAATTTAGTTTAAGTTTATATAAGTTCAAATGTTAAAAATGGCCAATGAAAAAATCTCTCCGTCGATTTTGGAGGCCT
TTACATTTTAAAAGACGGAAATTTAGCTTATGTTTATAGTTTCTATAAGTTCAAATTGGCCAATGAAAAAATCTCTCCGT
CGATTTTAGAGGCCTTCCCATTTTAAAAGACGGAATTTTAGTTTAAGTTTATATATTTTATTTGTTAAAAATGGCCGATG
AAGAAATTACCGTCGATTTCTAAGGCCTCTCATGTTAATAAGACGGATGTTTATTTTTAAGTTATTGTTTAATTCATTTA
CTTTTAGTCATATTTATTTAGTACTAACACTTTTACTAAGTGTCCTTACAGGTACCCCGAAATCACTTCTCATCGAAGTC
ATTCGAATAAAGTTCGAATGTTATATTCCTTTGATGTATATTGTTGACGATAGACAAATATTAGGTTGTTTCTCATATTA
CTTGTTTACTTTATTACTTGTGCATATTGCATGTTTGTTATATTTGTATAATATTTTTACATCCTCTTCAATTTGAAAAA
ATGAATTCAGTCGGGACCCACAGTTGTGGATTTCGAAGGATGCCTAACACCTTCCCTTCGGAATAATTTGAACCCCTTAC
CTAGAATCTTGGTTTCGTAGATCACTTAATGATTTCCTAGTTTTTTTCTAAAATTATGTCACGACCCAAAAATGGACGTG
ATGGCACTCGTCTTATCCCGCCAAGACAAGTCAGCCTAAAACTTAACCTTTACAATAAAAATGCGGAAATTTTATAATCA
ACTCAAAAATACCCCCAAAATCTGGTTGTCACGTGTACAAGCCTCTAAAGTATTACAATTGAATCAAAAGAAAAATACAA
GTCTCATATGACATTGTTTCTAGAGTAGAACAAGATCATAAACAGGAGTAAGAAGGTCTGCTGAGATGACAAACAACTAC
CTCACAAATCTCCCAGAAGCCTTGGAAAAGAAGAGAATAACAAGTACCACAAAAATCCAGGCTCGTAACCTACAAAAATT
TGTAGAAGCAAGGGGTGAGTACCAAACCACACGGTACTCAGCAAGTAAACCTCTAAACACGAGCTAAGGGGATAGAATAC
AAGTACTTCTTACACCCCAACCGAACCTTCACAACTACAATCTGTATAAAATCAGCCCAACATAACAGTTCACAGTTTAC
AAAGCATATAGCTCAATACAACACTCTAACAATTTCATATCCTCAACAACAACAATAGTTTCATATCCTCAACAACAACA
ATAGTTTCATATCCTCAACAACAACACTCTAACAATTGCATATCTTCAACAACAAGCTCAATATTCATCAGTCACAAGTT
CCATAGAAAGGCACTCACAAGATCAGCAACACACAAGATCAAGTTCACCAATAATAAAGAAGTGCAATGCAATGAAATGC
AATGTCAAGTATGATGATGCATGTCTGACCTAATGATACACACCCGCTGTCTCTCAGTCTGGGACCCATGGGGGACATAT
TTGTCCATGCATCTATCGCGGCGCGCGATACGACCCTCGATAATAGTAACCATCACGGCGCGCGATACGTCCCTCGAAAT
ATAGTATCCGTCGCGGCGCGCGACACGTCCCTCGAAATATAGTATCCATCGCGGCGCGCGATACGTCCCTCGAAATGGTA
CATCCTCTTTATTTTCTTATTCTTTCTCAATGCACATAACACTTGTCACAACCATTCTCAGAACAATACAAATGACATGT
TCACACAAATAATGAGGAGATGATCATTTTTATAACATTGCACAATTCACTACAACACAATCAAGATACAACATCAACAA
TGATTCACCAAGCCTTTCAAACAATTCTCAACACATCACACAAACAATTGATCACATTGCCTTTTATTATCCCTTTTTCA
TCATTAGGATTAATCAATGTGGACAAGTCAACCCATCACCATGCCTCATTACCCTAAACACATATTACAAGGAAATACAT
GAATTCCATACACTTAACAAGGGTTTAGAAATCCACTTGCCTCAAATAGTCGTACAATCACTCCCAAACTTGAGTCTTTC
CTTTTGCTGAACTTCCAAATCAATATAATCTATTCCAAATAAATAATCACAATAAGATTTCAAAATAACAACACTCATAT
TATTATTGTGTCTAGTCTAGATCCAAAAACTCGCCCAAATTTACAATCAATTTCCTAAACTTCCAACCTAGGATTCAATC
TTAATTTTCTCCAATATCATAATTTAATGGTGTTCATAGCTATATAATACACCTAATATTGATAATCATATTAAGAAAAA
ACCCTAATTAGAATCAATACCCTATCTGTAACTTTCACATGGAAAGAACAGAGAAACCGAGAAGTGACAACACAACAAAA
TTCCACCCCACAGTGCTTCGGTTTCCAATTACCATCAATTTTCTTACTTGTTTTGGCCAATGGTTAATCCTAATTATACT
CCAATGATTGGCTGCATGCAATTATCTAATGACTATCCTAATTGGGCAACGACAACCCACTGGCAAGCTTGATCAACATC
TGCCAAACACAAGAACAATAATTTTTCTAAAGATTTAAAGTTGCTATTGCCTTAAAATTGGAATCATTGGTCATTGAGAA
AATTCATAACAATTATTAAAAAGAAACTCACGTTGAATCAGCAAAAATTGTTCAACCCAATTTCTTTCTGCTCTATCTAG
CATTAATGATATCAATGAATTCCCAACATTTATAATTTATAATATTTGATAGGAAAGCTTCGTACCTATTGGCGGTCGTT
GGACACTGCTCCAAATATTTCCGTCGACTTTTCCTTTCCTCTCATGTACGTCTGCTTAGGTTAGTTTCTGACTCCTTTTC
TTTTCTTAAATTATGACCCAAAAATTCTCAACCCTAATAGTTTATTTTCATATATGGGTCAAGTGGTATATGGTATTAAT
TAAATTATAAACTTGACCCATTAAGCATTAACTAAAATTAGTTATTTAATAAATAACCGTCAATAAATTAACTATGGTTA
TACGAATGTTCAAAATTTTCAAAAATGACCGTCTGGGTCATTACAAATTAGGTGGCGACTGCTTTAAAGTTTGTTTATTC
TTAAAATTCTTTTAAACTTGAATCAATTGTTTATTTTTTGAGTCACCGCGACATTTCACCCTATTCGAATAGAGTAGGGA
TGTAAACAGTACTGTATTGCACTATATTATTTTATTGAATATAATGTTTGGATAGATTGTATCATTTCTGTCATTACATA
ATGTCACACATCGACAATGTGAATGATAAAACTACAAGAAAAGTAGGGTACGGAGTAGAACTACTATGAAAACGTAAGGT
CAAAGATGAAATATAATTATTAAATAATAAATTAAGAGAAAATGAAAAGAAAATATTAAGGCAACGGCGCAATCACACGA
AATCGGCTGTTACATAAAATGAGTCTCTTTGTCGTTATCTAACGATGAATTTAAAGGATACGATACAACATAATTTAAGT
ATAATTAAAACAAATAATATTGTATATAAACCAACAATACAATACGATACAACAGGTCGGGTAATAACCATCCAAACAAG
GTTTAAGTCTACTTATAATCTAATAAAGTTGGATTAAATTTTAATCAACAAAGATTAAGTTGTCCAGTTGGTAGTAAAGG
TCAAACAAATTTAAATCTTTTTTAATGACAAAATTCTTTATTCGAATATTTGCGTATCTGATGTGATTGCTAACTAGGTA
AAGCATGCCTATGATGTACAGGTGCAGGTGAGTGTGGCCCTTTTGTTTAGGTTTTTAAAGAGTATTAATTACAAGTGTGA
AATGATATTTTAAAATTAATTTTATCTTGATTTAATAAGTAAATAAGTAATTTGAAACATATATATTTTTATAAGATAAT
TAATTAATATGAGACGAAAAAAATTAAAATTAAAGTTACTACTTTTTCTTATTATATATCTCTGTCTTTTACACGCCTCT
TAAAAAATATTTAAAAGTTATTATTTTACAAAAAACTAATTGGTCCCTAGAATGTTTTGAATAACAAAAAATAAATTAAG
TACTACTCCAGTATTTAACACAGACTGTGGAAATTCCCCAAGTTGCACAGTTTAGTCAGTTCAAAGTCGTACAAATTTAT
TCACGTGTGATTGTAAATTAAAGGAATATTCGATACTGACATAGCCAACTTTCTCCAGCTCTTTTCTTTGACTTCATTAA
ATATCAGATTTTTTTACAATATAAATATCGTTTTGACTGTTTCGTCCTTTTACTAGAAGACATAACTCAAATTATCATAA
ACAAAAATTATCATTTGATAGGATTTAGGGCATTATAATTCGTATAGATGGAAATTAGTTTTGTAAGAGAAAAAAAAACT
AATTGTGTGCTAGGTTATGATGAATTGTCTTTGTCATATCTGAAGATGAAACAATTAATATCCACATAACAACTAATACA
TACATGATTAATATTTGTATAATTCTAACCAATTATCAAATTATTTATCAATAAGTTATTTGGATTAGTCTTCTCATAGT
TGATTTTTGTTGTTATATGCGTTTGTTATAAAATTCTACTTAATTTATATAAATAATCTATGAAAAAATCTTCTTTGTAC
TATCCATATATATTGAGACAAATTGGAAAATAACAGATTTTGGAGTTGAATATGAGACTGGTGGAAGAATTATTGATTCC
AAGACATTCTAATACCTACATAACACTAATATCTGCATTATTAATATTTGTATAATTTTAATCAGCTGCGAAACGACTTT
TAATAATTATTTCCACTAGTCTTTTCATATTTGCATTTGTTTTTTCATATTGTATTATACGCACATGTTAGATCTGGAGC
CCAAGTTGCACAAACGCACTCTTTGATTGGAGGAAGAATTACTGATTCTAGAGTATTCTAAATAACATAATTCATTCAAG
ATAAATATGTATCTAAAGATAAGATTATCTATTTATAGTGAATATGTTCCGTTAAAAAATAACCTTACAACATAATTGAT
AAGAATCAATAACAATATATGCAAGAGTAATACATTAATCACATATTCAAACTTGTCATTGATTCAATTATAATTATAAC
CCATTAAAACATATTGTTCTTTTATCTCAATTATGTCACGCAAATTAGAATTCAAATTTTTCGGGAGGAGGTAGTAATAA
ATTAATCATTTATATAATCTTCCCACATTTTACGAACAATTTCTTCTCTACACGCTTTCATCACTACTGTTACTTTAAGT
TGATTGTTCATCATCTTCAGCAGTAATCATATCATAACGTTCATGTTCACTGAATATTTCATCACTATTTTGATTTTCAC
GCAAAAATAATATAATATATGACACAAGCAACTACTATTTTCACCTGCATGTCTAATTTATATGTTCATGTCTTGTCATA
GTATTCTGAATCTACTTTTCCACGCACCAAATGTTCTTTTAATTATATTACGCAAAGGGACATGTCTATAATTAAATAAC
TCTTTATCATGCTTAGGATCGTTTTCACTTTCCCAGTAGTCCTGCAAATGATATCACATCCTTTGTTATTTAATAGATAG
AGATGTTTAATATGATTGGTGAGCATGTTGTTTAATAGATAAAGAAGCAATCTAGTTATTAGTAATAGATAGATATGGTA
GATAAATATTATGAGTATTTATAAAATATGAAAGTTTGGGGTAGTTTTTGAATTTTTTTAAAAATTCCCAAATACTAGAA
TTTGACCCAAAAACAAATTTTTTCTAATACCTGGAAACTTAGAATTCTTAACAAATATATTTGCCTAATTATGTAACCAA
ACGCACTGACCAAAAAAAATTTCAAGTTTTTTTTCCAAAATTTTCCCAAATTTTATTTGTGGCCAAGCGGGTTAATTGGA
AAATGTGTTGTAATAAGAAATCTTGGAATAGTTTACAGGCTTTTCTAAAAATCATAAATAAAATAGTTAATTTTACTAAT
TTATCATTTACTCATATAGTCATATTAATGGACATAAAATAATTTATGAAAAATATATTACAACTTTATGACTTTGTCTT
GGAACTTCTATGTTTGTTTAGGCTTTCAAAGAATATTAATTATTGATGTAAATAGAACAAGTTAATTAATTTTATTTTGA
TTTAATAAGTGAATAAATAATTTAAAACATATATTTTTAATAAGGTAACTAAATTAATATGAGATGGTGGAAGTAGTATA
GGCAACTATTTTTACTTACACACTTTTTAAAAAAATATAAAAAAATTGTAATTTAACAAAAAAACTAATTGATTTATTAA
ATGTTTTTGAAACATATATTTCTGCTTCCTCCTTTTATCATAACTCAAAATATCATAAACCAAAATTATCATTTGATAGG
GTTTAGGACCTTATAATTCGTAGAGATGGAAACTAGTTTTGTAATTTAAAAACTCGTATGCATTATATATACTAGTATAC
GTCTCCGCGCATTGCACGGTTTGTTAATAAATGTAATCATAAATATTAATTGATTGAGAATCTAAAAAATTTAATTTATT
ATGAGATAATATTGTAAAATTTATTTGAAAATGGTAACATTTAGCATTTTGATGTGTTATAATAGAATATTTATGTAAAT
AAATAAATATATAAACTTAGTTTATTGTCTAAATTTGACAATAATAATCTTTTATCTTATTCAAAATTTATTTATTTTTT
AAATTATTGGAAATGATAAATACTACCACCCTATTCATACTATCCTCTTGTTGAATAATAATAATAAAGATATAGGAAAA
TTTATAGTTAGATTTGAATAAATATAACTAAGAATACAACGATAAAGTTTCAATCACTTGAATATCAAAATGTAGGCATG
TTATTCAAAATTTTAAATTTTTTCTTTTATTTAAGTTAGTTTAAAATATATTTAAAACAAATTATTGTCACAATAAAGTG
AGCAGGAATTGAAGTTGCATGGACTTTTAAAACATTTAACTGTATTAACTGTATTATATTTTTAATTAATATATTATTCT
TGAATGGTTGCAATGTGGTGTGTGAACTCTGAAAAGTTATCCAAACGTTTATTTTATTTTATTTTATTTTTCTCTCTCAA
ATTAAAAATTAAAATTCATAATTGCATTTTTATCGTTTCGTAATTTTTAAATTAATTACCAACATATAAGCTTTGTGATT
TTCAAGATTCAATTTTCTTTATTTAATTATTTTTAAAATTTATTTCAAAATAGAAATTATTTAAATTCAAATTCAAAAAC
AGCGACCAATTTTTAATTTTTTAGGAAAAAGAAACATGGAATTATTTAGTTGGTAACTCCATTTTATTTACATGTTAATT
TTAGATACAAATTTTAAAAAAATTAATTTGTATTTTTATAGTTGATAGTTGACACTTTTTATAAATACAAATTTAAAATT
ATTGAATTTTTTTGTGTTGATTTTAAAATTGGCAGCCATCTTTTCTTTATGGAGAACGTGAAACTAAATGTTTATAAATA
TTTTTAAAATTGACTATTTTAATATTTTAAATCAAAATTCAAATATTATATCAATTTTTAAAGATATCTTTTTATTTCTC
TCCCTTAATTTCTTTTAAATATAGTGCGTGCATATTTTTTCCCACGTTTTGTTTTTTCTTATCTTTTCCTCATTTATCTT
CCATTCTTCTATCTTGCTATTGTTCGTTATTTTTTTATTTTTTTATTATTAATTTTTACTATTATTGTTGGTACTACAAT
ACTACTACACCTGCTATTATTTATTTATTTACAATTATTATTATTGCTATTATTATTATTATTATTATTATTGTTGTTGT
TGTTGTTGTAATTATTATCTTTACTTTTTAATTTAATAAGTTCTTTATCATCATTTTTTAATTTAATATTAAATTGAATC
TATTTAAAATTTTATAACATGTGAAAATAATAATTTTATGAAATAGTAAGATAATTTAAAATTCTTTTATGTGTGGGTTT
ATCTTCTAAGCTAATAAAAAAGTTTGAATTTTATTCCAACTCAAATTTCATTTAAATTAAAATTCAAATATCACATCAAA
ATTCATTATTATTCTCCGTGGTCAAAGAACAAAGAATGAAACATACGTGACTCTATTATTGAATAAAAGAAACTGTATGG
TGCCAACGTGACATTAAATAATGTTCAAGACAATAATTTTCATATATAAAACATTTTCATACCGTAATGAAACACCATTA
AACAATCAACCATTCTAGGCCTACGTTAAGTATAATATAATTATAAGCATATAAAGAGATAAACTAAGAAAAGAGGAGAA
AATAGAACTTGGAAAATGAAGCAATAGCAACATTATTGTACCAAATATCTAATTCTTACTCCTTGTCACTTGATTCATCC
AACACCTAAATATTATTGTAACTGTTTTTCTTTTAAAATTTTTTTCGATTAAATCGAAAGTAGACGGTAAATCATGTCCC
AAGATGCATTATTAAAAAATCATGTAGCATAAAGAAACAAACAAAAACATTAATAAGGAAAATAAGATATACCGGTCGTT
AAATCGACAATAAAGTAGAAAAGATATAGAACTTTAAGAGCAACATCCAAGTTTTCACTGTAATTTGTCTGGTGTAAGTA
TTGCAACATTAACTTGTGAATAACCTTTTCTAAACCAATTTCATGAAGTTAATTTTGAGATGAAAAAACTCATCTAAAAA
ATGTGATTAATGACTGAAGTAAAAAGATAGCAATACCCATAAAATAAGAAAGAAAAAAAAAAGACGTAAAATTCTTAAAC
TCAACTTATTCATATTACTATGCTAATCACTTTCGTAACACAATTTTGAAATATACAAATTTGTAAAAAAAAACAAAAAA
ACTAAAGAATTAAGAAGCATACATAAAATCAAAATTAAGTGAAAATCTTACCAATTAAATCCACTGTAAAATGGAGATTG
TCGAGATGACTGACTGAGATTTGATTAATGCCCTTTTGAGTCAAAATTCAAGGAATTAAAAGCAAAGTTTATCTACCACA
AAAAATAAACTGCAGAGAATAAATTTAGAGTTTTTTGCATTGCGATTTCGTAAGAGTTAAATTAATTTTGATTTAAATTT
TATAAATTGTGATTTTGCTGAATTCAGACTACAATTAATATAATTGAAAAAGAGAACTGCTCCTTCAAAATGTAAATCAC
AAAGTATATGCTCTTAAAATTTAAAAACTTGATTTTAGCGGTTTGGAGGAAATATCAAATTTTAATTTGTCTAAATTTCT
TTTTTGTCCCTTGCATATTGTCTTTTTATGCCTTTGCTTTTGGAAGCAGGAAAAGTGAGTGGGGATAATGGTCGATTAAC
CGTATTAAAAATAATAATAATTAACCACCCTTAAATTTGAATTTAAATTTTTAAATTTACAATTACAATGACAATTAATT
TTAATAATATATAGATATTGATTTTAAATAAATTTTTAATATTCAATTTAATGATAAATATTATATAATTTTTTGTGGTT
ATGACACGCTAACAATTTTTAAAATTGTTTTAAAATTACTTTTAATTAATTGTAAAAACTGCTTTAAAATTGTTTTTTAA
AAATAAATAGTAATTTATTATTTAGTTCAATTGCATGTAATTAATTTTAATTATTTTAAAAATCCTTTTTTGTGGTGCTG
ACACGTGACACTTTTTCTTCTCTTATTATATATAGATAGATTAGGGGTGTACAAAACCGAACCGAAAATCGAATCAAACC
GCAAATCGAGTCAAATCGAAAAAAACCCGACTAGTGATTGGTTTGACTTGGTTTGGTGTTGAAAAAAAAACCCGACTATA
TTTGGGTTGGTTTGGTTTTAACTAAAAAAAACCAACCCGACATTATATATATAATTTTAAAATTTTATTTTATACATAAA
AATATTTAATTTGATATAATTTTTAAATATTTCTTATACTTTTTCATAGTTTTTATCTTTTAATATATTATTTCAAGTTT
GAAACTTAGAATTTTGAATGCTTCCATAAAGATTATAGCCCATAGATGTTGGTAATTATAGTAAAACTTAAATCAAAATC
AAATTAATACTAATGCAAAAAGAAAATCAATTTAACACTAAGAATGATAATAATATTGAATATTTGTTCTTTGGCTTTAC
ATTGGTTTAGACAATTAAAGTACATAATCTAATTTTAATTTCCTTTAATATTTAGTCATGTAACTAATACTTATTAAACT
TATTTTAGCATGATTTAGTACTTTTAAATTAGGGATAAGAGTCTGAAAAATACATCAACTTTGGTCGGATTTGCTCTTGC
GATACTAAACTTTCATAAGGACCTATTACCTCCCTAGACTATTTAATACCGTAGTTTTTACCCCCTGAATTATTTAATAG
TGTATTTTAAAGGTATATATGTGCCCACGTGGAAACATTACTATTTATAATTTTACATTATTTTTTATGTCCACGTGGGC
AAATATATATGTTTAAAATACGGTATTAAATAGTCTAGGGAGGTAATAGGTCCTCATGAAAGTTTAGTATCGCAACAACA
AATCCGACCAAAGTTGGAGTATTTTTCAGACCCTTATCCCTTTAAATTATGAAATATTTGTTTTACGCGATTTCATTATT
ATTATTTTTTTGGATATTTTAATGTCATTAATCATATCATTGTTTGTGTTGTATTCTTAAAAAACACCTTAGATAGTTGT
ATTTTGGTAGGACTGAAGAAATATTTGAAGTACAAGTAAATTATATGTTTGTATGAATACTTTAGCGGAAAAACCTGAAA
ACCCGAAAAAATCCAAAAAAACCCGAGGCTGAAAAACCCGAGTTTTATTGGTTTGGTTTGATTTATAGATTTAAAAATCT
GACACAAATAATTTGGTTTGATATTTAAAAAACCCAAACCAACCCGACCTTTACACCCCTAATATATATATATATATATA
TAAATTATAAGGTAATTATGAAGAATTTTTATTCTACGATCCATATTGAGACAAAAGGAAAAATACAAATTTTGGAGTTG
TCCACTCAAGTTGGCACCACAAGTAAAATTGAAATTGAATACGAGGGTGGAAGAATTACTGATTCAGGTAATACTAATAT
GTGCATTATTGATAGTTGCATAATTCTAATCAACTACGAAATAACTTCTTAATAAGTTATTTGGACTTATTTTTTCATAT
TAAACATTTGATATTATTATAAATACGTATCCAGAAATTAGTATGTATATATGACAACATATTGAAATAAGATATTTAAT
AATTTACCCAACACTCAATACTTCACTTGAGGTCACTTCATTTTTATCTATAAATACTGCTTATTGTCTTACCAAGAAAA
ATACCTTTTCTCTCTTCCTATACAAAACACTAGCTATTTTTTTATTTAATGTTTATTATGAATAGGTTCTTCTTATTGGT
CGCAAAGTTGCAACTTTGCTACCAACTACTACTACTGCTGCCCAATTTTGTGCGTCGTAATTTGCTGGCTATTAGAGAGG
TTTTCGTAATCACGAGTAATGTAGTTTTGTCTGAACTGGCTACTAACGAACAACATGGCGAAAATTCACTATATTTTGAG
GGATGGAAAGCATACAACAAAGATCCTTTCGACCTCAAGGATAACCCGAATGGGATTGTTCAACTAGGTCTCGCAGAAAA
TCAGCTTTCAGTTAGCATGATTGAAGATTGGAATAAGAGAAATCTACAAGCTTTCATTTTCTCAATCACAAATCAAGATC
ATGGATTGTTTGAACGCTTAATTAATGTAAGTACTTTATTTTGTGATCCTCCATTCAATATTAGATGGGCAGTTACGCCT
TATTTATTTGCGCTTAATGAATGTCTGAATTTTAATCATTCATAGTTAACTAATTAAGTGCGTTCTGAATCTTAATCATT
TAGATTCAATCCATTTATTTTTTTTTAAAAAAGAAAAAACTTCTTAATGGATCTTAAAATATTTGAACAAATCAGATCTA
TAGGAAAATGTTAAATACCATATAGACTTATTTAATATGCTTTAAAATATCTTCTGGTCGCTTTTCTTGCTCTTGTTTTC
TCTCGCTACAAATTTTCTTCATCTATTTTCTCAATCAAACACCAAATTTTTCTATTTATGTTGGAGAACTGGTGTACAAC
TTGTACCTATTTCATGCAACAATTTCAAAATTACAATAGAAGCTGTGAAAGAGGCATATGACAAAGCCCAAAAAGCAAAG
GTTTGATCTTGACCAATCCTTCTAATCCATTAGGCACCGTTTTGGATAGGGACACCCTGAAAAACATCTTGACCTTCACT
AACGAACATAATATCCACCTTGTTTGCGATGAAGTCTATGCTGGCACCGTGTTTAATTTGATGCTCCACGATTCGTCAGC
ATTGCTGAAATTATCAAGGAAAACGAAATTTATGTTAATAAGAATTTGGTTCATATTGTGTCTAGTCTTTCAAAAGACAT
GGGACTTCCAGGATTTCGAGCGGGAATACTGTATTCGTTTAATGATGATGTCGTTAATTTTGCTAGAAAAAGGTCGAACA
TTGGTGATCTGAATGAGACACAACATTTTTTAGCTTCCATGCTGGCTGACGATGAATTTGTACAAGAATTTCTCACTGAA
AGCGGTAAGGGGTTAAGGAAAAGGCACGAGAAATTCAGTAGCGGACTTGAAAAAATCGGAATTAAGTGTTTAAAAAGCAA
TGCTGGGGTTTATTGCTGGGTGGATTTGAGGAGTGTATTGAAAGAGCCAACACTTAATGCTGAGGTGTCACTATGGAAAT
TGATCATAAACAACGCGAAGCTCAACATCTCGCCTGGATCTTCTTTTCATTGTCCTGAGGCAGGATGGTTCCGAATCTGT
TTTGCAAACATCGATGATCAAACTGTGGAGATCGCCCTCCAAAGGATTCGAGTGTTTGTGGATGCTAATGTTATGAGTTC
GAGTCCTAATTCTCTGATTGCTCACTCCATTCTGTTAAGAAATTGAAGTTTTTATCATTATTCTCTTCTGTTGTAATAAA
TACTATATGAAATGAAATATATATATAAGTTTTTGTTCTATCTATGACCCTTTTATTAGGGAGGAACTATTTAATTATTA
TTATATTTATTAAGTACAATAATTAACTAATAATGTCAAAGTTAACAGGTAGGGATGTTCATGGTTATGGTTAAAAAACC
AAATCGAACCGCAATCTGAACCAAATTGATTAAAAAAATTGATTGGTTGGTTTGGTTTTAAATTTTGAAAACCGGCTTTA
TTTGGTTTGGTTTTGGTTTTACTAAAAAAAAAACAGCAAAAATAACCAAACCGAACCGATAAATTAGATATATAAATTTT
ATAATTATTTATATATTATTCACAAATAAAATATAAATATTTTATTAAATTTTAATTAACTTAAGTCTTTAACTTTACAA
TTTTCTCAGGTCCAACACTTTAGCCCAACTATAACAATCCTAAGTCCAAGTCCATTAAAATTCATTTTAGTCTTTACCTA
CACTACTTCACATAAAATAGTCACACTTTCTCTTAATTGAAACACTTTGTTCGTGTAATGATAACTCTAGTATTGCTTAG
TTGCTTAATTGAACCGACAATAGCTTTTCTATGGATTGTTCATGTGCTAGATGTTTGTGTCTACCGACGTAAGTCCTCAA
AAAAATTACTATTACTTTCAAACCGGATAACCAAAAAAACTAAACCAAATCAAATCAAACCGACAGTTATTTTTTTCGTT
TAATATGGTTTGATTTTAGAAATTTAAAAAACTGACTAGATTGATTTGGTTTTGGTTTTAATCAATAATCAATCCAAACC
GAACCACGAACACCCTTATTAATAGGAAAAACATAGATTTGGAACAAGCACATTCTTTAATAGTATGAGATTGGTGATAA
GGATTGATGGTAATTGTGGATTGGCCCTTACAGTATTGAAACGCTTTTATATGAATAATTGTTGCGTCTCTTCCTCATAA
ACACATGATATTTTCTTGTTGAGTAATTACTTATTCTTCTCTGCTTAGCATCTATTAGTGTTGATGTGAGTATAATTCTT
TTCTTTCATCTTTTATGCATAAACTTTTCCCTCATGAGTCCATTTGGACTCATATTTTCTCTGCATTCACTATATAAAAA
ATGATGTTTAGCGGCAGTTAATTAATAGCAATAGCTCAATTGCCGCTAAATATGTATTTTTAGTGGCAATTAGCACTCTT
TGCATATGTATATGTATGTTCTTAAAGCCTTTAGCGACATTGGATCTAAAAACACTTAACTAATGCCGGTAAAGACTTTA
CCACTCTTTATTAATGTGTTTATTTATTGCCGCTAAAAGTTATTTTTGTTGTAGTGATTTTCTTATTGAGCTAATACCCA
ATTGATATTTGTTGAGTCGACTCCATCAATTCAAAGAGAAAGAGGTCGATGCGAAAAAGGGGAAGCTGAATTACAAGTTT
TAAAGGGTGAAAATGGACCGTATACACTGGGTTTACAATCTGGTATATGAGCAAACAAGCTGATATACAATCAGTATGCA
GAAGTATACACTCGTTGTATACAAATGAAGCAGAGACGAAAATGGGCTTTAAAAAAGCCCAAATGATGGAGCTATATTAG
AGGAAAAATCACCCACATATATATTTAAGGGGCAATATTACGGATTTTAAATCTACTTTTAAAATATTATTACTTATCAC
ATTTAAATTGCGGGTTATAACATATCACTTTTTATTTATAAATCAGTTTAATTCCACTTTATTAAATAATTAAAATTTTA
TAATTATATTTTTATTATTAGGTGATATAAATAAAGAATCAATCCTAATTATCTCTTACCCATTTTTAGGATTTTACCTT
GATTCATGTTCCTTTTTTATTGTCACACGTCAAATAAAAAATGGGTCAGACAAATAGTGAACAATTTAATGTTCATACCA
AAATATAACATTATACATTTTAAAAAAACATCATAAATGAAATTATTATACCCACCAAAAACATGAAATCAGTATACGAA
TTTCATACAATTTTTATGCACACTATTCATACACATTTCATGTTAACTATTTCATCACATAAGTCGTCACTTTTTCACAG
AAGAATCATGCCAATATAATACCAAATTAATATTAATTCTAACCATTAACTGTCATTTATTAGATAATGAGTACACAAAA
TTCATTCTAATATATTGTCAAAATCATACCAACATGGTATAACCAGTATGCCAATTTCAAATAAATTTTATGTAGTTTTT
TTTAACCAGAAACATACAAAAAAATGAATGTTCTTACCAAAATCTATATCATTTTCAAACAAATTTTATGTATTTCAAAA
AATAAATGTTCATTCCAAAAACGCCATAATTAAATATCTTACAGAAACAAAATCTGAATATCTTTTTTCTAGTATCACCG
TTCTTAATCATTATTTTTTTACGTTTGGTTTGTATACCAATACAAATAAAAAATCGCAAAGAACATTAACCTAAAGGATC
CCATCTACCCAAACTAACCATCCGGTGGGAGAACCACTACTACAACCCAAACCAAGCAATCAATCTAAAAACTAAGGCAT
ATAAGTCAAATACTAAGGAAAGAAAATAGAGTTTCCATAAACTCTAACAAAAGTTCAACAATAACTAACAAATGCGGAAG
AACTAACCTAGAACCTGATTTACAACAAGTGTGATCAATAATGCAACATTCGCATACATACATGTATCATAATGAAGCAA
GTGTTATGCCGTAATTTTACTATCGTTAGAAAAATTACTTTTTTGAAATGTTCTAAGTATAAAACAATTTGAGAAAAATA
CTTTGAAAAGAGTCGCTACTTAATTTTAAAGAAATTAAGAAAACTTATAATTTAAAAAGAGTCTAACAGATTAAGTCTTT
AAAAATTTAGAGAAAATGGGTAAGAGGTTCTTATTTACGCATCAAGAAGGTTTTTAAGGCATTTGAAGCGCCCGTTAACG
TGCGGTTATCTTACGACTTGACCAAAACTATTTTTTTTACTATTTTTTTTTGAAAGATGATTTAACATAAAAATAATAAT
TTACAATATTTGGTTAACTTTGAGAAAAAATAGTTAAATAAACGACACATTTTATTTCATTTTATTTTTTAGAGAAAGGG
ATCCAAAATGAAATATTAGACTCGAAATACAAGTGATTAGAATATTAATAAAACTAGATTAATTAGAATTTATTTAATTC
ATTTTGAAATAATAATTTAAACCCATTTAATAAATTAAAGCATGCAAATCATTTTAAATTAATTGACTAACCTTTTTGAG
AAAATGACTAAGTAAGTATTTTTTTTAATTAATTGAAAAAGGTTTTGACTAGAATTTTTAAAGTTTATTTGAGAAAAATG
CTTAAACTTAAAACAATTTTAAAATGAGTAAAATGTGATTAAGTGAAAAGCATTAAAGAACTTCTCTTTTTAAGAACCAA
AGGTTTAACTTAATTGAAGATATAAAATTTTTGACTAATATACTTGATTAATAAAATAAATGAATACATGTATTAAAATT
AAACCAACACAAAGAAAATAACTCATCTTTTGGGGAATCTAATTAAGCTAATTAACAATTCTAAAGTTAAGAGTTAATGA
TAAGAAAAACAAACAATAAATAAAGATAATTAAATAATTTAAGGGTAAAGGAGAAATGAATTTGGCCCCCTTTTGGGCCA
ATTTCGCTGATAATTTGCTTTAACCCAACTCCCTTTTTTGCATATACACCGAATGTATATCAGTGTATATGAGCGTATAT
ATCAGCTCTTTCATGTATCTCTTGCTTACGAACACCTATATTTCTCCTCCGCCCTGTGTCTTTGCATTTTGGGGCCTGCA
TATCAGCGTATACCGCTGTATTCAACATGTATACAACCCATTTTCGACTTTCCGGGACCTGTAATGTAACTTTCCAGCAA
CTCGAACAAGATGTGGCTGACTCGGTAAAAGAATCCTAGGTCTTTATGGCCCTCTTGAAATGCGAAGGGAAGAAAGATGA
AGTTCAAGAGGGCTCGGATGGTATTACATGCAACAAAATGAAGGAAGCGAATTAGAAAAAAAAGGTAAAGCTTCCTAACT
AAACAAAAATACATAATATCAACTAAAGAGATAAAACAAGATCAAAGGTGAACTAAACAAATTGATTACTAAGCACAACT
GCATAAGGCAAGCAGGCCACGGAGGAAAATTATCATTTTAAACACATTTATATTTAACTCTTAATATTCACTATTTAAAC
TTTAAGAACTTAACAACTATAAGGAAAATTTCTAAGTTAATGGGCAAGAAAAATCCAACTCACTGCAAAACTAAACTAAC
TACACATTTTAAAAGCTCATGGCATCCGATAGCATTCCAAAACAGTGAACGAAAGTATATGACAACCAACCTAAAGAACA
CATGAAAGTTATGGAACACATTAACAGAAGCAATAACGACTAATCAAATTTGAACTTGAGAGCATATTTATTTATTGATT
ATTAACCACATATCACGACTACAAAGAAAAACAACCAAAATACAAGTAAATAGTAAAAGAGAACATGTTTATACAACTAG
CACATTCAACATTGAAACTGAACAGAAATGGCTCATCTCAAGCAAACTCAAACACTGAATACAACTAACAATAAGATGAG
GCATAACAAGTCACTAATTAACAATTGAAATCTGAAAGAAATTTACTACTGGAACAATGACAAAATAGAACACACATCAA
CTGAAAGGAAAGAACGAGAATATTACCTTTTTTGGTGCAGCGATACTAGGATGACGAGAAGAGCGATTCCACCACTCTTT
TCGAATACTAAAGGCAAGCTAAAAAAATCCGAGCGATGATCTTCTCGGAACTTAGAATTAGAAGATTAGATATAAAAAAT
TTAAGTGTAGCAGTAACTATTGCTTCAGAAACAAACTAAAAATAAACCTTTCTCTATGCTCGCTTCTCCCCCCTTTAACG
ATGGGTAGGGGTGATTTATATAGAGGAAAACTAGGGCCGATTAGGGGGGAAACGAGTGAAATTTCAAATTTGAAATTAGG
ATTTCTTTGCTCCTCTTTCAAGACAACAGTGGAAGTGATTTGCAAATCTCTGAAAAAAGGGGAAAAGGGACGTGAGGGTG
GTTGGATGCTGCAAGCGAGGAAGACGAGGGCTTTTCTCCGGATTGATGCGACTAGTCAATGTGCTGGATTTTGGTTCGCT
GCCCGTTCACGCGTTGCTGGGTTCTCGCGTGAAGAAGAAGAAGACGGGGTCGGGTCAATGTTGTACGTATGCTGTATGTA
TTGTTTTGATTGAATTGGGTTTCTTTGTTGAAGAAGAGTTGGGTTGGGTCTATAGGGGAAAAATGATGGGTTACTGAACT
GAGCATGAATTTGGGATGGGGCCTGGGCTTGCTGGAAATTTAAGAAGGGCCCAAACTTGGTCTCATGAAGGATTGGGTGA
ATTGGTTAGATTTTGAATTAAGGATTTGACCCATGGATTAAAATTATAGCCAAATAAATTTAGAACGTAATCAAATTGAG
TTTGATTAGCAAATTCGGTTAAAATTTAAATAAAATGAATTAATATTAATTAATTAACGAGCTTCTTAATTTTAACGAAA
ATAAAATAATTAACTTAACTATGAACTAAATAATTTAAAATTATAATCATAACATAAACTAGAGTGAATTAATAAAATAA
TTACCTAAAAATGTCAAATCTTTTGGAATGATTTTCAAATATTTAAAAATATACTAATTATATAAAAACATATTTATTAT
TTAAAAATTATAGAAATGACTAAAATTACTTTAAAATAGCCTGAAAATCATTTTTTTTTATTTATAAAAAGTAACTATTC
CATATCGTTTGAAATTGAAAAAGCTTGGTGATTAATTTATATTGTGGATGTCCAAAATTGGGTGTCAACAACTATCCCTC
GTTTGACTTGGATTGATGAAAGAAATTCGAGGCAAATGAAATTGACAAATACAATTTTGACCGACCACGTCTTCGTCTTT
TAGAAAAGAATTTTGGTGCGGACTTTAAAAATTATGGCCGAACCCTGAAAATGGGTTTCCTACATATCTCAGGCTCTATG
AGAATTCAGGCCACTTGTAGTTCGATACGCTTCATTTGATGCATGATTTTGAAAGAACTCAAAAGTCATTCCGATATCAA
ATTATGAAGAGATCGAAATGCTCGAGAATAAGATTTAAGAGAGAATGTCGAAATGCAACCAAGTTTTCAACACTGATCCC
GCCTACATATCCCTCAACTTAGGGAATCAGCTGCTTGTAGTTCAACTCAATCGGTTGAAAAGAAAATCTATTATGCAAGA
TAACCTTTGGTTCTGAAAAAGTGACAAAGTAAGTCGAGTATGACATGGAGGCTTGCAACTTCTTAGCCATGAATGTGGCG
CGCTTCACACTAATAATTAAGAACTTACACGGACATAATTCCCAACACTCTTAGAACATTGTCACTCTGATTGGAAGACT
GCTTTCGGTGAAGACAAAAATTTCCGAATGCGAAATTGAAACCAGGAGACCTAAAGAAAACCCACATGCCTTCTGATAGG
GTGTGGTTTGATTGTGGCGGAAGTTGCTCCTCCGCTCGCGTCCTAAGAGTCTGACATTTCTCTTCGGGCTATGTTCCAGT
TCGCTGCTAAGAAAATTTTCCATGTTGTTGTATCTTTTTTTATATCGTTCGCACCTGTGGTTTGCTTTAAGAATTCATTC
TCTTGGGATGATCTCGGAAAAGATTGAAATAAAACTCATTAGCATAAAAATGTAATTCAAATGGGGAGATAGTGTCTTTT
ACCGTATTGACACTTAATTGACCTCCTTGAACATTGACGTCAGCTTCCTCCAGTTTGACGTAAAGAACATAAAGCTTGTA
CATTATATTAGCAATATAATCCTCAATGTACTCTTTCTTTGATGTCGAAGTAATAAAATAGACTGATGTAATATGTTGAT
AGTTCCTTTCGACGTCGTTGCTGATGACTCTCTTGATATTATTTTTATGAAAATGATGCAACCGATGTTGATTTTCTCGC
ATTGCATGGTTTCCTTTCCTGCGATGTGTGAATCTTTTCTCTTGTGATGCATGATCCTTTCTCTTGCTATGCATGAATCT
TTCTCTTGCGATGCATGACTCTTTCTCTTGCTATGCATGAATTTTTCTCTTGCTATGCATGAATTTTTCTCTTGCAATGC
ATGATTTCCTTCTCTTGCGATGCATGAATCTTTCTCTTGCAATGCATGATTTCCTTCTCTTGCGATGCATGAATCTTTGT
CTTGCGATGCATGACTTTTCTCTTGCTATGTATGAATCTTTCTTTTGCGATGTGTGACTCTTTCTCTTGCTATGCATGAA
TCCTTCTCTTGCTATGCATGACTTTCTTCTCTTGCTATGCATGAATTCTTTCTCTTTCTATACATGACTTCCTTATCTTG
TTATGCATGCTTTCCTTCTCTTGCAATGCATAACTTCCTTCTCTCTTGATATGCATGGTTATTCTCTTGCTATGCAAGAC
TTCTTTCTCTGGATATGCATGATTTCCTTTTGATGATGCCATCCCTGGTACCAAACGAAGATAATGCTTCACCGAGCAAC
ATATGTGACCTTCTGGGTGGCGGTATCATCTCAATTGACAATATGATAAAATGATCCTCGGAGTAGTGGTATCATCTCAT
TTGACAATACGATATAAATGACTCTCCAGGTAGTGGTATCATCTCGTTCGACAATACAATATAAATAACCTTCAGGGTAA
GAATATTATCATATCTGATAGTATAATGCACATAAACGTCTTCCAGATATCTTTAGTTGCTAGAAAATAATAATATTGCT
CTCTTCGTGATTTTCATTTGTTCCATCACCGAACATAGTTGTGATGTTCGTTATGAACCTTGCTTTGCTGAGAATTTGAA
TAAAATAATGTTAGCCACATTCCTAACTCTTTGGTATAAGAAGCGTAAAATTTTCCTGCATCCACAGAAAAATTGTTAGT
TTAAATTGAACTGATCTGTGTCGATCTCTTCGGTCGTCTGCTCCTTGTCTTGCTATCTCCGGTTGATTTCTCCGATCTCC
CACCTCTTGATAGATAAGATAAAATATTTTTTATGCAAAAATAATTAAAACATGAAAGGAAAGGTTTAAGGAAAATAGGT
TTTCAAAAAAGTAATATTTGGAAAAGGTCACTGCCAAGTGTCATGTCATGTCAAGCTTAATGAACGCTTTTGAATTTGAT
GTCTCGAGGTCTATCTGATTATTTGCTGGGAAGTATTCAAAGTTGTTCTAAACTTCTGATGAACCTTATTGAAATTTTTG
AGGTCATCCTAAAAAAATTTTGTCCCAGTTAATCGTCTTGGCGTATCATGAACTGTTGATGAACAAATTATGGAATTTTT
GAGATCTTCTCAAAAATTCTGTCCCAGTTGCAATTATCGATGCATTTTCAGTCTTGACTTGTTGGAGAAATTTCTATTAC
AAAGAAAATAGAAATCTTACTGGAGATATGATCGAGTCGTTGTAGCACCTATGTATCCCGTTGAGGCAGGAATCATATCA
AATGTAGTTCCCCCTCTTGAGGATTAACAAAATAGGAAATTTTACAAAAAAACCGACCGAGGCCGACATAGGCCGCCTAC
GTATCTCATTCTTGATAATTCAGGTCGAACGTAGTTCAAATACAAAAGGAAACACATTAAAAGGGGATAAAAGGCCGCCT
ACGTATCATTCTGGCGAATTCAGGTCAGACGTAGTTCAATACAGGAGGGATAAAATTCTAAACATAGCGATTACAAACAA
ATAGAACGATTACAAGGGAATGATAGAAATACAAACTGAAGCTTCACACATAATATCTCTTGACAACATTTGAGTTGATT
GGTTTTGACTATTCAGTGTCATCCATCTCCAAAAGGACCAAGGCACCTCCAGAAAACACTTTGCAAACCATGTAGGGTTC
TTGCCAATTTGGTGCAAATTTCCCTTTGTACTCATCTTGATGAGGGATGATGCGTTTGAGAACCAACTGACCGATTTCAA
ATATCCTAGCTCTTACTTTCTTATGGAAAGCACAAATAATTCTCTGTTGATACAGTTGTCCATGAAAAACAACAACCATT
CTATTCTCATCAATCAATGTTAACTGATCAATTTGCTTGTGAACCCATTCAACATCACTCAATTCAACTTCTTTGATGAT
TCTCAATGAAGGTATTTCAACTTTTGCAGGTATAACTGCTTTTGTTCCATATACTAGCAAATATGAAGTAGCTCCAACTG
ATGTTCTAACAGTCGTTCGGTAACCCAACAGAGTATACGGTAGCATCTCATGCCAACCTCTGCGATTATCAATCATTTTC
CTTAAAATCTTCTTTATGTTCTTGTTGGCGGCTTCTATAACATCATTCATTTGGGGGTGATAGGCGGTTGAGTTCCGGTG
AATAATCTTGAATTGTTCACATATCTCTCTCATCAAGTTACTGTTGAGATTCGCTCCATTATTAGTAATGATGGATTTTG
GCACTCCAAACCTACATATCAAATTGTTACGAACAAAATCAGCTACAACCTTCTTGGCCACCGACTTATATGACGCTGTT
TCCACCCACTTGGTGAAGTAGTTAAAGGCAACCAAAAAGAATATATGTCCGTTATAGGCGACTGACTCTATTGGACTAAT
GACATCCATGCCCCAAGCTACGAAAGGACAAGGCGAACTCATATCATTGAGTTCGTGAGGTGGGACTCGAATCAAATCGC
CATGCACTTGACATTTATGACATTTCTGCACAAACTTGCAGCAATCATGCTCCATAGTCATCCAGAAATAACCGGCCCAG
AGGATCTTCCTCGCCAAAGTGAGTCAATTCATGTGAGTACCACAAACTCCAGCATGTATTTGTTCCAGAAGCTTTGCAGC
TTCACTAGCATCAACACATTTGAGAAGACCTAAATCTGGAGTCCTTCTATAAAAGTTTTCCCTACTTGCAAACAAATTGA
GGGCCATACAGAGTATCGACTTCTTCTGGTTGAACGCTGCATTCTCAGGACACATCCCGGTCTCTAAATACTTCTTGATG
TCAAAATACCAAGGCAAACCATCTGGTTCCGCTTCAACATGTGAACAATGGACATGCTGCTCTTTTACCTCTTTGTCCAA
ATGATCAATATAACTTGTATCTGGATGTTTAATCATTGAGGCAATGGTGGCAAGAGCATCGTCAACTCATTATGTGTCCT
GGGAGTGTGTCTGAACTCGATCTTGCAGAATCTTTTGCACAACTTCTGTATATATTGCACATATGGTGTGATATTTTGGT
TCTTCACGGCCCATTCTCCTTGAACTTGATGAATCAGCAAGTCTGAGTCTCCAATAACCAAAAGCTCATGAACATTCATG
TTGATGGCCATCTTTAAACCAAGGATACAAGCATCGTATTCTGCCATGCTGTTCGTGCAATCAAATCGGAGTTTAGCTGC
TATAGGATAGTGCTGACCAGATTATGATACTAAGACTGCTCCGATACCACTTCCTTGGTGATTCGCCGCTCCATCAAAGA
ACACTCTCCAACCAGGGTACACTTCAGAAATATCTTCACCCACAAATGCTACTTCTTCGTCGGGAAAATAAGTTTTGAGT
AGTTCGTACTCTTCATCAACCGGATTCTCCGCAAGATGATCAGCTAAGGCTTGTGCTTTTATCGTTTTCTGGGTCACATA
CACAATGTCAAATTCACTCAAAAGCATTTGCCATTTAGCCAACTTCCCGGTCGGCATTGCTTTTTGGAAAATATACTTCA
ACGAATCCATTCTGGAAATGAGCTATGTGGTATAAGAAGACAAATAATTTCTCAACTTCTGAGCAATCCAGGTCAAAACA
CAACATGTCCTCTCCAAAAGAGTGTAACGAGCCTCATATAGAGTGAATTTCTTGCTCAGGTAATAGATGGCTCGCTCCTT
CTTCCCAGTTTCGTCATGTTGACCAAGCACGCATTCGAATGCGTTATCCGAGATAGACAAATACAGTAACAATGGATTTC
CTTCCCGTGGAGGAACTAACACCGGTGGATTGGACAAATAGTTCTTGATGGCAACAAAAGCAGTTTCACATTCTCCGGTT
CACTTGGTTAAGGCATATTTTTTCAACAGCCTAAAGATGGGCTTATACACCACGGTAGATTGAGCTATGAACCGGCTCAT
GTGTTGACACCCAATTTTGGCCAAACATTTTTCAAAATTCGTAACTTTTAAATTTTATTTATTTAATAGTTCAAAATAAT
TTTTTTTTATAATTTTAAATAAATTTATCGATAACTATCCTTATTTATCAAAATTTAGGATTTTTTATCAATTAATTTTA
AAATTACATTTTTACATATCATTAGTTACGTTCATTATATTTTTATATATATATATTCATGTTATTTGTTACATTCATTA
ATATTCATTTCGATATTTTGCACATCCTAAAAATTCATTCAAATACAAATAATATTTCATACACAGATATTTTATTAACC
GATAATTTTGACCCACGATTTTAAAATAATGGTATTGTAGTTTTCAACTCCCTATATAAAGAATAGTTTGTCTATTAGGT
TAAAGGTGGGGGGTAAATTATTTTTTAGGAGGGAAGAATTTTCAAAAAGGAAAACCCTAAATTTTGTTCCTTTCCTCCTC
TCAAAGAAGAGCAGCCGCACCCCTCTCTTCTCATACAACAGCTCTCTAACCACCACAAGAACAACGCTATTTCTGGCAAA
ACCAAACCTGAACCACCGCTCGTTTCCCTATCACCTTCGCCATTTCCGGTGAAATCGAAACCCCCTAAACCCAGCAAACA
ACAACGGCTAAACCTCTCCGACGAACTCCAAAGCTCTACTCCAGCCTTCTTCCTCCAGCAACCAGCGCACCGAACAAGCA
TTCAAAACCCCCATTTTTTTCTACCCACTTCTTCTCCAAACCAGACCCATAAATAAGTTATCAGTGAGCTCAAAGCTCTG
TTAAACAACGAGCTCGTGAGGAACCAGAGACAGCCAAGCGAGTTACAAGCTCCGACGAAGCACCAAATATGACCAGATCC
GGCCGGGATACTCCATTTCCGGTGAGGTTTAAGCTTTCACTTCCAAATCTAACTGAAATAAAAATGTTGTTTTACTTAGT
TTTGTTCTTTTTTATTGCTATGTTTTTTTGTTGCATTTCAGGTGACTCATTTTGTTCGTTTCAAATTTGGTTGCAGGGGC
TCAAACTCCGATCATTTTCATTTTTTGTGCTAATGATTTCCAGCGGATTTCTTTTTGTTTCAACTTATTATGTATCTATT
TTCTTAAGTTCATTATTAGTGGTTCATAACTTTAAATGTTTTCTTATTTTATTTTGTCTATTACGTTGTTGTCTGTCCAT
TTGAGCTTTTTATATTTACTTTATGATTGTTTCTTTATTTTAATCTAATGTCTTGTTTTATTTAGATTTGATTTATGTAT
TTCTCTAAAATTTCACATGGAGTCGTTTTGGTTTATATGTATTCGTGTTGATAATTGCTTAATTAGTTGCTAAATTTGTT
ATATGTTTGATAGATTAGTATTCTTGTGTTTATGATGTTATAATGTTTAATGTTGGTTAATTTTCTTTTCTTTCCTACTG
CATCATGTTTCTTCTTTATCCATTTGTTGTTGTTGTTTTTATTATTATTATTATTTTATTAGTTCTTTTATGTTTGGCCC
TTTTTTAATTGGTTGGGATGATGGCATAAATTTTGAGAGATTTATTGATATCATTTGGTTATTGTTCGCATGTTAGTGCA
TGATTTCGTCTTATCTTTAGTTAGTTTTTGTGTGATTTTATGTTTGAAAAGTATTATTGTTAAAATGGCCAATGAAAAAA
TCTCTCCGTCGATTTTTGAGGCCTCCACATTTTAAAAGACGGAAATTTAGTTTAAGATTATATATTTTGTATGTTAAAAT
GGCTAATGAAGAAATTACCGTCGATTTCCAAAGCCTCCCATTTCAATAAGACGGATTTTTATTTTGAATTTATTATTTAA
TTCATTTATTTTTATAAGTATTTATCTACCACTAACACTTTTACTAAGTGTCTTTATAGGTACTCGGAGTTGCTTCCCAT
TGAAACTATTAAAACAAAGTTCGAACAATATTTTGATTTATTATTGTGCATATTATTGACGTTAAGCAAATCTAGCTTTT
TTTCTTATTATTATTTTATTTGTTTATTATATTTTTATATTTGTTTTTATCTCCTCAAATTTGAAAAAAAAAATGAATTT
AGTCGGGACCCACATTTGTGGATTTCGAAGGATGCCTTACCCCTTCCCTTCGAAATAACTTGAACCCCTTACCTAGAATC
TTGGTTTCGTAGATCTCTTAATGGTTTCCTAGATTTTTTCTAAAATTAGGTGACGACTTCTCTAAAATTCGTTTTTTCTT
AAAATTATTTTAAAATTGAATCGATTGATTATATTTTGAGTCACCGCGACGTTTCACCCTATTCGAATAGAGTAGGGATG
TAAACATCATGTAGTTCAACCTTCCCAGGAAACTCATCACCTCTTTCTTGGTCTTCGGATAAGGTAACTCTTGAATCGCT
TTAATTTTAGAAGGGTCAAGCTCAATGCCCCTTCTACTGACTATAAACCTCAATAACTTGCCAGCTGGCACTCCAAAAGC
ACATTTGGCGGGATTAACTTCAAATTGTATCGGCGTAGATAATCAAAGAATTTCCACAAGTGAGTTAAGTGATCCGAACT
CTCTCGGGATTTAATTATGATATCATCTACATACATCTCAATCTCCTTATGAATCATGTCATGAAAAATGGTTGTCATAG
CCCTCATATAAGTAGCACCGATATTCTTGAGACCAAATGGCATCACCCGATAATGCTATACACCACAAGGCGTAATGAAA
ATTGTCTTTTCTACATCTTCTTCATCCATCAGGATCTGGTGGTAACCCGCATAACAATCCACAAATGACTGCATCTCATG
CTTAGCACAGTTATCAATGAGAATATGGATGTTTGGCAATGGAAAATTATCTTTCGGGCTTGGTTTGTTGAGATCTCTGT
GGTCAACACAAATTCTGATCTTTTTGTCTTTCTTCGCAACCGGAACAACGTTAGCTAATCAAGTCGGATATTGCGTCACT
TCCACTATTTGAGACTCGATCTGTTTGGTAATCTCCTCTTTGATCTTCAAACTCAACTCAGGCTTAAATTTTCGAGTCTT
TTGTTTTACTGGACTGAATTCTGGATTGATCGGCAACTTATAGGACACCATATTTGTACTCAGCCCTGGCATATCTCTGT
CAAATCAGGCAAATACATCAATGTATTCTCTAAGCAAATGAACCAGGTCCCTTCTTTGAGCTTTTTTCAGATGGACACTG
ATTCTTACTTCTTTGACACACTCCTCATCTCCGAAATTCACATTCTCAGTTTCTTCTAAGTTTGGCTTGTGTTGATTTTC
AAATTGTCGGAATTCTTCAGCAACATGTTCAGGTACCTCATTTTCTTCTTCATATTCTTCGCATTCATCATCACCTGCCT
CATTTTGTTCATTCAGCTCGTGACATGACATTGGCAGGTTTTAAATTATAATTACTAAAATCATAGGCAAACAAAGTTAG
GAAAGTAAACGTAAACAGATAAGTAAAATAAATAGGATTTTGATAAGAGAGGCTTTTCATGTAAGTTGAAAAAATTAGGA
ACAAACTATGGCCATGATCAAGGGTCATATAGCCTTTTCAAAACATCATGAGGTAATTCAAAGACTTAAAACACATAAAA
TTTGCATAAAAGGTAGGTCCCGGACCTCTTCCAGTCTACCACCGATTTTCACAACAAACAAAAACACATGTCTTTTCTAC
CAAGATGCATGGGGAATTAGGAGCGGTATGGAAGTGCAATTCTGCAACTGCTCTTCTGGCTCAGCATCGCGGATTCCTAA
GATCCTAGGTTCATCCTCGATGATTGCATCAACTTCTTCGAACAGGCCCCAGATTCCTTCCCCCAAGACCATCATCCATG
ACATATTCTCACACTGGGAATGACTGGTACAAATGAGGCATTTGTCTGGAAAACATCCAATCAACACTATTGTTCATCAC
CTCCGTTTCTCAGCATCTGTGGGGACATACCCCAAACCAAACTTTGCCCCTCTGGCAGGAACTTGCATAGGCTCGGTAAT
TTCTTGACAACGTTTCCCCAATCCAAAACCTGGTTCGAAGCATGACAGTAGCAATCATCTTGTACACAACAGTCATAGGA
GGTTGCGGAGCCAAATCATCACCGGTGGTATTTACCAATTCCACTATGTAAAAATTACAACCTCGGGAGACCTCACCAAC
GATCGACGCATACCCATCGAAATGACTCCCCTCACTATGAATGACCAATTCCTGGTCCTTACAAATAAATTTTATCAGTT
GGTGAAGAGTAGAGGGCACCACCTCATCCATGTGGATAAACGGTCTTCCCAGAAGCAGATTATAACTGGTGTTGATATCC
AACACCTGGAACTCCACGTTAAACTCTGCGGGATCCATCTCAATTACCAAGTTTACTGCATCCAAAGTGTCTTTTTGCTC
TCCATTGAAAGTTCTCACATTGACCTGATTCTGGTGAACCTTTCCCTAGTCAGAATTTAGTTGTTTTAGAGTGGCAACTG
GGAAAATGTTGAGAGTAAACCCGTCATCGACCAAAACACGATTTACAATCTTGTCTCAACATTTAATGGTGACGTGCAAA
GCCTTGTTGTGCATCCTGCCTTCAAAGGGTAGCTCTTCGTCACAAAAATTGATGTGGTGTTCTCAAACGACTTAGCTTAT
CATGGCCGCCAACTTGTCATTGTTGGTACCCACGGGCACATAAGTGTCATCTATTGCCCTCATCAGAGCCTGCCTATGCA
ATTGCGAACTCATCAACAAAGCCCAGACAGAAATCTGCGCTGGCGTCTTCTCCAAATGTTTGACGATCGAGTAATCCTTC
GGCTACATTTTCCTCCAAAACTCCTCCGCTTTAGCTTCACTAATTTGCCTTTTAGACTGATCCTTCTTTTCCACTCCCTG
GGCTAACTCTTTTGATGTATAACATCTGCCGGACTTAGTCATACCCTGGGTAACGGCCGCTTCAATCACAAACTTGTGTC
GGGAGGGAATTTCTCTTGGCACTAAGGCAACAGCCTTCTGAGGTGTCATTATTATAAATTCCTTCTTCTCCTTTATGGAC
AATGCAACCACAACCTTCTAGAGATTATTTGGCCCAACTGAGACAATCACTTTTGCCGTACACCATTCCTCCTCTGTCTC
TATTATGTTGATATTGATGCCTACATGGTTCGGAAGAGGATTGCTGTTGACATTAGGTGCAGCAGTCTGGAGCGTGACCA
CTTCTGGTTAATCAAATCCTGGATTTTGTGCTTCAACTTGATACAGTCTTCGGTATCATGTACAACACTGTTGGAATGAT
ACACACATTTTTTGTCAGGTCTGTAAAACCTAGAACTGGTATCGACAGGCTTGGGTTCGACTGGATGCATAAAACCTGCC
GCAGTTAGCCGTTTAAACAACTGTGTTCGACTCTCAACGAGAGGAGTAAATTTTTGGACTGGTTTTTTCTCAAATCTTGG
ACGGGAATCGTAGTTGATAATTTGTGGTGTTTGGACGAGGAGCTTGGTATTTGGGATATGAATTAGTTGGGTAATTTAGT
TGTAGAGCTTGGTAAGTGGAAGGGTTATTTTGGTAGTGTGGAGGTGGGGTTTGATACATGTGGGGAGGGGTTTGGTAGTT
TGACTGGACATTCTCGTAGTTTGGGGCTGCATTGCGGTAGGGAGAAGGTGGAGTCTGGTATATTAAAAGAGGGGTTTGAT
AAACGGAAAGAGTATTCTAGTAAACAGGAGGGGGGTATTTTAGTAACTGGGGGGAGGGATATTTTGGTAACTAGGGGGAG
GGGTTTGATAATCAACCTGTACAAAACAAGTCAGGTGTGAACTCTGTAAAGGTCGAGAACGACCTTGGTACGATGAAAAT
TTTCTTGAGGGTTTCTTTCCCTCAGATGCATAAGAGATAGAAGACACGTCTTCCCTCTTCTTCTTTAACAGTCCCGAAGA
TCCGGGCGAGGCAGCAACACGGGCAATCTTCCCGGTTCTTAATCCATCTTCAATAGTCTTACCTACTTTGACTCTCTCAG
CAAACTTTGCTCCAACGAGCAACTTGTACCTATCATAATATTCGGGATCTTGAAGCCGCACAAATACTTCAACGATTTCT
TTCTCAAACATAGCAGGCCAAACCCTAGCCGCCTTCTTTCTCCATCGGTATGCGAATTCTCTAGAACTCTCAGTTGATTT
TTGCTTCATCTTCTCTAAGGAATAACGATCAGAAACGATCCATACATTGTACACGAATTGTTCGATAAAGTCTTTAGCTA
GAGCATTCCAGCTATGCCATTGTCTCGTTTCCTGAGATGTAAACCACTCCAGGGCTTCTCCACTGAGACTTCGGCTAAAA
AGCCGCATTAATAAAGTTTCATCTCTTCCGAACCCCACGAGCTGGTCACAGTAGGCCCTCAGGTGCGCTAAAGGGTTCCC
TATTTCTCCAAAAACGTCTAATTTTGGTACATTGAACCCTTCTGGGAGGTCCAAATTTGGATGAATGCATAAATCCTCAT
GACTCAAATCGGAGACTTCAGGAATACACCGTAACTCTTTCATGGCCTTTCGAATTTCTTCCTTCATATCCAGCTTAGTG
GCCTCTTCCTTTGACCTCCACTCTCTCTCTCGCTCCTCATAGTGATCGAGCTCAGAACCATTGGCGTTATGCACATTGAG
GATCAGGATTTGGAAAGTGGCATTTTGTGGTAGGGGTGGAGAATTGGAGGGACTCTGGGCATTTTGAGGAACTTGATAGT
TTTGAGGGAAATTCTAGGGGCTAGTATACTGATTTTGGTGATAGAGGGAAGTTTTCGGGTTGTTAACGTTTTGGTTTTGA
GGGGGTGGACCAGTTTGGTGGTTGGCATTGTGGGGAGGAAGTGGCGCTTGGAGGTTGGTATTTTGAGGAGGGGGTGGTGT
CTGATAAGAGGCGTAGGCATAATGGGGATTTTGTGTGGTTAGGTCGATGATTGAGGGGTTATGAGCAGCACTGGATGGTG
GGTTTTGTGCTTGCTCCACGTTTGAAGGAGAAAAGTGAAGTGGAGGCCTTCCGTCTGCTGGAGCATTGAAAGCAAAACAC
AGATTAGGTAAATATATCCTTATCTACGTTTCGACCCTCATCTCGGTAATCTGTTGCATCAACTGCATGATTCACTCATT
CTGATCGGCGATGACGGGCTGAGCCACAGCAACATCTGTTAAGCCAGTATCCTCAACATTATCGCCTATTGTTGACTTTC
CCTTCCGAGAATTCTGACCAGGGAAGGAATCTTTGGGAGCTTTTGATCTTGTAAAATAAGGGTGTTCAGCCAGCTTATCA
ACACAGATCAGTTCTAACTACCTATAGAGGAAAACAACTCAAAGGCAAATAAGTTAGTTTATGTCGATGATAATTAATAC
AAAATATCACGCACAGTACTGTAAACACAAGAGTTGCTTCATTTGAAGATAAACTAACCCACATATAGAGAAATGACTAA
ATATACAGGAATTTGTCTATTTAATTTTAAGTGTGATGAATCAGAAATGTCGACTTGAGTCGAGACAAAGTCGATTGTAT
CTTTCATTGTCGTGCTTCTGATTTTTAATTGAGATGTAACTCTAATTTTTGTGTAAGAGTTGAAAAAGATAAAACTTCTC
AAAAATGGGGACTGAGCCTTAAAGGCTGCCTACGTATCTCACGTGAGAGAATTTAGGCCCTACGTAGTTGACTAACTTGA
ATCTTTTTCAATTTGAGACGATGAATCTTTTTCTGATATGAGAGTAATAATTTGAAAAATGAAGTTCGAATTTTGTTAGG
AAACTAAAGACTCGAAGAGTATTTGTGCGCACTTTTGATAGTGACTTGATATTTGTGCTTAAAGGGTTTTAGAAAATATA
TTTTTCCCGAGAATGAGTAGGCTAGAACATCTTCAAATAAAATAACATATCCACACAAGCAGTTATAATACAAAAACAGA
TATTGCGCCTTCTAAACAAATATGTGACCCTTTTGTGCCAAGGGTAAACCTAGCGATTTGAAGGATGTATAACGTCGTTT
GAAACATTTCATTCCTCCCAAAACCCAAATTTATACAAGTTTTACGAATAAACTAAATGGGGATACATAATAGGGGAAAT
GGGATACAAAATATTAGTCCCGCGCAGGGGCACAATCCTAATCTATGCTTCCAAGGAAAGATCCTCTGTTCTTGATTTTT
TGTCATCTTCGAATGTCCACGCTTTTGGATGCTATGATAACTTGATCTTTCTTCGATTCGAACAAACGATTAAAACTCTA
CCCAAGAGACAATAGTTTGTCAAATGGCGTATACGTCCTTCAAATTTAAATACATAAGTATGATCATCTATTTAGGTTGT
GGGTCGTTGCGGTCTCTCTAATGGACCCAACACGCCCTGGGTGTTGGGTCATCTTAGGATAATGCGCTAAATTTCGGGAT
TGAGTCTGGCTCTACCAAGTCTGACTACTTGGGTTGGGACAGTTAACGACTGTTGACTATCCAGTAGCCAATTACATTCG
CCAGGGTGTCCCGAGAACAATTTGGTAAGCGAACGACTGCGGTCCGCAAAATCGTCCTTTAAGTGAGAAATTAAAAAAAA
GTCGTTTGATGGAATTGATGATATGCATGCAATGACAGTTTAATATCACAATTTAAGAAAATAAGACACACAAAAGGCAA
AACAATTCAACAAATAGTAGCAAATAATCAAAAAGGGTCAAATCACTATAGTTAGAACCTAATTAAATCCCCAGCAGAGT
CGCGATTTCTGTTATGTCGTAATTTTACTATCTTTAGAAAAATCAGTTTTTTGGAATGTTCTAAATATAAAACAATTTGA
GAAAAATACTGAGAAAAGAGTCGCCACTTAATTTTTTAAAGAAACTAAGAAAACTTATAATTTAAAAAGAATCTAACATA
TTAAGTCTTTAAAAATTTAGAGAAAATGGATAAGATGTTCTTATTTACGCTTCAAGAAGGTTTTTTAAGGCATTTGAAGC
GTTCGCTAACGTGCGGTTATCCTACGACTTGACCAAAAATATTTTTTTGACTTTTTTTTTTAAAGATGATTTAATATAAA
AATAATAATTTACAATATTTGGTTAACTTTGAGAAAAAATAGTTAAATAAGCGCACATTTTATTTCATTTTATTATTTAG
AGAAAGGGATCCAAAATGAAATATTTGACTCGAAATACAAGTGATTAGAATATTAATAAAACTAGACTAATTAGAATTTA
TTTAATTCATTTTGAAATAATAATTTAAACACATTTAATAAATTAAAGCATGAAAATCATTTTAAATTAATTGACTAACC
TTTTTGAGAAAATGACTAAGTAAGTATTTTTTTTAATTAATTGAAAAGGTTTTGACTAGAATTTTTAAAGTTTATTTGAG
AAAAATGCTTAAATTCAAAAACAATTTTAAAATGAGTAAAATGTGATTAAGTGAAAAACATTAAGTAACTTCTCTTTTTA
AGAACCAAAGGTTTAACTTAATTGAAGATATAAATTTCTGACCAATATACTTGATTAATGAAATAAATGAATACAAAAAA
AAACATGAAATGTATTAAAATTAAACTTCCTAACTAAACAAAAATTATCATTTTAAACACATTTATATTTAACTCTTACT
ATTCACTATTTAAACTTTAAGAACTTAACAACTATAAGGAAAATATCTAAGTTAATGGGCAAGAAAAATCCAACTCACTG
AAAAACTAAACTAACTACACATTTTAAAAGCTCATTACATCCGGTAGCATTCCAAATCAGTGAACGAAAGTATATGACAA
CCAACCTAAAGGAAACATGAAAGTTATGGAACACATTAACGAATGCAATAACGACTAATCAAATTTGAACTCGAGAGCAT
ATTTATTTATTGATTATTAGCCACATATCACGACTACAAAGAAAAACAACCAAAATACAAGTAACTAGTGAAAGAGAACA
GGTTTATAGAACTAACACATTCAACATTGAAACTGAACCAAAATCGCTCATCTCAAGCAAACTCAAACACTGAATACAAC
TAACAATAAGATGAGGCATTATAAGTCACTAATTAACAATTGAAATATGGAAGAAATTTACTACTGGAACAGTGACAAAA
CAAAACACACATCATCTGAAGGGATAGAAAGAGAATATTACCTTTTTCGGTGCAGCGATACTAGAACGAAGAGAAGAGCG
ATTTCACCACTCTTTTCGAATACTAAAGGCAAGCTAAGAAAATCCGAGCGACGATCTTCTCGGAACTTAGAATCAGAAGA
CTAGATATAAAAAATTTAAGTGTAGCAGTGACTATTGCTTCAGAAACAAACTAAAAAAAACCTTTCTCTTTGCTCGCTTC
TCCCCCCTTCAACGAGGGGTAAGGGGTGGTTTATATATAGGAAAACTAGGGCCGATTAGGGGGGAAATTGGTGAAATTTT
GAATTTGAAATTAGGATTTCTTTGCTCCTCTTTCAAGACAACAGTGGAAGTGATTTGCAAATCTTTGAAAAAAGGGGTAA
AGGGACGTGAGGGTGGTTGAACGCTGCAAGCGAGGAGGACGAGGTCTTTTCTCCGGATTTGCCGGATTGATGCGACTAGT
CGCTGTGCTGGATTTTGGTTGGCTGCCCGTTCAAGCGTTGTTGGGTTCTCGCTTGAAGAAGAAGAAGACGGTGTCGGGTC
GATGTTGTACGTATGTTGTATGTCTTAATTTGATTGAATTGTGTTTCTTTGAAGAAGAGTTGGGTCAGGTCTATAGGGGA
AAAGGGATGGGTTACTGAACTGAGCAGAAATTTGGGATAGGGCCTAGGCTTCCTGGAAATTTAAGAAGGGCCCAAACTTG
GTCTCATGAAGGATTGAGTGAATTTGTTAGATTTTGAATTGAGGATTTGGCCCATGGATTAAAATTATAGCCAAATGAAT
TTAGAACGTAATCAAATTGAGTTTGATTAGCAAATTCGGCTAAAATTTAAATAAAATAAAATAATATTAATTAATTAACA
AGCTTCTTAATTTTACCGAAAATAAAATAATTAACTTAACTATGAACTAAATAATTTAAAATTATAATCATAACATAAAC
TAGAGTGAATTAATAAAATAATTACCTAAAAATGTCAAATCTTTTGGAATGATTTTCAAATATTTATAAAATATACTAAT
TATATAAAAACATATTTATTATTTAAAAATTATAGAAATGACTAAAATTACTATAAAATAGCCTGAAAAGCATTTTTAAT
CTTTTATAAAAAAAATTAACTATTCCAAATCGTTTGAAATTGAAGAAGCTCGATGAATAATTTATATTGTGGAGGTCTAA
AATTGGGTGTCAACAACAAGAACAAACATACATCACACAATCATAGAATCACAACCATCACCTACCTCGAATCCAAGCTT
GAATCCCCTATGGCACTTGAATCTTCCCTTTTCACATTCTTTTCGCTTGTTCTAGGTCTACAAATTAAACAACAATTTAT
ATGCATGGATCAATAATCAAAGGTCGAATTATCCGGATTATAACAAATCCAATAACCCTAGACCAAACTCAAGATCCTAA
TACCCAATTTAGGGCTTTTTTCACCATAGAATCTATAACAAAACCCTCCCCGTCCATCAATATTCACCCATTCTATTACG
TTCTACGGATCGAAAAATGGATTCGGGGAGTGAAAAGCTTACCTTAAGCCTCAAGAATGGTGAAAAATGAGTAAGAGTTG
CCTAGGGGACTCGTTCCTTAGCTCAAAAAATTGAAAAGTGCATAATGAGGTCGTTTAGGGGTTTATTAACGACTTTAATT
TGCGTCGGGCCCACCACAACGGCCACCACCCAGCCAAAGCGGCAAAACCTAGCGCCAAAGCGACATTCTCGAGACAGAGT
TATTTCAAGAATTTCAAAATTCTCATTTCACAACACACTTCTAATGCACGACGCCCAGTAAATACCCTTTATGCTAAGAT
CGATTCCGGCAGCTCTACTCGCCCGAATTCAATTCCGTAAAGTCGTACAAATTCCTTAACGAGTTATCTAACTACTCATG
TAATCAAATCATAAATGATTCACCCGATTGTTACCAGATTTCTCTACACCTTAAAGACTCCGATTTTGTCCAAATCTGAA
CTAGGCTAGGAAATTTCAAGTTACTACGAATTATTTTTTTACCCCCATTCTTTCTCTATTGACTTTTCCATAACGACGAA
AATCAGGTCTTTACAATAGATACCAATTTACCCATCACTTGTCCCCGAGTGATCAACTAGGAAAGACTGATTAAGGTAAG
GGTAGAGTAGTATATGAATCGTCAATTACTGGGGATACTTGTATCGCATGCCCTTCTTACAGAATCTTATTACCCCTAAG
GGTTTCACATCTTCAACCTCAAACCAACCAATTGAGTACCTACACCTCCTCCCTTACAATGCCTCAATGAATTCATCTCA
ACACTCAAGTGATAAATATTGTTGTATGTAAACTTAACTAACAACAAAACGATTCCCAACAACCACCAAAGTTGATCGTA
CACACCTCTACCACATGTTATCAAGGATCTTAACACAAACATCAGGACGAATCCTTTCTCACATAAACATGATAAAATTC
TAAATCAATTCTCGCTACAATTAGAAGTGAACCTGAACAAACCAACACACATTCATAATACCTAACAAATCATAGTTCTT
AACATCTCCATCCCACAACATAAATTCCCATGAGCTTAAGTTATAACAATTTTGATCTTTAGAATTCAGATACTCATCGA
GGGATATGTCCAAGCATACAATCCCTCCAACAGCACTATCGAAATGTTAGATTTAGTAATTATAGATTACCTCTTAAGAA
CAGTAGAATTGGATTCAATGATCCCCACATTCAACCACACATAATCCATACATGACCTTGACGACAAGATGAAATATTAG
ATTGTCGGACAACCATAAATACGCAGGGTAGCTCTTCTACAAATTCTCATAAGCAAGGTGGTACATGTAGAATCACTAAA
ATACTTTAACTGCTCCAAGACAACACCAATTATGTCATTCGAAATAACCAAATCTTCCCAATCTTCCCACTCAACCAAAA
GAGCGTCGCAGGATTCGTAAACTTGATCCACCACTAGAGATTCACCCACAACATGAAAAACACGTGTGACATAGCTAGTT
CATCACACTCACAACCATGTACAAAACAAAATAGATGGTCACATAAGAATTTATCGAATAACATGAAAGGTTTTCCTTGG
AAGAGTCGATACTAGCTATTTCCATTCACTTGACTCAACATATTCTTCACATCCTTCGACTAAAGCCAACACTCTTAATA
CTAACAACCATCGTAACCACTCCGGCCATTGACCTTACTTTAAACCAACACTTTTTAAATGAAAATCTTTCTTAGGTACT
TTAACAATCAACAGTAATCAACTTTACAACTCAACCCAGGTGTAAGTCCTTTCAAATGTTCAATATCGAATACAACAGAT
CATTCCTCACCTTGCCAATTCATACCTTGACAAAATATATCACCACGAATATAGACTCAGAATGAAAATTTTGAATTGTA
ATTTCCACCATATAACACAATCCCTTTCTCTATCAACATTAGCTTGTACCTTGAAGATTCTTATGAATTCATAGATCTTT
ACTTATCATTGATCGCATCTCCATCGATCTTACAATATCCTTCGCTAAAATTCAATCATACTCATTACTAAACTCAAAAC
AAAAACAAAGCACTTATCATCACACTCGAGCTAATGTCTGTACACTCTTTTCTTAAGTCTTTTGCGATAGTTTTTAACCA
ATCCGACACACTTGTGACACTATTACCATAGCCACAACAAAACAAATGAAATCACGCGTCTTTGAACCCAATTATCTACT
CCTCTAAATATAACTCTTTAGCCTTAAGAATCAAATAAAATATTCTTGCTCTAGCCTCTCTCTAAAGGTTGTACTACATT
CTACTATATTTTCCTTCATTATAACTCTAGCTCTTTAATTTCTATTCGAATGGTGTCCCACCATCTCTTAAAACTTTCCA
TACAACCACGTTACTCACCAAATTTTAGAAAACCACAACGTTTAGATAATCGCAAGTCGCAATTACTATACAAAAATTCG
CTTAACCAACAATTCTATTATATAGTTGCCTCCCGTCACAATCCATCACAAACTCTTATTACCGTTAGGCTCAGTCAGTC
TTGATTATCACTACGAAGCTAACATTTCACCAACACGACACCTCAAATTCAGGTAAACTTATTAAACTTAAAAGACTTAC
CCAATTTATACACACTCTCTTACTAAAATACTTTAATTTCCTTCACCCAAGTATACTCATTGGGACCTTCCTTATCCATA
AGCTTGTCATTCCGGTATCAATCCACTCATTTATGACTTAAGATAAAATCACCAGTCCTCATACTACCCTCATTTTTTTA
ACAAACAAGACAGGAGCACCTAACGGGAAAACACTAGGACGGATGAAACCTTTATCAAGAAGCCCTTGGATTTGAGCTTT
GAGCTCTCTCAATTCTAACACCACAGGAATAAACTCAATAGAGGGGGATTCGACCTCAGCATCCCGAATATGAGGTCAAT
TACGTCAAACAATCTTTCCCCACCAGTTTCCTACCCCGCACGAAAGATATGACCTTAGCTAACTTAGGCTTGTACCCCCT
TCCCACACTAACCTTTCCCTAACGGGAATCTCTAGAGTTACCGACTTAGTATTACGATTAAGCCCGATTTAATAGGGGGA
CAACCAAGTCATACCTAAGATTATATCAAGTCAGTCATATCCAGCATAACCAAATCAATCCAAATCTGAAAATACATAAA
AACAACAGGACAAACACTGATATACAAGGATGACTATGACTGACTCTTCAATTGAGGTAGAAACATGGATGAGGGCATCA
AGTATATCACAAACCACATCAAATTCCAAGGCAATTGAACTGACACGTACGAATAAGAATAACCCATATCACACAAAATA
ATATCTATATGGGCATAGACAAGAGTAACACTAGTGACCACTACATCACACCTCAACTTGGTTTCGCCTAGAAAAGCATA
TAACTGAGCCTTATCATCTTGACAGGAAACCTCATTGCCTGTTTGCACTACTTATTTACATGCATTACCATTTCCCCAGC
CTCCACGGGCTCATTGATTCACTCCTCATATGCCCAGGTTCTCCACAATTTAACACACTTTACAACTTATATTCGATTGT
TGAACAATGAATTAGATCGCGAAGGTTAGTTCGGGTACGATTCGGGGTCCATAATTAGACTAAAAAAATAGGAGAGACAG
GGCTGAGATTCTGTTTCGCCCTGTCCCGCACTGGTGGCCTCTCCTTGGCGGGAAAAGTCCCACCCCAGCTGCTAAAACGG
AAACAGAACCCCTGCCAATAATTTCTGGGGTTCCTCATCTTTTCTAAATTCCCTAAAGGTTCCAGCTACAACACATACAT
CTTTATGAGTAATCCCCTTAGCTAGGATAGTCAAAGTCTACCCCGAGTCAATCTCAACGATACCCAACCAATTCATTCTT
GTCAATTCAGCACCACAACCCACAAATCCCTAGGATACATCCAGACACTCACACAATCCTTAGTCAGGATCTTTCTTTCA
CAACGAATTTCACGATACTCAAGTATTTACAACTTGCATAACTTCAACGACCAGGCCAACATATTGTACATATCAAAATT
CAGACACACATTTATTGTGCACATAATCACCTCATCATATTGAAGCAATTACAACTTCACATTCACAGATTAATTCAGAC
CACCAGAAGCACACATTCAAAGTTTCCAAGATACAACTTACAGAAAAGTCCAAATTCTTAATTAATTATTTCGCTCCATG
GATGATCAGGAACCAGTTGGAACCTACTCAGTTTCCAATTTGCTTTGCTTGTGGCCCCTCAGTCATGACCACGACGTCTA
GTTCACTTCGTTGAGATACCAATTGGAATCGGGAGATACCAATTGGACTCAACTCATACCACAAGCGATAATAGTAGCTA
GCGAGCCCCACAAAACTGCTAATTTCAATCATAGAACTTGGTCGAACTCAATTCTTAACCGCCTCAATCTTTAATTGATG
GTAACTAGACCTTAAATCAATCTTAGAGGAAACTGATGCACCTTGCAACTGATCATAAAGATCATCTATCCGAGGCAGTG
GATACTTATTCCAAATGGCGACTCTATTCGATTTTCAGTAATCTATACACATCCTCTCTAGCTAGTGATAGTGTTACCAT
TTTTGTTTCCCTAGTTCGGACCATAGAGTAAAGGAGGAAAGAAACCAATTTGTATCACCCAGATACCAATTGGATTCAAG
TCATAGCACGAAGGAGTAGAAAAAAGTGAGTTTTTCCTAAAGTCCTATAGCCTCTCAAAGAAAAGTATGGACGTCTTTGT
ACCGTTACGCAAGACTCTACTAGACTCGTTTTGGTACAATGAGATCAACGAACCTAGGGCTCTGATACCAACTTTGTCAT
GATCCAGACCGTCGTGATTGGCACCCACACTAACCATCTGGTGGGAGAACCACTACTACAACCCAAACCAAGCAATCAAT
CTAAAAACTAAGGCATATAAGTCAAATACTAAGGAAAGAAAATAGAGTTTTCATAAACTCTAACAAAAGTTCAACAATAA
CTAACAAATGCAGAATAATTAACCTCGAACTTGAAAGTCAATATACCAAAACTCTACTAACGACAAGTCTAAGAACAAGG
GGTACAACCCCGAAACTAAACAACACCTTAAACAAAAAGTCTGAGTCCGAAAAGAGTGGACTTAAACAAGGAAGATCCAT
GGCAGCCTGAAAGAACTGGCTCACCCTTGAATCCAGTCATGCTCATAGTCACCTAGTTGGGGTCTATCAATAGCCACCTG
AAGATGCCCTGTACTCAACAAAGAAAGAACAAGTGTAGTATCAATATACAACCACCGTGTACTGGTAGGATCACGCGGCT
ATTCCACTAAGTGTAACATACATTAATCAATACAATAATATAATCACATGCACATATCGAACATATACAATATCATCAAC
ATATACGATCAATGAACAACTTCACGATTCTCACATATCACAGTTATATCAATTTAGAGCAACGTACCGTCTTCCAATAT
CAATCATCATTAGATATGAACGAACTCATCACAAGTAGATACAAAACACAATTCAATGGTTCTCTCATGGAACCCAATTC
AATGGTCCTCTCATGGAACCCAAACCCAAACAGTTATCATGCCGGAACGTGGCAGTCTGATCCCATATTTATGTCGGAAC
ATGGCAATTCGATCCAAGTTAGTTATGCCGAAACGTGACAGCCGATCCCATGTTTATGCCGGAACGTGGCAATCCGATCC
AAGTTAGCTATGCCTGAACGTGGCACCCGCCCATTCAACAAACCACAATCACAATCACAATGTATATTCTCACAATCATA
CAACAAGAGGTGATTCATGACATAAAATTATTCAATTATCCTCATTTACAACAAGTGTGATCAATAATGCAACATTCGCA
TACATACATGTATCATAATGAAGCAAGAACAAACATACATCACACAATCATAGAATCACAACCATCACCTACCTCGAATC
CAAGCTTGAATCCCCTATGGCACTTGAATCTTCCCTTTCCAGATTCTTTTCGCTTGTTCTAGGTCTACAAACAATAATTT
ATATGCAAGGATCAACAAGCAAAGGTCTAATTATCCGGATTATAGCAAACCCAATAACCCTAGACCAAACCCAAAATCCT
AATACCCAATTTAGGGCTTTTTCCACCATAGAATCTATAACAAAACCCTTTCCCATCAATATTCATTCATTCTATTACGT
TCTACGGATCGAAAAATGGATTTGGGGAGTGAAAAACTTACCTTTAGCCTCAAGAATGGTGAAAAATGAGTAAGAGTAGC
CTGGGGGTCGTTCCTTAGCTCGAAAAGTCAAAAAATGCATAATGAGGTCGTTTAAGGGTTTATTAACGACTTTAATTTGC
GTTGGCCCCTCTATAACGGCCCTGCCAAAGCGGCAAAACCCAGCACCAAAGCGGCATTCTCGAGACAGAGAGTTATTTCA
AGAATTCCAAAATTCCCATTTCACAACACACCTCTAACCCACGACGCTCAGTAAATACCCTTTACGCTAAGATCAATTCT
GAGAGCTCTACTTGCCCGAATTCAATTCCGTAAAGTCGTACGGATTCCTTAACGAGTTATCGAACTACTCATGTAATCAA
AATCATAAATGATTCACCCGATTGTTACCATATTTCCCTACACCTTAAAGACATGATTTCATCCAAATCTGGACTAGGTT
AGAAAATTCCAAGTTACTACGAAAAAGTTTTCTGACCCCAATTCTTTCTCCATTGGCTTTTCCATAACGACGGAAATCAG
GTCGTTACACATACATATGTCAATTATTAGTCCTATATATGTCAATTATTAAATTTTCACTTTATTAGACTTTAGAACAA
GTGGAAGAGTGAGACTATTAGTCCAACAGTCTAAATTAGGGCAAAAACTCAATTTTATTTTCTCCTCTACTTTGTATTTC
TTTAATTCTTTTATTTGTATTAATTCTAACTTTAAATGTTTGGTTTAATTTAGTATAATCCACTTGTTTGATAAAAAAAA
TCACTTTCTTTCTAAATTATTTCAAGCGCTTAAGTTAATTATTGTTCAAACGACTTTTGAATATTATTTCCTTTAAATAT
TTTTTTCAAGTTAGTTAACAAATTATTTTTTCGAGTCGTTGGATAACCGCATGTTAGCGGCTACTTTAAGTGTTATTACC
TTCTTAAAGTAGAAATAAGAGCCTCTTACCAATTTTCTTTAAATTTTTAAAGATTTATTTGTTAAAGGCTTTTTAAAATT
AAGTTTTCTTAATTTCTTTAAAAACTAAATGACGGCAATATTTTCTAAGTATTTTTCTTAAATTGTTTGATACTTGAAAC
ATTTCATATTGTTTTTTCTAAAGATAATAAAATCGCGACATAACAACCATACATACAAGATTTTCTCATTTGTTCTTTGA
TGTTAATTCTTTAGTTGGAATATAGAATTTTTCTTTAAATTTTTAATTTTTAATTTTTAATTTCAAGTTTTTAAAAATCA
TGAATAGATCTCAAAACTTTGGATATGACTGAAATATTGATTTTTTAATAGATATGAATTAAATTAAATAATATAAAATA
AAAAATTAATTTTACAGAATTTCAATAAACTAATCAACGGACTTAATCTTTTTTATTTATGCTTTTTTATTCCTGCAATG
TAACATAAGAACAATTGTGAAATATTCAAATATTTTAACAGAACTTCAATTTTATTTATGATTCATTTACTCTTACAATG
TAAAATAAGAATAGTAATGTAATATGCACAAATTTACTTTTCAATGAGGATCATAGTAACCTTGACAATTTTTCTACTCT
TATTGATGAGTATTTATTTTTCATTGAGATAACTAATGATTTTTTTGTTTTACTAAGATAACTAATGAAAAAATTGATTT
AAGTTGTTAAGTTTATTGATTAATACAGTGGACTTTTGAAGAATTAATGAAGTTAGGTATTTGGGTGAGAGATTTTAATT
TAATTTATGATTTATTTAGTCCTACAATGTAAAATAAGAATAGTAGTGAAATATGCACGGACTTACCTTTCAATAAGGAT
CATAGTAATCTTGACAATTTTTTTTTTACTATTGTTGATAAGCATTTATTTTTCATTGAAATAACTAATGAATTTTTTTC
ACTGGGATAACTAGTGAAAAATTTGATTTAAGTTGAGTTTCGGAGAAATAATGAAGTTTGGTAAGTGGTTAAGAGATTTT
AGTGATAGTTTGATTTTTTTAATCTTTATGTCGGTTAACTGTTTTTCGTACATATTTAAACCTTTAATTTCCCTTACTAA
TGCCTTTTTTCGTTAGTTGTATTACAAATTTTTATTATTCGATTTCTTAGTTTATTTTCTATTTTAAATAGTTAACTTAA
AAATTTGTTAATTTTTATTTTTTCTGAGAGCTTTATTTTTATATGCCAAGTGACTTGATATTAGTCTACCAAGAGGCGAA
TTGAGGATTTGAAAACTTGGGGTGTATCAAAATTTGAAGATTCTAGGTGCACCAAATATTATCTCTATGCAAAACTTAAA
ATAAATATATAGCTAGCACTCTAGTTGGATTCAAACTCTGGTTTCACAAGTGGTTCCGACACCTTGTATCAACAACACAA
GAGTATTCATATGCTCCTCATGGGTGCACTATTAATTACTATATCCTAACTTGTGTCAGTTTCTCAACATATATATATAT
ATATACTAGATATGGGACCCCGTGCCAGCACGGGGCCCAATATATGTTACTGTTTCTGTTTTAATTTATGTAGTACATAT
GAAATTTGAAGTTAATCAATTTTTTAGTATGTTTTTATATATTTTAAGTTGCTAATTATTTGTATTTAGAGTATGTTTTA
CATAAATATATTAGAAATCACAATAATTAACAAGTTAATATAAAAAAAAACTTATAAAAAATTCATTGACTTTTGAAATT
TCATTTGTATCACATAAATCAGGACCGAGTAATATATATGAAAATTACATAAAACGTACTATAACTCACAATAATTAGCA
ACTTAAAATATCTATATATCTATATTTCTCCCAATTTATGCGGTATAGATGAAATTTTGAAAGTTAACAAAAACTTTTTA
TATGTTTTGAAATATTTTAAGCTATTAATTATTATGATATATAATACTTTTTACATAAAAAAATTATTTATATAAAGTAT
AAAAGAAAAAATTTAGAAAAAGGAAACATAAATGTCAGCAGGAGTCCAATCTATGTTAATTTCTATGTTTTAATTATTGT
AATACTGATTGAATTTGGAGAGCCAACTAAAAAATTTTAAAGGATTTTTTTTATAAATTTTAAGTTGTTAATTATTATAA
TTTAAATATTTTATTAATTTTAAACCAATATATGTTTTTCTCTGTCTCAATTACATGAGACATATGGAATTCGGAGAGTC
AACTAAAATTTTAAAATATGTTAAGTTGTTAATTATTATACCTTATAGTACTATTACGTGATTTTCAAATAAAATATGTA
TTTTTTAATTTCAATTTATATGTCATTGATATAATTACATATATTAAGTAATGAAGAATTAATGTGTAAATTATGTGACA
CCTATGAATTTTGGAGTGTAAATCAAATTAGTTATATGATTTTAAAAAAAAAAACGGTTAATTATTACAATTTATAATAC
TTTTTATATATTTTTTAAATGATATATATATATATATATATATATCTTTATGATATTGATATTAGTATTATAATAAATTA
AATTTTATTATTTTAAATTTAT
TTTTATTCATCTTCATCGTTTCTCAAGCTTAAACTCCTGCCATTCTTTTTTTTTTTATCTTCTTCATTGTATTGCTTTTC
TAGATCTACCATCACTGACCTTCACCTTTTTCGCCGATAGAAATGGATATCAAGACCTATATTTATACTTTTTTCTCTCT
TCATCTAGAAAAACAATACCTTCTTCATTGTATTGCTTTTCGAGATCTACCATCACTGTCCTTCACCTTTTTCGCCGATA
GAAATGGATATCAAAACCTATATTTATACTTTTTCCTCTCTTCATCTAGAAAAGCAATACAATGATCTTCTTCATTGTAT
TGCTTTTCTAGATCTACCATCACTGTCCTTCACCTTTTTCGCCAATAGAAATGGATATCAAAACCTATATTTATACTTTT
TTTCTCTCTTCATCTTACTCTATTCTTCCCACAAAACAACACTAAAAAAGAGGAAGAGAAAGAACAAATTAATCATAAAA
TGTTAGTCAAAACTCTTATAATTTAATTTAAAAAAAAGAAAACCATAACAATTAAAAGTGGACGAATAGAGTAATACGTA
ACTTTTTTACGTAGCATCTACGTATAATCATTAATGCTACGTATAATCATTTAATGGGTTGTTTGACACATTAATTATAT
TCTTTTCCGATGGCCATTCAAATAATTGACTCCGATCCCCATCCATTTCAATGTCATACACAAAAAGGCAACTCAAAGAC
TCATAAAAATAAAGTTTAATCTGCAGCAGATCCACACCTGTTTTCTCCGTCCTATTTTATATGAGTTAGTTTGATTTGAT
ATAAAATTTAAGAAAAAAGGGAATATTTTTTAAAATTGTGATAAAAAATAAGTGATAAATATTTGTATGACTATAAATCA
TGTACATTTAAAGTTATATTATTATTATTTGATATAGAATTTTTTACACTAACTAAAACGAAAAGTAAATCATATACTAT
ATTGAAACAGAAAGTGTAATATTTTTGAAGCTATATATGCAACACCTATTGATCCATCTTAATTCTTAATTGAACAAAAC
AAATAGTATATGATAATAATAAACACAATTGTAAATCACCTTATTGTCATTTTTACTGTTGTTAACTTCAAAATGGAATC
TCTACATACATAAATTGGGATGCCATTTCAATATTTATAAGGATTTAAGTTATATGCGCAGATTTGCTAAGGACATACGT
TGGGGAACTAATGTTCAACTTGTGCCCATTTCATGCAAGAGCTCCAACAATTTCAAGATTACCATAGAAGCTATCAAAGA
GACATTTGAAAAAGTCCAACAAGAAAAAATCAAAGTCAAAGGCATGATTTTGTCCAACCCTTCTAATCCATTAGGCACTA
TTTTGGATAGGGACACACTAAAAAAAATCTTGACCTTCACTAATGAACATAACATCCACCTTGTTTGCGATGAAATCTAT
GCTGGCACCGTATTTGATGCTCCACAATTCGTTAGCATCGCTGAAATTATGGATGAAATTTCATGTGTTAATAAAAAACT
GGTACATATTGTATCCAGTGTTTCCAAAGAAGTGGGTTTTCCAGGATTTCAAGTGGAAATTGTGTATTCCTTCAATGATG
ATGTCGTTAATTGTGCTAGAAAAATGTCGAGTTTCAGTCTTGTTTCCTCTTTGACACAACATTCTCTACCTTCCATGTTT
GGCAATGGATTTATCGAAAAATTTCTCATTGAAAATACTAAGAATTTAAGGAAAAGGCACGAGAAATTCACTAGCGAACT
TGAAAAAATCGGAATCAAATACTTAAAAAGCAATGCTGGGGTTTATTGCTGGGTGGATTTGAGAACTTTGCTGAAAGAGC
CAACACATGATGCTGAGGAGTCACTAAGGAAACTGATCATAAATGACGCGAAGCTCAATATCTCACCTGGATCTTCTTTT
AGTTGTTCGGAGGCAGGATGGTTTCGAATTTGTTTTGCAAATATCGATGATCAAACTATGGAAATCGCCCTCGAAAGAAT
TAAAAACTTTGTTGAGTCTAACACTTTAAAATTAATGTTATGAAGTTTCAATATGTTGTCTCCTAATTATCTGAGGAGTT
GTTATTATTATTATTATTATTATTATAAATAAAGAAGTTGTATTATTATTCACAAGTTTATCAGTCAAATTTATTTTGGT
ACTATATGGTTTTTAATTATTATTTTATTTTGGTCAAATATTGAACTTTTTATTTAATCAAAAGTGAATCATTTACAAAT
TGAAAGGTCCACTGGACTCTAGGAACTAGACCTCGGAAAAAAAAAACTCTTCTGTATTAAGAAAATTATAATATTTTTGG
TATAGCTTTTAGATATCTAAATTTTTTTGTTTAAAATATCGAATTAATGTAATTTAATTTAACTTTTAAACTTAATCAAT
TTGCCTTTCAAAAAACTCAACGATAATTAAAAGTAGACGGAGAAAGTACGTAAAAGTAAACGGAGGAAATAATAAATATT
ATATGAAAAATGTTGGTGGACTTTCTCAACAATTTATCACCAATCACTTGAATTGAAAAATGTTGGGACTGATGTCTCTT
TCTCATATACTCCGCTGTTTCTAATTACTTGTCCATTTTTGAATTAACATACCTATTAAGAAAATAATTATTGACATAGT
AAATTTATCATTTTACCCCTATTAATTATGAAGTGAATGAATTAAAAATTTAATAATTTCAAAAAGTTCTACCTTTTTCA
AAGTAATTAATTGAGGGTATAATAGGAAATTTTTTTTGTCCTTTCTTGATTTGTCAAAATGGACAAATAATTATGAACAA
CTATAAAAGAAAAAATAGATAAATAAATAGGGACAAAAAAACTATATTTAAAGCCCACAAGATATTATTCATTCTCTTGA
GAAGACTTTTTTGTCCAACACACGTGCATCAAAATACTGTTTTTCCAACGTCATTAATTAAATCTAACGTTTTTTTCATG
ATTTCATCTCTATAAAGTAATTCTTCAATGCCAATTATTTTTCACAATCAAATGTTATTTAGTAAAGGATTATAATTTTC
TCTCAATATTATGATAAAACAACCATTGAAATAATACTTCCACCCTCAAACATTATGAATTTTAATAGAAATGATTTCTT
AATGGCCCCAAATATTTATTTTTAATTATTTTTTTATCACGAATTGTTGTAATTTCATATGAATCGAACTGGTATTTTTA
TTTATTTATTTGTAAAAAAAAATTAAACACTGATAAAAAAAAAATTCATTGTTTTATTTTATTTTTACTTATACATGAAT
CATGATGTGTCTTTAATTAGTACGTAGTACATCGTCTGGTCAAGTTCCACTTTTTCCTCATTAACAAATTAAAGTGTAAC
GACTCATGTGGTCGTTTTGAGTAATAGAACTTTTTCTTTTATAAAAGTCTCTTTCGATAGGTTCTGAATGAGTATTTTGA
ACTATCTGTAACTATAGTTATATGATTAAGGGGGTAGTTTAATAATTAATTTAGTTAGTGATTAAAGAAAATAATATTAA
AATTAGTAGGGGGTCACTTTTACCACTTTTATAACTAAGAATGTATAATAATTAGGGTAAAAAAAAAATTTGGAGAAGCA
GAGGCGAATCCAGGATTTCAAGAAAACGGGTGCACCATTGCTTTAAAGATAAGATCAAAAAATTTATAATAACATAACTA
AGCGAGCAATACATAAAAATTACATTACCACAAAAAATATCATCAGTTTACAATTGTACTCGACGAGACTTCATATTTTG
AAAATGATCTATAATAGCATCATTACATTTTCAAATATCTTCCGCTCTATCTTACAAACTAAACAGCCATTCAAAAATTC
TTCACCAATGCTATTACGTAGATCATTTTTGATGAGCTTCATTGAGGAGAATGCTCTTTCCACACTTGCCATAGCAACAT
GCAAAATCAAAGACAACTTTACAAGCAAATAAACAAGAGACCAAGTTTGATCCAATTTTGTTTGTGCCATCATCGTAGCA
AGATCTTTAATCCCCTTCAAGTTGAGAAACTTGCTATCACACTCTCGAGCATTGACAATGAAACTATCAAGCTGATAACT
GAGATCTCGAAGTTCATTTTCACCAAACTCACTTTTATAATATTCGGCCAACTTCATTATTCTGCTCTTACTAAAATTAG
CAAATGAATCAACCGGATTCAAACTAGCCATACCAAGGAGTAAGTCACTAGTCACAACATCAAAATGATATTGAGCTCCT
GAAGTTGCAAATCAATAACTGCATAAAACACTTCCACACGAAAGTGATGTAAATATGAAATTTTGGACTTCTTACGCTTC
GATCTTGGATAGTCTTCGGTCATTTCGGGAACCAAAATATCATGTTTACCACAAAATGAAGAAACCTCATCCATCAAAGA
CTCCAAACCACTCTCTCTCATTGTTTGTAATCTTTTCTTTGAAAGATTAAGCAATCCCATAGCATTGACAATATCTTGAT
CTTTCTTTTGTAAAGCTTTGTTCAATTCATTTGTAAGAAGCAACATCTTGAACATCAAATGCAACACAAAGATTACCTGC
CGCAAGTTTATCAAGATCATGTGGAGAATCTTCTTTCATATCTTTAAGCACATTAGCAATTGAAGAAATATAATCATGAA
ATTTTCCAAGGTCTTGAAATGGGATCCCCAACGAGTATCACCCGGTCGTTGGAGGCCACGTTCTTGATTTAATCCTCGTC
CGGTAAGAATTTCTCCAGTTTTAAGCAATTCTTCCAACTTCTCAACTTGGTGTTGTCGAAGAAAGTCCCTGCGTTTAAAA
GATGTCCCAATAGTATTCAAAACATTAGTGACAACATAGATTTTTTTTCACATCCGGATATTTTTTAGAAAGAGCCAGAA
GTGTCAATTGCAATTGGTGAGCAAAACAATGAATATAATATGCAGACGGAGCATCTTGCAAAATTAAAGACTTTAGGCCA
TTTTTTTCTCCTTGCATATTACTAGCTCCATCATAACCTTGTCCACGGAGTCTTGATAGACATAACGAGTGATCCAAAAG
TAAAGAGTAAATTACTTTTTGCAATGATCTTGCGTATGTATCACCCACATGAACAATACCCAAAAAGCTTTCTATCAACT
CTCTGTTTTTGTTAACATATCGTAAAACTAGTGCCATTTGCTCTTTATGTGAAATGTCATTTGACTCATCAACTAGTATT
TCAAAATAATCACCATCCAAGTCTTTGATGATAGCTTTAATTGTTTCTTTAGTACAAGCATCCANNNNNNNNNNNNNNNN
NNNNNNNNNNNNNNNNNNNNNNNNNNNNNNNNNNNNNNNNNNNNNNNNNNNNNNNNNNNNNNNNNNNNNNNNNNNNNNNN
NNNNNNNNNNNNNNNNNNNNNNNNNNNNNNNNNNNNNNNNNNNNNNNNNNNNNNNNNNNNNNNNNNNNNNNNNNNNNNNN
NNNNNNNNNNNNNNNNNNNNNNNNNNNNNNNNNNNNNNNNNNNNNNNNNNNNNNNNNNNNNNNNNNNNNNNNNNNNNNNN
NNNNNNNNNNNNNNNNNNNNNNNNNNNNNNNNNNNNNNNNNNNNNNNNNNNNNNNNNNNNNNNNNNNNNNNNNNNNNNNN
NNNNNNNNNNNNNNNNNNNNNNNNNNNNNNNNNNNNNNNNNNNNNNNNNNNNNNNNNNNNNNNNNNNNNNNNNNNNNNNN
NNNNNNNNNNNNNNNNNNNNNNNNNNNNNNNNNNNNNNNNNNNNNNNNNNNNNNNNNNNNNNNNNNNNNNNNNNNNNNNN
NNNNNNNNNNNNNNNNNNNNNNNNNNNNNNNNNNNNNNNNNNNNNNNNNNNNNNNNNNNNNNNNNNNNNNNNNNNNNNNN
NNNNNNNNNNNNNNNNNNNNNNNNNNNNNNNNNNNNNNNNNNNNNNNNNNNNNNNNNNNNNNNNNNNNNNNNNNNNNNNN
NNNNNNCGTTTGAGAGATCCAATCCCAAGAATACAATCAACATTTGAAAAAGAAGGTATAATTGTCTCTCTTTGAGCTTC
TGGAGCTGCATGTGAACTAACAGATGGACCGCTACTAGAACGTGGTTGCTTAATAAAAAATTTATCCATTTAGATATTCA
AGGATAAATGTTCCTACAAATTCAAATAACTATTCAACTTAGTCACAAATTTAACTAGCAAATCTAAAATAAAATAAGAG
AATCACTTATCTTTCACAATAAAAAACAAGGAAATCACACCCTTGCAAGTTCAAATAAAATAGAGGAATCACAATCCTTG
CAAATCTAACTAAAATAGAGGAACCACACCCCTTTCACATTTAACAATAAGAAAATCATACATTCATAATAAAAAGAGGA
CTTATGCCTCTTTTGCATTCGAAATCACATATTCATAGAAAGAAGAGGAATCACGCCCCTTTCACATTTAAAAAAAAGAA
GGGAATCACACCCTTCAAAATTGATAATATAATATAAACACATTCCTTACAAGTTACACCCACAAAATATGTAAGTTTGA
GATAATCAATTCTTTAGCTATTGATGGTTTCCTATTATAAGTAATGACAAGATTTTTTTATATGAAAACCCTAAAATTAA
AGTGATATATATATATATATATATATATATATCTTGTTAGTTTGTTTATTAAAAAGAGAAATCATAAATTAAAACTACCT
TAAACTTTGACAATGATGATTTCTCTAGATTCTTGACTTGAAGTTGGAGACTTGAAGCTTCTTCTTTGTGTGGAAAATAA
AAAACAAATTTGAAGAGAGAAAGAAAGATATTGTTGGAACTTGGAACTTGGAACTTGAAAAGTGAGTGGGAAGAAAACTT
TTGAAGTCTTTGACTTTTAGAACTTTCAGAATTTAGTTTTTTCTTTTTTTAAATTAAAAACGTGTTTTTAGTTGATAAAA
ATAAATTGAAGCGAATTGGGGATGCCTGGGATTGAACCTGTGACCTTTGTGTTGAAATCTTGCAGTCATACTGGTGAATC
ATCCAGCCATCTTGAGAATGGGTTCCATAGATTTTAATTTAATATATTCTTTAATAATTATAGAAGTAATATATCAAATT
TAGTCGGATGAGCATGAATTTCGATAACCCAAAATTTATACATAAATTCGCCCTTGTGGAGAAGGGAAGAAAAACAAAGA
AGAGTCGCATGATCGTAAAAGGAAAATTTGAAAGGCGGCTTCAGATAATCACTCACCACGCCTAATCCATGTATTGATTT
ATGTCATATTTAATTAATATTACAATATGTTGGTTTGTGAAACAACTGAGTTTCAATTTGATTGGACCGTTGATTTTACA
ATTGATGATCGAATAGCTTTGTGTTGAAAATTATTAAAGTGCATCTTTTGGCATAATAGTGGTCATTTTAGTATGAGTAT
AGGTAGTGCTGCAAATTGAGTTTCGCAGCGAGTAATTGGATTCGCAAGACAGTGAGTTTCAACTTTTAAATTATTTAATT
ATCTTATTATAAATCAAGTTTTGATATATTGAGATAGGTAATTAAATATTATGTGTATTATATTATATGAATTACATTAA
ATTAAAGTTATGTTAATGGGAAGAATTAAGACTTACCCTTAGGTTTGAACTTATGGAAATGGATTATAGAATTAGGTGAG
TTTTTGGGTCTAGGCTAGACATAGAGTAATATGAGTGTCTATAGACTCGTTAGGTTACAAATTATGCATATATACTTGAT
AGATTAGAAACGTTTGGAGGCATTGAAGAAAGGAAAAGCATTGGAGAAGTAGTTTGTTTGACTTCGGTTCTTCAGTGGAG
GTAGGTTATGGTGATTGATATGCATTGAGTGATATTGTGAAGTTCTCTATGTACTTGATTGTGTGGTTGTGTGGTTTGTG
ATTGGTCTGAAATCCTGAGACCGTGAAATTTATAATCTTGAACACTCTCTATCGAAGTGATGCCTTGAATAAATAAAGGC
TTGATGAACTGTTGTTAATGAAGTGAAAAATATTGATAATAAATGATAAATTAACGGTATTATTGGATCGAGGTGTCACG
TTCCGACACGGTATTATTGGATCGGGGTGTCACATTCCGACATTGTATTATTGGATCGGGGTGTCACATTCCGACACGGT
ATTATTGGATCGGGGTGTCACGTTCCGACACAGTATTATTGGATTGGGGTGTCACATTCCAACACAATATTATTGGATCG
GGGTGTCACGTTCCAACACAGTATTATTGGATCGAGGTGTCACGTTCCGACACGGTATTATTGGATTGGGGTGTCACATT
CCGACACGATATTATTGGATCGGGGTGTCACGTTCCAACACAGTATTTTTGGATCGGGGTGTCACATTCTGACACGGTAT
TATTGGATCGGAGTGTCACGTTCCGACACAGTAACATTAAAGAGGAAAACATATTGAATTAACTGAATGTACTCAATCTC
AAAGAACTCATTTCCCAAACGAGCGTGGTGTGGAGCCATGAGTCCTCGTGTGTATGCTTGATATTGCGATTGATTATGTA
CTTGCTTCAGTTGTCACTTGTTCATGTTGTTTGTTGTTTATCACCTCCTAAGTGCTATAGTTGGTTTTATACTATTACTT
TATGCATATTAGTTACTGTTTTGAGTCGGACGATGATATCTACTCAGTACATGTTGCCCTGTACTGAGCCCTACTTGTGC
TTTTCTTTATTTTTCTTTTGTGGAGTGCAGTGAGTGTACCAATGACTTCGACTTGCCCTCAGCTCTAGCCAGTCTCCAGT
ATATCAGGTTCCAGGGTGAGGTATTCATTCAAGCTCGTGTTGGATTCTCTTGGTCATGGCATGATGTCCTTAGTTTTCGG
ACATAAACTATTAAATTCATTTATTTTGGTGTCGTTAATACTCTTAGACTTAGTATTTAAAGATTAGATGTCCTTGATGT
GATGACTTTCAGGTTTTGGGAATGACATATAGTAGACTTTAATGGATTTGTGTTTCTTACATTAATAAGATTTAAGCTTC
CGCATTATGGTCAGTATTTTGTAAGTTTAATGATTAATATAAGTTGGGGTTGAATTCATTGGTTCGCCCACCTAGGAGGT
TAAGTATGGGTGCCACTCATGACTCGGTTTGGGTCGTGACATAAAGTCATAACTTTCAGAAAATTATCTATTGTACGTGT
AGTTAAGATACAATTTCTAAGATTTTTACGAAGGAGAAATTATCTAATTAAACTAATATTCCTATCATATTTATTAGTAT
AACTTACAGAAATCTCATACATTTTGACACTAATTACATCCTATTCCAAAAGTTTCTCCAACTATAAATTTCAGATTTTT
CATGCTCTCGGATACATTTCTTGATTACCAGATACATTGCATATGATACATTGCTTAATGAGAATTATATATCCTAGAGG
GAATAGCGATATATCCGAGAGGGGTTAGGGATATATCCAAGGGGAGATTTTTGTAAATTTTTTAGAATGATATGAAATTT
CAGAGATTGTGATATCTTAAGTTGTGTATTTAGATAAAAAAAAATTATTTACTAATTCTCTCTCATTAGTGAAATAATAT
ATAATTGTTAAAAATTATAGATAAAATATAATGTATTCAAATATAAAAAGAATTAGTAAATATAATAAAAATATTTATGT
AATTAAATAGTTTTTCCTTAATAAAAGGGTTTATAAACCAAAAAACTTATATAAAAAAAAACAAGAAGAAGAAAAAGTAT
CTTGTGCATGTTAGTAATTTTTGGAATATATATAATTAAAATACAAAAAAGTCAAAATGTAATTATATTATATAGTAATA
AATATATCTCGTGTTTTTTCAAAGCTTCTAAGAGGTGACAATGCCAAAAATGAGGAGCCTAGTTGATAGAAAAGACGGTG
AGAAAATCCCTAGAGATAGAGAAAGGACATTAAGAAAGTGGCTATTGCCAATTAAAAGTATAGAATTTCCACTAGCAATA
GATACTAGTTTAATTCGATTGAATTATTATGCAGGTGATTGATCATTCGATTTCATTCCATGATATGAAAATTATGGGGA
AAAAATCAGTGTTTGGATATGTGATTTCACGTTGATTTTATATTTGGAATTTTAAATTCTCTAAAAGTCATGATTTGAGA
ATTTCAAATCATGATATGGTTTTTTCAAATATAAAAATTAACCCACAAGTTTATATTTTATTAAAAGTAACTCACATATA
ATTTATATATATCTACTAGTCATTTGTTTCATATGTAAATAAAAATTATAATTCATATCATTACTATTTAAATAGTTTAT
ATCTCATATAATGATCATTCTCTCCAATATAAATTATTTTTACTTCAAATCAATTCTTAATTTACCATTTATATTCGCTA
AATTCATTATTTCTAATCAAATTTATAACTAGTACTTCATTCAAATCAATGTTTAGTAATAAAAAAAATTCTATTGAGTG
GACAAGACTAATCACCATGACATTAATTACAAAAATAATTTCCTTATCTACTAACAACTTGAACACTATAACTTATGTTC
AATTTTTTTTTTTATTGAATTAAGGTTTGAGCAATAAATGTAGTATTTTCTAAAATAGTTTTTTGATAATGTATAATGTG
ATTTTATAAACTTTAGTTTATTTGGTAAGATTGTATAAACAATTGGAACAATTTTGATAGTTTTACAACTTGTGGAATTT
TTACATTAATGAGAAAACATACAACATAAAAAATCCAAATCGTATGTCCAAACAAAACTTCAACTCCATCTCATAATTTC
ATATTGTATCGTCTAACGATCCTAAATCTCTTACACCATCTAGTAATCTCAAAAGGTAATCAACCGCGATATAACTGCCA
TCTAGTGATAATATTGTAATATTAATTCTATCTTTATTCATTTTGTGTAATGCAAAGAACACAAAGTAAAATATGTTACA
AAGAGAATAATTTTTCCATTTCAAAACAAAAGAAGAGTTTCTTTAGAATGTGATGTAATGGTCTTTAATGCCATTAACAT
TCACAATGCGTTATAAAATTAACTCTTGAGTCTACAATAATTCATATTGAAAATATCCTATATAAGTAGTGTCTTTTGTG
AAAACTACATAACCAACAAAAAGAAGAGAAAAAACTTCTTCTCCTTTTTTTTAAGCTTATTCTTAGAATATTTTTTGGGC
AATTGGTTTTGTGCAACCTCCAAACTTTCAGCCACGAGTGTACGTGTTTGAGAGCAATTGTGGACCTTGGGGAGCGATTC
GCTACAACGATATACACTGGAGTCGAGTCGAAATCACTTTCAAGGCAGTAGTTTGCCATGACATAATGTTTGTAATAGGT
TATTTACTACTTTAAAATTTCAGTCTAATATCAATATTGTAGTATTTTTCTCAACAAATACTTGTGACCTTATAAAATAT
ATATTTGTAATTAAAAAAAGCATTAAAGGTAAGAAATATCCTGTTTATACTCTAACTAAAATTATTCAGAATTCCATATT
TATTTACTGCTAATAATTTCATGTCAAATTCTCAACATTATAGTCTGAATTACTATGAAGGTTTTGACTTATTTATTGAT
CATGAAAATATAATTAGTGTTCTAGAAACTTCTTGTTTATTGGCCCTTAGAATTTGAAGATCCTTTTAATATAATCTAAT
TCAAAAGCTTTATAGTTATTAATCATACAAATTGAATAAATAGAGAATTTGAAGAAAAGGAACAACTTAAATCACATTAT
TATATCATGTAATTCTATTCGATCTTTACTGGAAAATTATAAAATAACAATCCAAACATAACAAGATTATTTTAGGTGAA
CATTGTACACATGGTGCATATGAAGGCAAATAACATAAATGGATGATTTAATCTTTCTAATTTGAGAGACCTAGGAAGAT
GGAGTCATGCATTGAGGTTTTGAAGGGATTAATGTTGGGAAAAGTACTACAATATTGATATTGGATTGGAATTGTAAAAT
AGTAAACAACTTATTACAAACACAGTGTCGTGGTACGCCACTGTCTTGAAAGTGATTTCGGCTCGACTCCGGTGTAAATT
GTTGTAGCCGATCACTCCCCAAGGTTCCACAGTTACTCTCAAACACGTGCACTCGTGGCTGAAACTTTGGAGATTGCCCA
AAACCAATTGCTCAAAAAATATTCTAAGAATAAGATAAGAAGAAAAGAGAAGAGTTTTTCTCTTCTTTTTGTTTGTGTTG
GTGTCTTCTCTTCTTGTTCACAAAAAGGCCATGCTTATATAAGATTTGCAAAGAGGAGTTTCAAAGTGAAGAGTTAAATT
TGTATAACGTATTGTGAATGTTAATGACATTAAAGACCATTATACCACATTCTACAAAAACTCTCCTTTTTGTTTTGGAA
CGGAAGTGTTATTCTCTTTGTAATGTATTTTACAAAGAATGAAAATATTGTTCTTTGCATTGTATTATTAAAAAAGAAAA
CGAGTTTTAAGAGTCACCACTTAATTTTTAACGAAAAAAAAAGAAAATTTATTTTTCAAAAGATTAAAAATAGAAAATCT
AATGAAAATATTAAACGGGGTTCGAGGTTCATATTAATGTTCTAGGAAGGGTTTTAAAGCACCTAGAAGATCCGCTAACA
TACGGTTATCCGATAATTAACGATTTTGAGAAAATACGGATACTTGAATAAATAGAGAAAGTAAACAACTTTTGAACTCA
CTTTTTCTTAGGGGAAAGGGAATAAGGATGTTATTTAAGTAGAAAATACTAGATGTTTTAAAGTCAAATAAAATATACTT
ATTTGATTTTAACAATTATGATTAAATCATCTTTTGGGAAATTGAATTAAGAAAAAACCTTAGAATTACCTAACAAATCA
ACAATTAAACAAATATGATAACGGATAAAATAAAGAGAGAGAGGGCTTGGGCCCACGTCTTGTTTTCTATTCGCCTGGAT
CAATACTTGGGCCTAATTTTGTTTTGGGTCTTTGGCCCATTTAAATCACTGGTACTTGTCCTAATCTAACATAAATGAAT
TGTTTTTCTTTTGGGTCTTATGCCCAATTCTTCCATCTGTCCTAAGAACTAACAAGTGATAATAATAATTGCAAATGAAG
GGCTTAGACCCAAAAGTAACAAAATATAATTTGAAATTAAAGGGGTAGGCCTTTGGGCCCAAATCTAGTTGTACATCAGC
TCCAACTCCATCCATCAATCTTTCGGGGGACATGTTCTTTGATTTTTACCGCTGGCTAACTCGATAAAGGTGGAATTTGA
GCCTTTACGACTCTCTCGAAATGCAAAGGAAGAGGATGAGACCGTGAGGACTCGGAGACAAATTTCACCGGTTGGAGAGC
AACGAAGCAGGGGAGCAACGATTCCACACCAATTACGACTTCTGTCACGACCCAAATTCACAAGTCGTGATGACACCTAT
GTTCCCACCCAATAGGTAAGTCAACCCAATATATTTTACCAATTTTAACTAATTAATGAGATAAAAAGGTAAACAACGAG
TAAAAATCTCTAGTACTAAGTTCTTTATAAATATGAAATGCAGAAAGCTAAAATACCACCCAAGAATTGGTGTCATAAAT
ATAAGTACAATAGGTTTTAAATATGATGCAAGTCTGAAACTAAATGACAAATTCAAACATAAGGGATATCCTGTCTGAAT
ACTAAAACAACAGAATAAATAAAAGATAGAGGGAGGCGTGAGCCACGGAATAGCCAAGCAACTCACCACAACTCCAAGAT
ACTCCAAACTCGGACTCAAAAAGCTCCACGAGATGTGCTTGTACTCGGAATCGAATCTGCACCACAAAGAGTGCAACAGG
TGTAGTATAAGTACGAAACCACATGTACCCAGTATATCTCATAGATCAATAACGAAGAAGTAGTGACAAGAGTTCATATA
AGAAAATCACAGTTACCAGTCAAGTTTCATCAAATAGAGGAAATCAATATCAAGTAATTTCTGAACACCAATAAAACAGA
TAATCATCAAGAATGAAGGATGTCGTGAGATACACTGCAACATGACACCATATAATGATATGCCTCAGAATACCAAGTAC
TCTCTCAACCGTATATACATGATACTCCTCGAAAATACATCGAGAGTTCATGACCCATGACGGACTCGCGAGGTCCATAT
ACTGACATAGAGGTTCTCCATGTGTCTGTGTGGACGATCTCAACGCACTATCATAAAATCAAACAATTTCCGCACGGACG
ATCTCCACGTGACCAAATTATAATCTTAACATCTCACCATCCCCATCACGGACGATCTCCACGTGCCCAACTTATACTGA
ATTTCATGTCAATGCATGTGCATAATGTGATTTCAAATAAAGGGAATGATGGTGCTTCTCAGTCAATCAAATATCAGCAT
AATACATAACCAATTCAACTATCACAATCATACGGGTTCAATAAAGACACACAATTACACAAAGAGTTCAAGTCAATAAT
ACATCAGGTAATGCCCATATGCTTTGGCATTCTCGAATTAAAATCCACATTCTATAGTAATAACACCATTGTTACAAGAC
CCCCATCTTTCGCCCTTACCCATTGTCTATTCCGTTTTTAATCTTTAATTAGGAAAATGTCCTTCAACAAAGTCTAAAAG
TGTTAACATACCTTGAATGTCGAACACGTGCCACGAATCCTTAAGATTTTTCCTTCCCTTTTCGCAAAGCTTCAGAACTT
TCCCAATCTACCAATTATGCAATGTTCGTAAGTAAGCGAGTTCATAGACGCTCATATTACTACACTTCTAACCTAAACCA
AAAACTCATCAAATTCTATAATCAAGCTCCTAATTGTGGTGCCAACTAATATGTCACGTCTTATATTTCCTAAAAACCAA
GCCTAGGGTTAAGTCTCACCCTCCAAATATCATAAATCTATGGAATACAATACAACCCAAAACTTAATTTTCTATATCCA
TATATATTAAACTTCAACAATAAAGTAATAATTATTAGAAAATTTGAAAATTAAAACCAAATCATTCGCAGCCTGTAACC
TTAACAAAAATGGAAGTACCCATAATTCAATTAACACTATCTTTGTTTTGCCAAGAATTAATTCCCTATAGCTAACAATT
TTTTACCCACACATCAACAATCATCATGTGTACAGTAACACTAAACTTGAAAAATTGATTTCATTTACTTATTTTTTCCC
AACCGAAAACTATACCATTGGTCAATAGTCATTAATGGTTAATTATTAACCTACCGGTGATTCCTTGACAACAATTTCTA
CCCCATATGCCTACCCCATAAACCAAATATAATATCTAATCATTCAATACATACATAAATGACAATATTATGTTGTATTC
CCTCCGTTTAAAAAAGAATGACCACCTTTCCTTTTTAGTTTGTTTAAAAAAGAATGACCTCTTTCTTTTTTTGGTAACAT
TTTAATTTCAGCTTTCCACGTGGCATGTTTAAGGTCACAAGATTAAAGGGAAATTTTGTATATTTGACATAACTTTAATT
TAGGACCACAAGATTCAAAAGTCTTCTTTATTTTCTTAAACTCCGCCAAATCAAACCAGGTCATTCTTTGTGAGACGGAG
GGAGTATCTATTTTTTTTCTTTACCTAGAGACTTCTGTTCTTGTTCTAGTAATGCGGTAGTTCTCTTCGTCGTGTGTAGA
TAAAAGTTAAGGTGGATTGTGGTATGACAAAAAATTTATAAACCCTCAATTAATCTTAAATATTCATCTCTTTATATGGG
CCAAATTACTTGGATATTAAAATAAATTGTGGACTTAGCCCATTACCTACCAACTAATTTAGTTTATTTAATAAATATCT
GCTAATTAAATAATTGTAGTTAACGAATAGTTTAAAATTTCCATTTTTTTTACGGCAAGCGTCAAAATAGTCCTAGTTCT
CAAAACGACCTACCGGGTCGTTACATCGCCTACCACTTAAAAAATTGTTCGTCCTCCAACGGTAAAAAAAATTAAACGCA
CCTAAATGCTCAAAAAGTTGAGGATATTTACACCTCATGTCTGACTCGGTCTCCCATGTAGCCTCCTCCACCAGACGATG
CTTTCATTGAACCTTTACTGAAGCAATCTCTTTCTATTTCAACTTTCAAATTTGACTATCCAAAATGGTTACCGGCTCCT
CCTCAAAAGTCAAATTATGATCAAGTAACACTGAATCCCATTGAATCACATGAGCACCACCCTGATGATACTTTTTCAAC
ATCGAAATATGAAATACGGGATAAACACCCGACAAACCAGGTGGCAAAGCCAACTGATACGCCACCTCACCAATACGCTC
CACAATCTCAAAAGGACCAATATACCTTGGGCTCAACTTGCCCTTCTTTCCAAATCTCATCACACCCTTCATGGACGAAA
CCTTCAATAGAACCCGCTCTCCCACCATGAACTCCAAATCACGAACCTTCCGATCTGCATAACTCTTTTGCCTACTCTGA
ACCATGAGAAGTCTATCTTGGATCAACTTAAACTTGTTCAAGGACTCCCTCAGCAAATCTGTACCCCACGGTCTAACCTC
AAATGCAGCAAATCAACCAATTGGAGATCGACATCTCCAACTATACAAAGCCTCAAAATGTGTCATCTCAATGCTCGAAT
GGTAGCTATTATTGTAAGCAAACTCCGCTAATGGGAAGAACTGATCCCAATGACCACCAACGTCGATCACACATGCCCGC
AATAGGTCCTCAAGAACCTAAATAGTCCATTCAAACTGACCGTCCGTCTGAGGGTGAAAGGTTGTACTAAGATCCACCCG
AGTGCCCAACTCTTTCTATATAGATGATTAACGTTGCAAGCACACCTCATCAAATTCTAGGTGTTTAACGATCGTAAATC
AATATAAAATCCAACTAAATGAGTTGGGGTTTGAGAGTCAAGTGAGAAGTATGAACATGGTTAAATTAGTCATAGGACTA
GAAATGATAGAATAAAAACATCATTCAAATCGGGGGGTGACACGAATGTCAAATGAGGGGTTTTAGTTTAAAAATTATCT
ACTACAAACAACGGTAAACAACAAGAAATAACAATAATGAGACGGGTTCTTGGGATGTGATTCGATTATAGGCTAATATA
GACAAATGGGAAATTGCAACTATTAGAGAATAGCTAGATATTAGTGAGTAAGCTAGACTATAAAGGAGGTAAACTTTTTC
TCGAACAATTTACCCCGAATCAAGTTGATTTATCTCGAACATCAACAAGCACGCAAAATAAGAACATCCCACACCTTAGT
CCATTCACTCTCTTGAGCCGAATATGTGGGATTGGGTTTAGGATTCACTCTCTCGAGCTGAACTCATGTCAACCCAATAC
CCACTGACTATGAATAAAAAAACTTAGTTTTAAAACCTCTCTCTCGAGCAAACCAAAAACACAAGGGTAGAACTGCATTT
GCAACTACAGTTCTTAAATTAAACCACAATTAATGATTGAACTCACTTCTAAATAGCATTTAAACTAACAATTAACAATA
CCCATAAACTAAATCAGCTCATAATCACATCCCAAGTATTGGGGTTTTAGCTAGACATTATAAAAAGATAAAAATCGTTA
CCAAATTAAGCTTCCATCAACTGGTAAGATTGATTTTGTCTTTACAATGTTCCAAGTTGAAGAATCTCAAAGACCCACTT
CCAATTTCTCAAAAGTAAAAAAACTTCAATTCTTCAAACCTTAGGAAAAACTTGAGAAAACTAAATGTTCAAAAATGTAT
TTATAGTCGCCAAAAATGTGTTGCGAAGAGTCACTCGATGAAGTAAGTCGGGCTCGCTGACCTACTTGGTGATCCACCAT
TTGGTCATTTTCATTGCCCTTCTACCTTGGCTTTCAGCATCCTTAAGGTCTGTAACTTTGGGTGATCTAACACTGCATCG
CGAAACCCCTTGGAGATCCGCCGACACCTCTTTTCTCTCGCCAACTTAGTTCTTTCCTTCCGGGCTTGGCACACTGGAAC
TTTAGGCGGTCAAGTAGCCATTTGGCGACTCGCCAAGTGGACTTGGCGATCACCAGGCTTGCATTTCTTCGTTCTTTCAT
CCCGCTTTGTTCCTTTTGGCAAATTAATGTCCTTGCTTTGTTCCTCGATCCATATACCTGGAAATCAAGGGTTTTACATC
AGTTATTGGCACAAAATAAGCATTTGAAGATGCTAAATCATTGTAAATAAATCCCTAAATGAGTCCAAATCTCGGACTCA
TCAATAGACCGCCATAAATGAGATGTAAATTGTGAGCCACGATCGGAAATAATAGAAAGGGGAACCGCATGCGAACGAAC
TATCTCTTGAATATTGATCTTGGCTAACTTCTCTGAATTATAGGTAGTTTGAACTGGTACGAAGTGTGCAGACTTAGTCA
ATCAATCCACGATGACCCATATAGCATCAAACTTACCCAAGGTACATGGAAACCCTACCTAAAAGTCCATAGCAATATGT
TTCCTCTTCCACTCAGGTATGGCATCCTCTGAGTCACATCTCCAGGCTTTTGGTGTTCATACTTCACTTGCTGACAATTC
AAACACCGAGATACAAAATCTACTATGTCCCTCTTCATACGTCACCACCAATAACGCTTCTTCAAGTCACAATACATCTT
AGTAGCCCACGGATGAATAGAGTACCTCGAACTATGGGCCTCCTCTTTGATAAATTTAGTCAATTTACCGATCCGAGGAA
CACAAATATGAATTTTTATCCTCAAAACTCTCTCACTATCAAGAATTGCATCCTTGGCTTCTCCTTTTGACACCTTGTCT
TTAATCTTACATAAATCACTATCATCAAATTGTTGAACCCGAATATGCTCCAACAAGGATGATCTAGCCTCCATATAAGC
CAACACCTTACCAAATTCTGAAATATCAAGCCTCACAAAGCTATTGGCCAAGGATTGGACATCCGCTAAAGGACGCTCGT
CATCCTGTAACAAGGCTAGACTACCCATACTTACTGCCTTTTGACACAAGGCATCTGCTACCACATTTGCCTTACCCGGA
TGATAAAAAATAGTCATGTCGTAATCTTTGAGCAAATCCAACCACCTTCGTTGCCTCAAATTAAGATCCATCTGATTGAA
TATATACTGGAGACGACGATGATCCGTGAACACCTCACAATGCACACCATAAAGATAATGCCTCCAAATTTTCAAAGCAA
ACACAACAGCCGCTAACTCCAAATCATTAATAGGATAGTTCTTCTGATGAAACTTCAACTGCCTCGAAGCATAAGCTATC
ACATTCCCCTTTTGCATCAATACGCAACCAAGATCGATTCGAGAAGCATCACAATATACAACAAAGCCCTCTCCCTCCAC
GGGTAGGGTCAAAATCGGAGCAGTAGTCAATAGAATCTTGAGATTTTGAAAACTCACCTCACACTCATCAGACCACTGGA
AAACCACTTCTTTCTAGGTTGATCTAGTTATTGGGGATGCAATGGATGAGAATCCTTCTACAAACCGTTGATAATAACAT
GCAAGGCTTAAGTAGGTAACTGAAGCAAGTCTGACCCAATCTCTAACTGCCTCAATCTTCTTAGGATCCACCATAATACC
CTCCTTAGACACTATATGTCCTAAGAATGCTATCGAACTAAGTCAAATTTCACACTTTGAAAACTTTGCATAAAGCTTCT
TTTCCTTTAGAATCCCAATCACAATTCTCAAATGATGCACGTGTTCCTCCTTACTTCGGGAGTGTATCAATATATCATAT
ATGAAAATAATAACAAAGGAATCCAAGTACAATCTGAACACTCAATTCATCAAGTCTATAAAAGTTGTNNNNNNNNNNNN
NNNNNNNNNNNNNNNNNNNNNNNNNNNNNNNNNNNNNNNNNNNNNNNNNNNNNNNNNNNNNNNNNNNNNNNNNNNNNNNN
NNNNNNNNNNNNNNNNNNNNNNNNNNNNNNNNNNNNNNNNNNNNNNNNNNNNNNNNNNNNNNNNNNNNNNNNNNNNNNNN
NNNNNNNNNNNNNNNNNNNNNNNNNNNNNNNNNNNNNNNNNNNNNNNNNNNNNNNNNNNNNNNNNNNNNNNNNNNNNNNN
NNNNNNNNNNNNNNNNNNNNNNNNNNNNNNNNNNNNNNNNNNNNNNNNNNNNNNNNNNNNNNNNNNNNNNNNNNNNNNNN
NNNNNNNNNNNNNNNNNNNNNNNNNNNNNNNNNNNNNNNNNNNNNNNNNNNNNNNNNNNNNNNNNNNNNNNNNNNNNNNN
NNNNNNNNNNNNNNNNNNNNNNNNNNNNNNNNNNNNNNNNNNNNNNNNNNNNNNNNNNNNNNNNNNNNNNNNNNNNNNNN
NNNNNNNNNNNNNNNNNNNNNNNNNNNNNNNNNNNNNNNNNNNNNNNNNNNNNNNNNNNNNNNNNNNNNNNNNNNNNNNN
NNNNNNNNNNNNNNNNNNNNNNNNNNNNNNNNNNNNNNNNNNNNNNNNNNNNNNNNNNNNNNNNNNNNNNNNNNNNNNNN
NNNNNNNNNNNNNNNNNNNNNNNNNNNNNNNNNNNNNNNNNNNNNNNNNNNNNNNNNNNNNNNNNNNNNNNNNNNNNNNN
NNNNNNNNNNNNNNNNNNNNNNNNNNNNNNNNNNNNNNNNNNNNNNNNNNNNNNNNNNNNNNNNNNNNNNNNNNNNNNNN
NNNNNNNNNNNNNNNNNNNNNNNNNNNNNNNNNNNNNNNNNNNNNNNNNNNNNNNNNNNNNNNNNNNNNNNNNNNNNNNN
NNNNNNNNNNNNNNNNNNNNNNNNNNNNNNNNNNNNNNNNNNNNNNNNNNNNNNNNNNNNNNNNNNNNNNNNNNNNNNNN
NNNNNNNNNNNNNNNNNNNNNNNNNNNNNNNNNNNNNNNNNNNNNNNNNNNNNNNNNNNNNNNNNNNNNNNNNNNNNNNN
NNNNNNNNNNNNNNNNNNNNNNNNNNNNNNNNNNNNNNNNNNNNNNNNNNNNNNNNNNNNNNNNNNNNNNNNNNNNNNNN
NNNNNNNNNNNNNNNNNNNNNNNNNNNNNNNNNNNNNNNNNNNNNNNNNNNNNNNNNNNNNNNNNNNNNNNNNNNNNNNN
NNNNNNNNNNNNNNNNNNNNNNNNNNNNNNNNNNNNNNNNNNNNNNNNNNNNNNNNNNNNNNNNNNNNNNNNNNNNNNNN
NNNNNNNNNNNNNNNNNNNNNNNNNNNNNNNNNNNNNNNNNNNNNNNNNNNNNNNNNNNNNNNNNNNNNNNNNNNNNNNN
NNNNNNNNNNNNNNNNNNNNNNNNNNNNNNNNNNNNNNNNNNNNNNNNNNNNNNNNNNNNNNNNNNNNNNNNNNNNNNNN
NNNNNNNNNNNNNNNNNNNNNNNNNNNNNNNNNNNNNNNNNNNNNNNNNNNNNNNNNNNNNNNNNNNNNNNNNNNNNNNN
NNNNNNNNNNNNNNNNNNNNNNNNNNNNNNNNNNNNNNNNNNNNNNNNNNNNNNNNNNNNNNNNNNNNNAAGTATTATCG
AAGCATGCCTAGCCAATGCATAGAATTTACCTTCATATTCTGCGACTGACATACCATCTTGTTGCAAACCCTTGAACTCG
GCCCTCTTGCGTTCCCTGTCACTGCGTGGAACAAACTTGGCTATAAACACCTGTGTAAACTGAGTCCAGGATAGTGGAGA
GGATCCAGCTGGCCTACTACTAATATAATCCCTCCACCATTGCTTGGCAAAACTACTCATCTGAAACGTTGTGTAGCCAA
CTCCATGAGACTCCTTTAATCCAAGATTATGCAACCTCTCATGACAACTAACTATAAATTCATATGCATCCTCAGTTAAG
TCACCAGTATAAGTCGAAGGATTTATTAGTGTGAACCTCCCAAACATCTTTTGTTCATCAACGGTCATGGAAGGCATGTT
CGCCAAGTGTGATGCATTACGTGGCAATTCCATGCTATCTAAACGGGAAGCTATAATAGCAGCTGACTGAGTCCTGGGAG
TCTGAGAATCTGGAGCAACCATCAGATCTGGAGTCTGACCTCCAACACGGGTCTGAGAGGCATCAGAGGTGACATGCAAT
GTTCCCGCCTGAGCCATCCCCTCTAGAAGTCCTAACATACGAGTCAAGGTATCTTGAAGCACTGGGTGGCAATAATACTG
GGTGAAGCCTGAGTTGGTCCATCCCCCTCGACACGATCCTGCACATCCCCATAAATAACATGTGCATCAGGAGGTACTAT
CGTATCATGGCCCTGGTAGCTATTGGTACTGGTCCTTCCACGGGTGCTGTAATACAACCCCTACCCCGACCTAGACCTCG
TCCCCTATCTCTACCTTAGATAGTTCTCCCAAAAGCAGGCGCAGGAATAGGCTCCTGGTTACCACTTGCAGATGTACGAG
TCCTCACCATCTAAGAGAATGAGATATCAAGATTAGAATTTCAACAAGGTAAAGTGTGCACAATAAGGAATGAAAGAACA
GAATTTTCCTAAATGGCCTATAGCCTCACGAAGATAGGTATGGACTTCATCATACCGATCCACAAGACTCTACTAGACAT
TGCTCTTGTACTTGTAAGACCGATGAACCTAGGGCTCTGATACCAAATTGTCACTGTTACGCCGTAATTTTACTATCTTT
AGAAAAATCACTTTTTAAAATGTTCTAAGTATCAAACAATTTGAGAAAAATTCTTAGAAAAGAGTCGCCACTTTTTTTTT
TAAAGAAATTAAGAAAACTTAATTTAAAAAGATTTTAACAGATCAAATCTTTATAAATTTGGAGAAAATGGGTAAGAGGT
TCTTATTTACGCTTAGAGAAGGTTTTTAAGGCATTTGAAGCGTCTGCTAACATGCGGTTATCCTGTGACTTGGTTAAATA
TTATTTTGACTATTTTTTAGGAAAAATGATTATAAAAATAATTACCAATGTTTGATTTACTTTGAGAAAATAATCAAACA
AAGAACATTTTTTAGTTTTTAAGAGGACTTTAATTGAAACATTTGATTTGAATTACAAGTGATTAAAATTTCAACAAACC
TAGACTAATTAGAATTCAATTTTTAAATGATTTTAATAATAATTTGAACCAATTTGATTAATTAAAGTATGAAAACTATT
TTAAATTAATTGAAAAATAAATAAAATATTTGACTAAATATATTCAACAAAAGTATAAGAGTTGATTAAAAGACTGAAAT
TTTAGGAAATTAAACTAACATAAAGAATATAGTTCATCTTTTGGGGAATTCAACTAAGTTTATTAAGAATTCCAAAGTTA
GAGTTGATGAAGAAACAAACAATAAATAATCACAAACAAATTATTTAGGAGAGTAAGGGAGAAATTGAATTTGGGCCCTT
CTTAGGCCAAATTCGCTGCTGATTTTGGGCTTAGACTCATTTCTGCCCTTTGAAATGTTGTGTATACATCAAGTGTATAC
TTCTGTATACAGGTCGTGTCTTGGCCCATTTTTCTATATATTGCACCGTATACCAACGGTATACAGTCCACTTTGACGTC
TCCAAACTTTATTTCATTTTTGGCCACATATTTGTTGCGCTAAACCTGTATATCAATGTATATTGTTGTATATATAACAT
GTATACAACCCATTTCTTGGTTTTTTGAACATTTATGAACTGATCTCCAGCAGTATGTTGGGTCTTCGGGACCTGTAACA
GCTTTCGAATATATAGGGGGGCTGACTCAAGAAATAGGGAAAGCAAAGATCGAGCCTTTATGGCTCAACTCGAAAATGCA
AGGTAGATAAGTCCGTCATTGACTCAGAAGAGGTTCATGTGAGAAAAGAAAGAAAGAAAGAAAAAATTAGCATATATAAA
AGACAATGCGGGTGATTAACTAAGCGTAAATGAGATAGTAAGATTTATCAGAGGAAAACAAATTAATCACATATAAAAGA
AACATTGTCTTGATGAGATGAAATTAGCTAAGCAAGGATAATAGACTAGTACATAAGTTGAAGGTATTGGTAAAAGAAAA
TCATCAGCAACTATGCCATAGTTATGATAGAACAATGATGCAAAATCAACTGAAAACACATTCAAAATTCCCACATCAAT
CCACGACCTAAGTCTAAAAGTCTTAACATATCTTGAATGCCGAACACGTGCCACGAATCCTTAAGATTTTTGCTTCCCTT
TTCGCAAAGCTTCAGAACGTTCCCAATCTACCAATTATGCAATATTCGTAAGTAAGCCAGTTCATAGATACTCATATTAC
TACACTTCTAACCTAAACTAAAAACTCATCAAATTTCTATAATCAAGCTCCTAATTGTGGTGCCAACTAATATGCCATGT
CTTATATTTCCTAAAAATCAATCCTAGGGTTAAGTCTCACCCCTTCAAATATCATAAATCTACGGAATACAATACAACCC
AAAACTTAATTTTCTATATCCATATATATTAAACTTCAACTATAAAGTAATAATTATTAGAAAATTTCAAAATTAAAACC
AAATCATTCGCAGCCTGTAACCTTAACAAAAATGGAAGTACCCATAATTCAAATAACACTATCTTTGTTTTGCCAAGAAT
TAATTCCCTATAGCTAACAATTTTTTACCCCCACATCAGCAACCATATATACCAATTAAAAAAGTATTATATCAAAAAAA
GAAATTTATATTATATGTAATGTATGTGTATATATTTTTTTTCAATAGTACTAGCAATATTAAATAAAATCATCTATTCA
AATTTAACGAATATTATAATTAATCAAACTACATTATACCCCAGAAACTGATTATTAGAAAGAACAATCGCATCGTGAAT
TGTTCATTATTATAAACATATTTTTTTATACTTGCTGCTTGGTGAATGATAATACATATATAAATTAAATATTAAGAAAG
CATGTACCCAAGTACATAAAAATAGAAAGAAAGAATTGAGAATGAAATATTTCAAACCTTCATGTACTTCTTTTTCGTTA
CATGTTAGTTAATTCACAATCAAATATAATGAAGAAGAGAAATGATAACCTTGAATTTGAATCTTGACGGAACTAAATAT
GAATTTATATAGGCAAAATAGAGGAAATGAAAAGAAAGACTCGAGAATGAAATATTTCTTCCCTTCATGTACTTTTTTTA
TTACGTGTTAGTTCATTTACAAACCAATATGATAAAGAAGAGAAATAATTATCTTGAATGTGAATCTTCATGAAACTAAA
TATAAATTTATAGGCAAAATAGAGGAATATCGTAAGACATCATAAACTTACAAATTTAAGTTTGAATGTTATGAACATAA
AAATTATGAGAGTATGAATATTNNNNNNNNNNNNNNNNNNNNNNNNNNNNNNNNNNNNNNNNNNNNNNNNNNNNNNNNNN
NNNNNNNNNNNNNNNNNNNNNNNNNNNNNNNNNNNNNNNNNNNNNNNNNNNNNNNNNNNNNNNNNNNNNNNNNNNNNNNN
NNNNNNNNNNNNNNNNNNNNNNNNNNNNNNNNNNNNNNNNNNNNNNNNNNNNNNNNNNNNNNNNNNNNNNNNNNNNNNNN
NNNNNNNNNNNNNNNNNNNNNNNNNNNNNNNNNNNNNNNNNNNNNNNNNNNNNNNNNNNNNNNNNNNNNNNNNNNNNNNN
NNNNNNNNNNNNNNNNNNNNNNNNNNNNNNNNNNNNNNNNNNNNNNNNNNNNNNNNNNNNNNNNNNNNNNNNNNNNNNNN
NNNNNNNNNNNNNNNNNNNNNNNNNNNNNNNNNNNNNNNNNNNNNNNNNNNNNNNNNNNNNNNNNNNNNNNNNNNNNNNN
NNNNNNNNNNNNNNNNNNNNNNNNNNNNNNNNNNNNNNNNNNNNNNNNNNNNNNNNNNNNNNNNNNNNNNNNNNNNNNNN
NNNNNNNNNNNNNNNNNNNNNNNNNNNNNNNNNNNNNNNNNNNNNNNNNNNNNNNNNNNNNNNNNNNNNNNNNNNNNNNN
NNNNNNNNNNNNNNNNNNNNNNNNNNNNNNNNNNNNNNNNNNNNNNNNNNNNNNNNNNNNNNNNNNNNNNNNNNNNNNNN
NNNNNNNNNNNNNNNNNNNNNNNNNNNNNNNNNNNNNNNNNNNNNNNNNNNNNNNNNNNNNNNNNNNNNNNNNNNNNNNN
NNNNNNNNNNNNNNNNNNNNNNNNNNNNNNNNNNNNNNNNNNNNNNNNNNNNNNNNNNNNNNNNNNNNNNNNNNNNNNNN
NNNNNNNNNNNNNNNNNNNNNNNNNNNNNNNNNNNNNNNNNNNNNNNNNNNNNNNNNNNNNNNNNNNNNNNNNNNNNNNN
NNNNNNNNNNNNNNNNNNNNNNNNNNNNNNNNNNNNNNNNNNNNNNNNNNNNNNNNNNNNNNNNNNNNNNNNNNNNNNNN
NNNNNNNNNNNNNNNNNNNNNNNNNNNNNNNNNNNNNNNNNNNNNNNNNNNNNNNNNNNNNNNNNNNNNNNNNNNNNNNN
NNNNNNNNNNNNNNNNNNNNNNNNNNNNNNNNNNNNNNNNNNNNNNNNNNNNNNNNNNNNNNNNNNNNNNNNNNNNNNNN
NNNNNNNNNNNNNNNNNNNNNNNNNNNNNNNNNNNNNNNNNNNNNNNNNNNNNNNNNNNNNNNNNNNNNNNNNNNNNNNN
NNNNNNNNNNNNNNNNNNNNNNNNNNNNNNNNNNNNNNNNNNNNNNNNNNNNNNNNNNNNNNNNNNNNNNNNNNNNNNNN
NNNNNNNNNNNNNNNNNNNNNNNNNNNNNNNNNNNNNNNNNNNNNNNNNNNNNNNNNNNNNNNNNNNNNNNNNNNNNNNN
NNNNNNNNNNNNNNNNNNNNNNNNNNNNNNNNNNNNNNNNNNNNNNNNNNNNNNNNNNNNNNNNNNNNNNNNNNNNNNNN
NNNNNNNNNNNNNNNNNNNNNNNNNNNNNNNNNNNNNNNNNNNNNNNNNNNNNNNNNNNNNNNNNNNNNNNNNNNNNNNN
NNNNNNNNNNNNNNNNNNNNNNNNNNNNNNNNNNNNNNNNNNNNNNNNNNNNNNNNNNNNNNNNNNNNNNNNNNNNNNNN
NNNNNNNNNNNNNNNNNNNNNNNNNNNNNNNNNNNNNNNNNNNNNNNNNNNNNNNNNNNNNNNNNNNNNNNNNNNNNNNN
NNNNNNNNNNNNNNNNNNNNNNNNNNNNNNNNNNNNNNNNNNNNNNNNNNNNNNNNNNNNNNNNNNNNNNNNNNNNNNNN
NNNNNNNNNNNNNNNNNNNNNNNNNNNNNNNNNNNNNNNNNNNNNNNNNNNNNNNNNNNNNNNNNNNNNNNNNNNNNNNN
NNNNNNNNNNNNNNNNNNNNNNNNNNNNNNNNNNNNNNNNNNNNNNNNNNNNNNNNNNNNNNNNNNNNNNNNNNNNNNNN
NNNNNNNNNNNNNNNNNNNNNNNNNNNNNNNNNNNNNNNNNNNNNNNNNNNNNNNNNNNNNNNNNNNNNNNNNNNNNNNN
NNNNNNNNNNNNNNNNNNNNNNNNNNNNNNNNNNNNNNNNNNNNNNNNNNNNNNNNNNNNNNNNNNNNNNNNNNNNNNNN
NNNNNTTATAAATTTTAATACGATATTTTAAGATCTTGCAAAGAGCGGGAATATAAATCAGTATTTAATAATTGATAAAC
ATATTTTTAGGTAGAAGTAGGGATTTCTAATTAATGTGTAAAATTTTTTTGGGTTTTTGCACAAAATTTAATTTTTTTAA
TGTGTATTCATAGATCTTTCTTCTCTCTCAGAAAAATCCTCTCTATATTTTCTTCAAAATCAGTAATAGTAAATCGAACA
CTAGTTTTTCAGTTGTCTGACTAAAATCTTTGCAAATAAATATTGCAAGTTTCACAATTCTCCTCTTTGAGCTTGAATGA
AATTTGTATATTGTGATAATTTTTTGTGGTGGGTTTGGTGATGAGTGAAAAATTAGTGGTGGTATGACTTTTTAATTTTG
ATAATGACAATGAAACTCGTGATTTTGATGTGGATGGTGTATGGTTATGATTATGATGAATTTAAATGATAGTGATATGG
CTCCGATGGTGAATTTAGATAAATTTATGATGTTTGTTATCGATTTTTTATGATGGCAATGGTTGTGGGAAGATTTTGGT
GATGAATTTGATTATGGGTGGTGAAATCTATGGTGGTGGAGAAGTAAATTTGATGATAATAACAACAATGGTGGTGATTT
AATAGTGGATTTGATGGTGTATAAGGAAGAAGAAGAAATTGGGTGACATGGATTTTTTTTAAAAGAAATTTCTGACGTAA
TTATTGATGTGGCAATGACATGGTGATGACGTGGCACAAGTGTGAAATACTTTCTCATCATGTAACTGCAGGTTGTATAT
GCGTTAGGGGTAAAATAAATTCACTTTTAAGTAATTCAGGTGTGTAATAGGTTGTCACAATAGTACTCCCTCCATTCACT
ATTAATTGTCATACTTTCCATTTTAGAAGTCAAACTATAAAAACTTTGACTAACATTTTATGATATATTTTTTCATCATA
TTGATATGTAAAAAATTGCAATTTATAGTACTTTTCATATAGTTTTTGACTATCTAAATTTTTTGTTTAAAATATTGAAT
TAATGTAATCTAATTTAACTTTGAAAATAAGTCATAACATTCAAACATTCATCAATATATATTCATAACATTCAAACATT
CATCATATAATACTCAAAACACTTCAATTACTAATCTAACTTCAAATTAACACTTTACTAACTAACAATCAATCAAAATT
TTAAATAAAATCCTAAATTCAAAAATCTTCAATTCATAACCTAATAATAATCCTAATTCAAATCTTGAAAACCCTAACAA
AAATCCTAATTCATTCACTAACTAACAATGCCCAATTCAAAATATGCCTAATTTTAAAAAAAATCCTAAATTCAAAAATC
TTCAATTCTATATACCGAACTAACAATAATCAAATCAAATTAATAATTGCTTAACCACAACCCAATAAACTAAAACAATA
ATATACTAACTAAAAACCAACTATAATCACAAAAATTGAAAAAAACCTACAATTAAGAACTAACTTAAAATGAGGAGAGA
GGCAGCGGCGGCAGCGACCGGCAAACAGCGAGGGAAGGAGCTGGGACGGCGTCTTGCGGCGGCGTATGGAGGTGGCGGCG
ACGGAATAGAGTGAAGAGAGAAGGGAGAGAATAGAGAAGAAGAGAGAGAACAAAACTAGAAATCCCGATCTAGTCAAGAT
ATTTTAAAAGAAGCGACGGACAACGTCTCTTTGTCCGTCACTTTTCTTAAATGTTTGACCAAACATTTTGACTAAAAAGC
GATGGACTTTGAGATGTTGTCCGTCGCTTCTTTAAAAAATTAATTAAACAATTCATTATTAATTATATATATAGTTGGCG
TAAAAATCCGCAAAAAAAAAAGCGACGAACGGCATCATTAAATAAAAAATTATTTTTATTAAAAAGCGACGGACAGTGTG
GCTAATGACGTCGCTTTTTGGAGCGACGCCGTCCGTCGCTTTTATGTCCGTCATTTTTTAGCAGTTTTTTAGTAGTGGTA
TTACTCCCTCCGTCCCATTTTATATGACACTTTTCAAATTTCGAGATTCAAACAAGTCTAATTTTGACCGTAAATTTTTT
ATAGATCGTTTAAACATTTTGAATTATCAATTGTTGTGACTTATAGTACTTTTTATGTAGTTTACAAATATATAAATTTT
ATTCTTTTTTAAAATGAAGATTTCATGCGCAAATTCCCAATCAAACTGAAACTGTTTGACTCTCGAAAAATGAAAAGTGT
CATTTGGGATAGAGGGAGTGGGGTAAAAAATACTTTCCTAAAAAGATAAATAAAAATTTTACTTAAATTTTTTTTCTACT
TGTGTACCGAATATAACATAATTAAAAAATTTATTTAAAAAAATTCTTGCGGCGGCAAGTAAAAAATACTTTCCTAAAAA
GATATGTATATATATCTAAAACAAAACGAGAATTTTTTTTTGAAGCAAAGGGTTAGGTGAAGTGCGGTAGAATTATTCTT
TATTAATATCTAAATTATTATTTGAAGGGGCTGGGGGAGAAAGATTAAATAAAAATAAATAAATACTTTTATAAAAGAAA
TTTAAACAAAAAAATTAAAAATGGGTGGGTGGGGGATTTGTGTATTGAAATTAAATAAATACTATTAAATTATTTAATTT
TTGTCAAGGTGGAATGTTTTGTCCACGTGGAGTGTGATGTGATAACTTTTTTTTTAAATAAAAGAGAGTGTAGTACACAC
CATGAAGAGAATGTAATAAAAGAGAGGAGTGTGTTTATCAAACTAATAAGTGATAGTTTAGTTATGAAACTCACACTCTC
AATAGTTTAGTTATGAAACTAAAAAAAATAGATGATTTAGATGTGTTTTTGACATTTATCTCTGAAAATCCTTCTATTGA
ATCTTTCAGTAGGATCACAAATGATTTACCAAATTTTTTTGCGTAAAATTATTTGATAACCAACAAAATATATCTTGAAT
AGATATGCAAATTTTATTTTTAAAAAAATTATTATGATTATGATATATTTTAACTTAGCTTTTAAATATGTAAATTTTAT
TTTTTTAAAATTTCAACAATTATGCTTAAACTCACCATCAAAACTAAATTAATTAACTATCGTAATTCAAAGAATGTTAT
GGAGTACTTCTAAATAGCAATAGGATTAATATAGCCGGGTTGACGTTACAGTTGGGAGGTCAAAAACACTTATTTTAAGA
AAAAATAATATTTATAAAAAATTTAAGCATTTGACAAATGAGTAAAACTACTTTTAAGTGAAAGCAAAACAATTTTTTTT
TTACTATTGAAAAGAAACTTAACATTTCTATTTCTTAAAAAAAATAATAGAAAATTATATTTTCCTCTGACTTAAAAAGG
GGTTTTATCGCTAAAGAGCCGACACTTTCGCTGACGTAACAAGATTAGAAGCCCACTGGTGACTGGACAAGCTGGACGGT
TAATCTGTTATCCACATGTACTTTAAAAATGAGTAGGCAGTAGATAAAATTTTATCCAGCTCATTTTCTTAAAATCCCCG
TGTGTATATATATATCTTAGCTTTTTCTTCTCATACCAAAATACTATAATCATATTTCACTATATTATCTTAGTCTCTTA
AATATATAATTTTAATTAAGTATTATTAATACGATCATATATTTATATAAGAGTCTTTTGAAAATATATTACTATTATTA
AAATCGGCGATTTTTTTCACTAAATCAAACAGAATCTTCAAATGCGACAAAGGCATACTACGTACATTATATACATGAAG
GAATGTCAGTGCAGATAAATCATACGTAATAATACATATAAATCAAACTAGGTCAAATGAAAATTTCTAAATTTCACCTT
CTACATTAATTACACTATAATTATATTAATTACGATGTAATTACATTATAACAGAGAAACAAGTTATCGTTATAACTATA
TTATTAAATTACTATTTCTAATAATTATAATAATTCTAATTACCACATAATTTTTTGAACAGGCCCTGAATAAACTGAAG
AGTATCTTTACGTAAATATATGGCACATCAATTTTATATTTTTGTAATTTTTTTTAATCTATATGTAAATATATCAGGTA
CACTTCACTAAGGAATCAAAAAAATTTAGAAAAAGAATATTATTCGTGATGAGCTGGAGCCAACCATCTATTAGTTAATC
ATATTAAATTACAGTAGTCAAAATCGTAAAAACAGTAGTTGAGTAACCGACTTCACAGTCAAAAAATTTGACTTGCTGAC
TTTTGTTTCTATAAATACTTGCATATCAAACACTAGCTAGATATATAGATACACATTTATTTTTTGTTGTTGCTTTTAGT
AAGAATGGGTTCGTTTATGTCAAAATTGCAACCTATTAAAGTGAGTTCGGAGATCACAAGTAATGTAGTTTTGTCTAAGC
TGGCTACTAACGAACAACATGGCGAAAATTCTTTATATTTTGATGGGTGGAAAGCATACGACAAGGATCCTTTCCACCCT
GTGAATAACCCGAATGGAGTTATTCAATTGGGTCTCGCTGAAAATCAGCTTTCGATTGACAGGATTGAAGATTGGATTAA
GAGAAATCCAAAAGCTTCCATTTGCACACATGAAGGGATTGAATGTTTCAGGAGGATCACCAACTTCCAAGACTATCATG
GCTTGCCTGAATTCACCACTGTAAGTACAACTTATGATTTTGATACCTCTCATTCTCTTTCATTTCCAGGCATAACTTGT
ATCCGCCACCTCACACATCCACCTTTTAGATTCTCTCGCGCAGGAGCGAATCTATGTGCGTGCATGGGTGGGGCTATTAC
CGCAGCCAGTGACCTCAACTAAAACTTTGTATAAATATGTGTATATATATTTCACTTGTCATCCATATATAATCAACACT
GAATTTTTTACGTTTTGCTTGTGAGCACGCTTCTGCTCTTCCTTCCTTCCTTTTTTTTTTTTTCAGTAATGTGTGTAAGA
ATTCTGTTTTCTTTCTTTCTTTCTTCTTCATTTGTTATGAGTACATATCTATTTTATTAATTATTTTTTGGTTGACTTAA
TTTTTTATTATTTTTATTGACTTTCTCTTTCATTAAATATTAGTAATATTTAATTGATAAGAATGTATGTCGTGTGTTTA
TTCTATATCAATTATAGATTAATATTAAATTTTGAAAATCTCATTAATACTAACAAATATATTTTGATTTTTTTTTTTTA
AATGAAGGATATTATTATGTTAAAGTTTTTGAATTTAAAGGTTCTTTCAATCTTTCAAGTAAAACTAAATGGAAAGAATT
GGGTTGAAGCTATAAAAAAATTTCTCAACTATATGATATTAGATAATTTATATAAATTCAAATTTTTAACCTGAAAAAAT
TCGTGTTTTCTCCTAGAGAATAAGGTCTTTTATTCCTAAAAAAGAATATCCAAAAATCAAACTACTTCGACAAATATATT
TAATATTAGAATATCAACAAGAAAACATTACTGAATATCCGCCTCTGCTCTCCTCTGCGCATTCCATTTTTACATTCCTC
ACTATTTTTTACACTAAAATAGTGTATGAACAATATCACAGCAAATTTAGCATGACACTATTTGGTGTGACATTATTCAA
CAATACCACATCACTTTTTTATTATTTTATTATTACTTTTATTATATATTCTTTTAAAAAAAAAAAAATAATAATATAAT
ATTGAGGAAAGATAAAACTATTCCTTTTTAATAGGGTTGTACGTAACCGGATTGGTTCGAGTTTTTTAAATATCAAACTA
AATTATTTGTGTAAAACATTTAAATTTATAAAGCAAACAAAACTAATGAGATTCGGGGTTTTTCAACCTCGGGTTAGTTC
GGGTTTTTCAAATACCAAACCATTGTGTCAAATTTTTAAATCAAACAAAACTAATAAACTTTAGATGTTTTACAGGTTTT
TGGATTTTTCCGATAAAGTATGAATACAAACATATAATTAACTTGTGCTTCAAATATTTCTTTAGTTCAATCAAAATACA
ACTATCTAAGGTGTTTCTTAAGAAAATAACACAAAATATGAGATGAGTGATGACACTAAAATATTCAATAAAAAATAATA
ATGAAAGTATCATATAAAATAAATATTGCAAAGTCATAATGAAAATGATCATAATTTAAAAATACTAAATCATGCTAAAA
TAAGTCTAATAAGTATTAGTTACATGATTAAACATTAAAGAAAAATTAAAATTAGATTATGTATTTTAAATGTCTAAACC
AATGTAAAAACGAAAGAACAAATATTCAACATTATTTTCATTCTTAGTATTGAATTAATTTATTTTGTTAGCATAGTATT
GATTTGATTTCGAATTGAGCTTTATTAGAGTTACTAATATCTATGGACTATAACCTTTATTGGAACATTCAAAATTCTAA
GTCTCAAAAAACTTTAAAAAATATGTTAAAAAACAAAAATTATAAATTTTATAAGTAATATTTAGAAATTATATCAAAGT
AAATACTTTTATGTATAAAGTAAATTTTAAAAATTATATATATAATATCGGGTTGGTGTGATTTCGGGTTAACTTTTTTT
TTTAATTAAAACCAAACCAATTCAAGTACAGTTGGATTTTTTTTACCAAACCATTAATCAGTTTTTTCTGCAATTTGATG
TTATGAATTGGAGATGCCATAAATATTGTGGTTTGAGAGTGGAGGGGGAGAGAAGAGAGAGAATTTTTTTTATCATACTT
AAATTCTTTTGCTTAATTAAAAGGACAAATTTCAAAATCATAGAGTTGTACATGATGAGCTGGACAGATCCTATAGCTTC
AAAGTGAATTTGTTTCATGCTAAAATAATAGGGCCAGCGCTCAAAACATATTTATAATTATTCACCTTGACCTTATTTTA
TTTTGTGTTTTTTTTTTCAGGGAATTGCAAAACATATGGAAAAAACAAGACATGGTAAGGTTAATTTTGATTCAAAACGT
ATAGTAATGGCTGGTGGAGCTACTGGAGCTAACGAGGCTCTCATCTTTTGTTTGGCTAATCGTGGCGATGCTTTTTTAGT
CCCCACACCTTATTACCCAGGGTATGAATGAAGTTTAAGTTATATATATTAACCGTATAATTTTTTTTGTAGTTATTATA
TATATTGGGGAAAATGCATAAGTACCCCCCTAGCCTATACCCGAAATCCCAGAGACACCCCTAACCTTTACTAAGGTGCT
ATAACCCCTCAGAACTTATTTTTTAATTAATTTTTTACCCTTTTTGGGCCTACGTGGCACTATCCTTGAAAAAATTGTCA
ACACGAGCTGGGCCCACAAGATAGTGCCACGTAGGCCGAAAAAGGGTAGAACATTATATATAAAATAAGTTCAGGGGTAA
TAGGACCTTAGTAAAGGTTAGATGTGTCTTAGGGATTTCGGGCATAGGCTAGGGAGGTACTCGTGCATTTTCCCTATGTA
TTGTGTAGATTACTAATTCATATTTTCAACTTAATGCAGATTCAATAGGGACCTATGTTGGAGAACTGGTGTACAACTTG
TACCCATTTCATGCAATAGCTCTAATAATTTCAAAATTACTCGAGAAGCTCTCAAAGAGGCATATGAAAAAGGTCAACAA
GAAAAAATCAAAATTAAAGGCTTGATTTTGACCAACCCTTCTAATCCATTAGGCACTACTTTGGATAGGGACACACTGAA
AAAAATCTTGATCTTCACTAACGAACATAACATCCATCTTGTTTGTGACGAAATCTATGCTGGTACCGTGTTTGATGCTC
CACGATTCGTCAGCATCGCTGAAATCATTGAGGACGATGGAATTTGTGTTAATAAAAATTTGATACATATTGTGTCTAGT
CTTTCCAAAGACATGGGTTTTCCAGGATTTCGAGTGGGAATTGTGTATTCCTTCAATGATGATGTGGTTAATAATGCTAG
AAAAATGTCGAGCTTCGGTCTTGTTTCCACTCAAACACAAAATTTTCTAGCTTCCATGCTATCTGACGATGAATTTATCG
AAGAATTTCTCACTGAAAACACCAAGAGGTTAAGGAAACGGCACGAGAAATTCACTAGCGGACTTGAAAAAATCGGAATC
AGATGCTTAAAAAGCAATGCTGGGGTTTATTGCTGGGTGGATTTGAGGAGTCTATTGAAAGAGCCAACACTTGATGCTGA
GGTGTCACTATGGAAATTGATCATAAACAACGCGAAGCTCAACATCTCGCCTGGATCTTCATTTAATTGCCCCGAAGCAG
GGTGGTTCCGAATCTGTTTTGCGAATATCGATGATCGAACGGTGGAGATCGCACTCAAAAGAATTCAAATATTTGTGGAT
GCTAATAACGATATTAATGAAAATGGAATCGTGAAGAACGCATCAGTGAAAGGGAAATGATTTACAAATATAGACTTCAT
GAACGAAAAGTAGTACGTATAATAAAATTAATATTATGAGCTTGAATATGTTGTCTCCTAATTTTCTGATTGCTAAGGAG
AATAAAGAAGAAATTGAAGTTTTTTTTTTTTTTTTTGTTATAAAAACTATATGAAAAATGTTCGTACCGTGGCCTTATTA
TGAGTAATAATAATGTTTTTTATTTGATCTTTACAAATGCATATTTTTCCCTTGAAAAAATGACACAAATAATTTCTTGT
GACAATTAATTTTTCTCTATCTGCTATTGTTGCAACTTTGTAGTACTTGCTACTTTATTTTTTATCACACTCCAATTAAA
GACTAACAAAATATAATGACCAAGTAACAAATTTATCACTACTTATTAGTTACTCTCTCTGTCCACCACTGTTAGTTGTC
ATGATGCGTTTTTCAAAAGTCAATTTGGCTAATTTTCAAAGTTAAATTAGAGTACATTAGTTCGATATTTTAAACAAAAA
ATTTAGATAATCAAAAACTAGACGAAAAGTACTATAAATTGTATTTTTTTTTTTTGCATATCAATATGATAAAAAAATAC
ATCATAAAATATTAGTCAAAATTCTTATAGTTTGATTCTAAAAAAGGAAATTATGACAATTAAAAGTTGACGGAGGGAGT
ATTGAGACTCTTTCTTGGGGAATAAATAATTCAAAAGATAAGAGTAAAGTTTAGTGGTTTTTTTGTTAGAAAAAACAGTT
AAATGTATTGATGAAAAAGAATAATCATAGTTATGTAATTATTTAAAGAAATTTAAATTTCAAGAATCACAACTTCAAAA
TACGACCAAACATAAAACTAACCATTTCCGTCATTTTGAGTTTCACTTTCTCAAGCTCCGTCCAGTCTCCGACGACTTCT
CCGACGAGTCCCTTGCCACCATCTGTGTTTATCTCTCTATTTCCTTCATCTTTCTTTTTATATTTACATATAAAGGTACC
TTCAAAAAAGTAGTAGTTCTACTTAACTCCCTTTTTGACAAAACCAAAAAGTAGGGTGAGTAACTTTGCCAATTGGGAGG
AGAAGGTGACAAAATATTTATGTATTATTATAAATAATGAAGTCAAGTGGATGTTCATGTGGGGCTACTCTACTGTAGCA
AATTTCCTTGCCCAAGTCATATATTATTGTAAAGTTGACACCAATTTTCATTTAGACACTTTAATTAGATTTTGTTTATT
TTTAGACATCTTACGTAAATTTTTCTTGTGTCATTTTGACACTTTTTATAGACATGTCATAGAGAGTGTGATCCACTCGT
TTATTGAGCTAGAAAAGTTTTTTAATCAATTTTTAATTATTTTTTCTTCTTCTTCTTCTCCATTTTCAGCCTCCATTTTT
CAAGCTTAACTCCATCCATGGCAAATGTTTTAAAAATTTAAGAAAAGACCTATTTCAAGATTTAAATATTGAAATAGTCA
TGAAATTCTTTTTTGGAGGAATTTACTATTGTAATATGGAAGTGGATGTGATTTTTCCTCTTCCTTCAAGGTTTCACTGG
CCTTCAAACTTTGCTTTCACTGTAAGTGCTTCTTTTTTTTTCCAGTTAATTTTAATGATTTATATTCAATTTTACTGTTT
TGTTATTGATTAAGAAGAATGTGAATTCATGACTTAGCTTTATTCTTCTATAATAAAAGGGCTAGTGTATGATTGAAAAG
TGGGGTTGGGGTAGGGCAGCGTTTCTGCAAAATAGTTATTTTGGAGAAGACAATTAGAAGGTTGCAAAATATTTTTTGTT
AATTGGTTAAATGTTTTTTTAATTATGTGGGCAAAAATGCCACATGTCATTGATTCATTGGCTACTTTTTATTTTTCTCA
AAATTCATTATTTAAGAATGATTTTAGGCACAAATGACAAATGTCGTCATTTAATTAAACACTTTACGCGTCATTCGCGA
GTGCATTACACACACATTACATATTTTTGCTGATTGTAAAGAAAGTATCAAAATGACACAACATGACCTTACATGAAGTG
TCTAAAATGAACTTTATAAATAATTCACCCGATTGTTATCTAACCACTCATGTAATCAAAATCATAAATAATTCGCCCGA
TTGTTACATGATTTCCCTTCAACTTAAAGACTCTGATTTCATCCAAATCTTGACAAGGTTGGGAAAATCCAAAAGATATT
CATTGAAAAAGACACTAACAAAAGATATTTAGTTTGTGAATCATTTACCTTGTTTCCTTGAGATTCAAGTTTGGCTTGGA
GCAATTCTTCAAAGAAAAGAATTTCGTCGATTTTTCGCTGCAAAAGATAAGGTACACAATTCGTCGATTTCTTTCTATAG
ATCCAACAAATGGCATTAAAGCCAGGTTTAATTGTTCCCTGTTTGAATAATGATTGAAATTCTCTGGTTGAATGAATTGA
GAAATTTGAAATATGATTATAAATATATTTATCTTTGTCCATTATCGATCTGTTTTCTTTTGGTTACTCGATATTCCTTT
ATGAGTAGGAAAAAGAGAAAAGATTTACTGACTTGAGTATTTTTTCTTCCTTATGGTTCTTTCATTGAATTTTGTTGAAG
TTTTGTTTGTTGTTTCTCATTTTTTTTCCCATGAAAGTAACGGGAGAAGATGAGTAATATTTATAAAGAGTTATTTTATA
GGTTGAAAAGGAAAAAGATTTTGAGTTGAATAAGAACTTGAAAAAGTCAACTTCTATTTTTTTTGTTAATAAATAAAAAA
AATAAAAATTGGAAGAGAGTTTAAGGGACAAGTCATATTCTTTTTGTTAAGGATTAAAAGAGAAAAATAAAATGGTCTCA
CAACTTTTTCCAATTGGAACGTGTGAACCTTTCCCTTCTTTTTTTTTTTTGTCCTTTTCTATAAGGATTAAAGAGGAAAA
AAATTGTCCCACTATTTAAATAAAAAGAAAAATGGAGTTTCTTTTTGTCCTTTTCTATTAAGGATTAAAAAGAAAAAAAA
AATAGTCCAATTTTTTTTATAAAATACTTATACCATTTTCTTTGGTATCATAAAGAACTATTTTTTTTTTAATGAAGAAT
AGACAATGGTTTTGTAGTATTTTTTTATGTTAACAAAGTATTTATTTTATTATTTACTTTAACATAAGATTTTTCAAGTG
GTCAAATTAGATTGTGGTTGACTTTGAATTTTTTTTGTAAAGCCATAAGTTATCTTCTTTACTTAACGAAGAATAGTGAT
AACTTGTTTTGACTAGATTATAATTTTAATTATGTGTATTAAAATTGGTCTTGAAAAAATCTCTTAGTCCTTTAAATTCC
TTAAACGGTTCCTTGTCTCCTACGAGAAATTTGTGACATACGTTATCGCATTAAATGGTATTAACTATATTTCCGTTTTT
ATTTCCATTTCAGATATGGTTGAACGGAAACATGCTCAAATTACTCCAAGTGGGAGTTCTCAAAGTCGAGCAAAGGGACA
AGATAGGAGAGCAAGCCGTCGTAAGACATGTTTCTGAGGGCGTGAAATCATAAGATTGGTGTCCCAAGGGCGACACAAAA
TCTGTCAAGGAACCAAAGGGTCATTCGAAGGGAAAAAGAGAAAAAATTTAAAGTGTTTGAGTCATTGAAGATGTTCCCTA
ATATGTCAGCACGTGATTTTATTCACCTTTTTGAAATAAATGAGCTGAACTGGCTGATTAAAAGGAAATTTCAGATTGGA
GAGTCTTAGCTTATTTAACAGACGCTCTCCATGAACCTTGGGGTAGTAGATTGACTGATTTTTATCATGACATTTGATTT
AGGGTTTACATTTGTTGTCTTGAAGACTTGTGGGAGGATTTCAGTCTTTGAATTACTTGTAAATTTTTATTGCTTATTTG
TTTTTCAAGATATGAATTATGTAGTTTGTTTTTCTCTCAAATTATGTTATTAGACTTAAAAATTCTTGTTATGAAAGTCT
TCAATATATTAATTATACACATTAAGAAATTAGATTTGAATTTTGATTAAATATTTAATTTGTAGATGATTATTGGATGC
ATACGTGTCTTTTTGATTTTACATTAAATATGAAATCTTTATGAGAATTAATTTGCTTGAATGTGTATGTCGCATGCATA
ATTGATTAAAATTCTTGCCTAATTATATGTCAATAACAGACATGGCATCAAAAAGAATCATTGCTGACTTAAACAAAGGT
GAAAAATTTAACGGTGGTAATTACGACATCTGGAGTCGTAAAATATGACATGTACTGGAAGAGATTTTTTTTTGGAAGGT
ATAAATCATGTTTTGAATCAACCAGAAGAGGGTAATACTACACAACACAAAAGGGATCTTGAAGCTTACAAAGCTTGGAA
AAAGGCTAACTCTACTGCACGTGGAATAATAGTTAGTTCTATAGTTGATGACCTCATACATGAATGTGAGAAATTCCCTA
ATGCTCATGCTATGTGGACATATCTGCGAGGAATGTATGGGGGTACGTCTGTAACCCACCTCCGACAGTTGACTATCAAA
TTTGACACTTACAAAAAGAGTCATGATCAGAATATCAAACAACACCTTAGGGTGATGTCAAACATGATAGCTCAACTCAA
GAGTGTTGGTCATGTTCTTTCAGATGAACAACAAGTTCAGGCAGTGATTCGGTCTCTTCCCAATAATTGGGAATATTTGA
AGGTTAACTTGACCCATAATGATAGCATCAAAACTTTTTCCGATGTTGCATGCCATGTTGAACTGGAAGATAAGCGCCTT
GGTGCTGCTAAAACTGTTTCTAATGCCTTTGTGGCAGAGTCAAGTGGTACAAAATCTTCAGGTTTCAAGCGCAAGAAAAA
TTGGAAAAGACAAAGACACTGGAGAAAGACCCTCTAAGAAAAAGAAGAAAAACTCCAAGAAAGGAAAACGGTTTTTCAAG
AAGAGAGACAAGAGTAAAATGAAGTGCTACAATTGCCAAGAATTGGGGCATTTTTCTCGTGAATGTATTGAGCCCAAAAA
GATAGCATTTTTAAACGCATCTCTAAGTGCTACATATGTTTTAGCACTTCTTTACTAACTGAATCTTATCCTATGTGGAT
TGTAGACTCAGGATCCACCGACCACGTGAGTCGAGATAGAGAGACGTTTGTGGAGTTTCATCGAGTTTCATCTAAATCAA
GGTGGATCTATGTGAGAAATAATGCTAAACTAGAAGTCAAAGGGATATGCGCATGCAAAGTAGACTTGTGTTGTGGTCGT
TCTTTGATGTTGCATGACATCCTATATGCACCAAAGATTCGACGAAACTTAGTATTTATGGTTGTTCTTTCAGACGTTGG
TTTTTATTTATTTTTTAGTCACAATGGTATTAGAATAACTCTAGATAATGTTTTATATGGTTTTGGACTTTGTTATGACC
ATTTTATCGTATTAGATTGTAATCATTCAACTTATGACTATTATGTTGACCGTTGTGTAATGACATGTTATTCGAGTAAC
AATGATGTTGATGTTATTACATGGCATGCACGATTAGGTCACATAAGGCAAGATCGAATGAATAAGTTGGCAAAAGAAGG
GCATTTAGGCTCTTTCACCAAAATTGAAATGCCAACTTGTGAAAATTGTCTTGCTGGAAAGATTAAACCATTTGGGAAGG
CTAAGAGAGCTGAGTTCCCACTTCAATTAATTCATTCTGATATTTGTGGTCCAATGTAAGGGCGAGGTCTGGTGCTACAT
ACTTAATTACATTTTTTGATGATTTCACATGTTTTGGTTATCTCTATTTGATTTATCATAAATCTGAAGCACTTGAGTGC
TTTAAAAGATATATGAATGAAGTTGAAAATCAATTATATAAAAGCATAAAAGTTTTAATAACCGATCGAGGACGTGAATA
TTTGTCAAAACAGATTGAAGAATTATGTACTGAAAAGGGTATTATCAGACAGTTAACTACTCCTTATACACCTCCACAAA
ATGGTATAGCTGAAAGAAGGAATATAACATTATTAGACATGACAAGATTAATGATGGCGCAGGCAAATTTGCCTATCTCT
TTCTCGAGAGATGCATTATTGACTGCGGCTTACATTTTGAACAAAGTGCCTTCTAAATCAGTGTCTTCCACTCCTTATGA
ACTTTGAACTGGTCATAAAACAAACCTAAATGATCTACGACCGTGGGGTTGTGCAGCATACATTAAAGATCGTTTTGGTG
AGTTTGGTAAACAAAGTCCAAAAGGAAAGAAATGTATCTTTATAAGGCACTCTGAACGCTCCAAAAGGTATGTGTTCATC
GATGAACTGGAGGATAGAAGTATTACTGAAATTGTATCACGAGATGTCAGATTTTTGGAAAATGATTTTCCCAAAAAGGG
TGAAATAGATGAAGTTGAGCCTCTGTACGAAATGTTGAATTCAGAAGATCAGATAATGTTGTCAAACATACTTGATAATT
CAATGGATCAAGAAATGATTCCTGGTCCAAGTGGGAGTTATGAATCCCAAAATCCTATAGAGAATTCTGAACTTCAAATA
CGTAAAAGTACAAGAAAAGGTGTACCTAAACGATCTTATGATATTGAGGATTATGTTTTCTTGGTATCTCCTACAGAATT
GGATGAACCTAATTCTGTAACAGATGCCTTATCAAGCCCTGAAAGAGATGAATGGTTAAAAGTGATGAAAGAAGAATTAG
AGTCCATGAAAACCAACAAAGTCTGGGATCTAGTTGACCTTCCTAAAGAACGTAAAGCTATTGGGAATAAATGGATTCTT
CAAGTTAAACGTAAATTTTATGGGTCAATAGAAAGACACAAAGCACGATTGGTTGCAAAAGGTTTTACTCAAGAAGGTGG
AATAGACTATGAGGAAACTTTTTCACCAGTTGTGAAGTTTACATCCATACAATTACTTTTAGCTATTGTTGCACATTTAG
ATCTAGAATTACACAAAATGGATGTGAAGACCGCTTTTCTCAATGGAGAATTAAACGAGGAAATCTACATGGAACAACCA
GTTGGTTTCGTTGTTAAAGGTCAAGAAAAGAAAGTATGTAAATTGAAAAGATCAATTTATTGCCTAAAGCAATCTTCATG
GCAGTGGTATCTGAGATTTCATAAGGAGGTGATGTCATTTGATTTCACCATGATCGATGAAGACCATTATATCTATGTGA
AAAATTCCAATGGAAATTTTATAATTCTTTCTCTTTACGTAGATGATATTTTATTAGCTGGAAATAATTTGGAGTATGTG
AAAACTGTCAAGTCATAGATTTCAAAATCATTTGATATGAAAGATATTGGTGAAACAGACTATATATTGGGTGTTAAGAT
CCAAAGAGATCGTTCCAAGAAATTTTTGAGTTTATCTCAAGAAACTTATATAAAGAAAATATTGGAACGTTTTTGAATGA
ATAGTTGCAAATCCATGGATACTCTTGTAGCAAGGGGTGAAACTTTAAGCCTTGAAATGTGTTCAAAGACTGAAAAAGAA
AAGGAAGACACACTACTAAAATACTGCCAAAGAGAGATAGAAAAAAGCGACGGACTGCGTCGCTTTTTTGGCCAAAAGCA
ACGGAAAAGCGACGCAGTCAATCTCGTTGTTTTTTGGCTCGACGCTTTCCGTCGCTTTTGATTTTTTTAAATTTTTTTTA
TTTATTTGAAAAATGTGACGTCATCCGTTGCTTTTTTTTATTATTTATTTTTAAAAAAGAGACGAAGTCCGTCGCTTTAA
TTAATTTTTAATATTTTTAGAATCTTGAAAAGCGACGGACAATGAGACGCCGTCCGTCGCTTTTTCGGAAATAAAATTTT
GAAAAATCCAAAAAAGTGACGAACTAAATGACCCTGTCCGTCGCTTTTCTGGGTTTTTAAAAAAATAAAATTAAAAAAAG
CGACGGACTAAAGGACCCTGTCTGTCGCTTTTCTGAGTTTTTTTAAAAATAAAATCCAGAAAAGCGACGGACAAAACCAC
TCTGTCCGTCGCTTTTTCTGCAATTTTTTTGACAGCAGAAACTGGCCTACCCACTTGCAATTCAATTCAACTCAACCCTA
ATCAAACACAATACATTATAAAGAAGCTACACAAGATATAAAACAACAAACTTAAATTAACATTCAAAAATATCTAAATC
ACAATTTAAAGACTTATAAAGTCTTTCAAAATTCGTTTCAAAATTACAAATAGTTCATAAAGACTATATTTTATCAAAAT
TTCTAAAGTTCAACCTAATAATTAGTTCATAAATTTTATACATCAAGATTTCTAAAGTTCACAACCTAAAGTTTAAAATC
CTACAATAATCAAGTTTTCTAAAGTTCACAACTTAAAGTTCTAAAATTCCACAATAATTCAAGATTTATAAAGTTCACAA
CCTAAAGTTCTAAAATTCCACAATAATTCAAGATTTCTAAAGTTCACAACCTAAAGCTCTAAAATCCTACAAAAATTCAA
ATTCTCTAAAATTCACAACTTAAAGTTCTATAATTCTACAATAATTCAAGACTTCTAACATTTCACAACCTAAAGTTCCT
ACAAAAATTCAAGTTCTCTAAAGTTCTAAATTCCTACCATAATTCAAGATTTCTAACGCTCACAACCTTATAAAGTTCTA
AAATCCTACAAAAATTCAAGTTCTCTAAAGTTCACTACTTAAAGTTCTAAAATCCTACAATAATTCAAAATTTCTAAAGT
TCACAACCTAAAGTTCTAAAATCCTACAATAATTCAAGTTCTCTAAAGTTTACAACTTAAAGTTCTAAAATCCTACAAAG
ATTCAAGTTCTCTAAAATTCACAACTTAAAGTTCTAAAGTTCTAAAATTTTATAATTATTCAGGATTTCTAACGTTTCAT
AACCTAAAGTTCGTACAAAAATTGAAGTTCTCTAAAGTTCACAACTTACAGTTCTAAAATCCTACAAAAATTCAAGTTCT
ATAATGTTCACAACTTAAAGTTCTAAAATCCTACAATAATTCAAGATTTCTAACGCTCACAACCTTATAAAGTCTAAAAT
CCTACAAAAATTCAAGTTCTCTATAGTTCACAACTTTAAGTTCTAAAATCCTACAATAAGGTTTCTAAAGTTCTAAAATC
CTACAATAATTCAAATTCTCTAAAGTTCACAACTTAAAGTTCTAAAATGCTACAAAAATTCAAGTTCTCTAAAATTCACA
ACTTAAAGTTTTAATATTCTACAATAATTCAAGATTTCTAACGTTTCACAACCTGAGGTTCTAAAATCCTACAAAAATTC
AAGTTCTCTAAAGTTCACAACTTAAAATTCTAAAATCCTACAATAATTCAAGATTTCTAACGTTCACAACCTTATAAAGT
TCTAAAATCCTACAAAAATTCAAGTTCTCTAAAGTTCACAACTTTAAGTTCTAAAATCCTACAATAATTCAAGATTTCTA
AAGTTCACAACCTAAAGTTCTAAAATCCTACAATAATCCAAGATTTCTAAAGTTCACAACCTAATTAAAGTTCTAAAATC
CTACAAAAATTCAAGTTCTACTTAAATTCAATAATTCATATCCAATTTCTAAAATTAGTTATATATAAACTTCTAATCAA
ATAATTAATTAGTTATATTCAAGTTCCAAGTTTAAGTTCAACTTCAAGTTCTAAATTCAAGTTCATATCTAGTTATATAT
AAACTTCTAATCCAACAATTAGTTATATATTCAAGTTCTAATTCAAAAAAAACATCATCGATCAATATATATTCATGACA
TTCAAACATTCAGCACTATATTGTCATGACATTCAAACATTCATCATATACACTTCAATTACTAATCTCTAACTTCAAAG
TAACACTTTACTAACTAACAATATATCAATCAAATTTTAAAAAAAATCTCAATTCACAATCAAATTACATATTCTCAAGT
TCAAACTAGTCCTAAATTCAAAAAACCCTAATTCATTCACTAATTACAATACCCAATTTAAAAATGCCCAATTTAAAAGA
AAATCCTAAAATAAAAAATCTCCAATTCTCTACCTAACTAACAATAATCAAATCAAATTAACAATAACACAACCCAACAT
ACTAAAACAATAATATACTAACTAACAATCAACTATAATCACTAGAGTTGAAAAAAAAACAACCTAAAATTAAACACCAA
CCTTAACAAAGAGGAGAGGCGACAGACGGCGACGGGCAAGGGCAGCACGACGGCGGTGGAGGCTGCAGGCGGTGGAGGGA
GATCGATAGAGAGAAGGGAGAGAATAAAAGTGAAGAGAGAAGAAGAGAGAAGAAAATAAGACAATCCCGATCTGGGTCAA
AGATAATTTAAGAAAAGCGACAGACAACGTCTCTTTGTCCGTCCCTTTTTTAAAAATACTTGACCAAAATTTTGACCAAA
AAAGTGACAGACTAAGAGACGCTGTCCGTCGCTTTTCATAAATGTATGACCAGTCATGTTGACCAAAAAGCGACGGACTT
AGAGATGATGTTCGTCGCTCCTTTAAAAAAATAATTAATCAATTAATTATTAATTATATATTTATTTGATGCAAAAATCC
GCAAAAAAAAAGTGACGGACTAAGAGATGCTGTCCGTCGTTTTTTGAAAAATAATTTAAAAAATAATCATTTTTATTAAA
AAGCGACGGACATGTGGTAAATGGCGTATCTTTTCTGTCCGTCGTTTTTTAGCATTTTTTTAGTAGTGACATGTCTCGAG
TTCCTTTTTCTAGTGTTGTCGGGAGTTTGATGTATGCTATGATGTGTACTCGCCTAGACATTTGTTATGTCGTAAGTCTA
GTTAGCAGGTATCAATCCAATCCTGGAAGAGATCATTGAAAAGTAGTAAAGAGAATATTTCGATACCTAAAGGAAACTAC
AGATCATACACAAAGTTATAGTGGATATGATTTATTCATAAGAGGTTATACAAATGCTGATTGAGCTGGTTACCGGGATG
ATAGAAAATCAACATCCGGTTATGCTTTCTTACTAAATTGTGGTGCTATTTCATGGAAAAGTAAGAAGCAAACTTGCACA
ACTCTTTCAACCATGGAATCTGAATTTGTGGCATATGCGTCTGCAGTACAATAAGTTGTTTGGTTAAAGAGATTCTTTGA
GCATTTGAGTATTGCAAAGAATTCTAAGGGTCCCATGATTCTATATTGTGATAGTCAAGCGGCTATCGCATATGCAAAGG
ATCCTAAGTATCACAGCAAGACCAAACACATTGACATCAAGTATAACTTTGTGAAAGACGTAGTGACAAGTGGAGAAATA
ACTTTGCAATACATTCCTACACGTGAAATGATAACTGATCCTTTTACAAAGGCCATCTCTAGAGACTTGTTTGAAAAACA
TGTTAAGGCTCTAGGTTTACGTAGAGTATGATGATATTTCTATATTGTAAAATGACTTGATTGTTATTGTTATGCCGTAA
TTTTACTATCTTTATAAAAATCACTTTTTGAAATGTTCTAAGTATAAAACATTTTAAGAAAAATACTTAGAAAAGAGTTG
CTACTTAATTTTTTAAGGAAATTAAGAAAACTTATAATTTTCAAAGATTTAAACAGAAAAAATCATTTGAAATTATCAAA
GAGGGTTCGGGGTTCAATTTACACTTTGAGAAGGGTTTAAGCATTCGAAGTGTCCGCTAACATGCGGTTGACCTGCGACT
TGACTAAAATATATTTTTTGACTATTTTTAGAAAATGATTTAACATAAAAAAATAATAATTTAATATTTTATTAACTTTG
AGAAAATAATTAAATAAATGACACTTTTTATTTTTATTTTTTAGAGAAAAGGATTCAAAATGAAACATTTGACTCGAAAT
ATAAGTGATTAGAATATTAATAAAACTAGATTAATTAGAATTCATTTAATTCATTTTTAAAATAATAATTTAAACCAATT
TAGTCAATTAAAACATGGGAACTATTTTAAATTAATTGAAGATTAAGTAAAAGTTTTCAATAAAAGTACAAGGGTTGATA
AAAAAAAAAGGGAAAACTTAATTGAAATAAACTTAACATAAACAATATGGTTCATCTTTTGGGGATTTTAATTAAATTAA
TCCAAGCCAAATAAAAGGGTTGAAATTAATACAAATAATAATAAGAGTAAAATAAGAAAGTTAGAATGTGGGCCTTTTTG
CCCAAATTTCCAGATTTGGTGGGCCTTCTGGCCCATTTTTGCTTGGACCTGTCATGCAAAAGATGGGCTTTGGCCCATTT
CTTCCCCCTGAAAACCAGCATATACAATGAGTGTATATTTATGTATACAGGCTGTATTTTAGCCGATTTTCTATATCTTA
GGCTGTATACCGAATGTATGCAGCCCACTTCAACTTTCAGCACCTGTATTTTTATTTTTGGACCTGTATATCAATATTCC
TCATGTATACCAGTGTATACTGCTGTATATGACAGGTATACAACCCATTTTCGGACTTTTCGGGGCATGTTTCAGCTTCT
CTTTCAACGCAAATATGAGGATGACTCGGAACGACTCAAGGATATGCAAGATATGAGTCCAAAGTGAACTCGGATTGACA
ATTCATGCAATGAAAACAAAGAATAAGGATTAGCATATGTATAATGCGGGATAAAGATGAGAAAAACGCAAGTTGTTTTA
ACTTATAAAACCAACTTAGTTGAAAGTAATTACATTGTCATTATCACTCATTCCATATATCACAAATAGCTTTCTCAAAT
CTGGATATAAACCCATAACATTAATATGAAAATCACTATATCTCTTAATGCTAAACTAACACCAAATAGAATAAAATAAG
AAAGATAAAATTTTAAACTCATGTAGATAAACCCTCAAAATAAATGGCAGACAATTAGCACTATTGGAATAATGTTAATC
TGTAGCTAATCAAATAAAGACTTGAAGAAGATGATATTATTCTCCAAAGAAGATGTCAGGGGAAGGAAATGCCGATTAGA
TATTCCGTATTTAGAGTTAGCCGGCTCATGTAGACAAATTCACGATGAAGAAAACTGATTATGCCAAACATTTCCGAAAT
AAGGAAAATCAAATAAACATTTTTAGAGCTTTCTGGACAAATCCACAGTGGTGTAAATGATCACATAAGCATGAAAGCAA
CCCGAGTTAATTTAGAAAAGAATAAAACATGAAACTATATTAGAAGATCGGCTCAAATCGATAAAGTTTCACTTACGCAA
ATAAACTGATGATAAACAAGAAGATTGATAATCTTGACAATGAGTAGGCAAAACATCAAAGTTAGACATGGTCAAGACTT
TAAACCAACTTGAACAAGGAAACAAATCGGTGAAGAAATAAGAACTTAGATCATGGAAAAACTCTCGGCAACAAATCCTA
ACAAAAACAAACTTAAATACTTCTCGATAGATGATTGATATATTAGCAATATGAAAGCTCTCAAACTATTTTAAAATGAA
AGCTAAAGAACAACTGGATATATGGATTCATATTGATCAATACAGAAAGAACCAAGAAGAGTCAGTATATGTATATTTCA
CATTCTTGAAGTTAATAGCTAAATATCATGAAAGATCAGCAACAAACCATATATCAAAGTCGAGGATTGCAGACAAGCTT
AACATACAACAAAGGTGAAAACTCGAAATTGAGTGAGAGTCGAGCAAGGACAAACAAACCAATTACATGACTTCTAAAAC
GGAAAATAGAGGGAGGGTATTACCTTTTTCCGGGCAGCGTACTGAGACTATGAGCCTGACCGTGAAGCTTTTAAACCACA
CTTGAGCAAGAAGAGAATCGATAAAAAAATAGCTCTCGATTTAAAAATAAATTTCTATTTTTTGAATGTAAAAATCTTTT
GTCCCCAACCTCTCAACTCTTAAACTTATAAGACTTGTATTTCTTAAAAAAGACTTTATGTGTTTTTCCCCCTCCTTCTT
TTTTCAGTGAACAGGGGTATTTATAGGCCGAATTTGGGATTTAAAAAGGGGGGAAACGGGTTGAAAAGATTGGATGATTT
TCAAATTCGAAATTCAAAAATGTCTTCTCAAGAGATAAGGTTGCCAGATTTCCGCGATTTGGTGGGATTTTCGCGTGAAG
AAGATGATATAGGGGTCGTAGGGTATGGCTGCTTTTTTTGGATTTGCTGGGATTCACTACGCTGGACTGTTGTTCGTTTC
TGGGTTTCTTTGCGTTTCAAGGGGAAGAAGACGTGGGTGGGGTCGGGTTTTGGTATTGTATGCGTATTGTTGTACGCTGT
TGTTGTTGGAACTTGTTGGAATGGGTATTGAAATGGGTTTATGTATGGAGAATGGGTTGTTGGGTTGGAATTGGTGTTAT
GGGCTGCTGGTTAAAGGAAATTAAACTTGGGCCGTTGACAAATGAAAAAGGGGCCCAAATTTGGTCTTGCAAAGGGGTTG
AAGAAATTGGTAAGGAAGTGGCTATAATTGCAATTACAAGGGATTAGAATTAGAACCAATTGGAGTAAAAAACTTAGCCG
ATTTGAATTTAATTGGTGAATTCGGCCAAAAGTTAAATAAGATGAATTAGTATTAATTAATGAGCTTCTTAATCTTAACC
AAATAAAATAATTGATTTTTCAAATATTAACTATTAATTAATTAAACTAATTGGCAAAATTTAAAGCAAAACTAAAACCT
TTTGAGACGATTTTCAAATAAAAATATACTAATTATATACATAACTATAAAAACATATTTATTTATTTTTTTAAAATTAT
AAAATTGACAAAACTTACATAAAAATAACTCGAAAAATATTTCGAATTTCATAAAAGCTAATTAATTCAAAATTATAGCC
ATCACTTTAAAATACACTAAAAATATAAAATCTTTTGACATGTTTTTGGGATATTTATAGGATATACTTATTTCATACAT
AATTATATAAAACATATATATTATTAAAAGATACAAAAGTGATAGACTATTTAAAAACTCGCAAAAATATATATATATAT
ATTTTTATTTTTTTTTTAAATTTATGAAATTAAATATTTTAAATCATTTGAAATTGAAGAAGCTCGATGATTAATCTATA
ATGTGGAGGTCCAAAATTGGGTGTCAACAGTTATAATATTCTCTTCTATATAAAACTATTGAATTTATGTTCAAATGTAG
TAAGCATGTGATATTTTATAAGAAATAAAGTATGTCGAACAAGTCGCAGGATTGGTTCTCTCACACGAGCAATCACCTTT
TACGTCGAGGAACGTGAAGAGATGAGTTTCACCACCATATTATGACTTGTTTTATGAGCCAGCCAAATATTTCTCTAAGA
AGATGAGTTTAAGGATTACTGAAAAAGAGAAACTAGGGTTAAATATCTTGAGGTGTTTAGATCGAGGTCTGTACGATGTT
GGATAATCGGAAGGATGAGACTCATACACCAGTATAAGGTGAAAACATCGTAACACGTGTTTCATACCACGTGTGTCAAG
CGATCAATGGGTCAATGAAAGAATATTCCCAGCTTCTTCATTGTGTGAGACCCAGAAAAGTTAAATTGACTTTTCAATGA
AATACCCTTTGACCTTTTGCTATTTTTTGAAGTTTCAATCGATGTTGCTACTTTAGCATGTTACTAATACGCACGAATGA
TTCAGCAATGCAGTGCATGTCTAGGAAAGCAGTTAATAGGAGCAGATAAATTCGAGTAGAAAGGAAAGAAAAATAAATGA
ATAATAAACTTATATACACAAGCCGGCTATTGCACTAACCATATTGGTATTGAGTGTGATTGTGTGTATAAAGTTAAATA
TGAACTCGAGTTAATATCCTTGAGAGGATGAGGGATCAAATAAGTAACTACTGAAGTAGTGAATGACGTCTGGGGTATTG
TGAGTAATAGTATTCTTATATAAGTAGTGAATTCATTCCAGATGTGATTGGATTCCTATGTGGGGCTTGTAAAACCTTAA
GGGTAAGCTCTTGATGCTCACATGTCGCACGAACTATTTATCATATGAATTGTGTGTCTAGTTGATGTTGTGTTGGCTTG
GGTCCTGTCCACCATGTGCGAAGTGGGAGATGTATGTTTTGGATCATGGATCGCCCATGTGGATCGACCCGACCCGAAAT
GTTATCTGTAAAAAGGAGATAAGTCTTAATTTAAAAATAGGGGTGGGAACAGTTACTATGGAACGGCTCCAACATACACA
AACCTTTATTTTTAAATAGAGAAACTTTACGCTCTGGAGACAGAAGAAGAAAAATAGAGAAAAACTAAACACTCTGAACA
CAAATATTTCTAAGAAAAAGACACTAACAAAAGATATTTAGTTTGTGAATCATTTACCTTGTTTCCTTGAGATTCAAGTT
TGGCTTGGAGCAATTCTTCAAAGAAAAGGATTTCGTCAATTTTTCGCTGCAAAAGATAAGGTATACAATTCGTCAATTTC
TTTCTATAGATCCAACAATAACATCCACCTTGTTTGCGATGAAATCTATGCTGGCACCGTGTTTGTTGCTCCACGATTCG
TCAGCATCGCTGAAATCATTGAGGACGATGGAATTTGTGTTAATAAAAATTTGATACATATTGTGTCTAGTCTTTCCAAA
GACATGGGTTTTCCAGGATTTCGAGTGGGAATTGTGTATTCCTTCAATGATGATGTGGTTAATAGTGCTAGAAAAATGTC
GAGCTTCGGTCTTGTTTCCACTCAAACACAACATATTAGATCTTACGTTTGTTTTTTTAATTTAACATATTTGTTAGTTT
CTATATAAGAAAAAGTGTTCTACATGATGAAAGCTTTAAAAAGTAAATTAACATGCTAATAAAAATAAAGGTTTTTTCTT
GTCACATTTTCTAAGCTATTTGTTTTTCCATAGATTTTGGATTAATTAAATTTTAAAAATTCATTTTTAAATAATTGTTT
GGCTATGAAATTGATCAAATAATTCGATCTTCAAATAGTTTCAAGTTTTCAAAACTGATATGAAAACATCAAATTTTATA
TATGAGCAAGTTTATTGTTGTCCGTACTCCATAATGGTCCTTTATTTATGGGGTTTGAAATATTTTAGTCATCGATAGAA
ATATAGCTAGTATGCAAGTTTTTGCTACTTCTCTCACTTGTCAATGAGCTCTTCATTTACTGACATGAAGTTATTAATGT
ATGTATGTTCACATATTGTTGAGATCGATTAGGTTAATATAATCATTGAATGTATGTTATTATGAATATATTTATCTTTT
TCAATTTATGTGTCATGACAATTTTTTTTGACATCATTCGAATAATAATAATTCTAAATTTTAATATGATACTGTTCTCC
TCAATCTAGCTCTTTATTTATTATTTAATTTATAATGTAAAATATAATTGATATTTCAAATTTTATATATACAAAATAAA
TTATATATATATATAATAAATTAAAATAAAAAGAATATTATCTTTAGTAAAGAGAGTTAATCAAAAAGAGGTAGATGGAG
AAAAATAAATGGATAAGTAAAATAGATGAAGGAAACAGTAGGGTTAAAGAGGAGATAGAAAATAAACAGGAGAGAAGGTT
GTTAACGTTAAAAATGTGTAATATTTGAAAAAAATGATACAAATAATTTCTTGTGACAATTAAGTTTTAACTAGCTGCTA
ATTTATTTTTATTACCACTCACTTGGCAGTTTTGAATTAAAAGTTATTGGGACTACTTCTTGGGGAATAATATAATTCAA
TAATTAAGGGCAAAGTTTAGTGATTTTTTTTTTTGTTAGAAAACATAGTTAAGTTAATTTGGCGAAAAAAACTCATATGT
AATCATTTATGAAATTTAAATTTCAAGAATCACAAGTTCAAAATCTGACCAAACATAAAAACTAACCATTTCCGTCATTT
GGAGTTTCACTTATCCACTTTCTCAGGCTAAAGTAGGGTGAGTAACTTTGCCAATTGGGAGGAGAAAGTAACAAAATATT
TATGTATTGTTATAAATAATGAAATCAAGTGGATGTTCATGTGGGGCTACTCTACTGTAGCAAATTTTTTTGCCCAAGTC
ATATGTTATTATAATGGTCCAATCTGCTAGTGATCTCAACAAATTCATTATTAGTAGCTATCGAGAGTAAGAATAAACAA
TTCTCATTATTAGCAGATTCTTTTATTATAAGATTTTAAGTTATCATATATACTTTGCAGATTATTGATCCATATTTTCA
AATTAATACAGATTTAATTGGGACCTATGTTGGAGAACTGGTATACAACTTGTGCCCATTTCATGCAATAGCTAGCTCCA
ACAATTTCAAGATCACTATATAGAAGCCATCAAAGAGGCATATGAAAAAGCCCAACAAGCAAATATCAATGATAATGTTA
ATGTCCTTAATTGTGCTAGAAAAATGTCTGAGTTTTGGTCTTGTTTCAACTCAGACGCAACATATATTTGCTAGTTTTCA
TGTTATCTGACGATGAATTTGTCGAAGAATTTTTCACTGAAAACTATGAATGAAGTTGTTAGTATAATTATTCACAAGTT
AATCGGATTTTTTTAAGTACTATATATCTTGACCGCATTTAGTGTGATTATTAAAAAAAATAAAATCTTTAGGAAAGATT
AAAAGCAAAACAAAGTATACATATTACTTCCTACGTGGTGAGAAAAAGGCGTTTTATATTATAAAATCTTTAAAAGTAAA
TTAACATGCTAATAAAAATAAAGGTTTTTTTTAAATAAAATTTTCTAAGCTATTTGTTTTGCTCATAGATTTTGGATTAA
TTAAATTTTGAAAATTCATTTTAAAAATTTTATTTGGTAATGAAATTTGATCATATAATTTGATCTCAAATATTTTCAAG
TTTCCAATTATTGAAACTGAAACCATGAAGAAAAAAATAAATTCATACTCGAACACAATTTTAAATTCCAAAACTCACAA
CTTCAAAATCCGACCAAACAAAAAACTATTTATATTTTGAATTGATCTAATTATTGTAGACACATAAATTTTAACCGAAC
TTAAGTTTTACACCATTTTTAGAGCTTAAATATTTTATAAAAATCTAAATTAAATATTTTGACTTTTACCATATTTTATT
AACTTTATTTTAAAAGATTTGGAAACAACAAAAACACAATCACATTTTTAGGTAAAGTTTTATTTTCAGTTGTTTAAAAA
GAAATGAAAATTTACAAAAAATATATGTGTTATTTTAATTTAGATTAATAAATAAGCTAGTGTTTCTTAATTATATTTGA
CTATTTAACTTTTTAATTCAAAATAATTAATTTAATTTTTATATATATATAAAATTTATAAAATAAACTAAAATAAAAAA
TAACCTAAACTACCCGTTACCCATCCCTTAAACCTCTTCTACTCCCCACACCCACATACCTCACACCCAGGGGCGGACCC
ACGTGGTCTTCAGGGGGTCACCCGAACCCCCTCGGCAAAAAATTACACTGTATATATAAAGTAAATTTTTTGTATTTCTG
TAAATATATATATTTGAACCCCCTCAATAACATAGAGAAGCTGATGGTGCAGTGGTAAGTCCCCCTAAAATTAAGTTGTG
CGTCCGTGGTTCGAATCCCAGTGAAAGCGTTTTCTTTTTTTCTTTTTTAGTTTCAGTATTTTTTTTGTTTTTTTTTTTAA
TTTTCAGTTCTGTTTTTCATTTTTTTTAGTGTTTTTTTTTACTTTAAAAAACGTGCTAAAAGTGGGGTTTTAAACCCAAA
AAAAAATCAAGGTTCTCATTTCTGAAGGCTTATTTACACGTTTATACTTTTATTTTTCGAACCCCCTGAACGAAAATCCT
GGGTCCGCCACTGCTCACACCTCACACGACACCCATTTCCCCATTTCCAACATTATAACAATACACAATACATATACCAG
TGGGGTACGTAGGATTTTTCGTAAATAGTGTCACCTTTTAAAATGAAAAAATAAATAAACAATGTAACATCATATTAAAA
AAATAATATATATATATATATATATATATATATATATATATATATATATATATATATATAAATCCACCTATAGTACTACA
CAGTTTTAAAAAAATTAATAACTTTCGATGATCTTTTTAAAAAAAATATATATATTCAAAATAATACCATATGAGAAAGA
AGGTAAATGAGAAAATGAAAAAAAAAAAAACATAAAACAAATGAGGCCAGTAAGGTTTGAATACACGACCTGACATGCGA
ATTTCCAACCAAAAATCAGTTGAACTACACAAAGCTTTGATCACAAGAGTGTCACATTTATAATATATATCTTTATCTCT
ATTTTTTCCCTTTTCACACCATACATATTTCGTAAAAAAATTTAACAAAGCAGTGTCACGTAACACCCCATAACCCTTGC
TAAATCCGCCCCGACATATACTACACTAACACTATCCAGAAACGACACACAAAACACATTCATTCAAAGAATCCAATCCA
CCAAAAACAATTTGCACACTGACAAAAAAAAAATACATATTAAAACACCAACAGCAATACACACATATCCTATATACACT
ACATCCAGCAACATACGAAAAGAGGAAAAAAGAAAAAAACCATACCCAACATCTTACACTAAAAAAGAAGATTCGTGAGT
GTTCTAATCGAGCTTTAGTTAAAATTTTACGGTACTTATTTTCTTAATTTGAGGTATTCAATTTTGTCTTATCTCTTTAA
TTTATTTATGGAATTTGATGTGATTTTATGATAAATTTTCTTATATTTTGTTTTATTCATAATTTAATTGAAATGAATAA
TTTGTTAATTGTTATATCTCTGTTTAATGAATGAATGTAGCTTTAATCGGTGATTATTTTTTATTTTTTTATTTTTATTC
GTTAGTTGTGATCTCTTAAAAATGAACGGGTCATGGCATTGTTCTTGTCTTGATTTAGATAATAATGATAAAGTAGGGAT
TGTTAGGCTAAATGAATAAATAAATTATTGTTGTTTTATTTTATCAAACAAAAAAATAAAAATTTATTTTTAACAATTCA
ATATAATTTTGTTGGATTAGAAAGTGTATGCTTAATTTTGACGTCAACTTTAAGAATAGTAACAAATAAAAAGATATGAA
GATAATCCAAACTTTTATTATAGAATTTAGTATTTTACTATGTTTGATTTTTCTTAACAAGGAATAAGTATTTTCTTTTA
ATGTTAGACGAACTTTTAGGTACATTAAAAATATTTGTTTCGATTAAGAGTGTAGAAGCATCTTTTTGAGACATTAAGAG
AAGCTCAAGGATGCGGTGACGCACCTTGTCCAGTAATATAGTTTACTTTCATTAATTTAAAATAAGACGCATAGACGACA
AAATTATTAGGTGTGAATTCGAAGAAGATAATTATTCTCTAAATGTCAGGACCAAGAATACGGTTACGCATCTAGGTTAA
GATCTGTCACGACCCAGACCGTCGTGATTGGCACCCACACTAACCCTCCGGTAAAGAACCATTACTACAACCCAAGCTAA
ACAACTTAACCAAAAACTAAGGCATTTAAAGATATGGAAGCAGGTTTAAATGCTAAAGGAAAAATAGAGTTCCCATAAAC
TCCAACAAAAGTCTAACAAAACAAATGCGAAAATACTACCTAGAACCTGAAAGTCAATGTACTAAAACACTAACAAGGAT
CATAAGTCTAAGGAAATGGGTACAACCCAATTAAACATAAGAAAATCTTTAAGTACTAGTTTAAGTCCGAAGATGTGGAC
ATAAACGAAAAGAGAACTCATGGCAGCCCGGAAGAACTGGCTCACCCTTGAATTCGATTGATCACTGATCTTCTAAGTGA
GGTATGTCAATAGCTGCCTGAAGATGTCATGTACTCAACAAAGAAAGAGCAAGTGCAGTATCAGTACACAACCACAGTGT
ACTGGTAGAATCACACGGCTACCCAATAGGCGAAACATATATAAGTCATTACAACATAATAAACATGCATACACCGAACA
TATACAATATCAATTATCACTTACGAACAACGTACAATTTCACAATTCTCAAGATATGCAATTATGTCAAGTCAATGGTC
CTCTCATGGAACCCACACCCAAACAGTTAGTGTACAGGTACGTGGTACCTGTTCCAAGTTAGTGTGTTCGGATCGTGACA
CCCGTTCAAATGTTTATGCCGGTACGTGACAACCGATCCTAGTTAGTGTGTTGGAACGTAACACCAGATCCATTCAACAA
GCCACAATCACAATCACAATGTACATTCTCATAATCATACAATCAAGTCATGATTCATGACATACAATTATTCATTCATC
CTCATTTACGATTAGTGTGATCAATAATGCAACATTCGCATACATACATGCATCAAAATGAAGTAATTACAAATACATAT
CACACCAACATGAAATTACAACCATCACCTACCTCGAACAAAGCTTGAATCCCCTAAGAAACTTGATTTTTCCCTTTTTG
ATTTTTTTCCGCTTGTTTTTGGTCTACAAACAATCAATATAACACGGGAATCAATAAACGATGTCTAATTAACCAGAATA
AAATCAACACTATCAACCCTAGATCAACCCCATGATCCCAATATCTAAATTAGGGCTTTTTCCCACCATCCAAACAGTTC
CAAAGCCCTTCCCAAACAATAATCACCCAAGAAACTAAGTTCTACGGATCAAAAAATGGATTCGGAGAGTGAAAACCTTA
CCTTTAGCCTCAAGAATGGTGGAAAACTGTCAAGAAAACACCTGGGGTCGTTCCTTAGCTCTCAAAGTCGAAAAGTGCAG
AGTAAAATGTTTTTGGGGTTTATTTCCGACTTAAGTCGCGTCTGTCCAGCCATAACGGTCCTCACCCCGCTACAGCGGCC
CCGCCTTGGCGGCACAAATCCCGTCATAGCAACTTGCACGAAACAGACAGCTAATTAAAGAATTCTCAAACACCTATTTC
ACAACAGACCTTCATCCCACGACACTCAGAAACTACCCTCTCACGCTAAGATCAATTTTGGAAGTTCTACTCGCTGAATT
CAATTCCGTAAAGTCGTACGGTTTCCTTAACGTCTTAACTATGTACTCATGTAATCAAATTCATAATTAGATCTCCCATT
GTTACCAAATTTTCCTAGACTTCACTGACTCTGATTTCGTCCAAATCTAGACTAGGTTGGAAAATTTCAAGTTACTACCA
AAAAGTTGTCCGGCCCAAAAATATTTCCCGTTGACTTTTCTTTAACGACGAAAAGCAGTCTTTACAAGACCAAATAAAAG
TTTGACAATAGAAAAATGCAAGCAAACCGTAGCATGCCATATATCCAAAATAGTTTAAGATAAGTATAAGTCAATAAAAG
CGATCGTGCTAGAACCACAAGATTCGAGGGATGCCTAATACCTTCCCCTCGGTCAACAAAATTTCTTACACGAATTTCTA
GTTCGCAGACCATAATAAAGAGTCATTTCCTTTTGGTTAGGGATTAAAAATAAAAGGTGACTTGGAACAGCATAACTCAA
TTCCAAGTGGCGATTCTGAAAAAACTAAAATAATTCCTAATCAATAACGTCACTTAAATTGGAGAAACTCTTTCTTTCTG
CCAGTCGAAAAAAGGGGTGTGACACTAATGATGTAAGAATTAATTATGATTGAATCTATGTATGATTTTATGCAAGGTAT
TAGCTATGATAGTTATTCATGTTTTAGTTATACATGTATTGGTTATTCCACCTTCTATCATATATAAAATAATATAAGTT
CCCTCTTAACTTGTACATGTATTACATATGTGGTTTCTAAAATTGTCAATCAAACATTATATTAATTTTATACCGAAATA
ATTTATTTTTTATCTATTTATCAAACATAGTATAAATTTTATATAAAATAATAAATAAATAACGTGGATCTTATCCAACC
TGAGGTGGTAACTTTTTAAGGAAGACTACTTTAAGAAAAAAAACTTAGAAAGGAAACAAATGGATGAAAGTGGGATTCAA
TAAAGGATAGCGTGTTGTGTGTTTAAGCTAAGCTATGGATCCGTTTGTTATGATAATAAAACAGTTTAGTTATAATAAAT
AAATTGGAAAAAAGGGCAATAAAGGATATAGGAAAAGGGTAAAGGATTCTTGATCACTTTTCATGAGATATTTCAAATTT
GAACCTTCAAAATTGATCGAACACCAAAATTAACTTTTCACATCATACATTTGTACATTACTCATGTGATTAATTCAAAT
ATCATATGATTAATCTAAGTAAAAGGCAAAATAATACACTTGTTTTGCTTCATTTTTACTTATCATATTTATCTATAACG
CGTTTCTTAAGAAAATATTAATCAAAAAATAATTTGATTAAATTATATTACCTTTATTTATTCTTTAATTTTAATTTTAA
TTTAATTCTATTTTTTCTTTCACTATATTATTCCCTTTCCACCCATTTATTAGGTT
CCCGCAATTAGGCAGAAAACTTGCTTGGCTAGAAATAAAGCCTCTTACAAGAAATACAACTTCAAAAGTACAATGTCTTT
TTATTTCCACTCGTCACTACAAACCATATATTATAAAATTGTACAAATTTCTGTCTCTTTCTCATCCTCTACTACTTTGC
CATTATATTTTCCACTTTTTGTTAGTTGTTGTTTCTTCTTATTCCATTCACTCTTATTGTACAATGAAGGTATGATATTC
TTCTTTCATCTTGTTTCATTTCTTCTTCTTTTGTACATCCATATACATGGTTTGATCGAGTCAGTATTTTTAGTTTATGA
ATTTTAAATCATAGTTTTTGTTTACAGGATTCTATTTATATAAATCAAATAACTTTTTTTAATTATAAATATAAAATCTA
AATTAAAGTTATTGAATTCACTGAATCGGTAACTTACGTGAGGCTTTGCCCCGACTGCACATGTGTTTTACCTTTTCTAC
TTTTGGTATAGAAACCAAAATTACTGAGTTTACTGAATCAGTGCCTTAACATTTCTTTCCTAGATTCTTATTGGATCACT
ACTAAAAAAACGTAGACTCAGTTATAAAATTTATCGATAATCTCTATCTAGCTAATTTATCATTAAAATGTTCTCAACTA
ATTGAATTTTCATATTATTAGTTGTTAATCTAGTTAAATAGAATTAACATGAAATTTTAGCTATTTGGTAAAATTTTGTT
GGTTCCTTATTTTAAGCTTTCTTTCTTTAACTTTGATTTGTGTAGAAATTTATCTTGAAATTGGATTTGGGAGATGACAG
AGAAAAAAGGAAGGCCTTGAAGATAGTGGCTGCTCTTCCAGGTAATTAATACTTCCACAGTTTCAATTTGTTTGATTTGA
TTCGAAATACAAATATCAAATTAACTAAAGTATGGTGTAAATTTAAATATTAAATTTTTAATATTTTTGCAATAAAAATT
ACTCATTTAGAAAAAAAAATTTACTATTTAAATAGTAATTATGATTAATAAATCTAAACAGAAAAAATAATTAATTTTCT
ATTACAAGTTAAAATTTACAATATCCTAGTACTACATATAGCTTATTATTAGTGTCCAACTGTTAACGGGTTAGGAGAAT
CAAGTGGTGAATATTATTTGTAAACTTGATGTGGAAATATTAATTTAATATGCCAACTAGGTTGAATTCATTGATATGTT
TTAGGCTTTTTGGAGAAAAGAAGAAAAAAAAAATTCGTCTGTTTCAGTTTGATTGTCATACTTTTTTTTAAGTATGTTTC
AAAAGTGTTTTTTTTTTTAATAATTTGTTAATTTCAACTTTTCATATAACATATTTAAGATCACGAAATTTAATAGCATT
TTAGTACACTTCATATGTTTTTAATGGAAAAATTATTTTGGCCAGAATGGTAAAATAACATATTATACACTATGTAATTT
TACCTTTTTGAACATTTTTGTCCTTTAAACTTTAATAACTTTAATTAAAAAATGGAAAAACAATCAGTTTATTTTAAAAT
AAAAAGGATATTATAGGCTTTTTAAATTTCTGACCAAATACTGGCCAAATTTTCTGGCTATTTAGCATTACCCGTTTTTA
ATTTGAGACTACAAAATTCAAACCCTCTTTACTTTATTAAATTTTGTGTTGAGCTAAAATATATCAAACAAATTGAAACG
GATAGAATAGGAAAATAATTTGTACACGTCGATTCTTGAATGATGCCACGTCAAATGGGTCCTCCATAATTACAACTTAC
CAAGTTGTCCTTCTCTAAACGTCAGCAACTCATTTTGCCCTAACATAAAGCTCCCTCGTATCATATAACTTGACATTTAT
TAATTTGACATATTTTTAAAGAAAATTTTAATTAAAAGTATATTTTATTAAATTAATTTTATTAATGGTGTTAATTTTGT
CAATTCTTCTTTGGTGAAGGGCCTCATCGAAATATATATAGTAACTAATTTGGAACAAAAGAAATGAAAATGTTGTTACA
AATGTAGCTCTTTATAAACTTATATGTAAAAATTCACCAAGAATTTAAGTAACAACTACTTCTATTATATGACAAGGTCA
TTTTAGAAACTTTAAAGATCTAACCTAGTTAAATAATTTACATTTTGAATCCGTCTCTGTATAATGAAATTGACACTTTT
GTAATTTTGTAGGGATTGATGAAATTACGATAGATATGAAAGGTAAGACGTTAACGATAATAGGGACGGTTGATCCGGTG
AGCGTAGTGAGCAAATTGCGCAAGTTTTGGGCAGTAGAAATGATGTTAGTAGGACCAAAAGAGGAACCAAAGAAAGAAGA
GCCCAAAAAAGAAGGAGAAAAAGAAGACAAGAAAGAAGAAACAAAAAAGGAAGAAGAAGAGAAGAAGCCAATGGTACCAA
TAGGTATGGTAATGCCATATAGACCTTATTATCATCCTCCTCCTATGCACACATATTACCAAGTCCCTCATCATAGCATT
GAAGAGAATCCTAATGCATGTGTCATTTGCTAAAACCAAAAATTACTAATCGAAGCGATAAAGAGCTGAATATTTTTGTT
GAAGGTTACTTTGTCATCACTATGGAATATTTTAATGTGCTACTATGTTATGTATGTATATATAGTGTACAAACATCTTG
TTGGTCATGGTTTATCCCATTTTATAATATATGAATCCAAGACTAACTTTCAAGAATATAAATGTAGAAGAGATTTTGTG
AATAGACAATATTATCCTTTAAGTTTCTGTACCTTCAAAGTCAAGTATATTACATATTGTGTATAGAGAGTATTCAATAA
GAATTTTTCTTGTGTTACTTATGTGATTGTGATACTTGAAGTTTGAATCAATTCTTGTGTTTTCCAACTCACATGATTGT
GTTGATATTACTTGGCTTGGATGAGATGAAGTGAAAAAGTACCAACCATCATAGTGATGAGATGAATATAAATTTATATA
TCTTTAATTAGAGGTGTTAAATTTAAGTCTTTGATACAAAAAATATTCATAATAAAAAATGTTTCTCATTTTAATGAATC
TTACTCGATGTGTATGTGAATTCAAATTATTGAAGTCTAGAGATATCAAATATCAAATGAAAAAAACAAAATAAAACGAA
AAAGTTAAGAATAATTTGCTAGCAAATATTGCATAAATATGAAAATGAATTGCCAACGAATTCTTCCAACAATCCAAATT
CGTTAGTATATTAGTAACAAATTACTATAACATATTTCAGAATTTAGCAATGGATTCCTAATGAAAAGCCAACTAAAATT
TTACTAACTAAATAATGTAGTTAGTAAATATGTTAGGAAAAAAATAGAATACAAAATAGTAGGATCAATATAAGAATAAA
GTCAGGAGGTTGTTGTTTGCATCTATGGCAAAAATCTTAATAAAAAATGTTGATTACTTATACCGCTTAATTTATCAACT
TTCTATTAATGAATTACCGATAAAAATATTACTAATAAACACCTTTCATTGGTAATATTACCAATGGAGTGTATATTGAT
TGATAAATATGATAAAAAAAATGTAGAGTATAGTTTATTAACAGATTACCAACGAATCTAACTAAGAATTAACCAACAAA
AGAATTTTGTAGATAATTTTACCAACAAGTCAAAAATGATTTGAGGAATCAACATAAAATTTTGGGTAATATTTTTTCAC
CACATAAACAATTCCTATATATTTTATAGTATATATATTATAGCTAGTTGAGTGAACCAAATAATACCTTGATGTGTTTT
TGATGTAACATGTCACTTTGGGTGGTCTACCATTGGAACCTAACCTAGCCACACACATAATCTTCCTATAACTTATTTGT
TTGTATGTTTCTGAAATAACATATTAATAGAAATAGAGGATCAAAAAATAGAAATCTATATATGCAAATTGAATTATTAA
TTTTTTGTTTTATTATGTTAGTCTTTGATTTTTCCTTTTGACGTAAAGCATTTGTGTAATATTTTTGTAATATACATTTG
ATTTTTTTTTTCCAGAAAGTACTTCAATTTGATTTGTGAGAATTCAAAGTTTTGTTTGGAAAACTAAACAATTTTGGGCA
AAAAGTACATTTTCTTAGAATTTTGATTTTGAGTTTTTTGCCCAAAAAAATAAATAATCCAAAACTTGACAAATTTTATG
GGCAAACAAATTGTCAAAAAAAAAATTCAAAAAAGTACTTGCAATATCTATGGCCAAATAGGTCCTAGACACTCCTTAAA
TTGAGATAGGAAAAATATAATATTTTAGTGACAAAATCAATTTTTTTGGTAAGCTAATTCAAAATACAAAAGAAATAAAT
GAAATTCATGTATATATTTATACTTTCTGCATCACTCAACATCAACACAAAAAATTGGACGGCATTTGGCGACAAAGGAA
ATTGTGCAAAAGTGTATAACCATCTCTTATCTTTTGGAGGAAATTAGTTTGTAGTTTGTGACACAATTTTGATTGAAATG
CTAATTGTGATTTAAATGATTAAAGAAAATTGATGCTTGGATAATGTGACCAAAAAACTTTGTAACTACCATTGTTTGAC
AAAATCTTTTGGAGTCATGATTAGGGTAGGGGAAGAGGGAAGATGAGGGATGAGAATTGAGCTCACACCTATTATTCGAA
ACACATTCACTGAAATTTTACCCTACTTAAGATTCATATCATATCTTCAATTCAATTGTTAATTACTCATATTATTTGTC
CATTAAACGAGCATACTTCTATAATTATTTAGGAATAAATTACAAAAATATTTCTATTATATTTCAAATCAGATACACCT
AGATACATGTATTTTTGTTATATCTAATTTACTATGAAATATATATACATAAGGAGAGAGGAGAGCGAGAGAGTCAGTGT
ATTCCAAATACATGTGAATCACACTAGATACATGTATCTGGGATACCAAATACATGATTTTAGATACATTTTGAAATACA
GATACGGGAGTGAGAGGAGCGAGATAGGAGAAGAGGCAAGCCAGAGAGTTAATGTATCTTAGATATATATGAATCCACTC
AAATACAATATATCCAGAACAAAGTGTACACCTAATTTTGATTCCATATATGCAAGATACATGTATCTGAAAACCGCAAT
TTGGCACGAATGATAATTTCAAAATCTCACATGAAAGCACATTATTAGGTCCTAAATTAATGAATTTGTGTTGTTTGCCC
AGTTATTTATTCGATCACAAAACTAACTTTTTTATTTATTACTTTCACTATTTCATATTAATTGAATTTGTAGGGGCGGG
AGGGGGTCACTATTCAAAATAATTGAATTGTTCAAAGTTCAAGATGGATGTTTGAATTATTTTCTATATTTGTCATTCTC
TTTAATGTAGTTTAATATAGAAGATAAATTACACTACTTATAAAGTTAATTTATAATTTTACAAAGGATAATAGTGAAAA
ATATAATTTAAATTATGTCCATAAATATTTTCTTAAAAGTGTTCATTGTCCCACAAATTGAGTTAATCTCGAATAGAGGG
ATTATTGCCATTAGTATATCTTTTTTAAAGTCCAATTGGGTAGATGAGGTCATCTTAGTGCTGCATGTCGTCATTGTGGA
TTATTATTATTTAGAGATTGTTCTTCATTTACATAATTGGTCAAAATTATACTCCACGGTCCACATCAAAGACTATGCAT
AGTTATAAAAACACGAAAAATATTTAGGATTTTTAAATTTTTTTTTATGAAAGGAAAATTCGCAGTTGCTATTCTTTGAG
TGTGCACAAGATAAAATTTCCGCTCTTATGCAATAGTTTGCAAACCACATAGGAGAGGTAACCCGCACAGACAAAACCCT
GTGCGATGAGCTCAACCCAGAAGGCAAACCATTTACTTACACTGGCAAGGAGCTTCAAAGGTCCCAAACTCAAACCGCTG
AACCCAAAAATATATAGTATGCTAAAAAAATAGAATAACTTAACGTGGAGTCGATATCTTTATATTCCTTTTCTTTGTTG
ATCAATCTTATCAAACTATTGCTATTCTACCAGAAAATACTTGAAAATTTACTAAATAATGATTGTAAAAGATTTGAAGA
AAGTTTAACATGCATGTAAAAGCCGTTTTCTCGATTCTTTTATACCAATTCTGTAACATGTGCAAGTTTGAATTTCCAAT
TTTTTTTTCTGAGCATACTCTTTTTTTCTTTCCTGGAATAGTATTTTATATGCTTAGAATAGAACATTCATAAGTTTCTA
TAACTACCTGTATTTGATGACCTGTTGTTTCAAAATTTTGACTAAACCATGACATGGCTAATTATCAGTTAGTAAAGTTA
TACATATACATCCAATTACAAATGAGGTAAAATAAATCATCACCCCCAGTACACGAAGAAAGATTTGGAATAAATTCAAT
AGCTCGATATCTTGCTTCGATAACATCCCTTTTGAGCTGATGGTCTTGCAGAAACAACCTCTACACCCCACAAAGGTAGA
GAGTAAGATCTGCGTACATCAGACCCTACTTGTGGGATCACACTGCATATGTTGTTGTTGATATAACTCCTTGTATATAT
ATATATATATATAAAGCAATTTCATAACCTTAATGCATCACTTCCAGAATGCAAAAATTGGTCTATTAAACCCAGGTTTG
CGACCAGACGCACTGGAGGTTATGTCCTCTACCATTCTAAATCCAATCTGCATTCAGATTAAAAATTGACGCGTCAGTCA
TACCTAACAGCGTCATAAAATATTTATCTTCCAAGTTTCATACGCTAAAGATTCTCTGCTACGTACCTTGTCCAAAAGTA
TATCTTGAAAATCTTCTGGACGAATCTTAATTTCTTGATAATTAATTCTTGTTGTCTGCATAACGAGGAAAACATTAATA
TGCTCCAAATGAAAATTTTGTCCACACACTCGAGCTTTAAGGAAAAGAACCCAAAATATGGTATTGGCTGTAAAAATAAT
AAGTTTAAAAAAGTGTATCTGAATCTAGCAACAATACGAAAGGGAATACCTCAGATACAAGACGATTACTGTAGTATGAA
CTCCAAGGCTGAGGCTCCAAAATAAAGACACCACCCTGTTACAAAAATATACAGTCAAAAGGTGTTATTCAGCAAATTAT
TTCCAGAACCAAAAAGATGCTTCTCATAGAATACGTAACATAAGTCAATAAAAGCGATCGTGCTAGAACCACAAGATTCG
AGGGATGCCTAATACCTTCCCCTCGGTCAACAAAATTTCTTACACGAATTTCTAGTTCGCAGACCATAATAAAGAGTCAT
TTCCTTTTGGTTAGGGATTAAAAATAAAAGGTGACTTGGAACAGCATAACTCAATTCCAAGTGGCGATTCTGAAAAAACT
AAAATAATTCCTAATCAATAACGTCACTTAAATTGGAGAAACTCTTTCTTTCTGCCAGTCGAAAAAAGGGGTGTGACACT
AATGATGTAAGAATTAATTATGATTGAATCTATGTATGATTTTATGCAAGGTATTAGCTATGATAGTTATTCATGTTTTA
GTTATACATGTATTGGTTATTCCACCTTCTATCATATATAAAATAATATAAGTTCCCTCTTAACTTGTACATGTATTACA
TATGTGGTTTCTAAAATTGTCAATCAAACATTATATTAATTTTATACCGAAATAATTTATTTTTTATCTATTTATCAAAC
ATAGTATAAATTTTATATAAAATAATAAATAAATAACGTGGATCTTATCCAACCTGAGGTGGTAACTTTTTAAGGAAGAC
TACTTTAAGAAAAAAAACTTAGAAAGGAAACAAATGGATGAAAGTGGGATTCAATAAAGGATAGCGTGTTGTGTGTTTAA
GCTAAGCTATGGATCCGTTTGTTATGATAATAAAACAGTTTAGTTATAATAAATAAATTGGAAAAAAGGGCAATAAAGGA
TATAGGAAAAGGGTAAAGGATTCTTGATCACTTTTCATGAGATATTTCAAATTTGAACCTTCAAAATTGATCGAACACCA
AAATTAACTTTTCACATCATACATTTGTACATTACTCATGTGATTAATTCAAATATCATATGATTAATCTAAGTAAAAGG
CAAAATAATACACTTGTTTTGCTTCATTTTTACTTATCATATTTATCTATAACGCGTTTCTTAAGAAAATATTAATCAAA
AAATAATTTGATTAAATTATATTACCTTTATTTATTCTTTAATTTTAATTTTAATTTAATTCTATTTTTTCTTTCACTAT
ATTATTCCCTTTCCACCCATTTATTAGGTTAATTAATGATAGAAATAAACAAAAATTAAAGTATGTCAAGTAAAACCAAC
TACAATATTGACCTTTTGCATATAATCGTGCTAAAATGGATAAGATAAAGAAATTAACTGAAATAAGAACCTTCTAGCAA
TTGCAATTAATAAACAATTAATCATTATGACAATATCTTATCCGTGTTGCATACATCCACCTCAATAATTAATCTATAGT
TATACGTAAGATGTGATAATTAAGGATATCTTACAAATTAAGATATTTTTATAATTATTTTATTTTTATGATCTAACTAT
TTTATATAAATAGTGAGATAACATAATTTCAAAAATAATTAATATATTAAAAATCAAACATATAAAATCAAAATTTATTA
TCCTTATCCCACTGATCAAGCGACACTTAAATAGTACTCTCCCCGTCCTTAATTACTTGTCCACTTTTGAATTGGCACAC
CTACTAAGAAAACAATGATTGACATAGTAAGTTTACCATTTTACCCCTATTAATTATGAAGTGGATTAATTAAAAATTTA
AGATTTTAAAAAAGTTTTACCTTTTTCAAAGTAATTAATTGAGGATATAAAAGGTAAAATAAATTATCCTTTCTTGATTT
GTCAAAATTGACAAGTAATTAGGAATTATACAAAGAAAAATAAACAAGTAATTAGGGACAAATTGAGCATTATATAGGCC
GGTGAGTGCAATTATTATTACTAAAATAGTAAAGAATGTTGAATTTACGATTCTCCAATTAAATTGGAAATGCCCACGTT
GTGGACTCAATAGTCAAAGGATAAAATTCCAAACATCACAGAAAACAAGAGAAAAAACAACAATTTTTTTCCACAACAAG
CAACAGCTGTAAAATGTTAAAGGTAGTATTCCTCATTTCTTAGAAATAATAAATTCATATACAAAACAATAAATTACACG
CCAACTTCCTAATTAGTTTCATTGTTATACGTAATTTGGATGTCGTATTACTCACATTATGATATGGATATTGGCTTAAT
TGCACGGTAAAACTAGCTTCTTTTTTTAAAATAGTATTATTCGAATAGAAAATGAGTATATCGGTAATAAAATATGGAGG
GTTAGTATCCTACTTCATCGAATCAGACATAGAATCAAACAGATGCTCTAGCAAGATAATGAGCAACCTGATTCACTGAT
GTCTTAACAACGACCGGCAAAGAAAGAAAAGGTAACTCTTGATAAGAGTTTTACAATTAAAAACTAAAGAATCAAAATAA
GATTAATTCACCAAATTTTATTCTTGCTTCACAAGTAGATTATCAGTTTCCACAACTAACCTCGTTCTAATGAACCGTTT
CTTTAGCCAACTAAGAGCCTCACGCACCCCTTGATCTCGGCCAACAATGGGCTAGCCACACGGCCAAGAAATAAAAAATT
TCCAGTAATTAATTGACCTAAGTAATGATCGGGTAGCACCATGCCTATTACTGTCAAACTGGTATTGTTATCGTAAGAGA
CATCTGTATTACATTTAATTGTGTCAAGTAGAGGTCTCTCCCATTTAGTAATCATTTTTGCAGCAACAATCATCTCGGCT
CCCGAATTAACACTCCTCCATTCCTCAAGATCCTTCGCACAGTACAAAGTACTCCATATCAACGTCATTAAAGAGAGTAC
ATAGCAAATTCAAGTCACATCCTTTTGCGCCTTATTTCATCAAATCTGCCACAAGTAAACTCTCACTTCCAAGAATAATT
TGAATTCTTCTTAAGCAGCCATGGATCAGCATAGACTCTTGTTGTCTTACCATCCTCAATACGTCGGAGGCATCCCTGTT
TCAGAATTCACTTGCCTACACATAAGCTTCGCCATACAAAGCTAGGATTTGGGCCTAGTTCCGCATGGAGAAAATCATAT
TTATGATAGTATCGAGCTTGAAAAAGTTTACTCACAAGAGCCTCGGGCCTTGTTAACATATTTTACCATGTTATTGTGAG
CATGACAATATTAAAATGATGGAGCCCAAACCCTGCGGACACAAACTTTATGCCTTGCTCAAAAAGTTCACATGTATTCT
GGAATTAAGAACATATTCATTGATTGAACCATTGTTTTGAGCAATACTTTTCGCCCTGCCCGTTAAACACTAATACACTT
GTAATTGTTTGTTTTTTAGATTACTCTATCATGAATATAAGCAAAGACTGAATAGACATGCGCTTCAACAACGTTGACAA
ACCCTCCGCAACTATCAAAAATAGGATCACCTTGTCTCAAGCCTCTTCTTGGAGAAATATTTTCCAACCCGTAACTAAAA
TGATAAGTAATTGTGGTTACCATACGTATAACTTTATTCACCCACCCAAAATTTATCATCGGAAACCCCATTCAACGCGA
TTATAAACTTTACTCATATACATCTTAAGTGAATGCATAACCCATTTACCTTTGTTTTCCTCTTTAGATATTATATCGCT
TCAAAGGAAATCATTGCACTATATGTAATGAATGCACTTGGGGCCTCAGAGATTATTAGATTCATACATCATTTCATTCT
GCGACTTTACAAGTAATTCTATCAACAACATTGCAAAGAGAGATATGTTGTAAATCTGAAACAAATTCAAGTTATTTCTC
TTTTGGGATTAACACAATATTAGTATTACTACATCCTGGCGCAAGTGAATTATTATTCAAGCATTTCATAATGGCCTTAG
AAACACAGTAAAATTAGCTTATGAGAAAAGAATTATTCACATCTTTATAAGGAAATCAACTAATCACATTCTATTCAATG
TGGAATTTAATATCTCACCTACGAAGCTAGGACATTTCAAAATTGAATTGAAATCTATAATTCGAATTGAAAAAAAGTTA
TTGATTTAAATGTGATAGGTTATTGGCTTAACAATTTCGATAACATATCAATTCATGTGCATAGTTCATTTGGTTTGTCA
CCTTGTTTCTAAGTAATTTTAAATTATTATTATTTTTATGTCAAATCGTAACGGTTAAATTGATAACGAACCGATAACGA
TCAATAACCGATAAATCAATTACCCTAATAAGTCAATATCTTAATAGTTCTATAACGGTTTAGCATGTCTACAAATTGAT
AACCGATAAATCAAACTGATAAACTTTAAAATCGAACCGAACCGGACGATACGCAACCCTAATATCCCCACACTCATGAT
TGAATATTTGAAGTGTGAACAATATTCCCTTCGTCCCACTTTACGTGGCTTCCTTTATTTTTTAGTTTGTCTGATTTAGA
CCATAAGTCTTGAAAGCTTTTCATTTTTTCTTAATCTGATTAAGTCAAAGAGTGCCACATAAAACGCAACAAAGGGAGTA
TATATGATAACGATCTAATGTCGATCGAGTAAAAAATAAATTGAGATGGATCTAATTTTGATACCATGTAAAGAAATGAA
TCTTGAGTCTAGCTCACTTCAAAAACTAGCTAATGTTTAAGCATAATTAAAAAGGGCAAAGCTACACAAATTAGACCCAT
TAGGTAAAGTATTTATCCGAATCGGATTCAATCGAATATATTTACCCTGATTGGACCCACAGTCCAAACTACTTACTTGG
CTGTCCTTGGTCTATTCACTAAACTCCATCGGAGTTTATATATACTCTGATAATATTCATTGAAGTATTGTTTCTTCATC
GGTGATACCATCAGAGTATATATATACTTTGATGGTATCAAGGAGTAAACGTGAATTAGTAGTTACTCCCTCTGTCCCTT
TTTACTTGTCCAATTTTTCTTTTTACATATCATTTTGATAAATTAAGATTGGACAAATTTTTTTAACCTATTATACCTTC
AATTTATTAATATTAAGTTACTTTCTTTTTAAAAAATAATGTAGTGAGTAATATTTGGGATCCTATCAATTAATATAGGT
AAAATGATAAGCTCATTATAGCAATCAATATTTGCTTAATAGGAGTGCGGTGTGCCAAGTCAAAAGAGCAAAGGGAGTAA
AAACAGGGGGTATGAAAATAAAAGAATAGCCGCTTATAAAATATTTCCTTTTTTGGGTATAAGTATTATTTTTTCTTTTA
AAAGTCCAATCAACTTCATTCCACTCGATTTGGGACTCAAATTTTAAGCATTAATTGGCGGTGAATCTTCTTATTCAACT
AAGCTTGCTTGATATTCCTCCTTATTGGATGTTGATTGAGTCTTTAAAATTCTAACCATTATTTAAGAAAGAGTTTCTAA
TATTTATTAGAAAAAGTTTGAAACTTTTTAAAAGTAACATTGGCAAATAAGATTCAAATGAATTCTAACCATTTTTTCTA
GGCAAATGTTTCTACATAGTTAACTCCTTCTTGTTGCGAGTATAGTTGAGATATTTATCAATTTTTCTTTTTGATAATTT
CTCCTGATTTATTTGGTTTGTTTTTGTACATACATTTTATTTCAACTATAGTTAAAGTTACGCATTTTATATTATTACTA
GAGATAAGTGTCCCGTGCTTGTATGAGCCCGATATTCGTTATTTTTTGTATCACTTTATGTGACATAGATAAAATTTAGA
TAGTCAATTAAATTTTAATATGATTTTAAAATATTTTAAGTTGTTAATTATTGTAATTTATAGTATTTTTTACGTAATTT
TTAAATAATATATGTTACTTCCCTTGTATCAATATGTGTAGCACAAATAGAATTTCAAGAGTCAACATATTGTTAATTAT
TGAGATTTACAATACTTTTTACTTATTTTTCAAATTAAATAATACATGTTACTTCTTTGGTCCCATTTTATGTGACACAA
ATAGATTAATTTTATGAATCAATCGATTTTTTTATAACCAATTGAATTTCTTATATGTTTTTTTAAAAATATTTTAAGTT
GTCAATTATCATGATTTATAGTATTTTTAAAAAAAAATAAAAAATAAGACAAATACACTTGATTGAACCATTGTTTTGAG
CAATACTTTTCGCCCTGCTCGTTAAACACTAATACACTTGTAATTGTTTGTTTTTTAGATTACTCTATCATGAATATAAG
CAAAGACTGAATAGACATGCGCTTCAACAACGTTGACAAACCCTCCGCAACTATCAAAAATAGGATCACCTTGCCTCAAG
CCTCTTCTTGGAGAAATATTTTCCAACCCGTAACTAAAATGATAACTAAGTGAATTATTATTCAAGCATTTCATAATGGC
CTTAGAAACACAGTAAAATTAGCTTATGAGAAAAGAATTATTCACATCTTTATAAGGAAATCAACTAATCACATTCTATT
CAATGTGGAATTTAATATCTCACCTACGAAGCTAGGACATTTCAAAATTGAATTGAAATCTATAATTCGAATTGAAAAAA
GTTATTGATTTAAATGTGATAGGTTATTGGCTTAACAATTTCGATAACATATCAATTCATGTGCATATTTCATTTGGTTT
GTCACCTTGTTTCTAAGTAATTTTAAATTATTATTATTTTTATGTCAAATCGTAACGGTTAAATTGATAACGAACCGATA
ACGATCAATAACCGATAAATCAATTGCCCTAATAAGTCAAAATCTTAATAGTTCTACAACGGTTTAGCATGTCTACAAAT
TGAAAACCGATAAATCAAACTGATAAACTTTAAAATCGAACCGAACCGGCCGATACGCAACCCTAATATCCCACACTCAT
GATTGAATATTTAAAGTGTGAACAATATTCCCTTCGTCCCACTTTATGTGGCTTCCTCTATTTTTTAGTTGTCTGATTTA
GACCATAAGTCTTGAAAGCTTTTCATTTTTTCTTAATATGATTAAGTCAAAGAGTGCCACATAAAACGCGACAGAGGGAG
TATATACAGGGGCGTATGTACATGAAGGGGAGGGGGTTCACATGCACCCATCCTCCCCTTCCTAACCCCTATATAATACT
ACTATTTTTCTAATTATCTTTTTAAATTTGTATTGGTGAACCCAAGGTTAAAAAGAATATTGTAGTATATTGATAAGTAA
GTATAAATAGGGGGTGCATAGCTTATAGATTTGTGGTTCAAATTTTTCTATCCACATTAATATTTTTAATTTTTAATTAA
TATAACAAAATGTGCCACTTTTCATAGATCTTTTTAATAATTTATAAATAAAAAGAGGTTCAAATACCCATATTTTTAGG
TTGCCTTAGCTATGTCTAGACCTTAAGCTAGAAGTGTCAATAAAGTCAAATTATATTTTTTACTTTCTTTTTCTCCTTTC
CTTCTTTATTTAGACGTTTTTCTTATTTATTTATTTTAACTTTTTCTTTTGACTTTTCAAAGCCCTAAACTAAAAGGTAA
AAAGGAGTAAAGACATCATATTGTTCTTCATTTGTCTTCATTTCACATTTCCACTTTGTTGCTCATGGTGAAGTAGAAGT
GAGATTTGAGAACAAGTAACAAGGTATGTTATCTAAAAAAAAAATTATTTATTAATGTACTTCATTTGTTTTATATGTTT
TTCTTGATTTATGAAGTGGTTCCATTATTTGATTGCTTGAATATTTAAATTTATAAGAATTTCTTGATTTCTAAATAGTT
ATCTAATAATTGTGATTCTTTTATTAGTAAACTTGTTATTTGTGCTAATATTTTTTTTAAATTATTTTGTTTTTATAAGA
TTGAATAGAAGTGTGAATATTTAATTTTGTAGGTAAAATAATTCTTACAATCAATTCATCAAATCACAAATGGATAAGTT
TCTCATCAAGTTACCAAAGCCAAAAGATGGTCAACCAAGTTCTAGCTCTAATCAACCATTTGTGAGTTCACAAGTTGCTC
CGGAAGTTCAAAGACATACAAATTCTTTCCCACTTTCAAATATGGATAATATACTTGATTTTAAATCTCTGGAAGCAGAT
CCCAAAGATCGAATGCCTATTTCATCTTATTGTCATAATATTCGAAATGCGGTAAGAAGGTATTACATTCAAAAAAAGCC
ATGTCAACATGTTGATCATATCTTCCCTAAAACTAAGTTTGGAGATAAAATGCGTCAATTTCGACCAACTTGGTTTAAGA
GAAGATCTCAATGGTTGGAATATAGCATTAAAGCAGACGCATCATTTGTTTGTGTTGTTATTTGTTCAAGAATGAACTTG
AAAGTCGTGAAAATGCCGGAGATTCATTTACAAGAGATGGTTTTAGGTGTTGGAACAAAGCTTTAGAAAGATTCAAAAAA
CATGTTGGTAAGGTAAATAGTATCCATCATAAATGTTTCAATAGGATGCAAGATTTGAAAAACCAACGACAATCGATCCA
ATCTTCTTTTGACAAGTAAAGTGGAAAGGCAAGAAGTGATTATCGGATGCGTTTAAATGCCTCAATTGATGTAGCAAGAT
TTCTCTTGACATCGGGATTTCCATTTCGTGGACATGATGAAAGTGAAGGTTCCGAATATAAGGGTGCTTTTCTTGAACTT
TTGAAATGGTATGGGGATAGAAGTTTTGATGTGGGAAGAGTAATATTAGGTAATGCTCCACAAAATGATATGATGATTTG
TCCGACAATTCAAAAAGATATTGTGGAGGCTTGTGCTAAAGAAACAACTAAGGCTATCATTGAAGACTTGGACGGTGATT
ATTTTGGAATATTAGTTGATGAATCAAAGGATGTTTCTCATAAGGAGCAAATGGCTCTAATTTTGAGATATGTCAACAAA
AGTGGAATGGTGATAGAGCGATTCTTGGGTATTGTCCACGTAAATGATACATCTTCTCAATCATTAAAAAAGGCAATTTA
TTCTTTGCTTTTGGATCACTCATTATGTACATCCAAAATACGTGGTCAAGGTTATGATGGGGCTAGTAATATGCAAGGGG
AAATAAATGGTCTTGTAGGTCACCAATTGCAATTGGCACTTGTAGGTCTTTCCAAAAAGAATTCGGATGTGGATAATTTT
TTTTATGTTCTCACTAATATTTTGAATACTATTGGAGCTTCATTTAAACGCAGAGATTCACTTCGACAACATCAAGAAGA
TAAGTTGGAAGAGTTGCTTAAATTTGGAGAAGTTCATACAGGGCAAGGTTTGAATCAAGAACGTGGCCTCCAACGACCGG
GTGATACTCATTGGGGGTCTCATTTTAAAACCTTGGACAATTTCCTGATTCTTTTTTCTTCAATTGTTAATGTGCTTAAG
GATATGAAACGTGATTGTCCATATCATCTTGATAGATTTACGGCGGAAAATCTTTTGAGCAAGATTCATGAATTTGAATT
TGTCTTTATGTTGCACTTGATGTTTAAGGTGTTGCTATTGACGAATGAGTTGAACAAAGTTTTACAAAAGAAAGATCAAG
ATATCGTTAATGCTATGGGATTGCTTGACCTTTCAAAGAAACGATTGCAAATGATGAGAGAGGATGAATGGGACTCTATG
ATGGATGAGGTTAGCTTATTTTGTGGTAAACATGGAATTTCAATTCCCAAAATGAATGAAGACTACTCTAATGGGAAGTC
AAAGCGTAAGAGATCCAATATTTCATATTTGCATCACTTTCGTGTGGAAGTGTTTTATGCCGTCATTGATTTGGCACTTC
AAGAACTCAATAATCGTTTTGATGTGGTGACTAGTGACTTGCTCCTCGGTATGGCTAGTTTGAGTCCGGTTGATTCATTT
GCTAATTTTCACAAGGATAGGATAATGAAACTAGCCGAGTACTACCCAAGTGAGTTTGGTGATAAAGAGCTTCGGGAACT
CAATTTTCAACTTGATGATTTTATTGTCTATGCTCAAAAGTGTGATAGCAAGTTTCTCAACTTGAAGGGAATCAAGGATC
TTGCAAAAGTGATGATAGAGACAAAACTAGATCAAACTTGGTCACTTGTGTATCTACTTGTGAAGCTAACTTTGATTATT
CATGTTGCTACCGCAAGCGTGGAAAGAGCATTCTCATCAATGAAGTACATAAAGAATGATTTGCGTAATAGGATGGATGA
AGATCTTTTGAATGGTTGTTTAGTTTGCTATATAGAGCGTAGTATATTTAAAAATGTAAGTAATGCTGTCATTATTGGCC
GTTTTCAAAATATGAAAACTCGTCGAGGACAATTGTAAGTGAATGATGTTTTTGCTAATATATTACTATATAAAGATTGC
TACTACCTACTTGCTCGTCAACTTGTTCTCACCGTAAAATCTATATAATTGAATTAATTGTCTATTTTGAAAATAATGGT
GCCCCCATGTTCTTGAGATCCTGGATACGCCTCTGAGTATATATGATAAGGAACTAATGTCGATCGGGTAAAAAATAAAT
TGAGATGGATCTAATTTTGATACCATGTAAAGAAATGAATCTTGAGTCTAGGTCACTTCAAAAACTAGCTAATGTTTAAG
CATATTTAATAAGGGCAAAGCTACACAAATTAGACCCATTAGGTAAAGTATTTATCCGAATTGGATTCAATCGAATATAT
TTACCCTGATTGGACCCATAGTCCAAACTATTTACTTGTCTGTCCTTGTTCTATTCACTAAACTCCATCGGAGTTTATAT
ATACTCTGATAATATTCATTGAAGTATTGTTTCTTCATCTCTGATACCATCAGAGTATATATATACTTTGATGGTATCAA
GGAGTAAACGTGAATTAGTAGTTACTCCCTCTGTTCCTTTTTACTTGTCCAATTTTTCTTTTTACATATCATTTTGATAA
ATCAAGATTGGACAATTTTTTTAACCTATTATACCCTCAATTTATTAATATTAAGTTAATTTCTTTAAAAAAAAAATGTA
GTGAGTAATATTTGGGATCCTATCAATTAATATAGGTAAAATGATAAGCTCATTATAGCAATCAATATTATCTTAATAGG
AGTGCGGTGTGCCAAGTCAAAAGAGCAAAGGGAGTAAAAACAGGGGTATGAAAATAAAAGAATAGCCGCTTATAAAAAAT
TTCCTTTTTTGGGTATAAGTATTATTTTTTCTTTTAAAAGACCAATCAACTTCATTCCACTCGATTTGGGACTCAAATTT
TAAGCATTAATTGGCGGTGAATCTTCTTATTCAACTATGCTTGCTTGATATTCCTCCTTATTGGATGTTGATTGAGTCTT
TAAAATTCTAACCATTATTTAAGAAAGAGTTTCTAATATTTATTAGAAAAAGTTTGAAACTTTTTAAAAGTAACATTGGC
AAATAAGATTCAAATGAATTCTAACCATTTTTTCTAGGCAAATGTTTCTNNNNNNNNNNNNNNNNNNNNNNNNNNNNNNN
NNNNNNNNTTCATAGTTAACTCCTTCTTGTTGAGAGTATAGTTGAGATACTTATCAAATTTTTCTTTTTGATAATTTCTC
CTGATTTATTTGGTTTGTTTTTGTACATACATTTTATTTCAACTATAGTTAAGTTATGCGTTTTATATTATTACTAGACA
TAAGTGTCCGTGCTTGTACGAGCCCGATATTCGTTATTTTTTGTATCACTTTATGTGACATAGATAAAATTTAGATAGTC
AATTAAATTTTAATATGATTTTAAGTTGTTAATTATTGTAATTTATAGTGTTTTTTACGTAATTTTTAAATAATATATGT
TACTTCCCTTGTATCAATATGTGTAGCACAAATAGAATTTCAAGAGTCAACTTATTGTTAATTATTGAGATTTACAATAC
TTTTTACTTATTTTTCAAATTAAATAATACATGTTACTTCTTTGGTCCCATTTTATGCGACACAAATAGATTAATTTTTG
AATCAATCGATTTTTTTATAACCAATTGAATTTCGTATATGTTTTTTTAAAAATATTTTAAGTTGTCAATTAGCATGATT
TATAGTATTTTTAAAAAATAATAAAAAATAAGACAAACAAATTAAAACGGAAGAAAAATGTAGGCAAATATATATGTATG
TGTGGAACCACACAGGTGAAGCAGTCATGTTGACCGCCACCTATGTGGTTATCCACACTTATATATAAGTAGTAGAAATA
TAAAACTTTAAATGATTTGATTTTGGTGTTTCGAGATTTATGAGTTGTTTTTGATATCTACTTCCTCCGTTCTTATTTAT
TAGTCAAATTTTAATTCGACACATTTACTAAGAAAACAATAATTGACATAGTAAGTTTATCATTTTATCCTTATTAATTG
ATAAGGTCTTAAACATACTCATTATATTTTTTAGTAAATAGGGACATAAAGAGTACTTAACTTGTCATTAGTATAAAAAG
TCAAAATTATATAAAAAACAACGGTACAACGGAAGTTGTAACATGGGAAAACAACGGTATTAATATAAAAAACAAACTCT
AAACATCAATAAGATAAAAGAAAAAATAAACTATGTTCTATATGTACATAATAACATAATATAAATATTTGTAACAAATT
AAGCTAAAACTCACCCAAAATACAAAAAAAATAATAACATTAGTCGACATCAAATATCATAATTTGTCTTAGAAAATGAA
GTCGAGAATCAAATTAACAATTGATATCTTCATACACCATGATTGTGGCTAAAGTTTAACCGCAAGTTATATTCATTATT
AGGTGCTTTTTATAAATATGTTTTTCTAACCTAAACTTAGTAATATTAATTAATTAGTTAAAAGAATCCAAATTCTAAAG
TGACTCTCAAAACTAAATTAACAAAGCCGTACAAAATTACTAGTTAAAAGAATCTTAATCCTAAAATAATTTTCAAGCTA
ACTTAACAAAATCGTGTAAAAATAATAATTATGTTTTTCATAATTAATAATAACTTGAGAAAATTAGTGAAAATGACGAT
TTTGTCTAAAACAGAATTTTTAATAAAAGGCATAATGTTCAAACAACATTTCTAAGGATCGTCATGTTTTTAATATAGTA
TATATAGATATAGATATAGATGATAAAAGTTTTGTCTGATTTGTGAAAGAAAAATGTAGTATATATAGTTGATTAATTAA
ATCATATTCTATTAAACTAATTATTTCTATATGAATGTCATTGTTATTTCCTCCCTTTTTTCTCCCTTGTTTTGTCATAA
ATTGAAAAAAAATACTAATTTAAAATGGTGGACAAGATCTAAGAAGAAGAAAAAAGAGTGAAAGAGAGAGGAAGTGAAGG
GGGTGGGTGGGAGGTGAGTGTAGTGAGTAGAAGACTATTTTTTTTTAATTTTTAATTTGGGCATTTTATAGAAATCACAT
ACATTTGGGGGCTAATTACATCTTATCCCCGAAGTTTTCCCAATTTTCCCAAATTTTTCATTATTCTCAGATACATTCTT
TGGTTACCCGATGTATTGCAAATGATACATTACTTAATAGGAGAGATGTATCCGAGAAGGGATATAGAGGGATGTATTCG
AGGAGGGATATATAGGGATGTAACCGAGAGGGGAGGATTTATCCGAGAGGGGATATGGATGTATCTGAGAGGGCAGGATG
TATCAGAGAGGGGATATGGATGTATCCAAGAGGAGATAGTGATGTATTCGAGACGGGATTTTCGTAATTTTTTTAAATGG
TAGGAAATTTTAGAGATTATGATATCTTAAGTTGTATATTTATGTAATTTTTCCTTTAAAGTTACTATGGAATCCAAAAT
CAGGTCAATCAATGTCCTTAAACTATGAAATTTGGTATAATATTGTCCTACATCCATCTTATGAGTGTAGCGTTAGAAAT
TAAGTCAAAAAGTTGACATCAGGAATATTAAATTAAGATTCGAAAGATGGACGACGGATGATAAATTTATACTGATTCAA
GTAATCGAGGAACACTTTAGACCCTTCTACATAGATTATACTCAACACTCTACCTAATATTTCCAAAAGTCGTGGAATTG
GAGATTTTTTCTTGATGGGGGAATTTTCATCCTTAATATTCAAAAGAGTTTATCCAAAATATAGATATAGTGGCTTGTTT
AGTGTTTAGAATTTTTTTTCAATATTTAGTACTCTCCCTATCCCAATCAATAATTATATATATGGCATTATATTGGAATA
AGAAATTATTTAATGTAATTTAAAAGCTCGAAATAATAATAGATCATTGTATAATTACAATCAACCAGCTTATAGGGGAG
AAGCTAGTCTTCCATCAATGTAGGAATTCAGCCTAACTCAGTAGCTTTGCCATATATCTTGTATTTATATATATTTTTTA
AACTATTTAATATTTATAAATAATTTATAAAAAGTTCAATAGTATTTTCTTTTTCTAGAATCTAGAATCCATAAATTTAA
AATTCTAACTTCATATTTGTCTGTTATTGAAACAAATTAGAAAAAGCAAAACAAAGAAAAAGCATATATATACCTAATTA
GGTACAAATTAGCTAAAAATGGCAGAATTAACAATAAAATTGTATTTCTCTTAGCCAATAAAGGGCTGAAAAGTAGGCGC
GGACTCATCGTTATCAATAAGGGATTGCACGTGCATCCGTTAACTTCGGAAAAAAAAGTTATATATACATATATGTATAT
TTATCTTGAGAAACTGACAGAAATTAGGATATAATAAAGAGTAAATTTTAGTTTTAGCAAACATAAAAATCATATTTATA
TGTTATAGCTATAGTTTGTATAATTGCAGTCCATAGAAAATTTTATGTTTGCTATGGAGCATCAGATTTGTATAAATCGC
AGGCAGGCATTCGTTTGTATAAAAGCTCAGTGATTGTATATGTATATCGGTTAGATAATTGTATATATGTAACTACTGTG
TATATGTATCAATTATTGTGTTTGTATATTTGAATTTGTATACAATTAAATCGAAATAAAACATTTGTATATCAAATCTC
TCTCTCTCTCTCGTTTTATACAACACAAATTATACATTGTAATTTGTATAATTTGTGTTTGTACAAAGCGAGAAAGAGAG
AAAGGCAAAAGAGAACCGGTAGGGGAAGATCTGTATTTGTATAATCAAAAGTGTATAGGACGAAAATATATGTATTTGTA
TTTGTATATACAGCTTTCTCTTGCATTATACAAACACAAACGCAATTTATACATTTGTGTTTGTATAAAAGTGAGAGTGG
CGAGCGAAATTTCTAGGAGAGAGGCGAATGACAAGTGTTTGCTATGGATTTGAATTAAATGAAACTGTGGTTATAACATT
TAATTTGAATTATTTGTTATTTTATACAATTTTCCCTATAATAAATAGTGAACTCATGAGGAGCATATGAATGTTCTTCT
GCTACTTGTACAAGGTAGAGGGACCACTTGCGAGAAAAGGATTTGAATCCAACTAGAGCGCTATTTCATTATTTTTATTT
TGAGTACTTTAGTTTAGAAATCTTATTTGGTGCACCTGAAATCTTTAAATCCTGGATTTCAAAAGTCATGCATGCATGCA
ATAAGGATATTTGCCTAACCAAAGACTAGAGCAACCAGCCCATGATACACGTTCATAAAAAGGAAAAATTAAGGAACCAA
TTAGTAGAAATAAAGCAGAAATTAAAATAGTACACAAAAAAAGGAAGCCTTTATTTTCCTTTCACACGTGGAGCTAGCTG
CTCCAAATATTACTTATTTTATTTCAGAACGCAAGAAGTTACGTGTTGCATACATTCTACCTTTCTTAGATTCTACTTAT
AATATTTTGTTTATCAAGAAAATAATACAATTGAATGAATAATGAGATTAAGGGGATGTATGTCACGCAGTCACAATCCA
AAAATAATAGTGATGACACTCATCTTTTTCATCAAGATAATTCAGTCAAAATCTAGAATACGATAGAAAGAGTGAAAATA
AACTAAAAATAACATGTGAGTGGAAAATTTAGTCATTCTCAGATACCCCCAAAATCTGGTAGTCACATGTACAAGCCACT
AGTGTAATTAAAAAAATAACTTGAAAGATAAATACAAATCTCAATGTCTTTGTTTCTCAAATAGAACAAGACATAAAAAG
GGAACAAGAGGGTCCGCCGGAATGACTAGCAGCAACCTCTCAATGTCTCCTCAATAACCCTCGAAAGAAGATGGAGGAAG
GGCAATCACATAATTCGTGTTCGGACCCTACACAAGTGTAGAAGTAAGGATTGAGTACTAAACCACACGGTACTCAGCAA
GCAACCTACTAAAACAAGGTAAAACTAGCTAGAAAATGAGAACTCCTATCTTTCCAACTGAACTGCCATAACTATAATCT
ACATAGAAATCAGCTCAACCTAACAGTTTACAGTGAACAGTACACAAGGTTCCATAATCACAATCCAATAGTTACAGTTC
ATCAATCACAAGTATCACGTTCATCAATCACAGTATCAAGTTAATTCATCAACCACAATATCAAGTTTATCAATCATAAT
TATCAAGTTCAACAACCACAAAATCAAGTTTATTAAGCACAAATATCAATCGATACTCATGAGGAACACCCATAGTCCAT
GTACTTACCGATAATGACCTCGGCAACACTCGTTGGTAATGACCTCAACATCAATATCTTTTCAGTGGATCCAGTGATGT
TTAAGTGTTCTTGATATTGGATCTAGGGGCGTTTGTTTATTGTAAGACTTGAGAGCTAATACTTAGGGTGTGTTTGGTAT
GAAGGAAAACATTTTCCGAAAAATATTTTCCAATTTTTTCATGTTTGGTTGGGTTAAATGTTTTGGAAAATGTTTTCCAA
ATCAACTCATTTTCCTCAAATTCAAGGAAAATGACTTCCCTTCAAAACTTAAGGAAAACATTTTCCAAAACTCTCTTCCA
ACTTCAAATTACAATTATTTTTTTGTTAAAAAAATCAATTTATTTTGTCCCTACCCTCAAACCAACCCCCAACCACCACC
CACCCCCCCCCCCAAAAAATAAAAAATTTAAAGCTTGTTTTTAAATTCAATTTTTTTACCCCACCCTCACCCCTACCCCC
ACCCCCTCCCAAAAAAATATTAAAAATTATTTTTAAAAGATATTTCTAATTTCAATTTTTCATTTTTTTACCCTCACCCC
CCATCAACCCCCCCTATCAGCCCCCTCCCCCAACCCCCTTCAAAAAGAAAAAAATTTAAGTTTGTTTTTAAAAAATATTT
TCAACTTCAAATTTTAATTTTTTCATCCCGATCCTTGATCACCCACCCCCCTCCCCGGCCACCTCCCCCCCCCCCAAAAA
AAATTGAGTTTATTTTTAAAAAATATTTTCAACTTCAAAAATTTATTTTTCACCCCTACACTCGACCCCCCCCCCAACCG
ACCCACCCCCTACTCGCCACTCCTACCCCAAAAAAATTTAAGTTTATTTTTAAAAAATATTTTCAATTTCAAAATTTCGT
TTTTTCACCCTACCCTCGACCCACCCCCGCCCCCCTCCCAAAAAAAAAAATTTAAGTTTATTTTTAAAAAATATTTTCAA
TTTCAAAATTTCATTTTTTCACCCCTACCCTCGACCCCCCACCCACCCACCACCCCCAAAAATTAATTTTAAGTTTTTTT
TCAAAAATATTTTCAATTTCAAAATTTCATTTTTTTCACCCGTACCCAGCCCCCCACCCCACCCACCTCCCTACCACCCC
CTCCACCCTCCAAATAAAATTTAAGTTTGTTTTTAAAAAATATTTTCAATTTCAAAAATTATTTTCTACTCTAGTAAAAA
TAAAAGATATTTCTCAAAAATATTTTTCATTCATAAATCAAACACTAAAAATCTTTTCCGGAAAAGATTTTCTACTCACC
AACCAAACATGAGAAAATAAGTCAAAAATCAACTTGTTTTCCAAGAAAACATTTTCTAGGAAAACATTTTCCTTCATACA
AAACACACCCTACATGTTCACCTCTCGTCATGTCATGTGCATAAGCTATTCTTTTACTCAATACGATTATGCTAGATATA
TTATTATTGTTTAAGCAACTACCATTAATTTGAACGAGATAAAAAGAAAAAACAAACATAATTCTTGGTTAAGACTAAAA
AAATAATAGTCCCTCCATTTTATTTTGTGTCTTAATTTGACTAAACATAAAATTTTAACAAGTATATAAAGAAAGTTTTT
GAATGTTGCAACGAAACAAAAATTTGGATAATATATTAAGTAGGCGTTTGGCCATGCGATACCATATCACGATATGGTGT
CATGAGATGAAGTCAACATTTGGACATGCGATTTTACGCTGATTCCATCTCATGATTCCATATCATGAGAGGTGATACCA
TATTCTCCAAAAACCATGATATGGAATCACATGGTGATTCCATATCATGATTTGAGATATTTTAATACAATAATTGATCC
ATGAGTTTATATTTTGTTAAAACAACCCCACATTTATATCTACTAACCATATGTTTCATATGTAAATAAATTTATAATCA
CATCATTACTTTTTAAAATTTATTATTCTCACAAATATAAAATTTATTATTACTTTAAATTTGGTGAATATAAATGATAA
AGTAGAAATTCATTTGGTGAATATAAATGAGAACGAAGGGAGTAATACTTTTTTGATTTTTCATAATAAAAAATAACGTC
TTAATCTTATGACTAAGCATAATATTGATAAAAGACAATTTTCATTGGCGGTGCCGCACTTTCTTAATCTTAGTATTCGC
AAAATGTTCGTTCAATTGATTGAGGATTTGGGAAAATTTGATCAATTAGTTATTAATATTTAGTCAAGTGGACTAGTTAT
AATTTTTTTGATTAAATTTTATTAGAAGTGTTTTTGACTCAAACTTGTGGTAACTTTTTAAAATTTCGTTATTCAATAAT
ATTTAACTATTGGTTTTTCTTGTAAATAGTTAGAAGTCAGTGATGTTTGTTAATTTTTATCTCAAGTGTATTTAACTTCT
AAGTTAATATTTACTCACTAATGTATATATATTTTTTTTATAGGTTATTTGTAAGAGTAGTTGAGAGATATGAGCATATC
AAGTACAATTTATGTTCAATTTTTTTAATTAAATTAAAGTTAGATGAAACAATTACTTAAGTGAAGAAGAAATAACTTTG
TAATAATTTATTATGCGATTTTATAATTTTTGTTTATTTGATAAGATTGAATAAACAATTGGGGCTATTTTAATAGTTTT
ACAACTTATGGGATTTTTATGTTTATGAGAAAATATACAACATTAAAATTCCAAATCGCATGTCCAAACAAACCTTCAAT
TTCATCTCATGATACCATATCGCATGGCCAAACGGGCCCTAAGTAGGCATTTGGCCATGCGATATCATATCATGATATGA
AATCGTGAGATGGAATCAGCGTTTGGACATGCGATTTCACGCTGATTTCATCTCATGATTTCATATCATGAGATGGAATA
CCATATTCTCCAAAAATCATGATTTGGGAATTCCATATCATGATTTGAGATTTTTTTTAATTAAATACAAAAGTTGACCC
ACAAGTTTATATTTTATTAAAACAACCCCACATTTATATCTACTAATCTTTTATTTCATATGTAAATAAAATTAATAATG
ACATCATTACATTTTAAAATTTATTATTCTCATCGACATAAAATTTATTGTTGCTTTAAATTTGGTGAATATAAATGATA
AAGTAGGAATTGATTTGGTGAAGATAAATAAGAACGGATGTAGTAAGTAATACTTATTTGATTTTTCATAATTAAAAAAA
ATTCTCTTTCGGCTACATATGAAAATGTCTAAAGCAATTTAATATGAAAAAGGACAAAATTAGTGATGTATGCTTGATAA
TCACTACTTCCAATATGTTTGATTTTAGCACGAAATTAATGCACTGAAAATATGTAATTGCACACAAGTGAAACAAGACA
TGAACCATATGATCGATATTGGCATACAAGTGAAAATTGTCATAACTTACAAATGTTACATAATTATTTGCGAGAATACC
AAAGGAGTGATGATGGAATATTTATGGTCTATGAGCATGAAAATATAGTTGTGAATGATATTGACCAACAAATGGCTCAA
AGTAACAATGTTGGTTCGTCTTCTCGGCCATATGATCAAGAAATGCAAGTTCAATGTGAGAAGATTGTTCGTACTATGTG
GGAGGATTATATTAAATACTAGTACACTACAATTTATGTTCAATATTTTTATTGAATTAAAGTTAGATGAAACACTTAAT
TAAGTGGAGAACAGATAACTTTGTAATAATTTACTACGCGATTTTATAATTTTTTGTTTGTTTGATAAGATTGAATAAAC
AATTGAGACTTTTTAATAGTTTTACAACTTATGAGATTCTCATGTTTATGAGAAAATATACAACACAAATTTCATATCAC
ATGTCCAAACAAAACTTCAATTTCATCTCATTATTTCATATTTATGATATCATATCATGATTCCATATCGCATGGCCAAA
CGGGCCCTAAATGTCCTTCGAATCCTTTTGTATAAATGTTACATGAGATGTTGGAATTAAAGATTTACGATCTACTTATT
TCAATCTATGAGGCTTGATTTGAAATATAAGGGAGGGTCGAACTAACTAATATGAATTTGAAATATATATATATATATAT
ATATATATATATAAGAGAGAGAGAGAGAGAGATAACTNNNNNNNNNNNNNNNNNNNNNNNNNNNNNNNNNNNNNNNNNNN
NNNNNNNNNNNNNNNNNNNNNNNNNNNNNNNNNNNNNNNNNNNNNNNNNNNNNNNNNNNNNNNNNNNNNNNNNNAAACTT
CATAAAAAATATTCACAATAATTAACAATTAAAAATATTTTTAAAATATTCGAAAAAAATCATGGTTCCTTTGACTCTCC
AAATTGTAATTAACCAAGACACAAAAATTAAAACCAAGGTGAGTACTAAATGAAAAACAAAACTAGCATTCTTTTTTAAA
TTATTTTTTATATAATTAAACAAAAAAAGACACATAATTTAAAACCGAGCAAGTAATATTTAGTGTTCTTATTTGTCTTG
AATTTTATTGTTTTTGGTACTATAATTATTTGGTGTCCAAAATTTATTGATTTTTTTTTTTTTGGTAGAAAAGAGACAAT
ATATTATTGATTAATATGCATCAATACAGGTTGAGACGTGCTGCTAGTACTATTCGGGGATGGGTGTGTTAATACATAGT
AGGTACTACAATAATTTGTAGACATGATTTGACTAATATAAATTAGTATCGCGTAGAATTCATTAAGTAAAAGTGATTCC
TATCAATAATTTTTTTATATTTGAAATTTAAATTCGAAATCTTTAATTAAGGATCTGTATTGTTGAGACTTGAGCGTCTA
TTTTCCAACTTTTTGAACGTTGAAACATACGTTTTCTATTTATTCCCCGTGCTTTATTAGCCAAAAACTCCACACTGGAC
TAATTTCCTATACATTAGTTGCCAATATTTTGTGCGGGTTGAAAGCGCCATAAATGAGGACTAAAATCTTTTTCTTGAAA
GTGCGTAAATTCTGCTTTTTTTTTATTCCAACTTCCCACTCTTTCTGTGCCATAAAGGATTAAAATCTTTTTCTTGAAAG
AGCGTAAATTCTGCTCTCTTTTTTATCCTAATTTTCCACTCTTTCGATGAGGCAAGCATAACCTCATCACCACACTACAC
TACACTTCGACACAAGACATTTGATTAATTCTCCTTACCTATAAATACCCCTCATCACTTCTCTTTTGTACATCAAATTT
TACTAGGCTATTAATAAATTCATAAAAATAGGAAAGAATATAATGGGTTTGGAGATGAGTGAGATTTCAAATTACAAGTC
ATCAGTAGTTTTGTCTAAGTTGGCTAGTAACGAACAACATGGTGAAAAATCACCATATTTTGATGGGTGGAAAGCATACG
ATAACGATCCTTTCCACCCAGTGAATAACCCGAATGGGGTTATTCAAATGGGTCTCGCGGAAAATCAGCTTTCAGTTGAC
TTGATTGAAGATTGGATTAAGAGAAATCCAAAAGCTTCCATTTGTACAAATGATGGAATTGAATCTTTCAGGAGAATTGC
CAACTTTCAAGATTATCATGGATTGCCTGAATTCACAAATGTAAGTTTTGCTCTTACGTACTATTTCCTCCGTTCAAAAA
TAAGTGTCACATTAAAAATTCAGGACAAAAATTAGTATGTTATACCAATCATACCTTTATATTAAAGAACGTTAGTGTTC
AATTCTCAAGAAACAAGTAATTCTTCTATTTGTTATTTTTCTTAATAGGCATGAGATTATAAGTTACATCCAATTTTTTT
TGAGATGAATATGAAATACTTACTACTATATATGAATAGTAGTACATTGTAGTAGTGAAAGTCTTTATGAGTTTGTACCC
AAAAAAGAAAGTTTATGATCAATTTTATTACTATAAGTTTACATTTACTTGGAATAAAGAACTGAGTTTACATTTAATTG
AATAAATAAAGTTCTTGACTTCTACCTCAAACATATATTTCATTGTCTTGGACACTATTTTCTTGTCTATTAAAGATTAA
GAACATATTATACACATATTACACTTATACACTATTAAAATAAACGTTTTTCCCATAGCAAATATATCAATGGAAAAATT
GTGATAACATGATTTTTCACCAAACCAGCTCATTAGGAAAATAGTGGAAAACTTCCTAATTTTTCGTATAATTTTATTTT
ATTTTTTGTGCAGGCAATTGCAAAATTTATGGAGAAAACAAGAGGTGGTAAGGTTAAGTTTGATTCAAAACGTGTAGTAA
TGGCTGGTGGAGCTACTGGAGCTAATGAGACTCTCATACTTTGTTTGGCTGATCCTGGTGATGCTTTTTTAGTCCCCTCA
CCCTATTACCCAGGGTATGTATACATATTTCTATATCGAAGTTAACTTATATATATCCATCGTTAAAAAGTAAATATTCT
GCCTCCTAAAAGAGATAAAAACTCGATTGACTTTCAAAATATCTTAATGGAATTCGCTTGTCGATTGGCAAGGTTGGATA
TATATATATATATATATATATGATTTGTGTTTTTCAAATTGAACAAGTAAAAATAGTTTTTTATTTTATTTAATTAGTGA
ACAAGTTAAAATGGACGGACGAAATATATAATACTATTTGGCAATGGTAATTGATTGAGGGGAGATTTTTTGTAATGAAA
TAGCACTAGTAAAGTAATTAAAGAGAGATTATACGTAATGGTCAAATCCTATGGACTTTTAGAACTAATATTAATGGCGG
ACCCTTTTCCTACCTGTGATTTGTTTAAAAAGTTGAAAGTAACAAACAAATACTCCAATACTTTTGCTTCTTTGTCTTTT
TACAAATTTAATGAAATTTTCTTGTCAGAAATAAAATTTTAAAATTTATAATTTTATATAACATAGTTTGAATTTCAAGT
AATTTGACCCTGAATTTGTACCAAAGATCTTTAAACCATGTAAAAAGTATTTTTAAGTCAGGATGATTAATAATTCAGAT
GAAAAATCTATTTGACTCTCGAAATTCATGACATTACAATGATCAAATTAAGAGTACCCACTAAGTCTTTATTTGTATTA
AATGCAGATTTAATAGGGACCTAAGGTGGAGAAGTGGTGTACAACTTTTGCCCATTTCATGCAAGAGTTCCAATAATTTC
AAAATTACTATAGAAGCTATCAAAGAGGCATATGAAAAAGGCCAACAAGCAAATGTCAAAATCAAAGGCTTAATTTTGAC
CAACCCTTCTAATCCATTAGGCACCATTTTGGATAAGGACACACTTAAAAATATCTTCACCTTCACTAACGAACATAACA
TTCACCTTGTTTGCGACGAAATCTATGCTGCCACCGTGTTTGATGCTTCACGATTCGTCAGCATCGCTGAAATTATCAAC
GACGAAATTTGTATTAATAAAGATTTGGTACATATTGTATCTAGTCTTTCCAAGGACTTAGGTTTTCCAGGATTTCGAGT
GGGAATTGTGTATTCTTTCAACGATGACGTTGTTAATTGTGCTAGAAAAATGTCGAGTTTTGGTCTTGTTTCGACTCAAA
CACAACATTTGCTAGCTTCTATGTTGTCTGACGATGAATTTGTGGAAGAATTTCTCATTGAAAGCGCGAAAAGGTTAAGG
GAAAGGTACGAGAAATTCACGAGGGGACTCGAAGAAATCGGAATCAAGTGCTTAGAAAGCAATGCAGGGGTTTATTGTTG
GATGGATTTGAGATTGTTGTTGAAAGAACCAACACTTGATGCTGAGATGTCACTTTGGAAACTCATCATAAACGACGTTA
AGCTCAACGTCTCGCCTGGATCTTCGTTTAATTGCTCAGAGGTAGGATGGTTTCGAGTTTGTTTTGCAAATATCGATGAT
CAAACGATGGAGATCGCGCTTGCTAGGATTCGGATGTTTATGGATGCTAATAACAATGTTGATGAAAATGGAATCTTGAA
GAACAAGCAACAATGGAAGAGGAACAATCTACGGCTTAACTTCTCAAATGGGGAGTACGATGAAAATGTTATGAGTTTGA
ATATGATGTCTCCTAATTCTCCGATTCCTCGCTCGCCGCTGGTGCGAGCGAGGAATTAAAAGCGAAAATTAGGAAGGAAA
TTATTGTATTGTTGTACAAACAAATAAGGTTATAAAGCTTGTAGATGAATATATTGTACATACTCTTTAGTTGATCAGAA
CCCCTGAAAAATGAATCTATACTTTCCAAATCATGATTTCAATATCATTTTAAATTTTGCAAAAACAAAAAAGACCGCAT
GCTCAATGTGAAAAGATTGTTTGTACTAAAAAGTCGGCTGCAATTCAGGGCATTAACACAAGCAGATAATACACAAAGTA
TCGTCTTTCCCTAGTAAGCAACTAGAAAAAATGAAGTGCATGCTTGCATGGAGCAACTGTTTCACTATCTTCAGAACCAC
AGAGGCGCACTTTCAATATGTATTGATCAAGCAACATAACGAATCAATCAAATGTAAGTACAACTAGGTGTTGCTGAAAT
GAAACCCCTAAACACTGTACAGGGGAATGGACTATCTACGTCTTCGATGGATACTTTACAGTAGGAAATCCATAACTATG
AATACAGGTATTCACCGACCCTTCTGAAGAAGCTATCTATTTGCAAGAATCTTTGAGACTGGGAACTGCTTGATTTGGTG
TAATGATGGCAAACTCTCAGTATTGTTATGCTGCAAAAGTACACAAACAAGGTTCCACCTTTAGCATTAGAGTCTTTCAA
AAACAATTTCATAAAGAAACAGTAACCATGTAGATATATAAGATTCGTCACTCCTGTTTTTTTCTTGAGCTGAGGGTCTA
TTGAAAACAATCTATCTCCTTCACAAGGTAGGGGTAAGGTTTGCGTACGCACTACCCTACCCAGACCCCACTTGTGGGAC
TACACTAGTATGTTGTTGTAATAGATATATCAGATACTTTAAACACTTATCGAATAAAAGAGTTGCATAAATATTACTAC
TATCACTTCGAGTTTCTTGCATTTGTTGTCCTCTAATTTGTAGCTTAGCGTAAAATACATAAGCATTCTAGAGTGGCAGG
ATCACTTTTAAATCATTGCCCAAATCACTTACCACTTCACCTGAGGAGAAGTAACTGAACATGTAACATTTATAAGCAAA
TAAAGAAAATAAGACCCACCACTGATGCCGAATTTTTGGATTGCAGAAATTTGATACAACCACCTCTACCATCAGCTCTT
ACAGCAATCAAATCACCAGCACTTGCACCTGATCCTTGCATCAAGACAGCAATCCAGATCCTTGTCGTTTACTTTCTCTT
ACACCATTTTCCCAAGTGCCAGTAATTCCCATCAGGACCTAACAATCCACCAGAAAAGCAGCTGTCTCCTGGGATATTCA
CTCAGTGTCAGAGGAAACATGTACTTGTTAAGTAATTTTTCTTTCCCTAAATGAACTTGAATCTCCCACAAGGAAAGTCA
AAAGCAGAGAAAAGTAAACACTTGGAAAATGAACTATTATGTAATTCTTTTAATTAAGGGTTAAATCAAGTTTTAAGAGC
ATTTTCTGATCAGTGAATAAGATAATTTGGTAGAACTATATCATCATCACCCAAACAACAGACAACACTTTAACATCAAG
ATGAGACAGATAGAAACCTGGTTTGGCAAGTACAACTGGTGAAGAAGTCTCTTTCCTGATGTGAAATGCGGGCTGGTGTT
GTGTAATATCATCTAAAGGCGGAACATCATCATCATCATCATCATCAAGAATAATCACTGAGGGCATGTTTTCTTTACTG
TTCTTGCTACAATTCTTTGAGGCTGACATTCCATCCTTATTTCCTGATCCATGCCCTAGACTTCCACCAGTGGCCCCAAA
AACTGCCTCCGGCCTTGACAAAAAACTATCATGGACAGCCTTTTTATGGTCAAATGGTTGGTGCAAGTTTTGATATGATC
CTTCATGCACATAACTGGAAGTCTCTGGAGTGCCTCCATCTTTGTTTCTTTTGGAAGATTCTTTCTCATGATTATTTTTG
TGAAGACTGCTAGCTATAATATCTTCTGCCATGTTTGGTATGCTCTTATCCTTAGACTTATACTTTCTTTTTCTCTTTGG
TCTAGATAAATCATCAAATGAGCCAGTGACGATGCATAAATCTACTTCTGTCTCAGCAGGTGCCTTATTCTGATTCTCAT
ATGAACATCTGTCAACTTTGGGTTCTTTACTCCCTTGATAGTTTTTCTTGGAGGCTTTCGAAATTCTCAAAATTTCATTA
TCTTTTCCTTCAAGTGCCATCTCAAGTTCTTGGACCCTGGCCTGTAAATAGCCGCACACTGTTCAAAGCTCAAATTGTAA
TATACCATATTTCATTTAGGACATCAAACACTTGCCTTCAAGTTATTTTTCTTCTCTTTAGTTTTCTGAAGTTTCCTCAG
ATAACGAACCTCTCGCCTGTCTAGAGTGTTGCACTTGGTCATCAGTTCTTCGTAATTCCTGCCAGATAAATGCAATAAGG
TTCTCCATCAAACTTACAGCTAAACTATTAAGATTGCTTCTGTGCTTGATAAAACTGAATCAAGAAAATAAAGATTGCTT
TTGAGCTTGAGAAAACGAGATGATTGTAAATGACAAACTATCCAGCTCAAAGATCTGGAAACTACCCTACCAGGTGAAAA
TACCACAGGAGTGAATTAGGAAAAAGATCTAATAGAAGGAAAAGGATTTCTTTTGTAGAACCAAACCTAACGGTTTTACA
AGCATAACACTAGTATCATTCCATTGACAAGTCAACAATATTACTCCATCAATATGTAGCTACACAATTTTGCGTGAAAA
CAATAAAACTCATTACTTAACTAACCCGCATAGAAAAGATTACCCAGCTATATGTAAGCATATAGCACAACGTACAAAAA
CTATTTTTAAATTTCGCTTTTGCATTTAGAAGCTTCAGTACGATAACTTCATTGTCCTTTCAGAATTAACGGTTCTTTTC
ATAAAGAAGAATTAGGAAGCCTGACTTTTAGCAGAATTGCTCAGCTACATCAAGCTTATGTTTTACCAAATGGACTTTCT
ATCTACATGCCCTATCCCCGATATCAGATCAGAAAGTAGTCATTTGCCTGAGCTTGAGAGGAAACTCAGTGTAATATATC
AAAGTTTTAAAATTCAGATTTTCCCAAGGAAATGAACCTCCAATGATCGTATTCTACAACCTAAAAACAAGGCCAAAAGA
ATCTCTAAAGCAGAAGAACATTAGTAGATATCAAGTTTCATGCTGAAAACTGTAACTTCCTAAATGAAAGTCGTACTTGT
TACGGATGACCAGTGATTTTTTCAAGACATCAATTGTCTCTTTGCTATTAACATCATCTCTTAACGAAGCATGTTTCAAG
ACCTCCTCTTCCTCCAAGTTAAAATCGCAGACTCTGAAGTAATAACCATGAAGGCAAAGTGAAAACAAGAACTACTGTAA
ATATAATATTAGGATGAAAGTACTTGTTGCCCTCAATATGATATGACTTACAACTTGAGTGTTGCAAGCTCCTTAGCTAG
AGCCATATTTCTATCTTGTAGCCTTATGCACTCCAAAGTTGATTGATCTAGCTCCTACAGCATAAATTTGTCCAGAATAT
AGTAACTAACAACTTACATAAATGACACCAAGAAGAATTACTTACAAGCATGCCTGAATAGATGCACTCGCAAACATCAA
GAGGTAAAAATATCTACCTTGGATTTAAGATGTAGCAACTGTTGAATGGCTGCCTCCTGTTTCACAGCTTCAATCTTTAG
AGTCATTTCCATTTTCAACTCCTCCTTGCACGTGAACAGCTGAAAAATAAACAATGCGACGAAATAGTTGAGATGAAAAT
GTGATGACATGAAGTCTTGCGCAGATCAAGTTTGAAGCAAATATGCTCACATAAATGTTTCTAGTTTTAGTTAATGGTAC
CAGATACTTCTCAACTTAATGGGAGCCATGCTTATTCCACCTAAGAACATGTATTTTGGTTCTGAGCAAAAGAGTGGCTC
TTTTCAATCATTAGCCAAACAATAAAATGAAACTTACATCTGCAAAAGATGTTTATTTCATTTGTCACATGTGATCTTTA
GACATTAGAACTCTTCATGGAACTCACAAATTTTTATATCTATCAAATTTTTGTCATTTCATTTGGTCAACAATGGGCAT
AGAGACATGGAAAAAGATTGACTTTTCACATCTAACCGATGGATGATTTCGTGAAACAAGTACTCATCTGTTAGGTGCTT
GAAGGAATAGATCACCATGCTTAGATTCAAAATCAAGTAGAAAATATGTTTTGAATCTTTCTCTATGCAATAGCTTTTGA
TTGCCCCAGTTCAAGGCTTTTTGAGGATGGAGAACTGGAAGCCCAGTGATTTTCAAATGTGAAGAGAATCACGGCTACAC
AGAAGCATGGTGAGTTTCTTTGCACAATTATATTTTCTCTAGCTGTCAATTTTGTACTATATTTACAATGTTGATTGTAT
CTCTTACATGAAGGAAAGGTTGATGTATCTGACTAGTAGCCCTCATAACCTCTCAATAGATCATCCCTATCCTGAAGTTT
TTGGCCAAAAACATACTTGGACTATACCCAAAACTTAGGATACATCCGTTAACTACCACAGTGAAGAAGAACATCCTTAA
GTATCCAAAATTTAGCAAGTTTCATCCTTTGACCAGAATGTTAGAAAGACTAACAGACCCGCTCATGTGCCATTCATCAC
TCCAGGACTCGCTCATATACATCCTTTTTTATTTCATCAAACTGAGAAAATATTGTGAATAGAATAAACATGATGCAATT
GCATAGAATTCGACAGCTTTATATTCTGAAAATTCATAACCAAAGAGATAGCAAGATGAACAATTACCTCTGCATTGACT
TCTTTGAGATCTTTCAGCTGTTTTTCCAGAGTGGAAGTCAGTCCTACAACTTTCCTCTCCAATCTTTTGACCTCATTTTT
CAACTCCCGGTGATCCTCTTTATAATCAGGAGGCTTCTGCGTAAGACTTGTAACATTTGGATCACCAATAGATTGGAAAT
AAAGCCTATTTGCATTTTCTTCCGAACAAGCCTGTTTGCAAACTGGGCAATTCTTCTTTTTTCCTTTTGCACAGTATTCA
AACCATTGCTGAAGACTTGTTTTTGCAATCATAACATATCACAAACAGAAAACAAACAGATACTTGTCAGGTAAGGACAA
TAATTATCTCCATCAGATAGCCAAGTACGAATATAGAATTGTTACAAGCCTAACCAGCAACAACTTAAAGTAGAAGCAAT
GTTTTCTTTTTTCTCATTAGAAGTAAACATAAAGGTGTGTTTGGTTTAAAGGAAAATGTTTTACCATAGGAAATCATTTC
CCTTATCATCTTCAGTGTTTACTAGACTATAAAAGCAACTAACGTAAAGTAAATGTACAAGGTGTAGAATAGTGGTGCAG
GAGAAAAGTTTAGTGATATTTTTAGTATTTAAGGTCAACAACAATACATGAATGTTGATTAAAACAAATTATATAAAATA
AGAAATAAATTTGTTTGTAAAGAAAAGGACTGCAGCTCATAAGTGGCAGAAATAAATACCTTTTGGATAAAAATGGAGAA
AACATTTTTCACAATACAATGTAACTAAACATAGAAAACAATTTCTTGAAAAAAAAATTTCTTTTTTTGATAACCGTGCA
CCTCGACTAACCCCACAGGGTACCAACACCTTACACCAACAACATGTATCGAGTAACTATGAAAAGAAATCAGCTAACGG
TCGTTTGGTACGGGGATGGGATAGACAAAGTTATCCCATCAATTGAGCTATCCCACGTAATTAGTTATCCCACTATATAT
ATGGGGATAACTTACCACATCATTGTTGTACAAATAGTGAGACAAATAATCTCACGATTAACTAATACCCCCTAATCAAA
CGCAATAATCCTACATTTTATCTCGAGACTCTTATCACTTGTACCAAACGACCCCCTAGTCTTTTCTTGTTTCCCCTAGT
TCTCAGCCCACTTCATTAACCACTAGGCATGCAGCTTGAAAATAGCATTTTTGTCATAATAAAACACCCAAAAAAGAAAT
TTTTCAGAGGTTACAAATCTGTATAGTACAATCAACGAACTCATAGGCACAAAGGGTAACTAACAAAATACCAATTCTGG
GTTTTTCAAAAAAAAAGAAGGGATTTTTAAATTTTAATCAAGTGGAATCCAAGCAAAGAAAACCCAATTAAAATTCTTAA
ATAAACAACTATTTATCTCAATTAGAATCAAGATTAGCTGAAATAAGAGTACCCAAATAGATTTAGAAAAGGAGAAGCTA
ACCATAGCTCGTGAAAAACGTGACCACAAATAGTAACGGCTTGAAGATCTTCGATTATAGGGTTTAGATCTTCATAGCAA
ATTGAGCAAATGGTTTTCCCAAAACTATTCACTCCAACCATTTTTCTCCTCCTTTTTTCTGCTTCTGGGACATCAATGGA
AAATGGAGAAAGGAGGAGGGAAAACGAAATCGAAACAGTAGGGTGGGAAGAAGAGGGAAAATTTCAGTAAATGTAGGGGA
ATTTATACTACAAGAACTAAGACTCTACACCACAACTTTATTAATTTCAATTGACAAAACTATCCAATATATGAAAAATT
TTATTTTGTACGAGGCATAGATATTACATGGCAGACAATAGTTGTATGAGGATCCTCTTATTTTTTGCCAAGTGGGGTTT
GGGTCCCACTCACAGAAAATGTTCTAAAATCATCCTCTCATTTTTTGCCAAGTGGGGTTTGGGTCCCACTCACAGAAATT
GTTCTAAAATCTCTCTCTTTCTCCTATTTCGTACTATCTTTTTTTTTCCTTCTTGAATTTTAAAAAAATATATATTTATT
CATCAAAAGTTGAAACTTACTACTTTTAGTAGGATTGCTCGTGATTTAGTTTGGATCATTTTTTTATTAAACGGAAATTA
AATTAATTAATTTGATTTTTCAAATGTTGAAATCAAGTCAATTTTTCAACCTTTTTTTTTCCTATTTGTTTTTTTTGGAA
TTCTAGAAATATATAATAACATAAAATTTTGGTCAAGTTATATATAGGATCCTTCAAAAAAAAACTTATGCATTATCTAA
GAACTTAATCATTTCTAAGAAACATGATAAATTATTTCTAAGGATTTTACTAAAAACTTTTTACAAAAAGTTAAAGATTT
AGCGACAATAATCGATACCAGAATGTCTTGTAAATATTTGATTTAAACAAAAATAATCAATTAAATAAATACGAGTTATT
TTGAACATAAAAATGTACTCTTGACATTATCAAAATAAAAATATAAATTAAATAATGAAGTAAATACAAAGAATTTGATT
ATCATTAAGAGAAACACATGAATCGACAAAGAGAACAAAAAACAATATTTATAATAATTTTTTTAATTTTAAAGAAGGAT
ATATATATATATATGTAGAGAGAGAGAGAGAATTTATTGGTAAAATAATAAAAAGAAAAAATATCTTTTTATAAATGAAC
ACAAAAATGAATTATTGTCTAAAAATACGTACATCTACATAGGATGAAAAAAGAAAGTAAGAAGAAAAAGTTTGAAATTA
ATGAGAAAAAAGTAAGAAGACGAAAGAAAATGAAATATATAAGCATGGGTCCCACATAAGTACATTTGGCAGACAAAAAA
ATTCTCATACAACTGACAATGGGAGAAAGGGAGAGAGATTTTAGAACATTTTCTGTGAGTGGGACCCAAACCCCACTTGG
CAAAAAATGAGAGGATCCTCATACAACTATTGTCTGCCATGTAATATCTATGCCTCGTACAAAATAAAATTTTTCCCAAT
ATATCAAGTTTAAGCTAAGCTGGAACAGCCGTTATAAAAAAAAAGTATATTGATTTTTATTTAAGATAGTCATTATCTAT
GTAACTCTATAAATAATATTGACTCTTAGGTTATTTGGTTGATTTAACACTAAATGATCCTTTGGTGTAAGATATTTTTT
GTTATGAGAGTAATTTTTTTTTATTATAGGAGTATTAGGGGTCGTTTGGTTTGAATATGAGTTATGATGGGATAAGTTAT
GTTGGAATAAGTTATGTTGGGATTAGTTATGATGAGATAAGTTGTCTTGCGATTATTTCTTATTGAGTGTTTAGTTTGTT
ATATTCAAAATAATATATATTGATAAATTTTAAGAACAAGTTTGTTTACAAAATTACCCTTCACTTTATTTAAACTTTTT
AAATATTTCTTTGTGAGCTTTAGTTATTCATTTTTTAAAATAAAACTTTTATTTTATTTAACTTAAATATTTTTGTTTAT
GTATTCCCATGATAAGTACCATGTGTATTTAAAAATATAACTTTTTTCTTATTTAGCTTAAAAATAGAACTTTCCTCTTA
AGTTTATTAAAGAGAAGAAAATTTATGAGAAATCAAAATAAAATAAACATAAGAATTAGTCAAATAAATTCATAAATAAA
AATTATATTTATATAGTATAATTTTTTAATAGAAAAATATGTATAATTATCATAAAAATAAGGAGTAGTAAATATTATTA
TACATGGTATTAAAAAAAATGTAAATATACATAAATGTAAAAAATGATGTATAAAAAGGATTTAAAGGGACATATTTGTC
ATTTACCTATTTTATCTCGGGATAAGTTATCCCGGGATTACTATACCACCCATGGGGAGGGATAACTTATCCCGATACTA
ATTATTAATCCCGGGATAAGTTATCCCGGACTTGCCAACCAAACAACATAATTTTTTTTTATCCCATCACTATTGTTTCT
AATCCCTCACACCAAACGAGCCCTTAAAGTATTAGACTCTTGGGAGGATAACTGGACTAGACTGGGTGCTATTAAAGTTA
CTAATCCAGATGTTGTAAGAGTCAACATTGCTGAAGACTTGAGTTTTTTTCGTGCAACCTAATGGGTGGAACAGAGACAA
GCTTCATGAATATCTACCAGAAGCAACAGTATCAGAATGTTGAACTGTGATGCTAAATCGAATCTTCCAAATAATTCTTA
GTGGATGAAAACCAATTCTGATAAATTTATGATTAGTAGTGCTTGGGAGGAAATCAGACAAAAAGGACAACAAATGGAGG
ACTATGGTTATATTTGGGCTAAATGAGTTCCATATAAAATTGTTTTCTTGTTGCGGAGGGTATGAAAATATAAGATTTCA
GTGGATGAGGTGCTGAAAAGAATCAAGATCAATTTAGTTTCCAAGTATAGATGTTGTGAAAATGCTCAAGAGGAAATTGT
TCACTTATTTATTACTGGTGATTTTGCAGCTTCAATCTGAAAATATTATGCTAGAGCAGTGGGATTACTTGGTCCTTTAA
TCCAGATTCAACAGGCGATTAAAAAGTAGTGGAACCTAAAGAGTTGTGCTAAGCTTTATCCTATTTTACAGGCAGTCCCT
GCCTTTGTCGGTTGGCAGCTATGGAAAAGAAGAAATGTTATTCATCATGAAGGAACTACGATTAGTGTAAGGGTTATTCA
AGAGATAACAATAATCTGATGAAATTAGTGAAGTTGAAATACCCTTGGATGAAAGAAATACCAAATCAGTGGCCTCAACT
GATTCATCATCTTGAGCAATATAGACCTTTGATTAGGTCACAATTGGTGAGGTGGATGAAACCTGATGCTGGATGGTTTA
AATGTAATACTGATGGGGCAAGTAAAGGTAACCCAAGAGAGAGTTCTGCAGCTTTTTGTTTGAGAGATGCTAATGGGGAT
TTGATATATGCTGAAGCAAAAAAATATTAGGGCTAACTAATATCTTGTGTGCAAAAGCTACAGCTATTCAAGATGGTGTT
AGATTTTGTATTGAACAACAAAGGATTCCAATTCTAATAAAGTCAGACTCACTATCTATGGTCAATATGATTGAGGATAG
ATGGAAGACTCCATGGAATATTAGAAAAGAGATGAACAAAATTAAATATTGGAGGAGTAAAGGGATAATGCATTTTGCCC
ACATCCTTAGGGAAGGAAATGCACTAGCAGATTTTTTAGCTAATAAGGCTTTTTCTTTTGCAGGTACAGAAGGTATAAAA
TACAATTATTTCCAAGAGTTATCATTGCAAGCTAGAAGGTTACTAAACATCGACAAACAATAAATCTCATAACTAAGGTT
CAACACATTCAGAAATAGGGAACCACATGTAGCCATCTTTTTTGATTGATTTAATTTGACTGATGTACAAATAATAAATT
TACTAATGGTGATATTAGTATTGTATTAGCTTCATTCCATTGTAAATTTTTTGTTTGAACAAAAGTCAATTAAAATTAAC
TGAGTTTTGTCTTCAGGTTTGTAGAGAAACAACAAGAAATATCTTTGAGTCAACGTTTACTTCGTATAGATAAGTTGATT
AAGTTCAACTTCATCTTGTATTTCGATTACGCAACGTCTAGTGAGAGCTTAGAAACCGCTAAACTTGGATTTGAACTAGG
AAATCAGCTTAATCTCGCATTTAAGGAATGATTCAAGTTAGATCTAGCTAACTATAGAAGTTTCAGAATAGTGACGAAAA
TATGTTCACGCAGAGTTACCTTCTCGATTTTCAAAGCGGTCAACTTACCATCGATTAACAACTTCAGTTGTGATCTTGCA
TATATCTCCGGCGTGGTAGATCAAAAAGTTATTGTTCTTGGTATTTCCTCTTTTGCCTATGTCATTTCATTTCCTCTTTG
TTTTCTTTCCTTTTAGTTTTGCAGATTTTTTGGTTGTCTTATTTTTTTGGAAAAAATGTATGAAATAACAAACTATTAAT
TCAAATTAAATGTTATATCCATAGTTTATTTTAATTGTACTTTGCAGCAACCATCCCCTTTTTTTGTCATCTGATTTGGT
ATACAATTAGCCATTTTATACATTTCGGTATAAAATGTATTTGTGTTTGTATAAAGCGAGAGAAAAGTGTATATACAAAT
ACAAATACAAATACATATATTTTCGTCATATACACTTACAATTATACAATTACAGATCTTATTATACAAATTACAATGTA
TAAATGAATTTTTACAAAACTGAACAATTTGTTTAAAATTGGATGTTTGTAGCGAATTATACAAATCAAAAGCTCCATAG
CAAACATAAAATTTGCTATGGAGCGCAATTATGCAAACTATAGTTATAACATACAAATATGATTTTTATGTTAGTTATAT
GTGAAAGTTGCTCTATTTTTTTTTGTTAGGCTAATTTGGTGGGCTTTGGGTCTTAACCCATCAGCCTTTTTAGTTTATTT
ATGTACATATTTTGTTGAGCTATAAATTTTGAGCCCTTTGGCTCGTTTGGATTAAAAAAGTATTATTGTAACGGACTTAT
TTCGTTGTTATAATTGTATAAGATCATAATATATTTGTATAGGTCTCTACGAATTGAGAATTGGCAAAAGTCAAAAAATG
AACAAGTTGAAAGAATTGTTTAGCTTCTCTATAGCGAAGACACTGAAGTCGTTTGGTTGTCACGTCACGAGTCTACACGA
TGTACATGGCCGACATTCGAGAACCATTACTGGTCCCCAAGCGAACCATTAGTCTGACTGACTACTTAGCAGAAGACTTA
CTCAAACAAAAACGGGAACTCCAAATGCAAAGATTAACTCAAAATATCTCAACAATAACTCAACTCAGTAAATATCTGGA
AATACTTATATAAACATCAATAAGTGACTCAAAGTCTCAAAACATTAACAAGGGAAATAGTGAGAGACTCCTCAACTTCT
AACTATCTATGAAGCCTCTAAATACTAAGATAGATATCGGGACAGGACCCTCGACAACTTAATAAGACAAAAATGTAAAC
GTGGAGTCCTCCAAAGCAAGGAGGCTCACCAAAGTTAGCTGAAGTGCAAATGGTATCAATGAAGCGCCGGTTGATGACCC
TGAACACATGCATCATAAATAAGATATAGGTCGAATGACGTCAGTACATTGAATGTACGAGCATGCAAGAAGGAAAACTG
AAACATAGATAACTAAACGGGTATCATCGGAAGACAATACTCACCTCAACTCAACTCCAACATGAAAGCAATAATAAGAG
ATGCAATATTTAAAACTTTTAAAATAGTAGTTATCAACTCAAAATGTATAAAAATACAGTAACATACTATTTACTCCTAT
TTGGGAGATTCTCTAATCGACAACCATCACTATGAGATATGTGATGATACAACGTTTCACCCACATTGTTAGAACTGTCC
TATACCTTTTTGGGGTATAGAATACCTAAAACTAAGTGGATCCACCAAGCTATGCTTAAAAGCAATAAGGAATCTTCTAA
AAAGTACGACCTTTTACCCATGTTGGCTACATGGTTTATGAGGAATGTGAGTTATCTGAACTCATCTCCATATCAATGCT
TAATACTAATCTCAATAATATAAACTCATGCTCAAATGTATAAAACATAACTCTTTCTCAATTTGAGGTAATTACTCAAA
AGATCCTCTTAAAAGAGGTAGTACTCTGAAAACATCTCTAAACTCATAACTCATTTAGAAATCAACGTTTCTCTCTTTTA
AAATGTAAAAGTGTTACACTTGGGAATACTTAGTTCCCTTATACTCATTTTTGAAAGAAGAAATACAACTCTTCTCATTC
TCATACTTACTTCCTCAAGACTTAGTTCAAAACTATAATCAATTGCAAAAGAATTCTCGAAATGACTCAAAAGGACCTCT
TGAACTTTCTTCTTAACCTTACTTTAATTTGAAATGTAAGTTAGGATATGTGATTAGGACATGAAGGATCTCTCAAGGAT
TAATAAGGACTTTAAGAGTTCATATTAAGAAGAGAACGTAGACACGATTCGAAAGAACATATACGGAATGAAGGACAGAA
AAGGAAAAGACCAGGCGACCCTGACGCACTGAGTGGCACAGGGCGCCATGCCCTAAACTACTGTCCAGAGTTTGGGGCGC
ACTGTTGGCACGCCGCACTAGGCCCCAAACTACTGACCAGTAGTAGCGCAGTAGCTGGCGCGCTGCCCCACACCCCTACC
CAGAATTTCTAACGAATTTTCCTTCTAAGTTTCGGGTCCTAACTCATCTAGAATCGAATGATTTCTTCCAAACACTTTTT
GATTCACAAACCAACACAAATTCATCTAAATTAACACAAACCCTATCAAGATTCACAATTCACACTCAAGATCCTCAACT
CAAGAAACTCAAAACCTCCATTGTTAATGAAGGACGTTAAAACCAAGAACTAATCATAAATCATCTTAATAAACGATTTC
ATGGATGAAGTATAGGTATGGCGTGTGGACGAACGAGTCCTACACCTATGAGAGGCTTACATGCCTGAAAAGAACAATTT
TCCTGGACGAATTCCTCAGTTCTTGAAAGATCGCTTGAAACCCTGCCCTTTTCTCCTCTTGAAACCCTTCTCTCAAACTC
TAAGCATTTAGGAATGTGAAAAAGTGGTATAAATTTTATTAGATCCTTATTAGGAGTGAAAAAAACGTGTTAAACTAGTG
GGGTAAGAAAAAGACCGAAATACCCTTTCCTTAAACGGATAAAAAGCCTTAAGTAGGGAGGTTTCACTCAAATGGCCATA
CCTTTTTACTCCAAGCTCAAAATTTAGCGAACTTGGCGGTGTTAGAAAGAGGACTAAAAGACCTTCGATCTGATAGCTCA
TGGATCACCTAACTCTTTATGTGCTAAAATATATGGTCGTTTGAAGTTGACCCAAAACTAAAAACTGATGGTTAATTTGT
ACGAACTTCTAGTTAGTTCTTTCGAAGTCGGAGGTGTTACATTGGTGAATGTCGAAAAATTTATATCGTGTTTTAAATTA
GTTTTTCGCATCGTCTTGTTCATAAGTCATAGCTTAGAATATATGAACAAAGGACCCTAATGACAATTTTTTTAAGACTT
CGGGCTTTTCTCTCATGAGGTGAGTGATTTCAATTCATCTTTAATTTTCCTTACATAATACATTTTCTTTATGGAATTGA
AGGGTGAGTTCTTTGTAGAACTTTGTAGGATAAACCCTAGGCTAATTATTGATGGGCAGAATGTAAGTTATATAGTTTAT
GCATGTTTTTAATATATTTGTTTCCGTTGAATTTGGTCTTGTAGCATGATATTGTGAGTTTAGACTTTAATTTCGATATT
TAGGCATCTAAAAACTCCATTTAAACGGGTTCTTGAGCATATAAACTATTCAAGAAAGATTAATGGGACTAGAACTTCAT
GAATGAGATTGGATTGATCATGGAAATCTCTGATTTAATAAAATAATTCGTTTATTATTTGTTAAACCTTCTAAAAAGGT
AGAACTAGGTGATTTGAATGCCCCAAGACCTTCATTTGATCAAATAAGGTATTAAAGTGACATCATACTTTGTTTGCATT
AGACTTTGAGCATTTTGAGAAGTAGAGAAAAGGAAAGGCATCGACAACTTAGTTTGTTCGCTTCCAGTTCGTCGATTGAG
GTAGGTTATGATTTATTTGGAGTTAGAACTTGCTTAGTTGCCAATATGTCATGTGAGTTGTATTGCATGTTAATTGGTCT
TCAGACATAATTGTTGTTTTGATGAAATTATGTGTTGCTCGTAAGATTTAGCATGTAAACTGTAGAATTGATTATTCATT
GATAATATCAATTATGAATTTGTATTTACTCTATAATGTGGTGGTGATATTATGAATGATGATATTGTAGCTACGTTATG
CTTGATGTGCAGCCATGAGAGGTAATTGGAGAGCATATCATATATTGAAATATGCAGATATAGTGAGTATATAATCATTA
TTCAGATGATGAGTGGCTTAAGTCCAATGTGAACCTACAGACAAGTGGTTTGTATGGGATCGGGTACCACATCGGTACAA
TACATATAAATAATATTTTCTCCTCTACGACAAGTATTTTCCATTCACACTTTAAAATCTCAATAAGTTCTTTGTCAAAA
TCGGTCATCACAAACCAGTAGGGCTGGGCATTCGGTATTTCGGTTTGATTTCGGATTATTTTTTTTCGATTTTCAATTCT
TGTACAACGTGTACCGAACACCGAATCAAAATAATTCGGTTCGATTCGGTTTATGTTATTTCGATTCGATTTTTGTTAAT
TCGATTCGATTTTTGTTAATTCGGTGGTCGCCGGAAGTGGAAAGTGGTCGGTGATCAGGTCACGGCTGGCGCCTAGCTGT
GTGGAAACTGGAAAAGTCGGCTGGTCGCTCGCTGTTGTGCTGCGTGCTGCTGCCTGCTGGTCAATTGGCGGCTGCTGCGT
GCTGCTGGTCGCCAGAAATGGGAACGGTCGCCGGAAGTGGGACGCCGATTTCCGTGTGCTGGCCGGAAGTGGGAATGCCG
ATTCACTGTAGACGTGGGAAGGTGGGTCTGTACTCTGTAAAGTGGAAAAGTAAGAAAAAAGTTTGAAAAGACAAACTTTT
GGCCTACTTTTACTATTAATTTAAATTATACTTATTATTTAATATTAATAATTAATATATATTATAATATAATATATTTC
GATAAATCGAAATACCGAATAACATAAAAATTACATACCGAAAACCGAACCGAAATACCAAAAAATACAAAAACATATAC
CGAATACCGAATTGAAAACTGAAATATCGAAATTTTTTGGTTCGGTTCGATTTTTCGGTGTTTATGCCCAGCCCTACAAA
CCAATTCACTTGCAAGTTTATTCTAAAGGTGACACTAACACTAACTCGTAACTAGTGATGATTGACACAGTATAAAAAAG
TCATGAAATTCAGAGGCGAAACTAAGTAGGAGAAGATAGTTAACTAATTAATTTCTTTACTAAAAATATATACTATGCAA
ATAAAGTAAAACAATAATAATTATATATAAATCGTTAAATTCCATTTGATATAAAGGAGAATTTCAATGAAGTCACAATT
CAAAAATTTACTTTAATCGTACATTCAAAATTTGAAGCATGACATTTTAATAGTAACTTTTTGAATCTCTTAGATAAATT
TCTTGTTCCACCATCACTTGAAATGAATTCTTCCTTTTTAAAAAAAAAAATAAATAATTTTTTTGTGTTTTATAGTATGT
GTAGAATAGTTCATTTGTTATAATAGTGCATGTAAATTTGTATGAATGACTATCAAAGATTAATATTGGTATTGAGGCTT
TTATGTGAGTGATTATTTATGTTGATTTGAATCTACAATTTTGCATAGCCATAGGGGGGCAAAAATAGAAGATTTGCTTT
GCACACTTAAACCCCAAATGGGATCCTACCCAACACGAATCTGGATTGATCGAATTCCAATATAATATTGAAAACCAACT
TGAAAAAAAAGAAAAAGTAACAGCTCCAAATATAATAAGTGTACTCTTTATAACTAGTTTTGTATTAATAATGAAAACCA
AGCCATAAAGCACCAGTGGTCTAGTGGTAGAATAGTACCCTGCCACGGTACAGACCCGGGTTCGATTCCCGGCTGGTGCA
TTACTTTTTTTTTCCTTAATCACAATTGTACAAACCATAAAATAAAAATAAAAAACAGGAATGCATCGCGATATGAGCAA
TATTTGGTTTTGTTGGCCACTTATAAATTTTTTTTTACAAGATTTGTTCTCTTTTCAACTTTTTAAAGTTTTTAAAAAGT
GTTTCGTTATATAAGCAAACACTATAATCCTCATCTTCCTATTTAATGAGGGACAAAATTCCTTGTAAAATGAAGCATTT
CAAATGTTTCATGTCTGTCCATTTACTATTTACGTCTTAACTAAGAACCCAACAATATTTCATACATTATTTACGTACAC
TAATACTCCATTTTAAGTTGAAAACTTTTTGTCAGCTGAAGATCTAAATTTATAGAAAAGGTTCAATAAAATAAATATTT
AACAAATAGATAATTGAACATCAAGTCAGGATGGCCGAGTGGTCTAAGGCGCCAGACTCAAGTTCTGGTCTTCGTAAGAG
GGCGTGGGTTCAAATCCCACTTCTGACATTTAAAAAATATATATTTTACTATTGTTTGGTTAATTAGTATTTTTATTTGT
TTACTATTGTTTGGTATATTTTTATTTGTTTACTATTGTTTGGTTAATTACTATTGAATTCTTAGATGTTCACGATTTGG
ATAAAAACCGATCAATACTCAATACTAGTGAATATGAAAATTTGCACTCTTCATGGTTGTTGTATCCCTTAGTATAGACA
TGGTTTTAAATTGTCATAAAAGTTTGGTTTGCATTCACTTATTGAACATGTTTTTATGGAAGGTCATTAACCCCTGGTTG
CCGAAGGCGTCCTTGGGGTGATATATCTCATTATTCCTATGAGGTGGAGATGATGTGGTCAGTCCATAGTTTTTCCTTCT
CTTTTTTTGCATTTTTCGCTCAAGGGGAAAGAATCATTGGGATACTTGATTTTTTTAAAATCTTAGCCCAAGAGTACTCT
TTCAAGAATAATTTTTGGCATTTGCTTGCTCCCCAGAACACAGGTTTATGCATCTTTGTGGTGCTCATTAAATGCCTCAC
CTCAAGTATTGTTAGCCTTATAACATGATGCATTTGTGAATCCATGAAACTTTGGGAACATAAACTAATAGGTAAAGTTG
AAGAGTCCGATCCTCTGAAATTAGTTTTACTTTTTGAGGATCTGTCAGTGGTAGACAATATTTTTGAAGAGTTTGAACAC
CAGAGGTTTCAACTTTGTGGCTAGCTTTCACTTCACAAAAGTACATTATTACATAGCAATTAACAAAAGCACCTCGCTTG
CATGCAAATGACAAGCAAGAACACGGTAGATATAGAAAAGCACCACATGTAGGTTTGTCCTCGCGCACAATCTGCATTTA
TCGTGTAGCAAACATCACTTCCATTAGAAATTGTTTGTCTTGTTTAAGCAAAAAGACAAGCTTTGTTTCCCTAAAAATCA
CATTTGGGACACAATGAAACATGAACAAAAATACACACCATAGCTAACTTTTCTAATGTCTAGACAGCAGCACATGTGCA
AGTTCAGGAGACATATGTTGTCTATTATTAATAATAAAATAAATAATAAAAGGGGAGTAGGGGTGTGATGTAAACAGTCT
ATCCTAATGCCACGTACCACAGAGGAACAAACATGAAGCATAAAAGGACTTGGATAAAATACCTTTTTGCATATGCTGAA
CAATCTGTAGAAAAGGTTATTAACCGTGATCTGAGCAATTTTCCACACGTTGTTTTTGTTGCAACCTAAGCCCTTCGGTA
GAAAGAGAAGAAAACTAGGCTTTTAATGTAGATTATCCCCATACGCCAGTAATCACGGTTAATAACCTCTGGATATCTGA
AAGAGTCATCCTTTGGATTGTATATGATTAGTGTTGATCCATACCCAACCAAAACATCACACCAATGTTTGACAAGAAAA
TCGATATTTCTTGAGTTTAGGATATATATATACTCAATGGTGCACATTTTAGTCCAAGATTCTTTAATTCCATACTCCTT
CATAATCCAAACATCTACGCCAATTGTCAAATGATGAGAAAACCCACAAAGATCACATCCCAACACTCCCAACTCCGAAA
TACTTTTTCCTTCTCCATAGTAAGGCTGCTCCACCTTTCCCACATTCTCATCAGCTAAACCAAAAGAAATAATCTCACCT
ACCTCACACTCATTATAATCATGAGTATTAGTAGTCCAATGAAATTTCCCCTTCACAAACACACTCGAATTAACTACTAA
AATGCATCCAATCCATTAAACAATGAATCGCTCTCCGAGAATCACTCTTTAAACTATAAATTTTGATTTCAACATGAGGC
GAACTTCCATACATACAAAAAATACTTACTACCTTATAATCATCACGAAACTCATCATATCCAAAACCATATGTACAGTA
AGCATACGTCAATGTAAGTCTAGAATTAGGCAATTCCTTATACTTTCTAATTGATGGATTCCATATAAACAAATCATTTG
ACAAGAGAAACTAACGAACAAGACAAATTAATCCATTGACAGAACCCACAATCCAAAATGCTTCTTCACATTGGTCTTTC
ATGGGATTATTCAAGTCGGATAGTTCAGTAACCGGTTATCAAATAAAGACCTAAATAGACAAATTTGTATACTTTTATTA
AAAAAAAATTAAAAAAGATGTTAATTGTTTTAAAATAATAATATTCATTTTTTAAAATAATTTTTGTGCATTTTTATACG
ACAAATAACTGACGAAAGTATGTCATTTTTTTCTAAAAAGTATTATAGTAATAAGTTCATTAACAAATTGATGGAGTCCA
CCAATGAGACCTCATGAGCTGAGGTGTACATTATGAGCTTGATTAATGTATTGAATTTGAGCAACGTAACAATCTGATTT
TCTTGAATAATCTCAACTATTTCATGATTAGAAATATGTAATATTGGACCCATAACATTACCATATTTTTCAATTGCATT
CAATGAAGCATCAAAACTATTGAACATAAACAGGTTATAGGTCTTTTGAGGCATTACTTTATTAACCTAGTTCCATCACA
ATATCCTACCTCTTGTCACTACCTGTAGAAGCATTATATCATGTATATTATTATGTCCCAATGTTCTTTGTTGTCAACTT
TTCTCCCTTTGTTCAAATTCTTGTCTTGCGAGTCAGTTTGGATTGGCTTAAAAAAAATAGTTTTTAAGTTAAAAATAAAA
AAGTAAACTTAAATGAGTTTTAAGTCAAAAAAATTAAAAAGTAGGGGAGACCTACTTTTGGTTTTAATTTTAACTTATTT
GAAGTTATTTTTAACCTTGTCAAACATTTATTAACTTATTTTATGTTATTTTTTTGACTTATTTTAAGTTATTTTTATAT
TTGTCAAACACTTTCAGAAGTCAAAAAGTGACTTAAAAATAGGTTTGACCAACTCTTAAATCAATCCAAACACCCTCTGC
ATTGATGCTAATAATGAACCATCAATGTCCTGAGAATTCTCAATTGCACTTATTTCGTGACTTGGAGAATTATTTGACTA
GTCGAGAAAAGTATTTGACTACTCCAATTTCAGTTGCATTCTTATTTTCCAACTTGCAAAATGTGTTGCCCATATATAAT
TTTTAGCATCTTCAACACCATCAATTAGTCTCTGCCCAAAATTCTCAAATGTGTTCTTGTCATTGCTAGAATTTTCAGCT
CGTAAAACAATAAGTTTCTCACCTTGCTTCGAAGCTAAAAATAATTCGTGTCCACCAAGAATCTGTAGCCCCTTTTCACT
TGATGCACGACCAACATTATCACCTTGTTGATGTGTCAAAACCTTGTTAGTGAGGGTTCGATTCCCATGCATTGTATTCT
TGTCTTCTGAAAATTTTATTATTAGTATTTAGAATTATAGAAGGATGTTTTATTGTTATAGTACACCTTTCTAAACTCTA
ATATTAAGAATGTCTATAAAAATCTTATTCAAAGTATGTTTTAAGTTTTTTATAAGCAAAAGGTGATCAAATGTGAGAGT
AATTAAGTTGAATAACGACGATTCAGACATAATTTCTTATTTAATCACTCTGTCCTCCTATTCCATTTATATTATGCACT
TTGGTTATATATATATAATGTTTTCTCAAATTACAAATACTAAAATCGTAGATCTAAACAACAAATAAGTCAGGATGGCC
GAGTGGTCTAAGGCGCCAGACTCAAGTTCTGGTCTTCGTAAGAGGGCGTGGGTTCAAATCCCACTTCTGACATTTTTTTT
TCCTTTTTCCTAACTCATCATTTTGAAGCCATAAATTTTTTCCTAGTATTTAACTAAGACAAAATTAAATTGAGAGTCAT
ATTTTTTTTTATAAAAAATGTATGTGGAAAATTGTCTTTGTTAGTATATATATATATTAGGTGCGTATGAATAAAGTTCC
ATAGTGACAAGACGAATAATAAAATGACAAAATAATGATATAGGACTCAAATTAGTGCCTTTACACATCTATATTCGATT
TTATTTCTTCACACGTACAATAAAGACATACACACAAAATACATCAGTGAGCTTTGATGAAGATAAATACTCCGCTCACA
ATAAATCTCTAAATTAGCTCATGAATAATGACAAGCTAGTCATACAAAACTTAGTTTAAGGAAAAAGCTAAATTGTTAAA
TCTTTATAAATAAAATCTCACATTGACATTTATAATTGCAAACACACTAATCTCGCTTAATATAATAGTTAATTAATTCA
AGATTTAGAAATAGTGAACATTCCTGTGAAATGATGTGTAAATCTTCCCATGGTCTATCTAAACGAAATTTCCTAGTTTT
TCATTAAATGTCCATCTAGAGAGAAGAGAGGGGCATCCAATACTACCAATCAATCAATCAAACAAACAATCATATTTATT
TGTTTGCTTACCAAGAATAATTACAGTCGCTAACTAAATATATATATAAAAAATACTAGTTATGTACAATTATATATATT
TTTTGGCTATTATTTTGATGGATAAAAAATATCGATAAATCAACGTGTGATTAATGGTTGGCCTACGATCCCCTTTCCTC
CTCTTTTCCTTCACTTTCGGATTCTTCCCAACAGACATTGCAACTCTAACTTGTGATTATTACAAAGAATTTTCCTTGGC
GTTTCAGCAGCTTAATATTGGATTTGAATGAATTAGAACGTCATGAGGAAGCTTAAAATTGTAAATTATAAAAGTGATAA
GTTAGCTGACCAAAACTATACTTAAAAGCATAATATCATTATATGGTTTGACCAATTGACCTACATATAAAAAAATTATA
ATATAAAAGAAAATATTTAAATATGTTGGGAGAAAAATCTCCCCCTAAATAAAACTCTCTAAATAACTACATCGTGGATG
TTATTATGTTCTTGGTATGAGAATAGTGATCTTGAGTTTCAAGCTTTCCGAAAAGAATACCTAAATATGGAAAGGAATTA
TATTTTCTTTTAGAAACAGTTAAAATAATTATGGTAATAGTTTAGCTTTTTTTTTTGGAGAAAAAGTAAATTTCAAATTT
TATTTTTAAAAAATGGGATAAAATCCCAACACTTAACTAGTTTATTTCATAAGGTCATTTCACTTTCCAAGTCACATGCA
GTCCAACTAGTTGAGGTGTTGTTTTTCTTATTAGAAGGATTTTTTTTTCTTCTTTTTTTTTTTTTTCCAAAAAGAATTTT
GGATAGAAATAAATATATGCATCAGGAAAGTGAATTCCAGATCATAACGTTTGGATTTAAGTTATATACAGTAATATTGA
AAAATAATTACATTATCATTGCGCTTTTAATTGACCATAGCAGGATAATTGTTTATTATTATAGGTTAGCAGGTTACTGA
TCAATTTCAATATATCTATAGTAATTTATGTGTAATGAATTTGTCACGTTTTAATGTGTATTATTATGTCAACAGGTCTC
ACCATCAATTCTAATCGACCGTCTTTTTAAGTGACCGATTATAAAAAAAATTACGAATTTGAAATCTTATTTAGTTACCA
AATTGTCGAGGTAAATCCACCCCCGGCTTACAGGCCCAATTGCAAGCTATCAATTGTCGAGGTAAATCCACCCCCGGCTT
ACTGGCCCCAATTGCAAGCTATCGTAGTGAGCCTCATTCCTTAAAAAATAGAGTTAATATTTGTGTGAATAGATTATTCT
CATAGTCTCATATCATATATTAAACTGTTATTTTATTTATCTCAAATTATCTATATTGTGGTTATTAAAAATAGATATAT
TAAATTATTTGTCATTTTAGAAGTTCAAACATAACTAATTATTTTTTCTCATTTCACCCTTAGTAAATTTTTTGTTATTA
ATGGAGATGACACATAAATAAAATAAACATTCAATATAAAAACTTATGACTTAGATATAAACAAAGGTAAAATAGTCATA
TACTCTTCTAACTGATTTCTCAAGAAACTTATAAATAAAATAAGGATAAATAATTTGAGACGGAAAGTAGAATAATTCTT
TTCGAGTCTGTTGCATAGGTTCATATACTCCTCTAACTAATTTCTCAAGAAACTTATAAATAAAATAAGGATAAATAATT
TGAGCAGGAAAGTAGAATAATTCTTTTCGAGTCTGTTGTATAGGACTTGCCTAGTAGTTGTGAGTTTCGAACATGTGAGC
ACTAGCTCACATATATCATTTTAATTGTATTTATGTATTTTTTTTCCCCGATGAAGGGTGTCCAATTAGACACCTTGACA
ACCACGTGGCTCCCCCCTGCTTGTCTAGTGCGGTTTACATCTTCTATATGGTTTGCAGGCTATTACAAAGTAGGGGGTTT
ACTCAATATGCACAAAGTGTTCACCCGAAGGACAAAAATTGTGACATAAATAATAACGGCCGTGGATTATCCTGGAAGGC
AAAAAAAAAATACCATTCTTTTCTTTCTTTTAATCGTGATAGACAAAAAGGTCTCCAATTAATCCCTACGTGGATAGTGG
ATTGCAATTTTGCGAGACGTGAAAGTCAGTGAACCACATGTTATGTTATTGCTACTTTATCCCCCTATTTTTTTCAAATA
TAAAATAAATATATATATATATATATATATATTTTATTTTATTTTTATTTATTTTTTTTTTTTAAAATTAATAAATAAAT
AATACCGTTTTAGACGTTCCTCTATCCGTACTTTTCTCTCTAATCACAAATCCATTTCCCAAATCAAAACAAACTGAAAA
ACCATTTTTAAAAGGATAATAATAATAATACATATACTAACGTTCAAAATCATTTATCTTTTCTTTCTATATATAATTCA
CTCTTTTTCATTCATAAAACCAAAAACAAAACAAACAAAAAAAACAAAAAATCAAACATCCCTAAAGTAGTTACAAACAT
CTTTAGGGTTGCTCTAATCAGCCCCCCCAAAAAAAAACCAACCCTTTTTTCCTAAGTTACATTATTGTTTAATCATATTA
TAAAGGGGTTGGTTTTTGTTCTTGATTGTTAGATCTTATTAATTAATTAATAATCGTTTGTTTTAATTTTAATTTTAATT
TATTCATCATGAGTGATGATAAAAAGTACATTACATCTGAGGAATTGAAGAAACATGACAAACAAGATGATTTATGGATT
TCAATTCAAGGAAAATGTTACAATGTTACAGATTGGGTGAAAGACCATCCAGGTGGCGATATTCCGATTCGTAGTTTGGC
TGGACAAGAAGCTACTGATGCATTCATTGCTTTTCATCCAGGTTCTACGAGTTCAACTGAATCCATTGCTTTTAGAATTC
AAATTGATTTATACATTAATGATCATTTCGTATTTGACTAATTAAATTTTGAAATATCGTATGTTCATAGGTACTGCTTG
GAAATATCTTGACAAGTTTTTCACCGGATATCATCTAAAAGATTACGAGGTAACAGAGGTGTCTAAAGATTACAGGAAAC
TCTGTTCTGAATTTTCGAAAGCAGGGATGTTTGAAAAAAAGGGACATGGGGTGATTTATTCCTTCTGTTTTGTGACATTG
TTAATGTCATTGAGTATCTGTGGTGTTTTGTTGAGTAAAAATTTCTTGGTTCATATGCTTTCTGCTGCATTATTGGGATT
AGCTTGGATGCAAATATCTTATTTGGGACATGATTCGGGTCATTACGTGATGATGACAAATCGGGGATTCAACAAATTGG
CACAGATTCTTACTGGAAATTGTCTTACTGGGATAAGTATTGCTTGGTGGAAATGGACACATAACGCTCATCATGTCGCG
TGTAATAGCCTTGATCATGACCCTGATCTACAACATTTGCCAGTGTTTGCAGTTTCTACAAAGTTTTTCAAATCATTGAA
CTCTAGTTTTTATGGAAGAGAGCTGACTTTTGATTCAGTTGCAAAATTCTTTGTGAGTTATCAACATTTTACGTATTACC
CTATAATGTGTGTAGCAAGAGTGAATCTCTTTGTTCAAACATTCTTGTTATTGTTTTCGACAAGGAAAGTACCAGACAGA
GCTTTGAACATATTGGGAATACTTGTTTTCTGGACTTGGTTTCCTCTTCTTGTTAGTACATTGCCTAATTGGACTGAGAG
GTTCTTGTTTGTGCTTTTAAGTTTCTGTGTTACATCACTACAACATATTCAATTCACTCTTAATCATTTCGCGGCTGATG
TATACGTTGGACAGCCAGAAGGGAACGATTGGTTTGAGAAACAAACAAGTGGTACTATCGATATCGCGTGTGTTTCATGG
ATGGATTGGTTCTATGGAGGATTGCAATTTCAACTTGAACATCATTTGTTTCCAAGGTTACCTAGATGCCATTTAAGGAC
AGTGTCACCAGTTGTACAAGATTTGTGCAAAAAACATAAGTTACCATATAGGAGTTTGTCATTTTATGAGGCTAATGTTT
GGACATTAAGGACTTTAAAGACAGCAGCAATGCAAGCCAGGGGTCTTCTTTGGGAAGCTGTTAATACTCATGGTTAATAT
TTGGGACATGGAGATTTTTTTTAACAAATAAGTACTAAGTAGTATGTTGTTGTTTATGTAATGTGTGTATTTTAATCTAT
GTTGTTGGATGTATTTTTTGCTGTGTTGTTGTTATGGGATTTTGTTTTAAGCAACCTCCTTGGATCTGCTTCAGCATATA
TTTATGCAAAAAAAAATATGGTTTTGGTATTAGTTGGACATATATATATTTTTTATTTCTCATTTTAGGGTATGATATCT
GTATTGATGCTCGACTAATCTGGATTCGCTGATCATGCTAAGCCCATTAAAAGAGAAGCGCTCCCGAACATGGTTTTGGG
CTTATGTTCCTCATGTAGCATTGAGATCAAATGACTCCATGAAATTACGTCGATACTTTCACATATTATAGGTAACGTAA
GAGACATCTCTATTGTTCTTCCGGAGGATCTTTAGAATTCTCACTGCTTAACTTTCAATTCGTCTCTAACCATTAAATGA
AATGTGAATAACCCGTTCTCCTCAGAAGGGGGCTTTTGATTTTGTCGTGCTTGAATTTTTTTTGTGTTCTCCATATTATT
AATTCTCTAGAATCAATAACTTTATACGAAAAAACTACTGTATATACTTTTCTATTGAGGTTCATTCTCTATCATACCTT
CAAGCTCGAATCCAAGATATCTGATTAAAGATGGAGAAATTCTATTCATTTCACTGCAATTCTAATTGGTGGACATATAA
CTGCAATCCACGTGGAGGAAATTGTGGCCTTTTGAGCTCGAACGTGCCACTTAAAAAAGTGAACCAAATCTCTTCGCCAC
ATGCTTTGGGTCTGCGCTGTTACGTCATAGAGAATATCGTAATTTTTATTTTTTGTGTATTAGCCCTTAACTAATATACA
AATTCAAAGTAAAAAAGAATTTCAATTTACTTGTAATAATTTTCAGAAAAAAAATCTATACCATAATTTTATATTTCTTC
GACAAAATAATTAGCCTGCATCTACAAGTTATCTACGCACCATCTTTTAAGAATTTTATACATTTCTATCCTTTGTGTTT
AAAATGAATGAGAGTAAGCGATTTATTGAAGTCGTGAAATATAGAATGACATCTGAATGTATCATTATCAATTATATTTT
TTAATTATAACAATAACATATTCAGTGAAATTCTATAAAGTGGGATCATGGGAGGGCATAGTGTACGCAAATCTTGTCAC
TACCTCGTGGAGGTATAGAGATGTTATTTTCAGAAGACCCTCGGTTTAAGTTCATCGAATCCAAGTAAAAGAAAAGCAAA
CAATGGAAGAAAGCATAACAATGATATAAGAAAAGTACCGTAAACTCTACCCCCAAAAACAAAACAACAAAAAATAGTCT
GATCATTCAAATGCACTAAACAACATGCGGGATAACGGGAACTACATGGTATGGTAGCTAGTCCTTGTTATCTCATGCAT
TAAGATTAACAAACTAGAAATAATAAAAGATGGAAAGAAAAAATAAAGAACTATCTGATCCCACAGAATCCACTGTGTGT
CCTTAAGAAATTTAATCCCCTCAAGTACTGGTGGTTGTAGATTAATTCCTCCTAAGATAAAACAGATTAACCATTAAAGA
AGTAGTAGCACCTCAGACTTTAATTTGATAGTTTCAATGAACTCAAAAAGACAACAACAAGATTACACACATACATGATC
GATCGATTTTGTTGGTAAGAAATGTATGCAAAAGAATGGAAGAATTCAATAGTGGAAAAATGAGAAAAAGTCTCTCTATT
TATAGCCAACAAAGGGTAGTATGAAAATGTGTTAATTGTGTCTTATTAGAAAGGTTACAATCCCTTAGAAAAGAGACAAC
CTTTCAGAAATGTCACAACCTCTTGGAAAATGCACAACCTTTCGAATGATCAAAACCCTTTAGAGAAGACACAACCTTTT
GTAAAGGTCACAACCCTTCGTAAAAGTCGCAACCCTTCAGGAGAGTTACCATCCTTCACTTTCTATTCACACCTTTAAAA
CCCAACAGTCCTACAACAAACAACAGACCACAACCCTTCACTTCCTATTCACACCTTTAAAATTCAACAGTCCTACAACA
GATAACAGACCACCGTAAGACAAGACAACACTCTACCCCTACTAATTTTCTACCCTAATACGAGACCATCATTCCTTCCT
ATCTATAATCATGTTCTCAGTAATACGAAGCAGTGTCATGTTCTATCTAATCACCTCTCATCAATAACTTGATAACTATA
TTTTCTAATTAAGGAATATGTTCTCGAAAAAATATATCTATAGAAGAGTTACAATATTTAAGAATACAAATACAAATAAG
GGGGAAAATGTGAAAACAACAAATTTAGGAAAAACTCCTAATAATAATGTTGATTAGACATATTGATAGTTGAATATTGA
ATATCATCCACCAATAGAATCCATAATTTTTCAAATTATCCTAACAAAGCTTATCCTTTTATTTCCCTCCTTCTCAGCCG
CGCTATGTCTTTTTCCGATAAGATTTTTCATTTTCTCCGCAACCAAACAAAATTCATCTCTCTGGAATATTCGCATACAA
TTTCTCTTCTTTATTCTTCATCACCTAAATTATACACAAACTAAAATGTTCACTCACAATCTCTAATTTCGCCGGAATCT
GACGTCATCATATGGCTACTCTTTTGCCGTCACCGGACATTTCTTCATTCTCCGCCGGACGAATACACCTAAAGAAACTG
GTGCTACGAAGAAGAGTTGTTAAGGTCTGTTCGAGTGTGAAGGATTTGGAGGATGTTGGATTGTTGTACGGACAATATTC
TGCTCCGTTGAAGGTTAATACGATGTCGTCTTCGAAACTTGATAAGGAGGAAGAGCAGAAGAGGAATTATTATCTGAATA
CGGGTTCTGCTATTCGGATTCTCAGAGAAGAGTTTCCAGCGCTATTTTATAAGGAGCCGAACTTTGATATCTACAGGTTA
GAATTCTATTTTGAAAAATATCCTAAGTATTTTGTTTGAATTCTATCTGTATATGTGTTTTGCAAGGCATAGATATCCAA
CTCTAGTAAATTAGTAGACGAGTTTGACAGAGACGAAGCTGTATTTTGAGTTAATGGGTTGTAAGTTCTAAAACAAGAAA
GTTATTGTGTTTTTGATAAATTATTTATACAGTTTATGCCAAGCTATTGAGTTTTGCCAAATTCGTAATTGGAATGCTAG
CTCTGAACCTCAACGAGAAGGTGAAATGCCCAAACGGCAAATATATAGATGCAGTGTTAGTTGAGGTGGTCAAGATCAAA
GAGATTACTATCTTTAAAGAAGCTTTAAAGAGTAGGGAAGGAGTAATTTGACAGAGGCTATGATCCTCAAAGGGCATGGA
TATCATGATGCTTGTTGAGTTTCATGAATCACTCACAACGGATGCAAAGAACAAATTAAGTTGGTGTCGATGGGGGAGTG
TTAAGAAATTATCACCAACTTAGTTAATATCTAAGTCATTTCATGAAGGATCTAGAATAGTCAAAGAGTTGTCGAGAATT
GGGAGGAGCACTCTAGAATGAGAATTATAGAGTGATTCTAGACAAACGTAACTAGGAGGAGTATTCTAGAAGAGAATAGT
AAATATCTTTCACTAGATCCATCCATCACTACCTATAAATAGAAGTGGTCAGTTCAGTTGTAACCAAGTAAGAGAAAGCA
AGTTAGCAAGCAACAAGTGAGTGGGAAATAAGAGAGAGTTGCTAGAGTGTTAGTGCAAGACGAATTGTGCGTAAGAACTA
TAAGACCAAAGCAGATCCTTACTTTGCAATAATAAAATTTAAGTTGTGAGCAACCGAGTGTGCCCAATAACAATATCCTA
CATTATTTTGTAGACACATTTTGGGAGTTGGGATTACAGGTGATGAATGCAAAATATTAATCAAGTTTTGGTGCAGGAGG
TTGAAACTTCTCGTTTATTTAAACTCTTGTACCTGACCCTAACTAATTTGTGATCAAGGTTAATTAGTTGAAACATCCTG
TGTTTTTTGTTTGCTGCTTTATCAGTCTTTTCTTTGTGGGAAATTGTAGTGATAGTAGCTTCCTTTTTCTTGAACTGGTT
CTATGTACACTAGCTAGAATTCTAGTTCTCATCATCTGGCCTATGGGCAAGTGCTTCTTTTAGTTAATACTTCAACTTCT
ATCTCATTTTACCCTTTTGTAGTTTTTAGTCAGCAAGAAGATTGCCTATGCCTTTAGTATGAGATAACCATAACGGATGC
GTCGGATGGGCGTCAAGTGGTTGATATTATCCCTCCCGGACCAGAACTTCTTGTTTCCGGGTTTCAATCTATACTTGCAT
CTCAGAATCGGCTGTTTAGACTTGAGAGAAATAAACTCAAGGGTAGGAAGAGGAAAAACATTAGAACTACCTTCATATTT
GAAAACATGTGGCTACGAGAGATGGACTTTGATATAATAGTTGGCTGGATGATGGAACAACTACAAAGTGTCGGGAAGTC
TGTCATCCAAATTAGTGAAAAGGTTGAAGATGCTAAAAAAAATTTGAAGTGTAGCACGAGGTGTTTGGAAGGGTAAAGGT
GAAAATGAAGGAAATCACGAATGAGGTGAGGGAACTAGAGAAGGAAGAAGAGGGGAGGGAGTTAGAGGAGAGGGAGTGAT
AAAGAGAGGAAAAAGGGTTGGAGACAGAAGCTGAGAGCGATGTAACTTTGTAATTGGAGTAAGGAGATTCAATTTTTTCA
TAGGGTTAGCTTGCAAATCTAATGAAAAATTTCATAAATTTATGGAGGTGAATGGGGTTGAACATCATGAGGGGAAATGA
GGACGTAGAAGGGGCTATTCTAGACTCTTATAGTCAATTATTCAAAGAGGAAGTGGTTTGATGGTCTAAGGGCGACTAGC
ATTTAATCATGACACTTGGGTTTTTTCTGATGTGGACAAGTCTCACTCGGAAAACTTGTGACATATGCTAACGTGGTTTC
TGCTAATGTCAGGCCTAAAGATAAACCTCAAAAAGTGCTTCGGCATAGGTGTTGAATGGTAAGGTTGGGGAACTTCTCAC
TACCTATCTTAGCTTGCCACTAGGTGTGTCTGAAGAGGTTCAAACAATTTGGAGTATGTCACTACATAGTGTTGAAAGAT
ACTTGCAGGATGGCAGAAAATATACTTGTCCAAAGATGGAAAGGGATACTTATTAAGAGCACATTATCAAGCATCCCACA
TATTTTATATCTCTGTTTTGAGGTTTAGTTTTGGGGGTCACATGGTATGGGGACAACACTTTTGCATCACTTTCCTAAAC
ATCTACATGATATCATGCGAAAAGGTTATGACAGTCCAATAAGTCCAAAGATTACAAGGTGGTGAAGTCTCTTGGGATTT
GAGATTTAGGAGTATTTTACACGATTTACAGGTTGCAGAATTTTGAAATTTGTTCGAGTTATTCCATAAACAGAGTGCAC
CAGAGGATAGTCAAGATGTAGGGAGATAGAGGGTGTGGAATAATGTGGTGTTCTTTGTTAAGTCCTATTATGAGAAACTC
CTGAAAAGGGAGGAGGTTGCTTTCCGTATAGGTCGTTTTGGATCTCGCAGATGAGAAAGGTGTGTTTCTTTACCTGGTTA
GCAATTAGAGGGGTGATCTTGCCAGCTGAAAATCTTTTAAAGAGGTAGGTTACCTATGTTAATTGGTGCTTTATGTGCAA
GAATTCAGGTGAATACATTGATTATCTCCTTATTCATCATCTGGTAATTTTGAGACTGGTGGGAAATTCTCACATTGGTT
CGGTATTTTTGGGTGTTGTTTGGCACAATAAAAGAGGTAACGGCCAGCTGGTGCTAGATCTTATGTGCATAGCCTGGAAG
GAAAGAAATAGGAAGACTTTTAGGGTGTAGAGATGTACCTTTTTCAGTTGAGTAGTAGTAATATATCACACTATTTTTGG
TGCATCCAAAAGGTTCCTTTATGCATAGAAGTTTTGTTGTCATTCTGTAGTCTTCTTAATTTGTTTAGTTTTGTATGTCA
GTTTAGTGATATGGCGAGATTGGTGAATCTCTCGTCTTAGATAATTAAAATAAATAATTTGTACTGGAATGAATATAAAA
GATTCATTAGGCAACCTGAAGTACTTTGAGATTAAGGTGCAAATGTTATTGATGTTGTTATTGTCGTGATATGATATTTC
TATTTCTTGATGGTGTCTTTCTATTCTCTACAGGGATGATATAGTCTTCAAAGACCCCCTCAACACCTTTACTGGCATTG
AGAATTATAAATCGATCTTTTGGGCTTTACGATTTCATGGCAGGATATTCTTTAGGGCTTTGTGGATAGATATTGTTAGT
GTATGGCAGCCTGTGGAAGGCATGATCATGATCCGATGGACTGTTCATGGCATTCCCCGTGTTCCATGGGAGAGTCGTGG
TCGATTTGATGGCACTTCAGAGTACAAACTAGACAAAGATGGAAAGATTTATGAACACCGTGTTCACAACATTGCACTAA
AGGGACCCCCAAAGTTCCATGTACTTGCTGTACAGGAATTAATTGGATATATTAGCCGTCCCTCCACGCCAAAGCCTACT
TTCTTTAAGATCTCATTCCCTTACTTTGTTAACACAATGCCAGTGGCGAAATTTGCAGATACAGACATCGCCTTGGTTCA
ATTTTCAGTCTCTGTTAAAGAGAGGTGAAGAGGAACAATCACAGCAAGAAACAGCATTGTGACAAAGTGCTAAAAGTTTT
GATCAATCCTCGCGGTGGGTTGCAAACTTGCATCAGAACTATAGGTATTTATTCATATACATTATATACAACGTTTTCAG
GATCAGCTCTACGTATCTGGAGTTCATTCTCGTCTTTCTGGGTTTTACTTATCAGTGTTTTGTTCTTCATTTTGAACTCC
AGCTACTGACTTGGGCTAGAAATTTTTACAGGTGTATATTTTTGTATAGTATATCTTACTACTGAGTTTGCAGTTATTAT
CTGGTTGAATATGTTCAACACAATTTATAATGAAATATTTCCCTATATAGAAATTGTGATATCCAAACTCATAAAATAGT
TTTGGAGAGTTCACAATTCTGCTATTTCTAATCTAAAATAGTCCCAGCAGACATATTACCCAGTGGTTGAGGAAGTGTTG
ATCCACTTCATTTTTTGTTGATTTTTGTTTTTTGGACATGAATTTCACTTGAAAAAAGTGGAAATTTTTGTTAGTCAAAG
TCATTATTTCACTTCAAATACAATCAAATCTCATTATAACATCATTTTACTATAACGATTGGATTTTCTCCGGAATTAAT
TTTTTACGTTCTCTATAACGACCTTTTATCTATAATAATAATGACATTTATTATAGTGATACACTCTTTGTAAAATTATG
CTCATTAATAGATTCAGATTTTCATTTTGATTTTAATTAAATATTTAACCAGTTTAAATTTGATGATGTGGACAGTGGCG
GAGCCACGTAGGCTCCAGGGTGTCCAATTGGACACTCTTCGTCGAAAAATTATATTATATATACACGTAAAATTTTGACT
TTATATTGGTATATATAGAATTTGGACCCCCTGAAATAACAAAGTGATGTGCAGTGGAGTTGGCAATAGCCTGTGCAATC
CTACTCTTTGTCCCGGTTCGATTCCCCGCAGGGTTATTTTTTTTTTCTGTAATTATTTTGACTTATTGAATTCAATTAAG
TAAATAAACATGCGTAATTTTAACAGAAAAGTTTAATAGCTTGGTGGTTAATAGTATCATGAAGGTCTCCAAGACCCAAG
TTCAATTCCCTCCTCTACTAAATATTTTTTTTCCAATTAAAATTGAATTATTTCCTTAAATTTTAATATCTTTTCCTTGT
AGAATAAGATTTCCTTAAATTTAATACTATTTCTTGTGGATTTTTTTCAATTAAAATTGAATTATTTCCTTAAATTTTAA
TACATTTTCCTTATGGAATAAGATTTCCTTAATTTTTAATACTTTTCCCTTACGGAATAAGGTTTTCTTTCTCTATAAAT
AGGAGACCCATTTACCCAAATTATATCACAATATTATTAAGAATAGAATCTCAATAATTTTCTCTCTGTTTTTTCTTCTC
GTTCTCTTATTTTATAACAAAAATAATCAACTTAATATTTTAGTTTCAAGTTTCAATAGACATGAGGAATTATTATAATA
GAGTACCAAAAAAAAGTTCGACTTCTCTAAGTCAACCAAATAAAGAAACAACGTTAGATCAATTAGAGATGTTGTCACAT
TCTTCTCAAAAACAAAGCATTGATTTAACTACTCTAAAAATGACTCGCGAAATCGAATGGATGATGAATTTTTAGACGGT
TGTATAGTGCCTTATGTAGAAAAGAAAGTATTTCGTACTATTTCTAATGAGTCTATTATAAAAACGTTTCAGGATATGAA
ACATCGTCGAGTACAATTGTAATAATATATTTAAATTATGTTTTCAATAGTAGTTTATTTTCTTTATGTTAGTTTTCAAT
TATACACTTGTAATTCTATTAAAAATATTCCTATATTTAATTAAATATTGCTTAACTTGATTATTTGTTTTGGTAATTTA
AATCATCGTTTTTTTAAAAAAAAATTACTATTAAAAGTTTGGACACCCTTCATTAAATTCCTGGCTACGCCACTGGATGT
GGACCTCTAACAAGAAGTCATGTGACATAAATGGTTTTGCAAAATCGAATATGTTTGTTGTTAAAAAATATTTCCAAAGC
ATGCATGACACCTCCATACTTATTAGAACTCCTCACAAATGGTATAACAAGTGAGTGAGTTAATAACTATCGGTCACTTG
AACTTCATCTAATAGTCAATTAAGTGGGTCTGTGGTATTTCAGAGAAAAAAATACTAGGTGATCAAAAGGATTATCCATT
TTGACATTCTCTCTAAAAAATACTTGATCATTTTGGCTTCAGACTTGTGTATATTCTTAGCCCTTAGGCTAGTGGCATAT
TTAGATTTTAGCTCTAATATTGTACTTTGTTCATTTCAATTTGTTTGTCATATTTTGAGTCAAGACGAATTTTTATGTAA
CGAGAAAATTTTGAATGTACACGCTTGAAATTTTAGACAATTTTAACATGTATTTCAGTCACGTATATCTAAAACTCAAA
GATACATGAAAAGAAATAATAAAAAAATAATAATGAGTTTGTTAGATTTATTGTTTGTTTGACAAATTGATGATTGAAAT
TTGTTCTTTATTATATATGAAACTTATGTTTTAAATTTGAGCTTATTTGAAATAGATTTGGGTGTTGAATATTTGAATTT
CGAAGAACAAAAATAGTTTTGACAAAACAAATTGAGACGCACATGCATAAGATTTAAGACAATTTTTACATGCACTTCTA
TGCGAATTTTCAACCTCAGTTGTGTATGCCTAAATTATTTCCAAAATTGGATAAACTTATAAAAATATTATACAACAAAC
ATTAATTAAATGACGACTCGTCGACTCCAAAAATGGATATTTATACACTTCGTTGATGTTAGGTTCTTTAAAATTTTAAC
ATCAGCATTCCTTAAAACTACTACAATATTACAACAATAACATACCCTAGTTGACTATCACTAGTAAAATTTGAGAAATA
ATATAATGTACGCAGATTTTATTGCTTTCTTTATAAAATAGAGATGTTATTTTCAATAAACTTTTGCTTCAAAATAAAAA
AATATATATATCGAAAGTAGGATTACAAGAAAATAATGACAAAAAAAAAAAAAAAGGATACACAACAAATAATAATAAAC
AAAGAAAAAATTATGCCATTATTATTAAATAATAATACTACTAATAAAAAAAAAAACTGAGAAAAGATTTACCCCTTGCC
TCTCTCAAATTACGAATCACTGCAATCCTATTATACATATTTATTTGTTAAACAAACTTTCTCATGCTTAAATTGAGGAA
ATACATAATTACCCCATGGAACTTATACCCTTTTTTTAAGTAGACACCTTATGTTTGCGGGGGTCCTATTACCCCACGAA
ACTATCCAAAAGCACAATAAATACATCATTTTTTCAACATCAGTGCTCTCAATCCAAGAGCGTGTGCCACACCTCCAACC
CATTTAACAAAGGCCGGGTTTTATCCTAACCCATTCATTTTTTAACCCATAACTAAGGCTGGCAACGGAACCGGGAGGTG
CCGGTACCGGTTCCGGTTCGTTCCGGTCCGTTACCGGTTCCGTCTCGGTTCCGGATAGTACCGGTCAGATCCGGTATTAT
ACCGGTCCGGGAGGGGTAACGGGACGGAAACCGGAATTTACCGGTTAGTCCCGGTTCCGTCCCGGTCCGGTCCGGTTCCG
GTCCGGTTGGGCCAATTTTTTTTTTTTAATCTGAAATTTCAAAATTTATAGCCGTTGAGAGCCGTTGGGCAACGGCTTTT
GGGCCCCACCAACGGCTCTTTCACCCCCATAACCCCCCTTTACACCTCCCTACCCCCCAAACTTTTTTTAATACCCCAAA
CTTCTTAAAACTACATTTTCATCCTTTTTTTTAACTATAAATACCCCTAATCTTTCATTCTTTTCACTCACAAAAATATC
TTCTAATCTCTCTACTCTCTACTCTCCAAATTCTCTTATTCTCGTTAAAATTACGAATTTGATCTTTGGAAATTGGAGCT
TCAAAATTCAACTTTCAATTTTCGGCTTCCGGTCATACACGTCTACTTTTTTAAGTAGACGTTTGGTACATTCGTTCCAA
CTCACTTTTCATTTAGTTATTTATTTGTTTGCATTTAAATATTTATTTTGTGAGTAATTAATCTCTAGTCTCTACTTATT
TAGTTATTTATTTGTTTAAAACTTTGCTAATCATTTTCGTATTATATATAATTTATTCAATTTTTATATTTGAATATGGA
TTTCGGAAAAAACATTATTGAAAAGGGTAAAACAACCATAGTTAATTCGTTCACTAATTTATCTACCTCAAAATCCAAGA
AAAATAAAAAAACCGGTAGTACTTCTCAATCTAAAACTAAAAAAACTTCTCAATTTAGAATAAATACGGATGATTATACG
CATGTTGATGAAACTGTTTTTAATATTGATAGTAATAGTGGATTAGATCCTTATCATGAACACTTACAAAGAAGATTTGG
TAATTTTGAAGAGGAATTACCTGAAGATGATGAACATGATGATGTTAATGCTTATGTTGATAGTTTTGATAATAATGTTG
ATGAATATGATGATGATGATGAAACTGAGCCACCGTCGGCTACTAGTCCCACTCCCAATCCCTCTTCCCCGGCTCCCGCT
CCCTTTCGTTGTCCTGCTCCCGTTCCCCCCGTGCATCCTAGGACTAAGGTAGAACGCGCTAAAAAATCAGTTGTGTGGCA
ATTTATGACTCAGAATGAAGATAAAACACAAGCTATTTGTAATAAATGTAAACATATAATGAATCATAAAACTGTAGGAA
AACAGGGTGGGACGGGACATTTGAGTAATCATTTAATGTCATGTTGTAAAAATGATTTTTTGCATGCTAAAGCTGTAGCC
GAAGCTAAAAAAAATGGTACCACACTTCCTGAAAATGTAGGAGTAGATGGCTCTAATATGGTCCAAACACAATTAAATCC
TTCTAATGTTTCTGGTTCTAGTATACAACGGTCATATAGTAGAGAAAAAGATCTTGAAGAATTAGCTAAAATGATTGTTG
TTATGGGTTTGCCATTTAGTTTTGCTGAAAATCCCGGTTTTATTCATTATATTCAAATTGTGTATAATCCACATTTTAAA
GGTTTTACTAGAAATACAATTAAAAAGGCTATTTTTGATTATCAAGCTCAACATTTTCAATATCTTCGTTGTTTATTTTA
TTATAACAATTGTAAAATAGCTATTACTACTGATATGGGCCGTAGTGTAAATGGTAATGATTATTTCACAATTACTGCGC
ATTGGATTGATGAAAATTGGACTTTGCAAAAAAGAATTTTAGGGTATAAATGTTGTGAAATGCAAAAAACCGGTAGTTAT
ATAGCTCAAACAATTATAGATATTTTGCAAAACTATGGAATTTGTGATAAAATAAGTAGTGTCACATTAGATAATGCTTC
TAATAATAGTAATGCTGTTGAATTACTAAAACCGTCTCTTTGCCCTATTTATATTGATGGTTTTCATATTAGGTGTGCTG
CACACATATATAATTTGATTGTTAGAGATGGTATAGCAATATATGATGATGGTTGCACAAAAGTTGAAACTGCATGTCAT
TTTATTTTTAAATGTCAAGTTAAGTCTAGACGTAGAGATTTTGAAAATCGTTGTCGTGAATTTAATCTTCCACCTAGAAA
AATTCCAAAATCAGTGTGTACTAGATGGAATTCTTTATTTGAAATGCTTGAAGTTGCTTATGAATATAGGAAACCTTTAC
AAATGGTTTGGAATGCTCATAATTCAAATATGGCATATAGACTTGATGATAGTGATTGGAATAACATAAAAGAACTTATA
GAATTCTTAAAAGTTTTTTATTTAACTACAAAAAAAATATCTGCACTTTATTATCCAACTATTTGCTCTGTTTTACCTAA
TATTTGTGCTATTTCTAATAAATTTTATAAATTCAAAAATAAACCAAGATTTGAAGCATCTGTTAAGAAAATGATTGAAA
AATTTAAAAAATATTTTATTCCTATTCCTCAAATTTATTTAACTGCTTGTTTGTTAAACCCACATTACAAAGATGAAGGT
GTATCACGAATGGTTGATAAAATATATTTTAATTTGGGCATTGATAGTGAAGATGATGAAACACCTAGTTGTCAAGATGT
TAAAGATAGTATAAAAATTGAAGCTAGAAATTTGTACGACTTGTATAATTCTGATATAAGGAATGTAGTACATAACGAAG
AGCCTCAAAGTTCTAGGAGTAGATATAATAATGAAGATGATATTGATGATATGATAGATGGTATTATTGAACTTTCTCAT
AATGATAGAAATGATTTTGATGCATATATTAATCAAAATACAGAACCTACTACTATTGATCTTCTAGAATGGTGGAGCAA
TCGCGGCAAAGGATTTCCAAAACTACAACCGGTCGCTCGAGATGTGTTAGCTATTCAAGCATCTTCAGTAGCTTCGGAAG
GCGCTTTTAGTGCAGCAAGATTTCAAATTGGAGAGCATAGATATTCATTAGCAGCAGATAGCTTGGAGATATCCGTACTA
TTTAGAGATTGGATTAATGGCGAGAGAAGGAGTTATGGTCGTCCACCTCTACCGACCAAATTTGAAAATGACGTTGATGA
AATAATGCAAGATTTTAGTGATGACGGCATTGATGCAATGGAAGAACTAGCTAATCAACCAATTCCAGAGCATGTTAGTA
GAGAAATGTTAAATGATTTAAAAAAAGATTTCCTTGGTAGCATGAACTATTAAATTTAAATGTCTATTAGTATGAGTATA
ATAATTCGAGGTCTAATTCAAACAGAACCCTTCCTAGAAGGTGGCTGTGTAGATTAGATTTTTTAATACTCTACTAATAT
TTTGTAACTCAACTTGTACTATTTAATTAATATTAATAAAAGTATAGGCTATTCGCCTTAATTATTTTTTATTATTGTCT
TCAAAAGTTCAAATTT
