# Supplementary material for: Homologues of potato chromosome 5 show variable collinearity in the euchromatin, but dramatic absence of sequence similarity in the pericentromeric heterochromatin
Source: BMC Genomics. 2015 May 10;16(1):374. doi: 10.1186/s12864-015-1578-1 (PMC4470070; doi:10.1186/s12864-015-1578-1)
Supplement: Additional file 3: — RH BAC tiling path sequences. Description of data: Nonredundant, multifasta sequence files of the individual BAC MTPs. The sequence contigs and scaffolds in the MTPs can be either ordered or unordered, depending on the quality status of the tiling path sequence. [file 12864_2015_1578_MOESM3_ESM.zip › mtp_6603.fasta]

>mtp_6603
AATTCAAATATTCAGATCCATTCATCAAAACAATCTGTATACATATAACTAAACCTTTCA
ATGATTCAAATGTAAAACACAAAATTACTTTTTCTGGCACTTGTCCTTGATCCATTTAAA
CCCCAATGAAGTTCCACTCTTCACCTTTTTTGCACCAACCACCGCCGCAGCCTTCGCCTT
GTCAGCCCCCACCGCCGCCGCTGATTTCGCCTTCCCAAAACTCGCCGATGCCACCGCCGT
CACCTTCTCCATCTTCTTACCACCGCCGCCGTTTTTTCCTTTGCTCCCATAATCTTCATC
TACGACGTCGTTTTGGCTGCCCCATTGATCTGCCCAACTGTTCCCGTGACTTCCCATTCT
TGAAAAAAAAGAGAAAAATCAAATCTTTATCAACCAAAACAAGAAAAAGTTACAAAATTT
GGCAAAATTCTAGCACAGATTGGTAAAGGGACTGATGGGGTTTTCAAGATTTCAATGGAA
AACAACCCATAGAAAAAAAAGCTAGAATCTTTATCAACCAAAACAAGTAAAAGTAACAAA
ATTTTTGAAAACCAAAAGAGATTGGTGAAGGGACTAATGGAGTTTGCAAGATTTTAATGA
AGGGAACAACCATAGAATCTTTATCAACCAAAACAAGAAAAAGTTACAAATCTTTGAAAA
CCCAAAAGAAATTGGTAATGAACTGATGGGGTTTGCAAAATTTTAGTGAAAACAATCCAT
TGAAAAAGCAAAGTTAGAATTTTTATGAACCAAAAACAAGAAAAAGTTACAGATCTTTGA
AAGAGATTGATAAAGGGACTGATGGGGTTTGCAAGATTTTGATGGAGAACATTCCATAGA
AAAAAAAGTTGGAATCTTTATCAACCAAAACAGGTAAAAGTTACAAAATCTTTGAAAACC
AAAAGAGATTAGTAAAATGACTGATGGGGTTTGCAAGATTTTGATGAAAAACAACCAGTA
GAAAAATACAAGTTAGAATTTTTATTAACCAAAAACAAGAAGAAGTTACAAATCTTTGGA
AAAATAGAGAGATTGGGTAAAGGGACTAATGAGGTTTGCAAGATTTTAATGGAAAACAAC
TCATAGAAAAAAAAAGTTACAATCTTTAGGAACCAAAAACAAGAAAAAGTTACAATCTTT
GACAATAAAATAACAATCTGTGATAACCCAAACACTAAAACTTAACAGAAATGAGAAGTA
GAAGAAAAGATCAAATTTTTACCAGAGATTGGTGATGGGGGTTGCTCCAAGATTTTTTTT
TTTTTTTTTGTAAAATGTGAACAGAGAGGATAATAAAAAGGATCAATTGTAAGAAGGAAT
TTAAGGCAGCTAAGGTAAACGCTTAGCTGTCAGGATCAGGAATCTTCTTATACATTAGGT
TTCACAAAATTAAGCCTAAAGTTTGGTACATTTACACTTTCACTCCTTATATTATACTTC
TATGTGTACTTTCAACCTCATACTCTTAATTTTCAAAGGTTTTAGTATCGGAAAAGGCCA
AATACCTTTTATATTATCGCAAATAATTAAAATATATCCCTTTTGTTATATTCAATTGAG
ATAAACTCCTTTCATTATAATTTGATACAAGTTAGTTCTTAATTTTGATAGATGACTTAG
AATCAAATGAGTCAATCTCCAATTTTAACAGTTTGGACCTATTCCATTTCCCTTTGAGTT
CTTTTCCTGCATCTTCTTCTCTTTTCAATGTAGTTGGTCTAAACATTTATTTGACATGTT
CTATATATGAAGTATATTTTTTCTGAGCAATAGTATTTATTTATTTATTTTCATAATTGA
TTAACTATTCTTCTCGGAATAGACAATGATGTATAATGTATCATATGTTTTTGTCTAAAA
TAAGGAATTTTCTATTTTCTATCTTCTATTTTAGAAATGACACTTTGGATGTAAAAACAA
GAACATTATGGGAATCCTAATAAATTTTCCCATAGGACAAATTGACTTCTATATTAGCAA
AGACATTTACCGCACATTAGGAAATGTGTAATTTACAAATTGGGGTATCATCTAGACTTT
TCTTCTTTTCCTATATATTGCTTATTAGTGAACACCTTAAGTTTTGCATATTGATTATTT
TCTCTTACTATTTCATTAAGGAAATCAAGATTTTAACCTTGAATTTTGATTTTTTTTTGA
GAATTTGCATAGTTGGACCAAATAATTAAAAGGTATTCAATTTTTATCTTTCTAGCAGGC
TCAAACAATGCAACATTATACCTTTGTTTTGCAAATGAATGTACATAGTATAAAGAGAAA
ACACATAAAAAAATCTCTAAATGATCACGTCCCGAGCCTACACCCTGAATGTGGTCGACA
CTCGAGAACCATTGTTGGTCTACAAGCGAACCCTTGGTCTGGCTCATTACTCTGCGAAAG
AGTTACTCAAGTTAAACAAAAACCTCAACTTAAAAGATTTAACTCAAAATGTCTCAATAG
AACTTAACTCAATGCATATCTGGAAATACTTAATTAAGTATAAGTGATCAACTCAAAGTT
TCAAACATTACAAAAGAAATGATGAAAGACTCCTCAATTACTACTGTCTATAAAGCCTTT
AAATAATATGATGGATGTCGGGACAAGGACCCCGACAATCTAATAACAAAACCATAATGT
GAAGCCATCCAGAAAGCAAGGAGGCTCATCAAAGCTAGCTGTAATGCAATGGGATCAACG
AAGCGCCTGTTGATGACTCTGAACACCTGCATCATGAAAAGATGCAGGTTGAATGGCATC
AGTACTTTGAATGTACGAGCATGTAAGGGGAAAACTGAAAGTAGTAGATAACTGAACTGA
TATTGTGGGAAGACATACTCACTTCATCTCAACTCAAAGGTGAAAGCAACAATAAAAGAT
GTAATATATAAAGCTTTTAAAACAGTAAATATCAACTCAATATGTATAAAAATACAATAA
ATAAACTCGTTACTCTTATTTGGGAGATTCTCTAATCGAAAACCATCACTATCAACTACG
TGATGATACAGTGTCTCGCCCACGCTGCCAGAATGTAACTGTCCTATACCTTGTCGGGGT
ATAGGACTCCTCAAATAAGTGAATCTAATAAGCTATGCTTAAAAGAAATAAGGAATCATC
TAAAAAGTATGACCATTTACCCATATTGACATACATGATTTATGAGGATTTTGAGATGTC
TAAACTCATCCCTATATCGGTGTTCAATACTACTCTCAATAATATATATAACTTATTCTC
TTATATTAAAAAATAACTTTTCCTCAATTTGAGATAATTACTCAAAAGATCCTCTTAAAA
GTGGTGATGCTCAAGACTCCTCATAAATTCATTTAGAAATCGATGTTTCTTTCATTTAAA
TGTAAAAGTATTACATACTCGGGAATACTTAGTTCCCTTGTACTCATTTTGAAACATGAA
AGAAAACTCTCCTCATTCTCATACTCATTTACTCAAGTCTTAAAACAAGTTATAGAAAAG
TGTAAAAGACTTCTCAAAAAAGACTTTCTTGAACTTTCCTCTTAACTTTACCTTAATTTG
AAAATGTGAATTTAAGAGCTATGATTAGGATATATAGTATCTCTCAATGATTAATGAAGG
CTTAGATAGTTAGTAATAAGAAGAGAGCGAAGACATGATTTGAAAGGACGCATACGAGAT
GAAGAACGTAGACGAAAGTGTAGAAATCTCACGTAAGTATGGAGAAATCAAGGATTGTAT
TGATGATCAATAATGTTGAGTTATAAGCTCCTTATATAGGAGAAGAGTCCTATTCTAGCT
ATACTAGGAATCCTACTACAATACAAATATATTATATACATGATATCCTAGTCGACTTTA
ACCTCCTACACGATCCAATAACTTAGATGTACATAATTTAAAATTTAGTAGTCTAGTCCT
AGTATGACTCTAATTCTAACTCGTCAGCCTGCTTCAATGGACCTGTTCCTTCGACATGTT
CCATTAGTCTTCAGGCTTCCTTAAACACTTCCCCTCAAGCTAGTTAGTGGAGGAACTGTA
ACTCCTAGCTTGCTGCGAAACCCAGAAAAACCTGCTTTGTTAAGGCTTTTGTATGAATAT
CAGCTAGTTGATCCTTAGAATTTACAAACGGAGTAAGAAGTTATCCTCTGGCCACTTTCT
TACGAACAAAATGATAGTCCATTTCAACATGTTTGGTTCTAACATTCATAACTGAATTAA
CCGTCACGTACAATGCACTCATGTTATCACAATACAACGTAGGAACATATCAAAGAAACA
CTCCAAGGTCATGAAGAAAATACATGATCCAAGTCATCTCTGCGGCAGTAGAGGCTAGTG
CTTTATACTTAGCTTTAACACTCGATCGGGTTACTGTGGTTTGTTTCTTGGAGGTCCAAG
AAATACAATTTGCACCTAGGTAGATGCTATAGCCTGTAGTTTATCTCCTAGTGGTGGGAC
AACCTCTCCAATCAGGAATCGAGTATCCATACAACCAACATGGTGATTGTGAAATAATTC
TGAGTCCAAAGTATAGAGTACCTTTGATGTACCTGAGAAACCTTTTTACCCCTTGAAGAT
GTTCAATGTTTGAGCTTTGCATAAATTGGCTTGCTAAATTCACAACATGGGTGATATTAG
GTCTTGTGAGGGTCAAATGCTGAAGGCTTCCTACTATCATTCTGTACAAGGAGACATCTA
CAAAACTTCCCACAACTTCATGCAAACCATGTTTTTGAGCCAAAATAGTGGCTATAGCCT
TTGCCAAAGTCATCTCTGTCTTGGCCAGCAGCTCAACAACATACTTGCTTTGACTTAAGT
GAATTCTTCATTCGAAATACTTCACCTCAATTCCTAGAAAGAAGTGTATAGGGTCAAGAT
CTTTCATAGCAAAATCCTTCTCAAGTTGTAGAACCAACTCTAAGGCATGTGATGGATTAC
TTCCTGTGACAATAATATCATCCACATATAACAAGAGAAATATTTTGCCTTTGTGAGTTT
GCAAAGTAAATAAAGAAGGGTCATCCTTACTACAAATGAAACCAAGGTGTAAGAGATGCA
TGCTAAACCTATCAAACCAGGCTCTTGGTGCTTGTTTAAAACCATACAGTGTCTTTTTAA
GTAGACACACATACTGTGGATCAATAAAACCAGGGGGTTGCACCTTCTGTTGTAGGAAGC
CATGTAGAAAGGCATTTTTGACATCTAGTTGTCTAATTTTCCACTTTGAACTGACAACAA
TGGATAGAACCACCCTAATTGTCGTGGCTTTAACCACAGGACTAAATGTTTCTTCAAAAT
CTATCCCTTCAAGCTGCGAGAATCCCTTTGCCACAAGTCTGGCCTTGCACCTATCTACTG
TTCCATTAGCTTTCAATTTTGTCTTGAACACCCATTTGGAGCCAACCAAGTTTATACCAA
GGGATTTGGGCACCAAAATCCATGTCTTGTTAGTATGTAACACATCAATTCCTTCCTGCA
TTGCTGCAAGCCAATGAGGTGACCTTAGTACTTCTTTAGTAATATTTGGTTCTCTCAAAA
ATTTTGTGCTACTGCGAGCAACAAGTGATAAGTGGTGTTCCTTCACCTTGTGCCGGGTGA
TCATAGGATGCCCCTGTGGTGTAAGAAGTACCTCAACTGGTACATCAACCAAAATAGTTG
ACTGGAGTGTAGCATTGTCGGATTGATGGTCAACTGGTACAACAACCAAAATAGTTGACT
GGAGTGTAGCATTGTCAGATTGATGGTCAACTGGTACATCAACTAATGTAGTTGTTTGAT
GATGCTCATTGACTGGACTTGTAAGTGTAACCTGTTCCTCACTGCCACTAGCAGATCCAA
AATCTGCAACTGGAGTTTCAATACTACTGTATGGATCATCATTTTCAACTTGTTCCTCAA
TATCTGATCCTGTGCCTGAGAGGTCAATAGTACTCTCATCATCAAAGAGTATATGAGTTA
TAGTAGAATTATCACCATTTATGTGTGGACTAGCAACCTGTACTTCCCATGAATCAGAAT
TATCATGTGCCTGCAGTTTAGAGAAATATTCAACAAAGGTGGCAAGGTGAGGTGAGACAT
CATTGTTAGTTTGAGATTGCTTTGGAGATACATAGGGTAATATGTTTTCATCAAACACAA
CATGTCTGGATATGTAAACCTTCCTTGTAGAGGGATGATAACATCTATATCCTTTGTGTA
AGCTTTTGTACCTTATGAACACACAAGGGTAAGTCTTTAGACTGAAATTGTTACTACCCT
TGATATATGGAAAACATCTACACCCAAAAACTTTTAGGTTGTTGTACAGGTTGTTCCCCA
TACAACTTAACAAATGGAGTCACCATCTTTAGGATTGAGGAAGACAGTCTATTGATGAGA
AATACTGCAGTGAGAAAAGCCTCAACACATAGAAATAAAGGTAGGTTAATATGAAGTAGT
AGAGTTAAGCCAGTCTCCACAATATACCTATGTTTTCTCTCTGCAACTCCATTTTGTTCG
GTTGTGTTAGGACATGAAATATGTCTCACAATGCCACCATCTTCCAAATGCTTGATGAAG
TCTGTTTGGATAAACTCACCACCTCCATCACACTGAAAAATCTTAATCTATTTAGAAAAT
TGTTTTTCCACCATTTTCTGGAATTTTAGAAAGACCTCAAAGAATTCAGTTTTCTTTTTC
AGTGGATAAATCCATGTATATCTCGTGTGATCATAAACAGAAACGACATAATATTTCATA
TGTTGGGAAGATTCGATAGGAGCAGGTCCCCATAAGTCACAATGGATTTTCAATAAAGGT
TTTTTCTCAATTTTATTTCTCAAACCAAATGGAAGTTTACAACTCTTTCCCAACTGACAA
CTAGAACAAACAATAGGCATTTTATTCCAACTACTAATATTGATGTAACTATTACTACTC
AAAACCTTAAAAGACTTCAAACTAGGGTGTCCTAATCGTGTGCAGTAGTTGAAGCATATA
GATTGTTATCTTTCAAAGCATAGAGTTCATTCCTTTTAGATCCCTTGGCCAACAGTGTCC
TTATCTTCTTGTCCTTTACAACAAAGGTAGTTTCATCAAATTTAAGAGTGCAACAATTAT
CCTTTGCAAGCTTACTAACTGAGAGTAAATTTTTATTAATCTTAGGAACTACAATAACTT
CTTTTAACTTTAGACCTGATCCGGATATGTTCCCAACATGTATTATGTCTAACTTTGATC
CATTCCCAATAATGATTTTATCTGGTCCATTGTAGTATTTAAGATTAGTTAGGATACCTG
AGTTATGTGTCATATGACTACTTGCTCCTGAATCCACATACAAGGTGTCATCAGTAGTGT
TTTGTAGATTAGTAGCAGCTAATGCTTGTGGTAGCTCATCTGTGGCTTGGTAAGAGTAAT
CCCACCTGCAAAATACTTAAGAGCAGTATGGTTATTCCTACCACAAATATGACATACAAC
AACATTGTTCCTCTCATGAATTCCACTCGAAGTACTGTTCTGAGGACCTGGTCCGTTTCT
CATGTTATAAGAACATGTTCCTTGTCCAGCAGGCTTGAAGCCTCTTCCTCTGGAATTGAA
GTTATTGTTTCCTTTTCTTTGAGAGTAGTTTCCTCTTATCCTGCCCCTTTGGGCAGAGAA
TATCATGTTATGGTTTTGTTGGGGAACTTTTTCTTCATCTTCCCTCGTATCAAAACCCCT
GAGCGCATTCACAAATTGATTAAGAGTAGGATATGATGCCTTACCTAGAATGACAGTCCT
GAAGGTCTTGTACTTGAGACCTAGACCTCTAGCAAAATTAATTACTTTTTTATCTTCATC
TACAGGCTTGTGAATGGCTGCAAGGCTATCACATATGCCTTTGAATTTCTTAATAAATTA
GTCAATTGTTTTGTTTCATAGCTTCACACTTTGCAGTTGTTGTTTGAGTTGGAACTCTTT
ATCTTTTGTTGTTTGAAGATAAGCTTCTTCCAAGCATTCCCATATCTCCTTGGCAGTTGA
GCAGCCTACGATCAGGTACATGCTTTCTTCTGTCATGGTGCCTGAGATCCAACTCCTTAG
CAACACATCCTTCTCCTCTCAGTCATCAACAATGGTGTTGTCTTCTTCACCCTTCTCGCC
TGCTACAACTTTCTCAGTAGTCTGTTCAGTGGAACAGGTACCTTTAGGTGGTTCTGTGAT
GAGGTAGGTTAATATCATCACTTGAATCAACTGAGACATTTGTGTCCTCCATATAAGATA
GTTCGTTGGCTTAAGTTTAATGGAGCAGGACGAAATAAGATGATGAAGTGAAGAGGTTGA
AAGAGTGTTGGTAAAAGGGGCTATTGCGGTTCGATATTATGGTTGTTTTGGTTTTGATCT
AATACGTTAAAGAGCGAAAAAGCTTTATTGCTCTGATACCATGTAGAAAATCTCACGTAA
GTATGGAGAAATCAAGGATTGTATTGATGATCAATAATGTTGAGTTACAAGCACATTATA
TAGGAGAAGAGTCATATTCTAGCTGTATTAGGAATTCTACTACAACACAAATATATTACA
CATGATATCCTAGTCGACTTTAACCTCTTACACTATCCAGTAGCTTAGTCGTACATAATT
TAGGATTTAGTAGTCTAGTCTTACTATGACTCTAATTCTAACTTGTCAGTCTGCTTTAAT
GGACCTGTTCATTAGACATGTTCCATCAGTCTTTAGACTTCCTTCAACAAAAAAGGGCTT
AACGCCCCTGGCGCATTAGTGACACGTCGCGCCAGGCCTCAAAGTACTAGAAGTACTTTG
GGGCACACTGTTGGCGCTATGGTGGCGCGTCGTCCCAGCCCCGAGCCCAGAAAATCTGAC
GAATTTTCTTCTCAATTTTTGGTTCTAACTCGTCTAGAATCGATTGGTTTCTTCCAAACT
CACATTGATTGATAAACCCAACACAAATAATCGAAAGCACACTCAAATTCTATCAAGAAT
AATCACACATTTGCAAAACCCTAACCTCAAGAACTCAACAAGACTCCATTCTTAAGGAAT
GAAGCTAAAACCTCAAGAACTTTGTCAAGAATCTCAATACAACGATTTCAAGAACGAATT
CATGGAAGAATGACATGTTTTGCATGTGGGTGAACAAACCCAACACTATGAGACAATTAC
ATACCTCGAAAGAACTAAGTTCTTGGTGAAAATCCTCAAACCTTGAATGAACGCTTGAAA
CTTTCTTCTCTTTCTCCTATTGAAACCCTTCTCTCAACCCTAAGCGTTTAGGAATGAATG
AAAACTTATCCTAATCAGGTTAGACCCCTATTTGGGTGAGAAAACGTTTAGGCCTAGTGG
GGGTAAGGAAAATTCAAAATATTCTTCCTTAAAACGGATGAAATGCCTTACATAGAGAGG
CTACACTTAAACAGGCCTAACTTCTTCATTCGAGCTCGAATTTAGCAAACTCGGCGGCGT
TGGAAAGATGACTCAAAGACCTTCGACTTGATACCTCATGGGCCACCTAACTCTTTATGT
GCTGAAAGTTATGGTCATTTGAAGTTGACCCAAAACTAAAAACTAAAGTTTTACTTGTAC
GAATCTCTAGTTGACTTTTCGAAGTACGAGATGTTACATGAACTTGGCAGCACAAATTAC
TTTAGCACTTAAACTACATAAGCATTCAAATACACCCTTAACATCTTTCAAGTGATTTTT
TTCAACTCTTCTAACACCAACCCAATGCGTGTGGAAACAACTTTCGTTGGCACATTAATC
ATCTAGTTTACCTTTTAAAGTTTAAAAAATATATATATTCAATCCATTTTGTCCCTCCAA
CGGTAATATCTGACCGGGATCGACCCATATCCATTTGAAGAACAATCTTCACCTTCAAAG
AACCCTAATTTCATCTTTTCCCTTACCACCTCAATCATTCGAAAATGGCGACCCAATTTC
TTATCTTTTTCATGATTCATCTTAAATCTTAGCTCTTAAAACCTAAAAGTTGAATCTTTG
AAGAAATAATTTTTCTTCGAGAAAAGGTAAAATTCAAACTTATTCTTCTTCATCTATTAT
TTTAATTTTTGTTTTCTCCCTTTTCCTTATTGTCAGTTTTTTTCTTGCATCAATTAACTT
GACCAACCATTGTATGGAAGAAGATGATCATACTACGAAGAAAATAGTTTATTATAATCA
TGGACTTGTGGTACGTTTGAAAATATCTTTGAACTTCAAGAAACCCAGAAAAATGATATT
GATCATGTTCTTATTATGGAGTAAAGAATATTTTTTTCTTATTTATTTAGCCGATTGAGA
AATTTTATTAAGCACTAATTCCTTCATTCTTTTTCTTTATTGAAAGGTCTTGATCTTGTC
ACTTTTGGATCAATTAACAATAAAACTTACTTTTATTTTTATTTTGGGATAGAAAGGGGA
TATGAGTTATTTATACAAATACCAAAGAGCTCACGGATCGTATACTCTACTCTTTGAAAA
TGATTTTTTAATGGATATAAGATTATCATAGTATTTATTATAATTTTGAAATAAGATGAT
ATTAAGAATTAGAATCAGCAAGTCATAAATTATTTTCCTTACTATTGAAAAAAAATGAAT
AAGGCATAGATATCCTTCTAAACTATGACCGAAATCACAGAGACACATCTAAACTTAACT
AAGGTCCTATTACTCTTTGAACTCATTTTTTTCCATATTTTTGTGCGCTTTTTGTGCTGA
CGTGACACCTTCAACCACCCAAGTTGGTTGTCTTTGTACACACTCGCCTGCCACGTGTGT
AAATTTTTTTTTTTTTTTTTAAATTAAAAATTTTATTTTATTTTTTAAAAAGTATTCTTA
TTTTCTTTATCTTGTATATAAATTAAGGTAATACACATTTTTTTTACCTTGTATCGAAAC
TTTTTTTTTCTTTTTACCTTTATTCATTGTTTTGTTTTCTTTTATTTTTCTATTGATTTT
ATTTACTCTTTTTATTTTCTTTGTCTTTTGTTTTGATTTGATTTCAAATTTAATTCAAAA
TGTCTTGTATTTAAAATAAGTGAAGAGGATCAAATAAGATATAAAAAAATTAAAACGTTA
AAATTAAAGGACACATTTTTTTTAAAAAAAGTACAATTTTTTTAAAAAAAAATAAAAAGT
GAAAAGATGATAAATTAATTTAAAAAAAGTTTAAAATGAGAAAGAAATTAAAATAAATAT
TTTACAAAGAAAGAAATAAAAATAATTAAATATATATAAGTTTTAATATCAATAAATATG
TATACTAACTGATTATAAAGTTGTCAATTAAAAAAATGACATGTGTCCAATTTGTGCATT
CATCACTTGTCTTCTAGAGAATGTGCACACTCACTATGCCAAACCGGCATTTACGATGTA
TTTATTCCATTTTAAATTAGTTTAGGGGTAATAGGACCCTAATTAAGTTTAGGTGTGTCT
CTACGATTTCAGTCATAATCTAGGGGCGGTAGTTGTGTCTTATCCCAAAATAAATAAATA
AATAAATAAATAAATAAGCTTATAAATTAACTAATTACCAAAAGAATCCAATCCAAGGAT
ACATATATTTTGAAGAGAGAATATTGAAAACACCCCTGAACATAGCGCAATTTATTAGTT
TCGTCTCTGAATTATTGACATTCTTAAAAATACTCAAGTATTTGGCTAGTAACTTAGATA
TACCCCTGATTTACCACATGGCATAGTAAGTGGTCTCAAACTCTTGTAAGAGCATGAAAC
TCTTAATAAAAGACCGAGTGAAGTGTTGAAAATACTCATAAATAACTAAACTTGATGAAA
ATTTAAGGGTATATATATATTTCACTCATGTTGCAAGATTGAATGTGTATTTAAGTTCAG
TTAGTTAGGTAAGAGGTGTTATTAAGGCCGTCAATGTTTGAGGATGAAACTAACAATTTG
CGCTGAATTTGAGGATGTTTTCAATATTTCTCTTCTGAAAATGATTTTTTTTACCGGATA
AGACTATCATAATATTTATTTAAATTTTGGGAGGAGATAATATTAACAACTTATAAATTA
TTTTCTTTACTTTATTAAAAATAAATAATTAAGTTTTTATATTAAATAAACAACAAAAAG
TCCAATCCAAGTTGATACACGCTAATTTGCAATATTATGAATATTACTAAATTTTGATAT
ATTCAAATACGTCCAGATATATGTATCTTTAAGATACTAACTTATACAACAACTTAGAAT
TTTCACTAGCGTACTTCAAAAAGAACAACTAATTAAAGACAAAAAAGCTCAAACAATTTT
TCATAGACAATTTATTAATGGGATAAGACACAAATACCACCTAGACTATGACTAAAATCT
CATACACACCTTAACTAAACTAAGGTCCTATTACCTTCCTCGAACTCATTTTTTTTATAA
TTTTATACACCTTTTGACTTACGTACGTGAAAAACTCAAGTTTAGAAAGTTGACAAACAC
TACATAATATTCCAATATTATTTAGCAACAACAACAATCCTTCAACAAATACTAATATCT
TATTTAATAAACTCAACCTTATTGTTCCAAGCCAATATCATTGACAACACAACATGGACA
ACCATTATTTTTCTCTAGCCAAATTCTAATACAATTAATATGAAAAATATGAGAACATGA
CATCTTTGTAGATTTCAGATCACCAACAAGCCTCCTTTGGCAAATTAAGCAATTTCCACC
ACCAGAAGTTGATGGGATGATCATATCATTGATATATTGATTAAACAATATAACCTTAAC
AATTAATTGTAGTGTTGGTCGACCATCAATCATCACTAAGCAATCTTTTGACTTATTGGA
CAACTCAAAATTCAAATAATTGAATATCTTTTTGCAATTAAAATCAGAAGCATCCCAATT
CTTCAGTACCTACAAAATAAATATTCAGGATAAGTTCTCTAGACTTAAATTATTTCTAAA
ATAATGTATTAACATTGCACATATATATACATATAGAAATGCAGTATTACTAAAACGTGC
TAATAAGAAAATAATTTCATATAAAAGAAATAAATTGAATTTAACACGATGCGAAAAAAA
ATAAAAATCTTTAGCACCTTGAATATGATTTTTCGAGCCTTATCTTTGTTCGCAAAATCA
TCTACTCCCATGTTAATAAAAGTTGAGAATTTTGGAGTTTTTACTACCATGTTAGGATCG
GGTGATAGCATTTTCGAATTCCAATTATGATAAGTAATGCAAATGAACTTGATTTGAATG
AATTTTGGTTCAAAAGAAGAATTGAAACCAATTTTTTGGATTGGTTTTTCAAGTTCATAA
GCAAATCTTAGGTTTTGGTAAATGTAAACCTCCATTTTTTATTGTAAATATATGATAGTT
CTAAAAATAATTCTACAGAAAGATGAACAAGTTTAATTTTAGCAAAAAATATTTCTATTA
TATATACTAATTTGGTCAACTTTCTCATTATAGCCTATGATAAATTTTTTTCCTTATTAG
GATTTATTTTAATTTTTTATCTAATTTTAACTAACTAATAATGAGTTACCAAAGTGTTAC
ATGTGAATCTGATTAGATCATAAGAAATCAAATCATAAAAGTAACTATTTGATGAATAGT
TATGGTGTGTTAGCATATGCATGTCGTTACTTATACATCTACTTTTTTTTTCCTAAAAGG
AAGACAGGTGGGGCAAGTTCTCATTAGGTAAACTAATTTAGTTAATATATATATATATAT
ATATATATATATATATATATATATATAAAGCATGAAAGTTCTTTAAAATGTTGATTGAAT
TTTTTTGTGCCTTGTTAAATTATCATTTAGTATAATTATCATTTACTATTTTTCTTAAAC
TTATCTTCATAATATTTAAAATTAAAGAGTCTAAAATATATGATAAAAGAAAAATATTTA
AAATTAAAGAATCGTAAAATATATGATAGAAGGTATTAGGAAAATTAATAATTAAGAAGT
CCTAAAATATATAGTAAGAGGAAAATGTATGTTAAGAGATAGATTAGGATAATTAATAAT
TAAGGAATCCTAAAATATATGGTAAGAAGAAATATTTTTTTTTTAAATAAGGAGTCTTAA
AATATATGGAAGAGTTCTAAAGTTTTTTGTTATCAATATAAATGATGTTTTTTTTTTTAT
ATTCTTAGGTCATTCTTTATTATACAAAATCCGGAAAAGGTCGCGAAATAATAACATTGT
CATTTATATTGGTAAAAAATTGTCCACACCCAATGTATACACCCACTATAATTAGACTAA
CCACATAAGATAAGTTAAAATTTATTAGCAATCTTATTTTAAATTTAAAAATAATAAATA
TTTCTTGAAAAGGAGCCTACACATATCAGGTTAGTTAATTTCTTATCTATCTAAGCACAT
ATGTATACTGAAAGAATAATTGAGAACAATGCTTGTCAAGTTGAAAACAAAATACTCATA
TTTTTGTCTTGTGCATTTTGAAAAAAACGCTTTGTGTGTTACCGGCACGGCGAAAAAGAT
GAAAGGCAAAGAAAATCTAGTAAGACATCATGTACTCACAAGTGTCCTGTAATGATAAGT
TTTAAGCGTCAAGTTGCCGAATAGTCCTTTCATGATAGACAGATTTGTTACAGAGCATAA
CCATGAAATGGGTTCACCAAAGAAAAAACATTTGTTAGCTAACGAGTTCCTGATGTGTAT
GTATTTTTACTCGTGCTTTCTCAAATTATTGTATAAAAAGATGTCGAATCACAGAGATTG
ATTTATCTATTCTATAGACGTTTTTTGTTCAAATTACTATTTGGGAGAATTTTAGAAAAT
ATTGAGTATTAATTTAATTTTAGTTAAAACCTTTTAAACAGAGAAAATAATTTTTGATTT
TATTTTTAGAAATAGGGTGAAAGGTGTTGGAATTCTGACTTCACTTAATATTTCTACACC
AAGTAAAAGATTTTATTCCGTAGTTTCTATTTCTCATAAAAGTATAAATACCTCTTACGA
TTATATTTATGTAATATTACTGGAGTTGAATAATTAAATGCACTCCTCTTGATTATACAA
TTTAATTATCAAAATAGTACTCCATATTTAAGCACCAGAAATATGTACTTGAACTAAAAC
AAGCTTTCGAGAGTAAGTCCCTTTCGGTTACCTTACTTGTTATAGCTAATTGTTACACTA
TTTGCCTCTCCCGAATACAAATAAGTGCATAATTAATTATAACACAAAATGGATAGATGC
CATAAATTATAATTCAACAACCTGATCAATATTTCAATTAATAGTATTACTTATTCTGCC
TCTCTCGATTACAGAGTTAGTAATATTTTAATATGTAGTATAAGATAGACAAGTGTTAGT
TGATAAAATAGCATCTAACTGTAAAGCGGATAAAAATCAAATATAAAATTTAGGCTCAAG
TACGTGAAATTTAGGAATAATACTTACTATTATATAGATATATCAAGATTCATCTTTTCC
CCAACACAATAGAAAATTACTCCATACTAAGTTTGGTACTACTAACAAAAATATTCTTCG
TCATTAAATAAGAAAATAGAAGAAATATTCGAGAGGAATAATTCCGCTACTTGGTTAAAA
TCAGGATTTGAATGTAAAATAAAAAGTTGAAGAAGAAAACTATTTGAAAGTCTCGCCCCT
CTTCAGCTGCTTACTGATATTTCTATTTATAAAAGTCTTGTTATGGCACTAATGTAATTT
TAAGCTTGTGACTTCACATAAAACCTTTCAATCATATTCTTTTTCTTCTTTTTGAATGCA
TTGGGTCCCACATAGTTGCATCTCGTGTATTTTTGCTTCTTTTTTTTTTCATTTTCTTTG
AACTTTTCTTTTAATTTGTGGGTCCCACATAGTTTGTTTATTTTGTCAATAGCAACATTA
ATACTTTTCTTCTTCTTTTTCATTTTGTTTATGTTGACTTTTCAATTTGTCGCATATTTC
TTTCTTTGTTGTTGTTCTTATTAAATCGAGATATGCTCTGTAAAGAAAAATAAAAATATT
AGTACTGAATTCAGAAAATAACGTAGTTATATATGATATATTTTTTTCTCATCAAATACC
CCCATACTTGAATATTTGCTTGTCCTCAAGCAATGAAAGATAATATTATTATGGCTAACA
TAATATATATATATATATATATATATATAAATATGTATTTATATCTTTTATATAAATATA
ATAATAACTTTGATAGAGCAGAATCGACTAAAAAGACTTTTTGAGTTTAACAACTTTTAA
CCTTACTCATATTTATTAATTGAAAATCGAAATAACAATACTTTTAGTCCCAATGTGTCT
TACTAAATGGAGAGAAATGTTCATACATCACACAATATATTGATAGAACAAAGAAGGGTA
TATGCAGAGGAAAATCACTCATTCTCAGCAAAGAAATATCTCATGTCACCGGAAATAGCC
ATAAGCTTGACTATTATGTGATTCTCCACTAGTGTAGGAATTTTTGAGTTGAGATCATGT
AGGGCTTTTCATGGTTGTAATGTAGGCTCTGTGATAAGTAGGATATATGCGAATAATATT
GACTCAAACTCCCTTTAGATACTGTATTTCACTTTCCCTTTTAAGCATCATTGCTTTTCA
TCTTTCTTAAAAACTTTATGTTGCAAATCCTTCTCTCTCTTTTTACATATATATATATAA
TTTTTTATTTTTTTATGTGACATAATCATTATGTCGTGATCTCGAAGGATCAACAATCTT
TGTTCAATATCACCCATTGCAACTTTTTTTTTTTTTGAAGTACTTAAATGGAAGTAAGGT
GAAACTAATAATAATTTGCGATAGCAAGAATGGTTTCGATTTATAACTTTGTGATGAAGA
AAAGGAAAAAAAAGAAGAATTTATTTTTCGACTCGATGGGGATAACTAGGGATAAAAATT
ATCAAGGTAGGTCAATTAAGATAATTTTAACAAGGCTAAACAAAGAAGGCCTACTTTCAT
GTCTCAACTCAAAATCTACCTAAAATTTCGCCTCAAACCACATTCAAGTCAAGTTCTAGA
TTTTCCAATAAGCATGAGAACTAGGTAATATATACTAACCACACAATACACTTAGGACTA
AAGGATATATTATTCTCGATAATCAATAACTAAGTATGAGTTTGGAAAGGTTGTTATAAA
ACTCATGAATCATAATTGGTTAGCTCATTATTATTTTTCATTTTTTTTTTACAATAGAGT
AACTCAAAGTCCTAAAAAAAAATGTTCGATTCAAAATATTACGACCATGGCAAAGAATCG
AACCAAGAAATCCATGGAAGTACATGCAAGATTATATATATATATATTATTATTATTTCG
ATACAACCACTCATGGAAAACAAACCAACAATCGAACAAAGAAAACTTATTTCGTTACCT
CCCCACACTTTAAGCTTTACATAGTCTCGTATGTAAAAACCTCAAGTGGGGGTTTCAGTG
CTCCGCATTCCTGTTGTCTTTCCGTCCACGACAAACTTGGTATAGATCAGAAAATTCATT
ACCATGTTTATTGTTGTCGATATTCTTACTGTTGCTAGCCGTATCATCTTCCACCTGCTC
GGATTGAATGACATGCATATTCATAGCTTCGTCAAAATTAAAGAACTGATCACCAAATGC
CATTGACTGAGTGGTGCCATGTTCTGTGTTGAATTCATTAGGAACAAGTTCTGATATTAA
TGTTGGTGGCGCCATTCCTTGAAAGCTTAGCTGTTCTTTTGAATTTTTTTGACATATGTC
CTAAATCTGCACCGATTGACATACATTTAAATATTGAAAATCCATATCTTGAACTCCAAG
CGGCGGATATAAAGTCTGCGTATCTAAAAATTGTGATATATATCCTGCGTTATATATAGA
ATTATTTATGGGGTAGGAGAATTGTGTTTTAAATGCATTAAAATCTTCTTGCATAGATTG
TTGATGCATAATGAGTTGGCTAATTTTTTCCTCAACCCTTTTCAACTCCGCAGAGAGTGA
TGGACGTTCTTTCTTTTTTTCCCATAATTATTGAAGGTCCTGGTGTATTCATAGGTCCCA
CACATGGTCCTAATTGATTAAGACTTGTCCATCTTGACAGATGAAGAAGTCCCAACGAAG
GTGATGGTTTCTTTCCAAAACGTCCTACCAATTTCGTAAAAGTTGTTCCATGGTATAAAG
TTTTTAATGTTCTCACAGTCCGACAACATACCATATTTTCACTAATTCTCCATCAAAATA
ATTGTGAATCCATTTTCTAGTGCATATAACCAAGCCCGTTTCTCAATTCTTACCTCACCA
GAATTGCGATATGATTTTAAGCGGTCATTTAAGAATAACATCCATATTTTTGCTGACATA
CTGAGATTTCTAGGGGCAAATCAATCCCTTTTTCCTTCACCGTCAAAGTGCTAATCCATT
CCATATGGACACAGATGTGGAGTAAAGATATCAAAATTACTTTCTTCAAGTAGCTCTTGA
AATACATGATCATCACATTGTGGAGTATCATATAATTCATTGATGACTTCTTTATTGAAA
GGGATGATATTACCTCGAACTATCATTAATACTGCTGCTCCAAGATTTTTGGCAAATTTT
GACCATTTTAAGCGTTCAATTCTTACTAGCACATTCATGATTTGGTCATTATCTAGGGAC
AAAGAATCAATACCTCTTTCATCAATAATCCCACGACGTATATGTCTAAGGGCCCACTCC
ATCGCTGTAGCCGATATGAACTTACTCTTATCAATTTGTGGTTTAATATTTTGATTTGGA
TTATGAGGTGAGTTATCTTGAGTGATGAAATTACTTTCATCCTTTTCTATCTCCATATTG
TTGTGACAGTCAGAAGAGCAAATAAATTATAAAGAAAGCAAAAAGATAAAGAAGTATACT
ACTAAGAGATCTGTAAAGTGAGTTTTATATATATTTATTATTATAGTAAAAACTTTTAGG
AAGAGATAAACAAAGAAAAACTCAAACTTTTATGAAGAGGTAAAGAGATGAGGAAAGCAA
AAAGTAATTTGTTTTATTTGTTTTTATAATCGTTTTCTATTGTGATATGACTTTGCTGGT
ACTCAACTTTTTCCATGCATATTTGTACTTATCATAACTTTTCCTTTCCTTTAAGGAAAT
AATTACTACCATGTTTTGCCCAGGTGTTTAGAATATTTTTATAGAAATTTGTGGAAACAT
TCTCTTGTTAAGGAATGTATGTTAATTGAATATTCCCACACAAACACACACAATATATAT
ATGAGGACTTTTACTTATTCTTATTAATTTTAAGTTGCATCAATTCTTTTATTTGAATTT
TAAATTCAATTTTGTCATCTTCATTGTAGAGCATGGGTCTAACTCTAATAATTATGCTGG
GATCTTTTAAGGTTAAAACTGCTCTTTCATGGTTTCGCTCACATTTTTCTAATGAATTTT
CTCCATAAGATTTTTGTAAATTTTCTTTAATCTTTTCTATATATAGAAATTGTCTTTTAT
TTTATAGTCCCATATACTCACATGTATTCCGATATACTTATCTATTTAGTAGCTAATAGT
AAAATATAAGTAGAGTTTTTTTTTTTTATTTGTTTATTTATTTTAAATGACTTTTCCAGG
TATAATGCTTCTAATTAATAATAATAATAATAATAATAGCAACACTATAATAAAATAGAA
TCAAAGATGTTTTATTATATATTTATACATATGATGCACATAAATACTCACTATAAGAAT
GATTAGTATAATTTTTTTAAAATATAATAATAAATTATTATTTTTAAGTTTATATATATA
TATATATATATATATTTGTATTTGCAGCTTTTAAGTAAAGAGAATCGTTGAAGCTTGTTT
GTCAAAAATCTTTGTGACATAAGGCTTCAAACGATGGCCATTTACCTTGAATTTTTCTTT
CTCACTTATATTTTGTATTTCAATGGCACCATATGGGGTTACTTCTGTGACGACATACGA
TCCTGTCCATCGTGAGTTGAATTTTCCAGGAAATAGTCTTAATCGATTATTGTATAATAG
AACATGATCTCCTAATTTAAATTTCTTATGGCAAATGAAATTATCTTGCCATCTTTTTAT
CTTTTCTTTGTACAATTTAGCATTTTGATATGCTTCAAGTCTAAATTCCTCTAATTCATC
AAGTTGCAACAATTGATTTTTTTTCTTGCATATGACAAATCTAGATTAAACATTTTTATT
GCCCAATAAGCTTTATGTTCCAATTCTACAAGTAAGTGACAGACTTTTCCAAAGACTAAT
CTATAAGGGGATGTGCCAATTGGTGTTTTGAAAGCGTTCTATATGCCCATAAAGTATCAT
CTAATTTTAGAGACCAATCTTTTCGAGAAGATCTAACAGTTTTTTCTAAAATTATTTTTA
ATTATTTGTTTGACACTTTTACTTGCCCGTTTGTTTGGGCATGATATGGAGTTCCTTTCT
TGTGGGTTACTCCATATCTTGATAATACATTAGCGAATTGTTTGTTTATAAAATGTGTTC
CTTGATCACTTATAATAACTCGTGGGGTTTCAAATCTAGAAAAATATTTTTCTTGAGGAA
ATCAAAAACAATACGAGCATCATTTTTCTTAGTAGCTATTTCTTCTACCCACCTTGACAC
ATAGTCTACAACTACTAAAATGTATTCACAATCATTTGACGGAGAAAATAGTCCCATAAA
ATTGATACCCCAAATATCAAATATTTCACATACCAAGATAGAGTTAAGAGGCATTTCATC
CCTTTTGAAAATGTTACCGCTTCTCTGGCATTTGTCGCAAGCTGTGACATAATTTCTTGC
ATCCTTGAATAGGGTGGGCCAAAAAAAACCTACTTCGAGTACCTTTGCAACTGTCTTTTT
CCTCCATAGTGTCCTCCCACTGCTTCATCATGACAATGACTTACGATATTGTTCATTTCT
ATTTCTGGTACACATCTCCTGATTATTCCATCTACACAAAATTTAAACAAATAAAGGTCT
TCCCAATAATAATGTCTTGCATGTCAGAAAACCAAGGTGATTTAGCAAATTATTTAGCTT
GGGATTCATCCTCCAGCTAAATAATTTGCTATGTCAGAAAACCAAGGTGATTGGTTAATA
GATGATATGATTGCGTATATATGTTCGTCGGGAAATTCCTCCTTGATATCTGATGACTCG
GTAGGAAGATTTTTCAGACGTGAAAAATGATCAGCTACTTGATTATCTGCTCCTTTCTAT
CTTTTATTTCAAGATCAAATTCTTGTAAAAGAAGTATCCATCTTAGCAACCTTGGTTTAG
CATCCTTTTTTGTTAAGAGATATTTTAGAGAGGCATGATCAGTGAATACTGTAACTTTAT
TTTCAATTAAATAAGAATAAAATTTGTCAAATGTAAATACTACTGCTAGTAGTTCTTTCT
CAATTGTGGCATAATTCTTTTGCGCTTCATTGAGTGTTCTACTAGCATAGTAAATAGGTC
TGAAAATTTTGTTTTTTTTTGTCTTAATACAACTCTCACTGTTGTATCACTTGCATCACA
CATGATTTCAAATGGCTGGTTCCAATTAGGAGAAACAACTATTGGGGCTTCAGATAATTT
TACCTTAATTTTACCTTGAGTATTTCAAATGATTTTCTACAATCATCTGAAAATTCAAAC
TTCACATCTTTCGTTAATAAGTTAGTCAGTAGTTTTGAAATTTTTGAAAAATCTTTTATA
AACCTTTTGTAAAAACCTGCATGTCCTAAGAAACTTTTAATGCCTTTTACATTATTAGGG
GGAGGTAATCCTGCTATTAGATCAATTTTTGCCTTATCAACTTCTATCCCTTTAGCTGTG
ACTTTATGTCATAAAACAATTCCCTCTGTTGCCATAAAATGACATTTTTCCCAGTTTAGG
ACCAAGTTTGTTTCTTCACACCTTTTAAGCACCAAGGTTAAATGGTCGAGACAATCTTCG
AATGTCTTACCAAAAAGTATGAAATCATCCATGAAAATTTCAAGGAACTTTTCATTCATA
TCTGAAAAAATTGCTGACATATAACGCTGGAATGTAGTAGGGGCGTTGCATAGTCCAAAT
GGCATTTTTGGATAAGCAAACGTACCTTGGGGATATGTAAATGTGGTTTGATCCCTATCT
TCCGGAGTAATAGATATTTGATTATATCCAGAATATCCATCAAGAAAACAATAGAAACTA
TGACCTACAACTCTTTCAAGCATTTGATCAATAAAAGGAAGAGGAAAATGATCCTTTCTT
GTAACCTTATTAAGCTGTCTATAATCAATACTCTTCATCCTGTGACTATTCTTGAATGTA
TGAGTTCATTATTTTCATGTTTTATTATTGTCATATCACCTTTTTTTGGTACTATTTGCA
TAGGACTTAGCCAAGGACTGTCAGATATTGGATAAATAATACATGCTGCAAGAAGTTTTA
TCACTTTATTTTTGATAACTTCTTGCATTTTTGGATTAAGTCTTCTTTGGGGTTGAACTA
TTGGTTTGTAATTATCCTCCATGAGGATCCTATGCATGTAAATAGTTGGACTTATTCCTT
TTATGTCATCAATGGTCCACCCTAAAGCTTTTTTGTGTTTTTTCAATACTCTGATCAATT
TTTCTTTCTGTTATGTGGTCAAAGAAGAGAAAATGATTACTGAACATAATTCAGATTCAA
GAAAAATGTATTTCAAATGAGATGGAAGTGGTTTTAGTTCATTTTTTGTTTGAAATTTGT
TTGGTTGGGTTTCCTCATTTTCTGCATCTTTTTTTTTATAGTGTTTTTGCCTTTTTTATG
CAATTTTCATCACTTGTGGTATCTGACTGGGCCAACCATCTTTCCAATGAATCATGAATT
AACTGATCATCTTTGTATTCATCTACAAGATCAAATATTAAATTAATATGAAAACAAGAA
GATGATGATTCATCTTCGGAAAATTTCATTATTTTTCGCATGTCAAAAATTACTCTTTCC
TCATTGACTCGCAAGATTAATTGTCCTCGATGAACATCAATAATTGTTTTTCTTGTTACC
AGAAATAGTCTTCCTAAAATTAATGGAACCTCAGTGTTCTCTTCCATTTCAAGTACTATG
AAATCTATGGGAAATATATAAATTTATCAACTCTCACAAGAACATCTTCAATTACTCCTC
TTGCTTTTTTAGTACTTTGGTCAGCCAATTGAAGAGATACTCTAGTATCTCTCATCTTAC
CAAGTTCTAATTTTTTAAAAATTGATAAGGGCATAAGATTTATTGAAGCACCTGAATCGC
ATAATGCTTTTTCAAAATGAGTACCTCCTAAAGTACAAGGAATTGTGAAACTTCCCGGAT
CACTGAGTTTCTGTGAAAGCTTATTTTGAAGTATAGCACTACATTTTTCGATAAGCTTAA
CTACAGAAACTTCCTCCAATATTTTTGCTTGATAAAATATCTTTAAGAAATTTAGAATAT
GAAGGCATTTGTGTCAACGCATCTGCGAAAGGTATGTTAATGTAGAGTTGTTTTAAGATT
TCAAGAACTTTTGAAAATTGTTTGTCAAGTTTTTATCTTTTCATTTTTTGGGGAAAATGA
AGAGGTACAGAGTAAGAATTTTTTATTAATTCATTTTCATGTACCTTTCCTTTTATGTCT
TTTCATTGTTCTGAAAATTCAGATTTTTGTTTACTTTCACCTTTATTTGTCCGTTTCATA
TTTTGTGAATCTTTTTGTTTACCTGCATATGGATCATCAAGATTTTTACCCGAGCGTAAA
AAGATAGTTTTGAGATGTTCCTTGTGATTTTTTTCTATATTTCTTGGCAGAGCACCTTGA
ATTGGTCCAGACACGAGTGTTGCTATTTGGCTTACCTGAATTTCCAAGGTCTTGATAGCT
GATTGGTGACTTTAAACCTTCTCATCAGTGGCCCTTATGTGGTTGTGTATTAGATCTTCA
GTAGCCTTCAAGTGTTTGCTAAGAAAGTCTTCAATGTTTGATTGTGGATTAATTTGGGGT
TTTTGTTGGTATTGCTGAAAATTTTGTTGTCCCCTGTTTTGACTTTGAAAACTAGGTGGT
CCTTGTACATGTTGCTTTTGGTTAAAAAGACGTTGAGGATTTTCAGCGCCATTAGGATTA
GTCCATTGATACCCTGGATGTTTTTGTGCCATAGGACTACTAAATGGATAATTATTTTTG
TACCCAATAGCCTTAACATGTTCATCATTTTTTACTAAACCTTGACACTCATGATTAGGA
TGATTATCTCCACAAACATCACAATTTTCAAGTTGAGGTAATGATTTGAGAACTTACCTG
AAAAGTCTCAATTTTTGTGTGTGAGAGATGTAATTTGTTGTGTTAATGAATTCAATGCTT
CAGTTTGATTGACTCCTGCTGCTTTCTTGATAATTATTCTGTCAGATGGCCACTGAACTG
CATTTTCTGAGATTTCATTGAGTAGTTGTATAGCTTTTGCAGTTTTACTTATTATAGATC
CCCTTGATGCTGCATCAATTACATTTCTAGCCGATGGTTTAAGATCATGGTAGAAAATGT
ACTAAATATCAGGATCTGAAATTCTATGGTGTGGACATTTTCTTAACATTGCACTTAGTC
TTTCCCATGCTTGATAAACAGATTCAGTGTCTGTCTATATAAAGTTATTAATTTCTTACT
TCATTTTAATTGTTTTTGCAAGGAAAAAGTACTTGTTTAGAAATTTTTGGGTCATTTGGT
CCCATATAGTAATGGAGCCTCTTGGTAAGCTCCGTAACCATGTCTTGGCCTCTCCTTTTA
GTAAAAAGGAAAAACTCGCAGTCTGATAGCATCTGTTGTGACTCCATTGAATTTACAAGT
TTCAATTAACTCAAGGAAATCATTTAGTGAGTGTGAGGATCTTCTCTTGTATCACCCATA
AATTGACATGAATTTTGAATGGTCTGAATCAAGCCTGTGTGAATTTCAAAGTTATTTGCT
GCTATTCGTGGCCTCCTCACACTTGATTCTCCTTCAAAGTGATCAGGTCTTGCATACTCT
GTAAGAGTCCTATCACGTCGTGGTGCTATTTCATCAAACTGTTCTTCCATTTGATGTGGT
GGAAGTGGGTTGTTATTCAGCTCATCGTTTTCCATTTGTTTTTGTGAATAGGTATGAGGT
TGAGGGGTTTGCTCTCTTCGTAATAAGCGTAGAAATTTTTCAATTTCAGGATTGTATGTA
ACTAATTCTCTTGAAGAAGAACGGGTCATATACTTCCTGAATTTTTATTATTTTTTAAAA
AAAAGGCTGAATTAATAATATTTTTATTATTTTAGAAGAAGAAAAACCCAAATTACTAGT
AAAACAATTAAACTATTGTAGACTTTTGCCAATCCCGGCAACGGCGCCAAAAATTTGACT
AGTTCTTGATGTGTATGTATATTTACTCGTGCTTGATCAAATTATAGTATAAAAAGATGT
CGAACCCACATAGATTGGTTTGTCTATTCTATAGACGTTTCTTGTTCTAATTACTATTTG
AGAGAATTTTAGAAAATGTTGAGTATTAATTTAATTTTAGTTAAAACCTTGTAACTAGAG
CAAATAATTTTTATTTTTATTTTCCGAAATAGGGTGAAAGGTGTTGGGATTTTGACTTCA
CTTGATATTTCTACACAAAGTAAAAGATTATATTCCGTAGTTTCTATTTCTCATAAAAGT
ATAAATACCTCTTAAGATTATATTTATGTAATATTACTGGAGTTGAATTATTAAATGCAC
TCCTCTCGATTATACAATTTAATTGTCAAAATAGTAATATTTAAGAACCAGAAATATGTA
CTTGAACAAAAACAAGCTTTCGAGAGTAAGTCCCTTTCGGTTACCTTACTTGGTATAGCT
AATTGTTACACTATTTGCCTCTCTCGAGTACAAATAAGTGCATAATTAATTATAACACAA
AATGGATAGATGCCACAAACAATAATTCAACAACCTGATCAATACTTCAATTAATAGTAT
TACTTCTTCTGCCTCTCTCGATTACAGAGTTAGTAATAAATTAATATGCAGTATAAGATA
GACAAGCGTTAGTTGATAAAATAGCATCTAATTGTAAAGCGGATAAAAATCAAATATGAA
ATTTAGGCTCAAGTACGTGAAATTTAGGAATAATACTTACTATTATATAGATATATCAAG
ATTCATCTTTTTCCTAACACAATAAAAAATTACTCCATACTAAATTTGGTACTACTAACG
AAAATATTCTTCGTCATTAAATAAGAAAATAGAAGAAATATTGGAGAGGAATAATTCCGC
TACTTGGTTAAAATTGGGATTTGAATGCAAAATAAAAAGTTGAAGAAGAAAACTATTTGA
AAGTCTCGCCCCTCTTCAGCTGCTTACTGAGATTTCTATTTATAGAAGTCTTGTTATGGC
ACTAATGTAATTTTAAGCTTGTGACTTCACATAAAACCTTCTAATCATATTCATTTTCTT
CCTTTTTAATGCATTGGGTCCCACATAGTCATCTTCTGTATTTTTGCTTCTTTTTCATTT
CCTTTGAACTTTTCTTTTAATTTGTGGGTCCCACATAGTTTGTTTATTTTGACAAGGGTA
AAGGGTCAAATATGCCCCTAAACTATTCGAAAAGGTCTAGATATACCCTCCGTTTAAAGT
TTGGCTCACTCATGCCCTCGTCGTCCAACTTTTGGTCTAAATATGCCCTTATGGGCGTTA
GTTGGCCTACTGGGCATATCCAACTCATTTTCAATTTCTTTAAATGCCACATGGAATTGC
CATGTCATTTTGACTTTACCACATATCATTTATATGAAAATGGAAAGGGATCAATTATGC
CCCTAAAAAATTTGAATCCATAAACACCTAATCCGACTATAAATCAACCCCCCCTTTTAA
ATAAACTACCCGATCAGTTTTCAACAATTTTGTTTAAATTTTTATTTTTTTCGATAAATC
CCGAAAATTAGTAANNNNNNNNNNNNNNNNNNNNNNNNNNNNNNNNNNNNNNNNNNNNNN
NNNNNNNNNNNNNNNNNNNNNNNNNNNNNNNNNNNNNNNNNNNNNNNNNNNNNNNNNNNN
NNNNNNNNNNNNNNNNNNNNNNNNNNNNNNNNNNNNNNNNNNNNNNNNNNNNNNNNNNNN
NNNNNNNNNNNNNNNNNNNNNNNNNNNNNNNNNNNNNNNNNNNNNNNNNNNNNNNNNNNN
NNNNNNNNNNNNNNNNNNNNNNNNNNNNNNNNNNNNNNNNNNNNNNNNNNNNNNNNNNNN
NNNNNNNNNNNNNNNNNNNNNNNNNNNNNNNNNNNNNNNNNNNNNNNNNNNNNNNNNNNN
NNNNNNNNNNNNNNNNNNNNNNNNNNNNNNNNNNNNNNNNNNNNNNNNNNNNNNNNNNNN
NNNNNNNNNNNNNNNNNNNNNNNNNNNNNNNNNNNNNNNNNNNNNNNNNNNNNNNNNNNN
NNNNNNNNNNNNNNNNNNNNNNNNNNNNNNNNNNNNNNNNNNNNNNNNNNNNNNNNNNNN
NNNNNNNNNNNNNNNNNNNNNNNNNNNNNNNNNNNNNNNNNNNNNNNNNNNNNNNNNNNN
NNNNNNNNNNNNNNNNNNNNNNNNNNNGGGATGTACCGAAAAAAAAATAAAAAATTTAAA
AAATTGTTGAAATTGTTGAATTTAAGGTTACAATATTTATTTGTGAATTTTTGGCATTAA
TTATATATTTTTTTCATATTTTTCCTATTTTTTATTAATCAATTACTAATTTTTGGGATT
TATCAAAAAAATAAAAATTTAAACAAAATTATTGAAAACGGGTCGGGTATTTTATTTAAA
AGGAGGGGTTAATTTATGGGTCGGATTAGGTGTTTATGAGTTCAATTTTTTTAGGGGCAT
AATTGTTCCCTTTCCATTTTCATATAAATGCCATGTGGTAAAGTCAAAATGACATGGCAA
TTCCATGTGGCATTTAAAGAAATGGAAAATGAGTTGGATATGCCCAGTAGGCCAACTAAC
GCCCATAAGGGCATATTTAGACCAAAAGTTGGACGGCGAGGGCATGAGTGAGCCAAACTT
TAAACGGAGGGTATATCTAAACCTTTTCGAATAGTTTAGGGGCATATTTGACCCTTTACC
CTTTTGACAATAGCAACATTAATACTTTTCTTCTTCTTTTTCATTTTGTTTATGTTGACT
CTTCAATTTGTCGCATATTTCTTTGTTTGTTGTTGTTCTTATTAAATCGAGATATGCTCT
GCAAAGAAAAATAAAATATTAATACTGAATCAGAAAATAACTTAGTTGTATATGATATTT
TTTTTTTCTCATCATTAACGCTGGTTTAAAATGGACTGCAACTTATTCTTACTTGACAGA
AGAAGTCGGAGAGGTTGATGTTTTAGGTTATTAAAAAAAAATTGTTTTAATCTTAATACA
CCTATTGATGAAATCAAAGAGGGAAGCTGGAGATGCACAAAGTGTTGTTACAAATCTAAT
AATAGACAAGTGAGTGATACACTCTTTTATTGGGATGTTCAATTAGATTCTGAAGGGCGT
ATGACTAATTTTGATTTGGAGAGATGGTCGATCTAGAATTGACTTTTTGATGATGTCATG
TATTTTGATACCACATATCGAACAGACAAGTATCGTATTATTTGTGCACCATTTATTGAA
ATAAACCATCATTGGAAAAATACGATTGTAACACCTCTGATTCAAGAAGATTGACAAATG
CAGCTTTCCAAGATCTGGTGTCAGAACCAACGGAAGCCACCGACGGACCGTGTGTGAGAC
CACGGACTGAAGGTGGGGTTCCATCGTTGGGTTCCAGACTTAGGGATCTTTGATCCCACC
CACGGCCAACCAATACGGTCCGTGGTTGGACCTACGGATCGTAGGTGAGGGTCAACATCT
ATGTAGAGGAAAATGACTTTTGGGTCAACGTCAAACAGTCATATCTTTTAGCACAAATTG
AATTTGGTGACCCATGACCTATAAAATTAAGGATAATTGAATCCTCTTTCCAACGCCACC
AAGTTTGCTAAAATCCAGGCTCAACGTAAAAAGTTATGCTCATTTTAGTGAATGTCTGTC
GGGTAGAGCATGAACCACGACCCAGACGACGGTCGGTAGTTCAACGACAGCTCGTCAGTC
CCGTAGTAGAAGGCACTTCGTCAGTTTTAAGTCAAAGTCATTTTGGTATTTTCCCCTATG
TTTTGGCACTTAAACTATGTCGTTTGATGCTTAAACTACATCATTTTACACGGTCTAAGC
CTAATAACTTAGTCAGAATCTACCAGAAACCCTCATTCTCCTAAAACCACCCAAATCAGA
GCAAAAAGAGGAGGAAAGTCGACCAAACCTCCCAAGAGCAAGCAACGTTGTTCTTCAAAG
TTCAACCCCAAAATACAAGGGATATCTCCGAAAAATTTGTCACCATGTATGTGAGATTTC
AGTAGTGCGTTCCTTTCATCCACTAGGTCCCTAAAATTCAGTCAGTTCCTAGATTTCACA
TAACATGTTTAGACCCAGGGTTTGTAAAATCCTGGGAATTTGTTGTGATTTCAATTGCTA
TGGAATCCATAGTCTAAATAACTTGTTTTCTTGGAAACGTTGCATAATTCCTTGTATAAA
CTAAAAAATCTAGTTTGTGTAGATTCTCTTACTCCATGAATTATACTTGTTAGGTCAGTT
AAACAGAAAATCATACTCCAGATTTCAAATGTCACATTCTTAGTATATAAATGTTGCATT
CTCAGTTAGCATGTTAGTTTTGAGCTATTCAGTACTTAATGCATTTTAGCTTCATGAATA
TTCAGTGGGGAGTAGACTTAGCATCGAGTTGGACTAGGGTTCAGCGTACCCTAAAAGTCC
TAGAACTACGTGCCCACATAGGTTTATAAGTCCCCTCAGTTGGGCATCAAATTTAGTGAT
AATGCCACAGTTATACCTTTATACTCTTGACAAGGTATATTGGGTCCTCTTGATGGGGCT
AATACATTGGACTCCACGGTGAGATCAGGTGGTTTATGTCGTTTGATAATATATCCCATA
GTCAGACTCTTAGTGCATTTGACCAGGTTTTCAGTATATAATTCAGCATTTAGTTCAACA
TGTTACTTTATGATTAGTACTTGGTCATTGCATTTAGTTGAGTTCTTTTCAGCTATACTT
TAGTACATATCTATATTTTTGTTTAGATTATATCATTGCTCAATTATGTATTGTTCAGCC
TATATACTTTATTCATAGTAGTATCTATATTCTGCATGCTCAGTACATTCCAAGTACTAC
CACATACTTGGCACTACATCGTTTCATGATGTAGGTTTAGGTACTCAACATCCAGATCAC
ACATAGATCGATTTTCTGTTTGCATTCAGTAGCTTCAGTGGTGAGTCCTCATATTTCGAG
GACAATAGACATGCTTTCATTTTTGTCTTTACTTTCAGTTTTCAATTTGTTAGAGTTAGG
TGGGGGCATGTCCCATCAACTCAACTCGGTAGAGGATTTTCACTCAAGTCAGTAGAGGCT
TTTCAGACATAATAGTAGATTCAGCGTGAGAGTTGTTAAGTGTTGTTTCAGTCGTCACTA
AAACTCAGATTTTATGCTATATTTACATTCAAACTAGTTGGGCTTGTTCCTCTTTAGATA
TCTATTGATTTAGCTTCCACATAGTTCATGTTTTACTTAGTTTATTTAAGTATGCTTATG
ATATGCCAGACTCAGGGTTAACTTGGGGTCACTCGTAATCCTAGGTCCTGTGTTACGTCA
AGGGGGTAGCCTTGGGGCGTGACACACTTGGTATCAGAGCATTAGGTTCAAGAATCCTAG
GGTGTCTGAAAGCCACACTAAGTAAAGTCCCTTTCATGAGTGTGAAACACGCTACACCAA
TGAGGGGGAGGCTATTAAGTGTTTTAAGAAAACTTCACCTCCTTTGCTATTCTTATCGTG
CGTGAGGTATGATTCAACTTCTCCTTCTTAATCCATCGTTATGCATTTTAGATCATGCCT
CCTCGTAGAGCTAACACATAGAATGCTAATGAACGCAATGCTAACACCGTTCCTCCAGTC
TCGAACATGAGGTTACAAATGTGGAATTTCAGAATGTGATCCAACTCTTGGCTCAGAATA
ATTAGCAGGCCACAACTCCTGCAAACACGAATGGTGGATTAACTGCATCTAGGGTTCGAG
ACTTTGTTCGGATAAATCCGCCTAAGTTTCTAAGGTCGCAGGTTGGTAAGGACCCACATA
AATTCTTTGATGAATTTAAGAAGATCCTAGAGGTGATGCAAGTGACTGGAAATGACGAGG
TGGAGCTGGCATCCTACCAACTTAAGGATGTGGCTCATATCCAGTTCACTTAGTGGAAAG
ACAACAGGGTGTGGATGCAGCTCCTATGACTTGGGATTGTTTTATTAGTGCTTTTCTGAA
CAGGTTCTTCCCAAGGGAGTTGAGAGAACCTAAGGCACAAAAGTTTATGAACTTGAAGCA
GGGTTCAATGTTGGTCCAAGAGTATAGGCTAAAGTTCACCCAGCTCTCCAGATATGCTAT
ACACATGGTTATCGATCCAAGGGCACAAATGAGTAAGTTCTTGTTTGGGGTGTCCAAGCT
AGTGAAGACTGAGTGTAAGAATGATATGGTTCTAGGGGATATGTATATCTTCATACTAAT
GACTCATGCTTATCAGGTTGATGGAGATAATCTTAGGGAAATGACTAAGGGTAATAAAAA
GGGTAGAACAGGAAATTATGAATACTCACAACAATAATCAAGCGGTGGGAATAGCTCACA
GTTCATGCTCTTAATTATGTGCATGATATTATGTGGTAGATTCGGGTCGAGTGATGATGC
CTACCAATACCTGTTTTGTACCGATACTATTCTCGTTATGCCACTTGGCGTAGTCTAGTT
GCAGGATTCAGTAAAGTTTATTACGTGAAGACGATGGTGATCTCTGGCAACTTCTACTTC
TTTTTTCTTATGATGAGAGTTGTGTCTTATTTCCTTTTATACATTGCACTCTCTTAGTAG
CTCTTACACCTATTTAGACTAGTTTCGTCAGAGGGTGTTTCAGGTAATTGTAAAAGAATG
ACTCATATATTCGAGCTTCATATTATTTAAAAATATTAAAAAGTTTTCTTAAGTTTATTT
AATTTCCACATTGTCTGATTTTAAAGTGGGGTGGTAAGGGTTCGCCTATATAGGTGTTAG
AGTAGGTGTCCGCACGGCCAAGTGAGTTGAGTCGTGACAAGGTGTCACAATATCAACAAT
GATAGATCAAATACGTAAAGTATTATGTGAGTACAAAGAGATCATTCCAAATGCACTCAA
AAAGATTTGTAGTTGTGGCAACACCGAAACATTTGGATGCAATAAGAAAAGTTAGAGATG
AGCTTCAACTAAATTTAAATTTTAACAAAAAGAAAACACAATAGAATCATATTTCTCTAA
CTTGTCTTATATATATTTGTACTTTTAATTAATTATTTAATTTATAATATTAATGGGACC
ATATATTTATATATGGGTTTTCTAAAAATAAATTATCTTATTATCTTATCGAAATTGGTG
GTGTTTTTACATTGGCCTAAGTTGAGACCAGAGAAAAATATTATCTTAGAGAAATTATTA
ATTTATCGTGTATTAATTTAGTGAGATTTTACTGTAATGTAGTTTATTTTTCCTTTATCT
TAGTGTCTGTGTTTTCGTGTATCAATACCAACATAATTTTGACTTTTACATCAACGAGAA
AAGTTTGTTTACTATATTTAAGTACATTTTATATCTTAGCATGATGCGTTATCATGTTCC
TCTTTAGCTACATTTTGTATCTTAAAACTTTAACATTATTTAAAAAAGAAAAGAAATTGG
TATTTAATAATATAAAATAATGTAAAAATATTTAATATATAGAAATTTAAAATCGAGATA
AAATATATATCTTTTTGTTGAAAGTTGAGATAAATTATTACTTATTCAATATTTTTACTT
ATTTGAAGAAACATAATTTTATTAATAACAGTGCGAGTACAATTTTGTTTCCTTTTGATT
CTCCTCTCCTAAATATTCACCATAATTCGATGAACTTTAATAGCATATTTCTTAAATGAA
ATGATTTGGATCGCTAAGGACATCGAACAATGGCTTTGAGAAAGCCAATATATGATTCCT
TGATCTCTTTATGTATATCTAAAAGTTTATAAAATTTTGAGACACTCTATCAAACTAACC
CTAAGTGAGTGTTGGTTGTAGTGTATTTAAAATTAGAAGCCCTTAAATAAATTTTGCAAG
TAGCCCCACATTGAAGAAGTCGTGTTACATTGATATTTCTCAGTTTCCCCCCTATAAATA
TATTAATTATCCTTCTCACATTTTTTGGAAGAACTCTAAACTATCATATGCATCACATGG
TAGACTTGGACAAAGCCTTGGGGGAATGTATTCACGAGTTTCACACAGGCCCTACTTACA
AACTATAAAAATTCAAACCAGATGTAAAGGAGTGTTATTAAAAAAAGAAAAAAAAATCTT
AATTAGATATGTATTTTATTAAATTAATTCTATTATCAATATATTAGAAATTTAAAATTT
GATTTCTATCAGTTTATATAGTTATTTAATATTGAAGATCGTATAATTTTTTTTGTAATA
AAACCTTTTTAATTTGATAAAATAAACAAATAAATAAAATAAAATATTTATTTTATATAA
GATCAATATATAAGTGAAGTGCATAGTAATAGATTATTACTAACTCAGTTTCATAAGTAT
TATCTCAATAAAAAAGATTGTATTAAAACAAGTGTTATTTTAGGAATTCAAAATAAAGTA
GTATTATTTTTCAATCATATCTTTATGTTTCACTTTTTAGTATTTTCTTTGTCTCATTTC
ATTTCATGTAATTTTTTTTAGTTCGTTCTAAAAAGAATGTCATGACTTTAATATAATTAA
AAAAAATTTAACTTTAAAATTTTTCATTTACCTTTGATGAAGTGATTTATAATCATACAA
ATATTTAGGAATTGGTGTAGATCACAAGTTTTAAAATTTTACTTTTTTCTTTGTTTAACA
TCATGTCAAGTTAAATGATGCCACATAAAATAAGACAGAGGAATCTAATAGCGGTGATTT
AGTAAATTATATATAATGATTATTAATTTTTTTAATAAATACGACATTTTTTTTTTGTTA
TAGTAACACTTATTTTGAAAGGAGGATTTTTTTTGGTTATAGTAGCACTAATTTTGAAAG
GGGGAGTCAAGTGGAGAGGGACATAGCTAGAAAAAAAAAATCATTCTTTACTGAGGTTGC
AAGAATGTTGGCACACTTTTCCTCCATCCAAATCTCCTGAAAGCTGCTCTTCACTTGTTT
GTTCCAAAATGGCGAGACTTAACAGGTAATCCCTTTGTTTATTCATCAGTCAACATGAAT
CCAAGGTAAAGTTTGAACCTTTTGCCCCCAACTCATTTCTTTATTTTATTAATTAGTTGT
GTGTAGCTTGTATGACTATAGTGGTTGACTGGTTACTTTATTGAACTCTCTAGAATAATA
TATTTTAATATTGATTACATTGTTTAAGCTTGTGTTTTGGGTGATTTTTATTCTTTCTTA
ATTGGGAATCAAATCATATTGAAACAAGTGCTAGGTTCAGAAAATATTGTACTTTTCTGT
TTTGGTTTATGGGGTTGAGGTTTTCTAATTAGGACAACTGCTGTGCTGATAGTAATGGGG
TATTTAATTTCAGATTCTTGCTCTGAGGCTCGTATTGGAACTCCTTGTTTTGCCAATTTC
TTATCTTTTGAGGATTCTTGCATGAAATCTTGAATTTTTATCTTCAAGATTTGGGATTTA
AGCTCCATTTTTATGTTGCATTTGTTGACAGGAGCTTTTTTTTGGGGGAGAAACTGTGAG
GTGAGGTAATCCTCAGTCATTTGTTGATAGACGCGGAGTTAGGATTTTGAGTTTATGAGT
TTAGATTCTACAAAAAGCAAATTACTGGTTCTTGATAAGTGGATTTTTTTTCAACACAAA
TACAAAATCTGGGCCAAAGTTACGCGGTAGGCTAGCTCAAGCCGTGCTTGCTGGAAGGTA
GCGATGGATTCCCAAGTGAAGAGGAGAGTGTTTCTCTTATTGGTTTCATGTATATGGGTG
CCTATGGCGGTTCTTGGTGGGTCTGAGAATGTCACTGTCTCTTCCTTGTCTAGGCCAAAA
GTGGTGAAGTTTGGAGCTTTATTCACAGTAAATTCAGTGATCGGAAGTTCTGTAATGCCA
GCCATTTTAGCTGCAGTTGATGATGTTAATGCTGATTCTACAGTACTTAGTGGGACCAAA
TTGGATGTCATAACACAGGATACAAATTGCAGTGGATTCATAGGCACTATTGATGGTAAA
GGCTTTTTCTCCACCATAATTTTCTTGTCTGTATTAAAGCTACTTAATTCTCAGTAGTGC
TGGTGTCTAGACACATGATATCGTATAGTCAATTTCTTTTACTTCCAGTATTATTAACAA
ATGCGGTGTTCCCCATTTTATGTATAAATTTGAGACTAAGATGTGCTCATTCAATCCAAT
TCCCTTGCTTGATCATATATAAGGGGGTGATGGTATTTCTTTTCTTCTGCTTCCTTAATT
TTAATACATTGTGGGCGTGGTGGCACCGGGGAGAAGGGTGCAATGGAATGTTTCGAGACT
TTTTTGAGAAGTGTAAACTATCACGAATGGATTTAGACCAGAAATGGGACCTTGAAGCAA
TACGTACTTCCTCTATTGGAAATGCAGAAGCTAAGTTTAGTTCATGCCTTCATGGCCTGT
TTCAGAATTTTGTAATAGTTCAATGTTTTGATAAATGATTGTTTATAGACGTAAACCTTT
GTCAAAACCATAACCGAAGCTGGTGTTCCTGTCACATTTAGGTTTTTTGCATTAACTTTA
TTTATCTATTGCTTTTATTCCTGTATCCCTCTTAATATTTAACACACATACTTCCTTTGC
AGCTTTGCAGCTGATGGAGAAAGAAGTTGTTGTTGCGGTGGGTCCGCAATCCTCTGGAAT
AGCACATGTCATTTCTCATGTAGTGAATGAACTTCGTGTCCCGCTTTTGTCTTTTGCAAC
TGATCCTACTCTTTCCTCTCTTCAGTACCAATATTTTCTTAGAGCTGTCACAAATGATTA
CTTCCAGATGTATGCTATTGCTGATCTGGTTGATTATTATGGATGGAAGGAGGTTATAGC
CATATTTGTTGATGATGACAACGGTAGAAATGGGATATCGGTGTTGGGTGATGCCCTTGC
AAAGAAGCGGGCCAAGATCTCTTATAAAGCAGCCTTTTCTCCTGGAGCTACTATGAGTGA
TATCGATGACTTGTTAGTCAGTGTGAACCTTATGGAGGCACGAGTTTATATTGTTCATGT
AAATCCTGATACTGGACTGTCCTTTTTTTCGAAGGCAAAGAAATTGGGAATGATGAGCAG
TGGTTATGTTTGGATTGCTACTGATTGGCTTCCATCTGTTTTGGATTCATCAGATTCTAA
TAAAGATACTATGGACGTACTACAAGGGGTTGTCGCGCTTCGCCATCACACTCCAGATTC
TGATAAGAAAAAGACATTTGCATCTCGATGGAAAAACTTGAAGAGTATACAAACTTCAAG
GTTTAATTCTTATGCACTCTATGCTTACGATACAGTTTGGTTGGTTGCCCGTGCACTTGA
CCTTTTCTTCAAGAATGGTGGAAATGTCACTTTCTCTGATGACCCTAGTTTGCGTGATAC
CAATGGAAGTGCTCTGAAGTTGTCATCCCTCCGAGTTTTTGACCAAGGACAGAAACTACT
CCAGATACTTGTTGGCATGAACTTCACAGGTCTAACTGGTCAGATTCAGTTTGATCCTCA
GAAGGATTTGATTCATCCAGCATATGATGTTCTTAATGTAGTTGGAACTGGATTACGCAC
TATAGGTTACTGGTCAAACTATTCTGGTCTCTCTGTTATAACTCCTAAGGTTTTATACAC
AAAGCCTGCTAACACTTCAACCAGTAACCAACATCTATATAATGCTATATGGCCTGGAGA
AACTATAAAACGACCTCGAGGATGGGTGTTCCCCAATAATGGAAAGCCCCTGAGAATTGC
CGTTCCTTTCCGTGTCACTTTTGAAGAGTTTGTGAAGAAAGATAAAGGATCTGCCGGGGT
GAAAGGATATTGTATTGATGTTTTTGAGGCTGCAATAGACTTGTTGGCTTACCCTGTCCC
TCATGTCTACATTTTATACGGAGATGGAAAAAGAAACCCGTCGTTCAACAGCATAGTGAA
TGATGTTGCACAAAATGTGAGTACTTACAGCTACATTCAACAACCTAGTATTTATGACAA
AAGTACTCTAACCAAGCCAGTGACCAGTCTGACTATATCTACTCAGCTTCAGTATCTATG
CATCACGATTTTCCGTGATGGAAACACTAACTAATTAGGAAATAAGGTGATTCCTTTTTT
ATATATATGAAATGTGATAGAGACCCTTGATGCTGATTAGAAGTATCACAATTCTATATA
GGGTAAGTGAAATATGCATGACCATAAGTGGATTTTATACTAATGTGGATTTGTCGAGGA
TTTACGGATGCATAACTCAAATGTTTGGTTCAGTGTGATATAAACTGATATCTTTGTGAC
TGTTGATAACGCGATATGACCAGTAAGTTGAAGAAATATGTAATTGAACTGAATAGGTTG
GTCAGCAGCAATTGTCTATACATTCAGTTTATTGAGTAAAGTCGTTTGATAAAATTTCTT
AAATATTGGTTGGGAGGAATGTCCAAGAAAATTTAGTTTCTTTTCTGTACACCGTAATGA
TGTAACATTCTATCTCTGCCTTCAAGTAAGAACAGTTGTGTATGCATAAAATAATGAGAA
TATTTCTTAGAGCACTTATCAGGGTACATTTGTTTGTTAGAAATATGATGCAGCTGTTGG
AGATATTGCAATTACAACAAATCGCACAAGGATTGTGGACTTCACACAGCCTTATATGGA
ATCTGGACTCGTTGTAGTTGCTCCTGTCAAAGAGACCAAATCCAGTCCTTGGGCTTTCTT
TAGGCCATTTACAATTCAAATGTGGGGTGTAACTGGGGTATTCTTCCTCTTTGTTGGTTC
TGTTGTATGGATTCTTGAGCATCGGATGAATCCTGAATTCCGCGGTCCACCGAGGAAACA
ACTCATTACAGTGATCTGGTTAGTACTTCTTACTGCTACAACTTCTCGTGAAACGAGAAT
CAGTATGCTATTTAAGTGCAGGTTTTTCTTTAATGTTCTAGCATGAATCTAATTTTGACT
CTTTCCTTTGCACAATTTGAATTCTGATGGCACCATTAATGTTGAGAAGATCCTTTTTTT
AGTAAATCATTTTGCCTGTACACGTATATTATCCCTGGTACTAATATCCATTTTGTCTTT
CAGGTTTAGTTTCTCAACCATGTTTTTCGCGCACAGTAAGAATATCCTCCTTGAACTTTT
CTAGCAAGGTGCTATTATGATACTCAGTTCTTCCTTCGCACAGCTGACACTCTCCGTTGC
GAATGAATACAGGAGAGAACACATTGAGCACCTTGGGACGCTGTGTGCTGATCTTCTGGC
TCTTTGTGGTTTTAATCATCAATTCGAGCTATACAGCTAGCTTGACATCTATCTTTACAG
TGCAGAAGCTGTCTTCGGGAATTGCTGGAATTGACAGTTTAATCTCAAGCCCTGATCCTA
TAGGAGTCCAGGATGGGTCATTTGCATACAATTATCTCATTGATGAGCTACATGTTCCAA
AGTCACGGCTCCGAATAATAAAAAGCGAAGCTGAATATGTCAGCGCCCTCCAGCAAGGTC
CCAAAGGTGGTGGTGTTGCTGCCATTGTAGACGAGCTCCCTTATGTTGAGCTGTTTTTGT
CTAATACCAAATGCATATTCAGGACTGTAGGACAGGAGTTCACAAAGAGCGGATGGGGCT
TTGTAAGTATTTCCTTTTGCTTTTGATATGATGAGCTGACAGTTCGCCATAAAACTATAT
TTATGACTTACAAATGGTCTAAATCGCCTTCATCCTCAACCCCAATGAGAGGAATAAAGA
GAACTCAGTCCAAAATTGGAATAGAAAAAATGGAAACTACAACATACTTCCTCTATTTCA
ATTTGTTCGTCTTACTTTTCTTTTTGGCCATTTCAAAAAGAATGTCTCCTTCCTTTTTGG
CAACTCTTTAGTTCTGACTTTCCATATGACATGTTAAATACCACAAGATTAAAGAGCATT
TTGGTACATATTACATATCTTTAGCTTAAGACCACAAGATTCAAAAGTTTTCTTTACTTT
CTTAAACTTTGTGTCAAATCAAAACCAGACAAACAAATTGAAACGGAGGGAGTATTATGT
TTATCTCCTTGTGATGATGCACAGGCAATCTGGTCTACTCAAAGATTGATCTTAACTGTC
TTTGGTCAGGCATTTCAAAGGGACTCTCCTCTGGCTATTGATTTGTCAACTGCTATCCTT
CAACTATCAGAAAATGGTGAATTACAAAGGATCCATGACAAATGGCTATCTAACAAAGAA
TGCTCTTCACAAAACAACCAAGTTGACGACACTCGCCTTTCTCTCAGTAGCTTCTGGGGC
CTTTATGTGATCTGTGGTGGTGCTTGTGCCGTTGCTCTTGTAGTGTTTATCTGCAAGGTT
TACTGTCAATTCCTCAGGTATGACCCCGAGACAGAGGAGCCAGAGATCAGTGAACCTGAA
TCTGCAAGGTCTAGTAGACGTTCCCTACAGTCACGTAGCTTCAAGGACTTGATGGGCTTT
GTTGATAAAAGAGAAGCTGAGATAAAAGATATGCTCAAACGTAAGAACAGTGACAACAAG
AAACAGATAAGTCATAGCTCAGATGTGCAACAGAACTCTCCTGTTTAAAATGTTGTTGGG
TTGATGTTCTTTTGTTCAATGCATCAACCTATATATGTATATGACATTTATAATTCCTAT
TTTATGTAACTTATTTGTCATAAAAACTTAGGTAGATTAGAATGAAAAATGTCTTTGTAG
GCTATTTAGTAGGAATAAACTAAATAATACATGTGATCTAGTGGTCAATGAAGTGGCAGT
GAATCTAAGGTTTTAGGTTCAAAATTTAGCGGAGACAAAAAAACAGAAGGTGATTCTTTC
CATCTGTCCTAACCTTGGTGGACAGAGTTACTTGATACCTGTTACTGGTGGAAGGTGACA
AATATCCCGTGGAAGTGATGAAAGCTGGTCCGGACACCACGGTGATAAAAAAAATAAAAA
ACTGGCTATATTATATTGTATAAATGATGAAATAGGGGGACAATTGTATTCAAAGTTTAA
TCATTTGTTTTCCTTCTTTGGGTATTATTGTTTTTTTGGTAAATAAATTTAATAAATTCC
ATTTCTTTTTCCCTTCTGTCCTATTATTTGTGGAAAGAGAATGATTTGTTCATCTTAGTT
CACCAGAACTTAGGATTGATGTTCAACTTAAAATAAGTAGAAAGAGGTTTAAATAAAGCA
GATTGAAATATAGATGAAGTGTGTCTTTAGTTATTCTTCTTGGTTTGTTACTATTTCCTC
CGTTTACTTTTAATGGTCATGATTTTTTTTCTAGAGCCAAACTATAAGAACTTTGACTAA
TATTTATGATGTATTTTTCCATCATATTGATATGCAAAAAATTGCAATTTATAGTATTTT
TCATTTAGTTTTTGAATATCTATTTTTTGTTTTGTTTAAAATATCGAATTAATGTAGTTT
AATTTAACTTTGACAATAAATTAAATTAATTTTTGAAAAGCGCAATATGATAATTAAAAT
GGACGGAGAGAGTACTTAATAGAAGAAGTTTTAAGTTTTTGACCATAAATTGTCACTTTT
TTTTTTTAATGATAGGAATAGAAAGAGACTCGAGTCTAGTTATAAGTAAACGAGGATTTA
CAAGAATAAGTACCCCTAATTACTGTCATGGGCTCATGGCTTAAGATGTATAAGAATAAT
TGTGAATAGGGTGTATAATTATATCAGTTATACATATATTAGTTATATATAGGTTGAAAT
CATTACTAAATACTCTCTCCGTCCACAATTGTTTGGCAGGTATACTAAAAATAGATGTCC
AAGATTAATTGTCAATTTAAACAAGCAAGAAATAATTAGTCAATTTTTTCCAATTCTGCC
CTTAATGATAGTGTAGTTCAATTGAAAAGCTAAGTGAACTTTTGGTATTCTTGGTATAGT
AGAGTTATATTAGTCAAATTACACCTTGTATTAAATTTTCCTTGAGGAATGTGCATGACC
TTACCCTGACAATCAATTGTGGACGGAGGGAGTAGAAAATTAAATAGTAAGAATTAATAT
CAAAACTAATTAATGATACATTCTATCGAATAATCTTTAAAAATTGTGACAAATAGCAAG
TACTTATTCATTCTTATCTAATGATGTCAGAATCATCTTTGATTAGGAGCACTTGATCTC
AAAAATGAAATCATCTGACACGAATCCAAAGTAATCAAACTCGAAAGTGATAACAACCAT
TGAGAAATCCACTCATTCCCAAGAATTTCTCATGGAGTCAACAACACTAACATTGAGAGA
TTTACTCATTCCCAAGAATTACCCACGGATTCAACACGTAACTCTCCAAATATAAAAGCA
AACCTAAAACTCACTTTTCTTCCCACCGTCCCTTCCTTGACACGGTCCAAAAAACACCCC
TTTACCTAATTCCAAGACAAAATCCTACCTTTTGAATCATCACCATCACCATCACCATCA
CCATCACCACCACCAATTGACATATAATGTCTTCTTCTCCGGCCACCATCCCCGCCTCCG
CCAATGTTTTTTCTAGTAGTTTAGCCAACAACGATTCCATGGAGGATTTAGTTGCTTTAA
AAATTAGTCTCTTGGGTGATTATCATATTGGAAAGACAAGTTTTTTGGTTAGTATAAATA
ATTACTAGAAATTTTCTTTCCATGCATACAATATTATCATATTATCCACCTCGCAGAGAC
AGATTCAAAATTTAAATACAAATAGATAACATGCCAAGTTACAGAGGCAGATTCAAAATT
TAAATGCAACAAATAACATAACAAGCCGGACCTAAAACAAGGCAAAAAACAATTATTATT
TGTTATACATAAACCAATTAATTCTCTTGTATGAATTTTTGACTCCGCCATGCCACCCAT
GCACCTCTTAATTCATATGCATATTTTAGTTAGAACCCTATATTTTTTTCTTCTAATTTT
CTAGATACATCAAAAATAACAATAACATACCTAGCGAAATCTCATAATTTTCTAGATACA
TGTGTATTTTTATAATTCAAGTTTAATTAATCATGAACTTTGTCATTTTAGTGTGTGTGT
GTTTTTTTTTTTTTGTAGACAAAGTATGTAGGAAAGGAGAAAGGGGAAGAAGGTTTTTCA
ACAACAGGGTTAAACCATATGGACAAAACTCTCTGTGTTAGTGGCGCTAGAATTTCCTAT
AACATTTGGGAAGTCGAAGGTATATTCTTTCCTCCATCCATTCATCCAGATTCGACTCAT
TTTTCTTCTTTTTTACGTGGATTGTCCGAAAAATCTCATCAATTTTTGGCATGCAAATAA
AATTTAATAAAATCTACATATATATATTATTATTATTTTTTTGGCATTCTAAAGATATAA
TTATGTGAACATATTTTTTTCTAAAATTATGTTTATGATATTGCAGGTGACGTTTCTCAT
ATTCCAGTAGCTTGTAAAGACTCTGTAGCAATGTTGTTTATGTTTGATCTCACAAGTCGT
TGTACATTAAATAGGTATTTATAATTTATAATTTTTTTTTTTGCTAACATGAAAATAGTG
GATCATCGTTGTGATTATTGACGACAAAGATGATTTAAGATCAAATTATTAACTGATGAG
GATATTTTTGTTCAATTTCACATAGTTTAAGGACATTTTTGACTATTTTTCGTATCTTGA
TCAATAACAGTGTAATTAGCTGGTATCAACAAGCAAGAAAATGGAATCAAGTAAGAAGAT
TAAAACTTTTCATTTTATTTTTTCCTTTTTCTAGATGAAATATTAAATAATATGTTAATG
TGACTTTATTATTAATTAATTTAATTTTGATTTTCAGACGGCAATTCCAGTTCTAATAGG
AACAAAGTTTGATGATTTTGCTCAATTACCATTACATGTGCAATGGACAATCGCTTTGCA
GGTATATTTTCTCATTTTTTGTGGCACCAATAAATGATAAACTGAGATGAAGCATAATAT
TTTCTCGATTTTAATTTAATTATCTGATTTTAGACTTGACACAGAGTTTAAGAAAGTAAA
TAATTTTTTTTTTTTTTGTGGTTTTAAACTAAATGTACATAGAATTTATCATCGAATATT
TGGTATAATAACATATCATATGGAAAGTTAGAATAAAAGAATTATAAAAGAATTATATAT
ATTATTTGAAATAGAGTAAAAAAAAGTAGGGCAAACAAATTGAAATGAAGAACATAATTC
ATTTGCTAACATGAATTGACAATTTTTAACATATAAAGAGATAAACCTATTATCTTTTTT
CATATTTTATCCTTAATATTAATTACTTAATTATTCTCCAAAATTATTTTTCAAGACTTA
AGACTATATATCATATAATATGAATATCATGATAAAATCTTCATATTAATCATTGTTTTC
CAAAGGATCTGCAAAGTCCAAAGTAGACAATTAAAAAAAATTAAAGAAGCAACTACTTTT
ACTTTTACTATAAAGATTTATTTGTACTATCTTGAACATGACTTAATTTTGTTTGAACAG
GCAAGAGCATATGCTAAGGCACTAAATGCAACTTTATTCTTCTCAAGTTCAGCTTACAAC
ATAAATGTTAACAAGATCTTCAAGTTCATCACAGCCAAAATCTTCAACTTACCATGGACA
TTGGAACGTAACCTCACCATTGGAGAACCCATTATAGACTACTAGAATACAAATGACTCA
CATAGACAATCGATCACTGGATCTTGTTACTTTTACTACAACAAGCTAGTGAAATTTCGG
GTTTTCTTGATTATGACTCATTATGTAAAATACACAAATTTGTGGAATGGAAAACACATT
TTTTTCTTGTTTTCTTTTTGACTTTGTAATTTGTAGAGTGTCGGTTCATTGATTATTCGT
GATTTTACGTAGTTCCTTTTTTATCCTCTCAAACGTCTTAATATACTTGTTATACAGTTT
GTAATATTGAAATAGCTATTTAAGGTACCACCATTAAGATAATTTAGTAAAAGGTGTTAC
AAGGGGACATGTTTGTTTTACAAAAGGATTGTCACCTTTTTAAACAAGTGCAATTTCAAT
TGCTTATGTTCGTTATTAATGGAGATGTCAATTGGTACATATTTTTCACTTTTAATTCGA
TTGATAATAAGCTTGTTGTATTCTAAAGGAGTGCAATTTCACTTTTTTTTTCCTTCTTTT
CGTCTATTTCATATTTGAACAAAAATTAACTTTCTTGAATATTTATCGTGTGCCTGAAAT
CAGGGAGAATTTAATTTTTGCAAATTAGTTGTCCAAGAAAGACTTTGAAATTATTATAGA
ATTTGATAGTGTTATTATTTCTAAAAATTCTATATTTGTTGTTAAAAGAATACTATATAT
TGTTAAGGTTTTTTTCAAGATGAGTATTAATAGTATTAAGGGTTTGTGTATTTTTGAGTC
AAATCTTATGTCATGACATACTAGATTATGACATTTAATTTAAATTTTGATTCTATGAAA
TTTATGTCAAGAATTGGATATTTAGAATGCAATTAAGAACAATTAAATAAGTGTGAAATT
TGCATTCAAGCAAAAATGACAAATAAATCATTTTTACTGTTAAAGGAAATTCACAATTGC
TTGAACTTATATATATACTAGTTTTTTGATACGTGTGTTACACATGATTACCAGTTCAGA
AAATATATGTTATAGTAAATAGTATTGCTTATTTAAGCGAAGATTTGAATAATAAATTTA
GCATTAATGAAAATATTTTTCTCATAAAAGTTAACTATATTAAATAAATAAGTAACAATT
AAACTAATACAAACTTCAACTGGGTTATTACAAGTCATATGAATTTTTCTTCGTCTAAAA
TACTGAAATATTAAGAAATAGTAAATAAGTAAAACAAAAGGGCAATTTTTATATAGTAAT
ACCTATTTTGAAGCAAAATTTCTGACAATCTAAATCACATAAGTATCATTGATAAATAAA
GCCATTCTTTTGTCTTGAGCATCAAAAAATAAATCATGACAATTCTCTAAATTTTGAAAA
AATATATTCATAAGCATATATCTACTTCACAAGAGAAGTCGTTAACAAAAACAAATGAAT
TTAGACTATGATGTGAGGCAAAAATACATATTTTTAATCATTATTTGTCTCACATTTAGG
AGTCGTTTGGTAGGGAGTATTAGGAGAACTATTCCTTGTATTATGTGTGGTATTATGTAG
TACTATGTTTGGTAGGAATTTTGGGGCTATGTATAACTAATTCATGGATTAGTTATACAC
CCTCCATGGTATTATAGGGTGTATATAGGGGTGTACATGGCCGGGTTGGTTCGGGTTTTT
CAAATATCAAACCAAACCATTTGTGTCGGATTTTTAAATTTCTAAACCAAACCAAACCAA
TAAAACTCGGGGTTTTCAACCTCGGATTTTTTTGGGTTTTTCGGTTTTTCGGGTTTTTCC
GGTAAAGTATTCATACAAACATATAATTGACTTGTACTTCAAATATTTCTTTAGTCCTAC
CAAAATACAACTATGTAAGATGTTTCTTAAAAATATAACACAATATGATATGATTAATGA
CACTAAAGTATCCAACAAAAATAATAATAATGAAATCGCGTAAAACAAATATTGCAAATT
AACAAGTCATAATGAAAATGATCATAATTTAAAAGTACTAAATCATGCTAAAATTAAGTT
TAGTAAGTATTAGTTACATGACTAAATATTAAAGGAAATTAAAATTAGATTATGTATTTT
AATTGTCTAAACCAATGTAAAACTAAAGAACAAATATTCAATATTATTGTCATTCTTAGT
GTTGAATTGATTTTATTTTTGCATCAGTATTAATTTGATTTTGATTTAAGCTTTATTATA
ATTACCAACATCCGTGGACTATAATCTTAATTGGCCCATTCATAATTCTAAGTTTCAAAC
TTGAAATAATATATTAAAAGATAAAAACTATGAAAAAGTATAAGAAATATTTAAAAATTA
TATCAAAGTAAATATTTTTATGTATAAAATAAAATTTTAAAATTATATATATAATGTCGG
GTTGGTTTGGTCTCGGGTTGGTTTTTTTAAGTTAAAACCAAACCAACCCAAATATAGTTG
GGTTTTTTTTCCAAAACCAAACCAAGTCAAACCAAACCACTAGTCGGGTTTTTTTCTCGG
GTTGACTCGGTTTGCGGTTTGGTTCGGTTTTCGGTTTGGTTTTGTACACCCCTAGGTGTA
TAACTAATACCTTCCATTTGGTGGTATTAGTAATACATGGATGGATCTAATACCATGGGA
TTAATATATGTAAAGACAAAAATACCCCTCAAATCCTTTCATTTTGTTTATTTTCTTGAT
TTTATATTTGTACTAATAAATTTATTTAAATCGATTAGCTTACAAACTTTATTATTTAAA
TAGAGTTATTTGTAGCTAAAATATGAGTTATTTAATCTAATTATTATTAATATAAAATAT
TATAATCGGACTAATATGCTAATGTTGATGTATGAATTTAAGAGTTATTTTTGCTATTTA
AAAACATCTTGAGTATAAAAATAGTTCAATTTATTTTGCTATTTTTTTAGGGAAAGAGTT
TGAAAAATACTTCAACTTTGGCCGAAATTGATGTTACGATACCAAACTTTATGGATGACC
TTTTACCCCCTGCACTATTTAATAGTGTATTTTAAAGGNNNNNNNNNNNNNNNNNNNNNN
NNNNNNNNNNNNNNNNNNNNNNNNNNNNNNNNNNNNNNNNNNNNNNNNNNTACCTTTAAA
ATACACTATTAAATAGTACAGGGGTAAAAGGTCATTTCCAAAGTTTGGTATCGTAATAGC
AATTTCAACCAAAGTTGGAGTATTTTTCAGACCCTTTTCCTTTTTTATTTTATTTTATTT
ATGATAAAGAGTAATTTTGTATGATAAAAGTCCTAAGTTGAATGATTTTATTGATATAAA
ACAATGTTCAATACCGTTTTTCTATAAATTCTTATAGTTGTGTGACCTTTTGAGATATTA
ACTTCAATTTATTAAGATGACAAATATTTACCCTCAAATAATTTAAGTGAGAAAATAGTA
AACATGGTGATAAAATTTTCCTTCTCTTAGCTAGTTAAAAGGCTATAAAAAAATAATATT
GCTCGTCAATTATTTACTTGACCCAATTACATGAAATTAAAAATCTCATAATAACTCAAG
GGTATAATTGGAAAGAAGTTTTTTGTATAGTTTTAAACCCCACACAAAATTAGGTAGGAA
GCAACGAATCAAACACTTGATAAAAATAATCCCTGCATTACTAATCCAAGCATTACTAAT
CCCTGCACTATTGATCTTTGTACCAAACGGCCCCTTAGTATTTATATTTGTCCTTTTTGA
GCATGGATTTTATGAATTGTGCTTAATAGTGTATTTTATTTGTAGAATTAAATTGATGGA
AACATACAAAAGTTTGGAGCTAAAAAAAATTAAAGATGAAAGATTGAAGAAGGAAATCAA
ACATACAGCTTAATGGATTAAATGAAATATAATAATATATATAAAGAATTGCATGATGCT
GCGTATGGCAAAGAAAATTACTGCCACGTGGCAACAAGGGAAGAGAAGAGTACAAATTGA
AGTCGGCTACAACAAACGAGTTTCAAACGAAATCCAATTTCGTTTGGTTTTGGATTCCCA
ATTAGTTTTGGATTCAATTATTTTATTCTGGGTTTCCTACATCTATAAATAATCCATAAG
AATAATTATTAAGGGAAAAGGATACAATGTAGAAATTAACTTTTGATTTAGAGTTTCATC
TTTTCTTCTCTTTTATTTATTTTACATCTTTTCTTTGAATGATTGGTTGTAATTGCTCTA
TGTCTATGTGGAGTTAAACTTCTCATTCTTGGATTATATTTACTTACAATATGATTGTTT
AGCGATTTTAATTCGGCATGATTTGTTTATCATATTGGTTATTCTTATATTCTTGTGATT
ACTATTTTGATGTTTGATCACCATTAGAATAAATTTATTGTCTTCTTTTGAACTCGGGAG
AGGAATAGAGGGATATAACGTGGAATATAAGGAGCATGATCTTTTCTTGCATGTCACGTG
AATTGATTTGTGTCTAGGATAGGGATATACCTAGGTGCCTTGCTTGACTCAAATACGGGA
AGACAACTTAATGCTCCATAGTTAGTTCAGTCTATCCCCGCTCAACGATTGCGTTAGACT
GTCAATTGTGGTAGACGGTTAGAGGTCGGGAGATCATGACTATATTATAAACCCCGTGAA
TCAATAACTAGATAATCAAATAAGTTGATGAAATTGATGTTAAACATGATTGTTAGTTTA
ATCATAATCTTAGATCGATTCATTCATTGATTATGTAAACATCTATCTTTTCTTAGTTAA
TTGTTTTTTAGTTATTTTATCTTTATTTTTAGTTTAATTAATATATATTCATCTTCTGAA
ATCCTCCCTTAAATAAACAATTAGAATTAGTAGAATTTAGTAAATAGTTAATTGACAAGT
CCTTTGGGTTCGATAATTCGGTTCTTTTATGAGCCACTATATTATTTGTGCAACCGCGTA
CACTTGCATGTGCAATTGGGAGCGACAAGTTTTTGGTGCCGCTGCTGGGGACTTCAAAAT
TAATTGTTTTTCTAGGTTAAACTTTTTTTTTCATTTATTTAAGATTTTATAAAAAAAAAA
AACTCCTTATTTTATTTTATTACTGTCAATTTTTTTTTCTTTTGATCTTGTCTTTGAAGA
TTAAGGGAAGTCTGAGTACCCAAAAGTTTGAAGTGAAGGAACGCGTTTGAGCTTAAGTGT
GGGGTGCGTACGACCCTTGATGAAAATTAAGAGAACATGCTACTAGCTAGGCCTAAAGGC
CTTAGGGAGTTTTTCCAACCCTTGTTTTAAATTTTATTTGATGCTTTGGGACATAACATC
TATTTAATTGTGGGGTGGAGGAATGAATTCCTAGTTTTTACTGTTTTATTGAGTCTTTTC
TTTTTTTAGGATGAGTTCTTTGTGCTTTTGTTTTCGGTTCTTTTCCTGAGGATAGTCCAT
TTGAACCGAGTCTCTTTTATTTATTTTTTAGGAATAAGTTTGTTTTATTTATTTTTTTTA
GAGAAAAGAAAAGACCCTTTTGAGTGGTGTGATACTTACTATTTAGGCATAATTTTTGAG
TAGTAATTTCTTGTGAATGCTTGATCGATAATTTTTTTTTGCAGACTCTTTGACAGCTAA
GTTCATGATTGTGACTTTGTATATAAATTATTTTATTTTGTAGTTTGTTATGATCTTGTC
TCTCTTAGAAGTGGAATTGATCTATCTTGATTGATACTTGTGCCATGTGTGGTGATATTT
TGCTTATTCCATGTTTTGCATCTTAGTCTAGAACTTGCCCTGCATGTTATTGAAGCGAAA
TAAAAAGTGTTGCTTTGTTTAGGAGATGATAATAGGCTTTCTTTGATTTGTCTGATAAAT
TTTAATATTTTCAGATATTTTATCACTAGTTAACCCTTTTGATCCTATAGCCTTTTGTTG
GTAGCCATATTTTGCCCTTAACTCTTTTGTTGAATCCCTAATTTTTGCACCTTGCTTCCT
TGAGCAGTATAACATAGACTTATTCTAATTGTTAATTCTGAAGAAAAAGGGATGGTTGAG
TTGAAAAAGTAATCATTAATGATAGCTACAAAGTGTGTAAAAAGCCCTCTTTGAAAGAAT
GTGACATGAAAAATAAAAAGAAGAGAAGAACAAAAGAATGTGACATGAACAAAAGAAGTT
ACCTTGTTGATGGCCCTGGTCCTTCCAAGGACATCGTGCACCTTAACACATGTAAAATAC
GTAAGTTGAGGATGACTATTATGAAGGAAAACTTAAAAAAATAATGATTGAAGCATTCTT
GAGATGATGAGAATTACTTGTAAAATAATTATTGAAGAAAGGGCTGAAAATAAAGAGAAG
AAAATAATGAGTGATGAAGTCTAAAATTGCAAAGTGCTTAAGGAAATGTAAGTCACTATT
ATATAGTTTTCCTACCTGTCCCCTAGCCTACATTACAACCCGTTAAAGTCCTATTTGATT
CTATTCAAGCATGCTTAATTAGTGGAGATGTACATAATGGGCAAGCCTATGGTTCTTTGT
GCATACATTTGAATTTTATTTCTGAGTGTGAGTTGCTCTTTGATGTTAAGTCCTTAATTT
ATATTCAATGTTTTGAATTGAGTGTGTGGACTATTTTTTCATGTAAGAGCACTTGTTTCA
TGATAGATAAGTGATTTTATTAGCTTTCTTTGATGAGAGTGAGAGAGCAAGTTTAAATTT
GTTGAGTTTAGAGTCCTTCCTTGAGGTTATGAGGTTAGAGGTTTGTTGTTTATTTGTATA
TCTTGCATAATGATTGAGAAGTGTACTTGATGTCTTGAAATTTGTATATAGCCTAACTGT
TTGTAGCAATGATTTTTTGAGATGAGCTTTAATGTTTGCTCGAGGACGAACAAAAGTTTA
AGTGTGGGGTGTTGATGTGAGGCCAAAATATATATTTTTAATCATTATTTGCCTCACATT
TAGTATTTATATTTGTCCTTTTTGAGCATGAATTTTATGAATTGTGCTTAATAGTGTATT
TTATTTGTAGGATTAAATTGATGAAAAAATAAAGAAGTTTGGAGCTAAAAAGAATTAAGG
ATGAAAGATTGAAGAAGGATATCAAGCAGACAACTTAATGGATTAAGTGATATATAATAC
TCCTTCCGTTTCAAAAAGATTAGTCTGGTTTGACTTGGCACGAAGTTTAAGAAATTAAAG
AAGACTTTTGAATCTTGTGGTCCTAAATTAAAGTTATGTCAAATGTACAAAATTGCCCTT
AATCTTGTGATCTTAAACATGTCACGTGGAAAACAAAAAGTAAAGTGTTACCAAAAAAGG
AAATAGGTCATTTTTTTGAAACTGACTAAAAAAGAAAGGAGGTCATTCTTTGTGAAACGG
AGGGAGTAATATATATAAGAATTGCATGATGCTGCGAACTGCAAAGGAAATTACTGCCAC
GTGGCAACAAGGGAAGAGAAGAGTACAAATTGAAGTCGGCTACAACAAACGAGTTTCAAA
CGAAATCCAATTTCGTTTGGTTTTGGATTCCCAATTAGTTTTGGATTCAATTATTTTATT
CTGGGTTTCCTACATCTATAAATAATCCATAAGAATAATTATTAAGGGAAAAGGATACAA
TGTAGAAATTAACTTTTGATTTAGAGTTTCATCTTTTCTTCTCTTTTATTTATTTTACAT
CTTTTCTTTGAATGATTGGTTGTAATTTCTCTATGTCTATGTGGAGTTAAACTTCTCATT
CTTGGATTATATTTACTTACAATATGATTGTTTAGCGATTTTAATTCGGCATGATTTGTT
TATCATATTGGTTATTCTTATATTCTTGTGATTACTATTTTGATGTTTGATCACCATTAG
AATAAATTTATTGTCTTCTTTTGAACTCGGGAGAGGAATAGAGGGATATAACGTGGAATA
TAAGGAGCATGATCTTTTCTTGCATGTCACGTGAATTGATTTGTGTCTAGGATAGGGATA
TACCTAGGTGCCTTGCTTGACTCAAATACGGGAAGACAACTTAATGCTCCATAGTTAGTT
CAGTCTATCCCCGCTCAACGATTGCGTTAGACTGTCAATTGTGGTAGACGGTTAGAGGTC
GGGAGATCATGACTATATTATAAACCCCGTGAATCAATAACTAGATAATCAAATAAGTTG
ATGAAATTGATGTTAAACATGATTGTTAGTTTAATCATAATCTTAGATCGATTCATTCAT
TGATTATGTAAACATCTATCTTTTCTTAGTTAATTGATTTTTAGTTATTTTATCTTTATT
TTTAGTTTAGTTAATATATATTCATCTTCTGAAATCCTCCCTTAAAATAAATAATTAGAA
TTAGTATAATTTAGTAAATGGTTAATTGACAAGTCCTTTGGGTTCGATAATCCGGTTCTT
TTAAGAGCCACTATATTACTTGTGCGACCGCGTACACTTGCGTGTGCGATTGGGAGGAAC
AAGTTTTTGCAAAAACTTGTTGTGCCCAAATCGCACACGCAAGTGTACGTGGTCGTTCAA
GTATTTTAGTGGCTCTTATAAAGAGCCGAGTATCGTACCCATAGAGACTTACGATTAGAA
TAACTCGATTGTTCCAATAGTTTCAGCTAAACACAAGAGTTATCAAGATTTCATGAGTGA
TTTATTTTATAATGTAAAAGTTAAATAGAATTAAATAAGTGTGATTCAATTTCAAGGGTT
TCAAACAATGATTTGGTAAAGTCCAAGGCTGCAACTCTTACCAGGATCCATGCAATTATA
TTGTTTAAATAGATGTTAATCAACTATAGAATCAATGATCACAGGGTTAAATGTATGATT
ATGGTCTCCCGACCTCTAATCGCCTACGATAAATGACAACCTAACTACATCGTTGAGCGA
GGATAGGTTGGACCAATTACCGAGCATTACTATTTCTTCCTGTATAATGACCAAGCATGG
TTTCTAGGTATATCTCTATCCTAGATACAAATTAACCATAATTATGAAGAGAAAATCATG
CTCCCTATTCCCCACGTTCTATCCTCTTATTCCTATCTCGAGTTAAATTTAGACATTATG
TTTACTTCAATAGTGATCAGGCGCGAAATACGAAAAACAAGAACATAAGAAAGATTCATA
TGATAATCAATATTAACCCAATAAAAACTCAATATATTATAATCATCCTACAGCCACAAC
CCTAGAACTAGGGTATTTAGCTACTCATAACATGGTTTCGATCAAACAATGTTCAATTAT
CATAAAGAGATCAAAAGTAAAAGAGTTTAGGAAAGAACCCTAAAACATGATGAAATAGCT
CTCCAAGTCGTCGTTCATCAAAACCCAGAAAAAGAAGGTTTAATAAAATAAAATTTGAGC
CTATTTATAATAAAGTCGAAACGGCCAAATCTGGCCACCAGGGGCGCGACGCGTAGGCGT
GTCTGAGATCCAAACACTCTTCTCTGCGACGCGGTCACTTCACAGACCGTTCTGCTTCAA
AATGCTTTTTCACGAACAAAATAGAAATCCATCTCCGCGACGCGGAGAGGATACAGCTAC
ACCTTAAGCATTATTTTCTTTTCTTCCTTTTTGCTACTTTTCGGCTTGAATCTTTTTACA
CTTTCTGATGCCCATTTTAGTGCTCGTTTCTTCATTTAAGCTCACCTACACCACTAATCA
TATAGGTTAGTATCAATGAACTCAAATGACTCGATACGACTATAAACAAACACAAATTGA
ATTCAAACTTGGCTTAAATATGGGTGTTATTAGGTTCCTAGGCATATAAATACACCTAAG
ATCACTACCCTACACTTAGAGCTTTGTTCGTGCTCGAACAACTTACTAACTACTCCTAGA
CCTAGACTCTCTACTATGGTATTTGTGCATCCGCCACTTTCTTCCAAGGATGTCTAACCA
GTTAACACATGCATGATTTCATTCAGAATATGCATGACTCCTGTAATTGACTTGACAACT
TTTAGCAACCAATGCATTCAACAACATGTGCACCATTACATATCACATATCTTTCATACA
ACAAGTGCCCCTCACTCCAAAGAATAGTCCACACACTCAACTCAACAAATTGAATATAAT
TTAATGACTTTGCAAACAAGGTACACTCCCACTCAACAAAGGCATCATACATGCATGCAT
TGAGAACCATAAGTTTGCCCATTATGTACATCTCCACTAATGAAGTGTGTTATGCTCAAA
ATCAAATAGGACTTGTTCCGATTGTAATGTAGGCATGAGGTAAGGGAGGATACATTTAGA
TAAAATTAGTGACTTATACTCCCTAATGCACCTAGATTTAATTTCCTTCTTACATTCAGA
ACTATTTCTTTTCTTCAGCCCCATCTTTCTACATAGATTTCCACTAGTATTACCAACCTT
GCCTTTGTTTCTCCTTTGCCCCTTTATTTCTATAGCCTTTTTTTATTTTGACACTCAACA
ATAGCCACCCTTGACTTAGAGATTTCTCTCGAGTTAAGGTGCACATTGTCCTTGTGAGGA
TCAGGGCCATCATTAAGGTATTCTCCAAGTTAGCCACCTTCAACTTAGGCTCTTAACCTT
AGTCGAAGTGCACAATGTCCTAAGAACCAGGGCCTATCCTAGATTTAAACTTATGGGGCA
TCATTTTACTACCTCTTTTCTCTCTTCCCTACAGACTAAACATTTCCACCCTATTTACTT
TTTCCGCCATTTTCACTTATCCTCTTAACCTAGTGCATTAGGAATTTGGGATCAAAACTA
ACGGTATCAATAAAAGGGATTTGGCTTAATTACGTGGGTTAGAACAAAATCAAGGCTAAA
AGGCTCAATGGGGCTATACTAGGGATATTATTTCTGTAAAGGCTAATATTCATGACAATT
CAAAGAAAGCCTATTATCATCTTTTAAACAAAACACCACTTTTATTTCATTTCAATAACA
TGCCGGACAAGTTCTAGACTCAAATGCATTACATGGATACTACAAAAACTCATCGCTCAA
GGCACAAGTTCTACTCAAGAATGGATCAATCACAACGACACAATCAGTTTATGCACAAAG
TTCAATTTAAGCTTAAGTTGCAATCATTAAAGTCAAATACACAAGTTCAAATGCAAACAT
TCATATATCAAGTTTAAATTATGCTTTCAAACATTTTCCTTTCAGAGTTTCACGCTTCAG
CACATACCAACCTAAGACCCAATGACGAAATTGCCCTTACGACAGTCGTCATCCATCTAT
CATTGGGCAATGTGACTCAAATACGACTACTGACTCAATCCTAAAAAGACAAAATCTTTT
TGTATTTTGCACGGTTCAAAGGGACTTTCCTTGGCCAAAGAACCAAAAACAACCTCCAAG
GAACTCAAAATCCAACAAAAAAAATAAATACAAAGCAGACTCTAACAATGTTCAACAATA
AAAATATATACAGACCAGGTATGATTTTGATCCTCACCCCACACTTAAACATTAGCACTG
TCCCCAGTGCTTTACAAAAATCAGAATAATACAATTGGTAAGGTGAAAACACTCACTGAT
CAATCCTCCATAGCATCACCCCCTTCAGCCTCATCACCGGCCTGAGCGGGGTTTACCTCC
TCATCAGAATCAAACTCTACGTCCGAGCTAGTACGCAAGTGCTCCTCAACGATCGGAATG
TCATCATCGATCGGCTCACGAAACTCAGGACCAATGCCAAGTAGAGTCTTGGCGTGGGCA
TTCAGTGGATAACGCCTCTCAACGTCACCTAATTGTATGTCAGTGGAAGCCAGGCATCCA
TTCTGGTGGCGCAACATCTCGAGGCCATACATCCTAGCCATGATAAGCTCATCCCTCATA
TGGTGCTCTGCAGTGGTGAGAGTTGGTCCAAACATAGTGTCGGGCCCCTTTGTCCTTGTG
ATGTCCATGGGTGCTGCAAATAACGGTGCCATGTAATCCACATTATCTTTCGGAACACCT
GCAACACGACACATTCTGGTAATAAGGCCACCAAAAGCATACCTGTGCCCTTTATGAACC
CGGGCCTTTCGCATCGCCGATTTAAAGACAACCCCAATGTTCACCTCCGTGGCCGTCATC
AAGGCATATACCAAACAGACCCGGTCCCAGGTGATATTTGTGTAATGCAGTCCCGGTATC
AAATAGTGCTTCACAATCTTCAGCCAAACTTGTGCCTTTCTCAACATGTGAGCATAGGGA
AGATATTGGTGATATCTTTTCTCACTGTGCTTAGTCCATTGCACCATGGACTGAGGACCA
CACAGTGTATGTCGAATGGCCCGATATGGAGGGCGTATGTTCAGCCTTGTAAGCACTAGT
GGATCAGTGTCCTGTAGTGTACCTACTATATCATTGATACCCGCGGGACTGATAGATACA
TTAATGCCCCGTACAGTCCCAAAATGTGATCTCGCGTCCGGCGCCCAATTGGCATAAAAC
TCGTGTACCATGTGCAAGTTGCACTCTCCTGGCTCTGCAAAGATAAACTCCATATGTAAC
TCCCTGATCCGCCTCAATATCTGTGGGAACTCCCGAGCCAAGTTGTCCCTGTCAATGCAA
AGTCAGAGAAATAAGTAGCTTCGGTGTGCTTTATCCACCACGTTTTCCCTTATTTGGTAA
CAACTTTCACCCTGAATCGCCTGGTTTGGCCCCTGGGAACTGTAGGTGCGGGTGGGACAT
TACCTCCACTCCGGACACGCTTTCTCTGGCTAAAGGTTGCAACTTCCTTACCAGATCTTT
GAGTGCCTGACATGGTTACCTGCAATCACAATAAATTCAGCCCCAACAAACTACTCAACA
TTAAGAAACATAGGTGGTGTGCCAACACCACCCAACACTTATTTCAAAGCAGGCCTCAAC
TTAGGTACGCAGACTTCCCAAAAGTGAATGAAAACATGTCAACCTATTAATCACATTCAT
ACAACCATATAGGCGCCACATTATTAGCCAAAAACACTCAATCTCAACACGAAAATGGAA
ACCCACACAACCCTTTCACAAAGAAATAATCAGTTAGTGTTACTCAAGAATTCACACTAC
AACTATGTCCATGAATACACAATGTCTTTCATTCAACACCATCGACTGGTTATCTTACAC
TCACATGCAAACAATCATTCGCAACCAGATTCCACAAATAGCAATCTGAGGTAATTTCTA
CTCAGACTTCGAAATACCCAATACAATAACATGAATCACACGTCCTTACCCCACAAACAA
ACCCAAAAGTTTTACAAGATCTTGCTCATTCAATCTTCAGTTCAGAAATGACTATTTCTA
CTTAAGAGCACAAACTAAATATAGTCATCATGGTAGGAATGATTTTAGTACACCAGCAAC
AGCCTCAATAAACATAATAGTATGTTTAGACAAACCCTACTACCTTAACAATTCACAAAA
TATCGATCAAAGCACATTCTACTCAAGAATTTGAAAGTACCCATTTACAGTAGCGCCCAT
AGTAAAAAAAAACTCTACCAATCCTCCCCACAAATCCCACAAATGAACCATACATCAACA
CATACCGAAATGACCCTCTTTCGCTGAAAAGAATAGCAAAATACGTACCTTGGATGATGG
AGAAGAGGGAAATTGAGAGATAAAATGGCAAGTTGCCTCCGCGTTACGGATTGAAACTGG
AAAAATCATAAGTGAAGAGGGAGGGGAAAATCGGGGTTTGATGGGTGAAGTAATGGGGAA
TTTAGAATGAATTTGGGGATTAAAAGGGAATGAGTCGGGTGAATTCTGAAAGAAAACGGG
TAAAACCCGTATATTTTTAATGAAACTCGAATTTTTTTACATGGATGCGCAACGTGGAGA
GGACACAGAGTGTTCTGCCTCGCGTCAATAATTAAATTTCACGAAGTCAAAGTTGGAACA
CCCATCCGCTACGCGGCTTCTTTACGAAGCTGCCTTCTTTTTAACGTAACAATAACTTAC
CATCGAAATCAAATTTAGGGATCCTCCTCCGCGATGCGGGACGGTCACAGACAGTTCTGC
CTCACCTTGGAAAATTAATTCCAAGTGAGGAAAAATTCAACTTCCTCTCCGCGACGCGCC
CTGGGTGTCAAATCCGGATTCCTGCACATTTTAAGCTCAAAACCCATTAGTACAAACACG
ATGAGTTGCCTTCCATCTAGCGCCTTAGTGTTGATCGTGGTACGACTCATATTTTTGTAT
TTTTCTAGATATATCATTTTTTTTACTAATTCCTATGAATTGAAATAATAAAACAAACGA
AAAGAAATCCTAACTATTACAAGGGGTCACGAGTTGCCTCCCGTGTAACGCCTGATTTAA
CGTCACGACACGACCCATCTCATGACTCATTTGTCATTCAAGGTGAGCGTTTCAAGATCA
CGATTAACATCATTTCCAAAGTAGTGCTTTACGCGTTACCCATTCACAAGGAAAGTAGAG
CTCTTATCCTTGTTCCTTAGCTCCACAGCACCATGTTGGGTCATCCTCACCACTTCAAAC
GCACAACTCCACTTAGACCAAAACTTTTCGGGGAACAACTTTACTCTTTAATTGAATAGC
AACACTAATTGACCAGGCTCAAAGATGCGTGACACAATATGCTTGTCATGCCACCTCTTG
GTCTTCTCTTTGTAAAGCTTAACATTCTCATAGGCTTGAAACCTAAATTCTTCTAACTCA
TGCAATTGTGTTATCCTTTTCTTACCAGCTAACTCAGCATTCAGATTCAATTTTTTGATC
TCCCAGTATGCTTTATGCTCCAATTCAGCTGGGAGGTGACATGTTTTTCCAAACACCATT
CGATAAAGAGAAGTCCCTATATGTGTCTTCTAAGAAGTCCGGTATGCCCATAAAGCATCA
TCTAACTTATCAACCCAATCTTTCCTTTTGGCATTCACAGTCTTTTGGAGAATTTGCTTC
ACTTCTCTATTAGAAACCTCCACTTGCCCACTAGTCTGGGGATGATAAACAAAAGCTACC
TTGTGTCTTACTCCATATTTTGCCAACAGATTTCGCACTGAACTATTAATAAAGTGAGTA
CCTTCATCACTGATCATAGCCCTTGGAGTTCCAAACCTGGTGGAGATGTGCTTCCGGATG
AATTTCACTACCACCTTTGCATCATTGGACGGTAATGCAACTACCTCCACCCACTTGGAC
ACGTAGTCCACTGCCACTAAGATGTATTGATTTCCACGGGACGATGAGAATGGTCCCATG
AAGTCTATCCCCCAGATGTCAAAGAACTCAACTTCCAGTATATTGCTCAATGGCATCTCA
GGCCTTCTAGAAATGGTGCCCATCCTTTGACACTGATCATAGCCCTTCACAAACATAGCA
ACATCTTTAAATAAAGTAGGCCAAAAGAAACCAAATTGCAATACCTTATGTGCAGTGCGT
TCACCTCCGTGGTGTCCACCGTATGGCGAATAGTAACAACTCTCCAGCACTTGTACTGCC
TCCTGTTCAGCTACACACCTTCGCACCATCTGATCAGGCCCCTGCTTGAATAAGAAGGGT
TCATCCCATATATAGAAGCGTGCATCATACTTCTACCTCTAGTTTTGATGTGTTGAAGCC
CCATGTGGAAATAAACCACTCACGAGAAAATTTACAATGCCACCATACCAAGGCACTTGA
GCAAGGTCCAAGGCAAGCAATTGTTCATCGGGGAAATCTTCGCGAATTTGTCCTTCATTC
TTCACATGAGATGAGTCCTCCAATCTGGACAGATGATCAACTATCTGGTTTTCAATTCCC
TTCCTATCTTTTATCTCTAGATCAAACTCTTGCAAGAGCAGAATCCACCTAATCAGCCTC
AACTTGGCATCCTTCTTGTTAAACAAATACCAGATTGCAGCATGATCAGTGTAAATCACA
ACCTTGGCTCCTACCAAGTATGACCTGAACTTATCAAATGCAAACAATAATGCCAGCTGC
ATGTCTTTCTCAATGACAGTATAATTCGATTGAGCTACATCAAATGTCTTGCTAGCATAG
TAGATGGAATGAAACATCTTATCTTTTCACTGCCCAAGCACTGCCCCAACCGCTATATCA
CTGGCATCACACATAAGCTCGAATGGAAGCTCCTAGTTAGGAGCAATCAAAATAGGAGCA
TCTATCAACTTCTTCTTCAACAACTCAAATTCCTGCAAACAATTCTCATCAAATACGAAC
TTCATCTCTTTTTCTAACAGGCTGCACATGGGTATTGCAATCTTAGAAAAGTCCTTGATG
AAACTCCTATAGAACCCAACATGCCCCAGAAAACTTCTAACTTCTTTTACTGTGATGGGT
GGTGGAAACTTTTCAATAAACTCCACTTTGTCTTTGTCAACTTCCAACCCGTTCTTGGAG
ATTTTGTGCCCCAACACAATCCTTTCTCAAACTAAGAAGTGACATTTCTCCCAGTTCAAC
ACAAGATTTGTTTCCTCACACCTGTCAAGAACCCTAACGAGATTAGTCAAACGAAGGTCA
AAAGACTCAGTAAACACCGAGAAGTCATCCATGAACACCTCAACAAATTCCTCCACTATA
TTATGGAAGATTTCCATCATGCATCTCTGAAATGTCATCGGTGCATTGCATAATCCGAAT
GGCATGCGTTTGAACGCATAAGTGCCATATGGACAAGTGAAGGTAGTCTTCTCCTGGTCC
TCTGGTGCAATAACAATTTGATTATAACCTGAGTAGCCATCCAGGAAGTAGTAGTATTCT
TGCCTCACCAATCTATCCAACATCTGATCAATAAAAGGCACCGAGTAATGGTTCTTTCTA
GTGGCTTCATTCAACTTCATGTAATCCATGCAGATGCGCCACCCAGCTACTGTTCTTGTG
GGGATCAATTCATTCTTATCATTGGTTACCACCGCCATTCCGCCCTTCTTAGGCACACAT
TGTACCAGACTCACCCATTTAATTACTATCTAATATGGGGTACACGATCCCTGCATCTAA
CCACTTGATCACCTGTTTTCTCACCACATCCTTCATCACTGATTTAGTCTTCGTTGATGC
TGTGCGCTCGGCTTATGCCCTTCTTCCATGTAAAGTTTATGCATGCACAACGCGGGACTG
ATTCCATGGATGTCAGACATTTGCCAACCCAAGGCTGCTTTTCTCTTTCTCAAGATGATT
AATGCTGCTTCCACTTGGGAATCAGATAATGTTGCAGACAAAATAACTGGTAAGGTCTTA
TCTTTACTCAAGAATGCATACTTGAGATGGGCTGACAATGCTTTTAACTCCAACTGGGGT
GCTTCTTCAATGGAGGGCTTGGGTGGAGGACCCAACACCCTATTTAAAGGCTCCCATTGA
TCTTCTGATGTACCTACAAGTGCCACATCAAGAAATTGCACCATTTCCTGTGCCTCAGCA
TCCCTATAAATATCATCTCCTACTAACACTCACTCTAAAGGGTCCTTGGACGCAATATAT
CGAGCCTCTACCTCAAGATCTATCACAGTTATTGCAGATAACTCTTCATATACAGTTGGG
AAATTCAATGCCTTGTACACATCAAACACCTCCACTTTATCGTGTGCCCGCATAGTGAGT
TGCCCAGCTGCTACATCTATCATAGCACGCCCTGTAGCCAAGAAAAGTCTTCCCAAAATG
AATGGGACCTCAGGATCTGACTCAAAATTCAGCACTACAAAGTACTGGAATATCAACGAT
CCCACTTACACTAAGACATCCTCTACAACACCCTCATGCCTAGCAACAGATCTATCAGCC
AACTGTAATATGATGGTAGTAGGTTTAGGACTACCTAACCCCAGGTTTTTATACAATGAA
GTTGACATCAAATTTATACTAGCTCCTAGATCACACAATCCTCACGCATGAATGCTCTGC
CCTATAGTGATTTGAACCGTAAAGCTGCTCGGATCTTTCAGTTTGGTGGGCAACTTATTT
TGGATTCGGGAGTTGCACTCTTCAGTAAGTGCTACAGTCTTATATTCAGTCAGCCTTCTT
TTGTTTGCCACAATCTCCTTCACATATTTAGCATACCTGGGTATACCCTGCAAAACATCT
ACCTATGGCAAGTTAATGTGAACTTGTTTCAAAAGAGAGAGAAACTTACCAAAACATCCA
TCCTCCTGTTTCTTGAACTTTTGAGGGAATGGAGGAGGTGGTTTCACTATTGGTTGCACT
CTTTCTTCTTGTGAAACAACCTCACTCTCGTTGGGCTCACTCTCTTTACTCACAGATTCA
TTGTTTATTTTCTTAGGAGCTAACTCCTTCAACTGCAAACCACTGCGTGTGCCTACCACA
TTTACCATCTTGGGATTTGGATCAGTGTTTCCCGGCAAACCTTCTTGCGGTCGTGAGTTC
TGGGCACTAGCAAACTGCCTGAATTATTTCTCCAAATTCTGTGTAGCCAACTGATTATTT
CTCACATCAGCAGCTAAATGAGCTTGATCAGCCATGATCTTTTTCAGCATCTCCTCCATG
CTCATGTTATTCAGCTGCTTATTTGGCTGCTCACGTGGTGACTGTTGCTGATAACCATGT
GCATTTCCCTAAGGTCTATATTGATTTTGGCCTTGGGCCTAATTCTTATTACCTCCCCAT
GAGAAATTTGGATGGTTACACCAACTAGGATTGTAGGAATTTCCATAGTTCTGCTGGCCT
CCTTCTCGTTGTGCATTCCCTACAAAATTTATAGAATCTGGGTTTGCACCACATACCTCT
GCACTATGATCACCACCTCCGCAGATTTCATACCAAGTTGGTGGTTGTTGGACTACATTC
ACTTCAGCGGGCTGTTGTCCCAATGATATATTGTTGAAGTGGGTGTTCATCATGTTTTGC
ATCGCAACAATCTGTGCAGTTAAAGCAATCATTGCATCTACTTCCAGCATACATGCAATT
TTTTGTATCACAGGTTTTGCTCCTCCTCCGTTCCATTCGGGGTTACCTCACTACACCATT
TTAGTCATAAGGCTACACTAAATCTAGACAACGCTTGTAAAGTGTTGCCTAAAATATTTG
TAACTACGCTTTTAAAGCGTAGCCTTAGTTTTTGCCTTTTGACTACAGTAATATTGGCAA
CACTTATAAAGCGTACTGTTTAATGGTATAGGCTACACTTTATAAGTGTTGCCAAATCAT
TACATAATTAGGAACACTTATTTACACATATGATTACACTTTTGAAGTGTGATATTTTTA
TAATTCTAAAAGCAACACTTGACAAGTATGGCCTTATAATTATCTTAAAATTTTCACCAA
AATATTGTATCACCTCCCATATATTCAACTCTCCCTCCAATTTCTAATTAGCCAAAAAAA
AAAACACTCAATACAAAAATAAAAACGTTTTTCCCTAAACAAAATTTTGTGCTACTTTTT
GCCTAAAGCACTACTCAAAAATTGAAACCTAAACCCTAGTTTCTCTCCTTCTCAATTTCA
CCCATAAATTCTTCAGTAACCTTATCAATGGCATGTGGGGATTCCCTAATCCTTCTTCAC
TTTTGTTCTAGAGACGGGATAAAAAATTCGACGAACTTCAAATTTAGAGGAATCGGAGAA
TCTACGACCAGTGGCGATGGAGATAGATTCAGGTACACGGTGACTATGTCAGCCTTCTTC
TCGTTCTTTGTTATCACTTTGTTGGATATCAATGAAGAGCTTGTTTGTCCTAGGCCTTTC
AGTTTTGACTTTGAGCAGCCATCTTTTACTGAAGAAAATATCAAGGAGCTCATTTGGAGG
GAATCTGTGAACTTCAATCCAGATCCAACTCACTGAGAGAGATGTTGTTTTATAATTTTT
GTTGTTTCATAAATTTTGTAGGGTACTTATCACTCCTCTCAATGATCCTTGGAAAACGTA
TATCAAATGCAGTGGAGGTAAGTTCACGGTTCTGTTAGTAGCTTATGTTAGATTTGTCCT
ATTAGTCTTTCAAGGTGATCAGAATGTTCCAAGTACTAATTCCTTCTTGTTACCAGATTC
TCTCTGGCTGGTAGAACTAGGAAATCCTAAGTGATTACTGCTTGTTATCCTAAAAATTTG
ACCTATCTTTACTTTCAAGTGGTTTGACAATAGTTGTATGTATTTTTTAGTCTGGATGCC
CTATGTGATTGTAGATTTGTATTCTTATGAACAATCACCTAGTTTTCTTTAGTGTTTCTA
AATTCTTTCTCAACTACAAGGTGATATGCAGAAGCGTAAATTTTCTATCTTAAATGTGTT
GTTCACAATTCCTTACTGGTAAATGAACTTTGAGATTTGTCTTTCTTAGATTTGTTGATA
GTCACGGTTTGTAGAATCATAGTTTTGCTTCTTATAGTGTAACATGAAATCATCCATTTT
GGAAAAGAACACATGAAGTCCTTATATAGTTATATTTGTAGCGTAATGTTGAGGGTATTC
TGAAGTAGCCATGAAAAGTATGGGTACTTAAGTAATAGAACTATTACATATATGGAAAGC
TTACCAGAGATTAAATCTATAAGAACATCTTTGCATCTCTATGCTATCTATGGGTAAACT
TTCTGTAGTAAAAGCAGACATACCACTTTTCTTTGGCCCCTAATCAGCTAGCAACTTACA
AGGTGGCGGTTGCACACTAATGCTAATTCCTTCAATATTAGTGCAAGCCCATGGATTATT
CTTGGACTTTTCTGCTAAACCAATTGTTACATTGGACATGCAGATTCCAGTGAAAGGATC
CCCGGATATCCAATCTAGCTAGCCAGCCATTGACACGTTCTCAGCCACCACATCCCGGTA
ATTGATTTCTTTTATCTCTAGTAAGGCTTTAGGATCCCAGTGAGTGTCAGCATGTGAACC
ATAATTGTCTGTTATCCAAAATACCCATTTCATAATGTGCAGTTTCATCCCCTTGACATA
TATATCTTTGATGTAGCCCCCTCGCCCCACGCCAGTCTTGATCCTTATCCCTGATTTTGT
CTAGATGGTTGTAATGTCTTGAATTCTCACATCTTGAATTCCACCTGACATTTCACTTCT
TAATGCTATAAATGCACTGTAAGGTGAAATGCAAGTGATACGTTTGATGATCAAATGACT
TGTTGGCTTTCCGTATTTTATACCATACTCATTCCAACCACTTTTGACTGCTACACAATC
ATCTCCAGATACAATGTAGTTGTCCTTTAGTTTTCTAAGTTATTGTTAACTATGTTCTTT
GTTCTTTCTGTTTTTTGGTCCTGGTGTTACAAATATAAATCGGTGAGTATATAAGCATTT
GATTCTATCTTTCTTAGAAATTACTGGTTTTGACATCTTCATTCTACTTCTGAAGTTCTT
GAATTTGTACTTCATTTTCATTCTACTTACGAAATTCTTGAATTTATACTTGTTTTCTTT
TCGGGTGCTCTTAATATCTTTATTAAGTTTAAGGAATTTGATTATTTGATAAGATTCCTC
TTATGAGAATACTTCATTGGCGCAGGTTCTTTTTCATGTAACTGATATGCTCATAATTCC
AAAGATCAAGAGGTACATTTTCTATATTACTGCTAAACAATATTAATAAAAAATATATCG
TAATAGTAAAAATGACTTTTGATCTAATATTCATTTCCTTTCTTGAATATTTCCATTTTG
TAATATCATTTTCTAATACCTAAGACTAATCCACCATAAAAAACAAAAGAGCTTACAGAG
AACAATGAAGAAGCTACACAAATATAGTACTGTAATAGTTTGCTTGCAAAATTTTCTAAG
AAGAAGTCAAATTTTGGAGGGCATAGGAAGATTTTTTATGTGCACTGTAATGCAGTCAAG
TTGTTTGATGATATGCTTGAAGAGTTGAAGTAATATTTTTATTGCTTCTCTTTCTTTCTT
CACAGGATTCTAGCGCTTACACATGAACTTGATTATGTTTGGTGAACATATAGTCGTATA
CATCCTATAAACAAAAATATATACAGTTATGTAAGTTCTTATATATCAGTTGTGGTAGTA
AATATGTGAAGAGACATGTTTCTACATAACCTATACCAAATCTCTAGAGTATAGATTTCA
AGAAACAACCATCTCCAAGACAATATAGCAATCTAGAAGGAGGTTACATTAGCTTCAGGT
CTATTTGTTGTCAATTGAAGTTAAAAAGCTCCCCTGCTAAATTTTAGATTTAGAATATTG
AGGAGGTATAGTATTAGTTGAGGTTTGCTAAATTCTAATCATCAATTTTAATCAATCTTC
TCAACTGTCTTATTGTTGGAATCTCTCTGGTTTCAGGCACAACACATCTCTTCTAGTGAG
CATATCAAGGAACTCCAAGGTATAGTAATTTGTGTTGGGACATTTAAGTTTGACTTATGA
GCAAGCGAGGCAAATTTGAGTGTGGTTCTAAATTTTCTGTGACATTTTATTTGATTCTGT
TGACGCACATTTGCTAATCTTTTTTTGATTAATTATATCTTTTTTGTTTGCATTGATTTT
GCTGTTATTTAGTATGAAAAACTTTTGATTCGAGTATTAGCAGGATTTTCTCTTAAATTT
GAACTCATATTTGAAACCAAGTGAAAATCCTTAAGGAAGTTCCTTCTCTTGTTTATTAGT
CCTCTTAGTGTTGGTAGTTAAAATCTTGTAATACTGTTTTTCTTACAAAGGAAAAGGGGG
TGACAAAAGGAACTTGAAAGCAAGCTCCTACTGCTTCACTTTTTCTCTCTAGAAAAGTAT
AAGCATGAGGCAGTTGAGCTAGGTCGTGTGGCATCTCTTCAGGGGATCGTTTATTCAAGA
CACATATATAACACGTCTCGTGCCTTTATTACTCATACACTTCCTCAGAATCCACTTTAC
CTTAATTCCATCGCCATGGCTCGGGGAGTTCGCTGACGTCTCTTGTTCTCAACGTGAGTT
CTGTACTATATTTTCTCTGGAAACATTCACTTTTCTAGGTCTCTGTTGGTTCTTCTACAT
TTATGGAGTTTATACCTTTATATGATTTGTGGATGCATGTTTCAAATTTATACTCTCTCT
ATTTTCTTTTACCCCAAAATTGAAACATTATATTGGTACAAAGTATTTGTATTTTGTTCT
ATTCTTTACTTAACTTAAAATAAAAAGATTTTAACACAAAATATTAAATTTAATTTGGGT
ATAGTAGAAATCCTTTCTTCTCCTTAGATATAAGTTTTTAATTTTAGTTGTCCACTGTCC
AATTCTTAACACAAATCAGCTCTAAGATTGTAGGTATAGTGAAAATAAGTAATATATGTA
TGTTTTGAAAGAAAGATTAATGACTAGCCAACATTTAATGACTTAATAGAGAGATACAAT
TTTGGAGATAATCCGCAATTACACTTCTCCTTTGGTGACTGTACAAATCGGAAATTATAT
GCAAGTAGCATATCTAATTTGGAAAAGAGAGTCGCAACAAGAATAATTTACACATCCTCA
TAAAAATTTAAAAGACATGATTATAAATTTGAAAGGTGCCTATTCTGCTGTTGTCATACT
TTGTGCTTGCCATTGTCAATGCATGTTGCTAAATTCCATACATTTTTTTCCTTGTGTTGT
GAGATAATTCTGCAATAGTGAGTTCTGGATTAGTTCTTGGGATGTAATTTGTTTTGTTTC
AATTTGGACTACCAAATATTAATTATTAGCCATCTCTCTTTCCTTCTAATGGGTTCTATG
TTATTTAAGAATCAACTATTGAGGAAACTGAGCAAGCATTGAAAGGAAATGATGAGGTGA
TTGCGGACAAAGAGAACATAATAAAAGAAAAAATAGAGATGATCAAGTCATTGTCAACTG
AAATTGGCCTCTTTACAGGTGAGTCCCTCAAATTAGCAAGTTTGTATGCTAGTTTAGTTT
CATGAAAATGTCTTAGGATTGTTGATGTAAGTCGTAGCCTCTTCAGTCATATTGTTTTGT
ATAGACAAAGGGTTCCTTTAGTTGACAACAAGTGTTTCATACTTCAGAGAAGATCGTCCT
ATAAATTTAGATACTCGCAGTGTTAAGACCTAAGTAATGATCCATTAGTTTTCTTCTCTC
TAGGGCTATAGTTTTTTTTTTTTGGCTGACTTCAGGAATAAATAAGATGGGCCATTATAT
ATTGTTATACTTCAAGAATCTGTCTTTGATTTGTACTAGAACAAATTGATGATTGCTATT
GCACCAACTTATTATTTGTCATCAGGTTCGGGATAACCCGACAGCGCTACTTGCTTTGTG
TTGGTACTGGGATACTCATGGAGTTGGATCCAAGGTCTGGTTCACCTTCAACTTTGATAA
CTGGTCATCGTTTCACCGTAAATTTAGTTTCCTCTTTTTCTTGTTTCCAGCTATATTCAA
CAACTACGAGAAGGTCTGCACAATTTCTTTGCAACATTTATGGATTTTATTGTAGTTACT
TACTGTCACATCTTATTAGCATATGAAATACATGTTTTAATAGCAACTAAGAGTCCTATT
TTTCATGACAATATCCCTACATTGGGAAGGGGCTGGGAAGTATTGTTAAAAATGACTAGT
ATTGAGCATATTAAATACATGATTTATTTCACTAACTTATACTTTTATTTTGAATGACTA
GTATTGAGGAATTTGCAAACCCATTATGTAAATATATTATTTTTTATGTAGTTTTAATAA
GCACATTTTAATCAAAAAAAATTCTAAACCAAGAAATCTTCTCAACTATTTCAGGTTTTG
CTGAGAGGAAATTAATATTATGCAGACACCAAAATCAAGGTATTTCTGATCTCTTAACAG
TAAAATGACTATATTTCATCCTTGAAATAATGACATACATTTTTTGTAGTTATTATTATG
TATATATTAGAAACAAGAATGGTAACAAGGTACTCGAAACTCACTATGAATCTGATCATC
TCATAACACATGATTCTAATTCTGATGACATACATTTCTTTAGTTAATGATTTAATGATT
GTTACTGAAAGATTAAATATTAATATCTTCTTCTAGGAATTCAAATATCCCATCGAAGGA
TTGGATGGATTTAGCAAGGTATAGCAAAGAGTATATTACTGGTGTTGAATCATTCCTAGA
TTTTCCTTACTCTTGTGGAGATCCTCAAGGATATAACCTTGCTTCACATGTTGATGCAAG
TAGCGCACAAGTTGTAAGAGGAACAAATCTTCCACATTCTTCAAGGTCAGATCTTAATCC
GGTTATTCAAAAGGTATTTTGTATTTAGCATTCTCAGTTAATAGTCTGCATATTGTTATC
GATATCCAAGGTAGTTGTCGTTTTGTTGCTTGTGTATCTTCTCTTATTTTTGACTTGATT
GATGTTCTTCTGAAACTGTCCAATGTGTTGCCTTGCATTTTTGGTTTTCCTTTTTTTCCT
TGTATGGTTGTGGAATGACTCTTGTTGGGGGAAGGATCTGGGCTCTTGGTTTGACATAGT
TGTCCTTTGTAGTGATATAATAATTCTTGTTAGAATAGGATTGTGTATACCTAAACAATT
CTAGCTGTCTAGCAGTGTTCCTGCGCTCGTTGATGGTGTACTGAATCTTCCATGGAGTTT
TGGCATTGTTGTTGAGCCATTTGGTTAATAGCTCTGAGTCAACCTCCAATATCTCCTTCT
TGTATCCATGTTGAACACACCAGTGCAGTCCACGTAAAGCTGCCTGACTTTCAGCCTGGT
TGTTAGTGTCAATTCTAGTTGTCTGCATCCTTCTATCAACAACATCAACTCTCCCCAATT
GCAAGGCAAATTTATGTAGGGATAGACTGTCAAGTCTGCTAGTATCATTAAAGACCAGGA
ATTTGACTCTTGCACTGCTAGACTTTTTCCCTCCATATTTTGCATATCACATGTTTTTCT
AAAAGTTCCAACAGATGATAATAGGGCTAGAGTTTGAAGAATAAGTTTTGAAGAATATGT
AGGGATAGACTGTCATACGGAGTTTACCTACTATTTTCTCCCAGATTTATTTTATCATTC
ATATTTGCCTACTGTGATAGTCTTGGAATACATGCCCTATTGTTTTCTCCCAGATTTTTA
TAGTTTTTGTACATGTTTGGGGTTCATTAACTGTGAAGGGGTTGGGAAGGGGCTGGGAAT
TGAACAATATAGTGAGCATATGAAATATTTGATTCTCTAACTTATAATTTACTTGTGAAT
GTGCAGGAAAATGCCGTTGATTGAATTTGATGAATAGAGGACATAAGTAAACTCGATCTA
TTGTAGTGAATGATAAAGAGTTTTTGTACTATATATTATCATAAATGTTGTTTGAATACA
TTTGGTTTTGTGGAATGCATTGCTTGTAGAGATCTTCAAACCAATTGCTTTCTATATGTA
TGGGACATGTTCTCGAAGTTTATTTAATTTGAAATATATATTTCGAATTATTTATAAGCA
AATTTTGTGCTTTCTATCACTTATATATATTTAATTGTGATTATTGATTATATGCAAACT
AAATTTTATCGTAAGTGTGTCTAAGTTGTGGCTACAAAAATTCTACACAGCATTGCAACA
CTTCAAAAGTGTGGCTTATTATTTATAAATTTTATCTTGTACATAAGAAAAGTTACACTT
TATAAGTGTTGTTGTAGGTGAGATATAAAAGGCTACACTTTTAAAGTGTAACCAATAACA
CTGCAAAGGTAACACTTTTAAGTGTAGTATAATCAGATAAAAGTGTTGCTAATGAAATAC
TCCAAAGCGTGGCCTTTATACCTCTTTGGCCACGCTTTGTAAGTGTTGCTGCTTTGGCGA
CACTTCAAAAGTGTGGTCTAATGTCAAAGGTTACGCTTCATTAGGCCACCCCCTAAAAAG
TGTTGCTTAAAGTCAAAAAGTGTGGCCTTTTATCAAAGGCCACACTTTTTGCTAGTTTAG
GCTACACTTTACCGGGGTGGCCGGGCCTAAAATGGTGTAGTGCCTGTGATATCCTATTCA
TCAAGGTGAATAGTTCAACATTAGTCTTCTCCAACGCTTGACCACCTGCAGCTGAATCAA
GTAAAATTTTGGTGTTAGGCTCCAATCCTTCAATGAAGGTATGGACCAACACCTCATTAG
CCTGATGATGATGTGGACAACTCATCAATATCGATTTAAACCTGTCGCAAGCTTGGTATA
AGTTCTCTCCTCCTTTCTGTCTGAAACTCAAGATGTCGCTTCTTAACTTAGCTGTTTTCC
CAGATGGGAAAAATCTGATAAGGAACTTCTGTGCAAGATCGTCCCAGGTGGTAATAGAGT
TAGCGGGCTTGGAATTTAGCCATATTTTTGCTTCGCCGAGCAGAGAAAAGGGGAATAAAG
TGAGCCTCACATAATCCACATTCACTCTTGTTGGAGTGTAAGTATAACTGATCTTGAGGA
AATTCTATATATGGACTGTTGGATCCTCGTGAGACAGACCAGTGAACTGCCCATTAGTGT
GCAATAATTGCACCATACTCTGCTTCAGTTCAAACCTTCCACCAGCTTCAGGTTTCTGAA
TGCATGAAGTCACATTGGTGGTACGTGGGATTGCCACGTCTCTTACCTTCATCTCAACCA
TTATTGCAGGTTTCTCTTTCTCAACTCATTCTACTGGAGATGTTGGTTCACTAGCAACAA
GAAGGACTGGGTAAGTGAGTCTTCTTTGACTTCTCCAATAGTGAACGGATCTTTCCGGTT
CAGCTACAGACTCTACCAATCCTTGATCGTCGTCCAGTTTGGACTTTCAACACAACCTGC
AAAATGAATTGATAAGATCAAGTTGTCAACACTTGCTTTTTAACTTCAGAAATCAGAAAA
ATCAAATACTTCCTAATTCTAAAGTCCCCGGCAGTGGCGCCAAAAATTTGTTGCGCCCAA
ATCGCACACGCAAGTGTACGTGGTCGTTCAAGTATTTTATTGGCTCTTATAAAGAGCCGG
GTATCGTACCCACAGAGACTTATGATTAGAATAACTCGATTGTTCCAATAGTTTTAGCTA
AGCACAATTGTTATCAAGATTTCAAGAGTGATTTGATTTATAATCTAAAAGTTAAACAGA
ATTAAACAAGTGCGATTCAGTTTCAAGGGTTTCAAACAATGATTGGGTAAATTCTAGGGC
TGCAACTCTTACCAGGATTCATGCAATTATATTTTTTAAATGGATTTTAATCAACTATCG
AATCAATGATCATAAGGTTAAATGTATGATTATGGTCTTTCGACCTCTAATCGCCTATGA
TAAATGACAACCTAACTACATTGTTGAGCGGAGATAGGTTGGACCAAGTACTGAGCATTA
CGATTTCTTCTTGTATAGTGACCAACATGATTTCTACGTATGTCCCTATCCTAGATACAA
ATTAACCCTAATTATGAAGAGAAAATCAGGCTCCTTATGCCCCACATTCTATCCTTTTAT
TCCTCTCCCGAGTTTAATTTGGACAATGTGTTTATTTCAATGGTGATCAGGCACGAAATA
CGAAAAATAAGAACATAAGAAAGATTCATATGATAATCAATATTAACCCAATAAAAACTC
AATAGATTACAATCATCATGTAGCCACAGCCCCAGAACTAGGGTATTTAGCTACTCATAA
CATGGTTTCGATCAAACAATGTTCAATTATCATAAAGAGATTGAAAGTAAAAGAGTTTAG
GAAAGAACCCTAAAGAATGATGAAATAGATCTCCAAGTCGTTGTTCTTCAAAATCCAGAA
AAAGAGTGTTTAATAAAATAAAATATGTTCCTATTTATAATAAAGTTGAAACGGCCAAAT
CTGGCCACCAGGGGCACGACGCGTAGGCGTGTCTGAGATCCAAACACTCTTCTCTGCGGC
ACGGTCACTTCACGGACCGTTCTGCCTCAAAATGCTTTTTTTGCGAACAAAATAGAAATC
CCTCTCCGCGACGCGGAGAGGATACGGCTACGCCTTAAGCATTATTTTCTTTTCTTCCTT
TTTGCTGCTTTTCGGCTTGGATCCCTTCTCACTTCCCGATGCCTATTTTAGTGCTTGTTT
CTTCATTTAAGCTCAGCTACACCACTAATCATATAGGTTAGTATCAATGAATTCAAATGA
CTCGATACGACTATAAACAAACACAAATTGAATTCAAACTTGGCTTAAATATGGGTATTA
TTAGGTTCCTAGGCATATAAATACGCCTAAGATCAGACTACATCATGTTAACTTCATATA
TTAGAACATTACATACTAATGTATATATTAAGCAAAAAAATAATTATTGTATCATCAAAA
TTATTTTCCTCAAGTACTCAAGGTTATGGAATATACCCGTTAATGATAGAACGATTTACT
TCATCAAAATAGTGGTACCTCATATTCATCTAAACTTCGAACTCACTGAACGACAATAAA
TCACACAAAAAAATTTAAAATGCAAGAAGAAGAAGAAGAGTAGAAGATTAAAAAAATTGT
GGTTGAAAAATGAGAAGAAATCCTTCTATTTATAGTCAACAAAGGGTAGTATGAACAAGT
GTTTTCTGTGTCTTATCTGAAAAGTCATGAGCTTTCTGAGATGTCACAATCCTTTGAAAA
AGTCACAACTTATTGAAAAAGTCACAACTCTTTGGAAAAGTCACAACTCATCGAAAAAGT
CACAACCTAAGTTAGGGATATTATAGTAATTTAATATTCAAGTTAGGAGTTCATGCTTTT
AAGATAATAGTTTTTTGACACGTGCGTTGCGTGTGATTACCAATTCCAAAATATATATTA
TAGTAATCGGCATATATATGTCTTATTCACGCAAACCTATGAAGATGGTGAATAAAAAAA
ATTATTTGTTAAATGCAATAATGTATAGATTTATTTCAATTTGATGAGGTTCAATCATGT
AGTTAGTCTTATCTCACTAATATTACCTTATAGACATTATTTTGTTTGTATTTTTCTTGT
CATCTAACCATATGTGTTTTGCTTGTGTATTCCACGTTAAATTGTTTAGATGTCATAAGA
GCATGTAAAGAGAACAACTACATTTTATATATTTACATATTTTCACATTTGTTGTGAGAT
TTTTTTTCTAAAAAAGAACTCAAAACATTTTAAAATAATATATATTTTTTAAGTTAGAAG
ATCTTGTTAACTTGATAATACATTTGTGACATTTATAATACTTTAATTTAAATACAAATA
CCTACCCAAATGTAAATATATATTTTCATTAATGAAAATATTTATCTCATAAAATTAACT
ATTAAATAAATAATAAAAATGAAACTAATACAAACTTCAGTTGGCGTTATTACAAGTCAT
ATGAACTTTTCTTCATCCAAAATACTAAAATTATTAAGAAATAGTAAATAAGTAAAACAA
AAGGGCAATGTTTATATAGTAATAACTATTTTGAAGCAAATTTTTTGAGAGTCTAAATCG
CATAAGTAGCATTGATAAATAAAGTCATTTTTTTGTCTTGAGCATCAAAAACAAATCGTG
ACAATTCTCTAAATTTTGGAAAAAGATATTCAGAAGCATATATCTACATTATAAGAGAAA
CTGTTAACAAAAACAAATGAATTTAGACTACATCATGTTAACTTCGTATATTGGAACATT
ATATACTAATAATGTATATATTAGGCGAAAAAATAATTATTATATCATCAAAATTATTTT
CCTCAAGTACTCGAGGTTATGGAATATACCCTCTTAGGATAGAACGACTTACTTCATCAG
AATAGTGGTATCTCATATTCCGCTAAACTTCTAACTCACTCAACGACAATAAATCACACA
ATTTTTTTTTGAAATACAAGAAGATTAAAAATATTGTGGTGAAAAATTGAGAGAAAACCC
CTCTATTTATAGTCAACAAAGAGTAGTATGAACAAGTATTTTTTGTGTCTTATCTGAAAA
GTCATGACTTTTCCGAGAAGTCACAACCCTTTGGAAATGTCACAACTTATTAAAAAAGTC
ACAACTCTTTGGAAAAGTCACAACTTATTGAAAAGGTCACAACTCATCGAAAAATCACAA
CCCTTTGGAAAAAGTCACAACTTATCGGAAAAGTCACAATTCATCGAAAAAGTCACAACC
TAAGTTAGGGATATTATAGTAATTTAACATTCAAGTTAGTAGTTCATACTTTTAAGGTAA
TATTTATGAATTAAATGAAATATTAGAGTAAATTCTCGGAACAATGAACAATCAACCATG
TTTGAGAAATTGTCTAAGAATATCACTTTTATTTCTCTCCTAAAAGAAATTATATCTAAG
CAAATTTTTAAACATGAATGACTGTCGCGGGAGATTAATGGTCAAAGTCAATACACCTCC
TGATACAAATGTTATTTCAATAATTGATCTTCCATAGTGTAGTTGTGTCTAGAGAGTAAT
AAAAATTGAACAAGGCCATAGAAATACAAACAAACTAGTATGTGAGTATCAATTTGTCCA
CTAACTCACAATTTTGATTAATATATTTTTGATGTAATGTGAGACTTTTAGAAAGGAAAT
TCTAGCCGTTCAATATGAACCATGAGTGAGGCTTGAGCAGTCACATTCAGACTTTGAAAA
AATTGAAAAGCAGAATTCACGTGAATTTGAAGAAATAAACAGAGAATAATATAATCAAGG
TTGGTAATGAATAGTGATCTGACATCTTCTTCATGCATGGCAGTGGTGATTTCCAACACA
TTGCCCCACACTATACTTGATGATTGGTTGTACTAAATTTTGAACCAACCGCAAAGTTCA
ACATGGTTTGAGCTTAATGCAATAGAAGCTTTACACTCTTGTTACGATCATCCTTACCTA
TTATTTTATAATGTATCATACTTTGTTCTATCTTAACTGAATTTTAAGGGATTTTTTCAT
TATTTAAAATAATTGAATTTTTCAAAGTTTCAGATGAATGTTTGATTTTTTTGGAAAAAT
TATATGGATAAACAAACATATATTAGTTAATTAGCTAACATAGCTATAATTTGAATTAAT
TACGGCTCACAACTTAAATTTAGCTGTAATTATGTCACTTATACATTTACAAATACAATT
AACCTCTCTCCACTCTCTGCCCTCTCTCGCTCGCCTCTCTCCTCCATCTCTCAATCTTGC
TCACCTGTCTTCTCCCTCTCCCAATCTTGCTCGTCAGATATACAAATACATATGTATACC
AATTACATATATCTGACAAGAATACATATACAATTCGCCTCTCTCCACCCTCTCTCGCTT
GTCTCTCTCCTCCCTCTCCAAATCTCACTCTCTTCTCTCCTCCCTCTCTCAATCTCGCTT
TCCATATATACAATACATATGTATACTAGTTACATATATATACAATTATTTGACAGATAT
ACATATAGACAAATATACATATATAATTCGACATATATACATATACAATTCACATCTCTC
CTCTCTCTGTCCTCTCTCAGATGCCTCTCTCCTCCCTCTGACATGTAGCTACGAATCGTA
ATTAGCAAACTATAGTTATGGAGCATAATTAAGTTATTTTTGAATGACTATATGCGAAAA
TTCCCCCCCTCCCTCCTCCCTTTTTTTCTTCCATATTTGCCTTTTCATTTATTGAAGTCT
TCTATTTTCTAGGAGATAAACTACACTACTTATAAATTTATATTTATGATTTCATAAAGG
ACAATAGTGTAAATTATAATTTAAATTATGTCCTTTAATATTTTTCTTAATATGTGTTTA
TTGCCTTACAAATTCAATTAATATGAAACAAAGAAAATATTATATTATTTTGATAAATAC
AACGTTTGAATAGACTATCATTTTTTTTTATATGTCACTACATAATAATACTGCACATCA
GTTATTTGAAGGATACATTTTAAAAAAAGAGAGTAGGGTAGCGAGTAGACATAGATCTAC
TATAAAAAAAGGGTAAAATATAAAATAATAAGTAAAGACAAAATGCAAAAAAAGATAAGG
TGACGATATGATCATACCAAGGGCCCGTTTGGGCATACGATATGGTATCATGATACGGAA
TCATGATATGGTATCATAATATGGAATCATGAGATGAAATTGAAGTTTTGTTTGGACATG
CAATATGAAATTTTTGTGTTGTATATTTTCTCATAAACATAAAAATTCCATAAGTTGTAA
AACTATTAAAATAGCCCCAATTATTTATTCAATCTTATCAAATAAACAAAAATTTATAAA
ATCGCATAATAAATTATTACAAAGTTATTTGTTCTCCACTTAAGTAATTGTTTCATCTAA
CTTTAATTTAATTTTAAAAAAAATTGAACATAAATTGTAGTGTACTAGTCTTTAATGTAA
TCCTCCCACATAATACGGACAATTTTCTCACGTTGAACTTGCATTTCTCGATCATGTGAC
TGAGAAGACGAACCAACATTGTTACTTTGAGCCATTTGTTGGTCAATATCATCCACAACT
ATATTTTCATGCTCATAGACCATAAATATTTCATCACTTTAACAATCGGTTGGTGTGAGT
TAAAGTGACTATATGTTGGTGGGAATAATAAATTTTATATCGGCGAGAATAATAAATTTT
AAAAAGTAATGATGTGATTATAAATTTTATTTACATATGAAATAAATGGTTAGTAGATAT
AAATGTGGGGTTGTTTTAACAAAATATAAACTTGTGGATCAATTTTTGTATTAAAAATAT
TTCAAATCATGATATGAAATTACCATATAATTCCATATCATGGTTTTTGAAGAATATGGA
ATCACATCTCATGATATGGAATCATGAGATGGAATCAGCGTAAAATCGCATGTCCAAACG
CTAATTCCATCTCACGATACCATATCGTGATATGGTATCGCATGGCCAAACGCCTACCAA
ATCAATTGTTACACAAAATAAGATTTTTTCTTCGTTACCTAACTATGAATTTAATAATAC
CATACAATAAAAATTTAAATAATAATCAAAACAAATGTGGTCTTTAAGCTCATAACAAAA
TACAATGGCTCTTAGGTTGTTTCCTTTTGAAAAGTAAATGGATCCTCAATATTCAGAAGA
ATATATATATATATATATATGTAGGAGTCATATCATTGTGTATAATCTGGTAATTAGGAA
GAGACAAAAGAAAGTATTGGTACTTGCATTTCAATTCACTTATACATATTTTACACTTGA
GTCGAGAGTCGAGAGTCTTCTAGAAATAGCCTCTCTGTCTCCACGAGGTAATGATAAGGT
CTATATTCATTCTACCCTCCTCAGACCTCACTTGTGAAATTTCACTGGATATGTTGTTGT
TGTGTTGTTAAGTCTATATACTAAATTCACTAAATTCACCTATGTCTGTCGATAGTCACG
ATCACAAACGAATTCAAGATTTGATGTTTATAGATTTGTACATCAAGAGGCATTCCATTG
AGAAATTATTTGAAGTAAATATTTATGGAGATATGCATCGATCATACCAAAGTTGAACAA
ATTTTAAGGAAGATGGAAAATGACAGGGAACGCGTTGTCAAGGCGTTCAATAATTAAGAG
TATGATGGTGACTGCAACGATGCCTATGCATTTCGTTATTCATTTTTATTTTTATTTTTT
CAATTTGACACCAACGGTGATTTCCAATGAGGTCGTTTTAGGAAGTGGNNNNNNNNNNNN
NNNNNNNNNNTTTGAGTATATACTTCGATACTAGAAGTTGGATGTGGCCAAAAGTTTGGA
GAATGGGTGCAGAGTAAGTATTGACATGTGAGATGTAACTGAGGAGAATGTCCCTAAGAT
GTATGACGGTGGAAATGTTTGCTTAAGGAAGTTGTACTATGATGATTATTTTCTTTCGTG
CATTGAATAGTTCAACGTTGGTGATGAAATTGAGCTTTATTAGGATCCCAAATGTTCAAG
TTTAATGTTCAAATTACTTTCTCAGATCCGCGCTTAGTGAAAGGTTCAAGAGTTTAGGAC
GAAAAACAACATACTATCATAGCCTTTTGTTTAGTAATACTCTTTTATATAATTGTAAAA
TCCACAACGCATCCAAATTTGGTTGGATAACTGAAAAAATGTATATTATAGAGTTATATG
AAGTGCAAATCATGGTTGGGGAGTCATACCCTTAATATCTACAAGGTATCTAAAGTGGTA
TTACACTTGTTTGAACCCAAAAAGGAAATACTAGAGTGAATATATTACAATAACATATTA
AGTATAATCTCATACGTGAAGTCTGGTTAGAAAAGGATGTGCGCAAAAATACTTAAAACC
GTGAAAAAAAGAAGAAAAGGCAAACATATAGACATACAAAAATGCTTAAATTTAGTGAAG
ATGTGGTTAAAAAAAAGGCAATAAGGTCAAAACTCCAAACTCAATTTTGTGCATAAGACA
AGTGACATGTGAATATTTTTTTACCATTAGCCTTTGAGACAATAAAAAGCCAAGAGCCCG
AATTCAACTTGTGCACAAGTTCAAGTGACACATGAGAAGTTTCTAAGAAACTTAGCATTT
GTAACACTAGACATTTACCTCTGCCTTTTGTAATATGTATATGGACAACACTTTTGCAAT
ATGTATATGGACAACACTTTTGCAACTAGCCTTCACATCCTCGAGAGGACCATACCTTGA
CCCCGTGGCGGAGCCACATATACTTGAGGGGGTGTCGTTAATAGAAAATTACACTCTGTA
GTTAGGTAAAAATATTTTTTTTTATGTATATATATATTTCATATTGACAGCCCTTGGCTT
CTTTCGGAATTCACTTCTTTATATTTTGACATCCCTTAATGAAAATTTTGTCTCCGCCAC
TTTCCCCTTCCCAAACAGACCCCTTCCATCACCTTTAAGAAATACTACTATATATTCAAG
CCCCTAAAGTGCATTTCATTGTATACTAAAGTACTACTATTACTGGCCTCACTACTCTTT
TGGCCATAGTAGCAAGACACTTATTTTAGTATACTACATTTCAAATTTAAACTATAATGG
CCTTTTCTGCTGGAAAATCTTATGCATTTTCAACAAATTTTGATCCCTTGCAACAAAATT
TATGGGGTTCTAAGCCTCCTATTTCATCATTATCCATCAAAGATATCGACTTCAAACAAT
GTGATAAGCATAACATCTTGTCTAAAAAACCTCTATACATTTCAGCAGTACTAAGTGGAT
TTGGACATGCTGATGAATCAAAAGAGTTCAAATCTAGGGACCCTTTAGTCCAATGCAATG
CATATGAAGCTAGTCAACCACAATCGATACCAATCGACATTGAGTTTGGCCAAGAAGCTC
AGGCTGCTGCTACTCAGAAGCTCAAGATTGGACTCTATTTTGCAACATGGTGGGCTTTGA
ATGTTGTTTTCAATATTTACAACAAGAAGGTTTTGAATGCATTTCCATTTCCATGGCTTA
CTTCTACTCTTTCTCTGGCTGCTGGCTCTCTTATGATGTTGGTTTCTTGGGCTACTAAGA
TTGCTGAAACTCCAAAGACTGACTTTGATTTTTGGAAAGCCTTGTTTCCTGTAAGTAAAA
TGATAGCTTTTTCATCATTTTTTCTAGGCATAGATCATGCTTTAGCAGACAACTATGCTC
TCCAAATTTGAGTGTGCACAAATAGACACTTAAACTTGTATAAAATTGAATAAGTAGACA
CACTTGTCTTACTGACATAATACACGTATGACACAAAATTGCCATGTAGGACGAATATGT
CTATTTGTTCAATTTTGTACAAGTTTAAGTGTCTACTTGTGCACATCCAAAGTTAAAGGT
CATACTTGTCAGTTAACACCAAGTTAAGGGTATTATGCCTTTTTTCTGCTTTCAGAAGTT
CTTTTTTTTTTTTGGAAAGTGAAACTCATGTTCTGTTTCTGTTCTGTTTTTATTATCGGT
TTTAGGTTGCTGTGGCTCACACAATTGGTCATGTGGCTGCAACAGTGAGCATGTCAAAAG
TTGCTGTTTCATTCACTCATATTATTAAGAGTGGAGAGCCTGCTTTTAGTGTTTTGGTTT
CAAGATTGTTAGGTGAAACTTTCCCATTGCCAGTGTACCTTTCACTTTTGCCAATTATTG
GTGGTTGTGGACTTGCTGCTATTACTGAACTCAACTTCAATCTAATAGGTAAGAAGAAAA
TGCATGTTTCAATTACTCCTTCCGTTTTAATTTGTTTGTCTGGTTTTGACTTTGCATGTA
GTTTAAGAAAAGTAAAAAAAGACTTGTGAATCTCGTAATCTTAAACTAAAGATATGTATA
ATATATAAACAAGTCACGTGGAAAGTTAATATTAAAGAGTTATCAAGAAAGGAAAGTAAG
ACAAACAAATTAAAACGGAGAGTATACAATTTTATATCTTAGGCTGTATTGTTTTATATG
CTATTAGTTTTGGAATTATGCAATCTTTAATCTTTGATAAATTGCAGGTTTTATGGGGGC
AATGATATCAAACTTGGCATTTGTATTCAGAAACATATTTTCAAAGAAAGGCATGAAGGG
GAAATCAGTTGGAGGGATGAATTACTATGCTTGTTTATCAATGATGTCTCTATTGATTCT
GATTCCCTTTGCTATTGCTGTGGAGGGTCCACAAGTATGGGCACTTGGATGGCAGAATGC
AGTCTCCCAAATTGGCCCAAATTTTATATGGTAAGTACATATATAGTTCTTGAAATAACT
GCCCTTTGGTTAGATTGATGAAAGATCCCATGTCACTTTCACTTTCTTTGGAAAAGCAAA
AAACAAGTATGTCATGTCATATGTTTCCCTTTGGAATCATACTCATAGTTTATATATATT
TCTTTTGTGGTTCTGGTTTGCATAGTAAAAGTGGTCCAAGAACTTACAAGATCTTAATAA
TCCTACTTTCCAAAGAAAAAAGGTAGTCTGGTGCACAAAACATCCTATGTTAGTAGGGTC
GTTCGGGGAAGGACCGCACCTTAAGGAGTGTGATGTAGACAGTCTACCTTGATGCCAGCA
TTAGTGACAACTTTCACGGCTCGAACCCCTGACGTATAGGTTACATGGATACAATTTTAT
CATTTCTCCAAGGCTCAACCTCCTGACGTATAGGTTACATGGAGACAACTTTACTGTTTC
TCCAAGGCTCAACCTTCTAAAGAAGAAAAAGTGAAAACAAGAGATTTTCAAGATACTGTG
AACTGATCAATTCTTATGTGATTGCTCTTTTGTTAGGTGGGTGGTGGCTCAAAGTGTGTT
CTATCACTTGTACAATCAAGTCTCCTACATGTCCCTAAATGAGATCTCCCCATTGACATT
TAGTATTGGTAACACTATGAAGAGAATTTCTGTCATAGTCTCATCCATCATCATCTTTCA
AATTCCAATTCAACCAATCAATGCCCTTGGTGCTGCTATTGCAATCTTGGGAACTTTCCT
CTACTCTCAGGTAACAAAATTCTTGTCTTAAAAAAGTATTGAATTTGATATGGTCAAATG
TAATATTTTTTTTCATATTTTACTTGGGGACCAATAAAGATCCATCAAAATAATCAATCT
AGCATATCAACTTGTTACTCCATGCTTAGACAACTATAAGGATTGTGACCACTCAAACAA
ACAATAATTTAACACATAATACATAAATATACCTTTTAACTTGGTTTCATTTCACATTTA
TGCCCTTCAATTTTGGGTGTGCACAAGCACACAGTTAAACTTGTCTAAAGTTGAAAAATA
GACACACACGTCATACGTGGCATCCTACATGACAATTTGTGTCTGACGTGCATTATGTCA
CATATAGGATTTATGTGTCTACTAGTTCAAGTTTATACAAGTTTAAGTGTCTACACCCAA
AACTGGAGGGCATAAATATGAAATGAGGCAAGTTAAATGACACATTTATGTATTAAGTAT
GCCATAAATTAAAGAAACTTTGCTTCACTTCTTAAAAAAAAAAATCGACCATTTTTGAAC
TAAATTTGTTGTTATGGTTTTTTTGCAGGCTAAACAGTAAACACTTGTTATAGATGAGAT
ATTATCATGTTATCAATTTGTGACTACTAGTAGTATTGTTTTTTCCCCTAGCAAATGACT
GGAGATGGATGTGGAAAATGGGCAGTCTCGGTGAATGAAGGTGCCTTTTGAGTAATTGAA
ATGTTAACAAAACCAAAAAAATAAAATTGGCCCTTCCTAGCTGCAATTCCCATCCAAGAA
TTTGTAATGACCTTTATGTTGTGAATTAATATGACTATATAGTATGCCTTTGTGTGATAA
ATTATTGTAAAGTTTGGTTTGCTCTATTTCATACTCAGAATATGTTAAGATTGATTATGA
TAATGTCGGTCCGATAAAATTTGTGAACAATTGAACAACATAGACAAGATTTGCAAATTT
AACAAAATAGATAGAATGAAGATAGTACTAGGTTTTATTGGTCAAAGAGAAGTTGTGAAC
ATTGAACAACACATGCAAGATTTGTCATGGGTAGGGGTGTACATGACCGGGTTGGTTCGA
GTTTTTTAAATATCAAACCAAATCATTTGTGTAAAATTTTTAAATTTATAAACTAAACCA
AACTAAGAAAATTCGGATTTTTTCGGGTTTTTCAACCTCGGGTTGGTTGGGATATTTCAA
ATACCAAACCAAACCATTGTGTCGAATTTTTAAATTTATAAATCAACCCAAACTAATAAA
CCTCGGATTTTTTCAGATTTTTGGATTTTTTAGGTAAAGTTATGGGACAAGACCTGTGGA
CAATCTAACAAAATAGGTAGAATGAAGAATGTATTAAAGTTATGTAATGCTATCATAACT
TATAAACAAGATAAGATTTGTCAATCCATCAAGACTAGTGAATAATTTAACAAGATAGGT
AGAGTTAGGGATGTCAATGATACGATTTGATCAAGTATTTTTAAAAGTATATATCATACC
AATTTATGATTATTTTTTTAAAACTGGAAGTATCATTAATCACCAAATGGATTGGTTATA
AAACCATAACTAACTAAACACTAGTAATGATTTTGTCAATAAGTGGTGCCACTGGAGTAA
AGAAAGCTTTTTTGTGGACAAAATTAAAGAATGTCCAAATATTTAAAAAGAATCTCCCCA
AGACCAAATCCAAGGTGTTGAGTGACCATTTTCTGTTTAGTTTGTGACATTCCTCCATTG
TATACTTGTTATATTTTGAAGTTTTGATGATCTAACAAATCATGGGATCGAGTAGGCTGG
GACATGATCCCATGAGTGACTGAAGAACAGAGCCCTCAACCAATGGCGTTGTACTAGGTT
GTTTTGTCCATCTTATATTGGTCATATTGAGAAGAAACAACCTAGTTTTTGCAATCACGT
TTTTGAACAAAAGCAAAAGTCACTCTTCTCTCATGGAAGATATTCTCATATGTAGCAAGG
GACCTGATCGAGCATCAAGTGTAGTCTTTAATTGTTATGTGAGGTTAATGTCTTATACTC
TAACAGTGTAAAATCTATTCCTATGGTATAAATGAACTTAGATCATTTCAGTTATAATCA
TTGTCGAGTCGACTTTGTAGCTAGAGTATATATGTCGAGTTATTGTTAAAGTCTATATCA
ATTAGAGTTAGTTGGTATAGTGGGCAATAGATTAATTACTTGGTTATCTTGTAATAGAGG
TGTTATAAGGGGTAAGGGATTAAGAGTTTATTTCCTAGGTTACAAAAGTATAGACTACAA
CTCTACTCTTGCCGAAGAAATTTGGTAGAGACGTGTCTAAGCTCCTCCTTGTTTAATTGC
TTAAACTAAGGCTGTGTTTGGTATGAAGGAAACATTTTCTGGAAAATATTTTCCAATTTT
TCCATGTTTGGTTGGCTTAAATATTTTGGAAAATGTTTTTCAAATCAACTCATTTCCTCA
AATTTAAGGAAAATGAAGAAAATGACTTTCCTTCCAAAATTAAGGAAAACATTTTCCAAA
ACTCTACTTCATTCTTCAATATTTTTTTCCCTTCCAAAATTAAGGAAAAATATTTTTGAT
TTTTAAAATTTTCATTTTTTACGTCACCTCCCAAGACCACCCCCACCCCGCCACCCCAAT
CCAGGCCAACCTATGAATTTTTTTTTTAAAAAAAATTGAAAAATATTTCAAATTTTAAAA
AAATCATTTTTATGCCACTCCCCCACCCCCATCCCCACCCAGGTCACTCCCATCAATTTT
TTTTGAAAATATTTCAAATTTTTTAAAAAATCATTTTTTACGCCACCACTCACCCCTACC
CCGACCCCCTCACCCAAGCCACCCCATAAAAAAATAATTTTTTTATGGAAAATATTTCAA
ATTTAAAAATTTTCATTTTTTACGCCACTCCCCACCCCTACCTCCCTCCCCTCCACCCCC
ACCCAGGCCACCCCCGTCAATTTTTTTTAAAAAAAGAATTACTTTTGAAAAATATTTCAA
TTTTTTTAAAAAAATAACATTTTTTACGCCACCCCCACCCCCGTAAAAAAAATTTAAAAA
AATTATTGTTGAAAAATATTTCAATTTTTTTAAAAAAATCATTTTTAATCCCCCCCCCCA
CCCAGGTCACCCTAGTCAAAAATTATTTTTGGAAAATATTTTATTTTAAATTTTTTTATT
TTTTATCCCTCGCACCACCCCGTCAAAACTTTATTTTTTAAAAAATATTTTGTTTTTGAA
AAATATTTTCTCAAGTCAGATGCTAGGTCAGGTCTTAGGTCAGATCTCATGGTCGAAGTT
TCGAACGGTAATTGGGGTCTTGTTCTAGTTCGGGTGTCAGGGTCGGATCCTAGATCAATT
ATCGAGATTGATTTTCGGATCAGTTATTATTTTCCTAAAGAGTATTTTCTAGTTTCAAGC
CAAAAATAAAAGATATTTTCTAAAAAACATTTTTCATTCACCAACCAAACATTAAAAACT
ATTTTCCAGAAAATATTTTCTACTCCTCAACCAAACATGAAAGATTAAGTTAGAAATCCA
CTTGTTTTTCAAGAAAACATTTTCTAGGAAAACATTTTCCTTCATACCAAACACACCCTA
AGGGACCTGGTCCATCCAAGACTGTGATGTGAAAGGACGACAAGACAGCTGTCAGAAAAG
CTGCCACTTCTGATGTGGTAGGTGCATAGCTTTTCTAAACAGCAGGCTCTCAGCCAATGG
GCGGTCCCAAGGAGTTTGTGTTCATTTTGATATAGTCTCTTCCAACAAAACATAAACTCA
AGATTTTGGCAAACAAAAAACTCACAAGCTTAAAAGGAAAAAACCATCTTCAAGGTAGAA
CGATACTTACACTCAACAAAAGGATCTGATAAAGGGCTGAAGCATCTTTGTTGAGTTTGA
GTTTTGTGTCTATCATTTTATAGGTTTTTGCATTTTGAAACTTATCAAGTATACAAGCAA
AGACCATTTTGGTGAAGTATTCTCCAGCAAGCACAAGAAGGACTTGATTGAGCTGCAAGC
GTCAGAGTGTGTCTTAGGAGTTTTACTTCCGTGCTTATATTGTAAATCTGTTCCTAATCT
ATAAAGGATTCAGATTCTTGTGTTCGTTGTAAAAGTCTAAATCAGTTGAGGCTAACTGAT
TTAGTGGGTAGTATTGGTTGCTGCTTAGTCAAATTCTAAGTCATCTAGGAGCTAGTTGAT
TTAGTGGGCGGTGTGGTATCCGCTTAGCAAAGTCTAAGTTATCTAGGGGTGATAGCTTAG
TGGGCAGTGTTGTATCTGCTCTGGCTCATCTAAGTAATAGGAAGTATTGCTTAGAGTTGG
GATTAGTAGACTAATCTCAGTTTGTAAACTTGCTTTTACTTTTGCTTGAGAAGATTAGTG
AAAGCCGTTTTTTTGAAAAGTCCTGGCAGGCCAGGTCGTGGTTTTACTCCCTTGAGCAAG
GAGGTTTCCACGTAAAGTTGTTGTGCAATCTTTACTTTCAGCACGTTGTTTATTTTCTGT
TATTTTAACTGTGTTGAGGACCTGGTCCCATCTAGACCAGTGGACGCATACATTCCAACA
TGATCAAATATGTTGGGTACACCATACTCTATCACTAATATTTACCCTCATTTTTTTGGG
TTTTGGGTCTTTTTCTTTGTGGATACATAAATAAAAGTTCAATTGGACTAGTCCACTTTT
AATTTTTATCCATAAGTGGTGCATATGTAAGACATTTTTTAGGTCTTAGTTTAAGGAAAA
ACTACACAAAATAGACCTAATTGTGAAACTATTTACCCAAATTGGACCCAACCCAAACAA
TCTTACCCTTAATGGACCCATGGCCCAAACCATTTACCCACTTACCTCACTTTTCTCCTT
TCTTATTTCGTGCATGTCATCAACATCACTACTATGAGTTAATCCTCTGTGATACTATGT
CGGTATATTGATACACTATCGGTATCATAGAGGATTGAACTCTTTTTTTAAGAAATAAAT
AAGAAACAATTAAGAGAAAATTATGAAAGTCAAAATCTTATTTTAAAACTACAAATTAGC
AGAAAATATATTCTTTGTGATACTCTGTCAGTATATTGATACCATATAGGTATCATATAG
GATTGGGCCTAATCCTCTATGATACTCCGTCGGTATATTGATACCCTATAGGTATCATAT
AAGATTGAACTCTTTTTTAAGGAATAAATAAGAAATAATTAAGAGAAAATTATTAAAGTC
ACAATCTTATTTATTAAACTCTAAATTAATAGAAAGTATATTTTTATATTTTTTTCTCTC
TGCAAATTTTAAATTATTACGTCTAAATTATGACTCTTTTTTAAACTGTTTTTAAATTAA
AATATTGAAGAATTGAAGCATACATTATTGATACCACCACAGTATGTTGATATACCGTAA
TGATATCATGGATGATTGAATAAACTCATCGAAGGACTGAAGCAAACTTCAATGAAAACA
CTTCTCAATTACTCATTGATACCACCAGAGTATATTAAACTTTGATGGTATCAAGGAGGA
AGAAACAGTCGTTCAATAAAGATACTGCTCAGTTACTTTTTAATACTATTAGAGTATATT
CATAGATTGTAATGGTATTAGAGAGGAAAAAAAGAATGGTTAACGCGTAAATTATATGTT
ATTTTAAAATAAAAAGGGGGTAGGTATGAATATAAAAAAATTAAAATTGTTACTGAAATC
GCTAAACTAATAATTCATTGCTAATAAATAAGTAACTCTTTGTTAATTTTGAATTATCAA
TTTCGATTCAATTTTGAAGGTCCAAGTGAGAAGAGAAGTGAACGAAAAGGGTGATTGATT
TTGTGACTCATCATAAATGATATTTTAGTTATATAGCTCTTTTAGCAAGAGATTCGTGAC
AAAAATAACACAAGCAATCAGATGAAAAAACAGTGAAAATACCCAAGGTCATTTCTTTTT
ATATATATATAATTAATCAAACGACATCAATTTTTTTGGTATAAAAGAGATATTCCTTAC
GGATTTCGAATTTTCCACCATATATTGTAGGTAAAGCTTTATTTTTATTTTTTTATTTAT
TGGAAGATGAGATTAGTGATAACCTCACAATCAAATTTTTAGTTATATAGGTACTTGTTG
TCAATTTTCTGCTGAATGCCTCTCAAAGTGAGAGAGTCTTTCCATTATATAGAGAGGATA
AATATTACACATCCCTAAAGATCCGTCATTCCTATCCCTAAAGATCAGCTACTCTATCTC
TACAAATATGTTATTCAATCCCTCTAATCTGCCTTACTATCCTTGCAAATCAGCTATTCT
ATCACAATATTTATTCCTTTGATTTTACAACAAAATGTATATGATCATGCAAATTTATAT
CACTATATAATTACATTAACATATACACTCATTTAATTGTCTATCATGCTAACATCCCCC
CCCCCTCAAATTGATGTTGGTGGATCAAGAAGCATCAATTTGCCTACTAGAAACTGATGG
TGTTGCCATGCCATGGATTTTGTAAATGCATCAGCTATTTGAAGATCACTGGACACATTT
GGAAGAGTAATGTCTTCTTTATCTACAGCTTTTCGTATGTAATGACAATCCACTTTGATA
TCTTTGGTCCTCTCATGTAAAACTGGATTAGTAGCAATCTGAATAACATTTGTATTATCA
GCGTGGAGAGGAGTAGGATGAGATTGAGGAAATCCAATCTCAACAAGTAATCCACGAAGC
CATACAACCTCGGAGCAAGAAGTAAACATGGATCGATATTCAGCCTCTGTTGAAGATATC
AATGACTCTCCAAGATACATGCACCAATCAAAGACTGAACGACGAGTATTAGTACATCCT
GCCCAATAAGAATCACTAAAAGCATTAAGACAAATAGGAGAACCACTTGGAAAGAACAAT
CCACGAGTAGATATTCCTAGAAGATATTGAATGATGCGACGACCAACCACCAAGTAGAGA
TGACGGGGAGCTTGCATAAATTGACTGACTTGTTGAACTGCAAAAGAGATATCAGGTCGA
GTAATAGTAAGGTAATTTAGACTTCCAACTAATTATCGAAATATAGTTGGATCATGAAGA
AGATCGCCTTCCTCACGATGATACTTCACATTCAATTCCAATGGAGTATCTACGGAGGAT
AAATCTTGAAGACCAGCCAAAGAAATCAGATACTGAGTATATTTGTGTTGGTTTGGAAAC
ACACCTGAAGCAACATTATGAAGTTCCAAACCCAAAAAATAAGTAAGAGTACCAAAATCT
TTCATATAAAAAGAATCTTTAAGGTGCTGTTGGAGGCTAGTGATTAGTGAAGAATCAGTT
CCTGTGATAATAATGTCATCTACATACACCAAAAGAAGAACACAATCTGTAGATGTTTTT
CGAAGAAACAAAGATGAGTCATATTTGATCTGCGCAAAGGAAAATTGTAGCACAGTAGAC
CAAAACTTATCAAACCAAGCTCTTAGAGCTTGTTTTAATCCATACAAAGACCGTTTTAAC
TTGCATACATCTTATGTAGACGATGAGAACAAACTAGGTGAAGGTTTCATATAAATATCT
TTTTTAAGATCACCATGGAGAAAAACATTTTTGACATCTATTTGATAAAGAGACCAGTTT
TGTGAAGCAGCAATGGAAATAATAGTTTGCACCGTAGTCATTTTTTCTACAGGTGCAAAA
GTCTCCTCAAAGTCCACCCCATACTCTTGTCTGTTACCAAGAACAACCAATCGATCTTTA
TACCGATCAAGAGTTCCATCAGAATGAACTTTGATTGAATAAACCCATTTACATCCAATA
GGGCGGGCATTATTTGAAGAACATGAAACAATGTGTCATTATTTTTAAGAGCCAAAAGTT
CTTCCTCCATTGCTTTCTACCAACATTCATGCTTGGAAGCTTGTAAGTAACAAGTAGGAA
CAGAAATGTTGGATAAAGTAGAGAAAAAACTATACCAATTGGGAGTACGAGATACTTTGG
TAGATCGCCAAGTAGGCTCAAGAGGACCAGATCTTGAAAATTTCTCAGATTCTCGTTGTG
GTACAGTTTCAGGCGGCGGATCAATGTCGAGATAGGATAAAGTTGGTCGACATTGTTCAT
ACACAAATTCAGGTTTGAACCTCTTAAAAGAAGATGATAAATCCTCAAAAGTAGGAAGAA
GAGGAGAAGAAGAAGATATGAATCTACAATCGGTATAAAGAAATATTGATTATCAAAGAA
AATAACATTTTTAGAAATATGAAATTTGTGAGAACATGGATCATAGCAAATAAAATCTTC
TTGTGAAGTACTATAACCCATAAAAGCACATTTAGTAGAATGTACAGATAGTTTATTGTG
CTGCGAATGAGGCAAATGCACAAAACAAACACAACCAAATGTATGAAAATCACTATAGTT
AGGATTTTGGTGATAAAGACGAAAATATGGAGACTCAAGATTTAACACTTTAGATGGCAA
TCTATTAATTAAATAAAAAGCATTAGACAAAGCTTCCACCTAGTATTTAGATGGTACAGA
TGACTCAATCAATAAAGTACGAGTGACATCTAAAAGATGGCGATTTTTTTGTTCAACAAC
TCCATTTTGTTGTGGTGTATATGGGTAAGAGCGTTGTGAGACAATTCCTTTGTCAAGCAA
GAATTTTTTGAATTCATAAGACATATATTCTCCACCATAATCAGATCTTAATAATTTGTT
GCATGTAGAAAATTGAGTCTCAACGTAAGCCAAAAATGTCTTGAACATGGAAAATACCTC
AGATTTGGATCGAAGAAAATACACCCATGTGAACCGACTATAATTATCTATGAATGTCAC
AAAGTATTTGAAATGAGCATGAGAAATAATTGGTGAAATGCTCCAAATATCAATATGAAT
GACATCAAAACAATTTAAAGCATGACTGCCAAAATTAGCAAAAGGAAGAGTTTTACTTTT
GCCTAATTTACAAGTAGAACAATCAATGAAAGCAACTGAAAATTAAATTTTATTTCCCAA
TAAACCAGAATTTGATAAATGATACAACACAACAAAATTTAGATGTCCTAGACGCTTATG
CCAAACCTCAGTCTTACTAGTAGTAGAAGTACAAGTAAAAGATAGAACAAGAGGAATGGA
AAAGTGTATAGGAAATAATCGTCCAACTTTAGGCCCCTTCGTGATTATCGTCCCCGACAC
CTAATCTTGCACAAGAAAATCATTACGAAAAAAATCACATCACAATTATTATCTACCAAT
TGTTCAATTGAAATAAGACTAGTTGACAGCTTTGGTGAAACAAAAACATTCTTGAAGGTT
GGAGTAATGTCCCCAACCTTGGTAATGGGTAAATTACTACCATCGACAATTTGTATTTGT
CATGGACCTTGATACTTATGAATAATTTTAGGATGCTCGTTGAGTTGGTCATATGATTGG
AAGCACTTGAATCAACAATTCAAAAATTATATGTAATATCATTACCTTGTAATCTCAATG
CTAAAAAGGCTAACACAATCATTTGTTGTACCATTTCAGGAGTAAGAACTTGTCCTGAAG
ATGAGTTATCATTAGTGGAGCCATTTATCCCAGCTTGAAAAGCATTGATCCTATGATTTT
GAGGGTGCATGGGACACTTTTTGATAATGTGTCCTTGTTGTTTATAATAATTACAGAACT
TCTTGCTACAATTGCTAGCAATATGACCATATTCCTTGCATAGCATTGAGTTCTACTCAT
ATCCCTGCCTTTTCCTTTACCTTGAGAAACAAATGCAACAATGACATCATTTTATTTCTT
GAAATCATTTTGTGTGACAAGATGTTGCTCTTCACAAAGTAATTCCCTAAAGAAAACATC
CAAAGAGAGAGAGACGGGTCACGATTCATCAAGTTGTCACAACCCAAACCACCGTGATTG
GCACCCACACTAACCCTCTGGTGGGAGAACCATTACTACTAACCAACTAACCTCAAATCT
AGACATTTAAAGATACAGAAGCAGGTTTAAATGCAGAAATAAACTGGAGTTCCAATAAAC
TCCGAAAGTCTAACAAAATAATTGCGGAAAACAATGCCTAGAACCTGAGAATCAATGTAC
CAAAACTCTAAAGTTCAACGAGTCTAAGAAAAAGGGGTACAACCCTGAAACTAAACCAAT
GAATATCTAAAGTACTAGTCTAAGTCCGAAGAAAATGGACTAAACAAAAGGAGAACTCAT
TGCAGCCTAGAAGAACCGGCTCACCCTTGAATTCGATCTCGATCAATGATCTCCTAAATG
AGGTTTGTTAGTAGCCGCCTGAAGATCTCATGTATTCAACAAAGAAAGAGCAAGTGCAGT
ATCAGTACACAACCACAGTGTACTGGTAGGATCACGCGGCTATTCCAGTAAGCGAAACAT
ACATAAGCAGTCACAACATAGTAAACATGACATATACAGAATATATATACACATATACCG
GTTATCATTTCAAGAACAACTTACAGTTCCATATTCTTATTAACAAGTAACTATGACAAT
TCAATGGTCCTCTCCTGGAACCCATACCAAAACTGTTAATGTGCTGGAACGTGACACCCG
ATCCCAATTAGTGTGCCAAAATGTGACACCTGATCCAATGTGTATGTCAGTACGTGACAT
CAGATCCCAATTAGTGTCAGAACGTGACACCCGGTCCAATCATCATACCACAATCACAAT
GTATATTCTCATAATCATATAATCAAGCGTTGATTCATCGAATACAATCGTTCATTCATA
CTCATTTACATTAGGTTTGATCAATAGTGCTACATTCACATGCACACATGTATTACAATG
AAGCAAATACCCACATACATCACACAAACATGAAATCAAACCATCATCTACCTCGAAACC
AAGCTTGAATTCCCCTAAGGCACTTGATTCTTACCTTTTTGGATTCTTTTCGCTTGTTCT
AGGTCTACAAACAAGTAATAATACGCAATGATCAATAATTAAGGTCTAATTTACCTAGAT
TATAACAAACCCAATAATCCAAGACCAAACCTATGATCCCCATACCCAAATTAAGGATTT
TTCCACCATTAGTTTCAGATCAAAACCTTTCCCCAGTAATAATTACCCAAGAATCTAAGT
TCTACGGATCGAAAATTGGATTAGGGGAGTAAAATCTTTACCTTTAGTGCTAGAAGAGGT
GGAAAACTATCAAGAACTTGCCCTGGTTCATTTCTTAGCTCTCAAGAACGAAAGTTGCAG
AATAATAACATTTTTTGGGGTTTATCTTGACTTAATTCGCGACTGGGCCGCTACGGCGGA
CCCCATCCCGCTACAGCGGCCCCGCCCTGGCGAGAATAATCCCTCCACAGTGGCTTATAC
GGAGACAGAGAGTCGGAATTTGAGTTCTAAATTCCCATTTCACAACACACCTTCAACCCA
TGACGTTCAAAAACTATCCTTTCACGCTAAGACCAGTTTCGGGAGTTCTACTCGCCCAAA
TTTAATTCCGTAAAGTCGTATGAGCTCCTTAACGTCTTAGCTATCTACTCATGTGATCAA
TTGCATAACTAGATCTATCATTCATTACCAAATTTCCTCAGACCTCACTGACTCAGATTT
CGTCCAAATCTGGACTAGGCTAGGAATTCCCAAGTTACTACTCAAAAGTTTTTTGGCTCC
AATTCTTTCCCCATTGGCTTTTCCTTAACGAAGGGAATCAAGTCGTTACACAAGTTAGTG
CGAACACTCTCAAAGTCGGATCATAATTTCATCAAAAATTGGTCTCGCTTGCTTTGCTCA
TGAATTGCCTGAATCACTGATAGAGATTTAGTAGGTAATTTGGCATAGACAATATATGTA
AATTCAGTCCATAAGTTCTGAAATCCAGTAAAGTAATCCTAAACAGAAAGACCTCCTCGA
GAGTAATTAGCAATTTCATACTCTAACTGAAAGCATCTTGCGCTATTATCTTGGTTGTAA
ACCTTTTGTAAGTAATCCCACATGGCCTTAGCCGTCTTGTACGGCCTGAGATTAAGAACA
ATAAGAGGGTCAATTGACCCCAGAATCCATGTCATCACCCGAGCATCTTTAATCTTCCAT
TCACCTAGCTTTGTTGCATCAGTAGGAGCAGAATCACTTCAATCTATATGGCCTCATAGT
TCTTTGTCGGTGACAAATAATTGAAACTGAAACTCCCAAGAAGTATAACTTTTTCAAGTG
AAACGAACACTCAAAGTGAAGTGAATACATGCTTTTGAATAACTATGAAAACTACAAAGA
CTCAAGAAAGCAACTAGAATGACCAAGAACAAAATTCCTAGGTGGTAGGACTGATTGTCA
ATGAACATTCAATCAAAAACCAAGATATTCCAAAATTTTTTTAGAAGGAACCACAAGTGA
CTCTATGAAACAAGACAACCAAGAGAAGGCTTTGATACGATGTCAATTTTCTGTTGAATA
CCTCTAAAAGTGAGAGAGTGTCTTTCCATTATATAGAGAATAAAGATTACACATCATTAA
AGATTTGTCATTCCTATCCCTAAAGATCAGCTACTCTATCTCTACAAATTGTTTTACTCG
AAAAATATAAATAAAATAAAAAAATTACTTGTTTCGAAAAATCGACTAAACTTATAGTTT
GAAGAGAAATCAATTTTCCAAAAGAACCAGGGTCGCCACTTAATTCTTTTAGTAAAAATC
AAGAAAAAACACTTAAGGTTTTCAAAAGATTTAAACAGATAAAATCAATTGAAAACAAAA
GGGTTCGAGTTCAAATGTACATTTCGAGAAGATGTTTGGCCCTTAGAATGTCCGCTAACT
TGCGGTTAACCGGCGATTTGACTAAAATGACTTGACTAATTTTGAGAAAGACATCAGCTA
AGTAAGCAAACTTATAATTTTATTTATTATTATTTATTATTATTATTATTATTGTCATGT
TAATTATCTTAAGGGGAAATGAACTAAAAGTAAATTTTCTAAATGGAAATAGTCTAAGTG
GCAAGACTAATAGAAATAGAGCTAAGTATAAAATATAAATATTTTGATTTGAACATGATA
AAAAATGAAATGGCTATCTATGGGAATTTAATTAAATTAAATCATAAAATAAACAAAGTT
AGTCAAATAGTAACAAAGAAATAAGAGTAGAGAAAGGAATATTAAATTTGGGCCTTTGCC
CAAATCTGTTGAACCTGTCGTATTCTAAAAATTCTTAACATGATTTTGGGCCCTTTTTTG
GCCTATCTTTGTTACGAAATCTATCCATTGCAGTCCCCTTTGGACTATTGTAGTGCTTGA
ACCTTTTTAGCTCATTTCCGCCCTTGTATCACAGTTTATACACCAGGTATATCTGTGTAT
ACTGGTGTATCTAGGCCAGTTTTCAGCTTTTCGGGACCTGTACACCTATTTTCCTTTGCT
GTCCGACTCGAAAAGGAGACGGTTTGAGCCTTTATGGCTCTCTTGAAATGCAAGAAGAGA
AAAATGGGAGTTCACGGGGACTCAGGCAGGTTTACATGCAAATAAAATGGCAAAATGGTT
AGCATACAATTCAACTAGAACAAAACAAAGAAATGGCAAGATGTAGAGATAGAGATATAT
GCTAATCACGTAATCCAAACTAAAGAACGTAGAGAAACATGCTGGAAATTCACCTATTTC
AAGAGGTAGTGATCAAAACTAACGCAATCATTACCAAAGGATGTACTGAATAACACTAAA
ATTAAATAAAAAGAAACAGTAGGATATCTTATTGATATTAGACATATATAAACTAAAAGA
AAACATTTGAACAAGTTAAAAGAAAAACAATGAATGCACATCAAGTGACCCCTAAATGCT
ACCAAGGAAATATAGTACAGAAGACCAAGAATAAATAAAGTAATCGTGTGTATGGGATGC
AAACAGTAAGCCATTGAAGCTTATAGAAAAAAAAACAACTTAACTAAAGATTAATTTATT
ATATTTTGACACAATGAGCTAACGTAAAGATATTAGAAGCAAAATGGCATGCTATTCTAA
AAGAGACACAATTCAAAATAGCAGATTCTTGGCAGGATACAATCTAAAACAATTAACATG
CTAGATTCGGTTTAAGCTCAACTAGAAAAATTTCCAAATGGACAGTTAACTACCTACTTA
ACACATATGGCAAGCCAAGAAGCTGGACATTTTATACATGGACAAAACAACAAGCGAAAT
GTTAATGTCACACAATGAAAATTCATATTATTTGTTGGCACGAATAAGAGGGGACTTTGA
CAATCAAGACCTCAAAAAGGGGAAATGGAAGGATGAACATGCTTCGACATTCAACAAGAT
GACCATTTAAATAACACCAAGGTAAACCAAGTCGTGTTTTTAGAAGTAAGAGGAGACAAA
TATATCCTCAGCTACAATCTAGAAAACCAAAAACATCGAGTAACAAATAAACAAGGAGAC
GAGCAAAAGAAAATTCCTATCAAAGGCTAGACGGGTACAGATTCATAAACATGTTCTTAA
AGAACACAACTCCAACAAAAGTCAACTTATATTCGTGAGAAAACAAAAGGTACAATGATC
TAGAGCATTTCGCCGCTTTCTAAACACCTAATGAAGGCGTGAATGTGACTTCAACAGAAT
GACAACAAAACGATATCGATGGAACTAACAAATAGGCAAACCAAGTTGAAACGAGCATAA
TCAGCCGAGAACGCTCAAGTAATAGTTTCAATAGAGGAGAACATCAAAATATACTCGAAC
AAAGAAATATGGAAAAACTTAGTAGAACCTTAAAACAATATCATGACTAATCCATTGCAC
CAAACATAAGGAAAATAAATACTTAACAACATCAATAACCCAACGACGACAATCAGTGAA
CAACTAATCATAATAGTGATTTTCCAACATTAACAAAACAAAATAGAGGAACAGATGAAG
AGAAAAGCTATTGTAGAGAATGTTACCTTTTTCCGGGCAGCGAACGAGACCAACGAGCAA
AAGAACAACAACTTCAATACCACAACGAGATTCCGACGAGCTTTGCAAGCGGCGAGCACA
AAAGCAAATCTCTTGTCGATTCTGGCCTGAATATGGCTACTAATTTTATGTATGTATTCT
TATATTTATATATTTTTTTCTTTCAACAACTAAAATCCTCTCTCCTCTTACAATAAGAAA
TAAGAAACTACTTATAAAAGTGAAATAGGATTCCAACTTTGAGGGGAAACGGATAGAATT
CGAATAGAAATCGGGTACATTTCAAAAATGCGTGCCTGCTGCCCGCTGCGATTCTTACAA
GCTGAAAGGGACGTCGAGGATAAGGACAAGAAGAACATAGTGTACTGCTCGCAGTGTTGA
CGCTTGGTCTGGCCGTGTATCGCCGTGAATTTCTCCGTGTGCTCGCTGTGATGTTGAGGC
ATTTGGACTGCTGTGTTGTTGACGTCTGGAGGCTGCTGATGAAGACGTCGTGTAAGTTTC
TTAGGATTGGAAAGGAATTTGGCCGGGTCGGGGGTTGGATTGGGTTGCTGGAAATAAGAG
AAAAGGGAATTAAAATAGAGAAAGTGGGCTAAAAAGTTGTTGGGTTATGCTGGAAATTGA
ACTTGCACTACTGAAAAAGTAAGTAGGCCCAAAATTTGGTCTTTTAAGGAATTAGAAAAG
TTAAAAGGCAAATGGCTAATTTCATAAATAAAAAGGAAATATTCCAAATTAAGATATGAC
CCTTTGAGTTCAATTGTGACTGATTGGAATTGGGGTTTAACCAAATTGATCTCGATTGAC
AAAATTGGTTAAAATTTAAATAAAACGAATTAGTATGATTAATTACTGAGCTTCTTATTC
TTAACGAAATAAAATAGTTAACTTAATTAATAAACCAATTAATTTAAAAACCCACTAATT
GATTCAAAATTTTAAAACTATAGTTCCGAATGAAACTAAGTTAATAAGATATTTATTTTA
ACAACGTATAAATCGTTTGATATGATTTTTAAATATTTATAAGATATACTAACTACATAT
ATGATTATATGAAATATATTTCTTGCTCAAAATGCTTATGAAAATCGATTGAAATTATTT
AAAAATCTTGAAACTATTTTAAATTTTATAAAGCTAATTATTCTAAATCGTTTGAAAGTT
AAGAAGCTCGGCAATTAATTATTATTGGGGAGGGTCATAATTTGGTGTCAACAATTGTCC
CTCGTTTTACTCGGATTGATGCAAGAAATCTAAGGAAAATGAAATTGACTAGTCCAATTT
TGACCGACCACATCCTCATCTTTCAGAAAGAGGGATTTGATACGAACTTTAGAAATTATG
GACGAACCCCCGGAAATGAGTTTCCTACATATCTCAGGCTATATGAGAATTCAGGCCAAT
TGTAGTTCGATACGATTGATTTAACGCACAATTTTAAAATAACTCAAATGTCATCCTGAT
ATTGAATTATGAAGACACCAGAATGCTCGAGAATAAGATTTAAGGGCGAATGCTGGAATA
CAGTCGAGTTTTCAACACTGGTCCTGCCTACATATCCCTCAACTCAAGGAATCTGGCTGC
TCGTAGTTCGACTCGATCGGTTGAAAAGGAAATCTATTATGCAAGATAACCTTTGGTTCT
GGATGAGCGACAAAATAGGTCGAGTATGAAAAGGAGGCTTGCAACCTCTTAGTCATGAAT
GTGACGTGCTTCACATCCATAATTAAGAACTTACCCAGACATAATTTCCAACGCTCTTAG
TGCATTGTCACTCAGATTGGAAAACTGCTTCCGGTAGAGACCAAAAATTTCCGAATGCGA
AACTGAAACCATGAAACCTTAAAAAAAAAACCACATGCCTTCTGATAGGGGTGTGGTTTG
ATTGTGGTGAAAGTCGCTCATCTGCTCGCGTCTTAAGAGTTTGGCACTCCTCTTTGGACT
ATGTCCCAGTTCATTGCTAAGAAAAAGTTCCACATTGTGATGCATCCCTTTTGATGTCGT
CCGCACCTGTGGTTTGTTTTGAGAATTTATCCCCTCGGATGCTCTCGACAAAGACAGAGA
CAAAACTCATTAGCATAAAAACACAATTCAAATGGAGAGGTAATGTCTTTTACCGTGTTG
ACACTTAATTGCTCTCCTTGAACATTTGACGTCAACCACATCGGGTTTGACATAAAGTAA
ATAAAGCTTGTGTCTCATATTTGCAATATAATCTTCAATATACTCTTCCTTTGATGTCAA
AGCAATAAAATAAGCTGATGTAATATGTTGACGGTTCTCTTGATGTCGTTGTTGATGGTT
CTCTTGATGTCATTTTTGCAAAGAACAATGATGCAGTTGATGTTGATCTTCTTGTGATTG
CTAAATCTTTCCCTTGCGATGTGTAACTCCTTCTCTTACTATGCATGAACTCCTTTCCCG
CGATGCATGAATCTTTTTCCCGTGATGCATATATCTTTTCTTGCAATGCATGAATCTTCT
CTTGCAATGCATGAGTCTCTTTTCTCGCGATGCATGACTTCCTTCTCTTGCTATACATGA
CTTCTTTCTCTTGCTCTTTCTCTCGCTATGCACGGCTTCTTCTTCTTGCTATGCATGAAT
CTTTTCTTGTGATGCATGACTTCCTTCTTTTGCTATGCATGACTTCTTTCTCTTACTATG
CATGACATTTTCCCACAATGCATGAATCTCTTTTCGCGATGCATGAATCTTGTGTTGCAA
TGCATGAATCTTCTCTTGCAATGCGTGAATCTTTTCCCGCGATGCATGAATCTCGTCTTG
CAATGCATGAATCTTCTCTTGCAATGCGTGATCTCCTTCTCTTCCTATGCATGATTTCAT
TTTCTTGCTATGCATGACTTCTTTCTCTTGCAATGCATGAATCTTTTGATGATGCCCTCC
TGATACCGAATGAAGATAATGATTCCGAGCAACATAGGTGATCTTCTAGGTATCTTTTGG
ATGGCGGTATCGTCTCAATCGACAATACAAATAAAAATGACCCTTAGAGTAATGATATCA
TCTCATTCGACAATACGACATAAATGACTCTCCGAGCCTTAATTTTATCATGTCTGATAA
TATGATGCAGATAATGTCCTCCAAGTATCTCTAGTTGCTGGAAAATAAATAAAATTTCTT
TCTTCTAGGTTTTCCTTTGCTTCATCTCCGAATATAATTGCATGTTCACTATAGACCTCG
CCTTGTTGAGAATTTGAATGAAATAATGCTATTCATATTCCCAATTCTTTGGTATGAGAA
GCATAAAAACTTTTCATACATCCACAGTAAAATTGTTAGTCTAAAGTGAATTGATCTGTG
TCGATCTCTTCGATTGTCTGCTCCTGGTCTCGCTATCTCCGGTTGATTTCTTCGGTCTCC
CGCCTCTTGATAGGTAAGACGAAATATTTTTATACAAAAATAATTGAAACATGGAGGAAA
AGTTTTAAGAAAAAGAAATAGATCTTCAAAAAGTAATGTTTGGAAAAGGTCACTGTCAAG
TGTCATGTCACGTCAAGTTTAATGAATGCCATTTGGAGTTGATGTTTCAAGATCTGTCTG
ATCACTTGTTGGGAAATATTCAAAGTTTCTCTAAACTACCGATAGATCCTATTGAAATTT
TTGAGGTCATCCTCAATAATTTCTGTCCTAGTTAACTATCTTGGCTTATCTTTAACCGTT
GGTGATCAATTCACGAAAATTTTGAGATCCTCTCAAAATTCTGTCCCAGTTGCAAATTTC
AAAGTAACTTCAGTCTCGACTTTGTTCGAGAGATCTTCTTCTTGAGAATTTTTGAGAGGA
TCTCAAAAATTCTGTTCCAATTACTATTGTAAAGAGAAATAGAAATCTTACGGAAAATAT
AACCGAGCCGTTGTGGCGCCTACATATCCTGTTGAGGCAGGAATTAGGTCAAACGTAGTT
CTCTCTCAAAGATTAACAAAAATAAGAAAATTACAAAGAAATCGATCGAGGCCGACATAG
GCCGCCTACGCATCTCATTATTGAGAATTCAAGTCGAATGTAGTTCAAATACAAGGAAAA
ATAGTAAAAGAGGATAAAGGGGTGACCGAGGCCGACATAGGCCGCCTACGTATCTCATTT
TTGAGAATTCAGGTAAGACGTAGTTCATTACAAGATGAATAAAATTTCAGACAAAGCGGT
TACAAGCAAATAGAACGATTACAAGGAAATAACAGAAATACAAACTGAAATTTCACACAT
AGTATCTCTTGACAACGTCTAAATTGATCGGTTTCGAATGTGCCATCCATCTTCGACAGG
ACCAAGGCACCACCGGATAACACTTTGCGAACCATGTAGGGTCCTTGCCAATTTGGTGCA
AATTTCCCTTTGTACTCAGCTTGATGAGGGAAAATGCGTTTGAGAACCAACTGACCAATT
TCAAATATCCTGGCTCTTACTTTCTTTTTGAAAGCACGAATAATTCGCTGTCGATATAGT
TGACCATGACAAACAACAACCATTCTCTTCTCATCAATCAAGGTTAACTGGTCAATCCGC
TTGTAGACCCAATCAACACTTAATTCCGCTTCTTGGACGATTCTCAACGAAGGTATTTCA
ACTTCTGCAGGTATAATTGCTTCTGTTCCATACACTAACAAATATGGAGTAGCTCCGATT
GACGTTCTGACAGTCGTTCTGTAACCCAACAAAGCATATGACAACATCTCGTGCCAACCT
CTATGATTGTCAATCATTTTCCTCAGATTTTTGTTGATGTTCTTGTTGATGGCTTCTACA
GCTCCATTCATTTGGGGACGATAGGCAATTGAGTTTCGGTGAGTAATCTTGAATTGTTCA
CATATTTTCTCTCATCAAGTGACTGTTGAGGTTCACTCCATTATCAGTAATGATGGATTC
TGGCACTCCAAACCAACATATCAAATTGTTGCGAATAAAATCAGCTACAACTTTTTTGGT
CACTGACTTATACGAAGCTGCTTCCACCCACTTGGTGAAGTAGTCAATGGCAACCAAAAT
AAATCTGTATCCGTTGGAGGCGGCTGGCTCTATTGGACCAATGACATCTATTTTCCTAAG
CTACAAAAGGCCCAGGTGAACTCATAGCATTAAGTTCGTGAGGCGGCACTCGAATCAAAT
CACCATGCACTTGACATTTATGACATTTCTACACAAACTTGCAACAATCATGCTCCATAG
TCATCCAAAAATAACCAGCTCGGAGGATCTTCCTCGCTAAAGTGAGCCCATTTATTTGAG
AACCACAAACTCTGGCGTGTATTTGTTCCAGAAGTTTTGCAGATTCACTAGCATCAACAC
ATCTGAGAAAAACTAAATATGGAGTCCTCCTATAAAGGATTTCTCCACTTGCAAAGAAAT
TAAGGGTCATGCGGTGTATCAATTTTTTCTAGTTGAACGTTGCATTCTCAGGATAAGTCC
CGATCTCCAAATACTTTTTGATATCAAAGTACCAAGGCAAACCATCTGGTTCTTCTTCAA
CATGTGAACAATGGAGGCCGCTCTTTTACCTCTATATCCACGGGATCAATATAACTTGTA
TCTGGATGCTTAATAATTGATGCGATGGTGGCAAGGGCATCGGCTAACTCATTCTGTGTC
CTGGGAGTGTGTCTAAATTCAATTTTGCAAAATCTTTTGCACAACTTCTGTATATACTTC
ACGTGCAGTGTGATCTTCGGGTTTTTCAGAGCCCAATCTCCGTGAACCTGATGAATCAGC
AAATCTGAATCTCAAATATCCAGCAACTCATTAACATTAATATCAATGGCCATTTTCAAA
CCAAGGATACAAGCTTTGTATTCTGCCATGTTGTTCGTGCAATTAAATCATAGTTTAGCC
GCCATAGGATAATGCTGGCCGGATTCTTACACTAAGACTGCTCCGATTCCTTTCCCTTGG
TGATTTGCCGCTCCATCAAAGAATACTCTCCAACCAGGGTATGCCTCAGAAATATCTTCA
CCTACAAATGCTACTTCTTCATCGGGAAAATAAGTCTTGAGCGGTTCATACTCTTCATCA
ACTGGATTCTCCGTAAGATGATCAGCCAAGATTTGTGCTTTTATCGCCTTCTGAGTCACA
TACACAATATCAAACTCACTTAACAACATTTGTCATTTAGCCAACTTCCCGGTCGGCATT
GCTTTCTGGAAAATATACTTTAAGGGGTCCATCCTGGAAATAAGCTAGGTGGTATAAGAA
GACAAATAATGTCTCAACTTCTGAGCATTTCAAGTCAAAGCACAACATATTCTCTTCAAA
AGAGTGTAACGAGCCTCATACAGAGTGAATTTCTTGCTCAAATAATAAATGATTCGTTCC
TTCTTCCCAGTTTCATCATGTTTACCAAGCACACATCCAAATGCGTTATCTGAGATAGAT
AGATACAACAACAAAGGACTTCCTTCCCGTGGAGGAACCAACACCGGTGGATTGGACAGA
TAGTTCTTGATGGCATCAAAAGCAGTTTGACATTCTCCGGTCCACTTGGTCAGGGCATCC
TTTTTCAATAGCTTGAAGATGGGTTCACACACCACGGTGGATTGAGCTATGAACCGGCTG
ATGTAGTTCAACCTTCCTAGGAAACTCATCACCTCTTTCTTGGTCTTCGGAGGGGGTAAT
TCTAGAATCGCTTTGATCTTGGAAGGATCAAGCTCGATGCCTCTTCTACTAACTATGAAT
CCCAATAGCTTGCCAATTGGCACTCCAAAAGCACATTTGGAGGGATTTAACTTCAAATTG
TATCGGTGTAGACGATCAAAGAATTTCCTCCAGTGAGTCAAGTGATCCAAAATCTCGTGG
GACTTGATTATGACATCATCTACATACACCTCGATCTCCTTGTGAATCATATCGTGAAAG
ATGGTCGTCACAGCCCTCATGTAAGTAGCACCGGCATTTTTGAGACCAAACGGCATCACC
CGATAATGATATACACCCCAAGGCGTAATGAAATATGTCTTTTCTGCATCATCTTCATCC
ATCAGGATCTGGTGATAGCCCGCATAACAATCCACAAACGACTGCATCTCATGCTTAGCA
TAGTTATCAATGAGAATGTGAATGTTTGGCAATGGAAAATTATCTTTCGGGCTAGCTTTG
TTGAGATCTCTGTAGTCAACACAAATTCTGATTTTTCCGTCTTTCTTGGCAACCGAAACA
ACGTTGGCTAACCAAGTCGGATATTGCATCACTTCCATTACTTGAGACTCGATCTATTTG
GTAATTTCCTCTTTGATCTTTAAACTCAACTTAGGCTTAAACTTCTGAGTCTTTTGTTTT
ACTGGACTGAAATCTGGATTAATCGGCAATCTGTTGGACACCATATTCGTACTCTGCCCT
GGCATGTCTTTGTAAGACCAGGAAAATACATCAACGTACTCTCTGAGCAAACGAACTAGG
TCTCTTCTTTGAGCTTCAGTCAAATGGACACTAATTCTGACTTCTTTGACACACTCCTCA
TCTCCGAGATTCACAGTTTTAGTTTCTTCCAAATTTGGCTTGTGTTGATTCTCAAATTGT
CGAAACTCTTCGGCAACATGTTCAAGTTCCTCATTTTCTTCTTCATATTCTTCGCATTCC
TCGTCACCTGCCTCATTTTGTTCATTCGGCTCGTGACATGACATGACATTGGCAGGTTTT
AAATTAATATTACTGAAATCATAAACAAACAAAGTTAGGAAAGTAAAATGTAGCAGATAA
GAAAATAAACAAATTTCGATAAAAGATGTTTTTCATTTAAATGGAAAGACAAGCGCAAAT
TTTGGCCATGGCTAAGGGTCATTTCGCCTTTTTAAACATCACAAGGGAATTTAAAAACTC
CAAACACGTAAAAACTGCATAAAATGAGGGTCTCGGGCCTCTTTCAGACTACCACCGATT
TTAAAAACTGAACATAAACACATGTCTTTTCTACCAAGTTGCACGGGAAATCAGGAGTGG
TGTGGAAGTCCAATTTTGCAATTGTTCCTCAGGTTCTGCATCACGGATGCCTGAGGCCCC
AACTTCATCCTCCATGACTGCGTTAACTTCTTCAAACATTCCCCTGATTCCTTCCCCCAG
ACCGCTGTCGATGGCATGCTGCCGCACTGGGAATGACTGGTACAGATGAGGAATTGGCCT
AGCCAATGCTTGATTAACACTCTTGTTCTTCATCTCTACTTCATCGGCGGGGATCTGAAT
AGGCTCGACAATTCCTTGAAAGTGCTTCCCCATTTCGAAACCTGGTTCAAAACCATGCTA
GAGCATGACAGTAGCAATCATCTTGTATACGACATGCATAGGAGGTTGCAGAGCCAAATC
ATCACCGGTGGCATTCACCAGCTCCACCGTGTAGAAATCACAACCTCGAGAGATATCATT
AACGATCGGTGCATACCCATTGGAATGGCTCCCTTCACCATAAATAACCAATTCCTGGTC
CTTCCAAACAAATTTCATTAGTTGGTGAAGGGTAGAAGGTACAGCCCCACCCATGTGGAT
AAACGGTCTTCCCAGAAGCAAATTGTAACTAGTGTTGATATCTAACACCTGGAACTCCAT
GTTGAATTCCGCAGGACCCACCTTAATTTCCAAGTTTACCGCACCCAATGTGTCTCTTTG
CACTCCATCAAAAGCCCTCACGTTGACTTGGTTCTGGTGAAGCTTTCCCAAGTCGAATTT
TAGCTGCCTCAGAGTCGAAAGTGGGAAAATATTAAGACCGGATCCGTCATCAACCAAGAC
GCAATTTATTATCTTGTCTCGACACATAATGGTGACGTGCAGAGCTTTGTTGTGTATCCT
ACCTTCAAAGGGCAGCTCTTCGTCACAAAAACTAATTCGGAGTCCTCGAATGACCTGGTT
TATCATGGCTACTAGACTGTCACTGTTAGTACCCACAAACACATAAGTATCATCCAAAGC
CCTCATCAGAGCCTGCCTATGCAACTGCGAACTCATCAATAATGCTCACACAGAGATCTG
AGCCGGCGTTTTCTCCAAATGCTTCACAATTGAATAATCTTTCAGCTGCATTTTTCTCCA
GAGCTCCTCGGCCTCGGCTTCACTGATCGGCCTTTTTGTTTGGTCTTTCTTCTGCACACC
CTGGATCAGCTCTTCTGGCGTGTAGCACCTGCCAAATCTAGTCATTCCCTGGGTAACATC
CGTTTCAATCACAAACTTTGGTCGGGCAAGAGTTTCTCGTGGAACCAAGACAACAACCTT
CTCGGGTGTCATAATCACAAACTTTTTCTTCTCTCTAATGATCAATGAGGCTACAGCCCT
TTCCAGCTCACCAGGAGCAATAGGAACTATTGCCTTTGTCACGCACCAATCATCATCTGT
TTCTATCATATTAATAGTGATGCCTCCATGATTTGGCAAAGGATTACTATTGACATTGGG
CGCGACTGTCTGAAGAGAGACCACGTTCTAGTCAATTAGGTTTCAGATTTTATGCATTAT
GTTGATACAGTCTTCGGTATCATGTCCAACACTGTTGGAGTGATATGCACACCTCTGGTC
AGGTCTGTAGAACTTTGAGCTAGTATAAACTGGCTTGGGCCCCACTGGATGAATATATCT
TGCCGCAGTTAATCGCTCGAACTGCTTTGCTCGGCTTTCAATGAGCGGAGTGAAAATTCT
AGCAAGCTTCTTCTCAAATCTAGGACGGGGGGGATTGTAATTTCCTTGTTGAGGAGGAGG
CATTTGACGATAATTTGGGGCGTTTGGACGGGGGGCTTGATATCTGGGATATGAGTTGAT
TTGGTAATTTGGTTGTGAAGCTTGGTAGTTCGAGGGGGTATTTTGGTAAAGTGGACCTGG
GGTTTGGTACGTTGGGGGAGAAGTTTGGTAATTTGTCTGAACATTGGTGCAGTTGGGGGA
GACGTTCCGGTAGTGATGAGATAGAGTTTGGTAAACTGGAAGGGGAGTTTGGTAGGTAGG
AGAGGGAGTATTTTGATAACTGGGAAGAGGGGTATTTTGATAACTGGGGGGAGGGGTATT
TTGGTAATCAAGTTGTGCATAACAAGACGGGTACGAACTCTGTGAAGGTCGAGAACGACC
TTGGTATGATGAGGATTTCCTTGGGGTCTTCTTCCCCTCATAAGAGATAGAAGACACATT
TTTTCTTTTCTTCTTCAACAAACCAGAGTATCTGGGCGAGGCAGCAACACGAGCAATCTT
CCCGGTCCTTAATCCATCTTCGATAGTCTCACCTATTTTGACTATCTCAGCAAACTTTGC
TCCAACGAGCAACATGATTCTATCATAATATTCGGGCTCTTGGACCCACACAAATACTTC
GACAATTTCCTTCTCAGACATAGGATGCCGAACTCTAGCTGCCTCCTTTCTCCATCTGTA
TGCAAACTCTCTGTAACTTTCATTTGATTTCTGCTTCATTTTTTCCAAAGAATAACGATC
AGGAACGATCTCCACATTGTAGGCGAATCTTTCGATAAAGTCCTTGGCCAGAGCATTCCA
CCTAGGTCACTGTCTGGTTTCATAAGATGTAAACCATTCCAGAGCCTCTCCACTCAGACT
TCGGCTAAAAATCCGCTTCAACAAAGCTTCATCTCTTCCAACTCCCACGAGTTGGTTACA
GTAAGCCCTCAGGTGTGCTAAGGGGTTCCCTATTCCTCCGAAGATGTCGAATATTGGCAC
TTTGAACCCTTTCGGGATGTCCAAATTCGGATGACTGCATAGATCCTCATAACTCAAACC
GGCAACTTCAGGAATACACTGCAACTCTTTCATGGCTTTTCGAATTTCTTCCTTCATATC
CAGCTTGGTGGCCTCTTCCTTCGACCTCCACTCTCTCTCTCGCTCTTCGTAATGGTTGAG
CTCAGAACCATTGGCGTCATGCTCATTAGGAACCGGGATTTGGAAAGTGGTTTTCTGGGG
TAGGGGTGGAGAAATGGAGGGACTTTGGGCATTTTGAGTGGCTTGGTAGTTTTGAGAAAA
AGTCTGGGGGTTGGTGCGTTGATTTTGGTGACGGAGGGAAGCTTACGGGTTGTTAACATT
TTGGTTTTGAGGGGGTGGACCAGTTTGGAGGTTGGCATTTTAGGGAGGAAATGGCACTTG
GAGGTTGGTATTTTGAGAAGGGGGTGGTGTCTGAGAAGAGGCAGAGGCATAATGGGGATT
TAAGGCGGTTAGGTCAATGATTGAGGGGTTATGAGCAGGACTGGATGGTGGGTTTTGAGC
CTGTTCCGCACTTGAAGGAGGAAAGTGAAGTGGAGGCCTTCCATCTGCTGGAGCATTGAA
AGCAAAACCCGGATTAGGCATATCTTTCCTTTTTTGCATTTCGACCCTCATCTCGGTGAT
CTGCTGCATCAACTGCATAATTAGTTTGTTCTGATCAACAATGACGGGCTGAGCCACGAC
AACATCGGTAAGGCCAATCTCTTCATTGTTATCACCCATTGTTGACTTGCCCTTCCGAGA
ACTTTGATTGGGGAAGTAATCTGTAGGGCGTTTGATCTTGTAAAATAGGGGTGTTCAGCC
AGCGTATTAACACAAATCAGTTCTAACTACCTTTAGAGGAAAATAACTCAAAGGCAAATC
TGTTAGTTTTGATTCAGGACAAATAATGCAAAATATCACATAGAGGGCATATAAACACAT
AAGAGTTGCTTTTATTTAAGGACATGTTAACCCACGAATAATGGGGACTGGTTTTTTGAA
CAAGCAGGAATTTGCTTGTTTTATTTTGATGCTGGTGACTCAGAAAGGTTAAATTGCGTT
GAGCTAAGGTCTTCTTGCTGCATCTTCTGGCAACTGTTGATCTAAACTCAATGCTTCCTC
GTAGAATGAAAGGTGGAAAAGAAAATTTTAAAAAGATATGGGACAGGCCTTGAAAGGCTG
CCTACGTATCTCCCAAGGAGAATTCAAGCCCTACGTAGTTCGAATACAAAAGGGAATTCT
CATTTTCATTCATTCATTTCTTGAGGATTACAAGGAAAGTAGAAAACATACAATAAAACT
CCTAAAAAATAGATGGTGCCTTCGTCAAAGCTTCTTATTTTGACTGCTACATTAATTACG
GGGGACAAACTCAACTTGAAACTTTCCCATGTTGATGAGGGATTCCACGTCATAGCGAAA
CCCGAGGCACCTTCCAATGTTGTGATCTATGGCGTCATGATAAGGGCAGGGTTTCCAGAT
TTCAATTCCAACGAGATCGATTGCTTCGTCATCCTTTCTAATAGAGGCCAAGACCTTTGT
TTGAACCAACTGACTGTAGATCTCCAACAATGTTTTCTTGAAAGGCGTGAAGTAGTGACA
ATAAAACAAAATGTGCTCAATGACCGGCATACTGGGCTCTGACTGGTCACAAGTAAGGAC
GATGTTCTCACCCCACATATACGGGCCTTCCCAACGTTGATCAGGTTGCAGATTGCTGCC
TTAAGCTCCACACATTCTTCTATAGTGTGTCCTCTTTGGTTCGGGTGGTAGGCACATGTC
TTTTGAGAGTTTTCATGCCCAAACCCAAAAGTGGTTTCTTTGAGAGGCTTCAACATGCGT
GAAGCCTTAAGGTGCTCGTAAATGAGAGCACACGGTACGACTCTTACCCCCACGCTATGT
GTCCGCTCATAAGCTGGTATAGTGATCTTTTTGTTTCCTCCTTTCAGACGTCCCAGGAAG
GGAGGCATATAAATGATTTTCTCATCGGTATCTTCTTCAGTAGTTCCAGGGTGAGTATCT
TCGGGACCACTATTGGCTTCTTGATTGAAGAAAGAGCATTTTCCGCGTATTTTCTGAAAC
CTCATGGTTATATCATTGTTGAAGACATCATGTTCCTTCCACATAGTAACCGTCTCCTTG
TTCATGATAGCATATCTTGCCATCTTAGCCGCCAACTCCGCGTCTAGTGCTGTACTTTTG
GCTTGCGCAGCTGCAGTGGCTAGTTCTACTTCTATTCTTCTCTTTCCCATCTCTCGAATC
TCTTGTTTGAATCGATGCAGTTTCATCCTTAAATTCTCCTCAGTTGTCTTCATCTCGATG
TTCTTGCCTTTTTCCATCTTAGCAGCAATTTTACCTTTCTTGAGATGATAGAGTAATGTT
TTAGGATTTGGTAGTAGGATTTTATTTCTGGCTGAGATACTCAAGACTCGTAGAATTTTG
GTCGGACATTTTGGTAGTGACTTCTTCAGAAACTTTTTGACAAGGAGTGGGCTAAAAATG
TCCTCATTCAAAGCAACGTACCACATAAATAGTTAACGCACACAAGCAAATAGACAAATA
TCACGTCCTAAACATGCATGTTACCCTTTTGTGCCAAGGGTAGGCCTAGCTAATTAAAGG
ATGTATATGTCTTTTTAAGCCAATTCATTATCCCCAAAATATTTCATTAATAGCATTCAA
AAAAAGTTTGACAAACATATAAATGGGGAAAAGAGTTGAAAAGGAAATAATAACAAAACA
AAGTACAAATGAAAGCAATCTCACACAGGGGATGATAATAAACTTCAAGCTCCTCCTGAA
CTTTCACCAAATCTGGTTCTCTTGGTGATGTTGACCTGTTCCCACATAGCATATTTGTTC
GCCCATAGGTGATCTCTTGCCAATCGAGCCCCTTCTTGATGTCTCAACCTCTCGACCGAC
TGAATCTGCTGCTCCATGCTATCATCTAGTTCTGACATGCATTGCCTGACTTTTCGTAGC
TCTTTCTTCAACTGAGCTATGACTTTGGCGTCCTCTGAATGTCGGCGTTGATGGTCGAAC
TCATTCTTGTCATACTTCTCTTGGAGTCGATGAAGTCAAATTTGATGTTTCGCCCCAACA
TCTGCAATAATATGGGGAACATTTGGACCAGGCTCGATAGTTCCAGCGAGGCTCTTCTTC
AACCATTCCTTGTTATTCTTAGAACATTCAGGACGGAATCTGTTTGGTATCGGCTCACCC
AATACCCTTCGAGTCTTCCATGTTCTACGTATGTCTTTAGCATAAGAGACTCGTCCATTT
TCATAATCGGTCGCAAATTTCTTCATGTCCGCGATTTGGGGAATCTCTTGTTTCCCTCCT
AGTTGTCTAACGACTCGACCGGGAGCATATGGTCTAGTCCCTCTTAATCCGGCAAATATC
AAGTACGGGATCCTTTGCGCTCGAATCACCATTTTCTTGGTCACCACTAGACATTTTATT
GACCACTGCACATTTTCTTCTCTTAGCCCTTGAAGTCTTGGATACCAAAATTTTAGACCT
CTAGTTTTGTTGCAATGATTAAGGTACATCCACCAATCGTGACCTGCAAGTTCGTCTGAT
CGTCTCAACGGATCTGGTTCTTCTGGATTATGTGCTTTGATCAAGTGTCTCATCATCCAC
CACTGAAGATCAGGTTGCATCCCTGAAAGAAACGCTCTCTGTTTTGACACTTGTCCAAAG
TTCTATAAATGTCGGGCAAAATCATGGGTGCCAAAGTGTAGTACTTAGTTGCCGACCCTT
AGACCACTCCATAAAAGATAGTATGAGTGACCATTACTACACTTGGATGGATAGTGTAGT
TTGGTTCCTGGGGAAATATCATCGTCCCAAGTAGGCATATTGCGAAGGCAAGATGACATG
TCTCCTTCCATTTTTCTTCTGAGACAAACTCCTCCTTGAATCCATTCAATTGGCTTTGAC
GAGTGACAATTTTTTTTTAATTTCGGCAAAATCCCACGTTTTTGGGAAAAGGAGATCCGT
ATCGGGTTTGAACACATGCCGATACTCTCGTAACTTGCAAGGACTTCTTCAATAGTCGGC
GTCATTTCCACTTCTCCGAACCGAAACACCATGTTGTCGCTGTCCCAAAACTTTACCATT
GTTCCAATTAAACCAGGCCAAGCCATCATTTCCATTAGTGACGGGAGATTGACTATGTGT
CTTTTAACCTTTCTTTTGTCTCCATTGTTCATGAATTTCCACCAAACTTGGAGGTAATGA
TCAGGTATGGCCACCATTTGGGTTCTCAGAGGCTCATGTGTTGGATTCATCCTACAAGAA
AAACAGAACAAGGTAAGTTACCCCCACCCCCACGAATAATTGATTTGTCTTAAAATACAT
ACATATCTTTCAATTAAACACATAAGCATGATTGACTTTTTATTGGCAAATGGGCCAAAT
AGACACAAGGTGGGCTTCTAATGGGCCCAACACGCCTTGGGTGTTGGGTCAACTTAGTTT
AAAATGCGCTAAAAGTCAGGATTTGATTTCGCTCTACGCTAGTTAACTAAGAGTGGCTTT
TAAAAGACCGGAAATCCAAGCGGACAACTTAGGCTGGAATTCACGATAACCATTGGACGC
ATGATGAACCAATAAATTGCCGATCATTCTGAAAAATGGTTGAGTATAAAAAAGTCCGGT
TGCGGTTCCGCAAAACCTTCCTTTACTATACTATACATACAACGGAAGATGCCATGAAAT
GCAATGACAATTATAGCAGTTTAAACACATTAAGCATAAATAAGCAATTCAGCAATTAAT
CACAATTAATCAAATAGTCATATCATATGGTTAGAACTTAATTAAGTCCCCAGCAGAGTC
GTCATTTCTGGTTTACTCGAAAAATATAAATAAAAGAAAAACATGACTTGTTTCGAAAAA
TCGACTAAACTTATAGTTTGAAGAGAAATCGATTTTCCAAATAAAACAGAGTCGCCACTT
ATTTTTTTAGTAAAAATCAAGAAAAAATATTTAAGGTTTTCAAAAGAATTAAACAGATAA
AATCAATTGAAAACAAAAGGGTTCCAATTCAAATGTACATTCTGAGAAGGTGTCGGGCCC
TCAGAATATCAGCTAACTTGTGATTGACCGGCGATTTGACTAAAATGACTTGACTAATTT
TGAGAAAGACATTAGCTAAGTAAGCAAACTTATAATTTTATTTATTATTATTATTGTCAT
GTTAATTATCTTAAGGGGAAATGAACTAAATGAAAATTTTCTAAAGGGAAATAGTCTAAG
TGGCAAGACTAATAGAAATAGAGCTAAGTATAAAATATAATTATTTTGATTTGAACATCA
TAAAAAATGAAATGGCTATCTATGGGAATTTAATTAAATTAAACCATAAAATAAACAAAG
TTAGTCAAATAGTAACAAATAAATAAGAGCAAAGAAAGAAATATTGAATTTGGGCCTTTG
CCCAAATCTGTTGAACCTGTCCTATTCTAAATATTCCCAACATGAATTTGGGCCCTTTTT
TGGCCTATCTTTGTTATGAAACTATCCATTGTAGTCCCCTTTGGACTGCTGTAGTGCTTG
AGCTTTTTTAGCTCATTTTTGCCGTTGTATCATAGTGTATACACTAGGTATATCGGTGTA
TACTGGTGTATCTCGGCCTGCTTTCAGCTTTTCGAGACCTGTACGCCTATTTCCCTTTGC
TGTCCGACTCGAAAAGGAGAGAGTTTGAGCCTTTATGGCTCTCTTGAAATGCAGGGAAAG
AAAAATAGGAGTTCACGGGGACTCGGGCAGATTTACATGCAAATAAAATGGCAAAATGAT
TAGCATACAATTCAACTAGAACAAAACAAAGAAATGGCAAGATGAAGAGATAGAGATATA
TGTTAATCATGTAATCCAAACTAAAGAACGTAGAGAATCATGTTGGAAATTCACCTATTT
CAAGAGGTAGTGATCAAAACTAACGCAATCATTACCAAAGGATGTACTGAATAACACTAA
AATTAAATAAAAAGAAACAGTAGGATATCTTATTGATATTAGACATATATAAACTAAAAG
AAAACATTAGAACAAGTTAAAACAAGTTAAAAGAAAAACAATGAATGCAAAACAAGTGAT
CCCTAAATGCTACCAAGGAAATATAGTACAGAAGACCAAGAATAAATAAAGTAATTGTGT
GTATGGGATGCAAACAGTAAGCCATTGAAGCTTATAGAAAAAAAACAACTTAACTAAAGA
TTAATTTATTATATTTTGACACAATGAGCTAACATAAAGATATTAAAAGCAAAATGACAT
GCTATTCTAAAAGAGACACAATTCAAAATAGCGGATTCTTGGCAGGAAACAATCTGAAAC
AATTAACATTCTAGATCTGGTTTAAGCTCAACTAGAAAATTTTCCAAATGGACAGTTAAC
TACCTACTTAACACATATTGCAAGCCAAGAGGTTGGACATTTTATACATGGACAAAACAA
CAAGAGAAATGATAATGTCACACAACGAATTCATATGATTTGTAGGCATGAATAAGAGGG
GACTTTGACACTCAAGACCTCAAAAGGGGGAAAGAGAAGGATGAACATGCATCGACATTC
AACAAGACGACCATTTAAATAACACCAAGGTAAACCAAGTTGTGTTTTTAGAAGTAAAAG
GAGATAAATATATTCTCAGCTACAATCTAGAAAACCGAAAACATCGAGTAACAAATAAAC
AAGGGGACGAGCAAAAGAAAATTCATTTCAAAGGCTTGACGGGGACGGATTCATAAACAT
GTTCTTAAAGAACACAACTCCAACAAAAGTCAACTTATATTCATGAGAAAACAAAAGGTA
CAATGATCTAGAGCATTTCACCGCTTTCTAAACACCTAATGAAGGCATGAATGCGACTTC
AACAGAATGACAACAAAACGATATCGATGGAACTAACAAATAGGCAAACCAAGTTGAAAC
GAGCATAATCAGTCGAGAACACTCAAGTAATAGTTTCAATAGAGGAGAACATCAAAATGT
ACTCGAACAAAGAAATATGGAAAAACTTAGTAGAACCTTAAAACGATATCATGACTAATC
CATGGCAACAAACAAAAGGAGAATAAATACTTAACAACATCAATAACCCAACAACGACTA
ATCAACGAACAATCAATCATAATAGTGATTTTTCAACTTTAACAGAACAAAATAGAGGAA
GAGATAAAGAGAAAAGCTATCGTAGAGAATGTTACCTTTTTCCGGGCAACGAACGAGACC
AACGAGCAGAAGAACAACAACTTCAGTACCACAACGAGATTCCGACGAGCTTTGCAAGCG
GCGAGCACAAAAGAAAATCTCTTGTTGATTCTGGCCTGAATATATCTACTGATTTTATGT
ATGTATTCTTATATTTATATATTTTTTTCTTTCAACAACTAAAATCCTCTCTCCTCTTAC
AATAAGAAATAAGAAACTACTTATAGAAGGGAAATAGGGTTCTAACTTTAGGGGGAAACG
GATAGAATTCGGATAAAAATCGGGTACATTTCAAAATTCAAACACCATAAATTTCTTGCA
CCATTTTAGGGGAGACCCATTTTTTCTGAAATTTTGCCCCATTCCAGAAAAGGAAAGGAG
AGAAAATGTGTGCCTGCTGCCCGCTGCGATTCGTACAAGCTGAAAGGGACGTCGAGGATA
AGGACAAGAAGAACACAGTGTACTGCTCACAGTGTTGACGCTTGGTCTGGCCGTGTATCG
CCGTGAATTTCTCCATGTGCTCGCTGTGATATTGAGGCGTTTGGACTGTTGTGTTGTTGA
CGTCTGGAGGCTGCTGATGAAGACGTCGTGTAAGTTTCTTTAGGATTGGAAAGGAATTGG
GCCGGGTCGGGGGTTGGATTAGGTCGCTGGAAATAAGAGGAAAGGGAATTAGAATAGAGA
GAGTGGGCTGAAGAGTTGTTGGGTTATGCTGGAAATTGAACTTGTACTGCTGAAAAAGTA
AGCAAGCCCAAAATTTGGTCTTTTAAGGAATTAGAAAAGTTGAAAGGCAAATGGCTAATT
TCATAAATATAAAGGCTATATTCCAAATTAAGATATGGCCCTTTGAGTTCAATTGTGGCC
GATTGGAATTGGGGTTTAACCAAATTGAGCTCGATTGACAAATTTGGTTAAAATTTAAAT
AAAACGAATTAGTATGATTAATTAGTTTGCTTCTTATTCTTAACGAAATAAAATAGTTAA
CTTAATTTATAAACCAATTAATTTAAAAACCCACTAATTGATTCAAAATTTTAAAACTAT
AGTTCCGAATGAAACTAAGTTAATAAAATATTTATTTTAACAACGTATAAATCTTTTGAT
ATGATTTTTAAATATTTATAAGATATACTAACTACATAAATGATTATATGAAATATATTT
CTTATTCAAAATGCTTATGAAAATCGATTTAAATTATTTAAAAACCTAGAAATTATTTTA
AATTTTATAAAACTAATTATTCTAAATCGTTTGAAAGTTAAGAAGCTCGGCAATTAATTA
TTATTGGGGAGGGTCAAAATTGGGTGTCAACACAAATATGCTATTCAATCCCTCTAAATC
TACCTTCCTTTCCCTCCAAATCAGCTATTCTATCACAATATTTATTCCTTGATTCTACAA
CAAATGTATATGATCATGCTAATTTATATCACTATATAATTACATTAATATATACAATCA
TTTAGTATGTCTATCATGCTAACACTTGTCTATTTTAGACTTTGTATGCTCCTTAAAAAA
ATATTGAATATTCATATTAATTAATATATTTTTTTGGACTTTGAAAAATGATTTGTAGAC
GAAGTAATTAATATTAAAAACAAAATATAAAAAATAATTTATTGTTATCTTGATAAATTA
TAAGTGATCGATAAATAAAAATGAACGGAGGGAATCTATGGTTGCTTGTTAGGAGCTCTG
TGTTTTTAAGAATGTCAAAGTGCATAGAACATGTTGTGATAATATGATACAACGTTCATC
TAAGGTTCATACGAGAAGGAGTTCGCAAGCGAGATAGTTTTCTTAATCAAATAGAAAAAC
TAGACAAAGTAGGAAGTAGAAGTAAAGAAGGAGTTAGAGGCGTGAATAAAGAATACAAAA
AGGAAATAAAGACAAAACCAAGTTAAGTAGGAAGTCGAGTTCGAATTGAACAAGGCTTTA
AGGCGGCGAAGACAAGTTCGACTTGAACAAGGCTTGTGGAAGCGTGATCTATAAATAGGG
CCATAGTTTCTTTGGAGAAACTTGCACACTAATATTGAGAGTAAATCAAAAACACTGTCA
AAGAGAGTTTGAGAGAGTTTTTGAAGGTTCTTGTGGTGCTACGAGGTTGTGAGGTTTTTG
TTAATTGTAGTTAATTTGAGTTTTGAGCGTAGGAAGAGTCTAACGAGTTGTTATAACTTG
GAAGACTCTGTAGGAGACACAAACTGGGGTTTTTTTTGTCTTGGGTAGTTAGGAGTTACT
ATTTATAACTCTTTAGGTTACATAGTTTTGTAATCATTGTATTATTTGAAGGTGAAATAA
ATAATACAAAGTTTTGAAAGAGTTATCTTACGAAATTGTTTACTGCTAACTTCAGATAGT
GAGAAACAAGTAGTAAGTACCTGTTTCTTTATAGAGTTAAGGAGGTCATAATTCCAACAC
TAGTGATGCCCATTTTCTTTCATAAATATATTGATGCCATTACTAGGTCACTTTCATTCT
AATTAACAATGCCGGCCGCAGGCAGTTCAAATTTGGCAAACATTGAAAGCATAACATGGC
AAGTTCCTCGTGATTTCAACGCCATAACTATATGTTTACTCTGTTCATCATTACTTGTTC
ATCATATTAATTTCTGTCTCGTTTAAAAAGTTAAGAGATATTTTTTTTTATGTGTATTTT
ACCCTTGCTATTAAATATTACTCTCTATGCATGTTCCTATTTAATTGTCACCATTTTAGA
TTTTATGTCCCTTAAGAAACTAGACAAGTTTATCATTATACCCTTATTTAGTGTTATCTT
AAAGTTAAGTTTTTAATAAATGAGCATGAATTAATTTATTTTGCTTAATTAATTTGACCA
ATGAATATGATTTAATTACTTTGTTTTTCTATGTTGATCAAATTCATACTTTCAAGGCTA
GTAACTCTTAAGGATAAAATAGGAAGAACAATGTCGTTTATGCATTTGATTTTGTTAAAT
GACAAGTAGTATTAAAGAACATTTATGTTTACTAAAGACGACATGTAAATAGGAACGAAA
GGAGTATTATGGAACACTTAATTTTAGCAAGGACGACATGTCAATAGGAACAAATTAAGT
ATTCAATATCTAAGACATTTTCCAAATGCTTAAATTTAATATATTCAAAGAGTAGTGTAA
TACTCCCTCTATTCCACATTAATTGTATTTTTGGGGGTTTTTTTCATTGTTCAAAATAAT
TGAATTGTTCAAAGTTGAAGATGGATATTTGAATTTTTTTCTTCATATTTGTCCTTTTCT
TTAATGAAGTTTGATATTTTCTAGGAGATAAACTGCATCACTTACAAAGTTGAATTTATG
ATTTCATAAAGGGCAATAGTGGAAAGTATAGTTTAAATTATGATTTTGAATATTTTTTTC
TTAATAAGTGTGCATTGTCTCACAAAGTCTGTTTATAATATGAAATAGAGGGAGTAATAT
TACTCCTATGTACCAAGCTAATAATGGACCAGTACCAGGGCCGACTCAACAAGATTGGGG
GCCTAAAGTGAAACTATAGAAAGAGGCCCTAATATTTTTTTTCATCATATATATTTTTAT
TTAAAATCTACTCTTCTAGTTTTTTTAGATGCGAAGTCATTAGTTACTGTTTTATAACTG
ATTTGTTTTAATTATTTCTTTTCAATTGATAATATAGTTAATTCATTCAATCTCTCTTGA
GACACTGTTGATCTTGAATAAGATTTAATCAATTTTAGTTTCGAAAAATTACTTTCGGCT
AAGGCAACGGCTACAAGAACATATAACATTATTCTATAAGCATTATGTTATTTGGAAAAA
AATCAACACTTTTCATTTGATTGAGTGTTTTCATTAGATCAATATCTTTTACTTGTATTA
TTTCTCTGAACACATTTAATTCATAAAATAAATTTAAACCATCAATATCAAAATAACTAT
TATGTGTTAAAGAAAGTTCAAGGTTAAGATAATATTTTTTAAGTTCTCATCATCTAGTGA
TCTTAGTAATTTACCACTGAATAAGAAATCAAAAATATTTTCATATGCTTCAATTGGTTC
AAATCTATTTTGAAGTGAAAAATAGCTTGATCTACTACGTGAGCATATATATATATATGA
CTTTGTGATTTCGTTAGCAATATTTTCATCAAATTATTTCTTATGAAATTCAGGTTCAAT
GTTAATCTCATGTGCAATTTCCTTAGTAGAAATCATTGTACTCATACATATAAAAAAAAA
TTAAAAAAACATATATTAGTAAAAAAAAAATGAGGCCCCAAGCGATGGTTTTAGTGGCCT
AGGGGTTAAGACGTCCCTGACCAGTACTATTGTTAAACAAAAAAAAAAGGTATTAATATT
TGCATTTTTAAATAGGTAAATGCCAGTGAAAATCTAATATAAATTCAAGAAAACCAACAA
ACATTCCTCTTTTTCCTGTTCATGTACATCTTAGACAAATTAATAAAGAAAACATGTCTT
GTCTGTCCAATTCTTTCAAATGAAATATAATAGTGTGATCACATTGAATTTGAACCTATA
TTTCCTAAGTAATCTAATACGAATCTCATCCCGTGAATCGTGATAAATCATTCATTTTAT
GGTTTTAGATGAACAAAATGCCACAAGAGTCTAAACACCTTTTTGTCTATGCCAATGGCA
ATTGCTAACCAAAAATGGATTTACGCTCTCCGTTTCATGATATTACTTTGTTGATCTGAC
ATACGCTTAGTTTTTTTTAATTAAAAATGTATTTTACTAAATTAATCTTATTAATGATGA
TTTGAAATAGGGGTGTATAAAACCGAACCAAACCGCAAATTGAGTCAACCCGAAAAAAAA
AACCCGACTAGTGGTTTGGTTTGACTTGGTTTGGTTTTGAAAAAAAAAACCGACTATATT
TGGGTTGGTTTGGTTTTAACTAAAAAAAAACAACCCGAGACCAAACCAACCCGACATTAT
ATATATAATTTTAAAATTTTATTTTATACATAAAAATATTTACTTTGATATAATTTTTAA
ATATTTCTTATACTTTTTCATAGTTTTTATCTTTTAATATATTATTTCAAGTTTGAAACT
TAGAATTATGAATGGGTCAATAAAGATTATAGTCCACAGATGTTGTTATTTATTATAATA
AAGCTTAAATCAAAATCAAATTAATATTAATGCAAAAAGAAAATCAATTCAACACTAAGA
ATGACAATAATATTGAGTATTTGTTCTTTAGTTTTACATTGGTTTAGACAATTAAAATAC
ATAATCTAATTTTAATTTCCTTTAATATTTAGTCATGTAACTAATACTTATTAAACTTAA
TTTTAGCATGATTTAGTACTTTTAAATTATGATCATTTTCATTATGACTTGTTAATTTGC
AATATTTGTTTTACGCGATTTCATTATTGTTATTTTTGTTTGATATTTTAGTGTCATTAA
TCATATCATATTGTGTTATATTTTTAAGAAACACTTTAAATAGTTGTACTTTGGTAGGAC
TAAAGAAATATTTGAAGTACTAGTAAATTATATGTTTGTATGAATACTTTACCGGAAAAA
CTCGAAACAACCCGAAAAACCAAAAAACCCGAAAAAACCCGAGGTTGAAAAACCCGAGTT
TTATTGGTGTGGTTTGGTTTATAAATTTAAAAATCCGACACAAATGGTTTGGTTTGATAG
TTGAAAAATCCGAACCAACCTAGCCATGTACGCCTCTAATTTGAAATTTTAAATTTGACT
ACTTATTCAGGACTAAGGGTAGTATGACAAAAAAAAATTCATTAAATCCAACATCTATTT
TTGATATATAGGTGAAGTAAAATAAATGGAGGGAGTAATTAACTCACAGATAAATCAACT
CAAAATTAATTTTTTCGTAATTATAAAAACGTAGTACTATTTTTTTGGTGGATAAACTAA
AAAAATAAAAATCTAATAAATTAGGAGTATCATTTAAACAACAAAGGTCAACCAATATCC
CTTGAAATTTCTTTACCTCTCAGCACGTCTCTCATGTTATATTAATTAGAAACTACTGAA
TTTTAACTTCCTCAACTTCTGGCCCCACAACAAGATTCCACAATCATGGGTCCCACTTAT
CTTCTCTTGTTTCCTACTATTTCTGTTCCAAATTTAGGTGACACCCTTCGAATTTCGAGA
GTCAAATAATTTAATTTTAATCGTGAATTCGAATATAAATAAAACCTTTATATCGGTTAA
ACTTCATTCTAACATAGGTCACAATAATTTGACAAATTCAATAATTATTGTCAAATAAAT
ATTTGTCTGAATCTCGAAATTCGAAAAGTATCACCAAACTTGGAACATAGGGAGTAACTA
ACTTTTCTCATCTTATTTATACATAGTCCCTCCCTACAAATGAAATGAATATATCCCTCA
AACCAACTTCAAGAAAAATTAATTAGTTTCTTTTTTCACATGGATTTAGGTCCAAATAAT
TCATGTGTGAATAATAATATTGAGATGGAAACAAATTATGATGATGTTGATCATACACCT
GAAGAAAGTGGATGGACAACTTATTTAGAGGATTTTTCAATGAAGCAAAGGGAAAATAAC
TATAGTTCATCATCTGATCATGATAATAATTCTTTTGGTAGCCCTTCTTTGCTTTCTGAT
GCTGCTTCACATGCTGCATGGAAACAAAATTCTCAATCTCCTATGAGTGGTTCACCATTT
CTTAAGAGGTTGAATTTGAAGAAACAAAAAAGAAACAACAAAATTTCTGATCCTGATTTG
GAAGACACTGCTAGCTCACCTGTCAATAGTCCAAAGGTCAACCAAAACTTTCTACTTTTT
ATTTTTATGTATCATATTCTTGTTTTTTTTTTTCCTTTCGCTATCGATTAGGTATCAGTA
GAAATATAAAGATAAAAAAAGTATGGATGATTGTATATAGATTAAAATTGAACAGATGAT
AGGTCAAGATCATGTTGTTTATTGGGAATTACATAGAGGAGAATGAGTAGATATTGAACG
ATTAAATTTTGAGTTCTTGATATCGTGAAATTTTTCATCAAGATGGATATCTCTTTTACA
ATCGAACGAACTCATACTAAGGCTAGGAGTAGTAGGGGTTGTAAGTCAGACGGTACGTAA
CATGGTTTTGAATTTATGGTACTTTAATTAGGTCAAATTAATTTTAAGATGAAACTTTTG
GGTTAATCCAAACTTCGATCATCAGGAAATTACATTATATATATAGTGAGAAGGATCATT
TTTTTTTATGTATATATGATAAATATTTGTGTTACTTAGTGAAAATTCTGATTTCGCCAC
AATTTTATATTGAGATATGTCTTGTTTTGTTATTAACAGGTAAGTAATTTTAAGCAGATG
GACATCAATTATAGGACAGAAAATAGTAGTGGACAATTCCAAGAAATGAAGAGAGTTGAG
AGAAACAACAAATCTCTTGATGGAAAAGACAATAATGGGTATATAGAATTGAAGAAGAAG
GGACTTTGCTTGGTACCTTGGTCCATGATAGTCAACAACCATGGCTGATCTCCCTAACAT
CCCTCTCTCTTCATGTAAAAAATCTTCATCTTTTTTTTTTTTTGGGGGAGAGTGGGGGTG
GGGTGGGGGTACTGTAAAAAATATAGACAAAATACATTGATAACCCTTAAAATTATCAGT
GAATTTTATTTATATATATTCGGATTACGATATATTTTAATTGAACACCTGAATATGATA
AAATAATTTTATTAGATATATATTTTCGACTCTAATTTTAGAAAATCAATTTTGTGCGTG
TTCTCAAGCATATATTATACTAGTAATAAGTTGATTATATAAAGTATATATTACCTTCTT
TAATTATATATATTAGTCTCAATAAGGACATACTTGAGGTCTTATGACTTATTGATGATA
ATACGTATAATTAAGAGAAGTGATTAACTTATTTACATAATGGGTGCTTGAGAACACACA
CAATTTATTTCTCCAAATTTTGAGTCGGAAATACTTAATAGGAAAACTTTATCAGGTGTT
CAGTTGTAACATATCATAGTTCAAATATTTAAGAGAAATTTACTGATAAATTTAAGTGGC
TATTATGTATTCCGTCAAAACTATATAGTATATGAATTGTAAAAATGTACTACATCATCA
TTGTCACAAAAAGAAAAAAGAGAAAAAAGGAAGCAAAAATTGTAAATAGAGCTTCTTTTT
CTCTTTACACAAGTATTATGTAAAGAAGCAGTAAAGCATTATTAATAGTAATGTTTTGTA
TTATTTTGGGAAGTCTGCTAATGGCAGAAAATCTAAAATCACGTTTGATTAACAAATATT
AATAGTAAGTTGTTAGTTTTCTATTTTTCTTCCTAAAAGATTGAGTTGGTTGAGAAAGAT
TTGATTCCAGCATTTACTTATTTTATATAATTACTATATCTAATTCTCAAACAAATTTGG
GTTAATTATATAATCCTCACCAATCACATTCCCCAATTAAATTCATTATAGGCCAATTTT
TTTATTTATTATATATTTATATATATATATATGAAAGTATTAAAGATTCTTTATATTTTT
TTTTACTGGCATAGCTCATACAAATCTTTATTAGAACTAAAATAAGGGTGTGTTTGGGAT
GAAGGAAAACATGTTTTCCAATTTTCTCATGTTTGGTTGGGTTAAATGTTTTGGAAAATG
TTTTTCAAACCAACTCATTTTCCTCAAATTTAAGGAAAATGACTTCCCTTCAAAACTTAA
GGAAAACATTTTCCAAACCTCTCTTCCAACTTCAAATTACAATTACTTCAAAATTTCTTT
TTTTCACCCTACCCTTGACCCCCCCAACCCACCTCCTACCCATCCCCCCACCCGCCCACC
CCTACCAGCCCCCCCCCCAAAAAAAATTTAAGTTTATTTTTAAAAAATATTTTCAATTTC
AAAAATTATTTTCTACTCTAGTTAAAATAAAAGATATTTCTCAAAAATATTTTTCATTCA
TAAGTCAAACGCTAAAAATCTTTTCCGGAAAATATTTTCTACTCACCAACCAAACATGAG
AAAATAAGTCAAAAATCAACTTGTTTTCCAGGAAAACATTTTCTAGGAAAACATTTTCCT
TCATACCAAACACACCCTAAGTGTATTAATAGATGTTGAGAAAGATAGATTTTTCTTCTT
CTATTAGGTCCATCTTTAATGGTTCCAGGTAGGGTGTGCACTATTTGGATTAAACCGAAA
AATTATATCAAATTAAATCGAATTCTAATTTGGATTGGTTTGGATTAATAATTTCTTTTG
TTTGATTTTTTGGTTTGGTTTCGGATTTAGAAAAATAAAAATTGAAAAACCAAAATACCA
AATTATATATATTTAAATTGCAAATATAACTTCGATTATATTTCTAATTATTGCATAACC
GAATAATTAACCAAATCGAAAGAAAACCAAACCAAAAATAGAAAAATCAAAGCGAACCAA
ATTTATTTTGGTTCGGATTGATCGAGTTACACTTCTTCATTATAAAAATAAAAAAACTCA
AATCAAATATTACAAAACCAAATCGAAAAATCGAATGTGCACCCCTAAATTTCCAAGAGA
TTGTAGTTTTCTTCGAGATAATTTCTTGTAATTTTAGGTCTATCTTTTCATTCCCTTTTT
AACACCTGATTAAATTACCAATATGGTTAATTGCACACGTACGGATTGAATTTTATCGTT
GCCAAATTCATGCCTTTGGTGAGCTTTATGGATGCAACTACTTGCTCAATTAGTCTATGA
TCTAATCAGTGTCATTATTGTTTTTGGAGGAGAATACGAGGCACTCTCTATCAAAACTAT
TGTCAAGGAACAAAACCAATATAATGAGTTCTCTTTCAGTTCCTTTTTATTATTATGTTG
CGCTTCTCGAGAGTTAATTCGACTAGTTTTCAAAGCTAAATTAGATTATATTCATTCGAT
ATTTTAAAATAAAATTTTACATATTCAAAAATTATACGGAAAGTTCTATAAATTGCATTT
TTTTTCATATCAATATGATGAAAAAATACACCTTAAAATAATAGTCAAAATTCATATTGT
TTGACTCTTGTAAAGGAAACTATGACAACTAAAAGAAGCTGAGAGAGTAGCTAGTTTGGC
CAAACTTTTGTAATATTAAAGTGTTTTTGTTCCTCACCGAAAGTACTTTTTTTTATAACA
CTTCTCAAAATAAGTTGATTTTAGAAGATTTTCCAAACATTCTAGCTATAATTTGGCCAA
ACAAGCTATAAAACTACTTTCTAATTCAATATGGCTGATACTTAATGGACAATTAATTGT
CCTTCAATCGTACTTTCTCCGTCTCAAATTAGTTGACTTAACTATGGTTATGATATTTGT
TAATATAATATAATCTTGACCTTTAAAGATTTGGCTCCTCTCCATTACCCCTTCCTTCCA
TTTCGTCAAGTGCACCTCTAGATGAAAGACATGTGTCTTATTTAAAGTTTAAAGGTCAAA
ATTATATTATATTAACAAATATCATAACCATAGTTAAGTCAACTAATTTTAGAAAACTAC
TCTTCAAATTGGATAAGAATTACAATACATTCCATACAAAATTTGATATTTATTAATATC
ATTAATTTCATCTTATATTTTTATATTTAAATATTAAAATTGTTGAACATGAAACGTTTT
TATTTAATGTGATAAATAATAATCTTTAAAAACATTTGCATTTAAAACAATGTTTTCTTT
TATTTCACACAAAAAAAAAGATAAAAGAATATTTTTTTAAAAACGTATATTTTTCCCTCA
AACGTACAATAGCCGCATTTTCTCCTTGGAATAATTTTGGTATCGTTTAATTCTAAAAAC
CTTTTGTTTTTTTGTTTTTTATTTTTGTTTCGTGTTCTTTTATTTTATGGTTTTTTTTTT
CAACATTGATAATTCTTCATTTTTTTTGTTTTTCAACGTATTATAATATTTCAAGAATAA
AGTTTACTAGTACATAAAATTGTTTAGTTGATTCTCACCTTAAATATCATACAATTTAAT
GTTTAAGTGTAAAAATATAAGATGAAATTAACGATATTAATAAATATCAAATTTTGTATT
CCTATATTGTAGTTCTTATCAAATCTGGAGAATAGTTTTCTAAAATTAGTTGACTTAACT
ATGGTTATGATATTTGTTAATATAATATAATCTTGACTTTTAAATTTTAAATAAGATACA
TGTCTCTCATCTAGAGGTGCATTTGACGAAATGGAGGAAAGGCGTAATGGAGGGGAGCCG
GATCCTAATTTCATATAAAAGGATCGGAGTAACTAATATTCTCTGTTTCAATTTATATTT
TACTTTCTGTTTTTTCGAAATTCAATCTGCATAACAATTTGACCAACATCTTAAATGAAT
ATTTTTTTTTATTGCTGTTGAATATATAAATTTTAATAATCTAGTTTGAATTACATACAC
CAAATTCCCTTAGGCCAACCACAATTCCGAGTCCGAAGCCAAAAGGGCAATAAAATTTTT
CAAAAGGGCAACTAAATTATTTATCAAACCAAAAGGACAACTAATTTTAACGGCGTTTGA
ATCAGGGTTTCTGCCGCAAGACGCAGAAACCCATGCGCCTTACAAGGCTATGGCAACTTT
TAGCCTTGTAAGGGTATGCCAGCTTTTAGCCTTACAAGGCGCAGACCCACCTGCGTTTTG
CAGGCTATTTTTTTTAATTTTTTTTTCTTTCTGAATTGAGTAAAAATTTGCAAATCGAAT
TCCATTTTAGCATAGGAATTTAAACTAAAAAGTCGGAAAAAAAAAGTAAAACAAAAAATA
AAAAAAGTCACAAGTATACCGTGTTGTTTTCACCTGTCACAAGTCAAACCTCTTGCGCCT
TGTTTCATTATATTTTCACATGAAATTTTCAATGTTGAATCAAATCAACACTGTAGTTTC
ACGTGACATATTTTTACAGTATTGAATTAAATCAACACTGTAAAAGTTTCACGCGATATA
TGTTTCAACGAAAAAATAAAATAAAATACTTCAATTAGTAGTAAAAAATTATTAGATAAC
GTGAATAAAAATAATTTAATAAATACTATATTAAAATTACAAATAAATAATTAAAAATAA
AATAATTTAAAAATATATATATAAAAAGCATAAACTAAAAATTTGAAAAGTATTCCCACG
CCCATACTTTTTTTCCTCGAATTTTTAGTATAAATTCATATGCTAAAATGGAATTCGATT
CGCAAATTTTTACTCAATTCAGAAAATGATTTTTTTTTAAAAAAAAAACAGCCTGCAAAA
CGCAGGTGGGCCTGCGCCTTGTAAGTCTAAAAGCTGCCATAGCCTTACAAGGCTAAAAGT
TGTCATAGCCTTACAAGGCTAAAAGCTGTCATAGCCTTGTAAGGCGCATGGATTTCTGCG
CCTTGCGACGGAAACTCTGATTTAATGCCGTTAAAATTAGCTACCCTTTTGATTTGATAA
ATAATTTAGTTGTCCTTTTAAAATTTTTAAAAAAAATTGTTGCCCTTTTGATTCTGGACT
CCCATATTTCCCTACTCTTAGGAGCAAGGAAAATAGTGCAATTACAACACAACTCTTTTA
TTTTTGTGTTCTTGCGTTATTTCAATTTTATTTCTTATATTATTTGACTACGAATATTAA
ATCTTCAATTAATTAAAATATATGGATTAAATATTAATAATTCCTAATATTTGATGCGTC
AGAGAAATTACTGAGTTGGCAATGTTTATAGTAGCGGAATTTATCTATTTAAACTTTTTA
AATAATAATTATGTTAAATGTTTAACATCGGTTAATTTGAAGAATCAATATCATATATTT
CAATGTAATTGAAAATTTAATGTGGTTAGTCGAATAATTTACTGAAATTGGAAAAGGAAT
AAAATGTTATTCACCCTTAAAGCTATGTACCTTTCAAATTTAAGCAGACCACATAAATCA
TGACTTTTAATTGATTAAAAAAACTATAGCTTATTTCTTTAGCAACTAATTATTAATGAA
GAAGTTTTGAAACACTTGCATATCATTCAAGTAATGCATTATTATGAAAATGATATGCAC
ATAAATTTGTAAAACTTTACTTTAAAAACAACTCTAGTCTAGTAAATAGGGAAGAAAAGT
TTAGTGCAACTTAACTGACAATTAATTAATTAGAAATTATATTTTTGAAACTAGGTGCTT
GTCATTATCAGTTAATTAAAATTTAGAAATAGAAGACCCCTCCATGTGCACACACGTAAT
TTCCTTAATAGAGTCCACTCTTTGTCACAATCGTTTTGATTTTTTCATTAGCTTCTAATT
ACTTCTTCTTAATTCTTCTGTTAATTATATATTATTGAATAATGATTTTGATAGTCATGG
TGATGACCATGATGCCGACATTTTAACAATAAAATAGATTTAAAAATATATATAAAGATA
CAAGTACTCTAACAATTATGTTTATTATAATCCTAGAAAATACTGAAGAAATCAATTGGA
AATCTCCAATCAAAGCAAGTTGCTAATTAATTAAAAGATGTATTTCTAAGAAAAGAATCA
TAAAGTTAATTTTATGCTTATCCTTGGAATTTTTCTTTCAATTAGAGAGGTATATGGAGG
TATGATGGAGAAGTATTGGGTCAAGATAATTAGATAGGACATGATTGTATACTATATCAA
AAATAATTTTTAGTGGTAATTAATTAATGGTAATAGCTTAATGCCGCTAAATATGTATTT
TTAGCAGCAATCAACACTCTTTATAAATGTCCCTAAAACCTATACCGACATTGGATCCAA
TGACAATCAACTAATGTCGGTAAAATTTTTAGCACTCTTTGTTTATGAGTATATTTATTG
CTGCTAAAAGCTAATTTTGTTGTAGTGACACTTGCAACGTGCTGAAGACATGACTCTAGG
TAGGAAGATATGGAGGGTGAGGATAAGAGTAGAAAGTTAGTAGGTAGTCAAGCATTCTTT
AATTTACTTATCAATATTTGTTAAAGAATGACAAGTCCCACATTGGTAGTTAATATAATG
AGTTGACTCCTTATAAGGCTTGAACAATCCTCATCCCTTTGAGCTAGATTTTGGGGTGTG
AGTTAGGTCAATGATCTAATTTCACCTGGTATCAGAGCAGGGCCCATCTCACCCAATGTT
GGGCCCCCAAAATCAAAATTGCCCACACACGAGATGACAAAAATCCTACATTGATGGTTA
ATGAGATGAGTGGGCTCCTTATAAGACTTGGACAATCCTCCTCCCTTTGAGTTAACTTTT
GGGGTGTGAGTTAGACTCAAAACCTAATTTCACAATATTGTTATTATTACTCACTTATTA
TCACATTCTTCGATTTTAATATTTCATTTGCTTCAGTTATCATATTATTTTGTATTGTTA
CTATTTTCTTCTTTATTGTATTTGACATGACTTCTCCATTATTATATTTGCTTCATTTTG
TTACGCTTTACATGAGTAGAGGTTCTAAAAAACAATTTTGAAATCTTTATTATGAGGTGT
TAATACGACTCTTGGATACATTGCACTTCAATTTTAAGTGAAGTCATTAATGACAATGAT
GAATATTAATGAGTGATAGTAGCTAAATTAAACTAGGCCAATGAGTTTTGTACACATAAT
TAGTGGTCGATCAAATCAAATCAGCTCAAGTCTGATGGAACGTTCAACTACTATATATGC
ACACAATAAATCCAAGAACCATGACTGTATAGACATACACATGATTAACGTTGTCAATTC
ATAATCCATTTAGCTTCTACATGTATTAGAATTAATGTTAAATTACTGTTTTATTAGTTA
GTTGCTTGGAATTTAGGGGTGTGCACTATTTGGATTAAACCGAAAAACCAAACCAAACCA
AATCAAACCAAATTGTAATTTGGATTGGTTTTTTGGATTTTTGGTTTGGTTTTGGATTTA
TAAGTTACTTTGTTTGGTTTTTTGGTTTGGTTTCGGATTTAGAAAAATGAAAACCGAAAA
ACCGAAAAAACCCGAATTATATATATATATATATATATATAAATAGATTAATAATTACAC
ATATAATATTTAGGTTTACTATGTAGGCCGTAGGATACTAATAATTCAGTATTATTGTAA
TATTTAGGCCCATATCAAATTCCTGCCATCCTATTTCACTAAATTTTAGGCATTAGGTTT
TACATTATAACTATAAATATCACATATTACTTGCACTTTCATGACAAAAAAATTAGCAGA
ACTAGAATTAGTACTTTTCCTTATATGAAAATTTTATTTTTTAAGCATGCAAATATAACT
TTGATTATGTTATTAATTAGTTATGAAATAAGTTATAACCGAATAGCCAAACCGAAAAAA
ACCAAACCGAAAAGAGAAAAACCGAACCGAACCAATATTTTTTTGGTTCGGATTGGGTTA
TAATTTTTCAAACCGAAAACCGAAAAACCCAAACCGAATAACACAAAACCGAACCGAAAA
ACCGAATGCACACCCTTAGCTTGGATGGTAACGAAATTTATGAGAATATTTTAGTAAATT
TTTTTTTGTTTTTTTAGGTCAACAAAATCACTTAACTTATGAAGATATCCTATCAAACAC
ACTTTTATTTTTAGGACAATAAAGTCATCTAACTATAGTTTTTTTACTTAAAAATACAAG
ACACATATTTAACATATATAACATATCATATTAAAAACTTGATATTTGAATAGTAAAACT
TATTTAACTCTTAATTATTTTCTTTTAACACCTAGTTGGACCTTGAAATCTCTTTGATAG
CACTATTTACTCTGGATTGTAGAATATAATAACTATTTATTTAAAAAGATGAATGCTTTG
GGGTACCAATTCAAAAGTGAGCTAAAATTCAAGTCATTTTATCTATTTAAAAATTACTAG
TAATCTCATATTACATATTATGTTCTCTGCTTAACGAAAATAACAGATAAACATATTATT
ATTTGAAGTTGTTTATTCTGCCCTTCTTGTTAGGTGATCAACAATGTGGAGTTTACACTT
TTTTGCATGTTCTTGGTCATTCTTCAAAACATCTATCCTTGCCTTATCCTTTAGCCTTCA
TAGTTACAAATCATCAAAAGATCATTAGAATAGGACGTAATTAGGCATTGAGGAAACTAA
TTGTTAACCTAAATAGGCCTCAAATGAGTGTAAATCTACCACTCATCATCTAGTAGCAAC
CTCTAGTTCCAAACTATGTGCCCCGTAGGATTTTCTTAAATAACTTAGTTAGTGGATCCA
CAAATAGAATATGATATGATACAGGGTTCTACCTTGGCAAGTAGGCTCTCCCTTCTCGAT
GTAGGAGTTACATAAGATTCCATATTATAACTCACATGGTCTATTGTCGGTTAAAGCTAA
TATCCCACAAAATGAACTAAGTTGTCCTTAAAGATTTTGTGAAGCTTTCCTTATGATCTT
AAGATGCATTTACCACGTTCATGATTTATGAAGTTTCTTTAAAGGTTTATCTATGATTAG
CTTGGTCATTCACATCATGTTTTCGATTACGTCCCCTTACAATCATGTTTCATGTTTTCA
TGCATATCCCTCATACTTAGTACATTCCATGTACTAATGCCTACTTGTGCCTACATTGTC
TAATAATGTAGGGTGTGACGTTTCCTCTCCTTCCGCTCGTGGCTAGTTAGTGATCACTTG
AAGTTCATAGAGTTGGTGAGTCCTCACGTTCCGAGGACCATGTTGCCTTTACTTCATTTC
CTATGTTTTAGTTTTTAGATATTGTACGTGGTGTATAGGTTACTTCCCGACCATTTTTTT
TATGTAACATAATGGCTTATCAAGATTATGGTAGATTTCTGCTTTAATGTCAGACTCTTT
TATTCATATGAGAATCTTTACTTTCGTCTATTATATTGTGTATATGAATGTCAAGTGGCT
TGTGTAGGGCCTCTCGGGGTCTTATACGCCATGTCACGTCTAAGATGTACTTTGGATCGT
GACACTTCCTTCCTAGATTTCGCTTCTATCACACCAATCAAGATCTTTTCAACTACCATC
ACTACTCCCATTCCAACCTTGATTTCCGATAAGCTTTGGGTAACTTACCCGAAAACCCAC
CTTTTGGCCGCCTCTCAATTTCATGTTTTCATTGCATGAACTCCTAAAGGTAGTACTCCC
ATGACTTATATCAATTGCATTCAGAGATCTGATACCACTTTCCATGACATGCTTTGACAA
AATCTCGAATTGAACCGTCAATTTAGCTATGCTTTCATCACGCTCTCAGTTTTTCTCTTT
ATTTTTTTTTCATTTTGATCATCCCCAATTGTGGAATGGACACACGATCTCCAATAGTAT
GCCAAGCTCGATTGATTTTTTTCATATCATCAAGTAACCTTGAAGCCACTACAACTGATT
GCCTCACCATTCCCCCTTAAATGAGATAGTCAGCAAACCCTTTGTTCACTGTATTAAGGC
TTCTATAGAAGTATTGCAACAACAACCTATCTGGAATACCACAATTTGGACATTATAATA
GTCACCTTTTAAAGCGTAGCCATGTTTCATTAATGTGTTCTCAATTTACTCTTTTGAAAT
TTTGAATGTCGTCCCTTAGTTTCACCATTTTTGAAGGTAAGGGGGACCTTTCAAGAAATG
CCTCGGTCAATTCATCCCATGAAGTGATGAAATTTGGCGGTAGCTCAATCAACCACTCAG
TTGCTTCTTTCATCAAGGAAAAAAGGAACAGCCTCAACCACATTGATTATTGTGAAATGC
CTTTAACAGTGAAAGTCTCACACACATTCACAAAAATTCGAAGATGATCATGGAGGCTTC
GTGATCAAGGCCTCAAAAAAGTCCTCTCATTTTGATCAGCAACAATATTGATTCGGTTAC
ATTAAATATGTCATTCTTTGGAGTAGGAGGTAACTGAATTGCTTCAATTCTCTTGATAAC
ATTGGGATTCATGTCATCCATATCTCCGGCATTATCATTTTACCCATAATGACTAGCATC
GTCAATTCCATCTCGACTCATGTTTCCACCTGCAAATGAACACAACAAAAACACCAAATA
AGTAATCTACTACGAATAAATGAGTTCACAAACTAACTTCACAACTTGAATTATTAGCCA
TCACTCCCAGGCAACAATGTCATTTTTTATAACGCTCAAGTTATCCTCAAAATAAGTAAG
AGAATAAGCGATCGTTACGATAAAACCCAACAAAGAGTCGGGGTTGAATCCCATAGAGTT
ATATAGTGCAATGAGTTCAACTAGAAAATTAGGAAAACAACCAATTCTTTGTAGCAATTA
GAATAAAAGGGTGGATTATTCCATCAAATTTAATGAAAGGATTTAGATATCAATTTATCA
CTGTTAAAATAGGAATATGGATTATGCAAGTAAGAGACAATCTCGGGATGTGGGGGTTGG
CATTGATGACAAATAGGGGTCAATGTGCGTTCTCAAAAGATACTAAACAAATATGGATAA
GCCGGGAACTGTTTAATGACACTTATCTTCTTTCAATCTCAAAGTATCATAGCATAAAGC
CTCCTTACGGTCTCATTTATGGAAATCACAAATCAACCCACTACTTTACTGAAATCCATC
TTTTGAACAGATTTAGCAATCAAGATTAGTATACAATTACTCTCTTAAGCAAACTATAAA
AATCAACCCTAAATTGCAAGCATCAACCAATTAATTAACTTCTATTAATCCCTTTCGGGC
ATCAATCGAATATCTAGCCTAGGTTTAAGTTGGACACCTTAGCCCGTCAAATTAAATTCA
TGATAAATAGATTAAATCCATGAATCTACAACAATAAAACAGAGCAAGACACCAAACTCA
CTAAAATACATCAACACCCAACCCCATAATCACACCCCTAAACTTTGGAATTTTAGCCAC
ACATCATAGAAAGAAAATAAATTATACCCATGATATTTTTAGCCAATAATGTGTTGATAA
TAAGTAGAAAACTTCAAGATCCACTTTGAATTCAACTCTCAAAATGTCAATTACAAGTAG
GGTTGTTCATGGTTATGGTTAAAAAACCAAATCGAACCAAACCGATTAAAAAACTTATAT
TTGGTTTGGTTAGGTTTGGTTTTGAATTTTGAAAATCGATACTATTTGGTTTGGTTTTAA
TTTTAATATAAAACAACTTCAAAAATAACCAAACCGAACCGACAAATTATATATGTAAAT
TTTATAATTATTTATATATAATTCATAAATAAAATATAATTTTGTTAAACTTTAATTAAC
GTAAGTCTTTAACTTTACCATTTTCTCAATCCCATCACTTAAATTTTAGGCAAAACAATT
ACAATCCTAAGTCCAAGTCCATCAAAATTCATTACTTTAGTCTTTACCTACCCTACCTCA
CATAAGATAGTCACACTTTCTCTTAATTGAATCATTTTGTTCGTGTAATAATAACTCTAG
TATTGCTTTAATTGCTTAATTAAACTTATAGTAGCTTTCCTGTGGATTGTTCATGTACTA
GGTGTGTGTGTCTATCGAGATACGTATTTCCTAAAATATTTTATTACTTTCAAGCCAAAT
AAACCAGAAAAACTAAACCAAATCGAACCAAACAGATAATAGTTAAACCAACAATTTTTT
TTTTTCATTTGGTTTGATTTGGTTTCAAAAATTTAAAAAATGGACTAGATTGGTTTAGTT
TTGGTTTTAACCAATAACCGATCCAAATTGAACCACGAACACCCCTAATTACAATGTTAT
CAAAAACCTGAAAATTAAGAGAAGTAGAGAAAAAACTTAATTTTAATATGAAACAGTTAG
AATGGGTAAAAAGTATATTTTCTCTCTCTCTATTTAGCTATTTATAGTTTCTTCAAAAAT
AAGTTCAAATTTCATGCGTTACTTGTTCAGCGACATTAGTCGGGATCGCCTAACGCATTC
GATGGATCAACGTCTTGTCCTTCATTTCACCCTTTCTTGGTCTCAGACTTCAAGTGTTTG
AACCTCAATTTGTGTACTCGATTAAGTCAGCCTTTCCCATTCGGCGAATCACCGATTACC
ACCTTGTTCACCTTTTAAACCTTCATTTTAAGTTTGAAGATCGTCACATTCGGCGGTGAG
ACTCGACTAATCTTTTTTCATTTAGCGGATCATTGATTTATTCATTTCTCGCCAACTTGA
CCTTTTCATATCGAACACTGTCAACTTCAACAGATTTGGTCTTCTTGGTGATTTGCTCTT
TTCTTTTGGTGATCTTCAGCTTGAGATTTTCATTTAAATTCGACATTTGTGGCCTTGCTT
TGTGTGATTTCATCCTTTCCTTGTCCATTAGCTTCCATAACCACATAACATCAAAAAAGT
CATTAGATAAGAACATAATTAGGCATTGAGAACATTAAATATTGAACTAAAAAGTCCTCG
AATGAGTGTAAATCTATGACTCATCATGGTACTTAGGAGGCTCGAGGGGTAGAAATAGAG
TAGGTATTTTAGTAGAATGGGGGCCATAGGAAATGTGTGGTGGAGGTTAGGTGGATTAAT
GATAGGTTGATGACAATTTAGCTAGTCATTGGTAGGCTTAATGTGAATACTATTCGTTCT
TATGCGCCTCACGTGGGCTTAGATGAGGAGTTCAAAAATCTCTTTTGGAAGGATTTGGAT
GAGGTAATCAGAGGCTTATTGAAATTTGATAGGATTTTTCTTTGGTGGAGATTTTAATGG
ACATATCAGTGCTGCTCCTAGTGGCTTTAATGGTGTTCATAGAGGCATTGGTTTTGGGGA
GATGATGTATGTCACGACCCGAGCCTACACCCTGGACGTGGCCGGCACTCGAGAACCATT
GCTCGTCCCCAAGTGAACCCTCATCCTGGCTGACTACAAGAGGAAGCCTAACTCAAGCAT
ACAAAGCTTAAAAACTGAATAAAATTTATGAAATTTAAATACAAAGCTTTAACTCAAAAG
AAAGCTGTGAATCATATAGTATATTCAACTCACCCCAAAATAGGCAACTTTAGTCTTTAA
AACATTTAACAAAATAAATGAACAGACTTCTAAAATTCTACTGTTTATCTATGAAGCCTC
TAACTGACAAAGATGGAAATCGGGACAAGACCCACGACATCCTAACAACTGATATAACTG
AAAAGTAAATGAAATCCTCCGGAAGAAAGGAGGCTTACCATAGCTAACTCGAACTCCATG
TGGTATCAACGAAGCTCCTATTGATGATCCCGAATACCTGAATCTGCATCATGAAATGAT
GCACGCCAAATGGCTCAGTACATGGAATGTACGAGCATGTAAGGGGAATTCTAAAGCATA
ACATAAGCTTGAAACGCGATAAAAAGGGAAACATACTTACCTCTTCTCAAACTTACTCAA
CTCAAGGAATACTCAAAGATACTAAAAACTACTCAAATTTACTCAACTCAGAAGTACTCA
AGGATAAGATACTCAACTCAGTAATAAGGTTCTCAACTCAGTGAAATGGGGCTCAACTCA
ACAATAAGGTACTCGACTCAATGAAGCACAGTTCAACTCAAGATACTCAACTCGAAGGTA
CTTAACTCATGATACTCAACTCAAGATAAAGCAATAGTAAAAGATGCAATATATATGGAA
AGCTGTAAAACTGTAGATAACAACTCAATGTGTTGAAAAATACAATAATACTCAATGTGT
ATATGAAAATACAATATAACTATGTGGGAGTTCTTTAATCGACAACCACCACTATGAGCC
TAAGTGATGATACAACGTCTTACCCACGCTAGAAGAATTGCCCTATACTTTGCCTTCATA
TAGAACGCCTTAACTAAGTGGATCCACTAGTCTATGCTAAAAAGCACTAATGAGTCATCT
AAACAGTATGATCCTTTCTACCCATGATGACTACATGGTTTATGGAGACTTGAGTTATTA
TGAACTCGCATCCCCATATCGGTGCTCAATACTACTCCCAAAATAGACTCAACTCATATA
TTTTTAAAACAAAACTCTTTCTGTGATTTAAGATAATTACTCAAAAACTAGCTCAAAGGC
CCTCTTGGAAATTGATGTTTCCTTCTTATTCATATGTGAAAACATTTTAACTCTTGGGAA
TACTTAGTTTCCGTATAATCTTTGAAGAAATGAACTTACTTTTACTCTTTACTCAACTCA
AAGCTTAAGTCTTAAAACAAAGTTAAAACGTTTGTAAAAGACTTCTTAAAATATGGTCCA
TGCCGAATTATGGACGTGAACGACTGAATGTTAAGGTTTTCAATAACCATAGATAAAAAT
CAATACTTGGAACTCAAGAACTTCAATGATACTACTCATTTCAAGAATTCTCAACTCAGA
GGGTTCATGTGGAATTATGAGCATAAACTACTCAACTCAATGATTCAAAGATACTTCTCA
TCTCAAGACTGTTCGACTTATAGGGTTCATGCGAAATTATGGGCATGAACAAATCAACTC
AAGGACTTCATGGGTAACATGTGATAGTCCCATGATTAGAAATATAATCTCAAAGGGGAT
TAGGAACTCAATACTCAAGACTTAAAACTTGAAGATACTACTCATCTCTAAGGTACTCAA
CTGATGGAGTTCATGCGGAAGTTATGGACATGAACGACTTGACTCAAGGGACAAAATACC
AATAAGGAACTCATGTATATGACTCTTCTCATTCTCATACTTACTTACTCAAAACTTAAC
TCAAATCGATGATGGATCTCAAAGGATTCACAATTGAACTCAAAGGCTTTCTTGAACTCT
ACTCTTAAGTCTCTCTTGAATGTGAATTATGAATTCAAGAGTTATGGTTCATGATATTAA
AGATCTCATGATGACAAAGTAGACTCATGAATACATTCTCCTCATCCTCATACTCACTTG
CTTGAGTCTTCAAACAAGTTATGGAAAGAATGAAGTAATGAAAGAGGAAGCTAGAAGTTG
CAGAAGACTCCTCAAAAGCACTCAAAGGGACTTTCTTAGATGTTCGAAAGAATTCTCAAA
AACTTAACTCCTAAATCTACCTTGAATTTTAATTATGAATTCAAGGTTATTATCATGTTA
TAAATGATTTCTATGTGTTTAGAAGTAGCTTAGAGTAGTTAGAATAGAAAGGGAGTGAAG
GTGCACTTTAAACGAACTTAAACGAAGCAACCGACGACAAACTGGATGGGGCAGGCGACC
CTGGCGCACTAAGTGGTGCGGGGCACCAACCCCTAAAATTCAGAAGAGGGTTTGGGGCGA
ACTGGCTGGCGCGACGAGCCATGCCCCAACCCAGAAAATCCGACAAATTTATTTGCTCGT
TTTCTCACCCTAATTCGCCTAGAATCGAACGATTTCTTCCCCAATCACTTGGATTCGTTT
ACTTAACATTTGTACACTCTAATATACTCAATACATCCCTCAAAACACTCACTTTAATCT
CAAGAAATCATCAAAACCCCAACAACACAAGATTTAGAATGAACTTCAAGAACACCTATC
AAGAACTCATCAAGAACTCTAATCTTTCAACTTTAAGAATGAAATTTCACGGAAAATAAC
ATGATTGGTGTGTGGGTGAACAAACTCAACACTCTGGAAGCTTACATACCTCTTAGGAAT
CAAACCCATGGCGAAAATCCACAAGAGAACTCAAGAACTTTGACGAACGCCTTGATCCTT
TCCTCTTTTCTCTTCTTGAACTCTCAACTAAAACCCTAGGCGTATATTAGGATTATAAAA
CTGAACCTAATAGGATTAGACCCTTAAAACCTTACTAAAAACGAATTAAATCTGATTTGG
TAAGGAAAAGACCAAAATACCCCTCACTATTTTTGGGTAACTTTCCTTCACTGGACAACC
TAACTTCAAAAGGACATATCTCACTCATCCGAACTCGAAACTTAAAAAACTCGATAGAGT
TGGAAAGATAATTCAAAGACCTTTCATTGGATACCTTTTAGCCCACCTAACTTGTCTTGT
ACTGAGAGTTATGGTCGTTTGAAGTTGACCCAAAACTTAAAGGAACTTAGGAATGACTGG
AATGAACTCTCTTTAGTTCTTCTTGGAACTCAAGGTGCTACATCTAGTGACCTTAACACT
ATAGAAATTTTTATTTCCTCGGTAAAATCCTACTCACAACGAAGGATGGTTCGAGTCCTA
GTTCAAAAGTTTTCTGGGGTGTTACAATATCTCCCCTTTAGGATCATTCGTCCTCGAATG
ACGACTGAACTGGGTATGAAATGGGGTTACTCTTACCAAGGTCTGAGTCTAATGGTACGC
TTTTGCTATATTCAAGCTTAATCCAAATCCTTAGGTTCGGGTTCTATACCTCTCTATAGG
GAATCATATCTCAAACTATTACTATTTACCACCACATACGGCTTATATCAAGAACCACCT
AATGTTTAACAACACCACATTCAAGCTTAGTACTCTAACTACTCCATGGACTCCTACTAA
CCAACTCCTTCGTAACCAACTAAGGGATCTCATTTAACTATTCCTCATAGTAAAATCTCA
TCCTTCTCTTCCTCCTCATTTATAACCTTAGATGGAATTATCACACCATCACTATCATTA
TAAGAACATCAACCTCCTCTTTCTAACATCACTCCATTACTAAAAGGACCTCCGAAAGGA
TATCTCTCAAACTCTTTGGAACTCATTACTATCTTACTCTCAAACACTTGATTTGATTTC
TCATCTCATCATCTCCCCTTTAGGTCTAAAGCTGACACTCAAAAGCTATGGACCTATTCC
ATCATCTCTAAACTGGTCTACATCCTCTTTTACTCTAACACTCGGGAGAAGCTTATCTCA
TGACTACCAAACTCTCCATAAGTTGGTACTAAGACCTCTTTCTAAGGTGTTTCTCTTATC
CTCTTACGATTACATACCACCTCAGTACACCTCTTGATGCTCTTGTTACTCTTGTGACTT
AGCCATACTTCACTGCCCTTATCAAAAGGTTAGGGTCTCTCACTTGTACCACTCATATCT
AATCCAGCTAACATCTCAATTCCTCAAGTCTTCTAGATCAAATCTCAAGACTAACATCAT
TACCCTCATATTTCCATTCTTTTGATCATGACACTCATCTCGAATTCAAGCTTAATATTT
ATAACTAAACCTGAATATCAATATGATTGCTCGCTTTCTATACTAACTTACAACTACTAG
ATACAAATTCAGAAACACTCGTCCACTAGGACCTTATGACAAATAGTCAATCCTCACCTC
TTAGTATTTATACTTACAATTTACTATCACATTTCCAATCACAACTTGAGTACTATTCAC
TCATTCACTATACATCAATGCCTAATTAGTTCTATAACACTTTGAATATATGGGCACTCC
CTCAAAATCATAAGCCTAGCTTAGATCTATCACCTCATGAATACTCCTGCTCTTCTATTC
AACACTCACACCTGGTCATTTCCTACATAATGACACTTCATCACCAACTCCTTTCTAGCT
ACAACACACTCTACCTCCTATGATGGAATCTTCACAACTCATCACTTCTTAGTCTACCCA
TAAGGAAAAACTCTTCATTAGTAACTTACTGGGTGCATGACTATAATAACATAGCTTGCC
TCATCACTATCTCTCTTTTTAGGATTACTAAACCTCTGCATTCTTTTCTCTAACACTAGG
CTCTTTTACTACTACTGCTCATGATCTCGTAACTCATGCTATCTTTTCAGGTGAAAATCT
TACCCAAGCTCTAAACATACTTCTTAAAAAGGATCTCAGCTGAACAAGGCTTAAGGAAAA
GAGTACAACTCGCTTTTAGCTCAAACGTACGATTCATATAAAGGCATTACTTTGAAACTG
AACACTTACTCACTCATGGGCTTTTCTCAAGACCTTCTGGAGTCTCGTGACTTTCTCAAT
ACTCTTGCTTAGAATAACTCATCGGTAAAGGACATACTCTGCTTTTCAACCACCTTTAGT
ATGATGGGTAGTCGAAGGGATAAGAGAACACACGAGTTAGAACAAGTTTCTATGACATAG
CTCTATTGCACGATTTAGAGTATGAAGGAAGGGAAACTTTTCCTAAATGTTTGTAGTCCT
CATTTATAGAAGTGGGGCCCTCACAACCATAAATAAGATCCTACTTGACACGACTTCATA
GACTCCCTAGGACACCTGAAAATAACATGATTGGCGTACGGGTGAACAAAAGCAACACTA
TGAAAGCTTACATACCTCTTAGGGATCAAACCCATGGCGAAAATCTGCAAGAGAACTCAA
GATCTTTGACGAACGTTGATCCTTTCCTCTTTTCTCTTCTTGAACTCTCAACTAAAACCC
TAGGCATATATTAGGATTATAAAAATGAACCTAATAGGATTATTCCCTTAAAACCTTACT
AAAAACGAATTAAATCTATGTTGATAAGGAAAAGACCAAAATACCCCTTATTATTTTCGG
GTAACTTTCCTTAACTGGACAACTTAACTTCAAAAGAGCATATCTCACTCATCCAAAATC
AAAACGTAGCAAACTTGGTGGCGTTGGAAAGATAATTCAAAGAGCTTTCATTGGATACCT
TGTAGCCCACCTAAAGCATCTTGTACTGAGAGTTATGATCATTTGAAGTTGACCCAAAAC
TTAAAGGAACTTAGGAATGACTTAAATGAACTCTCTTTAGTTCTTCTTGGAACTCAAGGT
GCTACATATAGTGACCTTAACACTAAATAAATTTTAATTTCCTTGATAAAATCTTACTCA
CAATGAAGGATGGTTCGAGTCTCAGTTCGAAAATTTTCTGGGGTGTAACAATGGAGGTGG
AGCGTCACTAATAGATTTGGCTAAAACCTTTGATCTGGTAATTGCTAACTTGTTGTTTTC
GAAGAGGGAAAATCACTTGGTTACCTTTCATAGCATGGTAGCTAAGATTCACGTAAATTA
TTAATCTTTTGGAAGGGTGATACATACCTTTGTAAGGATTATAAGGTTTTTCCGAGTGAG
AATGTTACTACACAACATATAATTATTTTGATGGACTTGGAGATTAACATGGATAGGAAG
AAGAAGACTCTTTATGACCGATCGAGGATTAAATGGGGTGTCTTGAACCTTTTATTTTCT
TGGGAGATGGGGGAGAAATTGATTGATATGGGGGCATAGAGTAGTAATGGGGATGTGAAC
AACATGTGAGATAAAACTTTTAGTTGCATTAGGGAAGAAACACGACCAATGGAATATTTG
AAGTGCAAATTCAGTGTTGTGTTTGATGATGCAAACGTGGAAGTGAAGTTTGACACAAAA
ACTATTCACAAAAGAGAAAATTTAAATATCTTGGGTCTATCATCCAGGGTAGTAGGGATA
TCGATGATTGTCTCACACATCACATTTGGGCGGCATGGATGAAGTAAAGGCTTACCCCTT
GAGACTTCTGTGATAAGATGATACCGCATAAACTTTAAGGTAAGTTCTACAGGGTGGTGG
TTAGACCATCCTTTTTATAGGGGGTAGGTGTTGGCCAGTCAATAACTCACATGTTGAGAA
GATGCATGTTGCGGAAATTGGGTTGTTGAGATAGATGTGTGGACATACTAATATATAGTG
ACAATATTTGGAATGAGGTTATTTGAGAAAATGTGGGTGTGGACTCTATGACAGACAGGA
TGAGGGAAGCGAGATTGAGATGACTTGGGCATGTGTAGAAAAGGTGCAGCGATGCCCTAG
TGAGGAGGTGTGAGCAATTACATGTAAGGGGTATGCGGAGAGGCAGTGATATACTGAAAA
AGTATTAGGGTGAGGTGATTAGACAGAACATGACATAACTTCATATTACCAAGGACATGA
ATTTAGATAGGAAGGAGTTAAGGTAACGTATTAGGGTAGAAAGATAGTAGGGGTAGTGTG
TTGTCTTGCCTTGTGATGGTTTAGTGCCTATCGTAGGACTAGTCATTTTCTTATAGTTCT
TACCATATGTTATTCATTCAATTTCAATTATCACATTATTTTACTATTGTTATTGTTTCT
CTTTTGTTGACTTTATACTTCTTTTATTTTTAACCGTTATGATTTCTTCATTATTTTTTT
TAATTTGAGTTTGATACAATTAAGCCGAAAGTCTTTCGGAAACAGTCTATGTACCTCCAC
AAGGTAGTGGTAACGTTTGAGTACACTCTACCCTCCACAAACCTTACTTTTCGGGATTTC
CCTAGGTATGGTGTTGTTGTATAAATCTTTAAGGAAAATTATTGATTATTATGTATGATG
CAATCATAACTGGCTACATATCGACGTTCAATCATTAACGTTCGAAGTACATTTGTAGAA
ACTAGTTAGTAATAAATTGTTTAATATTGAAATCACGTATTGCTGCATTAATTATGCAAA
ACTTTCTATCAATAATAATAAATCATAATTTGTAATAGTTCATTATATATAAAACTACAT
AGAGATTGAATTATGTTCAATGTTATACCCAACAACATTGAAGACATAAAAATTTCATTA
ATCCCAATATTAGAATTACATTTGATACATGTTTTCTCGCTCAAAGATAGATGACCTTAA
TAATGTCGTTTGGCGAAAGACAAAATTAAGAGTAAGATAATAAAATTGACAATTCAGATA
TATATAAATCATTGATTATAAAATAAAAATTATAGGCTTAAGTTATTTGCGGCCCCTTAA
AATGATCCGCATAATTCATATAGATACCTCAACTAGGACTTGTACATATTGAACACATCT
ACCTTATAAAATTTGAACCACTTAGATACTTTATTGCAGACGTGGCACAAAGAGTGTAAG
TCACACTTTGGTGAGCACGTGAAATCAATATTTTACTATTTTCCCTTTAAAAAAAATAGT
AACAATATTTTCTCTTTTCTCTCTTTCAAGACAAGGTCGACCTGCAACTACTTCCGCTAC
CAATTTTTTAAAAAATAAATCTCGTCCCTTTATAAAAAAAAATCTTCTTATCATTGTACT
ATTAATTTTGTAGATGTAGAAGTCGAACTACTCCCGTCATCTTTTTTTTCGGAAGAAAAT
GGAGATCACCATCCACAATTCTTTGCTGGAAAAAATGGAGATCATCATCTACGTTTGTTT
TACTGGAAAAAATGGAGATCACCATCCACATTTTCTTTGCCGGAAAAATGGACATCATTA
TTTAACTATTGTTTTGCTCCCTCTTCACCTGCCCCCACACACACCGCCCCGATCTTCACC
CTTTCTTCCTAGCAAATCGATGCAGAACCAAAAAGAAAAGAAAAGCAAATTCAAAATCAA
AATAAACCAAGGAAGAACCAATCTTTTAAGAAAACACTATTAATTTAAATGAGAATAAGA
AATAAGTCATAAAGAGAAATAAAAATGATAAATTCATATATAATATATCTTCAAACCTCC
AAGAGTGATTGTTAGGGAAATAGAAGAAAGGGGGAGGTTTGGGGTGGACTGCATAATTTC
TTTCTTTCTTTTTTTTTATTTAAAAAAGTTGAAAGTCTTTTCTTTTTAAATTTTGACTTG
TTTATATTCAAAATTGTTTTTAATAGTTGTTTTAAATTAAAATGCCATGTGTCTTCATTT
GATTTGTTATTTTGACACAACATATGCAAGTGTATTACACACATTTCATCTTTTTACTAA
GTATCATAAAAATGTTCAATAGGTATTTATTTTTTAAGATTAGAGTGTCTAATAGGAAAC
AGGGTCTACTGAAGTGTCTATTAAGAGGCCATCGATGACTTAAGCCAAAATTATATCATC
AAATATAATTTAACAGATTATAACATATTACATATTTTATCCTTCAAATAATAAATACTA
ATCCACAAGATCATAATTTTTTTTTAGATGTGAAAATATTTAAACACGGTTAATGCATTC
ATAAAATGTAAATTCATGAATAATTCTTGGCTAGATTAAGTAATGATCTCAATAATGATA
TTTATATAAACTCACTGTAATTTAAAATATTTATTTAGTTGAATATTTGATAATAGTATA
CATAATATTATTCCAGTGCAGGTGTAATCAAGAGATCTCTTAAAATCACCCAACAATATT
TAAAGACATCATAATTTTCAAAACAACAAGAAGAGAAAAAAAATCCAAAATATTTAGCAT
GAATTACGTCTGAAAGGTGGAGGAGTATATATATATATATATATATATACTAGATAACTT
AAGGCCCGTGATAGGGGCCCAATATAACTTTACATATTTTGTTGAAAAAATTACATAAAT
ACACAACTTAAGATATTATAATCTTCTCTCGGATACATACCTATCCCCTCTCGAATACAT
CCCTCCCCCGAAGTAATATGTCATTTGCAATGTATTGGACAACCAAGGAATGTATTCGAG
AGCAATGAAAAATTCGAGATTTTTGTAATTGAGGAAACTTCTCGGATATGATGTAATTAG
CCTCCAAAGATATGAGATTTCTGTACTTTATACTATAGTTTTCTTCAGTAAACAACTTCA
ATATATTACTTTATAATCTATGTCAAATGGTCATACTACATAAATGTGTCGTTTACAACC
TAAATTGAGAAAGTTGAATTCTAAAAAATTCTATGCAACAAGGAAATAGAGAATTGCGTT
GGATTATGAGTTAAAACATTTCGTGTTCGAGGAATATATAAAATGTTGATATCTTTGAAA
AAGTTCATCGATTTTCATATATATTCGCAAGTGGTATCTATTTTTCACAATGTTATTATC
TTCGTTTTGTAATATTTGCACCATAAGCTTTGCATCTGATAAAATACTAATCATTGATCA
ATCAATTCACAAAGATCGATTTAAAGTCTTTCAAATCTCTATTCCTTCAACTTAAGTATA
CTGTGTTTGTAATTGGCTTTGTTGATGAATTTAGTGATACATTTTATTATTGTCTTTGAT
AAATAGAAATACTTAAAAAATTGATTTCTAACTTCACAACAATAAAAACAATCAAGAAAG
CAACTTTGTTTCTATATACAATAACAATTATCGTAATGTTATATTCTAACTATTGAAAGT
ATTTATTAAAAAAATAATTTTTAACTCCACAACAATAAAAACAATCATGAAAGAAACTTT
ATTTCTATATACAATAACAATTATCGTAATGTTATATTCTAAATTACATTAATTAATTTT
TTTTGATACTACACTCTTAATATCATGCCGTAAAGAAAACTCTAAATCTTACCCCCACAA
AATAACCAATGTACTTTTTTTCAGGTTGTTTTTACCTAATTTATTTATTTTTTAGTTTTT
TTCTTCCTCTATATTTCTCAACAAAGTCTTTTCCTATTGACAGTTTCTTTTGTTGTTCTT
CTTTATTTTTTAACTACTCATTTTTCTTTAGTTTGAATTTTAATATTCATTAGAATTTGA
ATGTTGAACGTTTTCCTTGTCAAATTTTCTCTGTTAAATAGTTTATCATATTTGATATTA
AGAAAATATAGAAATGAAAATTTTATATTTTTTAATCTTTCGATGAATACATTATCAAAT
TATTAATTTCTTGATAGTCAAACATTGTTCATTCTTTTAGTCACAAAATTTGATATTTTC
TTCAAATTAATTAAAAAATATTGATATGTCATTTTAAAGACTATTTTAATAATCAAGATA
TGAATTTAGTGGTCATATTATGTAACATAATATTAAAAATATGTTTATGCAATAATCCTT
TAAAGTATTTCTAGGAACAAAATATTAACTATTCAAACACATTTTATTTTAATTAGTTCA
AAATTTTCTTTCTAAAATATGTCAAAACAAGCTTAGTATTTGTAACAACCTGTTCCCGTC
GTTATAGAAAAACCAATGGAGAAAGAATTGGGGCCAGAAAACTTTTGAGTAGTAACTTTG
GATTTCCTAGCCTAGTCCAGATTTGGACAAAATCGGAGTCAGTGAGGTCTAGGGAAATCT
GGAAACAAATGAGAGATCTAATTATGATTTTGATCATATGACTAGATAGCTAAGACGTTA
AGGAACCCATATGACTTTACGAAATTTAATTCGGGTGAGTAGAACTTCAAAAACTGATCT
TAGCTTGAAAAGGTATTTTCTGAGTGTCGTTGGTTGAAGGTGTGTTGTGAAATGGGGTCT
TGGATTTATTATTTTTTCTCACTGTTTCGTGCAAGTCGCTATGGCGGGAATTTCTGCCAC
CAGGGCGGGGCCGCTGTAGCGGGATGGGTCCCGCCGTAGCGAGACAGATGCGACTTAAGT
CGGAAATAAAACTCCAAAAATATTTTATTCTGTACTTTTCGACTTTGAGAGCTAAGGAAT
GAACCCAGGGGTTTTCTTGACAGTCTTCCACCATTCTTGAGTCTAAAGGTAAGGTTTTCA
CTCCGCGAATCCATTTTTTGATCCGTAGAATGTAAATTCGTGGATGATTATCAATGGGAA
AGGTTTTGATCTAGAAATTATGGTGGAAATAGCCCTAATTTGGGTAATGGGATCTTGGGT
TGGCCTAGGGTTGATAATGTTGATTATAATTCGGGTAATTAGACCATGTTTATTGAACTT
TCCGTTAATTGTATGTTTTTAGACCACAAACAAGTGGGAAGAATCCGGAAAAGGAAGATT
CAAGTGCCTTAGGGGATTCAAGTTTGGATTCGTGGTAGGTGATGGTTGTGATTTCATGTT
GGTGTGATATATGTTTGAAATTGCTCATCATAATGCATGTATGTATGCGAATGTTGCATT
ATTGATCACCCTAATCGTAAATGAGGATAATTGAATAATTGTATGCCATGAATCACCTCT
TGTTGTATTATTGTGAGAATATACATTGTGATTGTGATTGTGGTTTGATGAATGGATCGG
GTGTTGCATTCCGATACACTAACATGGATCAGTTGCCACGTTTCGGCATAAACATGGGAT
CGATTGCAACGTTTTGGCATAAAAATGGGATAGGTTGCCACGTTCCGGCATAAACATTGA
ATCGGGTACCACGTTCCAGTATGCTAATAGTTTGGGTATGGGTTCCATGAAAGGACCATT
GAATTGGGTTCCGTGAGAGGACCATTGAATTGTGTTGTGTGCCTACTTGTGATGATTACG
TTCATATCTAATGATGATTGATATTGGAAGACTGTATGTTGCACTAAACTGATATAACTG
TGATATGTGAGAATCGTGAAACTGTTCATTGTTAATAATAGTTAACTAATATTGTATATG
TTCGGTATATGCCTGTTTTATAATGATTTTGGCATAAGTGAAATAATCGCGTGATCCTAC
CAGTACATTGTGGTTGTGTACTGATACTGCACTTGCATGTCCTTTGTTGAGTATAGGGCA
TCTGCAGGCGGCTATTGATAGACCTCAGCTAGGTGACTATTGAGAGTGACTGGATTCAAG
GGTGATCCAGTTCTTTCAGGCTGCCATGGACCTTTCTTGTTTAAGTCCACTCTTTTCGGA
CTCAGACTATTTGTTTAAGGTGTTGTTTAGTTTAGGGGTTGTACCCCTTGTTCTTAAGAC
ATGTATGGATTCTTCTAGTTATTCATTTTGACCATTAATTATACAATTATTATTTTGCCC
TTAAATGATGTTAAAATTACTAAAATGCCATTGGTCGTCTTTCGTGAGTGTGCTCTGGAA
CTCCAACACTTGGGTTGAACAAAAAAGGCTTGATGGGATGGATCGAAGCGATTGCAGTGA
AGAATTGATCTGAAAAGAAACACTTCATCTATAGGCATTGTAGAAAGGATAGAATATGCG
CCTACTCGTTCTTCTCGAATTGCTCCAATACGATGGACCGAGGGGAGGGGGGTCCGCCAG
AGAAAATGCAACACGATAGAAGAGTTCACTCCGCCGCATAAGATCCTTGAATCAAAATCA
ACCACGACTACCATCTGCGGTCCATTTTCGTTCTCTTCCCTGCCTGGGAAGGGGGATCAA
AGAAAGGTAGTTTGCTATATATATATATATATATATATATATAATTTTCTAGGTCAATTA
TTTTATGTTCGTTTTACAAGAAATCTTCATTTGTGAAAAATTGAAGATCTCTTATTGATC
AATGATAATTTACTACTCTATATAATTTATTGTAAAAATTAAGTCAAATGGGGTTTCTTA
AAGAGAGAACTATTTGAGAAAACGGAACAACAACTTACTACAAGGACTAGATTCCTGAAT
TGAAGAACAATAGAAAATAATTAAACTGAAAAAGATCCATTTTTCTATGATGTAAATGGT
TAATCATAGAAAACTATAAAACTATAAAACTATAATTCTTGACTTCCCATACTAAAACCC
TAAAATAGAAACATGACTAGAAGACCACGTATGTCGACATATAGATTTGATGGAGAGGGG
AGACAGATCGATTTCTCTTGTCATTTTCCTCCTATTGGTGGAAGTAGTAACTCCTTGGAG
TTGGTCAAAACCCATGAAAATATCTTCATTCATGTCCACCTTTTCTTTACCATCAACTTT
GTTCTGCACGGCTGCAACAACCATTTTGTTTTTACTCCCAATTTCAAGTGGAGGCTTAGT
TTCGATAATTTGAGAAGCAATAGCTCTTGAATGCTTAACGCGCTTGGACGAGGATGATGA
TGCATTCAAGATTGATGCTTTGGGAAAACTATTTACGCTTTTTGGAAGCTTGAATTTGGA
TTTACTGTTGCAACTAGCAAGATATATACGGTTCATGGGTGGATCATGATTGTGTTCACC
GGAACAGGATACCAAGAAAATGTTCTCATCCTTGGGGCTTTCCTCAATTTGTTTCTTTGC
TTCACAGTGTTTTGATGTACTACACTTATAGTAATTCCTGTTACGCCATATACACAAAAT
AATAATCAGGTTTAGTGAAATATTATATGTGTATACACCACTAATAATTTTTACTACTTT
TTGTGATGGAAATTGAGAAGGGAAGGGAACATAAATTTCTCAGACATGAAAAAAATGGTG
AAGAGAGAAAACCTCGAAATAGGGAACCGTTGATATGCTTCTGACCATACTTGCGCCATG
TCCATATGTCATTTATGAGTTCCTCTTGCAACAATTCATAGGTAAGCCTTATCGACTGAG
TTTTACTGATTTCAAATCAGAAATACTAAAGTCAAAATTTGAACATACACACATAAAATA
TAATGAAGTGAGTGGTTACCTTGTTCTAGTTTGGGTCAAAGGAGTCTTCATGGAAAAAGT
GAAGTTAGGATAAATGTTAGCCCCTACATCGAGTTGTTGTAGATTAATCCATTCTTGTGG
TGTTGTAGCTGTTGGTGGCACACATGCTACCGTTGTTCGTGATTGAGGAACATTGATTTG
TTGGATAAATTGAACTGGTTGAATGGAATGTAAGTACAATTGCTGGTTACTATTTTGGTT
CATGATAATAACCTGATCATATGAATTTTCCCGACGAGCAATTGGAAAATCTAAAGAAAA
AATCCAGATAAACCATTGAAACTAGTCATGTCAGGAGTTAAAAGTTTGTCAAAAGAATTC
CAAACATCATTTGGAGAAGTCATCAAACCTAAATTAGAAGCTACAACATTGTTAGGTCTA
TTAATATTACAACTTCTTACTATCCCACCTATATCCCGATCATCATCCCCCATTTTAGAT
CAATATATAATGATATCTAGTTAAATGAAAAAAATAAAAAAGATCTTATAAAAGAAACTA
ATGATTTTTCTTCAAAAGCAGAGATGGAAAAAAGGATCCAAGGAGGGGGATGACTTATGG
AGGAAGTAGATTAGCAAAAACAACGTTTTAGTGAGTAAGAAATTATAAATCAAAGACTGG
GATGAAGAAAAGTGAACCAATTTCACAAATTATATAGAGAAACTTAAAAGGGTATCTACC
TACTAGGCATGACCACATTTACTTTGCAGTTAATGCACAATAAATAATTTTTTCTATTTT
AGAGTGAATGAGATTAGTGACAAAGGAGAAGTCAAAGATAATTTTATGTACCCTTTTGTT
TTAGATCTACATATCATATCATATACACGAAACTAAGCAAAGTCTATGTCATAACCCGAA
ATCGGACCGTGATGACACTTACCATAACTCCTCAGTAGGCAAGATAAAAAACCAAAATTT
ACGAAAGATAAGAAATTAACGACAAATAACAAGAGGAAACAAGAATAAAGATACAATATA
GGGCTATATAATAGAAAAATAAATATGATACACAATATACAAAAGATGCCTGAAAATGAC
CAAGAACGACAAAATAACATAAAAATCAAATGTCCGGACTTGGTGTCACCCGTACAAGAA
GAGCTAAGTATAGAAACACTATCTGTAAAAGAGAACTAACTAATAAAAAAAGAAAATACA
AGTCGGTAAAAAATAGAGAAAGCAACAAGTCTCTGGACGCTAGGAGCTCACCATGATATG
AGTCTATGACGATCACTAGATATTCAATGCTAAGTGAGAGTGGCTCGTACCGGGAGTTCC
GTTAAAAAAAGATGCAGAAATGTAGTATGAGTACTAAATTATGGGGTACTCAATAGAGAT
CAAGGACCTCGAATTGTACCTGAACAAACCCCTGGGATCTAATTCAGTGTTCAGTAATCG
AATGTAAGTTATAAGGTGTGTTAAAATTATGGAAAACCTGGGCATAGAGGAGGAAATCAG
CGAGGCCGGGGAAATTGTAATGCAAGTAGAGGAGTAGTACAGCCAGGCAAGAAGGTTGCC
CGTCAAGAGAACAGGGATCAGTTGTATGTTTTTTCGGGTAAGACCGAGTTTGAGGGTGTG
ATGCAGTGGTCACAAAAGCTACTTTTGTCTGCGCCCGGATGACAATTGTTTTGTTTGATC
TGTGTTCTACTTATTCGTATTTGTCAGTTCAATTGCCTTGGGATTTGGTGTGGTTTGTGA
TATACTTGATGCCCCCATCCATGTTTCTACCCTAGTTGAAGAGTCAGTCATAGTCGTCCA
TGTATATCGTGTTGTCGTGTTGTGTTTATGGATTTTCATATTTGGGTTGATTTGCTTATG
CTGGATATGACTGACTTGATATAATATTATGCATGGCTTGGTTGTCCTCCTATTATACCG
GGTTTAATTGTAATACTAAGTCGGTAACTCTAGAGATCTCCGGTAGAGAATGATTAGAGT
GGGAAGGGGTGTACAAGCCTAAGCTAGCGAATATCATATCCTCCATTCGGACTAGGAAAC
TGGTAGGGTAAGATTATTTGGTGTAATTGGCTCATATTCTGGATGTTGATCGATCTTTAT
TGAGTCTATTCCTGTGGTGTCAGAATTGAGAGAGCTTAAAGCTCAAATCCAATGGCTTCT
TATTTAAGGCTTCATCCCTCCTAGTGCTTCCCCGTGAGGTGTTCCTTTCTTTTTTGTTAA
GAACAAGAATGGTAGTATGAGTACTGTTGATTTTATCTTAAGCCATAAATGGGTGGATTG
ATACCGGAATGACCAGCTTATGGATAAGGAAGGTCCCAATGAGAATACTTGGGTGAAGGA
AATTGAAAATTTTAGAATATGCGTATAAAAATTGGGTTAGTTCTCTGAATTTGATGACTA
TGCCTGACTTTGAGTTGTCATGTCGATAAAAAGGTTGACTTTGTAGCGATAGACAGGGAT
AACTGAGCATAATGGTAATAAGAGTTCATGGTGGATTGTGACAAGATGCAACTATATAAT
AAGATTGTTGGTTAAGCAAATTTTGTATAGTAAATACGACCTGCGAGTATCTAAGGTTGT
GGTTTTCTAATATTTGGTGAGTAGCGTGGTTGTATGGAAAGTTTTAAGAGATGGTGGGAC
ACCACTCGAATAGAATTTTAAAGAGCTAGAGTTATAATGAAGGAAAATATAGTGGTAGGT
AGTACAACCTTTAGAGAGAGGCGAGAGCGAGAGTATTTTATTTGATTGCGAAGGTTAAAG
AGGTATCTTTAGAGGGGTAGATAATTGGGTTCAGAGACGCATGATTTCATTCGTTTTATT
GTTGTTATGGTAATAGTGTCACAAGTTCGTCAGATTTGGTTTAAAATTATTGGAAAGGAC
TTAATAAATGAGTGTACAAACATTAACTCGAGTGTGATGATAAGTGTTTTGGTTTTATTT
TTGAGTTTAGTAATGAGTACGATGGAATTTTAGCAAAAAATATTGTAAGATCGATGGAGA
TGCGATCAATGATAAGCGAAGATCCAACAATTCATAAAAATCTTCAAGGTACAAGCTAAT
GTTGATAGATAAGGGGATTGTGTTATACGATTGAATTTACAATTCATATATTTCATTGTA
AGTCTACATTTGTGGTGATGTATTTTGTCAAGGTATGAATTGGAAAGGTGGGAAATGATC
AATTGTATACGGTATTGAGCATTTTGAAAGGACTTACACCGGGGCTGAGTCGTAAGTTTA
CTACTATTGATTGTTAAGTACCTAAGAAGGTTTCATTTTTAAAAGTGTTGGTTTATAATA
AGGTAAAAGGTCGAAGTGTTTATGATGGTTGTTAGTGTTGTGAGTATGATTCACTAGCTA
TGCTCTAGTGTGTTTTCACTTTTGTAGGTGGATCCGGGATACTAAATCATGTGATGTTCT
CTTTGTTGAGTGGGAAAATTGAGAAGATTTGGTTATTTCGAATGACATAATTGGTGTTGT
CTTGGAGTTGTTAAAGTATTTTAGTGGTTCGACATGTACCACTTGCTTATGAGAGTTCAT
AGACGAGCTACCATGTGTAATTATGGTTGTCCGACAATCTTAACATTCATCTAGTCGTCG
AGGTCATGTATTGATTTTGTGTGGTTGAATGTGGGATCATTAGGTCCAATTCTACTGTTC
TTAAGAGACAATCTACAATTACTAAATCTAGTATTTCGATAGTGTTGTTAGAGGGGTTGT
ATTATTGGACATATCCCTCAATGAATATCTGATTTCTAAAGATCAAGTTTGTTATAACTT
AAGCTCATGGGAATTTATGTTGTGGGATGGAGATATTTTTAAGAACTATGATTGTTTGGG
TATTATGAGTATGTATTGGTTGATTCAGGTTCACTTTTATTTGTAGCGAGTATTGACTTG
GAATTTTATTATGCTTAAGTGCTAAAAGATTCGTTTGGATGATTGTGTCGATCCTTGATA
ACATGTTGTAAACGTGTGTCTGATCAACTTTGGTGGTTGTTGGGAATCACTTTTGTTGTA
GTTAAGTTTATATACAACAATATTTATCACTCGAATATTGAGATGACTTCGTTGAGGCAT
TGTATGGAAGGATGTGTAGGTGTTCAATTAGTTGGTTTGAGGTTGAAGATGTGAAACCTT
TGAGAGTTGATTTGGTGAAAGATGTTCAGGGTAAGGTGAGAAGTATCCAATCTAAGCTTC
TAGCAACCAAAGTCGATATAAAAAGTATGTGTGACAAGTATCCACAGTTATTCGACAATT
CAGATACTACTCTATTCTTGCTTTAGCCCTTTTCTCCTAGTTTGTCACTCGGGGACGAGT
TATGGGTAAATTGGTATCTATTGTAACGACACGTTCTCGTCGTTATAGAAAAGCCAATGG
GGAAAGAATTGGGGCCAGAAAACTTTTGAGTAGTAACTTTGGATTTCCTAGACTAGTCTA
GATTTGGAAGAAATCGGAGTCAGTGAGGTCTATGGAAATCTGGTAACAAATGAGAGATCT
AATTATGATTTTGATCACATGACTAGATAGCTAAAACGTTAAGGAACCCGTACTACTTTA
CGGAATTGAATTCGGGTGAGTAGAACTTCCGAAACTGATCTTAGCGTGAAAAGGTATTTT
CTAGGTGTCGTTGGTTGAAGGTGTGTTGTGAAATGGGGTCTTGGATTTATTATTTTTGTT
CACTGTTCCGTGCAAGCTGCTATGGCGGGGATTTCTGCCACCAGGGCAGGTCGCTGTAGC
GGTATGGGTCCCGCCGTAGTGGGACAGACGCGACTTAAATCAGAAATCAAACCCCAAAAA
TATTTTATTCTGCACTTTTCGACTTTGAGAGCTAAAGAATTACCCTAGGGGTTTTCTTGA
CAGTCTTCCATCATTCTTGATGCTAAAGGTAAGGTTTCCACTCCCCGAATCCATTTTTCG
ATCCGTAGAATGTAAATTCGTGGGTGATTATTGATGGGGAAGGTTTTTGATCTAGAAATT
ATGGTGGAAAAAGCCCTAAATTGGGTAATGGGATCTTGGGCTGTCCTAGGGTTGATAATG
TTGATTATAATCCAGGTAATTAGCCTTCGTTTATTGGTCCTTGTGTTAATTGTATATTTT
TAGACCACGAACAAGCGGGAAGAATCTAGAAAGGGAAGATTCAAGTACCTTAGGGGATTC
CATCTTGGATACGAGGTAGGTAATGGTTGTGCTTTCATGTTGGTATGATATATGTTTGTA
ATTGCTTATTATAGTGCATGTATGTATGCGAATGTTGCATTATTGATCACCCTAATCGTA
AATGAGGATAATTGAAAAATTGTATGCCATGAATCACCTCTTGTTGTATGATTGTGAAAA
TATACATTGTGATTATGATACTGGTTTGTTGAATGGATTGGGTGTTGCATTCCGACACAC
TAACATAGATCGGTTGCCACGTTCCGGCATAAACACGGGATCGGTTGCCACGTTCCGTCA
TAAACATTGTATCGGGTACCACGTTTTGGTATGCTAATAGTTTGGGTGTGGGTTCCATGA
GAGGACCATTGAATTGGGTTCCGTGAGAGCACCATTGAATTGTGTTGTGTATCTACTTGT
GATGATTATGGTCATATCTAATGATGATTGATATTGGAAGATTGTATGTTGCTCTAAATT
GATAAAACTATGATATGCTAGAATCGTGAAATTGTTCGTTGTTCTTAATAGTTAACTAAT
ATTGTATATGTTCGGTATATGCCTGTTTTATAGTGATTGTGGTTACTTACATGTGTTTCA
CTTATTGGGATACCCGCGTGATCCTACCAGTACACTGTGGTTGTGTACTAATACTGCACT
TGCTTTTTCTTAGTTGAGTACAGGGCATCTTCAGGCGGCTATTGATAGACCTCAACTAGG
TGACTATTGAGCGTGACCGGATTCAAGGGTGAGCCAGTTCTTTCAGGCTGCCATGGATCT
TTCTTGTTTAAGTCCACTCTTTTCGGACTCAGACTATTTGTTTAAGGTGTTGTTTAGTTT
CGAGGTTGTACCCCTTTTCCTTAGACTTGTCGTTAGTAGAGTTTTGGTACATTGACTTTC
AGTTCTAGGTGTTGTTCTTCCGCATTAGTTTGGTTAGCTATTTGTTAAAACCTTGGAGTT
TATGGGGACTCCATTTTTATAGTCATTTAAACCTGCTTCTGTATCTTTAAATGCCTTAGT
TTTCATAAAGTTTGTTAGTTTGGGTTGTAGTAATGGTTCTCCCACTGGAGGGTTAGTGTG
GGTGCTAATCACGACGGTCTAGGGTGTGACATCATTTATTATTGTTTGTAAGAAGCTAAC
TAATAGGAACTCTTCATCTTAACAAAATTACAATAATATCCTTATGGGCCCATAACAAAA
GTTAAGACATGTATGGATTCTTCTAGATATTCATTTTGACCATTAATAATACAATTATTA
TTTTGCCCTTAAATAAAGTTAAAATTACTAAAATGCCATTGGTCCTCCTTCTAGAGTGTT
CTCTGGAACTCCAACACTTGGGTTGAACAAAAGAGGCTCAAGGGGATGCATCGAAGATAT
TGCACCGAAGAATTGATCTGAAACAAAGCACTTCGTCTATAGGCACTGTAGAAAGGATAG
AATATAAGCCTAATCGTTCTTCTTGAATCACTGCAATACGATGGACCGGGGGTAGGGGGT
GGAGGAGCTCCGCCAGAGAAAATGCAACATGATAGAAGAGTTCGCTCCGCCGTGTAGGAT
CCTCGAACAATTTTCTAGGTCAATTATTTTATGTTAGGTCAATTATTGTATGTTCGTTTT
ACAAGAGATATTCATTTGTGAAAAATTGAAGACCTCATATTGAACATTGATAATTTAGTA
CTCTATATAATTTAATGTAAAAATTAAGTCAAATGGGGTTTCTTAAAGAGAGAACTCTTT
GATAAAATGGAACAACAACTTACTACAAGGACTAGATTCCTGATTTGAAGAACAATAGAA
AATAATTAAACTAAAAAAGATCCATTTTTCTATGATGTAAATGGTTAATCATAGAAAACT
ATAAAACTATAATTCTTGACTTCCCACACTAAAAACCTAAAATAGAAACATGACTAGAAG
ACCACATATGTCGACAGATCAATTTCTCTTGTCATTTTCCTCCTATTGGTGGAAGTAGTA
ACTCCTTGGAGTTGGTCAAAACCCATGAAAATATCTTCATTCATGTCCACCTTTTCTTTA
CCATCACCTTTGTTCTGCACGGCTACAACAAACATTTTGTTTTTGCTCCCGATTTCAAAT
GAAGGCTTAGTTGCGATAATTGGAGAAGCAACAGCTCTTGAATGCTTAACGCGCTTGGAC
GAGGATGCTGATGCATTCAAGATTGATGCTTTGGGTAAAATATTTATGCTTTTTGGAAGC
TTGAATTTGGAATTACTGTTACAACTAGCAAGATATCTACGGTTCATGGGTGGATCATGA
TTGTGTTCACCAGAATATGATACCAAGAAAATGTTCTCATCCTTTGGGTTTTTCTCAATT
TGTTTCTTTGCTTCGCAGTGTTTTGATGTACTACACTTATAATAATTCCTGTTATGCCAT
ATACACAAAATAATAATCAGGTTTAGTGAAATATTATATGTGTATACACCATTAATAATT
TTTACTACCTTTAGTAATGAAAATTGAGAACGAAAGTGAACATAAATTTCTATGACATGA
AAAAAATGGTGAAGAGAACAAACCTCGGAAATGGGGAACCTTTGATATGCTTCTGACCAT
ACTTGCGCCATGTCCATATGTCATTTCTGAGTTCCTCTTGCAACAATTCATAGGTAAGCC
TTATCGACTGATTTTTCCTGATTTCAAATCAGAAATACTAAGTCAAAATTTTGAACATAT
ATACATAAAATATAATGAAGTGAGTGGTTACCTTGTTCTAATTTGGGTCAAAGGTGTCTT
CATGGAAAAAGTGAAATTAGGATAAATGTTAGCCCCTACATTGAGTTGTTGTAGATTAAT
CCATTCTTGTGGTGTTGTAGTTGTTGATGGTACACACGCTACCGTTGTTCGTGATTGAGG
AACAGTGATTTGTTGGATAAATTGAACTGGTTGAATGGAATGTAAGTACAGTTGCTTGTT
ACTATTTTGGTTCATGATATTAACCTGATCATATGAATTTTCACGATGAGCAATTGGAAA
ATCTAAAGAATTTTTTTTAGATAAACCATTAAAACTAGTCATGTCAGGAATTTAAAGTTT
GTCAAAAGAATTCCAAACATCATTTGGAGAAGTCTTCAAACCTAAATTAGGAGCTACAAC
ATTGTTAGGTCTATTAATATTACAACTTCTTACTATCCCACCTATATCCCGATCATCATC
CCCCATTTTAGATCTATTTATAATGATATCTAGTTAAATGAAAAAAATAAAAATGATCTT
ATAAAAGAAACTAATGATATTTCTTCAAAAGCTGAGATGGAAAAAAGAATACAAGGAGGG
GGATGACTTATGGAGGAAGTAGATTTGCAAAATCAACGTTTTAGTGAGTAAGAAATTATA
AATCAAAGTCTGGGATGAAGAAAAGTGAACCAATTTCACAAATTATATAGAGAAACTTAA
AAGGGTATCTTCCTACCAGGCATGACCACATTTACTTTGCAGTTAATGCAGAATAAATAA
TTTTTTCCATTTTAGAGTGAATGAGATTAGCGACAAAGGAGAAGTCAAAGATAATTTTAT
GTACCCTTCAGTTTGAGATCTACATATGATATCATATACACGAAACTAAGCAAATTCTAT
GTAGTGACCCGAAATCGGACCGTGATGACGCTTACCATAACCCCTCAGTAGGCAAGATAA
AAAATCAAAATTTATGAAAGATAAGAATATAACGACAAATGACTAGAGTAAACAAGAATA
AACATACAAAATAGGGCCGTATAATAGAAAAATAAATATGATACACAGTATACAAAAGAT
GCCTGAAAATGACAAAGAACGACAAAGTAACATAAGAACCAAATCTCCGGACTTGGTGTC
ACCGGTACAGGAAGAACTAAGTATAGAAACACTATATGTAAAAGAGAACTAACTAATCAA
AATGGAAAATATAAGTCGGTAAAAAATAGAGAAAGCAGCAAGTCTCTGGACGCTAGGAGC
TCACTATGATTTGAGTCTGTGACGATCACCAGAGATTCAATGCTAAATGATAGTGGCTAG
TACCGGCGTTCCATTAGAAAAAGATGCAGAAATGTAGTATGAGTACTAAATTACGTGGTA
CTCAATAGATATCATGGACCCCAAATCGTACCCAAACTAACCCCTGCGATCTAATTCAGT
GTTCAATAATCGAATGTAAGTTATAAGGTGTGTTAAAATTATGGAAAACCTGGGCATAGA
GGAGGAAATCAGCGAGGCCGTGGAGGCCGGGGAAATTGTAATGCAAGTAGAGGAGTAGTA
CAGCCAGGCAAGAAGGTTGCCCGTCAAGAGAACAGGGATCAGTTGTATGTTTTTCCGGAT
AAGACCGAGTTTGAGGGTGTGATGCAGTGGTCACAGGAGCTACTCTTGTCTGTGCCCTGT
TGGCTATTGTTTTGTTTGATCCGGGTTCTACTTATTCGTATGTGTCAGTTCAATTGCCTT
GGGATTTGATGTGGTTTGTGATATACTTGATGCCTCCATCCATGTTTCTACCCCTATTGA
AGAGTTAGTCATAGTCACCCATGTATATTGTGTTGTCCTGTTGTGTTTATGGATTTTCAG
ATTTGGGTTGATTTTGTTATGCTGGATATGACTGACTTGATATAATCTTAGGCATGGCTT
GGTTGTCCCCCTACTATACTGGGCTTAATTGTAATACTAAGTCGGTAACTCTAGAGATAC
CTGGTAGGGAAAGATTAGAGTGGGAAGGGGTGTACAAGCCTAAGCTAGCTAAGATCATAT
CCTCTATTCGGGATAGGAAACTGGTAGGCCAAGATTATTTGGCATAATTTGCACATATTC
GGGATGTTGATCGACCTCTATTGAGTCTATTCCTGTGGTGTCAGAATTGAGAGATCTTAA
ATCTCAAATCCAAGGGCTTCTTGATTAAGGTTTCATCCCTCCTAGTGCTTCCCCGTGAGG
TGTTCCTATCTTTTCTTTAAGAACTAGGATGGTAGTATAAGGACTGTTGATTTTATCTTA
AGCCATAAATGGGTGAAGTGATACCAGAATGACCGTTTTCTGGATAAGGAAGGTCCCAAT
GAGTATACTTGGGTGAAGGAAATTAAAATTTTTAGAATATGCATATAAAAATTGGGTTAG
TTTTCTGAATTTGATGAGTATACCTGAGTTTGAGGTGTCATGTCGATGAAAAGGTTGACT
TTGTATCGATAGACAGGGCTAACTGAGCATAATGTTAATAAGAGTTCGTGGTGGATTGTG
AAGGGATGTAGCTATATAATAAGATTGTTGGTTAAGCAAATTTTGTATAGTAATTACAAC
CTGCGAGTATCTAAGATTATGGTTTTCTAATATTTGGTGAGTAACGTGGTTGTATGGAAA
GTTTTAAGAGATGGTGGGACACCACTCGAATAGAATTTTAAAGAGCTAGAGTTATAATGA
AGGAAAATATAGTGGTAGGTAGTACATCCTTTAGAGAGAGGCGAGAGCGAGAATATTTTA
TTGATTGCGAAGGTTAAAGAGGTATCTTTAGAGGGTTAGATAATGGTTTCAGAGACGCGT
TATTTTATTCATTTTGCTGTGGTTATGGTTAAAGTGTCACAAGTCCGTCTGAATTGCTTA
AAAACTATTGGAAATGACTTGAAAAATGAGTGTAGAAACATTAGCTCAAGTGTGATGATA
AGTGTTTTGATTTTATTTTTGAGTTTAGTAATGAGTACGATGGAATTTTAGCGAAGGATA
TTGTATAAGTTCGATGGAGATGCGATCAATGATAAGCGAAGATCCATGAATTCAAAAAAA
TATTCAAGGTACAAGCTAATGTTGATAGATAAGGAGATTGTGTTATATGATTGAATTTAC
AATTCATGTTTTTCATTGTAAGTCTACATTCGTGGTAATGTATTTTGTCAAGGTATGAAT
TGGCAAGGTTGGAAATGATCAATTATATCCGGTATTGAGTATTTGAAAGGACTTACACCT
GGGGTGAGTCCTAAGTTTACTACTATTGATTGTTAAGTACCTAAGAAGGTTTCATTTTAA
AAGTGTTGGTTTATAATATGGTAAAAGGTCGGAGAGTTTATGATGGTTGTTAGTGTTGTG
AGTATGCTTCACTAATTATGCTTTAGTGTATTTTCACTTTTGTAGGTGGATCCTTAGTGA
TGGATCAGGGGTACGAAATCGTGCGATGTTCTCTTTGTTCAGTGGCAAGAATGGGAAGAT
TTGGTTATTTCGAATGAAAAAATTGGTGTTGTCTTGGAGTTGTTAAAGTATTATAGTGGT
TCGACATGCACCACTTGCTTATGACAGTTCATAGAAGAGCTACGATGTGTAATTACTGTT
GTCCGACAATCTAAACATTCATCTAGTCGTTGAGGTCATGTATTGATTGTGTATGGTTGA
ATGTGGGAATCATTGGGTCGAATTCTACTATTCTTAAGAGGCAATCTACAATTGCTAAAT
CTAGCATTTCGATAGTGTTGTTGGAGGGGTTGTATTCTTGGACATATCCCTCGATGAGTA
TCTGATTTCTAAAGATCAAGTTTGTTATAATTTAAGCTCATGGGAATTTATGTTGTGGGA
TGGAGATATTGTTAAGAACTATGATTGTTTGGGTATTATGAGTATGTGTTGGTTGATTCA
GGTTCACTTCTATTTGTAGCGAGTATTGACTTGGAATTTTATCATGCTTAAGTGCTAAAC
GATTCGTTCAGATGATTGTGTAAAGGTCCTTGATAACATGTTGTGGACGTGTGTACGATC
AACTTTGGTGGTTGTTGGAAATCACTTTTGTTGTAGTTAAGTTTACATACAACAATATTT
ATTACTCGAGTATTGAGTTGACTTCATTGAGGCATTGTATGGGAGTATGTGTAGGTGTTC
AATTGGTTGGTTTGAGGTTGAAGATGTGGAACCTTTGAGAGTTGATTTGGTGAAAGATAT
TCAGGGTAAGGTGAGAAGTATCCAATCTAAGCCTCTAGAAGTCTAAAGTCGACCTAAAAA
GTATGTGGGAAAAGTATCCCCAGTTATTCGACGATTCAGATACTACTCTATTCTTGCTTT
AGCCCTTTTCTCCTAGTTTGTCACTCGGAGATGAGTGATGGGTAAATTGGTATCTATTGT
AACGACTTGTTCTCGTCGTTATAGAAAATCCAACGGGAAAAGAATTGGAGCCAGAAAACT
TTTGCGTAGTAACTTTGGATTTCCTAGCCTAGTCCAGATTTGGATGAAATTGGAGTCAGT
GAGTTTTATGGAAATCTGGTAACAAATGAGAGAACTAATTATGATTTTGATCACATAACT
AGATAGCTAAGACGTTAAGGAACCCGTACGACTTTACAGAATTGAATTCATGTTAGTAGA
ACTTCCGAAACTGATCTTAGCGTGAAAAGGTATTTTCTAAGTGTCGTTGGTTGAAGGTGT
GTTGTGAAATGGGGTCTTGGATTTATCATTTTTTCTCACTGTTTTATGCAAGATGCTATG
GCGGAGATTTCTGCCACCAGAGTGGGTCGCTGTAGCAAGATGGGTCCCACCGTAGAGGGA
CAGACGTGACTTAAGTCGGAAATAAAACCCCAAAAATGTTTTATTCTGTACTTTTTCACT
TTGAGAGCTAAGGAATGACCCCAGGGGTTTTCTTGAGAGTCCTCCACCATTCTTGATGCT
AAAGGTAAGGGTTTTACTCCCCGAATCCATTTTTCGATCCGTAGACTGTAAATTAGTGGG
TGACTATTGATGGGGGAGGGTTTTGATCTAGAAATTATGGTGGAAAAAGCCCTAATTTGG
GTAATGGGATCTTGGGTTGGCCTAGGGTTGATATTGTTGATTATAATCCAAGTAATTAGG
CCTCGTTTATTAATCCTTGCGTTAATGCTATATTTTTAGACCACGAACAAGCGGGAATAA
TCCGAAAAGGGAAGATTCAAGTGCCTTAGGGGATTCAAGCTTGGATTCGAGGTAGGTGAT
GGTTGTGATTTCATGTTGGTGTGATATATGTTTGTAATTGCTCAGTATAATGCATATATG
TATGCTCATTGTGGTTTGTTGAATGGATCGGGTGTTGCGTTCCGACATATTAACATGGAT
CAATTGCCACGTTCCGACATAAACATAGGATCGGTTGTCACGTTTCAGCATAAAGATTGG
ATCGGGTACCACGTTTCAGTATGCTAACAGCTTGGGTGTAGGTTCAATGAGAGGACCATT
GAATTGGGTTCCGTGAGAGCACCATTGAACTGTGTTGTGGATCTACTTGTGATGATTACG
TTCATATCTAATGATGATTGATATTGGAAGACTGTATGTTGCTATAAATTGATATAACTC
TGATATGTGAGAATCGTGAAACTGTTCGTTATTCTTAATAGTTAACTAATATTGTATATG
TTCGGTATATGCTTGTTTTATAATGATTGTGGTTACTTGCATGTGTTTCACTTATTTGGA
TAGCCGCGTGATCCTAGCAGTACACTTTGGTTGTGTGCTAATACTGCCCTTGCTTGTTCT
TTGTTGAGTACAAGGTATTTTCAGGCGGCTATTGATAGACCTCAACTAGGTGACTATTGA
GCGTGACCGGATTCAAGGGTGAGCCAGTTCTTTCAGGCTGCCATGGATCTTTCTTGTTTA
AGTACACTCTTTTCGGACTTAGGCTATTTGTTTAAGGTGTTGTTTAGTTTCAGGGTTGTA
CCCCTTGTTCTTAAACTTGTCGTTAGTATAGTTTTGGTACATTGACTTTCAGGTTCTAGG
GGTTGTTCTTCAGCATTAGTTTGGTTAGTTGTTTGTTAAAACTTTGGAGTTTATGGGGAC
TCCATTTTTATAGTCATTTAAACTTGCTTCTGTATCTTTAAATGTCTTACTTTTCATAAA
GTTTGTTAGTTTGGGTTGTAGTATTGGTTCTCCTACCAGAGGGTTAGTATGGGTGCCAAT
CACGACGGTCTGGGTTGTGACAACATTTATTATTGTTTGTAAGAAGCTAACTAATAGAAA
CTCTTCATTTTAACAAAATTACAATAATATCCTTATGGGCCCATAACAAAAGTTAAGATA
TGTATGGATTCTTCTAGATTTTCATTTTGAGCATTAATTATACAATTATTATTTTGCCCT
TAAATGATGTTAAAATTACTAAAATGACATTGGTCGTCCTTCTAGAGTGTGCTCTGGAAC
TCCAACACTTGGGTTGAACAAAAAAGGCTCGAGAGCTGGATCGAAGTGATTGCAGTGAAG
AATTGATCTGAAACGAAACACTTCGTCTATAGGCATTGTAGAAAGGATAGAATATGCCCG
TAATCGTTCTTCTCGAATCGCTCCAGTATGATGGACCGGGGGAACGGGGGGTCCGCCAGA
GAAAATGCAACACGATAGAAGAGTTCGCTCCTCCATGTAAGATCCTTGAATAAAAATCAA
CCACGACTACCATCTGCGGTCCATTTTTGTTCTCTTCCCTGCCTGGGAAGGGAGAACAAA
GAAAGGTAGCTTGCTAAATATATATAACTTTCAAGGTCAATTATTTTATGTTCGCTTTAC
AAGAGATCTTCATTTGTGAAAAATTGAAGATCTCTTATTGAACAATGATAATTTACTACT
CTATATAATTTAATGTAAAAATTAAGTCAAATGGGGTTTCTTAAAGAGAGAACTATTTTA
GAAAATGGAACAACAACTTACTACAAGGACTAGATTCCTGAATTGAAGAACAATAGAAAA
TAATTAAACTAAAAAAGATCCATTTTTCTATGATGTAAATGGTTAATCATAGAAAACTAT
AAAACTATAAATCTTGACTTCCCACACTTAAAACCTAAAACAGAAACATGACTAGAAGAC
CACATATGTCGACATAAAGATTCGATGGAGAGGGGAGACAGATCAATTTCTCTTGTCATT
TTCCTCCTATTAGGTGGAAGTAGTAACTCCTTAGAGTTGGTCAAAACCCATGAAAATATC
TTCATTCATGTCCACCTTTTCTTTACCATCACCTTTGTTCTGCACGGCCACAACAACCAT
TTTGTTTTTCCTCCCGATTTCAAGTGGAGGCTTAGTTGCAATAATTGGAGAAGCGGCAGC
TCTTGAATTCTTAACGCGCTTGGACGAGGATGATGATGCATTCAAGATTGATGCTTTGGG
CAAAATATTTATGCTTTTGGGAAGCATGAATTTGGAATTATTGTTGCAACTAGCAAGATA
TCTACGGTTCATGGGTGGATCATGATTGTGTTCACCGGAATATGATACCAAGAAAATGTT
CTCATCCTTTGGGCTTTTCTCAATTTGTTTCTTTGCTTCACAGTGTTTTGATGTACTACA
CTTATAGTAATTCCTGTTATGCCATATACACAAAATAATAATCAGGTTTAGTGAAATATT
ATATGTGTATACACCATTAATAATTTTTACTACTTTTTGTTATAAAAATTGAGAATGGAA
GGGAACATAACTTTCTATGACATGAAAAAAATGGTGAAGAGAGCAAACCTCGGAAATGGG
GAACCTTTGATATGCTTCTGGCCATACTTGCGCCATGTCCATATGTCATTTCTGAGTTCC
TCTTGCAACAATTCATAGGTTAGCTTTATCGACTGATTTTTCCTGATTTCAAATCAGAAG
TACTAAAGTCAAAATTTTGAACTTACACATATAAAATATAATAAAGTGAGTAGTTACCTT
GTTCTAGTTTGGGTAAAAGGAGTCTTCATGGAAAAAGTGAAATTAGGATAAATGTTAGCC
CCTTCATCGAGTTGTTGTAGATTAATCCATTCTTGTGGTGTTGTAGTTTTTGGCGACACA
CACGCTACCGTTGTTCGTGATTGAGGAACAGTGATTTGTTGGATAAATTGAACCGGTTGA
ATGGAATGTAAGTACAATTGTTGGTTACTATTTTGGTTCATGATAATAACCTGATCATAT
GGATTTTCACGACGAGCAATTGGATAATCTAAAGAAAAAAATTCAGATAAACCATTATTA
CTAGTCATGTCAGGAATTAAAAGTTTGTCAAAAGAATTCCAAACCTCATTTGGTGAAGTC
TTTAAACCTAAATTTGGAGCTAAAACATTGTTAAGTCTATTAATATTACAACTTCTTACT
ATCCCACCTATATCCCGATCATCATCCCCCATTTTAGATCTTTATATAATGATATTTAGT
TAAATGAAAAAAATAAAAATGAGCTTATAAGAGAAACTAATGATGTTTTCTTCAAAAGCA
GAGATGGAAAAAAGGATCCAAAGAGGGGGATGACTTATGGAGGAAGTAGATTAGCAAAAA
GAACGTTTTAGTGAGTAAGAAATTATAAATCAAAGTCTGGGATGAAGAAAAGTGAACCAA
TTTCACAAATTATATAGAGAAACTTAAAAGGGTATCTACCTACCAGGCATGACCACATTT
ACTTTGCAGTTATTGCACAATAAATAGTTTTTTCTATTTTAGAGTGAATGACATTAGCGA
CAAAGGAGAAGTCAAAGATAATTTTATGTACCCTTTTGTTTGAGATCTACATATCATATC
ATATACATAAAACTAAGCAAAGTCTATGTGATGACCTGATATCGGACCGTGATGACGCTT
ACCATAACCCCTCAGTAGGCAAGCCAAAAAAACAAAATTTACGAAAGATAAGAATATAAC
GATAAATAAAAAAAGGAAACAAGAATAAAGATACATAATAGGGCCATATAATAGAAAAAT
AATTATGATACACAAGATACAAAAGATAACTGAAAATGACCAAGAACAACAAAGTAACAT
AAGAACCAAATCTCCGGACTTGGTGTCATCGGTATAGGAAGAACTAAGTATAGAAACACT
ATATGTAAAAGAGAACTAACTAATCAAATTTCAAAATACAAGTCGGTAAAAAATAGAGAA
AGCAGCAAGTCTCTGGACTCTAGGAGCTCACCATGATTCGAGTTTGTAACGATCACGAGA
GATTCAATGCTAAGTGAGAGTGACTCGGACCGGGAGTTTCGTCAGAAAAAAGATGCAGAA
ATGTAGTATGAGTACTAAATTACAGGGTACTCAATAGACATCATGAGTCGACAGAGCTCA
AAAAGATCAAATAAACTAAGAGAAGAACGATATTTCTAACATTACAATTGATAAGTTCTT
AAATGAAAGCTAATAATCGAGGGAATAGGAAATAGCAACACAAGAAAGTGAATAGGAGAA
ACAGTCAAGTACAAAATAGTCACAAAAGACACAACATGTCACACTCGAGCCTACACCCTG
GTCGTGGCCGGCACTCGAGAACCATTGATGGCCCCAAGCGAACCCTTGGTCTGGCTCAAC
TCTGAGCGGAAGACTTACTCAACAATAAAAGAACTCTAAAAGTAAACTTTACTCAACTGT
CTCAAAATATAAACTCAGAATATTTTAGAAATAAAACATTCACTAGCCAAAGCGGCAACT
CAAGTCTCAAACATCAATAACTGAAATGAAAAAGAATCATGAGCAAGGACTGTCTATCTA
TCTATGAAGCCTCTAATACTATGAGGAATGTTGGGAAAAGACCCCCGATCATCCTAACAA
ACTGAAATACTAGAAAATAAAGAAGGGATCCTCCGGAAACAAAGAGGCTCACCTTACAAA
TCTAGAATTCAATTGGATCAACGAAGCGCTGGTTGATGATCCTGGTTACTTGTATCTGCA
TCATGAAAGATGCAGTCCAAATGGAATCAGTACATGAAATGTACAAGCATACAAGAGGAA
ATCTAAAACATTACATAAGCTTGAACTGGAACTGAAGAAGCAACTTACATCGTCTCAACT
CAACCCAACCTCAATTTAATCTCATCTCATTTCAATATAAAATCAATAACAATAATGAGA
TACAAAGAAAGGCTTTTAAAACAATAGATAGCAACTCAATGTATTGGAAAATACAATATA
ACTCCGTTTGTAAGTAAAAATACAAAATAAATTTTATTTGAGAGATTCTCTAACCGACAA
CCATCACTATGAGCTATGTGATGATATAATGTCTCGCCCACGCTACCAGAACTGTCCTAT
ACTTTGCCTGGGTATAGGACTACTTACTAAGTGGATCCACTAAGCTATGCTTAAAAGTAA
TAAGGAATCATATAAAAAGTATGACCGTTTCTACCCACGTTGGCTACATGGTTTATGGGG
GGTGTGAATTGTTTGAACTCTCCACTATATCGGTGCTCCTTACTACTTCCAAAATATAAC
TTAGCTCATATGTTTTTTTTAAAAAACATTTCCTCATCCTCAAGTTTGAGATTATTACTC
AAAAGATTTCTCTTAAAAGAGATAGTACTAAAAACTGCTTATGAACTCTTTTGGAAATCG
GTGTTTCCTCTCAGCTTAAATGTAAAAATATTTACTCTTGGAAATACTTAGTTCCCATAT
ATTCATTTTGAAAAATGAACTAAACATTACTCATCCTCAAACTCAAGTACTCACGTCTTA
AAACAAGTTTTAAAAGTTTATAAAAAGACTTCCCAAAGTGACTCGAAAGACTCTCTCAAA
CTTGGCTCTTAACTTGATCTTGAATTTAAATTATGAATTCAAGAGTTATGATTTATGTTA
TGAAGGATCTCATAACGATTAAGTGGGATCTAGATAGCTGATAAATAAGAAGCGAGCGAA
AATTCTATTTGGGGAGCAAAGGCACGACGCGGAGATGGATTAAAATATTTTGTCGTGAAA
TAATTTTTGAGATAGTGGAGTCTGTGCTCTCTCCGCATCGCGGAGAGAGAGGTAATTATC
TAGGGGAGCAAGTCCGCGATGCGGACCTGGGCTACTATTTCTGGCTGGTCTTTTCTTCTT
CTCTCAAACTCGATTCAACTCATACCAAGTGAAATTCTAAGGTAAAAACTCTCGAATTCT
TATAACCCTGAACAATCTCAGCGAAACCCACACAAGAAACTATAAATTTACTCACCTCAA
TGGCAACTCTCACCCCAAGAACTCAACAAGAACTTCATTACCAAAGAACGAAACTCAAAC
TTCAGAAAACTCATCAAGAATTCATCAAGAACTCACATATACTCAATCTTAGGGATGAAA
TTCGAATGTGTAAATCGTGATTGTTGTGTGGGTGAACGAACCCAAGATTATGAAAACTTA
CATACCTCGATTTGGCGAAACAATTCCTCGATTCGCAAGCAATCTTGATCGTTCTTCCTT
TTCTCCTCTTTTCTTTTCTTGAACTCTCTTCTAAAACCCTGAGCGTAATTTAGGATTTGT
AAATTGAACCAAATCAGATTTGACCTCAAAATATTTACTAAAAACGTTTTAAGCTTATGG
GATAAGGAAAAGAACCAAAAAACCCTTCATAATTTCGGGTAACTTTCCTTAACTGGATAG
GCAAACTTCAAATGGGCATATCTCCCTTATCCGAACTCGAAACCTAGGAAACTCGGTGGT
GTTGGAAAGAGGATTCCAAGAAATTTCATTTGATATCTTATGGGACACCTAACTCATGTT
GTACTGAAAGTTATGGCCATTTGAAGTTGACCCAAAACTTACAACTTAAGCACAACTTGC
CAAATTCTCAAATTGGCTCTTTACAAATTGGTTTTTGCTAAAATTAGTTCTTTTTAAGAC
GAGATATTACAATATACCCCCCTTGGGAATATTCATCCTCAGATGAGATTACTCTAAGCA
GAAATGAGGGTGCAAACATCTACAACCAACTCAAACACCCAACATGCAATAAATAACACA
ACATTTCAACTTAAAAAGTACCAAAAAGAGAATTAGTACCTTGATTTGGAATTTCTCCAG
ACTCAAAGAGATGTGGGTATCTCTTCTTCATAACTCCTCAGCCTCCCTAGTAGCCTTCTC
AACAAAATGATTCCTTCATAACACATTGACTGATGCTACCTCATTGGTTCACAACTTGCG
AACCTGGAGATCTAGAATCTGAACGGGTACCTCCTCATAAGATAGGTTATCCTGAATACC
AATATTTTCAGTAGGTATAATAAGTTAAGGATCTACCATACATTTGTTCAATATTGAAAT
GTGAAACACTGGATGGACTGCTTCTAACTCTTGCAGTAGCTCCAACTCATAAGCTACATT
CCCAATCCTTTTGGATATCCCGTAAGGACCAATATATCGGGGACTAAGTTTCCCCTTCTT
ACCAAATCTCATAACACCCTTCATGAGTGAAACCTTTAAATAAAACCAATAATCAACCTC
AAACTCTAAGTCTCTTCTCCTAACATCAGTATAGGATTTCTGACGACTCTGCGCTGTTTT
CAACCTCTCTTGAATGATCTTCACTTTCTCCATAACTTGGTGAACCAAGTCTGGTCCTAT
CAACCCAACCTCACCAACCTCAAACCATCTAATAAGAGATCTGCATCTTTTCACATAAAA
AGCTTCATAAGGAGCCATCTGGATGCTAGAGTGATAACTATTATTGTAAGCAAACTCAAT
GAGAAGTAAGTGATCATTGTGCAGTAAATTTACCTTGGAACCCAAACCTTTCTAGAAGGA
CTTCCAAAATTATGCAGTGAATTGTGCACCTCTATCTGAAATGATGGATACCGAAACTCC
ATGAGGTCTAACTATCTCTTGAATATACAATCTGGTATAATCCTCTGTTGCATATGTAGT
CTTTACCGGCAAAAAAATGGGCTGATTTAGTCATACGGTCTACAATCACCTAAATAGAAT
CATGCGGCCTGCGACAACAACAACCTAGTGATACAATCCATATTGATCATCTCCCACTTC
CATTCTGAAATATCTATATTTTTTGCCATACCACCGGGCCTTTGGTGTTCTACTTTAACT
TGTTGATAGTTTGGGCACTTAGCAACGAATTCAGCTATACACGTCTTCATACTACTCCAC
CAATAGACTTCTCTCAAGTCGCGATACATCTTTGTGGAACTAATATGGATCAAATAATTA
GAGCTATGGGCTTCCTCCATGATCCACTCTTGAAGTTCATCCACCCTTGGCACACAAAAT
CTACTTTGATACCTTAATACACCATCTCCCCTTTGTTTAAAAGCCATTACTTTCAGCTTA
TGAACATTTGCCTTCAATTCAAGAAAAACAGGGTCTTGGTCTTGTTTCTCTTTCACTTCT
GACACTAATGATAATTCAACCCCATTCATCACTATAACTCCACCTTCATTGGAATACAAA
AAATGGACTCCCAATCATGCAAGTATGTGCACATCCTTGGCTAATTCCTTCTTTTCTTCC
TCAACATGGGCAGCACTACCCATAGATAACTTGCTCAAGGCATCACAACAACATTAGCCT
TACTTGGGTGATATAGAATACTCATGTCATAATCCTTGAGTAATTCTAACCACCTCCTCT
GTCTGAGATTAAGCTCTTTTCGACTGAATACATATTGAAGACTCTTGTGATTGGTGAACA
CATATACATGAACACCATAAAGATAGTGACGTCATATCTTCAAAGTGAACACTACAACAA
CCAACTCTAGATCATGGGTTGGGTAATTCTTTTCGTGAACCGTAAGTTGTCTGGAGGCAT
AAGCTATAACTTTGACATTCTGCATCAATACACAGCCCAGTACAACTCTGGACGCATTAC
AATACACCACAAAGCCTTATGTACCCTCCGGTAAGGTCAACACTTGGCAGTAGTCAACCT
AGTTTTTCAATTCCTAAAAGCTATTCTCACAAGCTTCAGACTATTGAAACTAGTTGTTTT
CTAAGTCAATTTTGTCAAAGAGGATGAAATAGATGAAAACCCCTCGACAAACCTCCTAAA
ATAACCAGCCAATCTCAAGAAACTCCTAATATCAGTTGGAGATGTGGGTTTATGCTAGTT
CTGCACTGTCTCAATTTTCTGTGTATCAACTCGAATCCCATCACCGGAAACAATGTGGTC
TAAGAATGCCACTAACTCAAGCCAAAACTCACACTTAGAGAATTTAGCATACATCTCTCT
CTATCCTTGAGAGTTTGGAGAATTACTTTGAGATGACTAGCATGATCCTCCTCATTCCTC
GAATAAATCTGAATGTTATCGATGAACACGATAACAAACATATCCAGATACGGCTTAAAC
ACTCTATTCATAAGGTCCATGAATGCTGCGGGAGCATTAGTCAAACCAAAAGACATAAAT
CAAAAACTCATAATGACCATAGTGAGTCCTGAAGGTTGTCTTTGGAATATCACTCTTTCT
CACTCTCAACTGATGATAGACCAATCTGAGGTCTATCTTAGAAAAATAGGTGGCACCCGG
AAGTTGATAAAAAAGATCATCAATTCTCGTAAGAGGATACTTATTCTTTATGGTAACCTT
GTTCAACTAACGGTAATATATACACATTCTAAGAGAATCATCTTTCTTCCTCATAAATAA
GACCGGAGCTCCCCAAGTTGAGACACTCGGTCGAATGAAATCTTTATCAATAAGGTATTT
CAACTGCTCTTTTAACTCTCTCAACTCAGATGGAGCCATCTTATATGGCAGAATAGAGAT
AGGAAGAGTATCAGGAAGAATATCTATACTAAAGTCTATTTCTCTCTCAGGAGGGACTCC
GTGAAGATCATCTAGGAAGACCTTTGGAAACTCACTCACAATTGGAACTGACTGAATAGG
TGGTGTCTCAACACTCTAGTCATTAAGCCAGACTAAGTGATAGACACACCCCTTGGAAAC
TAACTTTCTCGCCTTAAGGTATGAAATAAAATGACCCTTACGCACTGCTGAACTACTCTT
CCACTCAATAATTGGCTCATTAGGAAATTGAAACTTAACTACTCGAGTCCTACAATCAAC
TGAGACATAACAAGAATGAAGCTAGTCCATACCTAAAATAACATCAAAATCTACCATGTC
TATCTCGACTAAGTCAGCCATGGTGTCCTTGTGATTGATGGAAAGTGTACAATCACGATA
AACTCTCTCAGCTAGAATAGACTCACCAACAGGTGTGGAAATATTACAGGGCTCAAGAAG
TTTCTCCAAAAAAATATCAAAATTCATGGCAATATAAGGAGTCACAAAAGATAGACTCGC
TCCTGGATCTAGCAAAGCATATACATCAAAAGTAAAGACTTTGATCATACTAGTGACAAC
ATCTGGCGAATTCTCTTGCTTCTAATGACTGGTGATCGCATACATATGGTTTTCTCCTCC
TCCCATCCCTGAAGTAGCTCCTCTAGGTGCAGCTCTGTCTGGCGGAGCCACTAAAGAAGA
TTGGGCCCTATTGCCCCCATTTCCATTACCTTGCCTGGTCTTAGGGCACTCGCTCATGAA
GTGACCATTCTGACCATACTTGTAAAAACCCGTGGAGCCATCCCGACACATTCTTGAGTG
GTTCCTACCACACTTAGCACATACAGGAGTCCCATTACCTCCTTGTGCCACACTACCTTG
AGACTAAGCACGTCTAGCTCTGTAGTTCTGCGAATGATAATTCTTGAACTCACATATGTT
CCTTGGTGCAGGTGCACTAGCAGATGATGGAGCAGGTCTATTTGGCTTGTGTTGTAAAGA
AGACCGGTTTGTATTACTCTTCTACTGCCCGGACTCATTTCCTGTTGTCTTAGCCTTCTT
GTTTCAGAACTTTTTTCTACCCGTCAGCTTATCTTCGTCAACCTGTTGCACATGGATCAT
CAACTTTGCTATGTCCATATCCTCTATCAACATAGTTGTCATGCCTTCCTTACTTGACAG
ACGAGACAACCCAAATATAAATAATCTCATCATACTCTTTATATCAGCAACCATCTCCAG
AGCATAACGATACAGTTGGGTGCACTTGAGCTTGTACTCATGCACACTCATAGATTCCTA
CTTAAGAGTGAGTAATTCCCTTACCTTTGCCTCTCTCAGTTTGCGGGAAAAGAAACGCCC
CAAGAAGGCCTCTTCGAACAAAGCTTAGCTTACAATTAGTGCATCCTCCGCTCTACTCTT
CTTCCATTGGCCATACCATAATCTAGCAACACCCTTCAGTTGGTATGCAGCTAGTTTCAC
TCGCTCAGCATCAGCAATATACATAGCCTCAAACACTTTTTGCAACTCTTCCATAAAGTT
TTTCGGATCCTCAATGACACTTGAACCGTTGAAGTTTGGAGGATTCATCCTTAAGAACTC
ACGGATCCTGGATGTATCAGCCACATCCTGTTGATCCCCTCTCTGCTGACCAGCTTGGTT
GGCCACTACTTGACTCAATATCTGGATAGCATCCCGGAACTCAGCATTAGGGACCTCTCC
TTGGGGTTACACTTCTGGTGCATTGGGTACCCGTTGATCCTGAGGATAAACATTCCTCCT
AGAAGGATGACCTCAGAAAGCTCTTCGTGCAGACATGATCTAAAAGATACGCACAAACAC
GAAGTAGATAGAAACATTATAGAGTTGAACTCTATCGCACGACAATAGTATGAAAGAAGT
GAGATAGTTCCTAAATGTTTCAGCCTCCTAATTATAAATGTGGCGCATTTCACATCGATA
ACTAGGACTCTACAGACACGACTTCATGGGCACCCTAGGACTCTTGAACTCTATGCTCTG
ATACTAAGTTTGTCATGCCCCGAACCTACACCCTAAACGTGGCCGACACTCGAGAACCAT
TGTTGGCCCCAAGCGAACCCTTGGCCTGGCTCAACTCTCAGCGAAAGACTTACTCAACAA
TAAAAGAACTTTAAAAGTAAACTTTACTCAACTGTCTCAAAAGATAAACTCAGAATATTT
TAGAAATAAAACATTCACTAGCCAAAGCGGCAACTCAAGTCTCAAACATCAATAACTGAA
ATAAAAATGACTCATGAGCTAGTACTGTCTATGTATGAAGCGTCTAATACTATGATTGAT
GTCAGGACAAGACCCCCGATCATTCTAACAAACTGAAAAACTGGAAAATAAAGAAGAGAT
CCTCCGGAAACAACGAAGTGTTGGTTGATGATCCTGTTACATGTATCTGCATCATTACAG
ATGCAGGTCAAATGGCGTCAGTACATGGAGTGTACGATCATGCAAGGGGAAATCTAAAAC
ACGACATAAGCTAGAACTAGAACTGGAAAAAAAAACTTAGCTCGTCTCCACTCAACTCAA
CCTCAACTAAATCTCATCTCATTTCAATATAAAAGCAATAAAAATAATGATATATAAATA
AAAGATTTTAAAATAGTAGATAGAAACTCAATGTATTGGAAAATACAATACAACTCAGTT
TGTATGTAAAAGTACAAAATAACATATGTTTGGGAGATTCTCTAATCGACAACCAGCACT
ATGAGCTATGTGATGATACTGCTGCCAGAATTGTCCAATAATTTTTTGGGGTGTAGGACT
ACTCACTAAGTGGATCCACTAAGCTATGCTTAAAAAGCAATAAAGAATCATCTACAAAGT
ATGACCCTTTCTACCCACTGGCTACATAATTTATGGGGGTTGTGAGTTGTTTGAACTCTC
CCCCATATCGGTGCTCAATACTACTCCCAAAATATAACTTAGCTCATATGTTTTAAAAAA
ACATTTCGTCATCCTCAAGTTTGAGATTATTACTCAAAATATTTCTCTTAAAAGAGATAG
TACTCAAAACTGCTCATGAACTCTTTTGGAAATCGTTATTTCCTCTCATCTTAAATGTAA
AAACATTTACTCTTGGGAATACTTAGTTTCAATATATTCATTTTGAAAAATGAACTCAAC
TTTACTCATCCTAAAACTCAAGTACTCACGTCTTAAAACAAGTGTTAAAAGTTTGTAAAA
AGACTTCTCAAAATGACTCGAAAGACTTTCTCAAACTTGACTCGAAAGACTTTCTCAAAC
TTGACTCTTAACTCTATCATGAATTTGAATTATGAATTCAATTGTTATGATTTATGTTAT
GAAAGATCTCATAATGATTAAGTGGGATCTAGATAGTTGATAAATAAGAAACGAGCGGAA
ATGCTATCTAGGAAGCAAAGGCGCGACGCAGAGATGGATTAAACTATTTTGTGGTGAAAT
AATTTTTGAGACAGTGGAGTCTGTGATCTCTCCGCGACGCAGAGAGAGAGGTAATTCTCT
AGGGGAGCAAGTTTGCGACGCGGACCTGGGCTACTATTTCTGGTCAATCTTTTCTTCCTC
TCTCAAACTCAATTCAACTCATACCCACTGAAATTCTAAGCTGAAAACTCTCGAATTATT
ATAACCCAGAACAATCTCAGTGAAACCCACACAAGAAACTATCAATTTACTCATCTCAAT
TGCAACTCTCACCCCAAGAACTCAACAAGAACTTCATTACCAAAGAATGAAACTCAAACT
TCAAGATACTCATCAAGAATTCATCAAGAACTCAAATATACTCAATCTTAGGGATGAAAT
TCGAATATTTCAATCATGATTGGCGTGTGGCTGAACGAACCCAACACTATGAAAACTTAC
ATACCTTGATTCGCAAGCAATTTTGATCGTTCTTCCTTTTCTCCTCTTTTCTCTTCTTGA
ACTCTCTTCTACAACCCTAAGCGTAATTTAGGATTTGTTAAACTGACCCAAATAAGATTT
GACCGCTAAATATTTACTAAAAACGTTTTAAGCGATGGGATAATGAAAAGACAACAATAC
CCCTCATAATTTTGGGTAACTTTCCTTAACTGGACAGACAGACTTCAAATAGGCATATGT
CCCTCATCCGAACTTAAAACTTAGCAAACTCGGTGGCATTAGAAAGAGGATTACAAGACC
TTTCATTTGATATCCTATGGGCCACCTAACTCATCTTGTACTTAAAGTTATGACCATTTG
AAGTTGACCCAAAACTTACAACTTAAGCATAACTTGTCAAATTTCTCAAATTGGCTCTTT
CCAAATTGGTTCTTGCTAAAATTAGTTCTTTTAAGACAAGATGGTACACAACAAACCAAA
CACCAGGATGCTGCAATGATATCAACGACATATCATGTAGAAAAATGTAGCCTGCATTTG
AGTCAATGGACTTCTCAAAATGATACCTCAGAGTTATTAGCGTAGAAATAACCCAAAATT
CATACAAACTCATAAACCAAGTATTTTAAAATTGCAAGTCATAAAAACCCTGAAAATGTT
GTATGTTTCTTAAACATCTCGCAAGTCGAAATAACTAGGAAGGAGTTGAGAATTGGAAAT
AGTGATTTTTGGAAAGAATGAAAATCTGGAAATTGTTTAAGTTAGGAAAAATTGAGTTTT
AGTCAACTTCAAACGGCCATAAATCCTAGCTCAGGATGAGTTAGGTGTACTTCCAGATAT
GGTAGGAAATCTCTTGGAATTAACTTTCCAACGCCGCTGAGTTTGCGCAATTCTGAGTTT
GTATGAGTAAGTTATGCCCTCTGGAAGTTGAGATTTTGGATTAAGGAAAGTCTAGTCCGG
ATTTTGGAAGGGTATTTTAGTCCTTTCCTTACCAATTGTTTTAATTCGTTTTAGGACTTT
AATTGGGGTAAAAATAAGATTTTATACAGTTTAGAAAAGTTAAATTCATGCTAGGTCTTG
GAGAAGAGGAGAAAGGAGAAGAGGAAACAAAATTCGTCAAGATCGTCGAGTTTAGCGTGT
GGAATTCGTCGGAGGTGATCCCTACAAGGTATGTCAGATCACATAGCGTTGAGTTAGTTC
ACCCACACGCCAAACATGATTCAATTCAGCAAGGTTATATTGATTTGAAATTAAATCCTT
TGAGTTATTGATGAAATACATTTGAATTCTTGTGGGCTGTGTTGTTGAGGTTTGCTTTGT
GTTTGATTCATGTTTTCGGGTGTAATTTTGAGTTGAATCCGGTATAGATTAAGGATATAA
TCGATTCTAAGTGTTTGGGGAAATAACTAAGTTGATTGGGAGGGTTTAGAGTTGAAAAAC
GAAGAAGAAAATTTAGGATTTTCTGGGGAAGGGGCTGGGGCGCCGCGCCTCTCAGAGCGC
CCCAAATTAGTCACTAAATGTGGGGCTCTGGGGCGGCGCACCAGCCAGAGCGCCCCAATT
GTTCTTAGAATATTGAGGGTTGGCACCCCGCGCCTGTCAGAGCGCCAGGGACGCCAGTTC
TCCCCATTCAATCCCCCTCATTTCGTACTTGTTCCTTAGCAATGTACCTATGTTTTCTAG
TTGATTCCAACACTCTGAGGTACATCTGAACATCATGAAATCATCCATAAACATGAGATC
ATGAACCTTGAATTCATACTTCAATTCAAGGAAAGTTAAGAGTCTAGTCTAGAAGTTAAT
AAGCAAGTCAAGAGAAGTTTATAAAGTTTTCAGAAGTATTTCACAAACGTTTTATCTATG
TATTCCCAAAGAGTAAATGTTTTCACATTTAAACAAGAAAGGAAACTGAGATTTCCAAAA
GAGCCTTTGAGCTAGTTTTCAATAAGGAGTAAGAGTAAAGTTCATTCTTCAAAGATTATA
TGGGAACTAAGTATTCTGAAGAGTTGAAATGTTTTCACATTTGAGCAAGAAAGGAAACTA
AGATTTCCAAGAGAGCTTTTCAGTTAAGTTTTTGAGTAATTATCTCAAACTAAAGAAAGA
GTTTTGTTTTTACAAACATATAAGGTAAAGTATATTTTGGGAGTAGTATTGAGCATCGAT
ATGAGGTCGAGCTTGAGTTCAGATAACTCACGTCTCCATAAACCATATAGCCATCATGGG
TAGTAAAGGATCATACTTTTTAGACGACTCCTTAAGATGCTTTTAGCATAAGGTAGTGGA
TCCACTAAGTTAAGCGTTCTATATGACGACAAAGTATAGGACAGTTTTGACAACGTGGGC
AAGACGTTGTATCACCACTTAGGCTCATAGTGGTGGTTGTTGGTTAGAGAAACCCCCACA
TAAACTATATTACTTTATTATATAAGTAAAGTTGAGTTTATTATTACATTTTCTTTAACG
AACTAAGTTCATTTTACTGTTTTACAAAGCTTTTCATAAATTGGATGTGTTTTATTGTTT
TATTTTGAGTTAAGTATTCATGAGTTGAGAAGAGCTAAGGTAAGTATTTCTTTCAGATTC
CTTTCAAGCTTAAGTTGTGTTTAGCATTCCAACTCGCATACTCGTACATTTAATGTACTG
ATGCCAGTTGGCCTGCATCGTCTTATGATGCAGACAAAGGTAACCAGGATCAGCATCCAG
CGCCTCGTTGATCAGGTTCATCACTCAGAGTCAGTTAGTGAGCCTCCTTGCATGCCGGAG
GACTCTTTTATCATTTGCTTTCTAGTTTTCAGTTGTTAGGATGATCGGGGGTTCTATCCC
GACCTCCCTCTTTGTTCTAGAGGCTTCATAAATAGATAGTATTAGTTCTTTAGTCTTATT
TATTTCAGTTTTATACGTTTAAGATCTGAGTTGCCATTTTTGGCTAAGTTATTATCTTTT
AAATTATTGCATGAACTATATCTCTTAGGTTTAAGTCTTCCTCTGAGTAAGTAAGCTAGG
CCAAGGGTTCGCTTGGGGCCAGCAATGGTTCTCGAGTGCCAGCCACGTCCAGGGTGTAGG
CTTAGGGTGTGACAAACTTTGTATCAGAGTACAGAGTTCAAGAGTCCTAGGGAGTCTATG
AAGCCGTGTCTGTAGAGTCATAGTTATGGTGTGAAGCGCGCCACATGTATAATTAGGAGG
CTACAACATTTAGGAAATATCTCACTTCTTTAAATCTCATTTCGTGCGTTAGAGTTTTAT
CTCTAAAAGGTTTTTTTCTAACTAGTGCTTACACGTAACTGATTGTGAGTTGGGCTATGT
TTGAGAATGCCTTTATGGGACGTTTCTTTCCCTGTGAGCTAAGAGAAGCGAAGGTAAGAG
AATTCCTCACTCTTAAGCAGGAATCTATGATTGTTCATGAGTACAATCTGAAGTTTACCC
AACTTTCCCATTATGCTCCGGAGACGGTTGCGGGTATGAGGAGTATGATGAATTTGTTTG
TTGCTAAGTTGTCTCATCTATCAAGTAAGGAAAGTAAGGCATCCATGCTAATAGGTAACA
TGGACATATCAAGGTTGATGATCCATGTGCAACAAGTTGAGAAGGACAAGCTGAGGGATA
GCGAAGAGTTTAAGAATAAGAGGGCTAAGACATCAGGGAATGAGTCCGGGCAGCAAAAGA
GTAATGCAAACCGATCTTCTTTCCAACATAAGCAGAAGGGACCTAATCCATCATCTTCTA
GTTCTCCTGCACCAAAGAACAAAAAGTGAGTACAATATTCAGATCTTCAGAGCTAGACCT
GCGCATCCGCAAAGTAATAAGTCACAAGAGGGTACTAAGACTCCTGCATGTGCTAAGTGT
GGTAGAAGCAACTTAAGGGGTGTCGTGATGGCTCCGCTGGTTGCTTCAAGTGTGGCCAGA
ACGGTTATTTTATGAGGGAGTGTCCTAAGAACATGCAGAGTAATGGTAATGGGGGCAATA
GAGTCCAGTTTTCTTCAGTTGCTCCACCAGATAGAGTTGTATCTATATGAGCTAATTCAA
GGGCAAGCAGAGAAGGAAACCGTTTTTATGCTATCACTAGTCGCCGAGAGCAAGAGGATT
CGACAGATGTTGTCACTGGTAGGATCCAAGTCTTCAATTTTGATGTTTTTCCTGAGCAAC
TTCTTGAGCCCTTCAGTGTTTCTACACATGTTGGTGAGTCTATTCTAGAAGAAAGAGTCT
ATCATGATTGTCCCATTTCCGTCAATCACAAGAGTACCATGGCTGATTTAATTGAGTTAG
ACATGGTAGATTTTGATGTCATTCTTGGTATGGACTGGCTTCATGCCTGTTATGCCTCAA
TTGATTGTAGAACTCGAGTTGTCAAGTTCCAGTTTCCAAATTAGCCAGTCTTAGAGTGGA
AAAGTAGTTCAGCAGCGCCTAAGGGTCATTTTATTTCGAACCTTAAGGCAAGGAAGTTAG
TTTCTAAGGGGCTTGTCTATCACTTAGTCTAAGTTAATGACTCTAGTGTTGAGATACCTC
CTATCCAGTCAGTTCCTATAGTAAATGAGTTTGTAGAAGTCTTTCCAGATGATCTACCCG
GAGTCCCTCCTGAGAGAGATAGACTGCGGTATAGATGTTCTTCCAGATACCCATCCTATC
TCTATTCCGCCATATAGGATGGCACCATCAGAGTTGAAAGAGTTAAAAGAGCAGTTGACA
GACCTTTTAGAGAAAGGGTTGAATCGACTAAGTGTCTCACATTGGGGCGCTTTGGTCTTA
TTTGTGAGAAAGAAAAATGGTTCCCTTAGGATGTGTATAGATTACCGCCAATTGAATAAG
GTTACCATCAAGAACAAGTATCCTCTTCCGAGAATTGATGATCTTTTCAACCAACTTCAG
TGTGCTTGTTATTCAAAGATTGACCTCAGATCAGGCTACCATCAGTTGAAAGTAAGGGAG
TGTGATATTCCCAAGACAGCATTCAGGACCCGTTATGGTCATTATGAGTTTCTGGTTATG
TCGTTCGGTTTAACTAATGCACCTGCAGCATTCATGGACCTTATGAATAGAGTATTCAAA
CCTTATTTAGATATGTTTGTTATCGTCTTCATTGATGACATACTAATCTATTCAAGGAAT
GAAGAAGATCATGCTAGTTACCTCAGAATAGTTCTTCAGACTTTGAAAGATAAGGAGTTA
TATGATAAGTTCTCTAAATGTGAGTTCTGTCTTGAATCTGTGGCATTCTTAGGTCACATT
GTGTCTAGAGAGGGAATTAAAGTTGATACTCAAAAAATTGAGGCAGTACAGAATTGGCCT
AGACCCACATCTCCAACTAATATTAGGAGTTTCTTGGGTTTGGGTGGCCATTATAGAAGG
TTCGTCGAAGGGTTCTCGTCTATTTCGTGTCATTTGACCAAGTTGACTCAGAAAATAGTG
AAGTTTCAATGGTCTGAAGCTTATGAGAAAAACTTTCAGGAATTGAAAAAGAGGTTGACT
ACTGCCCAGTATTAACCTTACCAGAAGGTACGCAAGGCTTTGTTGTGTATTGTGATGCAT
ATAGAGTTGGTTTGGGTTGTGTGTTAATGCATAATGGTAAAGTCATAGCTTATGCCTCCA
GACAGTTGAAAGTTCATGAGAAGAACTACCCAACCCATGACTTAGAATTGGTTGTTGTAG
TATTTGCTTTAAAGATATAACGTCATTATTTGTATGGTGTTCATGTTGATGTATTCACTT
ATCACAAGAGTCTTCAATATGTGTTCACTCAGAAAGAGCTTAACCTCAGACAAATGAGGT
GGTTAGAATTACTCAAGGATCATGACATGAGTATTTTTTACCACCTAGGTAAGGCTAATG
TTGTTGTTGATTCCTTAAGCAAGTTGTCTATGGGTAGTACTGCCCATGTTGAGGAAGAAA
ATAAAGAGTTGGCAAAAGATGTGCATAGACTTCCACGCTTAGGAGTCCGACTAATGGATT
CCACAGAAGGAGGATGAGTGGTGTTGAATGGGGCTGAATCATCATTAGTGTCAGAAGTAA
AAGAGAAGCAAGACCAAAATCAGTTATTGCTTGAATTAAAGGCAAGTGTTTATAAGCAAA
AACTGATGGCTTTTGAACAAAGGGGAGATGGTGTTTTGAAGTATCAAGGTAGATTATGTG
ATTGATTTAAAGGATAATTGGGATGATCACCTACCTCTCATTGAGTTCGCTTACAATAAT
AGTTACCATTCTAGCATCCAGATGGCTTCTTAGGAAACTCTTTATGGGACAAGATGCAGA
CCTCATATGGGATGGTTTGAAGTTGGTGAAGCTGGGTTAATAGAACCAAACTTAATTCGT
CAAGTTATGGAGAAGGTGAAAGTGATCCAAGAGAGGTCGAAAATGGCGCAGAGTCGTCAG
AAATCCTACACTGATGTTAGGAGAAGAGAGTTAGAGTTTGAAGTAGATGATTGGGTATAT
CTTAAAGTTTCACCCATGAAGGGTGTTATGAGGTTTGGTAAGAAGGGGAAACTTAGTCAC
GGTATATTAGACCATATCGAATATCCAAGAGGATTGACAATATAGCTTATGAGTTGGAGC
TACCACGAGAGTTAGACGCGGTTCATCCGATGTTTGACATCTCTATGTTGAAGAAGTGCA
TGGGTGATCCTTCATTGATCATACCAACTGAAGATATTGGGATCAATGATAGCTTATCTT
ATGAAGAGATTCTGGTTCAAATTTTAGATCGCCAAGTTTGAAAGTTGAGAACAAAAGAGG
TAGCATCAGTCAAAGTCCTTTGGAGGAAACAATTTGTTGAGGAAGATACTTGGGAAGCTG
AGGAGGATATGAAGAAGAGATATTCACATCTCTTCGAATCCGGAGAAGTTCTGAATTGAG
GTACAACTCCTTTTTATTGGTATTTATTTATAAGCTGGCATGTTGACCTTGCAATGGCTT
GTTGGGTGTTTGAAATGAATAGTTGCATGTTACACCCTTAGCCTAGTAAGAGTAATCTCA
TTCGAGGATGAATGTTCCCAAGGGGGAGATATTGTAACATCTCGCAAGTTGAAATAACTA
GGAAGGGGTTAAGAATTGGAAATAGTGATTTTTGGAAACAATGAAAATCTGGAAATTGTT
TAAGTTAGGAAAAGTTAAGTTTTAGTCAACTTCAATTGGCCATAACTCCTATCTCAGGAT
GATTTAGGTGTACTTCCAGATATGGTGGGAAATCTCTTGGAATGATCTTTCCAACGCCGC
CGAGTTTCCGCGATTCCGAGTTTATATGACTAAGTTATGCCCTTTCAAAGGTGGGTTGTT
GGATTAAGGAAAGTCTAGTCCGGATTTTGGAAGAGTATTTTAGTATTTTCCTTGCCAATT
GTTTTAATTCGTTTTAGGAGTTTAATTGGGGTAAAAATCAGATTTTAGTCAGTTTAGAAA
AGTTGAATTCATGCTAGGGCTTGGAGAAGAGGAGAAAGGAGAAGAGGAAGCAAGATTCAT
CAAGATCATCGAGTTTAGNNNNNNNNNNNNNNNNNNNNNNNNNNNNNNNNNNNNNNNNNN
NNNNNNNNNNNNNNNNNNNNNNNNNNNNNNNNNNNNNNNNNNNNNNNNNNNNNNNNNNNN
NNNNNNNNNNNNNNNNNNNNNNNNNNNNNNNNNNNNNNNNNNNNNNNNNNNNNNNNNNNN
NNNNNNNNNNNNNNNNNNNNNNNNNNNNNNNNNNNNNNNNNNNNNNNNNNNNNNNNNNNN
NNNNNNNNNNNNNNNNNNNNNNNNNNNNNNNNNTTTAAAAACGAAGAAGAAAATTGAGAT
TTTCTAGGGAAGGGGCTGGGGCGCCGCGCCTCTCAGCGCGCCCCAAAACAGTCACTGAAT
GTGGGGCTCTGGGGTGACATGCCAGCCAGAGCGCCCCAACTTGTTCTCAGAATATTAAGG
GTTGGCCCCCCGCGCCTCTCAGAAGGCCAAGGACACCAGTTCTCCCCATTCGTTCCCCCT
CTTTTCGTACTTGTTCCTTAGCAATGTACCTATGTTTTCTAGTTGATTCCAGCACCCTGA
GGTACATCTAAACATCATGAAATCATCCATAAACATGAGATCATGAACCTTGAATGCATA
CTTCACTCCAAGGAAAGTTAAGAGTCAAGTCTAGAAGTTAAGAAGCAAGTCAAGAGAAGT
TTATATAGTTTTCAAAAGTCTTTCTCAAACGTTTTAACTTTGTTTTAACACGTAAGTTTA
AAGCTAAGCAAAGACTAAAGTTTGAAGTGTATTTCTTCAAAAGAGTATATCGGGACTATG
TATTCCCAAAGAGTAAATGTTTTCAAATTTAAACAAGAAAGGAAACTGAGATTTCCAAAA
GAGCCTTTGAGCTAAGTTTCAGTAAGTAGTAAGAGTAAATTTCATTCTTCGAAGATTATA
CGAGAACTAAGTATTCCGAAGAGTTAAAATGTTTTCACATTTGAGCAACAAAGGAAACTG
AGATTTCCAAGAGAGCTTTTCAGCTAAGTTTTTAAGTAATTATCTCAAACTAAAGAAAGA
GTTTTGTTTTTACAAACATATGAGCTAAAGTATATTTTGGGAGTAGTATTGAGCTCCCAT
ATGGGGTCGAGCTTGAGTTCAGATAACTCATATCTCCATAAACCATGTAGCCATCATGGG
TAGTAAAGGAACATACTTTATAGATGACTCATTAAGATGCTTTTAGCATAAGCTAGTGGA
TCCACTAAGTTAAGTGTTCTAAATAATGGCAAAGTATAGGATAGTTCTAGCAGCGTGGGC
AAGATGTTGTATCACCACTTAGGCTCATAGTGGTGGTTGTCGGTTAGAGAAACTCCCACA
TAAACTATATTACTCTATTATATGAGTAAAGTTGAGTTTGTTATTGCATTTTCTTTAACG
AAGTAAGTTGCTTTTACTGTTTTACAAAGTTTTTCATATATTGGATGTGTTTCATTGCTT
TATTTTGAGTTAAGTATTCATGAGTTGAGAAGAATCAAGGTAAGTGTTTCTTTCATATTC
CTTTCAAGCTTAAGTTGTGTTTAGCATTCTAACTCGCATACTCATACATTCAATGTAATG
ATGTCAGTTGGCCTGCATCGTCTTATGATGCAGACACAAGTAACCAGGATCAGCATCCAG
TTCCTTGTTGATAACGTTCAGCACTCAGAATCAGTTGGTGAGCCTCCTTGCATTCCAGAG
GACTCTTTTATCATTTTCTTTCTAGTTTTCAGTTGTTAGGTTGATCGGGGGTCCTGTCCC
GACATCCCTCTTTGTTCTAGAGGTTTCATAGACAAACAGTATTAGTTCTTTAGTCTTATT
CATTTTAGTTGTGTACGTTTCAGATCTGAGTTGCCATTTTTTGCTAAGTTATTATCTTTT
AAGTTATTGCATGAGCTATATCTCTTATGTTTAAGTCTTCCGCTGAGTAAGTAAGCTAGG
CTAAGGGTTCGCTTGGGGTCAGCAATGGTTCTCAAATATCAGTCACGTCCAGGGTGTAGG
CTCGGGGAGTGACATTTTCATATAAACCCATTTTACTTAATTTAAAGTAGGATCCACACA
TTTAGGCTTAAAAAGCGGGAAACATTTATTGAAAACCCTTTCCCATTCTTCGATATAAAC
TTACCAAGGTTTGTTTCAAGAATAGCAAGTCAAATGCTAGAACCAGTATGAAATCATGCC
AAAGCATACACGACCCAAACAATATCAACTCATCAATCAAATATTCAGGTAACACCCTAC
ACAACATAAACATACTAACCTGGAACTGCAGCCAGTCCAAGATCATTGCCTCATGCCCAA
CAATCAATAACTTTAAAGAATTTAAAGGCTCAAAGCATAACAAAAGCACACAATCATTCC
AATGCAAAGCACCATGCGACAACCTAAGTTTCATGTGACATAAAAATCATTTCTAAGATA
CTAAATGACACCAAGATCAAGGATCAACCTAGACTAAGGTTTCCCACCTAAAAGCTAAGA
TAATCAATCCAAAATAACCATATATTGCTTAAGGAAATCATGTAATCCTTTAACTTGTCC
AAAAATACTACCTAACAATTAAAACTACACAGCACATACATATACTAACCAAGCCAAGTA
CAAAAGAAGTGAAATAGTAACCTACCTTGAGGTTGAGGCACCTGAACATCTACTCCAAAG
ATTTTCCCTTTTGAAGGGCCTTTGAAAGATGCCACGCTATCAAAAACACGTTGGAAATGC
TTATGAGTGGTAGATTTACACTCATTTGTGGCCTAGTTATCTCAATAATTTGTGTCCTTA
ATGCCTAATTTTATCCTATTCTAATGATATTTTGATGATTTGCAGCTATGAAGGCTAAGG
AAAAAGGCAAGGATGAATGTGCGAAAGAAATGTCAAAACATGAAAAGAAGTGTAAACTCC
ATATTGGTATCGCCTAACATGAAGGGTAAATTGCCCAATGGGTATAAACTCGCCTAAAAG
AGGAACTAATTGAGGCAGGTCAGCGGACTAAAAGATGAACGATGACTCACCGAGTGCAAA
AGGTGAACAAGGTGACCATCGTCGAAGGTGACAGTACTTGGAGAAAAATTGAAAGCTTGA
AAGGCAAACAAAAGGTGGTACTCGGTGATACACCGAATGTGAAAGGTAGACTCGAACAAG
CTCACCGATTGAGGTTCAAACACTTGAAGCCTAAATCAAGAGAAAGGTGAGCTGAAGAGT
AGTTGACAATTCGCCTAATGTGATCTGTGTGCCCGACTAACGTCGCCCAATGGGTCACAC
ATTGAGTTTTGGGCCAAATTTTGGAAAATAATAAATAACCCAAATGAGAGAGAAATAAGG
GAGCCAAAAAAATAGTGAGAGAGTTCTGAATCTTTTAGAGAGAGAAACACTTTTACTTTG
TGACGAACACTTTTAGTTTTTGGGGTTTTCAACTTTTACTTTTGAAATTGACAATTTGAA
GTTGAAATTCAAAGTGGGTATTGCTTGTAATTTCTAATTTCATACCCATGGCTGCTTTCA
AGTAAGGTATAATTTATTTACACTTTATGATGGGTGGTTAAAATCCCAAGATCTAGGGGT
GCAATTATGGGGTTGGTTATTGATTTAATGTAGTGAGTATTGTGTTCTACTATGTTTTGT
TGTTGTTCATATATGTATTTAGGCTAATTAGCATGATGTTAACTTATGGATTAAGATTGC
AAACTTAATTCCTACTTTCAATCTCCGTTTGATGCTCAAAAGAGATTGATCAGATTGGGT
AATTAGTTCGACACTTGAAATTTATGTTTGATGTCTGTAATTTTCTTGAAAATATAAATT
AGGGGTCGGAACTATTTGCCTTGTTTCTGCATCAAAAGAGAGAATAGTGTAAAGTATTGG
GTTTTTTAGTTTTGCACATAGATGAGACCGAAAGGAGATTTTATGAATTGATGTTATGAG
ATCAAAGAAGATTAGTGTCATTAAAGATGACCGAGCCTATCTGTGGATGTTCATCACTAT
AGAGCAACACAATTACCTATATGTGACACTAATTTTTAATCCCCACACCCCTAGATTACT
TATTACTTATTTGAATTTATGAAATTTTAGTTTAATTGTGACTATTGATAACCAAACTCT
TTTAATAAATTTGGTGGAATCATCCACCCTCTTGTTCTCATTACTACAAATGAATTAATT
TACATTCCAAATTTCTTGATAGAATTCTCCGCACTATATAATTCTTTGTGAGATTCAACC
CTGACTCTGAGTTGGGTATTTTTATTGACAACAACCGCTCAATCTTTGGATTGGTTTTAG
AGAGTATATTTTTAGCATTATAAAAAATGGTGCCGCTGCCGAGAAATGATCGCTGAGAAT
TTCATTTGAGAAATTAGTTTGTAGATCTGTTTAATTGTGGTTTATTGTTGCTTGGTGTTG
TGGTTTGCTAATTTGCAGGTTGAAATATGAGTGACCACGATAGTGAAAATGATAGTCACT
GCTGGCAAAACGACAACAATAATGATTTGAATGATATTCATGTGAACATCAATCAAACCA
CGAGAGCCATCCGGTTACCTCCCACAGTTGGGAGGACTATTTTTCATGTAACCGGAACAA
TGCTACAATTGCTCCAATAAAGAGGAATGTTTGGGGAACACCTTTGGAACTTTGTGGAGC
TCTGAGAGTCATTTGTGTTTAAAAACATCACACAATAGTCCATAAGGTTGAGGTTATTCT
CGTTTTCTTTGACGGGTAAAGCTAATAGATGGTTGGAAGAATTGCCAGATGATTCTATTA
CTTCTTGGGAAAAGCTAAATGAAGCTTTCTTGTAGATATTATTGCCCCCCCCCCCCTCCG
AAGAAGGTTAAACTTAGGAACCAAATCCAAAATTTCAAAAGGATTGGAGGTAAACCTCTA
CATGAGACATGGTTGCGGTTACAGAGATTACTCTTGCAATGTCCAACACATGGTGTTCTG
AATTATTTGTTGCTGCAATACTTCTATTGTAGCCTTGACTCAGTCAATAAAGGTATGACT
GATCAACCTGTCCAAGGTGGATTAACGCGACAACTGTATGAAGTAGCAATGTTGTTGCTA
GATAACATGACTAAGGTCAACCAACCATGACATACTAGAGAAGACCAAGTGTCTAATTTA
CAACTGAGCAAAGAGCAAATTGAGAAGAACAATAAGCGAGACGAAAACACGGCCAAAATG
ATGACCCAACTCAATTTGTTTTCTAAGCATGTCATTGGAGGTAGATTGAAAGCGGTGAAC
GCGGTGGGAACAAGTAGTGGATAGTAGCCAAGATGTCATGTTTGAGGCATTATACAATGA
AGAAGTTCAACATTTGAGAAATCAAATGGGAGGTTCTCACCCAAACTACCATAAATTCAA
TTCAAGACAAAACATTGATAGCTGAAAGTGAAAGATTTTATATTTGACAAGAGGGAATTG
CTCGGATGGTAAGCACTCCTCACTTCCAACCCGAAGATTGCGAGTTCGAGTCACCAAGGG
AGCAAAAGGGGTGGGAGCTCATAGGGAAGGTAAAAAGGAAAAGGTTTTATATTTATTTTC
ATACTCCATTCTACCTATAATACCAATTTTTTTATAGATGATAAATAGCGATTAAGATCA
ACATTTGCAAAGAAATTAAAAATATGCTAGTTAGATGAGTTGGATCATAAGTTAAATGCA
TTATATTATTTAAAAGGGAAAATACATTAAAAAAAAACCTAAACTTGGTCGAATAACTTA
CTTTAATACTTAAACTACACGGGCGTTTAAATACCCCCCTTAACATCTTTGAAGTGATTT
TTTTTTCACCCTGAAACTATAACACCACTCTCACCCGCCACATCATAGCCACGTAAGCGC
CACATCATAATCATATAGGCACCATGTCATTAATTTTTATTTGTTTTTTACTTATTCACT
ATTTTTTCTTAAACACTTTTGAAAATTAATTATATCAATTGATTAATTTATAAATGCATA
CCCCACACCTCTCTTTCTTGTTCCTTCTTGTTCACCATTATTCCAACCTTCCATACTTTC
TTTTCTTCTTCTTCACTATTCAATAATTTTTAAGTCACTTTAAAGAAGAAAATTTACTAA
TATTCACATTATCTTCTTTGAACTTGTCACGCCCCGAGCCTACACCCTGGACATGGCCGG
CACTCGAAGACCATTGCTAGCCCCAAGCGAACCCTTGGCCTGGCTTCCTTAACTTAGTGG
AAACCTAACTCAACAGAATAATTCAATGCAATGAAAGGTCATAAAACAACCTAACTGATA
AAATCTGGCCAAAAAGGCAACTCGTGTCTCAAAATAGAATATTTTTATATATATATACAT
AGAAGAGAGACTCAATACTAACTGACTGACTGTCTATGAAGCCTCTATAACACTGAGATA
GATGTTGGGACAAACCCCGCAACATCCTAATAAAACAAAACTAGAAACACAAAATAACAG
AGTCCTCCGGAAAGCAAGGAGGCTCACCACTGACTCTGGAGTGCTCAGCTAGATCAACGG
CGTGCTGGATGCTGATCTTGGGTACCTGCGTCTGCATCATCATAAGATGCAGGCCAACTG
GCATCAGTACATTGAATGTATGAGTATGCGAGTTGGAATGCTAAGCAACATAGGCTAGAA
TGAAATCTGGAAGAAACTGAATAACTTACCTAGTTCAACTCAACTCAACCTGACTGACTC
ATTTCAATATAAGGCAATTTCAAATAAGTGCAATATAAAGAAAAGTTGTTTGAAACATGC
TATAAACTCTGTGTGTATACAAAGATACAATAAGTCTGAGATGTATGTAGAAATACAAAT
GAACTGATGTATTTAAAAATACAATAATTGTTGTGGGAGTTTCTCTAACCGACAACCATC
ACATAAGAGCTATAGTGATGATACAGCGATCAACCTCACACTGCCAGATCATCCTATACC
CGGCCAAAGGTATAGGACCTGAACTGCCTAATGGATCCACTAGTCTAATTTGAAAAGGAT
TCATCTAAAATGTATGAACCTCTTCTACCCATGATGGCTACATGGTTTTATGGGGGCTTT
GTGTTCTTTGAATGCTCCCCTAACTCGGTGCTCAATACTACTCCCAAAAATGTATTGGCT
CTTATGTTTTTAAAACATATTTCTTTCTACTGATTTGAGATAATTACTCAAAAACTTAGC
TCAAAGGCTATCTTGGAAATCTCAGTTTCCTCTCTTGCTTCATTTAAAAAGCGATTACTC
TTTTCTGGAAAACTAGCCCGAAGGCTCTTTGGAGATCTCAGTTTCCAATCTTGTTTAAAT
GTGAAAACATTTCTTGAAAACTTCTTTGGGAATACTTAGTTCCCTAACTTTTGAGAAATG
AACTCAACTTTATACTCTTGGCTTAACTTGAAACTTGAGCCTTAAAATCGAAGTTAAAAC
GTTCAATAAAGACTCTTGAACAACTTTAAAGACTTGCTTTGACTTACTTCTTAACTTCTA
AGTTTGACTCTAACTTCACTTGACTTTGATCCTAACTTTCCTCAAATTGAATTATGAATT
CAAGGGTAACGATCTCATGTTTATGGATGAGTTCGGGAGGTTTAAATGTACCTTAGAGTG
TTGAAAACAACTATAAAACATAGGTACATTACCAAGGAACATGCATGAAAAAGTGGGGAA
GGAATGAAGAAGATTGGCGTCCTTGGCGCTCTGAGAGGCACGGGGCACCAGCCTTCAGAC
TTCAGAGGGGCCTGCTGGGCGCTCTGCAAGGCGCGCCGCCCCAAGGGGGAAAGCTCAGAA
TCCCTTTTGGGGCGCGCTGGCTGGCGCGACGCCCCAGTCTTTTTCCCCGAAAATCCGACT
TTTCTCCTTTGTTTTTCCAACTCTAGTTGTCAAGCAAACAAAAAATAATAAGCGAAAATA
AAATTAGAACATAACTGCGCGAAATCATTAATAAGATATAGAATAGGATCATAGAATATA
TGTGTACATAAACAAAATATAAAATAAATGCCCAGAGTGACATAGGTAGATGAATATACA
GAACCCAGCCCCAGACCTGCTGTTACCAGTACAAGAGCATTTAAGTACTGAAAAGGACTA
CAAAACAACATGTTTGTCTCATCATATTACAAACCAACCCAACACTATGATCTCACATAC
CTTAATAGGAATCACCCCCGGCAAAAACCACGACGATCTTGACGAATCCTTGCTTCTTCT
TCTCTTTCTCCTCTTCTTTCTCTCTTCTCTCAAAAGCCCTAACTCTCACTTTAAAAAGGG
GAAACTGATTTAAAATCAGTCTAAAATCTTAATATAACCAAAATAAATGGTTAGGGAAAA
GACCAAAATACCCTTGCAAATTCGGACTAAACTGCCCTGTGCCAACAGCCCAACTTCCAA
AGGGCATAACTCACTCATACGAACTCGGAATCGAGCAAACTCGGCGGCGTTGGAAAGATC
ATTCCAAGAGCTTTCCAAAAATAACTGGGAATTCACCTAACTCATCCTGAGATAGGAGTT
ATGACTGCTCAAAGTTGACCAAAAACTTCTTTTTTTCATACTCAACTAAATTTCCAGATT
TGAATTCTTTCCAAAAATGACTATTTCCAATTTCAAGCTTCTTCATAGTTATTTCAAATT
GCAAGATGTCACAGAACTCTCCCAACGAATTTATCTACTTGGAGAATGGAATTTTTTGAA
AGCCAATATTTTATTGACAACTCAAATAAGAAATGAAGATTGCATAAGAAAGTTAGTCCA
AAAAAATATAAATTTTATGAGAAGTGTTTGAATGGATCTAGAAATCAAAATGGGTCACTC
AAAATTTAAGAAAGTTTACATTTGTCAAATCGACACCAATAATATAGAGTGAAATCAACA
TCAATAAAATGACATTGGTATTGAATTTTATGGATTAGTAAAAGACTAGTGAAATGAAAA
TAGTGGATAGAGGTGGGGATGAAGATGGAGGAGGAGATGGTTCAATGGAGAAAGATGTGT
ATTGAGGAAGACAACAAAATGAAAAGAAAAAATATATTAAAGAAATAAAAAAGGGGACCC
ACTAATTTCATTTACTTCTTATTAAGAAAATTTACATATTTTAAAGATTTAATATATATA
AAAAAACTATTTAAATAATTTGTTATATATAGGCCAATAAAAAAGGTCATGTGTAGGGCT
TTAAAAATTCAGCTTTTTTTTTCTCTGTTTTCACGCACTTTCAGCAGAGTGCACTCACTC
TCTCTGTCACATCATCCCTTAGGGGGTGTTTTAATCACTTCAAAGATGTTTAGGAGGTAT
TTAAACACCCGTGTAATTTAAGTACTAAAGTAAATTTTCGTGCCAAGTTCAGGGTTTTTT
TTTAATGTATTTTCCCTATTTAAAAATGAGTCTTATGTAATATGATATGACATGTCAAAT
ATGTGCCATATATATGAATCAAAAAGTAATAATACAAAAAAGAACAACAATGACTTTATG
TCCCAAGAATTGAGTGACCTTTCAAGGAATATTAACTCATTTAAAAGGTTCCATTCTCAC
TTTTTTATACTCCTAATTACGCTTCCATCTCATATTAGTTGAATCTTACTTAAAAAATAA
TTTTCATATATTAGTTGTCCACCTTATTAAATCGAGAAAGCATTAATTAATTTTTTTCTC
TATATTACCCTTGCAAATAATTCTTTTTGAAAGTGTTCACATTTTCTTGTAAAATTTTCA
AATTTTTTTTAAAGGGGTGTATTAATAAAATCATCTTCTTTTTTATGATTTCTTAATATA
CGTAGAAAAAAAAAAACTGATCAACTATTATGAAACGGAGAAAGTACTCGCACTACATGT
TTCATTATCTACAAACGTTGGACATTTGTGATTTCCAAAATTTGTGAAGGAAAAGATTCG
TCACTAATTAGTGTGACAAAATATTCCGACACAAAATCAAATTATTTAATTAAAATTTAC
CTTGTTAAAAAATTTGTGACAAAATCTTTATTTCGATCATAGTTTTGTCACAGAATTACA
ACTTTGTCACAAATTTGTGACAAAATTGTGCGGGATTTTATTTTGGCGTAAATTTGTGAT
GAATTTTATCATAAAATCGTTATACGTCCATGGGGCGGCTCAAACACATCAATGAGCTAA
AATCAAAATGGATTTGTGACCTTAAATTCTTATTTTTTATTTTTTTTAATTCAAGGTTTA
TTCTTCTAATATTTTAAAATGCATAGTTGTTAATATATTTGAAAATTATTTTTGAGATAC
ATAGTTTTCTCTTCTTCTTTTTCTGTGAAAAAGGTTATATTAAATGCTTACACTACTTAG
ACGTTCGATCATTTTCTTAAACACTTACTAATCATATAATTAGGGTTTTGGGAACATGAT
GTTACAAGTGTCTCCAAAATTTGTCGATCATTTTCTTAAACACTCACTATATCATAAATC
TATATCATAAATGATCTTTAGCGGTAATTAATTAACGACAATAACTCAATTACCGAGTTC
GGAGTCAAAAGGGCAACTTTTTTCCTTTAGAAAATATAAACGATATATCAAATATTTTTT
AAACCAAAAGGGAAAAATCGCTGAGGAGGGAGCGATATCCTTCCCGCATAATTAACGCCG
TCGACTCCGTTAAAAAAAATTCAATTAAAATCGCTGCCCTAGCAGCGATTTTGTTGAATT
TTATTTTTTTAAAATTAAAATGATGCTCCCGCAGCGTTTTATCAAGAATATTTTTTTTTT
ATCAAAAGTTGAAATCGCTGCTACAGCTGAGATTTTATCAAATTTTTAAAAAAAAATTGA
TTTCTCAAAAAAAATAAAATTGTGTGGTTAATTACATTGGTTAAAATATTAAAAATGACA
GTTCAGTGAAGGCAGAAAGAGATCAAGAATGTCCCAAATACTGAAGAGTCTTAAGGTGAC
ACCAAACACCAAAGAATTCTTCCGTATGTGCTGTAGATCCATCCCTCATGTAATGGAAGT
CTACAACTTGCACGATGTCGTTTCACCATCCCAACTCCGTTCTGCCGCCGCCGCCGAAGT
TCGCAAGAATGCCAATGTTACTAACCCTAAGGTAATTGACATGCTGCTGTTCAAGGGCAT
GGAAGAGTTGATGAACATTGTGAACCAGTCAAAGCAGAGGCACCACATTGTTGGGCAATA
TGTTGTAGGTAACCAAGGTCTTGTGCAGGACGTCTCAGGCAAAGATCGGGATGCATCCAA
TTTCCTGAAAAAATTCTATAGCAGAAACTACTCCTAGACCACTTTTCTGTATGAACTATG
CCATATGGGCATTTCTGGTGGGTAAAATTCACAATAAAGATGAACATGTACTTGCATCTT
ACAATTGGATTGCACATTTGTCTGTTTTTTCTTTGTTTAATTGGAGAGGATGCTCCTAGT
CAAGAACCACCAATTGACAATTTCTTTTTTTGATTGGTAAAGGTGTTCTGTTACTATACA
GTAAGGCTCTGAAAGTATTTACTAGTGTCACCAATTGACAAATTTGAGATTTCTAATGTA
GGATTCTGTTGCATTTAAAAAGAAAAAAAAAAAAAATATATATATATATATATTAAAAAT
GACAAGTAAAACCCAAACACCCAATCAATTCTTAGCAAAATACAAAATCACACTGCCACA
CGAAACAATCAATATTAGTGTATAATTAACCACCGACAATGTAATTAGAAAGTAGACCAA
TTTTTAGTTGAACATTATTTAGCATTATCAAAAAGAATTTTCGATATTAGAATGTAGACC
AATGTAATTAACCACACGAAATTATTATTTTTTAAGAAATTGCTGCAGGAGCAGCGATTT
CATTTTATTTTTTTTAAATCGATACAAAAGCTGCTGGAGCAGCGATTTTAATTTTAAAAA
AAAATTAAAAAAATCGATGTTGGACCAGCGATTTCAATATTTTTTTAACGGAGTAGATGG
AGTAAATTATGTGCGAAGGATATCGCTCTCTCAGGAGCGAATTTGCCCTTTTGGTTTAAT
AAGAAATTGATATGCCATTTTTATTTTTTGAAGAAAAAAAATTGTCTTTTTGGCTCCGGA
CTCCTCAATTGCCGCTAAATATGTACTTTTAGTGGCAATTAGCACTCTTTGTATATGTCC
CTAAAGTCTTTAGCAATATTGGATCTAATGACACTTAACTAATGCCGATAAAAACTTTAG
CACTCTTTATTAATGTGTATCTATTGTCGCTAAAAGTTATTTTTGTTGTAGTGACTCCCT
AACCATTTTTTACTTTAACACTAGAATTTGAACTTATTTATATTAAATGCTTACACTACT
TAAAAAATACTCCACCTATTAAACATTTGTTAGATAGCTAACCAAAAACAAATTTGAGTA
TAATTCACTTGCGAATGACAAAATGACTAATTAAAAGACGATATATCATATTTTGGCCCA
AAATAATTATCAAAATTAATATGAAATATGAGAAATAAAAAGAAAAAGTACTTTTACACC
GAAACCCTAAATTTATCGTCATTGCTTTCCATGACATCTTCTCCACAAACCCTAGCCTTT
TCATAATTTTTTTTTTGTTTTTTGTTTTAAATATATCTGGTCGTTTTTTAAGGTTTAGAA
CTAATGTCTTTCACGCGCCGATATAAGGTGTATCAAAAATATATAGTATTTTGCAATGTT
TTTAAAAAAGTGTCTAATAAACATTTTTTTTAAAAATAATATAAATGTCCAATAAGATGA
GTTTTAGTTCAGACTTCAGAATCACAAAATGCAAATAAATTTATTAGAAGGCCTCAGTTA
TGACTTTAGGCCAAATAAAAGGTACACTACAATCTTAAAACCAATACATTTGATTCTAAA
TATTATAACAATAAATCCAAATATCGATTCATAACTTTCAAAATAAAATCTATAAAAAGC
TATATAAAAATTACTACAACTCACAATAAATTTATAAATAAAAATCATATACGCGAAAAA
GACATTTGGCTCTTTATTAGGCATTATAATATAGTTATCCTTATTCCTTTGTTAATAGGT
TAAACTAGCACTAAAAAGGTTCTTCCTGCCGTAGGATGGCTAATTACACGATGATTATTT
ATCTATGACAACTAATTAAGGATACATATTTTTCTCCAAGACTTTGGGACTAAGAGATTG
TTTGGCATTACTGTTGGGAGGCCAAAAGTGTTTTTTTTTTTTTAAATCAAGTGTTTGGCA
AATCCTCAAAAGTGCTTTTAAATAGAAGCAGAAGCAGTTTTTCTGCTGTTGGTAAGAAAC
TAAAAATTTCTGCTTCTTAAAAAAAGTAGAAGCAGAAGCAGAAAATTATTTTTTGGAAGA
CTAAAAATCTCTTACATATTTACATATTTACCATAAATCTCTTATTAATTTATTAACATA
TTTCATAAGTTTTGTTAAGTTCCATTCAGGAATTTTCTTTTTTATTTTTATATGATAAAC
TTTTTATTTTATTTATGTCTCTATATTATTATTTATATTTTATATATTATTTTACGTATT
ATTAGAAATATGTAATAATAATATTTTGCAGGATTAAAAAAGAAAAAAGTAACAATTAAA
GATTTCATCCCTCCCAAAAAAAGTAACAAATAAAATAATATTTTTTCTTAATTTACATAT
ATATATATATATATATATATATATATATATATATTAATAGAGGATTATGACAAAAAAAAT
AGCTAAAGATTGAATCCAAAATAAAATAAAATAGGTAACACAAAAAAATTCTTCTTCTCA
ATATTTTTCAACAATACTTTTTGTAAAATTTTAAAAATTCAATTCCCCTAAAAAGGTAAC
AAATAAAAAAAAAATCCTTCTCGTAGATTAAATAATCTTAAAAGAACTTTGATACTTGCC
CTTTTTCGTAATTTGACTCTCAAAAGCACTTTTTTTTAAAAAATAGGCAAACATAAATTG
CTTATCAAACGCACTTTTCAAATTAATTTGCCAAACATAAATTATTATTTTTTAAAAACA
CTTTTCTAAAAAGCTATTTTAAAAAAGCGCTTCTAGAAATAAGTAGTTTTTAGCAGTCAA
AGCCTGTTTGGTATTGCTGCTAAAAACTGTTTATTTCTAGAAGCGCTTTTATAAAATAGT
TTTTTAGAAAAGTGTCTTTCAAAAAGAGAAAAAGGACAAATATACCCCTGAACAATCGTA
AATGGTATGCAAATACTCTCTGTCATACTTTTGGGACATTGGTGCCCCTGTCATCTATAA
ACTGGAGTATATATGCCTTTCACTCTAAACCAGGAGTACCACCACCAAGGAAAGGGCTGG
GTCAAGGGCCAAGGAAGGAATGGAAGCGAACTGGTTAAGGACAGTGATCAGCAGACTATT
GAAAAATTGACACCGGATCAGAAAGAATGGAAAACTGTGAGGCGTAGAGTAGCAAAGAAA
GGGGTAATGCAGACGGATTATACTGGACATGATGGCAATACAATTACTGAGGACATTGTC
TATGCAACTGGACAACATAGTGGAAGACTAGAGGTTGTTCCTCATGAGGCACCACCAAAA
CCCCCTATTATAATATGCTAGTAACCTGGAATGTTAGAGGGTTCAACCAAGAGGTCAAAC
ATAAGGAACTGAGGTTGTTCGTTAAGAGGAATAAAGTAACTATTATAGCAATTTTAGAAC
ATAGAGTTAGAAAAGAGAAAGCAAGGAGTATTATCAATAAAATAATGCCAGGATGGGAGT
GGTGCAGAAATGATACAAATGAAGTTAGAGGCAGAATTTGGGTTGTATGGAATCCTACTA
TGGTCAAATTCACAAGGGTGGAATCATCAGTTCAATATGTACATGGCCTGGTAGATATGC
AGCAAAGTGGTTTTAAGTTTCTATTCACAGCAGTGTATGGTCTGCACACCATAGCTACCA
GGAGCTCATTATGGGAAAAGGTAAAACAGCTAAGCACACACATCAAGGAACCATAGATGA
TCATGGGATATTTTAACTCAATTTTTGCACAAAAGGATAGACCCATTGGGAGTCAAGTAC
AGCTGGAAGAAACCAAAGATTTTAGAGAATGCATGATTCACAGTAATATCACAGAACTAC
ACACAGTAGGGAGGCAATATACATGGAATAATGGGCATGTGTTTAGTAGGATAGACAGAG
CACTGGTGAATGATGAATGGGTAATCAGAATGCCACCTTTACAAGGGATGGTGATGGAGC
CCCTATTCTCAGACCACTCCCCTCTGAGTATAGAAGTAGAAACACAAAGAGACTTAAGGA
AGAAGCCATTTAGATTTTATAACTGCTTAGCACAACATCCTGATTTCAAACCCACAATAC
AGACAAGCTGGCAACGACAAAATGGAGGAATGCAAAGGGTGTGGAATAATCTGAAGATTG
TAAGAAGAGAAATGCAACATTTAAACAAAAAGAAGTATGTAGGGGTCACAGGAAAGGTCC
AACAGTTACGAAGAAAACTTATGGCCAAACAGAATCAAATGCAAAATACACCTATTCCAC
AACACATGATAGAAGAAGAGAAGGAGATGAGGGCACAATTGACCAAATGGAGCTTAATTG
AAGAGTCCATTTATAAACAAAAGTCTCGAATGCAATGGCTCAAATTGGGGGACTCAAACA
CTGCATATTTCTTTGCAAGTATGAAAGGAAGGAAAACTGAGAATCAAATCACAATGCTCA
CCAAAGAAGATGGCACAATCATCAGGAATCTAGATGACATTACAAAAGAAGTTGTGGGGT
TTTACAAAGGGCTGTTAGGAAAATCAATTTCACCCATGCCAACCATGCACCCAGCAGCAA
TGAGAGATGGCCCTGTGCTCACCAGAACACAACAACTTGCACTCATACAACCTTTTACTA
CAGAGGATGTCCTAACAACACTCAAAGGAATTTATGATAATAAAGCACCGGGAGATGGTT
TCAATGCACACTTTTTCAAACATACATGGACAACAATATTAGATGAGTAACAGATGGTGT
ATTACAACTCTTTCAAACCAATGAGATGTATGGCCCTGTTAACAGAACTTCTGTAACTTT
GATCCCAAAAGTACAGCACCCTAGCTCCATTAAAGAATATAGACCTATTTCATGTTGTAC
CATCTTATACAAGATAATTTCTAAAATGCTTACACAGAGGTTACAAGTTGTAATGAACTA
TCTTGTGGATTCTAGTCAGGCTGCTTTTGTACCAGGTAGAATTATGAATGATAATGTGAT
ACTAAGTCATGAACTAGTGAAGGGGTATGGAAGGAAAGGAATTTCACCTAGGTGCATGTT
TAAAATTGATATGCAGAAGTCTTATGACTTTTTGGAATAGCATTTTCTAGAAGAAGTCCT
CGTTGGGTTGCAAATACCTGCACGATTTATAACATGGATAATGAGATGACTTAAGACAGT
CTCATATTCTATAATGATAAATGGTAGTCCCAGCAGGCCTTTCCAAGCAAAAAGAGGGGT
GAGACAAGGGGATCCACTATCCACGTATCTATTTGTGCTAGCCATAGAGTATTTCACTAG
ACTACTGAAGTCATTGAGGGACAACAAGTTGAAGTTTCATCTAAGATGACATAAACAACA
GATCATACAATTGAGTTTTGCTGATGATCTTCTTTTATTCAGTAAAGGAGATGTCCAATC
AACTGTCCTCTTGTATGAATGCTTTCAGCAGTTTTCACAAGCATCATGTTTAATAGCAAA
TCAGGCCAAAAGTTGTGTGTATTTTGGTGGAGTGTTAGAACAAGAACAACAGTTGATATT
GCAGTATACAAGCTTTACAAAAGGCAATTTACCTTTTAGGTATCTTGGAGTCCCTCTAAG
CTCCAAAAAATTGTCAATAAGCCAATTGAAACGACCCCAAAAATGCCCGAAAATGTGCTT
TGGAAACACCTATAATTGTAATTTCCACATATCTCAAAATCCGTGCATGATTTCGGAAAT
TCGACTTCATATTCTTATTCATGGGGTCAAATTGAGTGGGAAATGGGTCTAACCCAAATT
TTAGAGCAACCGTATCAAAATCCGAAATTTCCAAGTGAAGCCTTTTCGAGGGTCTACTTT
GGAGGGTCATATCTCCTAGAACACAAATTATTTGGTGGCTAATAATATATCCATGGAAAG
CCCTTTGAGTTAGCTACCTAACGCACTTTGTTTCACCTCATTCGGAGTTCGGATGAAGAA
GTTATGCCCATTTTCGTAAAGTCTGTCGGCAGGGAATGCAATTTCCAGTAACCATTTTTA
CTGTTCACCCGCCTCCTTTTTTTTTCTAAGTGTTGGACGATTTTTTCCAAAGGGCATATG
TTATTTCCTATATACCATTAGTTCAATTCTCATCTCTAAAACATTTCCCAAAACACCTCT
CCCATACTTAGACACATTTTCTCTCAAGTTCTCTCAAGAACCCTAATCCAAAACCTTCCT
CAAGATTGAAGAGACTCTTGCTCCAAGTTCCAAGCTTCCATTGAAGACACTCTCAAGACC
TTCATAAAAACTCAAGGTATGTGGTGTTGAACTCATGGGTCCTTCCACCCATAGTGCCTA
GACTCTATTCTACTCACTAATTCATGGTTTAAGTTAAGATTCATAAATTAGTCTTGTTCT
TTGTAATAGTTCCCTGCACATTGAATTTTAAACATGAAAAGTGATTGTTTTGAGCGTGTT
GTGACCCTAGAACTTGAACCTAAATTTGGAATGGATGTGGAGATTTTCATGTGGTATTGT
GGGTGTTAAAAAGGTGTTGTTGTAGGTTGTTCACTGGTTTGGCTGCATAATTACTACCCT
ATTTTTCATGCTCTTTGATTCCATTACATGCCTTCAAGGTGTTTGACAAAATGTCCAACT
ATGGAGAATTGATGAATCGATGCTTTAAAGCTTGAGTTATGAGATGTATGGAAATCCAGA
GATGTGTTGATGACAAACTAAGCTTGTGTATATGTTCATTCCATACGTGAGATTGCATTA
GAGCCTAATGGGAATTTCCTATATAAAGGGTTGCATGACCATGCCCGGTCTGGGGGAAAA
GAACCGGACAACCATGTGAGAGGTTTATATCTCACCACCTAGGATGTTTGGGGTGTGACC
AACATCAACCATGTGAGAGGTTTATATCTCACCACCTAGGATGCTTGGGGTGTGACCAAC
ATCAACCATGTGAGGGGTTTATACCTTGCCACCAGGGTGTCCGGGTGTGAACGGCATCCC
CCATCCTAAGTTGGGGTTATAGATTGGTTGGATCATGCATACACATATGATATCTACTAT
TAGAATAGAGTTACTTAAACATGTTTTGACTTCACTTTGATCATGCATCCTCATATTGTT
ATTCATAATGCCTATGAAACTATTTCTTGTATTTCGATTGTGTCCTTGTCTATTGTTGTG
TTGCACCCCGCATACTTAGTACATTCCAAGTACTAACGCATATTTTGCCTACATGATGTC
ACCATGTAGGGACCGGAGTTACTCTTGATCCTTCTCTTCATTCACGTGGCTAGTACGGTG
CTTATTCGAGTTGTTGGTGAGTCCTCAATGATTCGAGGGCTATGCTATGTTTCCTACTCC
TATGTTTTGAGACTTTAGCTTCCAATTGTATTTTGACTATGAGGGGAGCCGGTAGAATGT
CATGGCCCCGTCCTATCTATGTATGTAGAGGTGTGTGTTGGACAAGTATTTTGTAAATGA
GCTTGACTCTTGTTCTATGATGTCATTTTGAAATGGTTTGCCCTTAGTCCCTATTTCCCG
TTAATTAATGTTAAATGTACTTTCGCGACCGATGAAGTGTGATGACAAGTTTGAGAGGCT
TGTTTGGGGTTCCTTCGGGTTCCTCATTCGCCATGTCACGTCTAGGCCCTAGGCTTGGGT
CGTGACACCAATGTCAACCACTGCTAGACAGGATGCTGGGAAGAATCAACACATGGACTG
TGAAATTTCTATCTTATGCAGGGAGGCTCTAGCTGGTGCAAAGTGTGCTAACTTCCATTC
AAGCATTCTGGGCACAAATATTTTTACTCCCAAAGAAAGTGTTGCAGCAGGTAGAAGCTA
TATGCAAGAGATTCCTATGGAATGGAGATACACAAACTAAAGGGAAAGCTCTTGTAGCAT
GGGATACAATTTGTTGTCCAAAAGTTGTTGGAGGCCTGAATATTACAGATATGTATGTGT
GGAATAAAGCAGCAATACTCAAGTATCTGTGGAATTTGGCTAAGAAAAAGGATAAGATAT
GGATTGTATGGGTCCATACTTACTACATCAAAGATAGGAGACCATGGGAAGTTCAAGCTA
ATCAAGCTTCTTGGGTTGTGAGGAAAATACTACAATCAGGACATTGGATCTCATAAGCTG
GATTACAAGTGACAGAGGTGATAGAGGCAGAAACTTTTGCAACCAGGGATATGTACAAAA
AACTTAGAGGTGAACTAAGCAAGGTGCCATGGAGAAGAATGATTTGCAGTAACCAAGGCA
GTCCTAAATGGACCTTCATCATGTATTTGGTTATACTAAGGAGATTGTACACAAAAGACA
GGCTAGACAAATGGGAAATCCACAATGACTCAATTTGCTCACTGTGTAAAGCAGAACTAG
AAACACATCAGTACCTATTTTTTGCATGTAATATGGCAAATGTGATATGGCAAAGGTTAC
TTCATTGGTTGTCCATCAACAGATGCAGTGCAGGGTGGAATGAAGAGCTAGAATGGACTA
CATTGCATGCTAACAGGAAAACTATACAAAATGAAGTATACAAAATGACATTGGCTGCAA
CTGTTTACTACATTTGGCAAGAGAGGAATTACAGAATTTTCCAGCAAAGGGAGAGGACCA
TAGAGGAGATTACAAAACAAATCATTTAGGAAATTCATTGAAGAAGTAGCATGATTCCTA
GAATGGCTAATGCAATGCAGAATTTAAATTTCTATCCTTAGTAGGTTTTCTAGGATAAGA
GCCTGGTTAAGGCAAGGGTGATGGGCTTTGAGACTTGGGAATATGTCCATGTCCTAAGCT
TCAAATTTCTACATCTTGAAAATCTAGTAATATAATTACAGTTACCAAAAAAATAAAAAA
ATATTGTTGAAAAATATTTAAAAGAAGAATCTTTTTGTTATTTATTTCCTATTTTTTTGG
ATTCAATCTTAGCAACTATACGTTTTTTTAGTCTAATTTAAAAAAAAATTCAAATTAAAA
TAAATTAATACATAAATTAAGAAAATAAATTTTCTTATTTGTTACTTTTTTGGAAGGGTC
TAAATTTTTAATTATTACTTTTTTTTAATCCTACAAAAATATTGTTGTTAGTTTTATTTC
CAATTCTCTAAAATAATACGTAAAGTAATATATACAACATGATATAATAATAATAATAAT
AATAATAATAGTAATAATAATAATAATAATATAAATATAAATCATAAATAAAACAAAAAA
AATTATTATATAAAAATAAAATAAATAAAATTCTTGAATGAAAATTAATCAAACTTATGA
GATATGTTATTTAATTAATAAGGGATATATTAATAAATATGTATATATGTAAGGGATGTT
TTTGTCTTGAAAAAATAATTTTCTGCTTCTGTTTTTTTAAACAACAGAAATTTTTAACTT
CTTTCCAACAACAACAGAAAAAATGTTTTTGCTTCCATTAAAATACAATTTTAAGAATTT
GTCAAACACTTAATTTTTTTAAAACACTTCTGGCCTTCCAACATCAATGTCAAACAGGCT
CTAAATAGTTTTTCCATATAATTTTTAAAATTCTAATATAAATTATATTAATTTTATATG
GTGTTTGGTTGCGTTCTTTGTAGTCCTACATAATTAATACCAACATAACTTATGAGGGAA
TCTATGTATAAGTTATGTGGGGTAAAAGATGGAATAAGTTATGCGGATATTAGTTATACA
TGTATTAAAATAGTAAATTACATATTTACCCCTATTAATTTATTTTTAAAATTTTTTATT
GAGAACTTAACCTGACTACTGAGTATACTGCATTCTTATTTTTTTTTCTTTTTCTTTTTA
ACACACGATCAATAGCCTTTTTTCTTTTTTGGTTTACATTTGGATTCCAAATGTAAATAT
TTTATTAATATTACAATTTGGGTGGTATATATTTTGTCGGCACATATGTTAATCATATTC
TAATTCATATATTTGGTGTATTAAAATTGTATAAACAGTTTATAAAATATATTTATAGAA
TATTTACTATAATAATGTATTGTAGTCTCTATATAATTAAATAATACATACATAACTAAT
ACCCGCATAATTAAACTCGCATAATTAATACCTGCATAACTAAGCCCTGCATAATTAATA
TTTGCATAACTAAGCCCTGCATAACTAATATATGCATAACTAATACCTGCATAACTCTAA
CCAATAACCAAACGGCCCCTAAGGAATTATTGTAATTTGAAAAAGAGTAGGGATAAAATG
TAATTTACTCTTTACACTGAGATTTATGTAAGTTAGTCATTCTTTTATTTGTTGGGCTTT
TCACTTTACTTCAAAAGTTATGTAACCTAAATTAGAGATTTCTTCAAGTATTAAGAAATA
ACAAACTTTTGGTAATAAGGAGCCACTATTATTCCCTTAAATTGGGTCAAACTCAGCGCA
TTTTGAATAATCAGATGAGTAGATTTCTAATACCGAATGGATAAACAAAAACAATAAGAA
GAAAATTATAATTAAATTTATTTTTTCTTCTCTCTGATCCAATTTAAGACCATCAAAGAA
TGTGGTACAGTGCATGATGTTGTTCTTTCTGGTCTCACATTCGAGTCACTGAGTATGAAA
AAATCTTGATAGGGAGTTCTTACCCTTGAATGGGGTCTTATGCGACACAAATCCGAATTA
ATTGAACTTTAACACGGATATCAGATACTGAATGAAAAAAAAATTAAGGTTACATGCCTA
TCTAACCAATTCTTGATAAGAGGGTCATATTGCTAATCATCATATTTTCTTGATTAGAGA
GAGGGTCATAATTCTAATCACCATAATCTTTCATCAAGAATATTATAATATTTACTTTGT
AGTTTGAGTCTGATGTTTTTTTTTGTTGTGATTAGTGCATCTCTCGTGTGTTGTCACACA
AACGAGGAATCTTTATCATGAGATTATTACTTTCATGTTTCCCACTAATCAAAAAATCCA
TATGAAACAATAATTATTCAGTGAAGATAATCATCAATTTGTCGCTTCTTAAATTTTCCA
TTCATTGGATTTGGAAAATAATAATGATTTGATTTCATATAAACAACATATATACTTTTT
ACTAGGAAACTTTTACTAATTTGTTGCCCATATACGTGACACATAATCTTTAGGATTGAA
AATTTGGAACATTTTTGTAGTATAAATTTCTTGCAATATAATTTCTTCATTGACTTTTTT
CTACAAGATAACGAAATCTAAACAAACTTCTGAATTAATTAGAATTTAGGAGAAGCATAA
ACTCTTGATCATATCTCGTATCTTGAATTTGATTTTCTTTTTGAAAAGTTTGTAATTATT
GTAAATAAATAAATAATAATAAAAAATAAAAAAATAATAATAATAAATAAATAAATAAAT
AATAATAACAATAATAATAACAGTAATAATAATATTATTATTAATAATAATAGTAATAAT
AATAATAATAATAGTAATAATAATAATAATAATAGTAATAATAATAGTAATAGTAATAGT
AATAATAATAATAGTAATAATAATAATAGTAATAATAATAGTAATAATAATAGTAATAAT
AATAATAATAATAATAATAATAGTAATAGTAATAATAGTAATAATAATAATAATAGTAAT
AATAGTAATAGTAATAATAATAATAGTAATAATAATAGTAATAATAATAGTAATAATAAT
AAAAATAATAATAATAATAATAATAATAAAAATAATAATAATAATAATAATAATAAAAAT
AGTAAAAATAAAAATAATAATAATAAATTTTTAAAAAAAAATATCTTATAGCAATATCAT
ATCGGCTGATCTGGTCCTTCAACAATAAAAAGATTCCTTTGATTAAATTTTATAAAACAA
TTCCATCAATTACAAGTCAATTAAGAATCTCCTAATTTATCGATATCATTCTTTTTGTAT
TTTATTGAATCGTAATATATTAGGTTTATTATTTACTTTTAAAATGTAAAAATTATTTTG
TGCATTTATTTTCTACCTATTATTATGATAATTGACCTCCTCGAGATAATTTCGAAGAAG
AAATGCTTAAAAGTAATTGAAACTAAGGTATCAAATAGGCAAGTTAGACTGAATTTTAGG
GGGTCATTGAAGTGAACTGAGTTAGACTGAAACTTACCCACAATTACTCACTGATGAGCC
CATTGTTGAACAATAAAAAATTAGACTTAATCCAAATTAAATTTAAATATCGTATATCTG
AAATTATCTCAAAATGAGTACACCTGCAAAGAAGTTTTAAAAGGAGCACAAGTTAAATAA
AAATATTAAAATGAGGTATCCGCGCACTTGACTTCTCTTTTGGGGTGGGGTGGCTGGGGT
GTACATGGCCGGGTTGGCTCGAGTTTTTCAAATATCAAATCAAATTATTTGTGTTGGATT
TTTAAATCTATAAACCAAATCAAATCAATAAAACTCGGGTTTTTTTGGGTTTTTCGGATT
TTCAGGTTTTTCCGGCAAAGTATTCATACAAACATATAATTTACTTGTACTTCAAATATT
TCTTTAGTCCTACCAAAATACAACTATCTAAGGTATTTCTTAAGAAAATAACACAAAATA
TGATATGATTAATGACACTAAAATATCCAACAAAAAAATAATAATAATGAAATCGCGTAA
AATAAATATTGCAAATCAACAAGTCATAATGAAAATGATCATAATTTAAAAGTACTAAAT
TATGCTAAAATAAGTTTAATAAGTATTAGTTACATGACTAAATATTAAAGGAAATTAAAA
TTAGATTATGTATTTGAATTGTCTAAATCAATGTAAAACCAAAGAACAAATATTCAATAT
TTTTGTCATTTTTAGTGTTGAATTGATTTTCTTTTTGCATTAGTATTAATTTGATTTTGA
TTTAACCTTTATAATTACCAACATCTGTGGACTATAATCTTTATTGAGCCATTCATAATT
CTAAGTTTCAAACTTGAAATAATATATTAAAAGATAAAAATTATGAAAAAGTTTAAGAAA
TATTTAAAAATTATATCAAAGTAAATATTTTTCTGTATAAAATAAAATTTTAAAATTATA
TATATAATGTCAAGTTGGTTTTTTTAGTTAAAACCAAATCAAACCAAATATAGTCGAGTT
TTTTTTTCTCAATACCAAACCAAGTCAAACCAACCACTAGTCGGGTTTTTTTCCGGTTTG
ACTCGATTTGCGGTTTGATTCGGTTTTCGGTTCGATTTTGTACACTCCTAGGGGTGGCAC
CTTCAAAAATGTTAACTTGATGTGTTTAAATTTAGAGAAAATGGTCAAATGACCCTCCAA
TCTAACACTGGATTTTCAACTACACACTTATACTTCACGGGGGTCCTATTATCCCCTTGA
GCTATTTTAAAGTGAAAATATTTCTTCCCTGAAATGTCTTTACCAGGCATGTGTCTTGTG
GTGAAATACACGTACTTAACACGTGTATCTCACCATTTAATAAAAAAAAATTAAGAAAAA
GTACTCATCCTTCCTCTTCCTTTCTTCCCCAATCATTTTTTCAATCCTAACTATAATAAA
CACCATTTTTTACCTCAATAAATTTTGTATCTCTAAAAATTTATAAAAACGAAAATTCAA
GTCACCTTCTCTCTTCCCCATTCTTTATTCTTTCTCCCTCTAAAATTTTCATGATTAATT
TATAATTTGAGTTTTTTATTTTGATTCTTCATGGGTTTTTAGGAGAACATGTAGGATCCT
TCTTTAAAAATGTAGAAGAAATTGTTTTGTTTTAGTTTCTTTTAATAATTTTGAAGATAT
TTTTTAAATATACAATTACTTCACTTTGATTTTGTTACTCTTGAGTCCATGACTTTAAAA
AAAAATTAATGGGTATTTTTAAAAAATAAAATAAAATTTGTTAGATATGTTCTAAATAAG
TTTATTGAAAAATTATTTATTCATAAAATGCATTAGTTGTTGATAATTTTTATACCAAAC
ATCTATTGAAAAAGCTTCAACAATGATAATGGTGAAAAAGGTATAGCTGTATAAATAAAT
AAGAAGAAAGAAAGAGAAAGAAAAAAGAAAATTAGAAAAAAAAATGGAAAATAGGACTCC
CACGAAAAATAGGTGTGTAGTTAGAAATCCGATAATAGATTGGGAGGTCATTTGACCATT
TTCTCTTAAATTTACAATAACTTATTAGTTGGTGTTTTAGTGTTGTAATTGAATCACACT
AACTTATTGTTTCATTTCTTGCTTTTTGTCACCTTTGATTCTTTTTGAAGGGTTAGTATA
TTGATTTACTGTATAAAAGGTAATATGTAATGAGGATATTTTATAAAAGGGAGCTTTTGC
ATATAGTCACTCAAAAATAGCTTAATTACGCTTTATAGCTATTGTTTGCTAATTACGATT
CGTAGCTATATGTTATAGGGAGGAGAGAGGCGAGCGAGAGAGGGCAGAGAGTGAGAATTG
TATATGTATATCGGTTAGATAATTGTATATATATGTAACTGGTAGGTATATGTATTTGTA
TATCTAACGAGTGAGATTGGGAGAGGAAGGAGAGAGACAAGCGAGAGAAGGCAATAATTG
GTATAGTTTGCATCTCCTTTGTATAATTTGCAACTACGTTTTTATAATTCACGTGTTTTT
GTATAATTGAGTAATATAAAGCCTGAAATTATACAAATATGATAAAACTCAAAATAACGA
ATTGATACAAACATAAACATATGAGCTTTAAACAGTTATAGAAATTATATTATACAAAAT
TCGAAAACAACACGTTTATACAAACTTTAAAAAGTTATACACAAAAAGATTGAATGTATA
TGGTGATATAACTGAAAAATCAAAGGAAATCATCGTCATATACAAATAAAAATCATCATA
TACAAATACAAATCAAACGAAGAATTGTTAGTTGCAAATGATACAAATGTGGCTAATTAT
ACAAGCGTGCCTAATTATACAAACTCGAAGTCAGTCCAGGTAATTAATGGTTAATGTTAG
TCGCGAGTGATAATTATAACAAACTATAACTATGATGACTAATTAAGTACTATAAATTTA
CTTAACCACATAATTTTACCTTATAAATGAGATAATGAGTATTTATGTGGATATCAATGC
CATGATCAATAGCCATATCTTGTATATTGCTTGTCAATTTTGAAGTGGGTAGTCTTGGAC
TGAAATGAAAATTGTCCACCTAGTACATGCACATGTTTGGATATCAGCTCAGACGACCCA
AGTCAGGACTGGAGTTGCAGCCCAACTTCAATCCAAGCCCAAGATCTGAACCCACATTAA
GTCAAAAGAATGTCTCGAGTAACCGAGTCTATATTTACTCGTATTGCCTTAAAACGAAGA
GAGAATTATTGAAAACACCTCTAAATTTGATACGAATTATTAGTTTCATGCTCAAATTAT
TGACAGTCTTAAAAACACCTCTTTAGTTGAACTTAAATATACCCTCGGTCTTGCACAAGA
GTGAAATACACCTCTAAATTCTCATCAAGTTTAAGGGTGTTTCAGCACTCCTCTCGGCTT
TTTATTAAGAGTTCATGTTCATACAAGAGTTTAAGACCAACCAGGGGCAGAGCCAACATG
TTCTTAGGGGGTTCAACCCCTTTCATCGGAAAATATTACTATATATACATGGTTAAAATT
ATTTTTTAGGTATATATAATAGATGTCGAACCCCCTTCAACTAGTTTGTGTGTTCACTTC
TTCAGAGTTTGAACCCTCTTATTGAAAATACTCGCTCCGCCACTGAGACCAACTGCTATG
TCATGTGGCAGATCGAGGGTGTCGGGGGTGGATCTAAGTTTAGTTAGTCAAGTAGAAGGA
TGTTTTAAGACCGACAATAATTCGGGGACGAAACTAATAATTTACTCTAAATTCAAAGCT
ATTTTCAATACTCTCTCTAAAAAAAAACGTCTCAAATTGAGTAAAAAAAAAAGTCCACCT
CAGGATCTGGTGTCAACTTGAAGATTTCTAGGTCAAAAATCAACTAAATTAAGCCACTCA
TTGGTCGTAAATCAAAGAAATCCATTTATAATACTTGGGGAAAAAATTCCAAACACCATA
AAATCACTTATTTAATGATCAGATTAATAAGAAAAACATAAATTAAGGATTAAACTCTTA
TCCCATGAAGGAATCAACTTAACACGCATGGCCTCGCAAAAGAGGCTCTTAATGGTGCGG
ACAAATCTCATATTGACGATTGCACAGATATGGCAATAACATATTATCTCCAAAAATAGC
CAAGCCCTAGAATCGACTGTCAGAAATCATTCGGAATGCTACATAAATAAACAAATGCAT
AGATTGACTAAACATCATATTTCAAAACTTGTTGGAATCATGAAATCAACTATTTGGAGT
CATATTGACATAAAGTTAACTGTAGTCAACCTTAGTTTCTTAAACTTCAAAAATTTAACC
AATGATCCAAAATGCTCCTGAACGCATTAAGATCCGGATCGACTATCCAACCAAGTCAAA
AAGAACCTTTCAGGCCTAACCAAACTCAAGCTCGTATTAATCTAAAATATTGACTTTGGT
CAAACTTTTCTACACCGAAAAATACCTATCCCATCACCTTGGGATTTGTATCACCCATCT
TTGTAAGTTAGAAATGACATATAGAAGTTTGAGGAAGAGGTAAAATAGGGGAAATACATA
GAAAATACAAAATGATCATGAGGGCCGTTACATTAGAAATCAACGTGGAAGAAACTAACA
TAAAATATTCCAGTGGCATGAATGAACTCTATGCAAACTTCAAATGATAGTTTGTACGCA
TAATACATAAATATATCCTTTAACTCGGTCTCACTTTATATTTATATTCTCCAGCTTTAA
ATATGCACAAATAAATACTTAAACTTGTACAAATTTGAACAAATAGACACATGTAGCATC
ATACATGACAATTTGAGTTCTATATGGTATTCTATGAGTATTACACAGGACTCATGTTTC
TACTTGTTCAATTTTATACAAATTTAAGTCTCTACTTGTGTACACCCAAAATTGGAGGGC
ATAAATGTGGAATGAGGATAAGTTAAAAAACACATTTATGCATTATGCCTAGTTTGTACT
ATTAAAAGACATTTTTAGTCACCAGAGATCAGACAAAGTAAAATTTTACTAGTTAATATA
AAAATAGGAGACTAAAAGTGGATTGGTTCCGTTACGGTAGAGATTAGTTCAATTGATGCT
AAATAAAATGACAGTATTTACCATATCAAACGGTCGAACTAAAAGAGATATTAATGGTAA
AAAATGCATACTTACCAGCATACTATCACGACCCAGACCGTCGTGATTGACACCCGCACT
AACACTTCGATGGGAGAACCACTACTACAACTCAAACCAAGTAACTAAACCAAAACTAAG
ACATTTAAGTTACAGAAGCAAGTTAAATACTAAGAAAATAAATACAGTTCCCATAAACTC
TAACAAAAGTCTAACAATAATAAACTAACAATGCAAAAGAAATAACCTAGAACCTGAAAG
TCAATGTACCAAAACATCTAAACAATTGACCCAAATCTAAACAAGAAGGGATACATCCCC
AAACTAATGAATTAATCAACTAACTAGAACAAATATCTAAGTCCGGAAATGATGGACATA
GACGAAAGAGAATCTCATGGCAGCCCGGAAGAATTGGCTCACCCTTGAACTCGAAGCGAC
GATCACTGATCTTCTAAGCGAGATCTGTCAGTAGTCGCGTGAAGATGCCCTGTACTCAAC
AAAATAAGAGTAAGTGAAGAATCAGTACACAACCACAGTGTACTGGTAGGATCACGCGGC
TATCCCACTAGTGCAACATAAACAAGTCAAACAACATTATAATAACATGCATATATATCA
ACATATACAACATCATCAACATGAAGAATCAACAATGCATTTCACATTTATCATCACATC
ATTGGTCCTCTCATGGAACCCAAACCCAAATAGTTAGCATGCCGGAACGTGGCAATCCGA
TCCCATTCACACACCACAATAAAAAACACAAGTATATCCTCAAGATCATACATTTAAGTC
ATGATTTCATGGTAACGATAACTCATCTTTCTCATTCACAACAAGTGTTATCAACATTGC
AACATTCATACATATACAAGTATCATAATGAAGCAAGAACAAGCATACATCACACAATCA
TAGACTCACAACCATCACTTACTTCGAAACAAGCTTGAAACCCTAAGAAACTTGATCCTT
CCCTTCCCGGATTCGATCCTCTTGTTCTTGGTCTACAAACAATTAATATAATACGAGAAT
CAATAAACAATCACTAATTACCCGAATTACTAACAATTCTATGAATCCTAGATCAAATCC
ATGATCCCAATTACCTAAATAAGGGTTGTTTCCACCATAGATTCAAGATCAAAATCTTCC
CCCATCAATATTCACCCATTCTATTACGTTCTACGGATCGAAAATGGATTCGGGGAGTGA
AAAACTTACCTTTAGCCTCAAGAATGGTGAAAAATGAGTAGAAATTTCCTGGGGTTCGTT
CCTTAGCTCTAAAAGTCGAAAAGTGCCAAATAAGGACATTTATGGGTTTATTAACGACAT
TAAGTCACGTCTGTCCCGCTATAGCGGCCCTCTACCCGCTGTAGCGGTGGCTCCAGAGCG
ACCCAAATTCTCGCCAGAGTGGCATTATCGAACCGGTGAGGTATTCGTCTTTCACCTACG
ATTTTATATCTCATCGTACTCGCCACAAAGCCTTATATCCCGCTGTAGGGGCCCCGCCAG
AGCGACCAAACTCCCGCCAAGGCGGTACAAACGGAACTAGAGAGTCAATTGAAGAAATTC
TAAAATCCCATTTCACAACACACCTCCAACCCACGACTATCAGAAAACACCCTTTATGCT
AAGATCGATTTCAAGAGTTCTACTCGCCCGAATTCAATTCTGTAAAGTCGTACGGGTTCG
TTAATGAGTTATCTAACTACTCATGTAATCAAAATAAAAAAACAACTCACCCGATTGTTA
TCAGATTTCCCCACACCTCAAGGACTCCTATTTCATCCAAATCTGGACAAGGTTGAAAAA
TACAAATACTACAAATTTTTTCCCCGGCCCCAAATTTTCCCCCGTTGGCTTTTCTATAAC
GACGGGAACATATCATTACAAGAGATACCAATTTACCCATCGCTCGTCCCGAGTGACAAA
ACTTAGGAAAATAGGCTAAAGAAAGAAAGATGTAGTACCTGATTCGACGAACAATTGGGG
ATACTTTTGTCGCATGTCCCTCTCGACTTCCCAAGTAGCTTCCTCAACAAGAACATGCTT
CCATTGAACTTTCACGAAATTAATTTCCTTCGTCCTCAACTTACGCACATCACGATCAAG
AATAGCAATCGATTCCTCCTCATATTGGAGGTCTTTGTCTAGCACAATTGAGTCCCATTT
AATGATATAATCTACGTCACCATGATATCTCTTCAATATAGACACATAAAATACCGAATG
AACACCGGATATATTAGGGGGTAGCGCCAACCTATACGCCACCAACTCTACACATTCAAG
AACCTCAAAGGGACCAATATATCGCGGACTTAACTTGCCCTTCTTACCAAATCTCAACAC
CCCATTCATGGGTGATACCTTAAGAAGAACGTTCTCACCAGTCTGAAATTCCATGTGTCT
TACCTTATGATCCGCATACTTCTTTTATCTACTCTGGGCTGCTAGAAGTTTAGATTGAAT
ACTCATCACCTTATCTTGAGCATACTTCACTAAATCAACCCCCAAAGGTTTCACATCTCC
AGCCTCAAACCAACCTATGGGTGACCTACATCCCCTCCCATATAATGCCTCAAATGGTGC
TATATCACTGCTGGAGTGATAACTATTATTATAGGATAACTCACACAAAGGTATGAATTT
ATCCCAATGCCCTCCAAAGTCAATCACACATGCCCTCAACATGTCCTCCAACACTTGAAT
AGTCCTCTCAGATTGTCCATCCGTTTGTGGATGAAAGGTTGTACTAAAAGTGAGTTGTGT
GCCTAATTCATCATGCAATTTCCTCTAAAACTTGGAAGTGAATTGGGTACCACGATTTGA
GATGATAGAAAGGGGCACCCCATGCAACCTCACTATCTCTTTCACATACACATTAGCCAA
TTGTTCAACGTTATAATCTGTTCCTACCGGAATGAAATGAGCTGACTTAGTCAATCTATC
AACCACAACCCAAATAAAATAATACTTCCCCAAGGTCTTGGGAAGACCAACCACAAAATC
CAGGCTATTCTTTCCCAATTCCATTTCGGAATTGGCATTTTTTGAAGTAAACTTGCAGGC
CTTTGATGCTCATATTTCACTTGTTGGCAATTTTGACACTCCGCCACAAACTCCACTATG
TCTTTCTTCATGTCTGACCACCAATAAATTTGTTTTAGATCTCTATACATCTTGGTCACA
CCCGGATGAATAAAATATCGCGAACCATGAGATTCTGCCAACAATTTTTCAATCAAGTCA
TCAACTCGAGGAACACAAATCCTCCCTTTAACACTGAGTATACCATCCACATCAAGAGTG
GTCTCTTGTGCCTTACCGTTCTCCATCTTTTCCTTGAGTTCGTTCAAATTTTCATCCTTA
AATTATTTGTCCTTGATCTCCTCAATGAATGTGGCCCTCACTTCAATACTAGCTAACACC
CCACTGCTTTTTGAGATGCCCAACTGCATGAATTTAGATTCTAAGGTCTGAATTTCCTTA
GCCAAAGGTCGCTTGGATACACTCAAGCAAGCTAAACTACTCATACTCACCATTTTTCGA
CTCAAAGCGTCGCCACCACATTAGCCTTGCCCGGATGGTATTGAATAGTCACATCATAAT
CCTTAAGTAACTCCATCCACCTTTGTTGTCTCAAATTTAGATCCTTTTCAGTGAACAAAT
ACTGCAAACTACGATGATCAGTAAAAACTTCACACTTAACACTATAGAGGTAATGTCGCC
AGATCTTAAGAATAAACACTACCGCTGCTACCTCCAAATGATGTGTTGGATAATTCCTCT
CATGCACCTTCAATTAACGTGAGACATAAGCTATAACATTCTTATCCTGCATCAACACAG
GACCTAACCTAGAATGAGAAGCATCACAATAAATAATAAAATCCTTACCTTCAACCGATA
ATGCTAGAATAGGTGCAGTGGTCAAAAGAGTCTTGAGCTTTTGAAAGATCTCCTCACATT
TTTCAGTCCATTCAAATGGTATCTCCTTTTTGGTCAAATTAGTCAAGTGAGTGGCAATAG
AAGCAAAGTTCTTTACAAATCGACGATAATAGCTAGCGAGCCCCACAAAACTCCTAATTT
CCGTCACAGAGCTAGGCCTAACCCAATTCTTAACCGACTCAATCTTTTGAGGATCTACCA
TTACCCTTTCTTTTGAAACGATATGCCCTAAAAATGAAACCAATTTCAATCAAAATTCAC
ACTTAGAAAATTTAGCATATAGCTTTGGCTTCCCAAGAACACACAAAACACTACGAAGAT
GGTCGGCATGCTCTTTCTCACTTTTTGAATAGACCAAAATATCATCAATAAATACTATAA
CGAACGAATCAAGAAACGACTTAAACACCTCATTCATCAAACTCATGTAAGCTGCAGGCG
CATTGGTCAAACCAAACGACATACCAAAAACTCATAGTGCCGATGGCGAGTTCTAAACGC
CATCTTGGGCACATCCTCAGGCATAATTTTCAATTGATGGTAACCGGATCTTAGATCAAT
CTTAGAGAAAACTGATGCACCTTGCAATTGGTCAAAAAGATCATATATTCGAGGTAAAGG
GATACTTGTTTCGAATAGTGACCCTATTCAATTACCGATAATCTATACACATTCACATAC
TACCATCTTTTTTCTTAACAAACTAAACTAGAGCACCCCATGGGGAAGCATTAGGATGAA
TAAATCCCCTATCAAGGAGCTCTTGGATTTGAGCCTTAAGCTCTCTTAATTCGGCCGGAG
TCATGCGATATAGAGGGATAGAAATGGGACGCGTACCAGGCTCTAAATCAATGCAAAAAT
CTACATCTCTATCCGGAGGCATGCTAGGCAAGTCATTAGGAAACACTTCTATAAATTCAG
ACACCACAGGAATAGACCCAATGGATGGAGCCTCAATCTCAATATCCCTAACATGAGCCA
AATAAGCCAAACAATCCTGCTCTACTAATTTACTAGCCCGAATGGAGGATATAATCTTAG
CTTGCTTAGGCTTGTACACCCCTTTTGATGAGTCCACAAATTGAACTCATTTAGAGTTAT
ATTTTGATAGAATTAGTGTCCTCAAATGCATATTTTATCTCAATATCTGGTGAAAACCCT
TAAGCTTCAGGCATTTGGAGTTTGAGGCAAAGCATGGACACTACTTGGAAAGAAGGAACA
AGGCGGCTGAAATGAACGAAGAAATGAAGGCCTGAAGATCGGCGAGCACAGTTGGCGAGT
CGTCGATCGGCTTGGAGATCGTCTTTTGTTCCACTGTGCTGATCCCTGAAGGGAAAGATC
AAGTTGGCAATGAAATGGAGCAGTTGGCGTGACGCTGAGTAGTTCCGTGAAGCAGTAATA
TATCGCTCAAGGACTCGAAGCGCAAATATGCTGAAGGCTATTTAGCAAGAAGGCGATGAA
ATCGACCAAAAGGCGGATCACTAAGTGTATCGGCGATCCCAACTAACTGCGCCGAGTGAT
CCGCTGCAGCACAAATTTTCAAACACTATAAATACTTGTTTAAATTGGTAATTTAGTATC
AAGTGATATACAATTATTATTCAGACTTAGAATATTTTCTTTTTCAAGTTTTTGAGGGTT
TTGGAGACTTTGTTCTAAAACCTTGAAGATTCAAAGGGTTTCAACTCCAAGAAATTGGAT
GTGGGTCTCGAAGATTCTTCACTCTTGACGTGTTTTAAGACTTAATTCTTCATACCCAGT
TGATGAAAATTGATATTGGTATTGATTTTTATCTCTTTTACATGTCTAGCTAAAACCCCA
ATTCTTAGGGTGTTATTTTGTGAATATGGATTAGATTATCTGTTGGGTCTTGCTTGTTGA
TGTTTATTTGTTGTTTAAATGTGATTTCGTTTAGTAGTTGTGTATGAACTTAATGAGATT
GCAGTTGCAAATACGATTTCATCTTAGTGTTTTTGGCTTGCTCGAGAGAGAGATCGTAAA
ACTAAGACTATTAAATTGATAGCTGGTGGTATTGGGTCGACATGGGTTCAGCTCGAGAGA
GTGAATCATAGTCCTTTTCCCACATATTCAGTTCGAGAGAGTGAATGGGCTAAGGTGGAG
TATGTGCTTAATGCGGCAACTCGGTGTTCGAGAGAAATCGAGTTGATTCGGGGTAAGTTG
CTCAAGAGAGAATTTACCCCACTATAGTCTAGCCTTGTCACAAATGTTCAACAATCTACC
ATCAAAATCTTGTACCTGATAGTCTAGTTTATCCCATATTCCTATCATATCCCAAGAATC
CGGTCTCCATATCTCTATTTCTTATATTTTTGTTTGTTTTTGTTTATTAGCTTAATACAA
ACCCCAGCTCTCCTAATTGATAATTGACGCTTGCATCACCCCTTAGATTTAGTATGTTTT
TAATCGTTAATATCTATAGGTATGACTAATTAGAACTAGATTTTATTTTTCTATTAATTC
TCAAAACCACTCCCTGTGGGAATGATCCCAACCCTTGGTTGGATTATATCACTACACGTG
ATCGTATGACACTTGAATCGAAATAGTGTTAGTTGATTACGTCTTAAACATCAAAATGGC
GTCGCTGCCAGAGAGTGGTGTTGTTTGAGAGTTTGTAGTTAAGTAGAATTTTTGTTCTTG
TTAGTTGTAGCTTTACTTACTTTATTTTTAGTTTTGTTTTGTTTGGGTGTAACCATTTCA
GAAAACAAATGAGTGAGAATGAAAGCTATGGGTATCAAATAGATCATCCTCTCCTGAAAT
TGTTGAATCTCAGGGACAATCTCCTGACATTTAAGCAAGTGTGGGGTAAAACCTTCCAAG
AGATGTGGGTGAAGTTCTAGGCAGTGCTATATCCATTCCCAAATCATGGGATGTCTGATA
AAGTTCTACTAGAGTGCTTCTATAAGGGTCTTGGACCCGAAAATAGAAGTACTGCTGACC
AACTTTTAGATGGTTGCTTGCTACAACAACCCTACGAAACAATAGCCAAACTCCTCGACG
GCATAGTTAAGACCAACAAGGAAACAAAGAGAAAACAAGAGTGGGCTACAATGTTAACTC
AGCTGAATTTCTTAACCAAGAAAGTCACGAAATTGGAAGAGCAGTCCATGAAAAAGGACA
AGAACTTTCCCCTTTACAAGTGCGAAAAGAGAAAGAAGCAAGAAAGTGGGCAAAATGAAG
AAGACCTCTCACTCATTCAACACAAGATCAAAGAACAAGATAAGGTGTTGAAAGAGATAA
AAGAGAACATCGAAATGCTTAATCAAACGACAACCTCCAATTCCAAGGTAATTCAGCTAC
ATGATACCCAAATAAACCAATTAATATCAGATTGCTATCCATCATTTGCCGAAGAGTCAC
CTAGTTACACCATGGCCGACTCTGAAGATGAGGACTAGGTGTTAACTTGCGTTGTGTCAC
GACGTTAACTAAGACGTTATTTGGAAGCAACCCAAAACCCTATTTATTGTTTTTCGTTTG
TTTTAGAAATAATGGTGTGTTGATTTTGCAGGATGAAGTGTGGAAATCATTTGGAAAGAA
AGAGAATGGCAAGGGAAATGATCAGTTGGTAAGTCGCCAAAGTATTCGGTGACCCGACTC
ATACCGCCATATGATTGAACCCAATTCAATTTTGAGTTCTGTAAAACTCGATGAGTACGA
GAAATTGTTGGAGATTCGCCGACTTGATCCGCGATCCCGATCTTGTCCGCCGTTTGGAAC
CCTTCCATAACTGTAGGTCTTGTAAAACTCGACGAGACACATGACCACTCGGCTAGTCGC
CGAATAAATTGGCGAGTGCGACTAATGTCGTCGAATGGACAAGAAACCAGATGGTCTTTC
AAGCCAAAGGTTTAAGAGTTTCAACTCCCTTTACTTTTCCTCATTTTCAAACTTTGCAAA
CTCACACCTAGATCATATTTTCAATATTCCTACACTTTTAGAGTATTTTAGTTGGTGATT
TGTTCTCAAAACTTGGATTACATTGTTGCCTAGCGATTCAATTCCATTTTAGTCAGCACG
AAAGGTTGGTTCCCAAACTTTGAGTTCTTTTTATCAATTTTGTACTCAATGCAATGATAT
TACCTTGTTGATGTGTGCTAGGCCTCTCTGGTAGGATTAAATTTTTTGTTTGCTTGTTAG
ATTCACTAATCTTGCCCGTACTGAGTTAAATAGTTAATTCCTGAAAATTATACCTTGTAG
GAGATGAAAAATCGTGGGTTGTGTTTGGGTGTTATGGATCCTATCTTAATTTAACTAGTG
CATGATTTGATTTTGTTTTCGGGGGGTTACGGGGTTAGATTTGAGACGTTGGGTTGAAAA
TAGGCACGTTGGGCCGTTTGGCGAGTCAGGTCGAGCTCGCCGAGCCACTCGACGGTTCGC
TTAATGTCCCCATCTCGTATTTCATTTCATGCCTTATTTAATGATTAATTGTGTAACTTT
TGGTGAGAAGCTTGATGTCACCAAAAGCATTTGGTGACTCGACGAAAGTTTTCTATTTTG
CTCTTTGTTTGCACCCTTTGTGCACTGGAACTTTCGACGAACCTGTCCTTGTTCGCCGAA
AGCTATCGGTGACCCACCGAAGTAGTTCCCCTATCGCATTCTTGCTGCAACTTTAGAGCT
AATTTATTTGGCGAGATTGATCTAGCTCGCCTAAGAAATTCGGTGATTCGCCATCTGGTT
TGGTGAGTTTGTCTGCAAATGTTCTGCTTTGCTTTTATTTAAGTTTTTCTAACTTCTCTT
CAAGACCTTGCTGACATGACTAAATCAAAATCTTCCGAAAGAATAACTCCAGCTCAAGAA
AAGTCCAAAGGGATTGCGATAAAGGAGAATGCAGTTACGTCGAAAGGAAAAGCTTCGAAA
CTACCCACAACTACTGGAAAGGTAAGGGCAAGAAGCCCACTTTTGCCAAGAAAACCATTA
CCCTAGACCCTAATATTCCTTCATGGGCTAGGGGACTTTGCAGAGCGGTGCATGTCTGTC
TGGCAGACTCAAACTCAACAGACCCTAGTGGATTTGACACTACTATTCCTTCTGAGGTTA
CTCCGAGCATTGAAGCCCAAGTCCAGATTGATACATCGGGCACTGAAGCCCTGTCAGATG
GAGTGACTGCATAGACAAGATCCCCTCTTTACCTCCCTCTCTGTCTTACTTGATTTTGAC
TTTTGGATTTTATGTTATTTGGATTTGAGGACAAATGATTTTTGTTTGTGATGGGGTGAG
GCCCACCTTTGTGCATATTTGTTTTGTTATTTTTGGGTTGAAATCTATAATTATGCTATA
CACTGCTTTTTGAGGAAGGTTTGAGCTTGTAGCTTCGTGTTTTTAAATTGTAAATGATTT
TAACCCTTCCAAAAAAATTTGCCACCTCTTGTATGTACTTGAATGTGGCTGGTCCTTGGC
AAATTTGAGTCTCGGTTTCGATCAATACCGATGACTTGAATAGTGCTCATAATTGAACGA
ACATGAATGTACGGTTACGATGAGACCAAATGAAGTTGCATAGACAATATGTGAACTCTT
TGCATCTCGTTGTGACTAGCCAATTATCAAATTGATTCTCTTACGATGAACGTGGCACAC
TAGCGAAAGTATGGAGTCTTGTTTGATTTTAGTGTCGATGCCTTGTGTGATGAGCTTACT
GTGAACCATGCATGATAACACTTAGAATTTGCCCCGTTGGTCCGGTTGACTAAGTAAGGC
TATCTCTTGATATGATCTTAGGCAACTTCGAAGAGTGTGAGCCAATTTGACATATACCTC
TTTTGTGGCCTACCTCGTGAGTGTGTGAACCTCTTTTGAACACCCCTAAAGCCTTATCTT
TCTTTGGAAGAAACTTGATGAAAACTAGACCTCTCTTAATCCACTACCCTTAATCCTCTT
GATTTGTGATTGATTGAATAGCCAACTTAGGCCAAAAGCCTAAGGTGAGGGTGTGGTGAA
AAGATAAGGGCAAGTCAAGAAGTGCAAGGAAAGTCTCCTTAACTCATGGTGTTGAGAAAA
ATGGAACCCCTCCATACAAAAAAAGATTAGAAGAGAAAAAGAGAAGAAAAGTTGAGGAAT
AAAATACAAAAGAAATGGGGTTCCCGAGCAATCCATGAAAAGTGAATAATAGGATGACTT
ATGAGCACTAAAGAAAATGATGAAGGAAGAGGAAAAGAAGTGTTGTGAGCACTACATTTC
ATGAGGATGAAAGTCACTGAGCCTAAATTACCATACATTTGCACTCAGCCCCGTTACAAG
CCTTGAAAAGACCTTTTTGATCTTGAGTGAGCTAAAACAAATGTTGATTGGAAAATACGG
GCAAACCTATGGGTGAAAGCATGCATTGTGTTCTTCTTTTTGAGAGAGTGTGTGTTGCAT
TTGATTCCGGAACTTTAAATGATTAAACCTTTGTGTGTGAATATGGAATCATCCTTTGTG
TGAGGGCATTCAAATACTTTTGTTGAGCTTGAACTTGCATTTGAAGAAAGTATTGCGAGC
TTGAGAATCTTTGGTAATAGTGTGTCACAACTTGAATCTTTGGGTACACAATTGATCCTT
GCTTGAGTAAATTGAGTCTTGTTGTGTACATTCATGATCGAGTCTTGTTTAGAACTGTTT
GAGACATCCTTTTGGAACTGCTGAACTTGAGTTTTACTTGAGGACAAACAAAAGTTTAAG
TTGGGTGTTGATGAGTCCACAAATTAGACTCATTTAGGGCTATATTTTGATAGAATTAGT
GTCCTCAAATGCATATTTTGTCTCAATATCTGATGAAAACCCTTAAGTTTCAGGTATTTG
GAGTTTGAGGCAAAGCATGGACACTACTTGGCAAGAAAGAACAAGGCGGCTGAAAAGAAC
GAACAAATGAAGGCCTGAAGATCGCTGAGCCCATTTGGCGAGTTGCCGATCGGCCTGGAG
ATCACCTTTTGTTCCAGTGTGTTGAGCCCTGAAGGGAAAGATCTAGTTGGTGATGAAATG
GGGTAGTCCGCGTGTCGCCGAGTAGTTCTGCGAAGCAGTACTATATCTCCCAACGACTCA
AAGCGCGAAGTTGCTGAAGGCTAAAGCAATGAAATCGACCAAAAGGCGGATCGCCGAGTG
TATCGGTGATCCCGACTAACTACGCCGAGTGATCTGCTGCAGCACAAATTTTCAAACACT
ATAAATTCTTGTTTAAATTGTTAACTTAGTATCAAGTGATAGACAATTATTATTCAAACT
TAGAATATATTTTTTTTCAAGTTTTAGAGGGTTTTGAAGACTTTGTTCTAAAACCTTGAA
GATTCAAAGGGTTTCAACTCCAAGAAATTGGACGTGGGTCTCGAAGATTCTTCATTCTTG
ACGTGTTTTAAGACTTAATTCTTCATACCTAGTTGATGAAAACTTATATTGGTATTGATT
TTTATCTCTTTAATATGTCTAGCTAAAACCCAATTCTTGGGGTGTAATTTTGTGAATATG
GGTTAGATTATCTGTTGGGTCTTGCTTGTTGATGGTTTATTTGTTGTTTAAATGTGATTT
CATTTAGTAGTTGTGTATGAACTTAATGGGATTGTAGTTGCAAATACGATTTCATCTTAG
TATTTTTGTCTTGCTCGAGAGAGAGGATGTAAAACGAAGACTACTAAATTGATAGCTGGT
GGTATTGGGTCGACATGGGTTCAACTTCAGAGAGTGAATCCTAGTCCTTTTCCCACACAT
TTAGCTCGAGAGAGTGAATGGGCTAAGGCGGAGGCTGTGCTTAATGCGACAACTCGGTGT
TCGAGACAAACTGAGTTGATTCGGGGTAAGTTGCTCGAGAGAGAATTTACCCCCATTATA
GTCTAGCCTAGTCACAAATGTTCAACAATCTACCATAAAAAACATGTACCCGATAGTCTA
GTTTATCCCGTATTCCTATCACAACCCAAGAATCCCGTCTCCATATCTCGATTTCTTATA
TTTCTGTTTGTTTATGTTTATTAGCTTAATACAAACCCCCTCCCCCCCCCTTTATTGATA
ATTGACGCTTGCGTCACCCCTTAGATTTGGTGTGTTTTTAATCGTTAATATCTATAGGTA
TGACTAATTAGAACTAGATTTTATTTTTCTATTAATTCTCAAAACCACTCCCTGTGGGAA
CGATCCCAACCCTTGGTTGGATTATATCACTAAACGCGATCGTATGACACTTGAATCGAA
ATAGTGTCAGTTGATTACATCTTAAACATCACCTTCCCACTCTAATTTTTCCCTTCCCGG
AATTTCTAGAGTTACAGACTTAGTATTACAATTAAGCACAACATAATAGGGGGACAACCA
AGTCAGGCCTAAGATTATGTCAAAGTCAATGATATCCAAAATCACCAAATCATCCCAACT
CTGAAAACCCATAAACATAATAGGACAAGTACGATAGACATGGGTAACTATGACTGACTC
TCTAACTGGGGTAGAAACACGAATAGGGGCGTCAAGAATATCACAAATCATCTCAAAATC
AGAGGAAAATCTCACAGTTACATAAGAATAAGTAGAACCCGGATCAAACAACACATTAGC
CATCCGACCACAAACAAGAATAGTACCTGTGATCACCGCGTCGGATGCCTCTGCCTCATT
CTTGCCCGAAAAAGCATAACATTGAGCCCTATCATCTTATCGAGCTACTTCCCTGGTTGC
ACGTTACCCCTACCTCCATTACCATTACCATTTCCTCTACCTCCACGGCCTCGCTGATTA
CCTCCTCGCCCACCTTGTGGACGTCCTCTACCATTATTACCATTTCCCGCAGGTACCACT
GCTTTAGACTGCTGCTGCGCGGAATCTAATACACGTGGGTGGGGACAATCTCTCCTCACA
TGCCCAGGTTCACCACAATCGTAGCAAATACAATCAAAAGATGGTCTGCTGCCCGTCGAA
GACACGACACTCTGACTATCTTGAAAATTATGAGATGGAGTTCCCGAGTAGTTACCTGTA
GAGGCGGGAATAGCAGACTGAATTGGCTTGGCTGCAAGTGTTAGCCTTCCAGACCCATTA
GAGTCTCGCGAAATGGTACGGGGACGCCTTTACTTTTCTTCGAGAGGCTATAAGACTTTA
GGAAATCTCTCTGTTTTCTCTTGTCTCATTTCGTGCTATGACTTGATTCCAATTGGTATC
TGGTGATTCAAATTGGTATAAGACACAACCACAGTGTACTGGTAGGATCACGCGACTATC
CCACTAGTGCAACATAAACAAGTCAAACAACATTATAATCACATGCATATATATATCAAC
ATATACACCATCATCAACATGAAGAATCAACAACACATTTCACATTTATCATCACATCAT
TGGTCCTCTCATGGAACCCAAACCCAAACAGTTAGCATGTCGGAACGTGGCAATCTGATC
CCATATTTATGCTGGAATGTGGCAATTCGATCCCATAATTATGCCGGAATGTGGCAATCC
GATCCAAGTTAGTTATGCCGAAACGTGGCAATCCGATCCCATTCATACACCACAATAAAA
AACACAAGTATATCCTCAAGATCATACATTTAAGTCATGATTTCATGGTAACGATAACTC
ATCTTTCTCATTCACAACAAGTGTTATCAACATTGCAACATTCATACATATACAAGTATC
ATAATGAAGCAAGAACAAGCATACATCACACAATCTTAGACTCACAACCATCACTTACTT
CGAAACAAGCTTGAAACCCTAAGAAACTTGATCCTTCCCTTCCTGGATTCGATCCTCTTG
TTCTTGGTCTACAAACAATTAATATAATACGGGAATCAATAAACAATCACTAATTACCCG
AATTACTAACAATTCTATGAATCCTAGATCAAATCCATGATCCCAATTACCTAAATAAGG
GTTGTTTCCACCATAGATTCAAGATCAAAATCTTCCCCCATCAATATTCACCCATTATAT
TACGTTCTACGGATCGAAAACGGATTCGGGGAGTGAAAAGCTTACCTTTAGCCTCAGAAA
TGGTGAAAAACGAGTAGAAATCACCTGGGTTCGTTCCTTAGCTCTAGAAGTCAAAAAGTG
CCAAATAAGGTCATTTAGGGGTTTATTATCGACATTAAGTCGCGTCTGGCCCGCCACAAC
GGCCCTCACCCCGTTGTAGCGGCGGCGCCAGAGCGACCCAAATTCTCGCCAGAGCGGCAT
TCTCGAACTAGTGAGGTATTCGTCTTTCACCTACGATTTTAAGTCTCATCGTACTCAGCA
CAACGCCTCATATCTCGTTGTAGCGGTCCCGCCAGAGCGATCAAACTCCCGCCAAGGCGG
CATAAAAGGAACCAGAGAGTCAATTGAAGAAATTGTAAAATCCCATTTCACAACACACCT
CCAACCCACGACGATCAGAAAATTTTCTTTATGCTAAGATCGATTTCGGGAGTTCTACTC
GCCCGAATTCAATTATGTAAAGTCGTACGGGTTTGTTAACGAGTTATCTAACTACTCATG
TAATCAAAATAAAAAACAACTCACCCGATTGTTACCAGATTTCTCCACACCTCAAGGACT
CCGATTTCATCCAAATTTGGACAAGGTTAAAAAATACAAATACTACGAAAAGTTTTTCCC
AGCCCCAAATTTTCCACCGTTGGCTTTTCTATTACGACGGGAACAGGTCGTTACAGATAC
TCAAGAGCAAGGTATCCAAATGTTCCTGCACTTTTAATTTTTTTATGTTTGCTCGTTTAA
CGGTTGATTTTCTCATATTTATACACTTTTAATATACTGCTTGCTTCACTAAAACAATCT
AAAATAATCTTTACTACAATAATCTATTTGAAGCTAATGGTTCATTTTTCATAATTATAA
AAAAAATAGTTACAAGGAGTAATTTTTAATAACGTAATATGAGTTATGGAAAAATATATT
TTTAGATACTTTTTATTGTTTTGATGTACAAATAAATATAAGGAAATAAGAAATTTGCAA
ATATTTTCGCAAGCAATTTCAAAATAGAACTCTCACAAGTCCATTACGATATTCCTCCAT
CTCTCGTGTTGCATTATATTTTCATATAATATGTAGTGAATAAATAAATAATTGAAAATA
ATAATAATTTACAATGAACCAATTATAAGAATAATTACAATCAATAATGAAAAGTCAATA
AATTTGTGTTCTTGATAACATCACTTATCCACGTGATCTGCAGTAAGAAATTTAAAAGAC
AAACACAATTTATTTTATTTATTCACGAAGAACTAATAATTCATAAACATTATCAACAAT
CAACAATGAAAAGTCACTATATAATTTTTAAAAATACTTGTGATGAAAAATTAAATAGTA
AATTTGTTTGATAAAATTTGAAGACCAACTAAAAGCTTGGTAAGAGAACTACTTGCACTT
GTTCATGTTTCAACTCCTCTGGAAAATCAATAAAGAGATAATTTGTTATAAAACCTGCAA
ACAATTAACATATAATTAGAATATTATTTTCATAAGATATATAAATCAAAATCCATTGAT
TGAGGTAAATAAAAGATGAAGATAAAAATAAGATGTTGTAATGCCTAATAAAAAGATATT
AAAGAAAGAGATATAAAATGATCAAATAGAAGTAATAATAAAGAAGTACAGAAAGAAAAA
TAGAGGAATTGTGGTAGAATTATGAAATGTTTGCATTATATAGTAATCTGAAATGCTGAA
TTATCTCTTTCATTAAAACTACAATTAAATGAGTATTATTTTTAATGAAATTATGTAACC
ACTTTTTCCCAATTAACCACACTAATTATGCAAAAATAAATGTTAATCATAGGGAATCAA
AATGGTAGCCTTTTGGTATTCTGTTGGGAAAGTAAATGTTAATTATAGGGAGTAGCCTTT
TGGAATTCTGTATTTTAGGAATGTATAACTGATCATTGATAATTAATAATTAATAATTAG
TACTAGTTAATAATTTAAAAGTAGAGAAAAATGTTTAAATTTTAATTAATAATTATTATG
GTCTAGTCATTTTTGTTTGAATACCTTAGATAAAAATATTAATTTATTTATTATCGAAGC
TTTGTGCCTGCCTAATTTTGAAAAGGTTTTTTTTTAGTTGTTTAAAGTCATCAAAGTATC
ATTTGTGTTAATTTAAAATTTCAGGTAACATGCCTATATTCTTGTTTTAAGCTTAAAAAT
AAAAGCAGTCATTTTAAGTTTAGTTTATTCGACATCCTCTTGCGTTAAATCATTGAGTCT
TTACTTACTTATTTTTGTTTATTTGTATTGCACGTGGAACCTCCCCTCGAGTTCTCATGG
ACTCATCCTCCTCCTTTGCATTTCGAAAAGGGCCTGAAGGCCCAAAAAATCCTTTTTTGA
GTCAACCAGCCATAAAAATCGAAGAACAGGTCCCGGAAGCCGGTATACATGCTGTATACA
CTAAGAAATACAAGAATTGGAACCGATATACAAGGATATATAGCAATATACCCTAAGTGT
ACATGTTGTCTATTGGGACAGATTTGGGCCAAAAACCCACATTTTATTTTGGAGTTGTAT
TTTGTTACTTTGGGCCTAAGCCCCCTTTTACCTTAATTATTAGAGCAACTTTCACATATA
GCAAACATAAAAAACATATTTGTATGTTATAACTATAGTTTGCATAATTGCGCTCCATAG
CAAATTTTATTGTGGAGCTTTTGGTTTGTATAATTCGATAGATACATCCAATTTTATACA
ATTGTTCAGATTTGTATAAATTCATTTATACATTGTAATTTGTATAATAAGATCTGTATT
TGTATAATTATAAGTGTATAGGATGAAAATATATGTATTTGTATTTGTATATACACTTTT
CTCTCGCTTTATACAAACACAAACGCATTTTATACATTTTATATCGAAATGTATAAAATG
ACTAATTGTATACCGAAAATGGCTAATTGTATACCGAATCAGATGAAAAAAAAATGGGAT
GTTTGCTGCGAATTACAAATAAAATAAACTATGGCTATAACATTTAATTCGAATTAATAG
TTTACTATTTCATACAATTTTTCCTAATTATTATTAACTTGCTAGTCTAGGACATGTGAG
GATTGGGCCTAGAGCCCAATGAATAATCAGGATTGAGGCCCATTTCAAATTTTCAGCAAG
ATCTTTAGTTTAGGACAGGAAAAGTGGGCCAAAGGCCCAAAAAGCAAAACTAGGCCCAGA
TGGACAGAAACAAGACTTGGCCCCAAATTTCATTTTTTATTTTTATTGTTTTATATTTGT
TTAATTTTTTGACTATTTGCTATTAATTTAAGGTTCAAAATCTAATTCCCCAAAGGATAA
CCATTCCGAATTAATTTTCTAAAATTAAGTAAGCACTTATTTTACTCCTTGACTTTAGAA
TATTTACTTAAATAATATCCTTATAATATTTCCCTCTCCCCTAAAACAGATTTTAAGTCT
CATGTTTGTTTCCTCAATGTTTTCAAGTATGCTTATCTCATTGAAATAATTAGCCAAATC
TGAGTTATCGGATAACCGCAAGTTAGCGGATAGGTGCTTTCAAAACATTCCTTAAACATT
AATATGAACCCTGAACCCCTTTTATACTATTTTCAATTGATTCAATGTCTTAATCTTTTG
AAAAGAAAAAAAATAATTTTCTTAATTTTCCTTTAAATATTAAGTGGCGACTCTAAAACT
CGTTTCTTTTTAAATAAAACAACGTGAAGGAAGATATCTAGAAGAGCATTTGTATTATAG
CCGAATTAGTTGGACATTGCACTGCTAGAGATGCTAATCAATAAGGCTGAAATGTCACAT
GTCTAAATGTTCTTGACCAACTAGTTGAGTCTAGCACTAATTTCTTTTTATTTTTGCTAT
ATATATACACACACACTTAACGTGGATGTATAACAATATATATTTGATTTTAAAAGATAT
ATTATATACTAATTGACACAAGATACACGTAAGACGAACAAAATGCACATACGACACACG
AGATGTTCACTTGATACGCGCTAATATTATTTTTATCTAATATACTTGAGAAATTACTTT
AAGGATTAACTTTTGGCCACCAACTCTATTACGTGCATTTTCTGCGTCACTTGTGTATCT
CATGCGTTATATGCGTGCAATTCATGTGTTACATGTACATTCTGTACGTCACACGTATAT
TTCATGCATCACACGTATATCTAGTACAACTTATGTGTATCTCGTGCGTCCAATATGACT
TATTACTTCAATCAACATGAAATGAGTTTTTGAAGCAATTTTTAACATTCTTATACGCAC
ACTTCAATTAAATTTATTGAATCTAAAACATAAGTATATAGCAGCGATAAACATCAAGAA
GAGATTTGAAAACAAAAAATTAGAGAAACTATCACATTATTTAACACTAAGGCAAAAATA
GTTCTTTAATGAACGTCGCATATAAGCTAATTTCAAAGAAAATAATATGATCAAGAAGAC
TAAAATTATATAAAATTAATTTTACCGGTCTAAAATACTTAATAGCTAAAAAGTTGAAAC
CCATTGAAAGCAAGTAGAAAAAAATGAAATAAGGTCATCTCTTTTCATCTTAATTCATCA
ATAATAATGACTCATTTATGTCTAAACAAACAGTACTAGAGTAGAGCAAAACCAAAACTG
CATTAGCCTAAGACGGCTTAGTACCCAGGGCGTATTAAGTCCATTAGTAAAACCACAAAT
AAGCATGTCCAAGGTGCACGACCTAACGACATATCATTTTATTTGATATTTGAAATATGT
ATGTGTAGAAACCTAATTGTTACCTTTTTGGGAGGGGGGGGGATCGTAACCGTGTTTTAT
TTTGTAGGTATGACTCAATTTCTCAAGTTTGACATGGTCGTGAGTGCACCAGAAATGCTT
AAGTTGCGGTACTATGATCTCAACGAGCATCATAAAAGAGAACTCAACAAATATATATGG
GAATTAACTGAACTCATAGACATGGTTGGTTGGTCCGAATTGATTGAAGTCCTCACTGGC
TATTGGGACAACGAGAAAATGGTGTCGAAACAATGGAAATCACCCCGACAATCGAGAAAA
TTTGGGATGGTATAGAAACTGTAGGCACATGGCTAGAAAGAAGAGCAAGAGGACAGGAGA
ACATCCTAATCCCTAATAAGCCCACCATCGAGGACATTGTAAAATGCCTCGGTTTAAGAA
TGGAATATGCCCACTAAGTCAAGGGGTAAAGCATTGCTTTCAGGGATCTCTATGTCAGAT
TTGGGCATACGAGCTTTTATGTAAAGTTTAACCCAGAGTTCAAGACTTTCAGAGAATGGG
ACGAAACAAGACCCCTGGAGTTCACTATCACATTGTTTGGTATTACGGTGTTCCCCCAGG
GCCCGAGCCTCACTATAATACCCGGATAATCATGCTTACAGGCACTCTGTTCCATAGGCA
CGAAAACCAAGGGCAAGTTAATTATTATCCCATCGCACCTGTCATCATATCCGACATGTA
CCGTGCTCTGAGAAGGTGCAAGAACGGACAGAGTTACTTTCAAGATTGTAACCTCCTCCT
CCAATGGTGGATAATGAGTCACCTGTTAAAGGTACATGGGACCCAAAAGCTTCGTACCCT
CGATAAACACAACGATATTAAGCATTTTAACGAGATTTTATTCTGGGGAGACATCAATAG
GAGAACCAGAGTCGGATGGGCTTAGATTTTCTCTGAGTTAGGAGAGGACAATATCTAGTG
GATGTTTGACTGATTCATCTCAAAAGAGGTTGTAGTGCGAGGTGAAAAATAGATTGTACT
ACCTCTACCAGGCATTCGGGGTATCCTCCCGTATGCACCCATCCGGGTCCTGAGGTAGTT
TTGGAGAAACAAAACCTTACCTCCGAACGGAAATTACCATGTATATGTGTTTGACCACAG
GGATGATAGAGTCCCTAATGTTAAATAGATGTTGAGGGAATGAAAGAAAGCAGTGCGAAA
GGATGACAAAACCCTTGCCGTGGATCGATTTAATGTCGGGTACCTGGAAAATTACAAAGC
TTGGCTGAAAAAGGACGTGCAAGGCCTTTCCTTCCCAGTTCTACACATTTATCATAGCTT
GGAGGACAAAAATTTCAAGTCCCTCATAGAAATAATACAAGTTAGAAGCGAAGCCCCGGA
GATGCATGGGGAATTCCTCCGAAAGCAAGAGGAGGATAAATACACCATCGAGAGTTTAAC
CTAAGAATTAGAGAGCTTAAGAAGAAATCTGGGGAACTTAACTCATGGATGGAAGATCGG
AGAGGAGACATGCGGTTCGAGAATTGGGAAGAAAAAGGGCACTGATATGACGAATATTGG
CTAATGACTCAGTACAGTTTTCAGCAGGTCAGGGGACTAAACAAGAAGAGCAGATTAGAG
AATGGACCATCGGGGACCTTTTAGTGGACTTTGCCCCTGTGTGAGTTCTTCTTATGTATT
TGTCGGTTATTTTCCCCTGCGTGGGCTTGTTTTTATTGTATCTCAGTACTTCTTTCAAAT
GACCCCTGCGTGGGCCTTTTCTTTTGTATTTCTCATTTATTCCCAATTTTCCCCTATTTG
TTTTTGCTTTTTGAACCTTGTCTATATATGCAAAAAAAAATTGGGGTAATGAAACGGTTT
AATTCTACACATACATCTTTCAAATATGATAGGCTCTACCCTTGGCACAAAGGGTCCCCC
ACTTGTTTAGGATGTGCGATATCTGCTTGTGTGCTTCAACCATATATGTGATATTCTTGC
TTTGAATGAGGACATTTTAGTCCACCCCTTTCCAAAAAATTTCCGAAAATCTTCACAAGA
CACTATCTCAATGTTCGCCCAAAAAATTCTTCGAGTCTTGAGTTTCTCAGTCAAAACTAA
ATTTCACTACCAAATCCTAAAACATTACTCTATCATCTCAGGAAAGTTTGAATTGCCGCT
AAGATGGACATAAGCCATAATGATGAGGTTGAACTGACTGAGGAAGAATTGATGTTGAAA
CTGCACCGGATCAACCAGGAGATCCGAGAGGTCAAGGAAAGGACTATGAAAGTATACTTC
GCCACTGCAGTCACATTGGCCAAAAGCGCTGCAATAGAGATGGAGATTGCAGCCAAAAAG
ATAAGATTGGCTATGGTAGACGAAGAGATAACTAGGACACTGAAGAAGAAAAATGACACA
ACATTTGAGATTTAGAGGCTACGCGAAAAATACCCTTTCCTTAATGAAGAGGTTAATGTC
ACCATTCCCGAAGACATTAAACCTGAAGTTGCTGAAAGGAAACCCAAGGAAGAAGTTGGT
GACACGACTCCTTTCTTAGGACGATTGAAAGAAGGGGACAAAAAGATCACCCTCTAAGCA
TATTGTCAAAACCATAGTGTGGAGGCAGAACTCGTTTCATGTGCTCTCATTTACGAGACT
TTTGAGGCCTTAGGCATCCTGAATCCCCTCGAGGGGCTCACTTCCCAGGTTGAACCTGAA
GACGCACATAAGACATGTGCTTATCACAAAGACCAAAAAAGGCATACTTCAGATGAATGT
GTGGAGTTGAGGACTGCGATCCACGACCTGATCAACATCGAGAAAATTAGCTATATGTGG
GGTGCCCACACTATCCTTACTTGTGACCAACCAGAGCCTGGTATTCCGGTCACAGAGGTG
AACATTGGGCCTAAAGCCCAATAAAAAATCAGGATTGAGGCCCATTTCAAATTTTCAGCA
AGATCTTTAGTTGAGAACTGAAAAAGTGGGCCAAAGGCCCAAAAAATGAATTTAGGCCCA
AGTACTGCCCAGACAGACATAAACCAGACTTGGGCCCAAATTTCTTTCTTTATTTTTATT
GTGTTATATTTGTTTAATTTTTTATTATTTGCTATTAATTTTAAGGTTCCAAAATTAAAT
TCCCCAAAGGATAACCATTCCGAATTAATTTTTTAAAATTAAGTAAGCACTTATTTTTCT
ACTTGAGTTTAGAATATTTAGAATATTTTATTTAAATAATATCCTTATAATATTTCCCTC
TCCCCTAAAAAATGATTTTAAGTCTCATGTTGTTTGTTTCCTAATTTATTCAAGCATGCT
TATCTCTTTTAAATAATTAGTCAAAAATGTTAGTTACCAGATAACCGCAAGTTAATGGAT
ATTTTATGTGCTTTCAAAACCTTCCTAAAACATTAATATGAATCCCAAACCCCCTTTATA
TGATTTTCAGTTGATTTACCGTCTTAATCTTTTGAAAAAAATTATTTTTTTAATTTTTAT
TTAAAAATTAAGTGGTGACTCTAAAACCCGTTTCTTTTTAAATAAAACAACGTGAAGGAA
GATATCCACAAGAGCATTTGTATTATGTCCAAATTAGCTGGACAATGCACTTCAAGAAAT
GCTAATCAATAAGGTTGAAATGTCACACGTTCTGAATGTTCTTGACCAACTAGTTGAGTC
TACCACTATATATATATATATATATATATATATATACATACTTCACGTGGATGTATAACA
ATATATATATATCTGATTTTAAAAGATATATTATGTACTAATTGACATATGATACACGTA
AGATGAACAAAATGCACATACAACACACGAGATGTACATGTTATGCACGTTGATACTATT
TTTATCTAATATACTTGAGAAATTACTCTAAGGATTAACTTTTGGCCACCAACTCTATTA
TGTGCATTTTGTGCGTGACATCTGTATCTCGTGTGTTATATGCGTGCAATTCATATGTTA
CATGTGCATTCTATACGTCACACGTATATTTCATGCATCATATGTATATCTAATACAACA
TATGTGTATCTCGTGCGTCGAATATGACTTATAACTTCAATCAACACGATATGAGTTTTT
GAAGCAATTTTAAACATTCTTATACGCACACTATAATTAAATTTATCAAATCTAAAACAT
AAGTATATAGTGGTGATAAACATCAAGAAGAGATTTGAAAACAAAAAATTAGTGAAACTA
TCATATTATTTCACACTAAGGCAAGAAATGTTCTTTAATGAACTTCGAATATAAGCTAAT
TTGAAGGAAACAATATGATCAAGAAGACTAAAATTATATAAAATTAATTTTACCGGTCTA
AAATACTTGACAGCTAAAAAGTTGAAACCCATTGAAAAGAAGTAAAAAAAATGAAATAAG
GTCATCTCTTTTCATCTTAATTCATCAATAATAATTACTCATTTTTGTCTAAACAGACAG
TACTAACTGAAACTCCTTCCTAGTTCATGTATTTCTATCTTCCACCATATGAAATGAGAG
AAAATTTGCACTTCTTCAATGGCCTTCTAAGGGGAATGATCCATGTGGTCCTCCAACATG
GTCCCTTTTTTTGACTGAGTTGCAAAATTCAGGTGAACTTTCAGTTTTTCCTTGCATGTC
TTGCAATATAGTTGGACATGTGCCTCATTTTTTTTGGAAATTTTAATTTCTCATTGTTTT
AAAGCTGTCATATAGTGTTTAAACAGTAATATACCAAAACACATTGCGGTTCGAAGCTTC
AAATTTTGTGGTAGAGTAATTAAGATAGTTCTAGAATGACTGGTTCAATTGACGTATATA
TAGTTGGTACTATGCATTAACTTTTGTTGTAATGGCTTCAAGACAATGATTTCAGTGGAT
GAATTCTTGATACAATTGGTGATCTGAATTCCTTGAAGAATCTTAGTTTAAATTAAAATC
AACTCATTGGTTTGATTCCAGAAGGATTGGTAAATCTAAACTTTACTATGTTAGACTTGA
GCGATAATATGCTAATAAATCTTATCCTAAAGTTTAGAGTTGCTAGGTAATGCTATATAT
TCCTCAATTTCTTTCAATTAATTCAACTCCCCGCGGTATTCCTTGTCAAGTTAACACACT
ATTAGATCGTCTTGGTGGTTGGAATTATACGGTCAAACTTGCTTTGGAATAGTCCGATAA
TGATCTATGTACATGTCCTTGGCATAAGGAATCAGTTGCAACCCTAAAGGTCATGTTATA
GTAGTAGTAGTTAATCTACAAAGCAAGAACTTGATGAAGCTCACTCAAAAGGAAATAGTT
TGCACGGTCCAGTTCCAACAAACATACTAGAGCTCTAATTTTTGAGATTGTTGAACTTAA
GTGGGAACAATTTTGATCCACCGTTGCCAAAATTCAAGGATAGTGTGAAAGTCATTACAA
ATGTATATGCTCGTCTTGTTGGTAAAGTAAATGTGGCGGCTACCAAAATGATCATTATAG
TTGTGAGTGTAGTTTTTGTGGTCTTAGTCTTTGCCAATTTTTTATTTTTCAAGAGTAGGA
AAACGCGAGAAGACTCAATTACTACTGTCTTAGAAGAAGATCCCAAGATGTGCACTACAA
ATAGTGGAAACCTTGTCAATTCAACCCAAGATCTTCGAAGGCTAACCAATAATTTTGCAT
CTGAGAATGAGCTTGATCATGATGGCTTTGGAGTTGTTTATAAAGGTGTTACTAAAGATG
AAATTCAATTTGCACTGAAGAGAATAGAATAAACGATTATCAATTACAAGGCAATTTATT
GATATCAGGCAGAAATAGATATGCTTTTCAAGGTTTGACATCACCATTGATTAGTTTCAC
TCTTAGGTTACTCCATTGAAGGAAATAAGAGGATTTTGATATACGAATTTATCCCAAAGG
GAACTGTTATTCTCAGTTTTGATGATTTGACAAGCAAAAGGATCTTGTAATAAGACTTGA
TCCCTTGTGCCAATTCGTGGAAATTGCCAGTTGGAAATAGTACAAAAAGTTGGTGAGGTT
GGTGCACGACTTCCAAGCCTGCCAGAATCTTCGACCAATAGCATGGCTTCCTTAGTTGTG
TCTATTAGATAAAAGCCTTTAATCAATAGACACATTCTTAGCTTTTGCATTCCTGAAATT
CTGAAGAACACAAGAAAAAACTACTTCTATCAAGAAGTATTATCCTCAAGAACAACAGGG
ACATGATAGAGTTGCAAGATGTCTAGTTGTCTTAGGATTATCTCTTCCGTGCTTATATTG
TAAATCTATTCCTAGTCTATAAAGGAATTAGATCGTTGTTCAGTTCGTCTGAAAGTCTAA
ATCAGTTGATGTTAACTGATTTAGTGGGCAGTGTTGTATCTGCTTAGTTAAAGTCTAAGT
TGTCTAGGGAGAGATGACTTAGTGGGCAGTGTGGTATCTGCTCAGGCTGAGTAAGTAATA
GGAATATTACTTAGTGTTAGGATTAAGAGTTTAATCTCTTGGTGATTGTAATCTGTGTTT
CACTGTTGCTTGAGAAGATTAGTGAAAACAATTGAAAATCCTGTGTGACAGATCATGGTT
TTACTCCATTGAGCAAGGAGGTTTCCCCGTAAAATCATTATGCCTGATTTACATTGTGCT
ATTTATTTTCGCACGATTTACTCCAGTTATTGTTCTTGCTGTGTCAAGGGACTTGGTCCA
TTGACTGATAGTGGACACATATATTCCATCAGGAACTTTGAGTAGACATTTTTTTTCTCT
GGGAAGCCTGAACTTAGAGCCTTCATTATAGATAAAGAGAATTTGTATTATGGTTGAATT
AGTTGGACACACAACTATTTACGTGAAGGAAGATATCCACAAGAGCATTTGTATTATGAC
TGAATTAGTTGGACATTACACTGTCAGAGATCCTAATCAATAAACCTGAAATGTCATACG
TTGGACTTGGACAGTACTCACTCCAATGCCTTGCAATTGATAATCACAAATTCTATTCTC
TTCACTACAATTTGAATTCCATCTTCAGTTACACCTTTGTAAGCACCTCCAAATTCACCA
CGACCAAGATGATTCTCTGGTGTAAAATTATTGGTTACTCTCGAAAGATCTTGGGTTGAA
ATGACAAAGTTTCCACTACATGTGTTACAAGTGCATTTCTTGCGTCACACGCGTATCTCG
TGCATTACATGTGTACATTATGTGTGTTACACGTGCATTATGCGCGTCACATGTATATCT
CACGCATTACACGTGAATTTTGTGCATCATATGTGTATCTCATGTGTTACATGCATGGAA
TTCACGTGTTACATGTGCATTCTGTGCGTCACACATGCATTATGTGCATCACATGTGTAT
CTCATGCATTACACGTGAATTTTGTGCATCATATGTGTATCTCATGTGTGGAATTCATGT
GTTACATGTGCATTATGTGTGTCACACGTGTATCTCGTACATCACACGTATATCTAGTGC
ACCACATGTGTATCTCTCGTACGTCTAATATGTCTTATTACTTCAATCAACACGAATATG
AGAATTTAGGTGTTGATTATATCAGAAAGTTTGTAGTCTACGATTCTGATCAAACGTACT
CTACGCATAGCAAAGCCTACAAAATAGCTGGTATTTTCCCATGCAATAGTCGTGTGGTAC
CAACTTCTATTGAAAGCGATTTCGCTTTATCTCCTGTAGTCCTACGTGGAATTATTGAAG
TTGATGTTGCTGCTGGAGTGGTCCCACTTTTCCTCTATGCTACTGTTGGCACCACTTCCA
CAACAACAGTTGATCCTCTCAGCCAGCTGACTGAATTCAACATTTGGCTACACGTGGATG
CTGCTTATGGAGGTAGCACGTGTATATGTCCAGAGTTTAGACAATATCTCGATGGAATTT
AACGAGCGAACTTGTTAAGCCTAAGCCCATATAAATGACTACTAAGTTACTTAGATTGTT
GTTGCATATGGGTGAAAGAACCAAGTATGTTAATCAAGGCATTGCGCACCAATCCCGAGT
AATAAACGATCCGAATACGACTCGATTGTTGATTACAAAGACTGGCAAATCGTTACGGGA
CGAAAGTTCAAGTCTCTCCAATTATGGTTCGTCATGCGTAGTTATGGTGTAGCCAATCTT
CAAAGCCACATTAGGTCTGATTTTCGTATGGCTAAAAAATTCGAAGGGTTCATTAGGTCT
GATTCGAGGTTTGATGTTGTCGTGCCACGACGTTTTTCACTTGTGTGCTTCTGGTTTAAC
CTGAACAAGGAACATGAACCGGGGTAAACCAAGTTTTTAAACAAGAAATTGCTTGATAGT
GTAAATTTGACGGGTCGAATTTACATGACACACACAATAGTGGGTGGAATATACATGTCA
AGGTTTGCATTAGGTGCTACGTTCACAGAGGACAGACATGTAATTTCAGCTTGGAAGTTG
ATTAAGGAGTCAGCCAAGGCTTTGCTGAAAAAAAGTGTGTTTTAAAAAAAATGGAAGAAG
AAGAAGAGTAAAGAGAGAGATAAAATAAATGTTTGGATTTTGTGTTAATTTATGTATAGG
CATTTGTGATTGTTTTGTAAACTTGTTCACAAGTAGATACTTAAACTTATACAAAGTTGA
AAAAAATACACATCTAGAAGAATGTTTTATGATTTGAGGTGAAGCTCTGGTGTGCCATAT
ATTACGCAGTAATCCATCTCTCGAGCAACTTATTTCCTTGTTCAATGGAGTATGTAACCC
AAGAGTGAAACTAAACCTTGGAAACCACATATATTTCTGCTTGGAATTCATCCAATAATG
TCTTGTAGTTGATAATCACATATTCTATTCTCTTCACTACAATTTAAATTTCATCTTCAG
TTACACCATTGTAAAAACCTTCAAAGCCACCACGACCAAGCTCATTAATTCTCCGGTGCA
AAGTTATTGGTTACTCTCCCACGAAGATCTTGGGTTGAAATGACTAGGTTTCCACTGCAT
GCGTTACAAGTGCATGCATATCTTGTGTCACACGTGTATGTATCTCATATGTTACATGCG
TGCATTTTATGAGTTACACAAGCATTACATTACACGTGCATTTTGTGCGTCACATGTCTA
TCTCGTGTGTCATATGCGTTCAATTCATGTGTTACATGTGCATCACACGTGTATCTCGTG
CATCAATCAACATGATATAAGTTTTTAAATCAATTTTAAACATTATTATCTTATACACAC
TCTTCAATTAATTTTTTTAATTTGAAACATATATAGCAGCGATAAACATTAAGAATAGAT
TTGAAAAAACAAAAATCAGAGATACTATCCCAATATTTCACACTAAGGAAAGAATAGTAA
GAACTTTGAATATAAGCTAATTTCGAAGAAACAATATATAATCTTTCAAAGAAACAATAT
ATGATCAAGAAGACTAAAATTATATAAAATTAATTTTAACGGTCTAAAATACTTGACAGC
TAAAAGTTGAAACCCATTAAAAGGTAGTAGAAAAAATGAAATAAGGTCATCTCTTTACTA
TATTACAAGAGTGAGGGTATCAACATGTGTGCTTTAGGTCATAAATTTATTTTATTGAGG
GCAGTTTTGTCACTACAACTAATAGTCCTATTCTCAATATTATTCCACGTGGTTTTGGTT
GCCATCTCAATGTTACAGATGGCTTTCATGCCAAATTCCTCATTCCTATATTATGTTCAT
CCTTTGTCTTCTCTCTTTGCTTACCCAAAAACTACACTTTTGCCTTTTTATATATAAATT
GATTGAATATTATTCCCAAAAGAAATAATATTATGTATGAAGACGATTAATTAGTACAAG
TAGAAGAAGGAGATGAACAAAAAAAATGCAATTTTGGGAATTTCTAATGAATTGGAAGTG
CTGGAATTTTAATTAGGGAATGATGTGAACATTTCAAAAAGTAGATTCTTAAATTCAAAT
GGTGCTTCTTAACCGTCTGTGTTATTATTACTATTATCAATTGAACCTTGCATTTTCCAT
TGCTAAATAGCTTAACAAATTTGAAATTTCCAGGTATACAGTTTTTTTTCCAATTCAATT
AATTGTTTTCTTCTTAGATAGTGGACTACGAAAGTCACTTGTGAGCAATAGTCATTGTTA
GGGAAGTCGTGGGGTTATTATTTTTATACTACCTTTTAGTTATGAGTATTCTGTAATTAG
ATCATATTTCGATGCTAATTTAATTTGGCATGAAGTTTAAAAAGAAAGACTTTTATTTGA
AATTTATAATTTAAATTAAGTGATAGATATTTGTGTCTTATAAACTATAATGAGTATTTT
AAAATTGAATTATTATTAAATATATAAATATGTCCTTTTTTAAAAATTAACTTAAAAAGA
AAAATAAATCGTATAAATTTAGAGACACTATAAATATATTTTTGTAGTCCTTAATTATTA
TAACTACTAGAAGTTCATGATCATGGAAAGTTTTGGTTGCTTTACATGTTCCTGTGATTT
GAAGAGAGAGTTGAGGGGATGAGCAACACTATATATATTTTAGTAGTCCTTAATTATCAA
AAATAGCCTAATTACTCTTCATAGCTATAGTTTGATAATTACAATTCGTCCCTACATGTT
AATGGGAGGAGAGAGGTGAGCGAGACTGGGAGAGAGAGGAGAGAGAAGAGCGAGAGAGGG
CAAAGAGTGGGAGAGAGGTAAATCATATATTTATATCGGTTAGATAATTGTATATTATAC
ATATGTATTTGTATATATGGCAAGCGAGATTGGGAGAGAGAGAAAAGAGGCGAGCGAGTT
TGGGAGAGGAAGGAGAGAGGCTAGCGAGAGAGGGCAGAGAGTGGAAGAGAGGTGAATTGT
ATATGTATATCAGTTATATAATTATATATTATACATATGCATTTCTATATATGGCAAGCG
AGATTGGAAGAGGGAGGAGAGAGGTGAGCGAGATTGGGAGAGGGAGAAGAAAGGCGAGCG
AAAGAGGGCAGAGAATGGGAGAGAGGTGAATTGTATATGTATATCAGTTAGATAATTGCA
TATTATACATATGTATTTGTATATTCTGGCGAATTATACATATACAAACGTGGTTAATAT
ATAAACTCGAAGTCAGCCCACGTAATTAATGTATAATGTTAATCGCGAGTGATAATTATA
GCAAACTATAGCTATGATGAGTAATTAAGTAGTATAAGTTTGCTTAACCACATAATTTTC
CCTTATTTTTATACTACCTTTTAGTTATGAGTATTCTTTAATTAGATCATATTTCGATGC
TAATTTAATTTAGCCTGAAGTTTGAAAAGAAGGACTTTTATTTGAAATTTATAATTTAAA
TTAAGTGACATATATTTGTGTCTTATAAACTATAATGAGTATTTTAAAATTAAATTATTA
TTAAATATATAAATATGTCCTTTTTTTAAAATTAACTTAAAAAGAAAAGTAATTCGTATA
AATTTAGAGACACTATATATATTTTAGTAGTCCTTTATTATTATAACAACTATAAGTTCA
TGATCATGGAAAGTTTTGGTTGCTTTACATGTTCCTGTGATTTGAAGAGAGAGTTGAGGG
GATGAAATGCAAAGACATTTTCTTTTATTTGTGTGTTAATTTAGTGTATAAATTATTTAT
AAAATACCGGCCAACAATGTCAGTACTGTAGCTAGCTTGAGTTGAAAATTTGGTTACCTT
ATTCTTGGTGTCATTTTCCATTCCCACACAATATTGTGCATTGTTAATATTCACTTGTCT
TAATTTATGCGATGTATAAATAATTTACTGTAAATAAATATTTACCCAAAATGTTTTAGT
TATCCAGATCATAAGTAACTGTTTCTTTCAAATTGAAATTTAAGAAATGATATCTAGATA
AATATTGGGCCCGTTCGTGCACGGGCATCATTTGTCTAGTTTCATCTTAATTCATCAGTA
ATAATGACTCATTTTTGTCTAAATAGACAGTACTAACTCAAACTCCTTTCTAGTTCATGT
ATTTTTATCTTGCACCATATGAAATGAGAGAGAAAAAATTTCACTTCTTCAATGGCCTTC
TAAGGGAATGATCCATGTGGTCCTCCAGCATGGGGGCATTTTCTGTATAAAATTCAGCCG
AGCTTACAATTTTTTCTTGCATGTCTTGCAATATAGTTGGACACGTGCCTCATTTTTTGG
TAAATTCTAATTTCTCACTATTTTAAAGCTGTCAAATACTGTTTAAGCAGGAATATACCA
AAAAAAATTGTGGTTCAGAGCTTCAAATTTTGTGGTTGAGTAATTCAGATAAACCTAGAA
TGACTGGTTCAATCGACGTATATATAGTTGGTATTATGCATCAGCTTATGTTGTAATGGC
TCCAAGACAATGATTTTAGTGGACAAATTCTTGATACAATTGGTGATTTGAATTTCCTTG
AAGGATCTTAGTTTAAATGAAAATCAACTCATTGTTTTGATTCCACAAGGATTGGTGAAT
CTAAACTTGACTATGTTAAACTTGAGCGATAATATGCTAATAAGTCTTATCCCAAAGTTT
AAAGTTGCTAATTCTATACATTCCTCAATTTCTTTCAGTTAATTCAACTCCTTGCGGTAT
TCCTTGTGCTCGTCAAGTTAACACACTATTAGATCGTCTTGGTGGTTGGAATTATACGGT
CAAACTTGCTTTCGAATAGTCCGATAATGATCTATGTACATGTCCTTGGAATAAGGTGTA
AGTTTTGGGTCATGGATCACCCATTTGGATCGATTCGACCTAATCTGTTTTGCCTTATCC
AATTTAATTAATTGATTAATTAATTATTTGGATAATCCTTATAAAAGGATAAGGGAGAAC
AGTTAACCTCCCCTTAAAAGACTCCTAGTGGGAGTCACATTAGGGTGAACGTGAAAAGAG
AAGACAAAAAGAACAAAAAAAAAACAGCAAACAATATCACTCTTAGATCAAAGACATCCA
ACAAAAGGACATTTAGTTTGTGAATCAAACTTTGATTCCTAGTGATTCAAAGAGGGACTT
GAGTGCAATCCTGTCAAAGTAGTTAAATCAACGACTTCCGCTGCAAGTTACAAGGTACAC
ATCTTATCGTTCTTTTGATCTATATATCTTACATTGGTATCAGAGTCATCGTTAATTATC
TCATAATTCGCTACTTCCATGTACATTAACTATATTATTGATAAGAAATAAATTGTAATT
TTTTTCTTAAAAATCAGTGAATAGATAAATAATTGGAATATGTTAAGTTTTTTTTTAAGA
CTATTTGAATGTGGATTAATTATATGGTAAATAGGATTCAAAATCCTATTTGATTCTGAC
TCATATTGTAGATAGGATTCCTTGTCCTACAAAGAAAGAAATTATGTAATTTCTTTTGAA
AAACTGCTTCTATTTGCAGTAGTCTGAAAATTGGTTGTACAATAATTTTGGCCGAATCTT
ACTTTATCATGATCTGCTCGTTTGTAGCTTTCCGAAAATATATTATTATAAAAAATGGAT
ATAAAATGAGTGAGATATGAATTTTTGAAAGTTGGCTTTTTTTTACTGTTTTCTGGAAAG
ACTGCTTCTGTTTGTAGCGATCTGGAAATTCAGTGTACAGTTTTTTGGTTCGAAACATAA
TTTTTCGTGATCTACTCGTTCGTAGCTTTTCGAAAATATATTATTATAGAAAAACAAATT
TAAAATGAGTGAGATATGAATTTTTGAAGTTGGGCTGAAAAAAAAACGTTTTTTAAAAAA
AAAAATAATTTGAGAAAGTTTTGTGTTCTTTTAGGATTATTCTTTTTCAAAAAGAAGATG
TGTCCTTTTTAGGATTTTATTGGTCTTGTTTATTCGTTTAGTCTTTACGTTCCTTAAATA
GTTTTTTTTGTGTCTTCTACAAATGAAAGTGACATATGTTGTCACATTGAATGGTTCAGT
CATTCTTATTGTTTCCTTGTTCCTATTTCAGACATGGCTGAACAGGAACAAATTCGAGTT
ATTCCAAGTGGGAATTCTCGAAGAGCAAAGGACAATGTAGAAGAGCACATCGCTGTAGGA
CAAGTTTTCGGGGGAGAGAAAACATACGGATTGGTGTTCCAAGGGCGACACATAATCTGT
TAAGAAATCAAAGGGCCATTCAAAGAAAAAAAGAAAAAGATCTAAAAGAGTTTATGTCTT
TGAAGATGGATCATCTTGACTCTTTATTGGACTTCCTCGGACCCTTTGTCATGAAATTTG
AAGAGGTTAATAAAAGTGTCATTCAAGTTACAGAGAGGAAAGCATACAATTTTTGTTCCT
TACTAGAATACTAGAAGAATGAACTGAATGAAACTTGTATCAATATTGGGGATAATGAAC
CATTATGGGTGTATACGATAAATATAGGAGTTAAGTGGGTAAAACTTCACAACATAATCA
TAGTTTAGTATGAAATTTTGTTGTTTATTCATTACAAACTATGTGATGAACATCCTTGAT
TATGCTTTAATGTGATTTTTGAGTTTTATCCTCTTTTTTTTTTTTGAATAAGTGGATTAT
TATTCTATTGCACATTGTCATATGTTGTTTGATTATTAGACATGCAAATCTGTGTGATTA
TAATCTAAAATATATTAGTGTACACATTAAGAAATTAGTTTCAAATTTTGGTTACATATT
TAATTCGTAGATGATGATTGGATGCTTACGTGTCTTTTCGATTTTACATTTAAATATGAA
ACCTTTAGGAGAATTGATTTGCTTGAATGTGTATTTCACATGCATAAATGATTAAAAATT
CTTTCTTGATTATATCTCAAAACAGACAGGGCATTAAAAAGTATCATTGCTGACTTAAAC
AAAGGTGAAAAACTTAACGGTGGCAATCACAACATCTGGAGTCGTAAAATATGGTATGTA
CTAGAAGAGCAAAATACTTTGAAAGGTATAAATCATGTTTTGAATCAACTAGAAGAGGGT
AATTATGCACAACACATAAGAAATCTTGAAACTTACAAAGCTTGGAAAAAAAGCTAATTC
CACTGCACGTGGAATAATAGTTAGTTATGTGGTTGATGACCTCATACATGAATGTGAGGA
ATTCCCAACTACTCATGCTATGTGGGCACATCTGCAAGGAACTTATGGGGGTACGTCTGT
AACCCGCCTCCGACAATTGACTATCAAATTTGACACTTACAAAAAATGTCATGATCAAAA
TATCAAACAACACCTTAGGGTGATTTCAAACATGATAGCTCAACTCAAGAGTGTTGGTCA
TGTTCTTTCAAATGAGCAACAAGTTCAGGTAGTGATTCAGTGTCTTCCCAATAATTGGGA
ACATTTGAAGATTAACTTGACCCATAATGGCAGTATCAAAACGTTTTCTGATGTTGCACG
TCATATTGAACTTGAAAATGAGTGCCTCGGTGCTACTAAAGATGCTTCTAATGCCTTTGT
GGCAGAGTCAAGTGGTACAAAATCTTCAGGCTTCAAGCGTAAGAAAAATTGGAAATGGAA
TGGGAAAGACAAAGAGACTGGAGAAGGACCCTCTAAGAAAAAGAAGAAGCCAAATTCCAA
GAAAGGAAACGGTTTTTCAAGAACAGAGACAAGAGTAAAATGAAGTGGTACAATTGCCAA
AAATTGGGGCATTTTGCTTGTGAATGTACCGAGCCCAAAAAGGTAGCATTTCTAAACGCA
TCTCTAAGTGCAACATGTGTTTCTAGCACTTCTTTACTAACTGAATCTTATCCTATGTGG
ATTGTAGATTAAGGATCCACCGACCACGTGAGTCGAGATCGAGAAGCATTTGTGGAGTTT
CATCGAGTTTCATCTAAATCAAGGTGGACCTACATGAGAAATAATGCGAAACTAGAAGTC
AAAGGGAAAGGCACTTGCAAAGTAGACTTGTGTGGTGGCCATTCTTTGATGAAACTTAGT
ATCTGTGTTTGTTCTTTTAGACGTTGGTTTTGATTTGTTTTTTAGTCGGAATGGTGTTAG
AATAACTCTAGATAATGTTTATATGGTTTTGGACTTCGTTATGACTGTTTTATCGTATTA
GATTGTCATCCTTCAACGTATGACTATTATGTTGACCGTTGTGTAATGGCATGTTATTCA
AGTAACAATGATATTGATGTTATTACATGGCATGCAAGATTAGGTCACATAGGGAAAGAT
CGAATGAATAGGTTGGCAAAAGGACATTTAGGATCTTTCAGCAAAATTGATATGCCAACT
TGTGAAAATTGTCTTGCTGGAAAGATTACGCGTAAACTATTTGGGAAGGCTAAAAGAGCT
GAGTTTCCGCTTTAATTAATTAATTTTGATATTTGTGGTCCAATCAACGTGAAGGCAAGG
TATGGTGCTACATACTTTGTTACATTTATTGATGATTTCACGAGCTTTGGTTATGTTTAT
TTGATTTCTCATAAATCTGAAGCACTTGAGTGATTTAAAAGATATATGAATGAAGTTGAA
AATCAATTAGATAAAAGCATAAAGGCTTTAAGAACTAACTGAGGACGTGAATATTTGTCA
AAACAATTTGAAGAATTATGTGTTGAAAAAGGGTATTATCAGACAATTAACTACTCCTTA
TACACCTCAACAAAATGGTGTGGCTGAAAGAAGGACTAAAACATTATTGGACATGACAAG
ATCAGTGATGGCGCAGGCAAATTTGTCTATCTCTTTCTGGGGAGATGCATTATTGACTGC
GGCTCACATATTGAACAAAGTGCCTTCAAAATCAGTTTCTTCCACTCTTTATGAACTTTG
GACTGGTCACAAAACAAACCTGAATGATCTACGATCGTGGGGTTGTGCAACATTTATTTA
AAGATCGCTTTGGTGAGTTTGGTAAACTAAGTCCAAAAGGAAAGAAATGTATCTTTATAA
GGTACTCTGAACGCTCCAAAGGGTATGTGTTCATCGATGAATTGGAGGATGGAAATATTA
CTGAAATTGTATCACGAGATGTCAGAGTTTTGGAAAATGATTTTCCCAAAAAGGGTGAAA
TAGATGAAGTTGAGCCTCTCTACGAAATGTTGAATTCAGAAGATCAGGTAATGTTGTCAA
GACATATTTGATAATTCAATGGATCATGAAATGATTTCTGGTCCAAGTGGGAGTTATGAA
TCCCAAAATACTATAGAGGAATCTGAACTTCAAATACGTAAGAGTACAATAAAAGGTGTA
CCTAAATGATCTTATGAGATTGAGGATTATGTTTTCTTGGTATCTCCAACAGAATTGGAT
GAACCTAATTCTGTAACTGAGGCCATATCGAGCCCTAAAAGAGATGAATGGTTAAAAGTG
ATGAAAGAGGAATTAGAGTTCATGAAAACCAATAAAGTTTGGGATCTAGTTGACCTTCCT
AAGGAACATAAAGCTATTGGGAATAAATGGATTCTCAAAGTTAAACGCAAATTGGATGGG
TCGAAAGAAAGACACAAAGCAAGATTGGTGGCAAAAGGTTTTACATAAGAAGTTGGAATA
GACTATGAGAAACTTTTTCACCAGTTGTGAAGTTTACCTCCATACGATTAATTTTAGCTA
TTTTTGCACGTTTAGATCTAGAATTACACCAAATGGATGTGAAGACCGCTTTTCTCAATA
GAGAATTAAATGCGGAAATCTATATGGAACAACTAGTAGGTTTCGCTGTTAAAGGTCAAG
AAAAGAAAGTTTATAAATTGAAAAGATCAATTTATAACCTAAAGAAATCTTCAAGGCAAT
GGTACTTGAGATTACATAAGGAGGAGATGTCATTTGATTTCACCATGATCGATGAAGACC
ATTGCATCTATGTGAAAAAGTCCAATGAAAATTTTGTAATTCTTTCTCTTTACGTAGATG
ATATTTTATTAGCTGGAAATAATTTGGAGTATGTGAAAACTATCAAGTCATGGCTTTCAA
AATCATTTGATATGAAAGATATGGGTAAAGTAGACTATATATTGGGTGTTAAGATCCAAA
GAAATCATTCTAAGAAATTTTTGAGTTTATCTCAAGAAACTTATATAAAGAAAATATTGG
AACGTTTTCGAACGAATAGTTGCAAATCCATGTGTCACGCCCCGAGCTACCCCCGAGACG
CGGACACGGGACCTAGGACCACAAGTGATCCCAAGCTAACCCTGCTGGCATGATCATGAG
CATACTAAATATAATCTGAATAATAGAAACTATGCGGAAGCTAAATCATAAATAAGATGA
AAAGATAGGGAATACCCATATACTATAACTGAGATAAATGAAAACTGATGAGTTTAATAC
AAGGAAGATATTAACTCAATACTAAGCTGAATCTATCTATGTCTGAAATAAGCCTCTAAA
CTGACTAGAAATATTGGGACATGCCCCAACTAGATCTAGCAAAACTGAAACTAAAGACTA
AAAGCGATAAAGATAAACATATCACTAGTCCTCGAAAAATGAGGACTCACCACTGATGCT
GCTGAACTGAAGATCGGGAATCGATCTAAGCGTGATCTGGATACTGAGAACCTGAACCTA
CATCACGAGAAGATGTAGCGCACGTATGCGTCAGTACTTGAAAGGTACTGAGCATGCAGG
ATAGAGTATAGCTGAAAAAACATATAACTGAACAAAGAAATAAAGCAATGAAATAATCTG
AACATGATATAGATACTGAAAATACTGAATATTGAGCTAACTGATGCAATGACCAAATTT
ATAACATGCTGAGACTGAATACTGACTGTACTGAAATATGGTCAATGCAATAGAGTCTGA
CTGAACTGTGGGAGCTACTAATAACCGACATAAAACTACATGAGCTAAATGTGGAGTCCG
ATGTATACGCCCCATCGAGAGGACCCAATATACCCGGCCAAAGGTATAGAGGCATGACTG
GCGTGATCACTAAACTGATGTTGCCCACAGAGGGGACTTACACCTACGTGGCTCGTAGTT
CTGGGACTATATGGGTACACTGAAACCCTAGTCCAACTCGGTATTATGCTACTCCCAATA
GATTAAGTGGTTAACACAATATTACTGAGTTTGTGTAAATACTGGATAGCTCGAAACTGA
ACATGCAAACTGAGAATGCAACAATTAATCTGAAAATGATGCATTCATAAACTGAGGCAT
GTATAACTGAATACTGAAATATCTGACCTAGCATGTGTAATTCAAGAACTAAAGAAATAC
ATAGCTAGGGTTCTGGAATTCATGCAATAAACTGAGAAATAACATGATAGTCTGATTTGG
AACATTTAAATAACTAATTCATAATGATCTGTTGAAATTCTAGAAACCCTAGGTCTGTTC
ATAATCATGGAATCAAGAATCTGACTGAATTCTAGGGACCAAATGGGCGAAAAGAACCCA
CTAGTGAAATCCCACATACCTGGTGACGAATTTCACGGAGTAATCCTTTGATTTCTGGGC
TGGAACTGAAGAAAACTTGCTGCGTTCTTGAACTAGGGTTCTTGGCCTTTTTCTCCTCTC
TTGATTCTAATTTTCTAAGATTTTGATTAATGAATTGACTTGGATAAGTTCTAGTTATGT
TTCTAGGCCTAAACTGATTAAAACCTCATGATTTAGGGTTTAAACGACGTATCTTAAGGG
TTAAACGAAATAGGAAAAGACCAAAAGACCCCTGAATTAACTGCTGTCGGAGTGATCAAC
GGATTGGACTACGGGCCGTAGGTCAATCGACGGTCCGTCAATTGGGTCCGTAGGTCGACT
CTGCCCGACAGGGCTTCACTAAAACGAGCATAACTTTTTACTCGGGGGTAGGAATTAAGC
AAACTCAGTGGCGTTGGTAAGATAATTCAATTATCTATCATATCATAGGTCATGGGACAC
ACAATTCCTTTTGTGCTAAAAGTTATGACCATCTGAAGTTGACCCATCAATAATTTTCAG
CTAACTGGTTGTTGACCCTAACTTACGGTCAGACCTACGGATCGTGGATCGATTGACGGT
CCGTGCTGGTCGACTGTAGTTTGTGTCAGAGGCTGGGTAAAGGAGGTCTCAATCCACGGA
CACAGACCACGGACCGTGGTTTGATCTACGGACCGTAGGTCTGTCTGTGAGTCGGGACTC
AGCCAATTTTCTGAGCTGGTTTGGGGAGGGGTTGCAGTGGTGAACCACGGACCACCAGCA
CGGGCCGTGTTCTGACCTACGGTCCGTGGATGGCAACCGTGGGTTGCACCTGCAACTTCT
CAAAATCTACATTTTTGGTCTATTTCAGATACGGGGTGTTACATTATCTCCCCCTTGGGA
ACATTCGTCCTCGAATGAAGACTAAACTAGCTGAAATGGAGGGAGAGGGATGCAATCCCT
ACCACTAAACACTGATAACTGAATTTCTGACTGAACTGAGTTCCAAGGACATGCAAATAC
GCTGAAAATGCAAGTACAAACTGGAGGAACATGATTTTAAGACTGAATTTATGCATGAAT
GACTGAAAAACTGATGAGGAACTATTACCTCAAGCTGGAATGGAATCGGAAGGAAAGAGG
TGAGGATACTTGGACTTCATGGCTGCTTCTGCTTCCCAAGTAGCTCCCTCTACGGACTGA
CTCCTCCACAAAACCTTGACTGAAGCGACTTCTTTGTTTCTTAACCTTCTAACCTGACGA
TCGAGAATCTCAATTGGTAAATCCTCATAAGAAAGGCTATCTTTAACGGCCTCACTCTCT
AATGGCACTATGGATGCTGGATCACCCATACACTTCTTCAAAAGAGAAATGTGAAAGACT
GGATGCACTACTGCTAAGTCTGTTGGCAACTCTAACTCATACGCCACTTTACCAATCCTT
TTCAAGATTCGATAAGGGCCTACATATATGGGACTGAGCTTCCCTTTCTTGCCAAATCTC
ATCACCCTCTTCATAGGTGACACTTTCAGGAAAACCCAATCATCAACTTGGAACTCTAGT
TCCCTTCTTCTCACATCTGCATAAGATTTCTGGCGACTCTGGGCAGTCTTAAGTCTATCT
CTAATGAGTTGCACTTTCTCAATAGCATTAAGGACCGAATTTGGTCCTATCAAGGCTGCT
TCACCTACTTCAAACCAACCAACTGGATATCTACATCTACGCCCATACTATGCCTCAAAA
GGGGCCATCTGAATGCTGGAATGGTAACTATTATTGCAGGCGAACTCAATAAGAGGAAGG
TGATCATCCCAACTACCCTTGAAGTCGATCACACAAGCTCTCAACATGTCCTCCAGGGTC
TGAATGGTACGCTCTGCCTGACCATCCGTCTGAGGATGAAATACTGTGCTAAGATTAACC
TGAGTACCAAGACCTTTCTGAAATGACTTCCAGAAATGAGAGGTAAATTGAGGACCTCTA
TCTGAGATGATAGACAAAGGAACCCTATGCAACCTCACAATCTCATTAATGTAAAGCTTG
GCGTAATCCTCCGCCGAATCTGTAGTCTTGACCGCTAAACGTGATAAAACTTAGTAACCC
TATCAACAATCACCCAAATGGAGTCATGCTGTTTGCGAGTACGAGGTAAACCTGTGATGA
AGTCCATATTGATCACTTCCCACTTCCAAGTAGGAATGTCAATCTCTTGAGTCATACCTC
CTGGTTTTTTATGTTCTACCTTGACTTGCTGGCAATTGGGCACTTAGCCACAAAATCTAC
TATATCTCTTTTAATACTATTCCACCAATAGACTTCTCGCAGATCGCGGTACATCTTAGT
GGCGCCTGGATGGATAGAATATCTGGAGTTTTGGGCCTCTGCAAGAATATGTTGTCTCAA
CTCGCCCACATTAGGAACACATAATCGACCCTGGTAGAGAAGCATACCATCTCCCCCTTG
GGAGATATACCTCAACTCTCTGTTGATGGACTGCACCCTTGAGTTCAAGTAATATCGGAT
CGATGTATTGCTTTTCCTTAACTTTCACTACCAAAGAAGATTCTGATCTATTCTGGACTA
TCACACCACCATCTGATGTGTTTAGTAAGATTAACTCCTAAGAGAGCAAGACGATGAACA
TCTTTTTCTACTTCCTTCCTTTTTTTCTCAATATGTGCTACACCACCCTCTAGATTCACC
TCTTTCTGGCCTTAAGGTAAGAGATAATCAACATATAGGTACTGAGCTACTACCCTTCTA
TTCTAAGACTTTCTCATTTGGAAATTGGAACTGAGCAACTCGAATTCTACAATCGACTGA
GGCATTACAGAACTGAAACCAATCCATGCCTAGAATGACATCGAAGTCTACCATTTCTAA
CTCTACAAGATCTGCTGAGGTGACTTTCTGAGAGACTATGACAGGGTAATTTATGTATAC
CCGTCTAGCCATAACTGGGTCACCAACTGAAGTAGAGACTAAGAAGGGTTCTGGAAGAGT
TTCTGGACTGACATCTAAGATTACTGCTATATAGGGAGTCATAAAAGAAAAAGTAGCCCC
TGAATCTTTCCACTGAGTGAACCAATATATGAGCCACATCCTTATGCTGGTAGGATGCCA
ACTCAACACTACTATTACCGGTCACTTGCATTACTTCAAAGATTTTCTTAACCTTATCAA
TGAAGTTCTGTGGGTCTTCACCAACTTGTGACACTAAAACACAGGCAAATTCATCCTAAC
AAAATCTCAAACTCTAGATGCCACTGATCCATCATTTCTATTAGTAGGAACTGGAACATG
CTGATTGTTCTGGTTGGTCATACTCTGAGCCAACATCTGAATGGCGTTCCTGAACTCTGC
ATTCATTACTTCTTGATCAGGTACTGGAGGAGTTGCGTTTGCGTTCCTGGCATAAGCTCT
ACAATGAGGCATGATCTTAAGCGCATAATGATGTATTAGAAAGGAGATCATACCAACGCA
CGATAAGAATAACAAAGAGAGTGAAGTTTTCCTAAAACACTTTATAGCCTCCTTCTCATT
AGATGTGGTGCACTTTACACCCATGAAAAGGACTCTACTTAGTGAGACTTTTCAGACATC
CTAGGACACTTAAACCTAGTGCTTTGATACCAAGTTTGTCACGCCCCGAGTTACCCCCGA
GACGCGGACACGGGACCTAGGACCACAAGTGATCCCAAGCTAACCCTGCTAGCATGATCA
TGAGCATACTAAATATAATTTGAATAATAGAAACTATGCGGAAGCTAAATCATAAATAAG
ATGAAAAGATGGGGAATACTCATATACTATAACTGAGATAAATGAAAACTGATGAGTTTA
ATACAAGGAAGATATTAACTCAATACTACGCTGAATCTATCTATGTCTGAAATAAGCCTC
TAAACTGACTAGAAATGTTGGGACATGCCCCAACTAGATCTAGCAAAACTGAAACTAAAG
ACTAAAAGCGATAAAGATAAACATGTCACTAGTCCTCGAAAAATGAGGACTCACCACTGA
TGCTGCTGAACTGAAGATTGGGAATCGATCTAAGCGTGATCTGGATACTGAGAACCTGAT
CCTACATCACGAGAAGATGTAGCGCACGTATGCGTCAGTATTTGAAAGTTACTGAGCATG
CAGGATAAAGTATAGCTGAAAGAACATATAACTGAACAAAGAAATAAAGCAATGAAATAA
TCTGAACATTATAGAGATACTGAAAATACTGAATACTGAGCTAACTGATACAATGACAAA
TTTATAACATGCTGAGACTGAATACTGACTGTACTGAAATAAGGTAAATGCAATAAAGTC
TGACTGAACTGTGGGAGCTACTAATAATCGACATAAAACAACATGGGCTAAATGTGGAGT
CCGATGTATACGCCCTATCAAGAGGACCCAATATACCCGGCCAAAGGTATAGAGGCATGA
CTGGCGTGATCACTAAACTGATGTTGCCCACAGAGGGGACTTACACCTAGGTGGCTCGTA
GTTCTGGGACTATATGGGTACGCTGAAACCCTAGTCCAACTCGGTATTATGCTACTCCCA
ATAGATTAAGTGGTTAACACATTATTACTGAGTTTGTGTAAATACTGGATAGCTCGAAAC
TAAACATGCAAACTGAGAATGCAACAATTAATCTGATAATGATGCATTCATAAACTGAGG
CATGTATAACTGAATACTGAAATATCTGACCTAGCATGTGTAATTCAAGAACTAAAGAAA
TACATAGCTAGGGTTCTGGAATTCATGCAATAAACTGAGAAATAACATGATAGTCTGATT
TGGAACATTTAAATAACTAATTCATGATGATCTGTTGAAATTCTAGAAACCCTAGGTCTG
TTCATAATCATGGAATCAAGAATCTGACTGAATTCTAGGGACCTAATGGGGGGAAGGAAC
CCACTAGTGAAATCCCACATACCTGGTGACGAATTTCACGGAGAAATCCTTTGATTTCTG
GGCTGGAACTGAAGAAAACTTGCTGCGTTCTTGATCTAGGGTTCTTGGCCTTTTTCTCCT
CTCTTGATTCTAATTTTCTAAGATTTTGATTAATGAATTGACTTGGATAAGTTCTAGTTA
TGTTTCTAGGCTTAAACTGATTAAAACCGCATGATTTAGGGTTTAAACGACGTATCTTAG
GGGTTAAATGAAATAGGACAAGACCAAAAGACCCCTGAATTAACTGCTGTTGGAGTGATC
GACGGATTGGACTGACGGGGCCGTAGGTCAATAGATGGTCCGTCGATTGGGTCCGTAGGT
CGAGACTGCCTGACAGGGCTTCACTAAAACGAGCATAACTCTTTACTCGGAGGTAGGAAT
TAAGCAAACTCGGTGGCGTTGGAAAGACAATTCAATTATCTATGATATCATAGGTCATGG
GACACAAAATTCCTTTTGTGCTAAAAGTTATGACCATCAGAAGGTGACCCATCAATAATT
TTCAGCTAACTGGTTGTTGACCCTAACTTACGGTCAGACCTACGGATCGTGGATCGATTG
ACGGTCCGTGCTGGTCGACCGTAGTTTGTGTCAGAGGCTGGGTAAAGGAGGTCTCAATCC
ATGGACACAGACCACGGACCGTGGTTTGATCTACGGACCGTGGGTCTGTCCGTGAGTCGG
GACTTAACCAATTTTCTGAGCTGGTTTGGGGAGGGGTTGCAGTGGTGAACCACGGACCAC
CAGCACGGGCCGTGGTCTGACCTATGGTCTGTGGATGGCAACCGTGGGTTGCACCTGCAA
CTTCTCAAAATCTGCATTTTTGGTCTGTTTCAGATACGGGGTGTTACACCATGGATACTC
CTGTAGCAAGGGGTGAAACTTTAAACCTTGAAATGTGTCCAAAGTATGAAAAAGAAAAGG
AAGACATGCCTCGAGTTCCTTATTCTAGTGTTGTTAAGAATTTGATGTATGCTATGATGT
GTACTCGCCCCAACATTTGCTATGCTGTGAGTCTAGTTAGCAGATATCAATCCAATACTA
AAAGAGATGAAAGCAGTAAAGAGAATATTCTTATACTTGAAGGGAACTACAGATCATACA
CTATGTTATAGTGAATTTGATTTATTCATAAGAGGTTATAAAGATGTTAATTGGGCTGGT
GACCGGAATGATAGAAAATCAACATCTGGTTATGCTTTCTTACTAAATGGTGGTACTATT
TCATGGAAAAATAAGAAGCAAACTTGCACAGCTCTTTCAACCAAGGAATCTGAATTCGTG
GCTTTTACGTCTGTAGTACAAGAAGTTGTTTGGTTAAAGAGATTCTTTGAGCTTTGAATA
TTGTAAAAAATTCTAAGGGTCTCATGATTCTATATTGTGATAGTCGAGCGGCTATTGCAT
ATACAAAGGATCCAAAGTATCACATCAACATTAAACACATCAAGTATAACTTTGTTAGAG
ACGTAGTGGCAAGTGAAGTGGAGAAATAACTTTGCAATACATTCATATACGTGAAATGAT
AGCTGATCATTTTACAAAGGTCATCTCTAGAGACTTGTTTGGAAAACATGTTAAGGCTCT
AGGTTTGTAGGATTTGATGATATTTCAGTATTGTAAAATAACTTGATTCTTATAATATTC
TCTTATATATAATATTATTGGATTTATATTCAAATATAATATGCATGTGATATTTTGTAA
GAAATAAAGTGTGTCGAACAAGTCGCGAGATTGGCTCTCTCACACGAGCAATCGCCTCTT
ATGTCGAGGAATGTGAAGAGATGAGTTTCTCCACCATATTATGACTTGTTTTATGAGCCA
GGCAAAAGTTTCTCTAAGAAAATGAATTTAAGGATCACTGAACAGAGAAACTAGGGTTAA
AACATCTCGAGGTATTTAGACCAAGGTCGGTACGATATTGGATAATCGAAAGAATGAGAC
ACATATACCAATATAAAATGTAAACATTGTAGCACGTGTTTCATACCACGTGTGTCAAGC
GATGAATGGGTCAATGATAGAATGGTTCTCTGATTCTTCATTGTGTGAGACCCCGAAAGG
TTAAAATGACTTTTCAATGAAATACCCTTTGACCTTTAACTGTTTCTTGAAGTTTCGATC
GATGTTGCTACTTTAGCATGTTACTAATAGCCATGAGTGATTCGGCAATGCAGTGCATGT
CTAAGAAAACATTTCATATGGAACATATAGATTCGAGTAGAAAGGGAAGATGATTAAAAT
AAACAATTTAACTTGTATAGATAAGATGGCTATTACACTCGAGTGTAATTGTGTTTATAA
AGTTAAAACATGAACTCAAGCTCATCTTTTAAGGAGGTTAAGGGATCGAATAAGTAACTA
CTGAAGTAGTGAATGATGTATGGGGTATTGTGAGTAATAGTGTCCTTAAAATAGTAGTGA
ATTATTTCCACATATGATTGGATTCCTATGTAGGGCTTGTAAAACCTTAAAGGTAAGATT
TTCATGCTCACAGGTCGCACAAACTATTTGTCGTATGAATTGTGTGTCTGATTGATGTTG
TGTTGGCTTGGGTCTTGTCCACCATGTGCGAAGCGGGAGATGTAGTTTTGGGTCATGGGT
CGCTCATGTGGACCGACCCGACCAAATTTGTTTTGCCTTATAAAATTTAATTAATTGGAT
AATCATTTTAAAAGGATAAGGGAGAATACAGAGTAACTGTTCAACCTCCCCTTAAAAGAC
TCCTAGTGGGAATCACATTAGATTAATGTGAAAACATGAAAAGAGAAGACAGAAAGAACA
AAAACAAAAACATTAAACAATATCGCCTTAGATCAAAGACATCCAACAAAAGAAAATTTA
GTTTGTGAATCAACCTTTGATTCCTAGTGATTCAAAGAGGGATTTGAGTGCAATCCTGTC
AAAGTAGCAAAATCAACGACTTCCACTACAAGTTACCAGGTACACATCTCGTCGTTCTTT
TAATCTATATATCTTACATAGGGAATCAGTTGCAACCTTAAAGGTGAGATTATAGTAGTT
GTTAATCTACAAAGAAAGAACTTTATGGGTACACTTAGCCATTCACTTGCAAATGTGGAT
TCACTGCTTGAAGCTCACTCAAAAGGAAATAGTTTGCATGGTCCAAATCCAACAAACATA
ACAGAGCTCTAGTTTTTGAGATAGTTGAACTTAAGTGGGAACAATTTTGATCCACCGTTG
CCAAAATTCAAGGATAGTGTGAAAGTCATTACAGATGAATATGCTCATCTTGTTGCTAAA
GTAATTGTGGCGGCTACCAAAATGATCATTATAGTTGTGAGTGTACTTTTAGTGGTCTTA
GTTTTTGGCACTTTTTTATTTTTTCAAGAATAGGAAAACGTGAGAAGACTCCGTTACTAC
TGTCATAGAAGAAGATCCCAATATATGCACTACAAATTGTAGAAACCTTGTCATTTCAAC
CCAAGATCTTCGAAGGGTGACCAATAATTTTGCATTTGAGAATGAGCTTGATCATGATGT
CTTTGGAGGTATTTACAAAGGTGTTACTAAAGATGAAATTCAATTTGCACTGAAGAGAAT
GAAATCAGCGATTATCAATTGCATGGCATTTGATTGATTTCAGGCAGAAATAGATATGCT
TTTCAAGGTTTGACTTTACCATTGATTAGTTTCACTCTTGGGTTACTCCATTGAAGGAAA
TGAGAGGTTTTTTGATATATGAATTTATCCCAAAGGGAACTTTGAGTAGACATGCTTATT
TCTTGGGAAACCTGAACTTAGAGCCTTCATTATAGATAAAGAGAATTTGTGTAATGGTTG
AATTAGTTGGACACACAACTCTTGACATGAAGGAAGATATCCACAAGATCATTTGTATTA
TGAATAAATTAGTTGGATATTGCACTGTGTCACACCCCGAGCCTACACACTAGGTGAGAC
TGGCACTCAAAACCCATTGTTGGCCCCAAGCGAATTTTTGGTCTAGCTTAATTACTCAGC
GGAAAAGTTAATTCGACAAAGACAAGTCTATCTAATAAACTGGAATGTTATAATGGAACA
TTCAACTTGGCCATTAAGGCAAACTCATGTCTTAACATATGAAATGATAAAGTCAATGAA
AAGACTAAAGAACTAACATCTGACTGTCTATAAAGCCTCTAAAACAACTGAGATGGATGT
CGAGAAAAAACCCACGACATCCTAATGAACTAACAAAGTAACTGAAAGCAATAAAAGAAG
TCCTCCGAAATGCAAGGAGGCTCACCAACTGACTCTGGAGTGGTCACTAGATCAACGATG
AGCCAGATGCCGATCCTAGTTACATGTGTCTGCATCATAATAAGATGCAGGCCAACTGAC
ATCAGTACATTAACTGTACGAGTATGTGAGTTGGAATGCTAAACAAAACATAGGCTTGAA
AGGAATCTGAAGAACTTACCTGGCTCAACTCAACTCAACATAACTGAACTCATTTCAATA
TAAAGTAGTTAAAAACAAGTTTAATATAAAGAAAAACTATTTAAAACATGATGTCAACTC
TGTGCGTATGCAAAGATACATATAACTCTGAAATGTATGTAAAATTACAATAAACTGTGT
ATTTAAGAATACAATTACTTCTGTGGGAGTTTCTCTAACCGACAACCATCAGTTAAGAGC
TATTGTGATGATACACCATTTTACCTTAGACTTCCAGGGCCGTCCTATACCTTGCAGAGG
GTATAGAACCTTAACTACTAAGTGGATCCACTAGTCTATGCTAAAAAGCACTAAAGGAAT
CATCTAAAAAGTATGACCCTTTTCTACCCATGATGGCTACATGGTTTATGGGGGTAGTGA
GTTGTCTGAACTCTCCCCCATATCGGTGCTCAATACTACTCCCAAAAATATAATATTAGC
TCTTATGTTTAAAAACATACTTCTTTCTGTGATTTGAGATTAGTGCTCAAAAACTTAGCT
CAAAGGCTATCTTGGAAATCAAAATTTCCTCTCTTGCTTCATTTAGAAGGCGATTACTCT
TTTCTGAAAACTAGCCCGAAGGCTCTTTGGAAATCGAAGTTTCCTTTCCTATTTAAATGT
GAAAACATTTAAAACCCTTTGAAAATACATAGTCCCCATATACTTTTGAAGAAATGAACT
TCAAACTTTACTCTTTAATCTTTACCCAACTTGAACTTTAAGTCTTAAGACAAAGTTAAA
ACATTTGGAAAAGACTTTCGGGAAACTCTAAGAACTTCTCTTGACTTTGATCTTAACTTT
CCTTGAATTGGATTATGGATTCAAGGTTCATGATCTCATATGGATGATTTCATGCTGTTT
AGATGTACCTAAGAGTGTTGTAATCAACTAGAAAACATAGGTACGTTACTAAGAAACTAG
TACGAAAAGATGGGGGACGAATGAGAAGAACTGGCGTCCCTGGCGCTCTGAGAGGCGCGG
GGAGCCAGCCTTGAAACTTCAGAGAACTGGGTGGTGTGCTCTGGCTGGAGCGACGCCCCA
AGACCCAAACTTCAGAGACTATTTTTGGGAGCACTGAGAGGCGCGGCTCCCCAACCCCCT
TACCCAGATTTTTACAAATTTCCTCCTTTCTTTTTCAACTCTAAACCCTCTAAACTCGAT
TGGTTCTTTATCTAAAAACTTAGAATCATTAATACCCTCAATATACATCAGATTCTACTC
GAAAAAACAAAATAATAACATGTATCAATCTCAAGAAAACTCCAATCAACACAACCCACA
AGAATTCAACGAATTTCATCAAGAACACAAAGGATTTACTTTCAAATCTAATAACTTCAC
TAAAATTGAATCATGATTGGTGCGTGGGTGAACTAACCCAACGCTATGTGATCTCACATA
CCTTGTAGGGATCACCCCCGATGAAATCCACAAGCTAAACTCGACGATCTTGACGAATCT
TGCTTCTCTTCTCCTTTCTCCTCTTCTTTTATCTTTTCTCCAAGCCCTAGCGTATTTTGG
TAAAAGCGTAAACTGATCTAAATCTGATTAGATCCTAACTTCAATACCAAAAATGAAATA
AAATAATTGGGCAAGGAAAAGACCAAACTATCCTTTCAAAATTCGGATTGGAGTTTCCTT
ATTCCAACAACCCAACTTCCAAAGGTCATAACTCACTCATACAAACTCGGAATTGTGTAA
ACTCAGCGGCGTTGGAAAGATCATTCCAAGATCTTTCCTACAAAATCTGGAAATACCTCT
AAATCATCCTGATATAGAATTTATGGCCGTTTGAAGTTTGGCAAAACTCAATTTATTCTA
ACTTAACAAAATTTCCAGATTTTCATTCTTTTCAAAAATGACTATTTCCAATTATTAGCT
TCTTCCTAGTTATTTCAAATTGCGAGATGTGACAATATCTCCCCTTTGGAACATTCATCA
CCGAATGAGATTACTCTTACTAGGCTAAGGGTGTAACATGCAACATTCAGTTCAAGCACC
CACAGGCAAATGCAAAACAACATGCCAACTTATAAATAAGTACTAAGAAAGGATTAGTAC
CTTAATTCGGAACTTCTCTGGATTCGAAGAGATATGGATATTTCTTCTTCATATCCTCCT
CAGCTTCCCAAGTAGCTTCTTCAACAAATTGGTTCCTCCAAAGCACTTTGACTGATGCTA
CCTCTTTTGTTCTCAACTTGCGAACTTGGTGATCTAGAATTTGAACCGGAATCTCTTCAT
AAGATAAACTATCCTTGATCCCAATATCTTCAGTTGGTATGATCAATGAAGGATCTCCCA
TGCACTTCTTTAACATAGAGATGTGAAATACCGGATGAATCGCGGCTAACTCTTGTGGTA
GCTACAACTCATAAGCTACATTGTCAATCATCTTGGATATTCGATAAGGTCTAATATACC
GGGGACTAAGCTTCCCCTTCTTACCAAATCTCATGACACCTTTCATGGGTGAAAATTTAA
GATATACCCAATCATCTACTTCAAATTCTAACTCCCTTCTCCTAACATCAGTGTAAGATT
TCTGACAACTCTGCGCCATTTTCAACCTCTCTTGGATCACTTTCATCTTCCCCATAGCTT
GATGAACCAAATCTGGTCCTATAGGAGATCTGCATCTTCTCCCATAAAGAGCTTCATAAG
GACCTATTTGGATGCTCGAATGGTAACTATTGTTATAAGCAAACTCAATGAGAGGTAGGT
GATCATCCCAATTCCCTTTGAAATCAATCACACAGCCCTCAACATATCTTCTAAGGTCTG
AATAGTGCGCTCTGCTTGCCCATCAGTCTGAGGGTGAAAGGCAGTACTTAAGTTCACCTT
TGAACCCAAGCCTTTTTGGAATGACTTCCAAAACTATGCGGTAAATTGCGCACCTCTATC
TAAAATAATGGAGACCGGAACCCCATGAAGTCTTACCACCTCTTGAAGATGCAACTTAGC
ATAATCTTCTGCCGAATGACCTCTGTCTGAAATAATGGAGACCGGAACCCCATGAAGTCT
TACCACCTCTTGAAGATGCAACTTAGCATAATCTTCTACCGAATGAGTAGTCTTTACTGG
CAAAAAGTGGGCTGATTTTGTCATTCTGTCGACAATCACCCAAATAGAATCACGCTGCCT
GCGAGACCTTGGTAAACCTATGATGAAATCCATATTAATCATCTCCCACTTCCATTCTAG
AAGTTCTATATTCTGAGCCAAACCATCGGGCCTTTGGTGCTCTACTTTAACTGGTTGGCA
ATTTGGACACTTAACAACAAATTCTGCAATGCCTTTCTTCATACTATTCCACCAATACAC
CTCTCTCAAGTTACGATACATATTTGTGGAACCTGGATGAATGGAATATATGGAGCTATG
AGCTTCCTGCATGATCCTCTCTTGGAGTCCATCCGCCATTGGTACACACAACCTACCTTG
ATATCTCAATACTCCATCTCCCCCTTGTTCAAAAGCAAATACTTTTTGCTTATGAACATT
TGCCTTCAATTCAAGAAAAATTGAATCTTGGTCTTGCTTCTTTTTTTTTCACTTCTGACA
CTAATGAAGATTCTTCCCCATTCATCACCACTACTCCTCCTTCTGTGGAATCCATTAGTC
GGACTCCTAAGCGTGCAAGTCTATGCACATCTTTCACTAACTCTCTCTTTTCTTCCTCAA
CATGGGTGGTACTACCCATAGACAACTTGCTTAAAGCATCAGCAACAACATTAGCCTTAC
TTGGGTGGTAAAGAATACTCATGTCATAATCCTTCAGTAATTCTAACCACCTCCTTTGTC
TGAGATTAAACTCTTTCTGAGTGAACACATATTAAAACTCTTGTGATCAGTGAATCCATC
AACATGGACACCATACAAATAATGACGTTATATCTTCAAAGCAAATACTATGACAGCCAA
CTCTAAGTCATGGGTTGGGTAATTCTTCTCATGAACTTTGAACAGTCTGGAGGCATAAGC
TATAACTTTGCCATTCTGGATTAACACGCAACCCAAACCAACTCTAGACGCATCACAATA
GACAACAAAGCCTTGCGTACCTTCTAGTAAGGTCAAAATTGGGGCAGTAGTCAACCTCTT
TTTCAATTCCTAAATGTTTTTTTTACAAGCTTCAGACCATTGAAACTTCATTGTTTTCTG
AGTTAACTTGGTCAAAGGGGATGAAATAAATGAGAAACCCTCTATGAACCTTCTATAATA
GCCGGCTAATCCCAAGAAACTCTTAATATCAGTTGGAGATGTGGGTCTAGGCCAATTCTG
CACTGCCTCAATCTTCTGGGTATCAACTTTAATTCCATCACCGGAAACTATGTGGCCCAA
GAATGTCACAGACTCAAGCCAAAACTCACATTTAGAGAACTTAGCATGTAACTCTTTATC
TTTCAAGGTCTGAAGAACTATTCTGTAATGGCTAGCATGATCTTCTTCATTCCTCGAATA
GATTAGAATGTCATCAATGAAGACGATAACAAAAATATCTAAATAAGGCTTGAATACTCT
ATTCATAAGGTCCATGAACACTACAGGTGCATTAGTTAAACCAAACGACATGACCAGAAA
CTCATAATGACCATAACAGGTCCTGAATGCTGTCTTGGGAATATCACATTCCCTTACTTT
CAACTGATGGTAGCCAAATCTGAGATCTATCTTAGAGAAACAAGTGGAACCCTAAAGTTG
ATCGAAAAGATCATCAATCCTTGGGAGAGGATATTTGTTCTTGATGGTAACCTTGTTCAA
CTGACGGTAATCTATACACATCCTAAGGGAACCATCTTTCTTTCTCACAAATAAGACCGG
AGCGCCCCAAGGTAAGACACTTGGTCGAATAAGCCCTTATCTAAGAGATCCTTTAACTAC
TCTTTAAGCTCTTTCAACTCTGCTAGTGCCATTCTATATGGCGAAATAGATTTAGGATGG
GTATCTGGAAGAATATCTATACCGAAGTCTATCTCTCTCTCAGAATGGACTCTGGGTAAA
TCATTTGGAAAGACTTCTGGAAACTCTTTAACTATAGGAACTGACTGAATAGGAGGTATC
TCAACACTAGAGTCATTAACTCGAACCAAGTGATAGACACAACCCTTAGAAACTAACTTT
CTTGCCTTAAGGTACGAAATGAAATGACCCTTAGGCACTGCTGAACTACTTTTCCACTCT
AAGACTGGCTTATTTGGAAACTGGAACTTGACAACTCGAGTTCTACAATCAACTGAGGCA
TAACAGGCATGAAGCCAGTCCATACCAAGAATGACATCAAAATATACCATGTCTAACTCA
ACTAGATCAGCCATGGTACTCTTGTGATTGACGGAAATGGGACAATCACGATAGACTCTC
TCTGCTAGAATAGACTCACCAACAGGTGTAGAAAGACTGAATGGTTCACTAAGTTACTCA
GGAATAACGTCAAAATTCATAGCAACATATGGAGTTATAAAAGACAAACTCGCTCCTGGG
TCTAGCATAGCATAAACAGTAAAGTCAAAGACTTGGATCATACCAGTGACAACATCTGGT
GAATCCTCTTGCTCTTGGCGACTATTGATGGCATACAAGCGGTTTGTTCCTCTGACAGTA
TCCAAAGTAGCCCCTCTAGGTGCAGCTCTGTCTAGTGGAGCAACTGAAGACTGGGCTCTA
TTGCCCCCATTACCATTACCCTGCTTGTTCTTTGGACATTCTTGCATGAAATGACCATTC
TGACCACACTTGAAACAACCAGTAGAGCCCTCACGACATGTACCTGAGTGGTTTCTACAA
CACTTAGCGCAGGCAGGAGGCTTACTACCCCCTTGCACCATGCTACCCTGAGAATAAGCA
GGTTTAGCTCTTAAATTCTGACTATTTTACTCACATTTGTTCCTTGGTGCAGGTGCACTA
GCAGATGATAAAGCAGGTCCTTTCTACTTATGTTGGAAGGAAGATCGGTTCGCATTACTC
ATTTGCTACCCGGATTCATTCCATGATGCCTCAGCCCTCTTATTCTCAAACTCTTCTCCA
TCCTCCAGCTGGTTCTTTTTAACTTGTTGCACATGGATCATCAGCCTTGCTATTCCCATG
TAACCTATTAGCATGGCTGCCTTACTTTCCTTACTTGACAGACGAGTCAACCCAACAACG
AATAAACTCATCCTGCTCCTCATATCAGCAACCATCTATTTTCTTCTCTTAGCTCACGGG
GAAAGAAATGCCTCATGAAGGCACTCTCGACCATAGGCCAGCTCAAAATTGGTTACGCGT
AAGCACGAGTTAGAAAGAGACTTTTTAGAGATAAAACTCTAAGGCACGAAATGAGTATGA
AAGAAGTGAAGGAATTTCCTAAATGTTGCAGTCATCTAATTATAGATCTGGCACGCTTCA
CACCGATAACTAGGACTCTACAGACACGACTTCTTAGACTCCCTAGGACTCTTGAACTCT
GTGCTCTGATACCAAGTTTGTCATGCCTCGAGCCTACACCCTGGGGGGACTGACACTCGA
GAACCATTGCTGACCCCAAGTGAACCCTTAGCCTGGCTTACTTACTCAGCGGAAGACTTA
ATTCAACAAAGACAAGTCTATGTAATAAACTGGAATGTTATAATGGAACATTCAACTTGG
CCATTAAGGCAAACTCAAGTCTTAACATATGAAATGATAAAGTCAATGAAAAGACTAAAG
AACTAACATCTGACTGACTATGAAGCCTCTAAAACAACTGAAATGGATGTCGGGACAAAC
CCCACGAAATCCTAATGTACTAACAAAGTAACTGAAAGCAATAAAAGGAGTCCTCTGGAA
TGCAAAGAGGCTCACCAACTGACTCTGGAGTGCTCACTGGATCAACGATGCGCCGGATGC
CGATCCTAGTTACATGTGTCTGCATCATAATACGATGCAGGGAAACTGGCATCAGTACAT
TGAATGTACGAGTATGCGAGTTGGAATGCTAAATACAACATAGGCTTGAAAGGAATCTAA
AGAACTTACCTGGCTCAACTCAACTCAACATAACTGAACTCATTTCAATATAAAGAAGTT
TCAAACAAGTGCAATATAAAGAAAAGCTATTTAAAACATGATGTCAACTGTGTGTATGCA
AAGATACATATAACTCTGAAATGTATGTAAAAATACAATAAACTGTGTATTTAGGAATAC
AATTACTTCTGTGGGGGTTTCTCTAACCGACAACCATCACTTAAGAGCTATTGTGATGAT
ACATCATTTTGCCTCACGCTGCTAGGGACGTCCTATACCTTGCCGAGGGTATAGAACCTG
AACTACTAAGTGGATCCACTAGTCTATGCTAAAAATCACTGAAGGAATCATCGAAAAAGT
ATGACCTTTTTCTACCCATGATGGCTACATGGTTTATGGGGGTTGTGAGTTGTCTGAACT
CTCCCCCATATCGGTGCTCAATACTACTCCTAAAAAAAATAATATTAGCTCTTATGTTTA
AAAATATACTTCTTTCTATGATTTGAGATTAGTGCTCAAAAACTTAGCTCAAAGGCTATC
TTAGAAATCAAAGTTTCTTCTCTTGCTTCATTTAGAAAGCGATTACTCTTTTCTGAAAAC
TAGCCCGAAGGCTCTTTGGAAATCGAGATTTCCTTTCTTATTTAAATGTGAAAACATTTT
AAACCCTTTGGGAATACATAGTCCCCATATAATTTTGAAGAAATGAACATCAAACTTTAC
TCTTTAATCTTTACTCAACTTGAACTTTAAGTCTTAAAACAAAGTTAAAATATTTGGAAA
AGACTTTTGGAAAACTCTAAGAACTTCTCTTGACTTTGATCTTAACTTTCCTTGAATTGG
ATTATGGATTCAAGTTCATGATCTCATGTTTATGGATGATTTCATGATGTTTAGATGTAC
CTAAGAGTGTTGAAATCAACTAGAAAACATAGGTATATTGCTAAGAAACTAGTACGAAAA
GATGTGGGACGAATGGGAAGAACGGGTGTCCCTGGCGCTTTGATAGGCGCGCAACGCCAG
CCTTGAAACTTTAGAGTGGGTGGGGTGCTCTCGCTGCCGCGACGCCCCAAGACCCAAACT
TCAGAGACTGTTTTGGGGGGCGCTGAGAGGCGCGGCGCCCCAACCCTCTTACCCAGATTT
TTACGAATTTCCTCCTTCGTTTTTCAACTCTAAACCCTCTAAACTCAATTGGTTCTTTTC
CCAAACACTTAGAATAATCTATACCCTCAATATACATCAGATTCTACTTGAAAAACACAA
CTAATAACATGAATCAATCTCAAGAATACTCCAATTAACACAACCCATAAGAATTCAACA
AATTTCATCAAGAACACAAGGATTTACTTTCAAATCTAATAACTTCACTGAAATTGAATC
ATGATTGGCGTGTGGGTGAACTAACCCAACGCTATGTGATCTCACATACCTTGTAGGGAT
CACCCCCGATGAAATCCACAAGCTAAACTCGACGATCTTGACGAATCTTGCTTCTCTTTT
CTTTTCTCCTCTTTTTTTCTCTTTTCTCCAAGCCCTAGCGTATTTTGGTAAAAGCGTAAA
CTGATCTAATTCTGATTAGACCCTAACTTAATTACCAAAAATGAAAGAAAATAATTGGGC
AAGGAAAAGACCAAACTACCCTTTCAAAATCCGGATTGGGCTTTCCCTATTTCAATAGAC
CAACTTTCAAAGGTCATAACTCACTCATACAAAGACAGAATCATGTAAACTCAGTGACGT
TGGAGAGATCATTCCAAGATCTTTCCTACCATATCTGGAAATACCTCTAACTCATCATGA
ACTAGAAGTTATGGCCATTTGAAGTTGGCCAACACTCAACTTATTCTAACTTAACAAAAT
TTCCAGATTTTCATTCTTTCCAAAAATGACTATTTTCAATTATTAACTTCTTCCTAGTTA
TATCAAATTGTGAGATGTTACACATGAGATCCTAATCACTAAACCTGAAATGTCATACGT
TGAACATGGACAATACTCACCCCAATGCCTTGCAATTGATAATCACAAATTCTATTCTCT
TCACTACAATTTGAATTCCACCTTCAGTTACACCTTTGTAAGCACCTCCAAATCCACCAC
GACCAAGCTCATTCTCTGGTGCAAAATTATTGGTTACTCTCCAAAGACCTTGGGTTGAAA
AGACAAGGTTTCCACTATTTTAAATGAGAAGGTTTCCACTCCATGCTTTACAAGTGCATT
TCTTGCGTCACACGTGTATCTCGTGCATTACATGCATGCATTATGTTTGTTACACATGCA
TTATGTGTGTCACATGTGTATCTCATGCATTACACGTGAATTTTGTGCATCATATGTGTA
TCTCATGCATTACACGTGAATTTTGTGTGTCATATGTGTATCTCATGTGTTACATGCATG
GAATTCCCGTGTTACATGTGCATTCTATGCGTCACACATGTATTTCGTACATCACACACG
TATATCTAGTGCACCACATGTGTATCTCGTGCATCTAATATGTCTTATTACTTCAATCAA
CATGAATATGAGTTTTTGAATCAATTTAAAACATTCTTATACAAACACTCTAATTAATTT
TTTGAATCTAAAACATATATTGCAGCGATAAACATTAAGAAGATATTTTATAAACAAAAA
TCACATAGACTATCCCATTATCTCACGCTAAGGCAAGAGTAGTTCTTTAATGAACTTCGA
ATATAAGCTAATTTCAAAGAAACAATATGATCGATCAAGAAGACAAAAATTGCATAAAAT
TAATTTTACCGGTCTAAAATACTTGACAGCTAAAAAGTTGAAACCCATTGAAAGGAAATA
GAAAAAATGAAATAAGATCATCTCTTTTCATCTTAATTCGTCATTAATGAAATAAGTACT
CATTTGTCTAAACAACCAGTACTAATTAAAACTCCTTCCTAGTTCATTTATTTCTATCTT
GCACCATATCGAATGAGAGAAAAATTTGCACTTCTTCAATGGCCTTCTATGGGGAATGAT
CCATTTTCTGGCTGAGTTGCAAAATTCAGCTAAGCTTACAAATTTTTCTTGCATGTCTTG
CAATATAGTTGGACACGTACCTCATTTTTTTGGAAAATTTTAATTTCTCACTGTTTTAAA
GTTGTCATATAGTTGTTTAAGCAGTAATACCCAAAAAAAAATTATTGTTCAGAGCTTCGA
ATTTTGTGGTTGAGTAATTAAGATAGTCCTAGATTGAATGATTCAATCAACGTATATATA
TAGTTGGTACTATGCATCATCTTATGTTGTAATGGCATCAAAACAACGATTTTATTGGAC
GAATTCTTGATACAATTGGTGGTTTGAATTCCTTGACGAAGGATCTTAGTTTGAATGAAA
ATCAACTCATTGGTTTGATTCCACAAGGATTGGTGAATATCTAAACTTGACTATGTTAAA
CTTGAGCGATAATACGCTAATAAGTCTTATCCTAAAGTTTAGAGCTGCTAATGCTATATA
TTCCTCTTCTTCTTTTTCTGTTAGTACAACTCCCCACGATATTCCTTGTGCTCCTCAAGT
TAACACACTATTAGATCGTCTTGGTGGTTGGAATTATCTAGTCAAACTTGCTTTGGAATA
TTCTGGTAATGATCCATGTACATGTCCTTGGCGTTAGGAATCAGTTGCAACCCTAAAGGT
CAGGTTATAGTAGTTAATCTACAAAGCAAGAACTTTATGGATATTCTTAGCCCTTCACTT
GCAAACATGGATTCACTGCTTGAAGCTCACTTAAAAGGAAATAGTTTGCACGGTCAAGTT
CAAACAAATATAACAGAGCTCTAATTTTCGAATTTGTTGGACTTAAGTGGGAACAATTTT
GATCCACCATTGCCAAAATTCAAGGATAGTGTGAAAGTCATTACGGATGTATATGCCTGT
TTTGTTGCTAAAGTAATTGTGGCGGCTAAATTTGTCACTTTTTTATTTTTTTCAAGAGTA
GGAAAACGCGAGAAGACTCAGTTGCTACTGTCTTAGAAGAAGATCCCAAGATGTGCACTA
CAAATAGTGGAAACCTTGTCATTTCAACCCAAGATCTTCGAAGGCTAACCAATAATTTTG
CGTCCAAAAATGAGCTTGATCATGATGGATTTGGAGTTGTTTACAAAGGTGTTACTAAAG
ATGAAATTCAAATTGCAGTGAAGAGAATGGAATCTACGATTATAAATTTCAAGGCGTTGG
ATTAATTTCAGGCAGAAATAGATGTGATTATCAAGGTTTGACATCGCCATTAATTAGTTT
CACTCTTGGTTTACTCCATTGAAGGAAATGAGAGGTTTTTGATATATGAATTTATCCCAA
AGGGAAGTTTGAGTAGACATCTTTTTTCCCTGGGAAGCCGGAACTTAGAGCCTTCATTAT
AGATAAAGAGAATTTGTATTATGGTTGAATTAGTATGACATTGCACTGTTAGAGATCCTA
ATAAATAAGCCTGAAATGCCACACGTTGTGAATGTTCTTGGCCAATTAGTTGTGTGTTGC
ACTATTTCTTTTTTATTTTTCTTGTATATATACTTCACATGAATGTATAACAATATATGT
GTGATTTTTAAACAAATATATTATGTACTAATTGACACGAGATACATGTAAGACGAACAA
AATGCACATACGATGCTCAAGATGTACATGTGATGCACGTTGATACTATTTTTATCTAAT
ATACTTGAGAAATTACTTTATGGATTGACTTTTGGCCATCAATTCTATTAAGCTGTCATT
GGACAAGGCGCACAGGTAGAAGAAAGGTTTCACTTCTATTGCTTTTACATGATACTACTG
TTGAAAATCTTGTTCGTTTTATAAGGATAAAGCTATTGTGGAAACATATACTTTCTTTTA
AGGAGAGTGATGCTCAAAATACTTATGCAAAAAAGGTTTGATTTTTTAAATTATAATGAG
TCCAATAGGAGTATTTTATTTTGTATATTTCCTAGGGTTTTCCATTTATCATGTACGAGA
TTGATGATTATAATATCAAGAATAGAAGTACTTAACTTGCCATATAAAATGAGCTCCAAA
CAAACATTATGAAAGGAAATACAACCTTTCTGGACTTTGAGAAGGGTAGTATGTACTCAA
TTTTATTTCTATTTTATGGCTAATATAAACCCTAATATGACCACTAGGCCCTTGTTACAA
GGTCTCACACTCCTGATCACATTTGAATTTATTCTAATTTGAATTCCTCTCCAATGTTAT
CAAAATTCGTTGCCTTTTTACTGAAATTTTCTGTGATAGTTTTTTTCACTAATTTAGTGA
TTATGATTGAGATAAAGCTCTTTAGATGGTCTTTTCTATTGTATAATTTTCTATTGATGC
CTCAGCTGCATACATCACTGCACTTCCACTTGACACCTATCGTAATGATAAACGGCTCGT
CTCGCCGTGACCTTCTCTTGAATTCTCAAAATAACTTTTGTCACTCCATCCTCGCAGGGC
AGAGAACCCGCCACTGTCTCGCCTGTGCTACCGGAAGATCTGGGGAAGATTCATACAAAT
ACAGAAATTCATTAGACCATTTCGACTAACATTAACTCATTGTTACATTTATTATTTTGG
GTCAGTCTGTAGGTGGCGTGTGGCAAATTTGAGCATTGCACTTGTTATGTTTTTTTTAGT
ATTTCTTGTCAAATTGAAGTGTGCGGTCTTGGACGGAAATTAAAATGGGAAAATTACGCG
AAATGACAAACATCTAGAGTATATTATGTAATATAGCTAAGTTTTGATTATTTTTAATCC
GTAATTGTAGTATTGCGAATTTTTGCTATTCCGTTTCTAATTGTATAAATTCAGAATTTG
TATAATTTGGTCTCTGTTTGTATAAATTCATAATTTGTATAATTTAGTTCTTGATTGTAT
AAATTTAAAATTTGTTTATGCTTACCCTAGCTATTTGTATACGAATTATGAAAAATTCAT
AATAAATTATCATGTTGTATATTGACAAACGAAATATTTATAAATTACATCACATGAAAA
ACTTTTGTGTATACAATATTTTTAAAAATTCTATACATGTGATATCGTTTTGGTTTGGAT
TAGTTTGACCTTTTTTTTTAGTTAAAATCAAACCAAATAAACTATAATTGATTTTTTTTA
ATATAAACCAAGTTAAACTAAATCAATAATCGTTGTTTTTCAATTTGACTCATATTATCG
ATTTGATGTAGTTTATCGGTTTTTCTTGTACACTCCTAAGTGAAAAGCTTGAAAAAAATA
TGGGTATTGTTGGAAAAGCATGAAAATAATGACAAATTACCCGGGATGCAGAATGAAATT
GTTAGATTTGTTATTGTTTTGACGAATTGATTATTAGAGTTTGTTCTTTATGTAATAATG
AAACCTATGTTTCAAATTTGAGCTTATTTAAGATAAATTTGAGCATTGAATAATCTGCTT
AATGGTAAAAATCCGACAAACAAATTATTAGTTGGACAAAAATTTGTTTACTTGAACGTC
ATACAAAAATGCTTGAAATAACAAAATAATGCACTGATCTCATACGAAAATGTTTGAAAT
TGAACCCTGCCAAGGCCATATCTTTAATAAAAATATCTGAAATTAGACCTTGCCAAATTT
ATATATTCCATCATCTCTTATTCAAATAATTCAAAACTTTCATTGAATATATAAAACCTT
GTCAAGTTCATAAGTTTATTAGAAAAATGTTTGAAATTGGCCTTTGTTCAGGTAATTAAA
ATGTTCGATATTTAGTGTTCATAAGGTCATACTTCAGACAAGAATATCTAAAGTCATATC
TAAAATTTTCAACTTTAATGATATATGTTTAAAAAATTTCCCAAAGCCTTAATGTTTTTA
ACTTCAATAAAATTAAATTAATGACGGTCCCAAAAACAAATATTTACGCACTTTGCCCAT
ATCTCAGCTTCAAAATCTCCCATCTTATCCATAAAACTAACTAATTCGTGGAACATGGAC
AGATAAGTTGTTTATATATATTATATTGGCATGATTTTACTCGGTCAGATCAAGAAGTAA
GATTCCTCCGAGTAGAGAACAACCTACCAAAATGCATGCATGATTAATACAATAATATAT
ATATATATATATATATAAAGTTTGTATTAATATATATACTCTCCATCCCAGGGGCGGAGC
CAGATATTTTATCAAGTGTGTTCAAGAATAATGGTGTGTGGCTGTTAAAATAAAATAAAT
AAATAAATATTGTGATATTTGGGGTTTGAACCCAAAACTCCTTCTTTCAAATGGACACTC
ATTACTACTACGCCAAAGGCATAGCTTTTGTTAAGGGTGTCCAACTTTAAATATATATCC
TTTAAATGTAGAATTTGACATATATATACAACGTAATTTTCCGACGAATTGGACACCCTG
GGGTGGTTGTGGCTACGCCACTGCTCCGTCCCAATTTATATGATGTAGTTTGACTAGGCA
CATAGTTTACAAAAGAAAAAAAGACTTTTGAAATATGTGGTCTCTATATATATTTTTGCT
TCGTCTCAATTTATATGATGTAGTTTGACTAGATAAGTAGTTTAAAAAGGGGAAAAAAGA
CTTTTGAAATATATGGTTTAAAATGAATCATAGATATTTATGTAACTATGAATCATATCA
TTAAAGATAAAATGAATATTTTAAAATTAAATTGTTACTAAATATAAAAATATATCATTC
TTTTCTGGACAGACCGAAAAAGAAGGTGTATAATATAAATTGGATGAGAGAAAGTGAATA
AATTTATTAAAGAAGGCAGGGTAAGTTTTGAGAAATTATATGAAGATTCCTTTTATGCTA
GTAACATGCAATTAAAGGTCAACCATTCATTAGATTGATGCATTTACCTACACTACTACA
AAAATCCTTTTGCTTAACAAATGACAAGGAAATGAATATATATTCATATTCATATGGTAA
TGACATGCAATAATTTTATTGAAAGTCATGTATAGTTTAATTAAAGTCAACTCTATTAGT
ACTCCATTATATTCACATCATAAAGTATTTAATTTTATCACTAGCCAACTTGTTTAAAGC
CAGCTCTTGCATGGAAAAAGTTCAAATCATGCATGGTAGTACTTCATATCTAATTAGTAT
ATTATAAATAACCAATATGTGTCACATAACAAGAGCACCAAATCAAGAAAAGAAACTACT
ACAATTTGTGTGTTTCAATTTTCAACAATTATGGCTTTCCCAAGGCTAATTTTCTTCTTG
ATGCTTGCAATAATTCCTATTTGTAATGCACAAGGCTTGAAACTTGGCTATTATGAGAAA
ACATGTCCAGGAGCTGAGGCTATTGTGGAAAAGACAACTTCACATTACATCTCTAGAGCA
CCAACTCTAGCTGCTCCTCTTCTTAGGATGCACTTCCATGATTGCTTTATTAGGGTACAT
AATTAAATTTGATTTATTTTATTTTCATTTCCATCTCCATATCCTATTATGAATAAGTAT
AACCACTACTAGAAACAATGCGTTTTTTCTCATAGCGAATCAGTGGAAAATTTGTGCTAC
ATAACATGATTTTCCACCTAACCAGCTCACTGGGAAAATGCATGGTGTGAAACAGATTCT
TGACATAGTAGAAAACTTCCTAAATTTTTTTGCATGGAAACATTACTATTGTTTTTTGTC
TCACTAATAATTTCCAGTGGAAAATGGTTATTTTTAATTACCATGTTATTAGGTTACATG
TTAATTACTTATCATAGAGATTTTTTTTGTAATTACCCACCTATAGGGTAAACATACAAT
GTCTTTGTGTGCGCGCACACATTAACTTTTTAATAATCACTTCAGCTTTTTCATACTTCT
GACGTCGACTCATAAAAATGGTTTGTACAGGGATGTGATGGATCTGTATTGCTAAACTCA
ACAAAGAACAATCTAGCAGAGATAGATGCAATTCCAAATCAATCCCTTAGAGGATTCCAA
GTAATTGAAGCTGCCAAATCTGAATTAGAACAAAAGTGTCCTGGGGTGGTTTCTTGTGCT
GATATTCTTGCTTTAGTTGCAAGGGATGCAATATCATTGGTAATTATTAATTAGAGATTA
ATTAATTAATTATGTAAATAATTAAGAAGAAAAACAATTATTGTTAATTTTTACATTAAT
GATGGTTTTGCTTATTTTATAGATTAAAGGACCATATTGGAATGTTCCTTTGGGAAGAAG
AGATGGAAAAGTGTCAATCATGTTGGAAGCCCTTTTCAATTTACCACCTCCTTTTGCCAA
TATTACTACTCTTAAAGCTCAGTTTGCCTCTGTTGGTCTCAATGCAAAAGACCTAGTTGT
TCTATCAGGTAATATATATTAGGGGTGTTAATTAATTGGACGGGTTGAGCTGAATTTTAA
TAGGTTGTATAGTAGATTAAAAATCAGATCATAATTCAATCTGGTCAACTCTTAGTTTGA
AATTATTTGTTTGTTCTCTTATAATTTGTTTATGCATCTAAGAAAACAATTTCCTTATAT
TCTAAATATATATAACATTATATGATATATAAATTTCCTTTAAAACATTTAGATAAATTC
AGATTTTTCATAATTTGATTTGGATTGCATATCAATGTAAATTATAAATGAGATGAATTA
AGCAGATTAAAATACATTAAGTCAATGATTAAACGGGTTGGACAAGTCATGATTTTGAAG
GTTTTTTTTGCCACTATTCTGATTTCAAATCATATTTCTATCAGTCTTAATTGTTAGGTA
TTCTTTCTTTTACTTTTATTTTTCACTACAAAAATGTGGAACATATCTAGAGTAGTAAAA
CACCTTACTCTTTACATTATAGTTTTTCCCATAATGATATTCATTTATAAAATATTTAGG
GGTGTCAATGGATCGGAGGGACTGCATTGAATATATATTCAGGTCAACTCATCGAGAGTT
GGCTATATAATTAGTTTAAATCAAATTGACCTACTATGAAAATATGCTTAGCACAACTCG
TCGAGAGCTAGTCATAATCATGGACTAATTTTGTTACTATCTAAGAATATTTATACAGTT
TTACTGTGGAACCTATAATTGAAGGTAACTCACATTAGACCGTCATTGTTCAGGAGGGCA
TACCATTGGAAATTCTCATTGCTCTTCCTTCACAAGTCGAATATACAACTTCACAGGCAA
AGGTGACACTGACCCAACTATGGATGCTAACTATGTTGCTCGTTTGAAGAGTAAATGCAC
CTCAATTAACGACGTGAAAACCATTGTTGAGATGGATCCAGGAAGTTTCAAGATATTTGA
TGGAAGTTATTATAGTCTTGTGGAAAAAAGGAGAGGGCTTTTCCAATCTGATGCCGCCCT
TCTCGATGACAATGAGACTAAAGCTTACGTCAAATTACAAGCTATGTCCCATGGATCAAC
GTTTTTCAAAGATTTTGCTGAATCAATGGAGAAAATGGGAAGGATTGGAGTTTTAACTGG
CAAAGCTGGTGAAATTAGGAAGCGTTGTTCCTTCATAAATTAATTTAACTAGGCCCAATT
AGCTCTTCATATCTTTCTCTCTTTTTCCTTCATTTGATTTGCATTCTTGAATTTTTTTTC
TCTATCGTTTTAGTTATTTGGTCTATGACTACTGTCATAGCTAATATATTTACATTGTGA
TTATTTATATGTAATCCTATTCAATATAATAATAATGGTTGTGGTTGACTTATAAATCGT
AATGCAACATTGTCTGTTTTTATTCATGACACTTTTTACGTCTCAATTTGATAAACATAA
ACATTTTTCCTAAATTATCCTTTTTTATATATATATTAGAAGTTTAAGAATGAAAGTATG
GCTTTTAAAGTGTATGACCTAAAATAAGTCGTATATGATTGTACTATTATAATTATATGA
AAATTTTGAAGGTGAACTAATTGTTAAAATAGTGTATGCCCACACACGACTCTGATGAAA
CTAACATCATAAGGTAAGAAAGCAATAGCTTTCCTCCATTAATGGAGGTTTGAGATCATA
GGAGGAGTATTTAGAGAGAAAAGGAAAATGTAAAATTGAATAATCTTTACAAGGTGTTCT
GTGTATATATATATATATAGATATATACATACATTGATCAGTCAGCTAGTCAACTTGACT
CTGACACACTAACAAACTTAACCGATTAATTCTAACTAACTTTGTGAACTCTATTTCTAA
TTAACTATGTGCTAACTAATAATCTGTAATTCTATTCTCATCACACACACACACACACCC
TAAAGTTGGAGGTGAGCTAGACATAGATAACTTGCTTAAAAGTGTAGCATTATTGACTTT
AGCCAAGGCCTTGGTGAAGACATCTGACAATTGGGAATCTGTGGCAATGTGATGGAGTGT
GATCATTCCTTGTTGAAGCTTGGTCTTAATGAAATGACAATCTATCTCTACATGTTTAGT
TCTTTCATGAAAGATTGAGCTTTTAGCAATGTGTACTATTGCTTGACTATCACAAAAGAC
ATATATAGGCAAAGAGTCTTTCACTGTCAACTCATCAAACAATCTTTCAAGCCATAATAG
TTCACCCAGTGGCGGATCCAGGATTTAGAGTCCGTGGGTGCCAAATGGGATTCGAACCCG
TAACCTCAACCTTCTAAAGTTGCCCTCCTACCGTGGCACCACAAGCCAATTTTGTTCTGT
GGGTGGCACGCCTTATATTTATATAAATACTATATATATATATAGCTATGTCTATATAGA
GTTTCCGTCGAAGTTCGGGGGTGGCGTGGCACCCCCAATGCCCTTCATAGATCCGCCACT
GAGTTCACCTACCACTTGTCTCACAGCTATGCACTCTGCTTCTGCAGAAGTTAAAAACAC
TGTGGCATGTTTATTAGACGTCCAACTAATGGGACTGTCATTCATACTGACCAACTTCCT
TGAATTAGAGCAAACTTCTCAATCCGAGTCACAATAAGCACTAATAGTGAGGTCAGGTTT
TGGAAATAAAAATTTCTAATGTACGATCTTGTTTGAGATATCTGAGAACGTGATAAGATG
CTTTCAAATGCGGTTCTCTAGCTGACTGCATAAAGTGGCTAAGGTGTTGGACATTGTATG
CTACATCCATCCTTGTGTTGTAGAGATAATTGAGCTTTCCAACCAACTTTCTATAGTGAG
TAGGGTCTGACAACAATTTGCCTTATGCGACTTTCAGCTTCTCAACACAATCAAGTGGTA
AAGTAGTGGTCCTATAGTCTATGGAATCAAACTCCTTCAAGAGATCAATAATGATTTTTC
TCTATGAAATAAGAGCATCATCATGTCTGTATAATATTTCTAGTACCAAAAAATAGTGTA
GTTTTTCTAGATCCTTTATTTTCAACTAATCATGCAAGAAAGCCTTTAAAAAAGTAATTT
CCTCTAAACAGTGTCAGTTAGATGACATCATCAACATATATGACAACAAATACTAAAGAC
AACCTCTTGCGTTTATAAAATAATGAGTATTCATTATTTAAGTAAGTGTACCCTTTTGAG
ACTGCTGGCCAATTTGTCATATCATTATATGCTGGCTTGCTTTAAGGCATATAATGACTT
CTTTAGTCTACATACCATGTTGTTACTGTCCACTACAAGTCCTTATGGTAATGTCATGTA
TATCTTCTCATTTAAATCACCATGGAGGAAGGCATTGTTAACATCTAGTTGATACGAATC
CCAACCTTTCTTAACAACCAAGGAAATCAGGGTCCTAACAGTGGTCATCTTTACTATAGG
TGAATATGTATCAGTGTGATCTATTCCAGCCTGATGAGTGTATCCCTTCACTGCCAGACT
AGCCTTGAACCATTTCACACTTCCATCTGCTTTGTGTTTAATCTTGTACACCTATTTGCA
CCCAATAACATTCTTGCATTTAGGTAAGCTGACTAACTCCAAAGTGTCATTTGCATACAA
AGCATCAAACTCGTGTGTCATGGTTATTTTCTAGGCAGGATTTCAGATTGCTTCTTCATA
ATAAGAAGGTTCACTGTCATGTGAGTTGGTTTGGACTAACTGCTAACTATTTGGACATAG
GGTGGTGAAACATACATGGTCATGATTGGACCTGAAAGAGGTAAGGGAGTGATGCGGATC
TAAGGTGTTAGTTGCAGATAAACACTAAATTATCCTTCAAAAAGAGGGGAGGTGAAGCTA
GAAAAATAGACATTCCAACCCTCACAAAAACTAACTACCTATACGACTATCTAACAAAAA
AATTTGCCTTATCGTATTTGGTCCTTATTGAAGGCATTTGGCTCTTGTCCAGTTTGAATG
AACCTTTAGCCCCCACTGGAAGTTGATGATAGGAGTCATATAAGGATCCATTCTGACTGT
TAACATCATGTTTGGCTAATCTGGTACCTCGTTAGCCTCTCTAAAACAATGCTCCACATT
GACATTAGCATGTTTCTTCAATTGTTGTAACTCTATGATCATGTTCAGTCTGAAATTACA
ACACTTGTCTTCATTTATCATCTCCACAATAGCTAGCGAGTCCAACTCTAGTATGAAGTT
AGAGTGATTTTTCTGACAACAGATGTTCATCCCGTGTTTAGCAGTCATTGCTTCTGCCTC
TAGGTTACTTGCACATCAAATGTGATAGGAAAATACCAAGGCAAAATCACCTTTTTCATT
TCTTAATATTCCGCCCATACCAGCACTTCCATTGGTAGAGATAAAGCTACCTTCTGTATT
CAATTTCAGTGTTCCAGCAGTAGGGAATTTCCAGCAAACAATGGTGCTTTCGGGACAAGG
TCTTAATCTTAAGAGAGTGTCACAAAAGGAGATCCAAGGTAATGTCAAACTATTAGAAGG
AAAGGCTTGAGACATGGCACTTAAAATGTTCTTTTCTGCTTGCTTGATCATGATATGCAC
ACTGAGCTTCTTTCTTTCTCTGTATTTGCACTGGCAATTTTGTTTCCAAATTTCCCAACA
TATAGACAATGGGACAATCCTGATAATCATCTTGTGAATTTCATTTGTGGTCTTTTGATT
CCACCAAATATCAATCAAGTGTCTAATAGTTCCTCGGTGAGCACGAATGCCTAGTGGCCT
TCCAAAATGTTTCCAAATAAGTTGAGTAGCTTCACCTGTAACAAAAACATGAAACATATT
TTCTACTACTGGGACCAAGAAGCAATTACAATTGGTGTCCCTGGTAGCTCTAAATCTTGC
AAAAAAATCATCAAAAGGAAGTTTACCTTGCCATAGTCTCCAAGTGAGAAGGGAGATTTT
AAAGGGAATGTTAGAACTCCACATTTTTGCTAAAAACTGATTCTGAGGTCTCTTGGTTCT
AAGCATTTCCCAGAAAGACTTGTTTGAGTATTTACCATCAGTATTCAAATCCCAAAAAAC
TTGATCCTTTTTATTTTTGTTACCAATTCCAATGGTAATATTGTGTTGCACCATATGTTC
AGATAAAGTATCTCTTAGCTTATGGATATTCCAAGTATCATCAAGTAAGAAGTGATTGAC
TAAGGTATTTATGCTTTTTCTACGATCAGGGTAAAACATAGCAAGATGACCTTTACCACT
CCAATTATCCCACCAAAAGCCACTTGATCTCGAGTTGATCTGCCAAATCATATGTTCTTC
TGCCTGACTTCTTACTTGAATCATCATTTTCCATTGATGAGAGTTACCTGAGGCCCATTT
TTTTGTAGTAAAGTGAGTCCTGATACAATATTTATTTTTTAGGAAGGTAGCCCAAAGAGA
AGGAATAGATCTGAATCTCCACCATCTTTTTGTAGCTAAAATCATGCTTTGTTCCTCCAT
ACTCTTGATGCCAATTCCACCCTCTGCTTCGGGATAACATAGGTTTCTCCATGAGCTCCA
GCGATACTTTTTTTTACCTTGGTGCACTCCCCAAAAGAAATTTGCAAAGTGTCTTTCCAA
AAGTTTGAAAATTGCTTTAGGAGGATTAAGAGCTGCGAGAGTGAATGTTGGGAGTGCTTG
GAGCACATGCTTGATTAGAACTTTCTTCCCTCCATAAGACAATATTTTCCCTTGCCAACC
TCCTAATCTTTTGATTACCTTGCTTACCATAATGTCAAATTACTCGATTTTTTTCCTTCC
AACATATATAGGACATCCAAGATAAGTACATGGAAATTTCATATCCATAAACCCTGAACT
GTTCCTCATCCTATTAATCTTGGTGGCAGAGGCTTTAGGAGCTATAAGAAAGAAGTTTTT
CTCATTATTCACCTTTTGTCCTGAGCTAAGTTCATACTTCTTTATTTGCTTCATCACAAG
TTTGATAGATTTAGTTCTTCCACTACTGAATATTACTATATCATCTGCATAAGCCAAATG
GTTAATCATCGGCCCTCTTTTAGACATAGAAAAAGGGGTGAAATTGTCATTTTGAAGCAC
ATTATTCATAGATTTAGTAAGTACTTCAGCAACTAGAATAAATAAAGATGGAGATAAAGG
GTCTCCCTGTTTAAGTCCCTGAGATGAAGTGAAGAAACCTATCCTTGAGCCATTTATAAT
GATTGAATACCAAACACCTGAAACAAGGTTCAAAATCAAGTTGATACAATTTTCAGAAAA
GCCAAATTTCCTAAGAACTGATGTAACAAAGTTCCAAGACATTCTATCATAAGCTTTGTC
CATATCCAATTTTATGACTATGTTACCACCCTTGTTAGGATGAGAAATAGATTGGATAAT
TTCTTGAGCCAAGAGGACATTTTTAGTGATTAACCTGTCTTTTACAAAACCTGATTAATT
TTTAGAAATAAGGTTAGGCAGAAGAGGGTTGAGTCTTAAAGTCAAAATTTTGAAATAATC
TTATTAGAAAAGTTAGATAAACTAATGGGTCTAAACTGAGCAAAACAATCAGGAGTGCTA
GTCTTTGGAATTAGAGCTAGGCATGTATGAGAAAAGAATTTGGTGAGTTTTATTCCTTGA
AAAAAATTCAATGACAAAGTCAGTAATATCCTGTTTTATGATATCCCAACAACTTTGAAA
AAAGAAGTCATTGAAACCATCTGATCCTGATGTACTATCTGCACTAAGGCTAAAGACCGC
TTCCTTGATCTCCTCCTTCAAGGGCAATTTAGATAAATTAGTGTTATCCAAATCAGTTAT
AACTCTGGGAATGCACTCTAGGATGTTGTGGTCTAGGACTGGCTCAGGGAGATTAAAAAA
AGTCTCATAGGGTTTGACAACAACTTTAGCAATTTTCTCCTCATTTTGAACCCATTTTCC
TCTATTAATCTTGATCATTTTTATCTGAGGCTTGCTTCTATTGTTTCTAAGGAGGCAATG
GAAATACTTTGAGTTTCTATCCCCTTCTTCGAAACATTTGATATGAGCCTTCTGTCTGAG
AATAGAATCATGTAACCCCATCCATTTTGTGTATTTTGCATGAGCCTTGTTCACCTCCTC
TATTCCTTCCCATGTAACCTTTTGTATTGAAAGGGTATCCAACAAAAATGTGTAGTGTTA
CCCTTGATTCAAATTTATCTTTGCGAGTTTTCAAGATAGTTGGAAAACAAAGGCATCCAA
AACTTCTAAGGTGGGAGTATGTTGGCCTTTTTTGATACAGTAGTTCATATGGAAATTTGT
TTTGTAATATTTTGTAGGTAATCTGTTAATGAGGTACGTAGGTAACAGTCAGGACACATT
TTTCCTAATATCTCATAAGCAGTTTTGATTGGAACAGGGGTCATGCCCTTGTTGTTTCAA
GAAGATGTTTGCGTTTCTTTTCAGTCACATCATTTTCTTGAGGTGTGTAAGGGTAGGATC
TTTGGTGTATTAAGTTTTTTTCTTGAAAAAAACAAATTTCCTTAACACTTGTGAACTCCA
GACCATTATCAGATCTGATAGTCTTCAGTTTGGTTTGGAATTGGTTGTCTATGAGAGATG
TGAAGGATTTTATAATTTGTAGTGCATTACTCTTGCATCTGAGCAGTTGTGTCCAAATTG
ATCTATTGTGATCATCTACCATGGTTAAGAAATAATGATAACCATGATGAGTGGATATGT
GGTATGATCTTCATACGTCAATGTGAAGCGGTTCAAAGCTGTGGTACTGCTTTCTGGGAA
AGGCATTTTGGTTTGTCTAGCCATAGGGCATATGACACAAGTAAAAGATTGTTTGTTGGA
AAAGTTTATAGGTATTGTAGAAATACTCTTCATTTCTGTAAATGGTACATGTCTTAATCT
AGCATGCCAAAAAAATTCAATTTCATGATCATGATTGTGAACATAATTAACATTAAAAGA
AGAATAATTAGCAACAAAACATGAAAGAGAATCAACAGAGTAAGATTCTTTATTAAATGT
GTGGGAGTATTTTACATTGGATAATGGTGAAACTTAACATTCATTTCCAACTAAGACTCT
CATAGTGTACTAAAGAAGGAGCATGCTAATAATGAGAAGAATAATTAGAAGAACAACATG
TGACATGAGAGACATTGTTACCACGAGAAGGTGGGGCAAAAGTTGTGGCATTTTGGCCAA
TATAGGACATTCCTAGCCCTGCCAAGTACCAGAGGACTTTTCTCTAGGCCTTTCACTAAG
TAAGAAGAGTTGTTACAACTAACTATACCTTTGAGTTCAATGGGCAAACAATGAAATAAT
ATCAAATTGAACTTGAAATTAGGTATGGATAATATTTTGTATAGAGTCAGTGTTGAATTT
AATCAAACATCACAAATTTCAATTGTTTTAACCTTGTATCCATTTGGTAAAGTGATAAAG
GAAGGGTATGGTAGTGTTCTAATATTTTGAGGGCATTTTTGTTGTAAGTCATGTGATGTG
GTTTGATTCTCTGGAGTCTATGATCCAAGAACCAACTGTTAGTCTAACACATTTACATGA
TAGATCACTTATCTCATAAATTAAAAAATAGCAAACAAATATAACTGCTAGGTTCAAAAC
CACTCAGCATTTCCCTGAGCCATCAGTTTCATTTCCAACTTGTAGAGTTCCTTGCAGGTT
GACCATCTGCTCATACCGACCCTTGGATAATCTTAATGGCACTGGCCTTCTTAGCTCAGG
AACTTCCTCACTCTGGTTATACTCTTAAGAAGTGCACACATTTGTTGCAGAACCTGAACT
TCTTCCTTTTGAGGGTCTAGAGTTGTTTGGATAACCATGAAGTTTTTAGCATCTATCCTT
GGTGTGTCTAGTTCGTTTGTAGAAATCACAAAACAAGATTGACTTGTTGCGAGTGCTAAA
GTTGCCTCTAAAGACAGTGTTGTTGTTGGAGTTCTTTGAATTCCTTCCACCCTCTTTAGA
TGAGTTGTAGTTTGTTCTAAAACCTTTGAATCTTGTACCAGTGTGAGGTGTGATAGAGGC
ATTTGGTGAGGTATATCCTAAGGCTGTGTGATTGTGAGGCTTAACTTCCCTTTGTCTTTC
TTTTTGTGACAATATGGTAGAGGCTAGTGCCATGCCGGGTAATGTGGCCATCATGAGGAT
GTTGCCTCGTATGACAGTGTACATTTCATTTAATCCCATCAGGAAGTGTAAGATTTTCCT
ATCTTGATCAGCCTTGTGCATTTTGGTCTTTCCACCACAAATACGCACACAAGTACAATG
AGAATTAACATCAAGAGTGTTCATTTCCTCCCACTGTTTCTTCATTTTTGTGTGGTAACC
AGTGACATCCAAAGTGCCTTGCCCAAGGTCATTTATCTCCTTTTGTAGCTGATATAGTTT
ACAACCATTAATAAGGTCATACCTAGCCTCCAATTCTTCCCATATCTCTTTAGCATTGTT
GACATTAAAGTCACAATGTCATCACACCTTTCCCATTACATGAAGGAAGGATCTACAGAA
TGTGGTTTTACAACTTTTCCGTTGATACAGTCTTACTTTTAACAGATAAGGTATTGAGAA
CAACTCGTCTTCAAAATCTATAGCTAGTTCCATCAAAGACTGCAGGGAGTAAGGTTGAAC
CTGCATTCTCTGAAGGATGCAAATAAAAAGGATAATTCAAGTCCAATTGAGTTGAAATGT
TTGAAGGAGTAGATGGAATATCAGCCGTACAAGGAATTTAATGTATGATCAAGAAGAGAT
GTTTGGGTACAGTCGAGAAATGAGGCATAAAATTGTGAAGAAGAAGTCGCAATTAGGGAA
ATTCAAATTTAAGTGAAGGAACAATTAACAATCTTGATCAATAGAGAACTGAAAAAAAAT
GATAACAGAAGAATGAAATCACAAATCCCTAAATCTCATATACGAACTCTAGCTGAGAAA
TTAATTTGAATGATCGATGCAATACTCATAAAGCAATGTAGATGTGAAAATCCAGAGTCA
TCCCCTAGGCTCTGATACCATGATAAAACTAACAACATAAGCAGTAGCTTTCCTCCATTA
ATGGAGGTTTGAGATCACATGAGGAGCATTCAGAGAGAAAACGAAAATGTATTGTTGAAT
GTAAAAACTGAGTAATAATTACAATGTGTTGTGTATATATATATACTGATCAATTAGCTA
GCCAACTTGACTCTGACACACTAACAAATTTAACCGACTAATTCTAACTTACTTTTTGAA
CTCTAATTCTAGCTAACTATGTGCTAACTAATAATCTGTAATTCCGTTCTCATTAGAGTC
CATATATAAGTGACATTTTTATATAGACTTCTTATCGTATTATTGGCGCATGCACTACAC
ACATTTAAAACCCTTTTTTGTTTCACCAATTACTCGACAAATAGTTGGGTGGTGTTGTAT
TAGTAAAACAGAATAGAGGAACTTCGTTGTGATTATTTGAAGAAGATTGTTAGGCACAAG
TACAACAGATAATTTATCGATATTTCAAGTATTAACAAGAGTTTTAGCAGACATACCTGG
GCTCTGACATTAATGAGCCAAAACCCGTGTACACATCCGACTAAAACATACTTTAAGTCA
TTTTTTATTTTTGGAAGTATTTGGCAAAGTTAGAAATAACTTAATACTTTGAACAAATAG
ACATTATATTATATGTATTATCTATATCAAGACTTAATTATAATCATATTTCCACTTTCG
TTGTATTGTTTGATACCTTGAGCAAATAAAACATTTTCAGTGATAAACTTTCTTTTAATG
AAATCACTCCGATTTTCCAAGATTTTATCCAAGAGAGGATTCAGTCTATGAGAAAGGATC
TTGAAAATGATCTCACAAGTAATTTTTTGACTTTCTTATTGATCAATGGGAAGAAGTCTT
CATTATCAGTGATATTCTGATGTTCAGTTTGTAATTGCACATCTGAAATGTGTTGGGTTC
GAAAGTAATCAGGCATCAAGAGGAATCTTATAATTACAAATTATGTGGGTGATAAATTAG
ATGACAAAAACTATATTATAGAAACATAATATTATTATATGATTTGGCAAATTGGCCTAC
ATCTGAAAACTAATATCAAAAGGAAAAGGGAAAAGGGACAAATATACTCTCAAACTATCG
TAAATGATATGTAAATATCCTTTGTTTTACTTTTAGGACACTGATATCCTTACCGTCCAA
ATTTTGGGACGTATATAACCTTTCTACTAACGGCGAGACACATGCCGTAATCTAAAAACG
TCAACCCAAAACCCACCTGAATTTATTAAAAAACCCACTCGAATAGCATAAAACCCACCC
ACAAAATATAACCCAAAACCGTCTACTCTTTCATCAACCCATTTTGATCCTCAATTCCTT
AATAGTCACATTTTTAGCATTACTTGAAACTTCATCGATTACTATATCAAATTTTGCCTT
CTCCTCAACCACGGCTAGATCATAAGTTGCTACTCATCCAGGGGCATCGACGACAACGGC
GAAAGCGAAGGATGCGGCTTAAACTCTAAACTTATCCTGAAGCTACTCGATAAATCATTT
TTAGCTTTTGGAAGTGTTTGTCAAAGAAAAATATTAAAACTGTTAGAGAGAAAATCTCCC
TTAAACAAAACTATTTCTTGTTTTTGTTGCCCTTAGTCATTTTGTGAGGAGGTTTTTGAT
TGGATTCTGAATTAAGATTCATAAAGGATTTCTCATCAAATCATAAAGGACTGCGAGTCA
TTTAGATTGACTTAATAAAGTAGTTTTAAGTCAAAAAAATAAAAAGTATGGGAGACCTAC
TTTTGATTTTAGCTTTTTTTTAAAGTCATTTTAAACTTATTTTAAGTTATTTTTAATTTT
CTCAAACACTTCCAAAAGTTAAAAATAACTTATAAGTAGATTTGATCAACTTTTAAGTCA
ATCCAAAGAGGCTCGGCATACATTCAACCTTTATTTAAACAATCATGAAGTCATTAGATC
ATAGAACGAGATTATTACAAAAGGAACAAGAAAATAATGCAAAGAGAACATGATGATACA
TATTGCCCCAAACCATCTTCACGAGGGGCTTATACAAGTACCAATTCAAAATCATGTAAC
AAACAAAGCAAAAACCAAATTAAACACTCCTTAATTCCTAACTATTTACTACTGCACAAT
GCTTCCTAATTTCACCAGTTGAGCCTGTTTTAACTTCAATCCTTCCCATTTTCTCCATCG
ATTGAGCAAATTCAACATAGAACTCTTTAAGTGATCCCGCGACAAGTTGGTTGATGTATG
TCTTTGTTGTTGTACTTGTTGTCAAGGCTGCATCGGATTGGAAGAGTCCTCTCCTTTTGA
GTAAAAGCTTGTAATAGCTAAGATCAAATGTCTTGAAACTCCCTGGATCCATCTCAACTA
TTGTTGTGTTATCGTTGATTGATTTGCATTTCTTTGCCTTCAAGTTAGCTGCATATTCGC
TGTCTAGAGATGGATCTTGAGTACCAAAAGTTCCAGTAAAATTGTATAGACGATTTGAAA
ATGACGTGCAAAGAGAAACTCCAATAGTGTGAGCACCTGAAACATAGTAATAGTACCCCC
TTTAATTCTTAAATTTCGTAGACAGTCAAATTTACCACATAAAATGAAACGAAAGAAGTA
ATAATTTAGGCTTACCAGATAATAGGACCAAGTCTTTGAGGTCAAGACCTTTCTTAGCAA
AATCATTTTGGAGAGTGGAAAAGTTACTAAATGGAGATGGGATGTCTGATAAAGTTTCTG
AAGCAATAGAGATTGTTCCATCTCTTCTTCCAGTTGGTACATTCCAAAAAGGACCTCCCT
ATATATCATGTACAAGATTATATAAAATATATATAATATGGTTTGATAAATTGAAAATTA
GATAGTTCAAGTTGTTGACTTACTATGACCACAATAGAGTCTCTAGCAACCAATGAAATA
ATATCAGCACATGAGACAACTCCAGGACATTCAGCTTCAATTATTTTCTTGATATCATCA
ATGAATGAGAAACCTCTAAGGGTTAGATTTGGGATACCAACTTTTTCAGTTTGACTTCCA
GAACTTGAAGTAAAATTCAAGAGCACAGATGCATCACATCCCTTCAATCACCACAATAAA
CAAAGAAAAATAGAATTACATCAACAATGCAATAGTTAAACAACACGATATATATAGTAC
TTTCACCGTTTCATTTTTTGCGTCTTAGTTTGACTAGACAAGAAATTTAAAAAAAAAATA
AAAAATACTTTTTGCATCTTATGATCTTTAACTAAATACATGCAAAATATACTGTAGTGT
TAAACATGTTATGTGAGATGTTAAAGTTAAAAGAATTACTTTTCATATTTCAATTTGTTT
ATTTTGACTTGAATCTTGTAGACTTAAACTAATGATTTGTAAAATGTACTAAAATATCCT
TTAAACTTGTCGTCTTAAATATGTCATATGAAAAGTTAAAATTAAAGCGTTGTCAAAAAG
GGAAAAAACATTCTTTTTTAAACAGACTAAAAAGGAAAGAAAAACAAACAAATTGAAACA
GAGAATGCTAAATTTAAAAAATAAATCATTTTGAAACAAAATTGAAAAAGAAAGTAAGAT
GCCTAAATTGAAAGAGAAGAGTAATAATTACCCTGACAAAGCAATCATGGAAATGCATTC
TGATTAAGGCAGCAGNNNNNNNNNNNNNNNNNNNNNNNNNNNNNNNNNNNNNNNNNNNNN
NNNNNNNNNNNNNNNNNNNNNNNNNNNNNNNNNNNNNNNNNNNNNNNNNNNNNNNNNNNN
NNNNNNNNNNNNNNNNNNNNNNNNNNNNNNNNNNNNNNNNNNNNNNNNNNNNNNNNNNNN
NNNNNNNNNNNNNNNNNNNNNNNNNNNNNNNNNNNNNNNNNNNNNNNNNNNNNNNNNNNN
NNNNNNNNNNNNNNNNNNNNNNNNNNNNNNNNNNNNNNNNNNNNNNNNNNNNNNNNNNNN
NNNNNNNNNNNNNNNNNNNNNNNNNNNNNNNNNNNNNNNNNNNNNNNNNNNNNNNNNNNN
NNNNNNNNNNNNNNNNNNNNNNNNNNNNNNNNNNNNNNNNNNNNNNNNNNNNNNNNNNNN
NNNNNNNNNNNNNNNNNNNNNNNNNNNNNNNNNNTCAGTAAGAAAGATTCACATTTCATA
ATCACGTGGACCTGCCTTTCCTTTTCTCTAATTAATACTCCAAACTTTAATCAAATTAAG
ACATTATCCTATTTTTAAGTTAGAAATGTGGGGTAAGGATATAGAAAATAAAAAAACTTA
TGTTATTCGATCCTTCCTCGTAGACTCTGTATATAACGGAAGCTCTTAGTACATCGAGCT
ACCTTTTATCCTATTTTAAGTATTATTGCCATTCTTTAATCAATGTCTTTTCAAAAAGAA
AAACAAATTCCACCCTATAAACCAAGACATCGTAAAATATTTTTCAGATTCATTATTTTC
TAGAAAATGACTTTCATCATACTAAATGCACACTATTACTCCCTCCATTTTGTTTTGACG
TTATTTCTCATTAGTTCGTTCAAAAAGAATAACAATTTTTTAATCAAATTTCGTTGATTA
GAAGTTTTCATAGTCACAAAAATATAATGATATATATTTTTATAATTACAAGTTTTAATT
TTTTATAACTAAACAAACATTATGATTTCAAAAGTTTTTTTTATCTTCTTAAACTCTCTA
TATATATAGATTTCAAAAGTGTTTTTTTTCTTCTTAAACTCTCTCTCTATATATATATGG
AATCATAATATAGCAAATAAATTGAAGCGGTTGAATAATTGTTTCTTACGTAAGAAAAAA
TGAAATGTCGTGTTTGTTCTTTTCTTTGTTTCTCCAATTATTTCTAGCTTTAATGGCTGC
TATTGGAATTGAAAATTAAAAAAACTCACCTGCTCCTGGAAATATTTTTCTTCTTGTCCT
ACTTTATAGGTTGTCATATTTTTCTTCTTGATCTGTTTCAAAATAATACTAATAATTTTT
TTTAATTTAGTACTAGTAGTAATAACTCAACTTTAAATTTTTTATTTTAATAAGATGATT
TATAATAACATAATTTAATTTATTTTAAATTATAAATTTAATAAAAAATTAAACTTTGTG
TGCAGTCAAGTATTTCATGTCAACCGAGACAAAGGGAGTATCTTTTTAAATATATATTTT
CTCCGTTTCGTGACATTTTTTTTTTAGGGGGGGCTATCATATATACTATTATTACTTATA
CTTTTAAAATATTATGTACGCATTTTATCACTAATTAACAGTTTCCTACCATATATTGAG
AAAGATACACGCGATACATGTATTTTTGCTACCAGATACGGGACAATTACTTAGAAGTGC
AATTTGTGCTATAGCCCTTCCTATCTGATAGAAAAGGATCCCATGATCCTGAACCGATCT
TACATGGGATCGAAAATCCCAAATTTATCTATGAAGAGCGGATCTAATTGTATTAGTGTC
TATAGTTGATTTCTTATGTGCAATACTAATCGATAGGAGCTCATTGGTAGCGCTACAAGA
TCTCGTGCATTGGAAGACCCAAATCAGTTAGTATGGAATAATTTCTTTTCCAAGTGAATT
CCCCTATTATATCAAAGAGTGAAAAGGTATTTTCGTTGTTGTGGAATAAGAAGCCTTAGT
ATCTTAATATACGTATTTAATTCATTCGGAGCTATTAGAGCGGGATCCACTTTTTGGGGA
ATATGAGTCGAAGCAATAACAAGAATATTTCTAGTAGAACATCTTTCACAATCCCTGGAG
AGATGGTTCACTAATAGACCGAGTGATAAGTCATTTGACTCATTCACATCTAAATCATGA
ATGTTTGGAATACATATTATGCAAGGAGACATTGATTTTGCTAATTCGAATTGAAGGGTG
ATATAAAATTGGTCTATTTCCCGCATCATATCCACGGTTAGCCCATTCATCCTAGCTAGC
AGTTCCAACTCTGTATCAAGGTCACGATCATATCATTGAGAGAGGCGGCGAACTAGATGA
GGAAGGAGGCGAGCGGGATTTTATTATGTATCTTAGATACATGCGAATCACACTAGATAT
ATATATATATATATATATATATATATATATATATTGGTATGTTTTTGGCGTGATTCACAT
GTATCTGGGATACCTGATACATAGGAGAGTGGCGAGCGATATGGAGAGAGGTGAGGGAGG
CGAATGAGATTTGTTATGTATCATAGATACATGCAAATTAATTTGTATACAATGTATCTA
AAACAAATTACACCTAATTTTGACCTCATATATCCCGAGATACATATATCTGGACATATC
AGATTATATTTGCACTAAAATTTGATAAAAATACGTAATATTACAAAATAGAGTGTATCT
AAGTAATTAGCTCTTAAACTAGTGGGATCTATATAAGTTTTCCTTTTTTTAGTCATATTA
AAAAGAATATTACTTTACTATAATTAAAAATTTAACTTTAACATTCTCTTTTTTATTCTT
TATAAAATTATTTACAGTTACATAAATATCTAAGGATTATTTCCGATCATAAATTTCAAA
AAAGTTTATCAAATGAAATAGTGTCATATAAAATGAAACGTAGGGAGTACCTTTTTATAT
TTACTAATAATTTTCATTTAAAATTACTTTATTTTATTTTATTTTTAATAAGATGATTTA
TTGCTATATAATTTCTTATAATATATTTGAAATTTTTTAAAAAAAAAAAAAAAAAAACTA
TATATCGTCAACACTTGAGGTTAATTATGACAAAAGTATTAAGGAATATCTTTTTTGCGA
GGCGCAAGTTGTATCACTAATACCTGCTACGGCCTTAGCAGCCAGGACAGCTCATATATA
TAATAAATATGATTTAATTTTGCATGTCAAATCTGTTATGTATTGAATCTATTTTTCTAC
TTATTTTATTTCAACTATATTCAGTGAGATCAGGTACATAATATAATTAAACACAACTAA
TTATATTAATACTATAATAATAATCTTACCAAAAAGAAAACTATAATAATAACTATTTGC
AAATCGAAATACAGTTTGTATGTGGTAATAAACGAACTACGTGTGTGGACAAATAAAAAA
CTAACATGCAAAAGATAAGGATAGATCAAATGTGACTCAATAACGTTTTTTCTAGCTAAA
ACCGAAACAAGTGATCGACCATATTTGTAGTAAGTCCGCCTAGTTTCGAAATCATGAAAC
TAGACATCGGATAGTGATCACTGGATAAAATAAAATATTTTTAATTATAATTTTATACCG
CATGTTCAAACATATCTTAATACTTCATTGATCTCAATTTATATATTATATGAGGCATTT
TCTTTTTTAATAAAAAAAAAAGAGTTAATTTACTGGTCTGTTTTATTAAGTGGTGACGTA
TATAGTGATAACTTATCGACCATGTTCTCACAAATAATTAAGCTAATAATGCAAAGTTTA
TATTCCTTATTATAATAATTTAGGGACCAACAACGGGGGAGTCACTTTTTTTTGGGATTT
ACGTTGAAAAATCAAGAATATAAATTGTTCATGCATGTGTTCACTCAATATATAAAAAGA
TAATAATTCTATGAAAATAATGGTCTCTTGTCACGTTTTGTTCGTTTCTTTACCTTTAAT
TAATTTTCCTACTTCATCTGCTTTTTTGGCAAATTTAATAATTATGAATTCGTATGGTAC
CATTATAGTTACAACCGTATTTTGTATATAATGAAGATAACATATGAGTAGAGCACATTA
AATCAAATACATTTAGAAATATCAATTAGCTTGTGTAAGCTACTAGTATATATTAATCAT
AATTGGTTTAGTTATTATTCAAATTCATTTTTTTAAGTAAACAAATATTTGTATTCAACT
TAAAGCATTATAAACTCTCCTTGAAACTAGAAGGGTGATTGGAATATCAACAATTCAACA
TGCGTCTATTACTGAATTCATTATACTAGTTATTGCTATAGAAGATAGAAAAAAAGCGAT
GGACCAATCAAAAGATAGTAATTTGGTATTTTCCTAATTATTTGTCAAAGTATTAGCGTT
TAAAGCTCGATGTGACACACAAAGTATTATGAGATGAATTAACGTTAATCAGCAAAACAT
GAGTTTGAACGTAGGAAATAATTAATCCAAAGATGTTAATAGGACAACTTGATAATTTTC
TAACATAAAACTGGTATATTCATGTGATTGTAGTAGTTGGAAATTAATTAATTAATCACT
AGACCTGTCTCATTTAGAAAAGTCTAATCGCAAGGGTGGAGCTAGTAGCCAAGTTCGGTC
GAACTAAGTAATTTTTATTTAAATAATGTATATTATATTAAGAGATTTATTGAATATTTA
TAAATATTAAATTTTAAATTCAATTATTTACACTTAAAATTATTATTATAATCATATTCA
AAACCCATATAATTAAAATTTTGATTTCGCCACGAAGAGGCGAACCCTCTTTATGGCGCG
GTGGAAGTGGCACTATGGGTTTATGTGATTGTACTGATAGAGAATAGCGGTAAAAAGTCA
CTACTATTAGGTGAATGTTTTAATGATTTCAACATTAATAGACTGCACTATATGAATGAT
TCAAAAAGAAATCTTTACCTAAATAGTTTATTTGATTTATGATTTATTTTTTCAATTAAT
CAATATATATATATATATATATATATATATAAAGAGGTTTAATGCATGTGATTAGCATAT
GTAATCTAGAGATTATTTTAAAAATAATTACTCCCTATTACTTTTTAGTTATAGTTTTTT
AGAGTCAAACCATATTAATTTTGACTAACATCTTACGATGTATGTTTTCATCATATCAAT
ATGAAAAAAGGTGCATTTTTATAGATGTTCTGTATAAGTTTTTAATTTCTAAAAATTATT
TTAAAATATCAAATTAATATAATCTAATTTGGCTTTGAATATTCGTTAAATTGACTCAGA
AAAAGCGCAAATGACAACTAAAAAGGAACGAGGAGTAATAACTAATGTTTTAGTTAATAC
TCCCTCTATCCAACAATAGTTGTTCATTATTGACTTGACACACACCTTAAGAAACAATAA
ATAATATGAGTGATATTACTACATTAACCTTTAAAGAAACAATAAATAATAGGAGTAATT
ATTGTCCATTATTGATGCTTTGAGAAATGTATTAGTTATTGATGTTAGAGTGGGTAAAAG
TCTCACATTGATTGAGGAATGGACCGGTGATCTCCTTACATGGACTTGGTCAATCGTCCC
CTCATGAGCTAACTTTTAGAGTTTGAAATAGGCCCATGTGCCTTATCTTTATATGGTATT
AGAGTCAGGTCCATCCCCATTTGAACTCTTAGTCCATGTTTTAGTTGGGCTTGGACGTGA
AAGAGGTGTTAGAGTGGGTAAAAGTCTCGAAATGAACTGTTGATCTCCTTTTATGAACTT
GTGCAATCCCCCCCCCCCCCCCCCCTCATAAGCTAGCTCCTTATATAATAAAACAGACAC
AAAATAATTAAATTATTTTCCAAAGTAGATAAATATTATTGAACAATTAAATATTTTTTA
GTATAATAAACAGACCGAAAATAAAAGTTTGCGTTTATAAACCCAATAGAAACACGAAGG
TGCCCCACCCTTGTATACAACAAGAAAAACAAACTCTGTCAATAGAACCCAATTATTTAA
TTATGGGAATACAATCAATGACTTATCTGCCAGCAATTGCTTGATACAACCCGTTAATAA
CTACTTTCATTCTTTTATTTTTCGTTTTTCGAAAGTCAAATTGACAATCATTAAAAGTTA
ATTGAATTAGATCAATTCAACATTTTAAAATTTCGATACTTAAAACTATACTAAAAGTCC
ATGTTCTAATTTTTGAAAATAAAACAGTTTTTCGACTTGCAAATAGTTGTTAATTGTTAT
AGTTTGAACAATTTATATATTAAACCTGTATCTAACTGTATCAATTTTGAAAAACGTCAA
ACAAGTAGCAAAGCAATAATGAATTGATGTGGACATTTGCCAAAGGCATATTTGCATATG
AGAATATTTATGAGTTGTCCTGGCTGCTATTGTATATAGCTCCTACATATTATTTTTTCT
CACTCAGTGTTTGGAGTCCACATTGGAGTTTTGATTAAATTTGGATCGCACACTGCAGGG
CTCATTCAGGGGTGACGCTCCTAACAAGATTTTTTTCTATACCCAGTGCTAGAACCTGAG
AACTTTGATTAAGAGTGAAGCAGTCTCACCACTACACCACAACTCATGTCGGTAGCTCCT
GGCTCCTACATATTTCTGATACAACTTGAGGAGCAGGTGAGTTTTTCTATTTTTTCAATT
CCAATAATGCCACTCATAAATGCAAGAAATAATTAAAGTGATCAAGAAAATGATAAAACG
CAAAGATTTCGTTTTTACATGTGTGCGAAAAACAAGTATATATAGAGTTAAATACATATA
TAAGAACTCACGTAAAATGTCTAAATTCAGGATTAATCATGTTAGACATATATATATGAA
ATCTACAAGTTTTTTTTGTTGTTGGTAAAATGGAAAAAGTACAAATTAAATAAAGTTCTT
AAAGTGTTCGAAAACAACCGGATCGACTTAAATCTACTAGAACAAATTTTATGTCATTAA
TTAAGTGCATTCACTATAACAAAAATAACTTTTAGCGGCAATAATATGCATATTAAAAAA
AAGTTAAAATATTTACCGCATTAGTATATCATTGGATCCAATGTCGTTGTAGATTTTACA
GGCATTTACAAAAACTATTAATTGCGTTTACAAAAATATATATTTAGTGATAGTTAAGTT
GTTACCATTAACTAATTATCGCTAAAAATCATTTTAAGGCAAGTAATTGTAGAGTATTAG
AGACTTCAGATTTGTGGCCATCATTTGCTAGAAAATCGACACACTTATTTACTGTCCTCC
ATATATGTCTAATTCTAACCTTAGGTAACATGAAGGATACTAGTGGGACTATTTATGCAT
AAAAGAGGGAAGATGCCTAAACAAAATATGAATATTTCTTACTGAAAGAGTACAACAATA
GACAGACTGTAACTAATTAATCAATCAATCAAACAAACAAAAGCACATGTTAGTTTGCTT
TGTTCAATGCCTAGTGCCTATAAATTTCCTTTCGGAGTTGATGTGTGTATAACACAAACA
CAATAAAGAAAAAAAAGTAGTTTCTATCTATTTTGAAGATAAGAAACAAAATGGCTACAT
TTGGGTATTTGTGTCCTCTAATATTGATGTGTATCTTAGTGTCTAGCAATGCTCAATTAC
AACAAAACTTCTATGCCAAGAGTTGTCCAAAAGCAGAGAAGATCATTTTAGACTATGTCC
ATAAACACATTCCAAATGCTCCATCTCTTGCTGCTGCCTTAATCAGAATGCATTTCCATG
ATTGCTTTGTCAGGGTACGTAATTATTAATTACTTTTGTCGTTTCAATTTATATGTCTTA
CTTTTTCAGGATGAGAATCAATTAGTTGTTTTTTTGGTGATTGTAGGGATGTGATGCATC
TGTGTTGTTGAATTTCACTTCAAGTACAGGAAACCAAACTGAAAAATTTGGTATCCCAAA
TCTAACACTTAGAGGTTTCTCATTCATTGACAATGTGAAGAAAATAATTGAAGATGAATG
CCCTGGAGTTGTCTCTTGTGCTGATATTGTTGCCTTAGTTGCTAGAGACTCTGTTGTGGT
CACAGTAAGCCAATTCAACTTGAACTTTACAATTTATTTTATTTGTTATGTATGACCATT
TTAATTTATATATTTTTGGGCATGATATATAGGGAGGTCCTTCATGGAGTGTACCAACAG
GAAGAAGAGATGGAAGAATCTCTAATGCTTCAGAAACCTTAACAGACATTCCAGCACCAA
CTAGTAACTTTTCCACTCTCCAGAATGATTTTGCTAAGAAGGGTCTTGACCTCAAAGACT
TGGTCTTGTTATCTGGTTAGTCAAAGTTTTACTTTTTCTTCTGTTTCAGTTTATGTGAAA
AATTTAATCGAGTACGAAATTTAGGAAATGAAAAGACTACTTGCAAGTTGATAAAAGAAT
TCCAAATATTAGAATTTTAAAAAAAAGTTCACTTATATTTTGGTCCTACCTTGCCACATA
GGTATTGAATATAATGTTAAGGACCAATCATACTTGCAAGTCAAAAATTGTGACTATAAT
CCTATATGCACCACTCTATGGGTCTTAACAATAATTACCATGGACAAAATGTTTCAGGTG
CTCACACTATTGGAGTCTCTCATTGCTCGTCATTCTCAACTCGTCTATATAATTTTACTG
GAACTTTTGGTACTCAAGATCCATCTCTAGACAGTGAATACGCAACTAACCTTAAGGCTA
ATAAATGCAAATCAATTAATGATAACACAACGATAGTGGAAATGGATCCAGGGAGTTTCA
GGACATTTGATCTTAGCTATTACAAGCTTTTACTCAAAAGGAGAGGACTCTTCCAGTCTG
ATGCAGCCCTAACAACAAGTACAACAACGAAGTCATACATCGACCAACTTGTCGCGGGAT
CACTTAAAGAGTTTTATGCTGAATTTGCTCAATCAATGGAGAAAATGGGAAGGATTGAAG
TTAAAACAGGTTCTGATGGTGAAATTAGAAAGCATTGTGCGGTTGTGAATAGTTAAGAGG
AGTCTTTGGTTCTTTCGGTTTGGGGCAATATGTATCATTAATGATACATATTGTTCCTTT
TGCATTTTTTTCTTCATCATGTTCCTTTTGTTATCATTCCGATTTTTGTTCTACTGCGTG
ACTTGATGATTGTTTAAATAAATGTTGAATGTATATGCAATTCCTTCTTCTTCTTAACAA
GGCATAAAAGGCTCTTCTTCTTTTTTAAAACAAAATTTGATCTTTCCTTGATGAGATAAG
GATACACACTTGGAAGTTTGGCATACCAAACTTGTAACCTTAGGGCTTAAGGAGCACTTC
GCAAAAAAAAAAAAGCCTATACGAAGGCCAGGGAAGTTACTGGCTTTGAATCTAAGGAGG
TTAAAAATAAGGTTGGCATCCTTTGTTCTTTTTTATCTGATGGTGGCTAAATTTATTCTA
TCCAAATTTATGAGGCCCTAAATGTCACAACTCAGACCGTCGTGATTGACACCCACACTA
ACCCTCCGGTGGGAGAACCATGCATTAATACTAATTAGTTAACCCAAGAACTACACAACT
TAATCAATTACTAGGCATTTAAAGATACGGAAGCAGGTTTAAATGCAAGAGTCAAATAGA
GTTCCCATAAACTCCAAAAGATCTAACAACGACTAACAAAACATTGCGGAAATTATTCCC
TAGAACCTGAAAGTCAATGTACCAAAACTCTAACAAGGAACCATAAGTCTAAAGGAAATG
GGTACAACCCAATTAAACATAAGAAAATCTAAAGTACTAGTGTAAGTCCGAATAGTATGG
ACTAAACATAACGAAAACTCATGGCAGCCTGGAAGAACTGACTCACCCTTGAATTCGAAT
CGATAACTGGTCTTCTAAATGAGGTTTGTCAGTAGCCGCCTGAAGATGCCCTGTACTCAA
CAAAGAAAGAGCAAGTGCAGTATCATTACACAACCACAGTGTACTGGTAGGATTACGCGG
CTATCCCAATAAGTGAAACATATGTAAATAATCACAACATAATAAAACAGGCATATACCG
AACATGTAAAATATCAGTCATCTTATCAGGATCAACGAACAATTCCACATTCTCAAAATA
CATCAATATGACAAGTCAATGGTCCTCTCATGGAACCCACACCCAAACTGTTAGTGTACC
GGTACGTGGTACCTGATCCAAGTTAGTGTGCCGAACGTGACACCCGATCCCATATATGCG
TTGGAATGTGGCACCTGATCCAAGTTAGTGTGTTGGAATGTAAGACCCGATCCATTCAAC
AAGCCACAATCATAATCACAATGTACATTCTCATAATCATACAATGGCATACAATTATTC
AATCATACTCATTTACGATTAATGTGATCAATAATGCAACATTCGCATACATACACGTAT
TAAAATGAAGTAATTACTAACATACATCACGCAACATGAAATCACAACCATCACCTACCT
CGAACAAAGCTTGAATCCTCCTAAGAAACTTGATTCTTCCCGTTCCAGAATTTTCTGCTT
GCTCTAGGTCTACAAACAAACAATTCAATACGGGGATCAATAATTAAAGTCTAATTTCCC
TGGATTATGACAAATCCAATAACCCAAGACCCAAATTATGATCCTTATAAGGTGCAGCTA
GGGTTTTTCCCATCATCCAAAACCATTCAAAACCCTCCCCCAACGATATTCAATCAAGAT
TTTACGTTCTACGGATCAAAAAATGGAATTGAGGAGCGAAAACCTTACCTTGAGCACCAA
ATTTCATGGAAAACAGTCAAGAACTCGTCTGGGGTTGTCTCTTAGCTTCAAAAATGAAAA
TTGCAGAATAATGGCATTTTTGGGATTTATTTTCGACTTAAGTCGCGACTGTCCCGCCAC
AGCGGACCTCATCCCGCTACAGCGACCCCACCCAGGCGGGAAAATCTCACCTTGGCGACT
TGCACGGAAACACTAAACTAATTTAAGAGTTCCAAACCCCCATTTCACAACACATCTTCA
TCCCATGACACTCAGAAAATACTCGTTCACGCTAAGATCAGTTTTGAGAGTTCTACTCAC
CCGAATTCGATTTCGTAAAGTCGTACGAGTTCCTTAACGTCTTAGCTATATACTCATGTG
ATAAAATTCATAATTAGATCTCCCATCTGTTACCAGATTTTCCTAAACCTCACTGACTCC
GATTTCGTCCAAATCTTGACTAGGTTGGAAAATTTCAAGTTACTATCAAAAAGTTTTTTG
GCCCAAAATTTTTCTCCATTGGCTTTTCTATAACGGCAGAAACGGGTCGTTACACTTAAC
GAGTCTAGGAAATTAGCATAGGAGTTGAAGACATGGTTAACATCAGTTGAGAGACAAATC
AAAGCAAATTTGTCCGCAGGTTGATTTGCCTTTCTGAGGCAGTGATTGATGGTGAAACCA
TGATCTTCAACTATATTCTGAATCTTCTTAACTGGATATACATTCTCTAGGGGACACTCC
ATATTTTAGTGATGGCTTTAGCAAGTAGTATGGAGTCAGTTTCTCTAATGATAATTTTTA
CTCCTCTTTGGATGCATAGTTTCATTTCATGTAGCATGGACATGGCTTCTTCCCAATTGT
TGGTACCTTCTTCAAGCTTTATATTGAAGTCCATGATGACTAGTTCCATTGCGTTCCTCA
GAATTTCACCTCCACCACACTTGTTATTAACACAAGATCCATCAGTGTTAAGTTTAGTAA
CCATAGTTGGTGGTCTGATCCATTTCACTCTTATGGCAGTTTTATGATTAACAGAGACAT
CAAAAATTTTGTTAATCCATTTGATTTTATTTTCTACTTTCTTCCTAATGTTACATATAT
TTTTCCACCAAGTAGACTGTCATTTCCTTCAGGTAGTTATAACAAGATGAGTATTTTGAA
AGTACTTGTGTTTCACAAATTCAGTCCAAAGTGAATTGTTGATTCTAAGGCTCCACCATT
GCTTAAAGGAGAAAGCAATTCAAACATCGTCAATCCTTTTGATATTGATCCCACCCTCTT
CAAAGGGGAGACAAAGGGTTTCCAAGCAATCCAATGATGTTTACTACCCTCCTCTTTGCT
AGACCAATTCAATATTATCAAGTGCACCTTTGGTAGGCTGTACCGCAACAAGAATATGGG
TGGGGAGGGCCAAGAGGACATGCTTGATGAGAACAATTGTTTCCCTAGTCAAAAGAAATT
TGGTATGCCACCATTTAATTTTGTTGATGATGATCTTGACTATATTATTGAAGTGACTAG
TCGTTTTCTTCCCACTGATAAAGGGGCACCCAAGATATTTTATGGGGAAAGTCTTGATGA
TTCATTCATGTAATGGGTTTTATCTTGACAATAATGTTTTGTTTAGCATTCTTAGATACA
AGAAATAACTTTTGTTCTTGTTAAGCAGATGATCAGAAGTATTCTCATAGATGTGACGGG
TTTTAAGGAACATCTCCAGAGTTCTTTTACTTCCATTGCAAAACAAAATTGTATCATCTA
CAAAAGAAGAGGTAATTCCCCTAGGGACCATCTTAGTTTATGTAGAAGCTTTTGTAACCC
CTTCTCCTTAGCAAATCATTAAGTATTTGAGATAATAATTTAGAGGAAAGCAAAAAGAGG
GTGGGGGGGGGGGGGAGGAGAGAGAGGATCTGATCACCTTGTCTAAGACTTTTACCTGAT
TTGAAAAAGCCTTGTCTATCTCCATTAACAATAATAGAGTACCAGTTGTTGGAAATGTAC
TTATAGATTAATTAAATCAATCCAAATCTCACAGAAACTCATTTTTCTAAGCACCATGCA
TAGATAGGTCCAGGAGACCCTTTCATATGCCTTGGGTATGCTTAATTTGATGACCACATT
GCCTCATCTATTAGGTTTTTTTGATGTTATTGATGATTTCCTGGGTCAAAAAGATGTTTT
TAGAAAATTCTCTATCCTTTATAAATCCAAATTGGTTATTCGAGATAATCTTAGGGAGAA
CGAGGTTGATTATGCTATTCAAGATTTTGGATATGATTTTGCTAGTCACATTGCCAAGGC
TGATAAGTCTAAGGTCTGTGAAGTATAGGGAGATTCCACTTTAGATATCATGACTAGGTT
AGTGTTAGTATACAATTTGGTTAGTATACAATTTGGTGAACTCAACATCTCTAATAAAGG
TCTTGACAGCCATATGTGATTAAATAGGTTTTAAAAAGTACAATGTGTGTAGTTACAATA
CAACCACCCGTAAGATATAAAGTCGTACGTGGGCATACACGATTTTTTTCAACTTTGATA
TGTAGAGGTAACTTCATCAGTCTCAAAAGAGGAGTAAAAGTTAGCTACAAATTTTATATG
ATTTATGGATAAAGACTAATATTATAACTATGAGTTGATATGTAATCTAAATTGACTCAT
GAGTAATTTGAAATTTTTTTAATTTTTTTTTTTAAAAATTAGTATATTATATATAGTCAT
AATAAAGAAAAATAATAATTTTATTAGGAACTAAAACATTTTAAATGAATAAATAAAATA
ATTAAAACTTAGTAAAATTAGGCGGGTTGGTTATGATCAATTACCTGATCCGTTTTGACC
CAAGCAAATTTGGGTTGGATCTTGACCCGTTATGACCCACCCAAATTTGATCCAATCGGC
CCAATTGTCATCCTTAAGTGTATGTATTAAATTAAATTAAAAAATAACTAATTACTACTA
TTATTGATCAGTGGATCTTAGTTTTAAAAAAAAGATTAGTGAATTTTTATAAAATTATGT
ATATTTGAAAATTTATAATCGCAAATATTTATTTATAAAATGAACATGGAGTTATGTAAT
TTATTAATGCGATATAGTAGGATATATATTCAAGTATTTTATTATGAACTTTGGTTTGTT
CATTTAGTAAGAAGAATTAGGAATTTTTTTATAGTTTTCACAACTTGTAAAGTTTTCATG
TTAATGAGAAAAATACAAATTAAAAATTTCAAATTGCATAATCAAACAAAACTTCAACTT
TAACTTCAAATCTATTTGATCTCAAATCATGATCGCGTAACACATGTCCAAATTAAGAGG
CCCTAATAGTCTATTAGTGTCAACTTATTATTTTCTTTTTATTACTATAGTGATAGAGCG
ACCATGTTCTCATAAATAATTGGACTAATAATGGAGAGTTTATTTCTATGGGATTTACGT
TAAAAAAAAATGTAGGACATAGATTGTCCATGCATGTGTTGCCTCAATAATATAAAAAGA
TTCTATGACAATAATAGTCTCTTGTCACGTTTTGTTTGGTTCTTTTTCTTTTATTTCCCT
ACTTAATCTGTGGCTTCTTTTCCCTTTTTTTTGGCAAATGTAATGATTATAGGCCTAGCT
TCCAACTGTATTTTTTTCTATATGAAAAATACATAAAATCCCTCCTGAATTTGGCAGCAT
AATTTACTTTAACACTTTAATTTTACGAGTAATTATTTACCCCCTAATCTTATTACAAGT
GAATTTAATAGCACCTTACATATACAATACCCGTTTCATACTCATGGGTGAAGTGCACGC
ACGCCACCTAAGTGACACCTCGGTGCCACATCGATGACATGTCAGATAATTGAAAAAAAA
ATATTTTTTCTTTATTTTTACTTTCCCACATCTTTTGCAAATTTTATATTCACTCTTCAC
CCACCCTCTTCATTATTTCATTTGGGTCAATTTCTTAACATCCAAAATTTCACATTGATT
GGTTCATTTTATTTTTCATTGCTTTGTAATTGTTCACTATTACTTCCATCAATACTTATA
TCAATGACCATACTTTTTTTTTCCCAGCTAGGTGAAACTATCAACTTATATCAACAATGG
CGATTTTAAATTTATGCAAAATTGATATGCTAATTTTTTAGATTTGTTGTTACTTTTCTT
GTTTCACTTCTTAATGCATATACAGGTATAGAATAAGTAACGTTTAAAGTTAGATGAATA
ATTATTTTATACGAAAAATCGAATCTCAAAAATAAAGAATAAAGAAAATTATGTGAGTCT
TGAATGTGATTTTCTATTTTTGTTTAACGAAAAAATGTATAGGATGTAGAGTTCGATGAA
GGAGAAAGAGGATGGGTCGGGGTTGGGGTAGGATGCGGTGGGAGTTTGAGGAAGAAGAGA
CAAGCAGGGGAGGTGGGGTTTTGAGAAAGGGGTGGAGGGGTTTGAAGAAGAAGAAGAATG
TGGTAGGTGGGGGCTTTTTCTTTTTTTCCCATATATATATATACTAAATAATGTGCACGG
GTCCAATAATATAAATGGTATGTTTTGGGGCTAATAACCAAATTTTTGAAGCGATTGTTT
GCGTGGATAAAGGAATAAGTTTTTTTATCACAAACCTGTACTTTCTTTGACGCTATTTAA
GGCATAATAAGACTACCCACACACAACATTTTTGAAATATTTTATGTTGTCAATTATCAT
GATTTATAGTATTTTTACGATAGATTCACTTCAAGAATCAGTAGATTTTTTTGTATTTTT
TTCAAAACATATTTTATATTGTCAATTACCATGATTTATAGTATTTTTACGCAATTTTTA
AATATAAAAAAAAATTAAAAAATAAGACAAATAAATTAAAATGGATCCAATATATGTTAT
TTTTGTTGTCTCAATTTATGTGACACAAATGAAAATTGGAGAGTCATCTAAATTTTCATA
TTTTTTTAAAAAATGTTTTAAGTTATTAATTATTGTGATTTATAATATTTTTATGTAACT
TTCAAATAACGTACATTACTGGTCACTTTGTCCTAATTTATGTGATATGGATAAATTACA
AAATTAACCCTTTTAAAATGTCTTTCAGATATTTTAAGTTGTTAATTATTATTATTTATA
ACACTTTTTTGTTCATTTTAAAATGATATGTGTTATTTTTTCTGTCCCAATATATGTGAG
CCTGATAAAATTCTGAGAGTCAACGTATTATATTATATAACTTTTAAATATTTTAAATTG
GTAATTATTGTAATTTTTAATGTTTTTTAAGTCATTTGTAAATGAAATATGTTGCTTTCT
TGATTGGGACTTTTCCATTTGTGACACATATATATAGATATATTTGGTGCCCGTGCCAGC
ACGGGCCCAATAAATATTAATTTTTTTTGTTTTAATTTATGTGATATAAATGGAATTTGA
AGATCAGTCATTTTTTTTATATGTTTTCTTAAAAATATATTTTAAGTTATTAAATTGTTG
TGATTTATAGTATTTTTGCGTTATTTTTGAATAATATAGGTTACTCATGTTTCAATTCAC
GTGAATAATCATAAATATTTTCAGTTGTTAATTTATTGTGAATTCTAGAAATTTTGTCGT
TATTTTCAAATAGTACATGTTACTTATTCTATTCCAATTAGTCAACCAAATTTCTTATAT
GATTTGAAAATATTTTTAATTGCTAATTATTGTGATTTATAGCATTTAATAATATAAAAT
TTGTTCAAATTCATATGACAATGATAAGATTTCAAGAGTCAACGCAATAAAAATTTAATT
TTTTTAAAAAGTTGTACCTCTAATATATTTTGTAGCTAAAATATACTCTCTCCGTCCACT
TGTATTTGTCATGTTGCGCTTTTTGAAAGTCCATTTGACTAATTTTCAAAGTTAAATCAG
ATTGTATTAATTTGATATTTAAAAAAAAAAAAAATTAAATATGCAAAATCTATACAAAAA
GTACTATAAATTGTTATTTTTTGCCTATGAATATGATGAAAAAACACATTGTAAAATATT
AGTTAAAATTCTTATAGTTTGACTCTAAAAAGGAAATCATAACAATTAAAAGTGCATAGA
GAGAGTAATAAATAGGTAATTAAATTTCAAGAAGTTTAAAATAAAAGGTTGAAAAAAAGA
ATTAGATAAACAATATATATTGAAAATTGAAAACATATAAATAATAAATGGGCCCAAATG
AGGTCAAACTTTTTGGCTAATAAAGTAGTAGGTAATTAATGGTGTTAAATTGTCCAATAA
TATAAATTTTAAAGGTACAACCATAAAAGAAGAATGTACAACACTATGAAGCACATATCA
TCCAACACTTGTCATGTGCTAAGTAGTAGATATTCTCACTTATTATATATAGTAATATAT
AATGCTAGTGGGGCCATTATTTTAAAAAAAAAAAAAGATTTACGCGCCTTCAACTTTTTT
GCTTTTCTTTTTTTGCCACGTCATCTGTTAATGTGGTATTAAATTCACACGAAATAAAAT
TAGGAGGTAAAGAAATACCCATGTAGTTTAAGTGCTAAAGTAAGTTATGCTGCCAAGTTC
AGGGTTTTATTTTTATGTATTTTCTCTTTTGTATATAAAGAAGATATCATTATAAGATTA
GAGCACATTAGATCAAATTTTGGAATATCAATTAGCTTGTGCTAATAGTATATATAATCA
TCTTAGTTTAGTTATTTCAAAATCAATTTTAATTAAGTAAACAATATTTTTTAAGAGTCA
GATTAAAACATTATTAGCTCTCCCTAAAAAGAAACAAAAGATCGGAATGTGCTAACAGAC
GTCTATTATTAAATTCACTCTACCCTTGATTCATTGTACTAGTTATAAATCATTATGTAT
TGGTGTATAACTAGTGAAGGCAGAAAAAAAAATGAATCCCCACATGTTAATGAGACAACA
TAAGTTTGTGTTGTCCCAAGAGGTAAAGTTCATATATGTTCCACTCTTTTGTATGTAAAT
TTCGTATATATATATATATAGACGTGCTTGGGGTCTTGCCAAACTCCCCCACTCCCCCCC
GCCCACCTTTAATACCGCGAGTTGATAAAGACAATGATTAAATAAAAATAACTTGATGAT
AATTAGTAAGGGGCAGTTAGGTAATTGAGCAGCTAGTTGTTAGTTGATTAGTTAGTTTTT
TTGGTACAAACAAATATATATTATATAAGGAAACACGTTCAAAAATGCCCATAACCTATT
GAAAATGGTCCAAAAATGCCCTCCTTCCATCTATTGGTTTAAAAATGTCCTTAACGTTTT
CTTTAGGTTAAAAAATGCCCATTATTTAACAGAAATGTCATTCAATGCACGAGCCGTAGG
TAGGTCTCGTAGTGAGTCCCAGATTTAGAGAAATTTTAGGATCGAAAGATGAGACCTACG
GTCGTGGTCCACGGTCTGTAGGTGGGGTCCCGTCATTGCGGTCCAAGATTTAGTGGTCTC
TGATCCCACCTATGGCCGACCAATACGGTCCGTGGTTGGACCTACGGACCGTAGGTCTGG
CCGTTGGTGAGGGTCGGCAGCTATTTAAGAAAAAGCCTTTTGGGTCAACTTCAAACGGTC
ATATCTTTTAGCACAAAATGAATTAGGTGGCCCGTGACCTATTAAATTAAAGATATTTGA
GTCCTCTTTCCAACGCCACCAAGTTTGCTAAAATCCAAGCTCGGAGGAAAAGGTTACGCT
CATTTCATTATAGACATGTTGGGCAGGGCCATAACCACGACCCTGTTGACAGACCGTGGT
CCTATTAACGTTCCGTCAGTCCCATCATGAAGGCCACTTCGTCATTTATTAGTCAGGGTT
ATTTTGGTCTTTTATCCTATGCATTTGGCACTTAAACTACATCATTTGATGCCTAAACTA
CGTCGTTCTACTCAGTCTAAGCCTAATAATTGTCACGACCCGAGCCTACACCTTGTACGC
GGCCGGCACTTGAGAACCATTGCTGACCCTCAAGCAAACCCTCATACTGGTTGACTACAA
GTGGAAGACTAACTCAAACATACATAAGCATCAAATTGAAAGAAACGTTAAAAAACAATT
TACTGAATCTCAAAACTCTCTGAATATATTGAATATGAAACATAAGTTTTAAGTAAAATA
TATGAAACTGAAAAACTCTCCAAAACTATCTATCTATGAAGCCTCTACTATATATAGACG
AGTGTCGGGACAAGACCCACGACTACTCAAAATGTTAATAAAACTAACAACTCATATAGT
TGAAGTCCTCCGAAGGCAAGGAGGTCTTACTCAAAAGCTGGCGAGAAGGCGAAATGATCT
CAATGGACTTTGTTGAGGATCCTAAGAACCTGTATCTGCATCATTAAAAGATGCAGATCG
AATGATATCAGTACATTGAAAGTATGAGTATGTAATATATTTGAATAACAAATAACTGAA
TGAAAGGACTGCAATAGATATAGATATATACCCAACTGAATGTAAAGAAATAAAGGAGTG
AAATCACTAAAACTTTTCAAAAATACTTACGCACCTCTGAACTCAACATATTAAGTGATA
TAATAAAAATACACTTTTAACTTTATTTGGAAAATTCTCTAACCGACAACCATCACTATG
AGCTACGTGATGATACAACGTCTCGCTCACGCTGTCAGAACTGTCCTATACCTTATCAGG
GTATAGAACACCTCAACTAAGTGAATCCACTAAGTTATGCTTAAAAAGCAATAAGGAATC
ATCTAAAAAGTATGACCTTTACCTATGTTGGCAGACATGGTTTATGAGGATTTTGAGTTG
TCTGAACTCATTCTCATATCGGTGCTCAATACTACTCTCAATAATATATACTCATATGTT
TAAAAACGTAACTCTTCCTCTGGTTTGAGATAATTGCTCAAACTACCCTCTTAAAAGAGG
TAACTGCTCTTGAAATATCTTTTAAACTCATAACTCATTTAGAAATCTTAGCTTCTCTTT
TATCAATGTAAAAATTGATACATTTGGAAATACATAGTCCCCTTATACTCTTACTCAACT
CATACTTGAAAACTCTTTCCCAAAACATAGAAAAATCATATTATAGTATGCTTATTGATG
ACTCGGGAAGTCATACTGCATAAACATTGATGGTATATCTAGATACCATACTGCTCATAC
ATTGATGACATACTAGATTGTCATACTAATCATGTTTTAAAAAACTCTTTTCTCGAAACT
CAGTTTAAGAACTCAAGTGTTGGCTTTAAAAAGCTTCTCAGGATTTATAACTCAATTCAT
AGGGTTCATGAGGAATTATGGACATGAACGACTCAACTAAGGGATTTTAATAGCAACATG
GAAACTCATTACTCAGAACTCAACGATACTACTCATCTCAAAAATACAATTCATAGGGTT
CATGATGAAATATACATATGAACGAATCAACTCAAGAATCTTAATGCATAACATATAGCA
ATTCAATAATTAGGAATAGAATTTCAAAAAGCAACAAGAACTCAAATCTAGGGATAGAAT
CCTAGATTTCTCTTTTACTGATTTGAAAGTACATGTAGGGCGTGAGGACGAACTAGTCCA
ACACTATGATAGCCTTAAATACCTGGAAGAACTAGGTTCTTGAAGAATCTTGAAAAGGAA
CTTGATTAGAAGCCTTGAAACCCTAGCTTGAAGGAGAAAAATCAAGAAAACCTTTCTTGA
GATTTCTTGAATTAGTTTCTTGAAATTCTATAGACAAGAATTGTGATTTTCATTAGTGAT
TAATAATTGTATGGAGAAATTTGAGTTGGAAATAATGGAATTCTTGGTGATTTTCCTTAG
GGTTTTGCCTTAGGGTTTGAGAGAGAAGAGAATGATAGATTACGAGATGAAAATCTGACT
GTTTTAGGTTTTTAATTAGTCAAGAAATTCTCTTAGATTTTTCTTAGATGTAAAAAGACA
AAAACGACCCTTTTTAATGTTTTCCCGTCAGTTAATTCGTCACAGCACTGTATCAGGTTA
CTATAATGGTTATAACTTTTTACTCAAACTTCGGATTATTGCGAAATTGGTGACATTGGA
AAGAATATTCAAATACCTTTAATTTGATAGGTTATGGGCCACTTAACCCTTTATATTCTA
AGAGATATGGTCGTTTGAAGTTGACCCAAGTAGATATTCACATCAAAACTTAATCAATAA
GGAAACTTTCAACTCTACTTTGTGCTAGGAGTTTTAGTGACCTTAATTGATATCCAAAAC
CATTCTCACACTAAAGAATTTTCCTTTACATATATGAGCAATTTAAGAATAACCTGATAA
GACCTTATATGCAAACAAAGAATAGTTTGGGTCTTAGCTTAGAAAGTTTTGGGGTGTTAC
AATATCTCCACTTTGGGATCATTCGTCCTCGAATGACGGTTAAACTGAGAATGGAAGGTA
AAGGAGTTACTCTTACTATCTTTCTGACTTTTTAACTTACCTACTAACATAGGCAGATCT
GATTCATACTAAGAGTTTGGAACTCTCTATAGCACATAAGTTGCGAACGATACGCTCTGA
TGTAATTCCCATAAGAGAAACTACAATATAATGCGGAAATCGAAAGACAAGAAAGTAAGA
TAGATAGATAGACACAAAAAGAGGAAACAAAGAGCAACCTAAGGGTATATTAAACCCAAA
GACCTCACCTCGTTAATCCGTCAAGAAGCACCTAACTCTTACGAAGACCTCGAGGAAATC
AATATCCCAAGCAACCTTCTTTTCTAAACAAGGTTCAACAAAAGCTTACCAAGCTTTCAA
CACTCACACAAGGAGTTTAAGTTTACAACCACAATATTCAAAATCAATCTACCCTAAAAT
GAAACCCTAAAGGCCTATTTATAGTTTTAGGCACTATTACATAGATGGGCCCAAAGGTGA
CCCGAAATGGGCCAATGGGCGAGCCAAGTCGGGCTCACCTAATGGCTCGGCGATGCGCCC
AATAGGTTCGGCGAGGAACTCTGCTCCTTGCCTTGGCTGGGAAGCTACTCGAACTTTGGG
CGGTCTGGGAACCATCACCCAATCCACTTGGCGATGCGCCAATTGTCTTCAGCTCGCCTA
GTGAGTAGTTTCCCCATTTGTAGCTCCTTGGGCAGTTGGTGATATTGGGAACCCTCGCCA
AAGGACTTTGGCGAGTCGTCGAAGTGTTCTCCAACTCGCCGAATGGAGCACATTTTTCAC
TTGCTCCTCCTCGCTTCTTTAGGCCTCCCACGCTCCAAGCTATCATCCAAGCATGGTGTT
GCCTAATTGGGAGCTCCTTCAAGGTGCATATGTTCCCATGCAAGGAATGGAACTCCCTCT
TTGGCATCCATACATGCCAAACAACCTCCATTCTTGTGAACACTCCATAAAAGTATTGAA
GTTCGTGAATGGATAGGCTTGATGTAATCCATTTTACATCACACTCTATCTAAAATTATT
TGACATAAAGTAAGGATATCTGGGTACGAAGTAAGAATAGGAATACTATGCCTTGAGTGA
TATGAATGATAACTTTTAAGAATAGCAACAATTCTCAACTATGCTCTCCTTTCTAATAAC
TACACTTCATTAGCTGCATCTCAAAGCTCCCACTAGAGTATATGACTACTCTTACAAATG
TCTAAGTCAAATCACTTACTAAGCCTAATCTCTAATTCACAAGGTGCTAAACATGATAAG
GTTATACTTATATAAACCACAAGATTTAGGTTTCATACCTCTATAGTGAATCTCATCCGA
AGAATACTTCTCCCTATAACTACATTCAACCAACCTTCAGCTCATATCAAGAAACACCTA
ATGCGTTATGCATTTGTCCATATGTTAACAACACCACATTCAATCTTAGAACCCTAACCA
CTCAATTGACTCCTACTAACCAACTTTCTAAAAATTTCTCATTCTTTCATTAGCTCTACC
AACAGAAATTTCACCCATTATTACCAGAAACTAACTTATTACTCATCATAAAACCTTATC
TCATTTTTCCTCCACATTTATAACCTTAGATGGAATAAACACACCATCACTATCACAATA
AGAAACAACAATCTTCTTCTCTATCATCACAATGCTACTATCAACAACCCCACTCTCAAA
ATTAAAAGGATAACTGAAGGAGCTTTAGGGTGAAAGATCATAAGCACAATTCTCTTGAGA
TATCTGATATAAGAATATGCATGACATAACATTATGTTGCTAGCCATTGAGAGTAAATCA
TGAATTTGCGAGACTGAAGATACTATGAGACATGAATGCTTATATGAATAGGTTTATATC
ATGAGTCTGATATCCATAACTTTATGGATTAAGCTTGAGGTTAATGGGTTAAAGTATTTG
CCCCTCATTCTAGAAACTGAGCATAGATGTAAATCTCTCTGAAGTGTATTAGCATAGGTC
ATAGACACAATTGATATTAAGAATATCAACAAGATGTTGTAATAACTGAACTTGAGGAAT
ACTGTGTATTATGAATGTGTTGATATATCTCTAGAACTTTTTTTGAAGACATCACTATCT
TATTCTCAACTCTTGACTTGATTTCTCATCTTATCATCTCCCCCTTAGGTTTGGAGTTGA
CGCTCTAAAGCTATTAATCTATTCCATCATCTCTAAACTAGTCTACACTCCCTTTACTCC
AATACTCAAGAAAGACTTATCTCATGGCTACTGAACCCTCTATAAGCAGGTACTAAGACT
CCTTCTAAGACCTCTTTCTAAGATGCTTCTATTAACCTTTTCTCATTGGCTTATAAAGTC
GTTTCATCTAATTCTTAAGGAAAAAAATAATGCTTACATTAGATTATTCCACATTGAAAG
CTCAAATATACTATCTAGGCACACATGGACAATTATTTACTTAATTGGAACCTCGTATGA
TTACATATAATCTCGGGTACACTATGACTTAGCCACACTTTGTTGCCCTTATCTAAAAGT
TAGGATCTCTCACTTGTACCACTCATATTCATTGCAACTAACATCTCAATCATCACCTAC
TCTATGTCAAGTCTACTAGATCAGATCTCAAGACTAACATCATCACCCTCATGTTGTCAT
TCTTTTGATTACGACACTCATCTCAAATTCAAGCTTAATGTTTATTACTAAACCCGGATA
TCAATATGATTGCTCGCTTACTATACTAACTTACAACTACTAGATAAAAATTAATAAATA
CTCGGTCACTAAGACCTCATGACAAGTCGACCTACGATCCGTGGGTCCCCACTTGTGGCT
CCACACTTAGAATTTTTCATCAGGTACTGGAACTAAGACTTTCTGATACAAATGACGAAC
ATGCAGGACGGCCCGTAGGTCGACCTACGGTCCGTCAATAGCTTCCGTAGTTCCACACTT
GGTCAAGACTTTCCTGATGCTCCATCTATGCCACCCACATACAGAGTGTGACTGGTCCGT
AAGTGACTCCTTCTGCAGAAATTCAGCTGTTGTCTCTCTCAACTTCGTCCAAGCCTATTT
CCTGCAAATATATCACATAAACATTAATTGTAATACAAAATGACCCTAGACACACACAAC
TCTTAAGTGAAATATATTAAAAATACCGTAAACTCACGATATATCACGTCGTGCCACTCA
GTAAGCCTCAAGCCAGTCTCTTAAGTTAGGGCTCTAGCGCCCTACGCCACTCAGTGCGCC
AGGGTCACCAGGTGCTATACCCTTTCCCACTTCTTTCCATTTGAGTTACCTTGAAACTTA
CCTATGTTTTCTTGTTGATTTCTACACTCTAAGGTACATCTAACATCATTTTATCATCCA
TAAACATGAATCATAACCTTGAATCCATAAATTCAAATTCAAGAAAAGTTAAGAGCCAAG
TCTAGAGAGTTCTTATAGTCGTTTCAAAAGTCTTTTGCAAATGCTTTATACTTGTTTTAA
GACTTGAGTTTTGAGTTGAGTAAAGAGTGAAGAGTGAAGTTCACTTCTTCAAAAGAGTAT
ATGGGGACTAAGTACTCCCAAAGAGCAAATGTTTTCATATTTAAGATAAAAGGAAACACT
AATTTCCAAATGAGTTTTCATGAGTAGTTTTGAGTTCCATCTCTTTTAAGAGATAGGATT
TTTGATTAATAACCTCAAACCACAGATAAAGAATTATATTTTAAACATATGAGCTGAGTA
TATTTTTGGAGTAGTATTGAGCATCGATATGGGGACGAGTTCATAATAACTCAAGTCTCC
ATAAACCATGTAGCCAATGTGGGTAGAAAGGGTCATACTTTTTAAATTATTCCTTAATGC
TTTTTAGCATAGACTATTAGATCCACTTAGTAGAGGTGTTCTATATCCCGACAAGTTATA
GGACAGTTCTGGCAGCATGGGCGAGATGTTGTATCATCAAATAGCTCATAGTGATGGTTG
TCGGTTCGAGAAGCTCCTAAAGAATTATATTACTTTATTATATAACTAAACTAAGTTGCT
ATTGCATTTCTCCAATACATTGAGTTGTTATTTACTGTTCAAATGATTTATATAAACTAC
ATCTTTACTGTTGTTTATTTTTGCATTGAGTTGTGTAAAGCTGAGGTAAGTGTTTCTTTC
AGAATTTTGTTCGAGTTTATGTCATGTTTAGTTTTCCCCTTGCATGCTCGTACATTCAAT
GTACTGATGTCATGTGGCCTGCATCATTTGATGATACTGATACAGGTAACCAGGATCAAC
ATCCAGCGCTTCGTTGATCCAGTTGAGCACTCATAGTCAGTTGGTGAGCCTCATTGCTTT
TTGGAGGATCCTTTTTTATTGCTTTGTTATTTCAGTTGTTAGGATGATCGGGGGGTCTTG
TCCCGACCTCTCTCATAATTTTAGAGGCTTCATAGACGGATAGCTATAGTTCATTAGTCT
TTCCATTTTCAGTTGTTTATGTTAAGACTTGAGTTGCGATTTTGGCTAGTCAAATATTTC
TTTTAAGACATTCTAAGTTATTGCATGAGTTATCTTTTGAGATTGATTCTTGTCATTTAA
GTCTTCCGCTAAGAGTTAAGTCAAGCCAAGGGTTCGCTTGGGGCAAGTAATGGTTCTTGA
GTGCTAGTTCCGCCTAGGGTGTAGGCTTGAGGCGTGAAAAGTCAAACCAAATGACAGGAC
TAGAAACTCATAATGACCATAATGGGTCCTAAATGTTGTCTTAGGGATATCACTTTCTTT
AACTCTCAACTGATGATAGCCTGATCTGAGGTCTATCTTAGAAAAACAAGTGGCACCCTA
AAGTTGATAGAAAAGATCATCAATTCTCCGAAGAGGATACTTATTCTTGATAGTAACCTT
GTTTAACGGACGGTAATCTATGCACATTATAAGATAGACCTTTTCGATCTTCCTCACAAA
TAAGATCGGAGCACCCGAAGGTGAGACACTTGGTCAAATAAAACCTTTCTCAAGGAGGTC
TTGCAACTGCTTTTTAACTGTGTCAACTAAGGCTGGCAAACGGACCAGTTTTTGTCCGGT
TCCAGTCCGGTACCGGTTGAACCGGTAAGGAACCGGTCTTATAGGTACCAGAACCGGTAC
CGAAACGAAACTCGGATTTTTATCCGATTGATCCGGTTCGGTAAGTACTGGCTCCGGTCC
GGTAAGAACCGGTTCCGGTCCGGTTCAATGGTTAATTTAATTATTATTATTTTTTTATTT
TTTTAAGTTGAACGTTATAGAGCCGTTGGGCCCTTTTAGCCGTTGGGCTGGGGGCCAAAA
CGGCTCCAAACAGCCCCCCACCCTTCTCTACCCTTAACACTATAAATATACCCATATTTT
TTCATTTAAATCACAAATTCACAAACTATTTCATTAAGATCTTATAAAATCTCTTAATTT
TCAATCTCTCATAAATTCATAATTATTATTTTGTGATATTGCCTTGGAGTTCGAATTTCG
AAGATTTATTTGAATTAAATCGGAAGCTTCAATTGGCATCTCTCAATTCCGGCTTTGGTT
ATATGTCTACTTTTACGTAGACGTTCGATACATTCGTTCCAACTTTAATTTTTTATTTGT
TTATTAATTAAGTTATTTTATTTTTTTTGTTATATTATCTTTGCTTGTTTTTCATGATAT
TAATTATTTTAAACTTGAACATAAATTTGGAAAAATATAGTGGTAAAAGACCAATGTCGG
AAAGAAAAAATTATAGGGGAGGAGGAAGTAGTTCTAATTCTAAAAATTTGCCACCTCCTA
GATTTAGAATTAATACTAATGATTATACTCATGTTGATGAAACTTCTTTTACACGAGACT
CACAACCTATTGAATTTAATTCCGAAAATGAAGTAGATCATGAAACTTTAAATAGATGTT
TTACTAATTTTGAGGAAGAATCAGATGAGGAAGTAGAAATAAATGAGGAAGATGATGAGA
CCCCTACCCCTACTAGTCCAGCTACCGAATTACCGGAACAAGATGAAGTCCCCTCTTTAC
CTACTTTTTCAAAGACCGCTATACGTGTTAAAAGATCTTTAGTATGGAAATTTTTGGTAC
AAAATGAGGAAAAAACTACTGTTACTTGCACGAAATGTAAATTGATCATGAAACATGTAA
CTACGGGTACACAAGGGGGAACGGGACGACTAAGAACACATTTAAGAAAGTGTAATAAAG
AATTTGCTCGCCTAGATGATATAGAAAGGGCTAATAGAAATTGAATACCCATACCTGAAA
ATTCTATGGGAGTTGGAGGTTCTAATATGGTTCAAAGTGTATTAAATATGACTAACCTGG
CTAGCCAAAGCACACACCACACATATAGTAAAGAAAAAGATCGTAGAGAATTAGCTAAAA
TGGTTGTTGTTTACGGTTTGCCTTTTTCATTTCCTTCACATCCTGGTTTTATTCAGTATA
TTCGGGAATTGTATAACCCAGATTATGAAGGTATTCCAAGAAGTACAATTAAAAGTGATC
TTTTTAAATATCAAAAAGAATATTGTCATTTTTTTCGTTGTTTATCTGTTTATTATGATG
GTAGATTATCTATTACTTTTGATATGGGACATAGTCCTAATGGTAATGATTATTTTACAA
TTACTGTCCATTGGATTGACCATGAATGAAACATGCAAAAACGAATATTAGGATATAAAT
ATGTTGAAGAAACTAAAACCGGTGCTTATATAGCAACAAAAATAGGCTCTATTTTACAAT
TTTATGGAATATGTGATAAAATAATGAGTGTCACTTTAGATAATGCTTCTAACAATTTAA
AAGCAATTGATTATTTAAAATGTAGACTTTGTCCAATTGATAATGATTCTTTTCATATTA
AGTGTGTCGCACATGTGTATAATTTGATAGTAAAAGATGGTATTTCTCAATTTGGAATTT
CTTGTGAAAAAATTAGACTTGCTTGTAATTGGATTTTTAAAGCTAGAATTACAAAATTTA
AAAATCGTTGTAAAGAATGTGGACTTGAATATAGAAAAGTTCCAAAAGAAGTATGCACTA
GATGGAATTCTTTATTTGAAATGCTTCAAGTTGCTTATATTTATCAAGAGCCGGTACAAT
TAGTTTTTAATGCTCATAATGCGGACCCGAATTTGAGAATTGGCTATGAAGATTGGGAAA
ATACAAAAGAACTTGTTGAATTTTTAAGTGTTTTTTAGAAAGCAACAAATGCTGCTTCTG
GTCAATATTATCCAACTATTTCTTCTGTTTTAGTAAATATTTGTGCTATTTCATCTGAAT
TTGCAAAATATAAAGGAAAAGATCGATTTGAAGATTCCCTTGCTTTTATGATTGAAAATT
TCAAAAAATATTTTTTCCCTATTCCTCAAATTTATTTGACTGCTACTACTTTCAACCCAA
ATTACAAATTAAAAGGTGTTGAAAGAATGGTTGAAAAGATTTATGCAAATTTAGAAATTA
AAGATGATGAAACTCCTAGTGTTGAAGATTGTAAAAGTAGCATACTATAAAATCTAGAGA
GTTATATAATACATATAAATCTATGGAAAAAAATATTTCAATAGTTGAATCTCCATCTTG
TAAACCTAGAAGCGATGATACGGATGATTGGATGGATGATTATCTTGAGCTTGAATCATC
TACTAATAATGATTTTGATTTATATTTCAATCAGGCACGGGAAAAGATTAGGCATGAAGA
AGAACAACTTCAAGCTCCAATATTAGTATGGTGGAAGAATCGTGAAAATCAATTTCCGAC
CCTTGCTAGGATTGTTCGAGATGTGCTAGCGATTCAAGCATCATCGGTCGCTTCGGAGCA
AGCCTTTAGTGCGGTGAGATTTATGATTGGAGATCATCGATATTCATTAGCAAAGGATAG
TTTGGAAATATCGGTGTTGTTTCGAGATTGGGTCAATGCCGAAAGAAGAAATACCGGACT
ACCACAATTAAATAGCCAAATAGAAGACGAAATAGATGAAATATTTGGTGATAATAGTGA
TGATGGTATGGAAGCAATGGAAAAAGAACGACAAATACAAGTTCCAAAAAATGTTTCTTT
TGAAATGATACAAAAGTTACGAAAAAATTTAAAAAAAAAGTTTCAATTGTTAGTACAATA
ATTAATATTCAATACCTAGATTATGTACTCTTTGTCTCTTTCTAATATTTGTATTGTACA
ATTTATTTATTTGAATAAATATACGGCTATTCGCCTTGATTTTCTTTTTAAATAGTCTCT
TATATTTAATCCAACTCATTTTAGAAATTTAATTTTCAACTATTTTAATATTAGTTTAAA
CTTTAAATTCAATATAAACTTTAAAATTTAAAGTCAATTTTAAACTTTAAACTTTAAAGT
TTAAACTTAAATTCAATTGAAACTTTAAAGTAACTTTAAAGTTTGAAGTTTTAAATTGAA
GTTTTTTAATAATATAATTTTATTAATTAATAATATAATATTATATAATAATTAAAGTTA
ATAAAAAAATAAAAAAAAATTACCGGTACACAATGATCCGGTAAGAACCGGTTCTGGTCC
GGTCCAAACCGGTTCCAATCCGGTAACTAAGGGACCGGACGGAACCTTTGGAAATTTCCG
GTAAAACCGGTTCCGGTAAGACCCGATTCCGATAACGAAATCCAGTAACGAGGACCGGTT
CCGGTACTGGTTCCGGTAAAATCGGTCATGTTGATCTGATCCTGTCCGTTTGCCAGCCTT
AGTGTCAACTCTGTTGGTGTCATTCTATATGGCGGAATAGAGATAGGACAAGTATCAAGA
ATAATATCTATACCGAAGTCTATTTCTCTCCCAGGAGGGACTCCGAGAAGATCATATGGA
AAGACTTCTGGAAACTCACTCATAATTTGAACTGATTGAATAGAAGGTGTCTCAACACTA
GAGTCATTAACTCAGATTAACTGATAGACACACCCCTTGGAAACTAACTTTCTCACCTTA
AGGTACGAAATAAAATGACCCTTAGGCACTGTTGAACTACTCCTCCTCTCTATAACTGGC
TCATTAGGAAACTGGAATTTGACTAATCGAGTCCTACAATCAACTGAGGTATAGCAGGCA
TGAAATCAGTCCATACCTAGAATGATATCAAAATCTACCATGTCCAACTCGACTAAGTCA
GCCATGGTGCTCTTGTGATTGACAGAAATGACACAATCACGATAAACTCTCTCAGCTAGA
ATAGACTCACAAAGAGGTGTAGAAACACTGAAGGGCTCAAGAAGTTTCTCAGGAAGAACA
TCAAAATTCATCGCAACATAAGGAATCACAAAAGATAGAATCGCTCTTGGATCCAGCAAA
GCATAAACATCAAAATTAATGACTTTGATCATACCAGTGACAACATCTGGCGAATTCTCT
TTCTCTTGGCGACTAGTAATAGCATACAGACAGTTTGCTCCTCCACCTACCCCTGAAATA
GCTCCTCTAGGTGCAACTTTGTCTGGTGGAGCAACTGAAGAAGATTGAGCTCTATTGCCC
CCATTACTACTACCTTGTCTGTTCTTTGGACACTCGCTCATTTTGGGACTTAGATATTTT
AAATAAATATTAATAATTATGCACCTTTTGTAGGGATGTCTTGAATCAAGAAAGTCATTT
CTTATAATACAATTGTCTTAATATCAAGGTTGACTACTCTCTTTGTAATATAATACTAAT
ATTAATATAGAATACTCAAATAAGGTTCATTATATTTTTTACACCTCATTACTATGCCAC
ATTGTTTGTTTGATCTTTATAAAAAATAATATTGTGCAGATTATGTTGGATTATTATTAG
GAGAAAAAGATTTGATATACTCCTTAATTAATGTGATATAAAGATAATGTATATTCCGTA
AGAAAAAAGAAACTCACATATACTTTTATTGTTACATGTGCAAATTAAATAACTCATATA
TCCTCCTTTGACTAACGAAAGTTAAAATTTTGATTTTTAATTCATTTATTTTAGTTATTT
AATCAAATAATATTCATAAATTTGATAGTTTTTTCACGTGATTTTATTTTTGACTTTTTT
ATAATTTAACGACTAATTTGGGTCTTAATTATCTCCCTCGTGAATCTATTTGTTAATCAT
TATTTGAGTTTGTTGTTCTTATTTAATTTTCCGCTTTCATTCTTTAGTATGGAAAACATG
AGAAATAAAAAGAAACTGTGAACGAAATAAAAATGATTTTTTTAAGCAAACTAATTTTTT
TTTTTTGCGGTCATATTGAATTTTGTTTATGTAGTTGTAAAAAAAAGTTGATACATCTAT
AATAGACTTTGAAAGAAGATGAGTGAAAAATTAAATTTGATCACCAACATAGTAAATCAA
AATTAGTCATTGAATAAAGAAGATCAAAAAAAAAAAAATCATGTATGAAGAGGATCAAAT
ATACCTCGAAATATTGCGAGAAGGATCAAATATACCTTGTATATTTTTTATTTTATAAAA
AAAAAAAATCAGTTTTTCACTTCCGTCAGCCAAAAATGATCTTGGCTCTTCAAACATACC
TCAAAATATTGCGAGAAGGGTCAAATATACCTTGTATAATTTTTATTTTATCGAAAAATA
ATTTTGATCAATTTTTTCACTTCCGTCAGCTAAAAAGAATTTTGGCTATATCAAAGTTAC
ATATGTAACAATTGAAATAAATGTGAGCCACTTTTTTTTAACAAAAAATATATTATCTCT
AAATCACGAAGTTGAGAAATATAATTTATTATTATTATTGTTATATAAATGGCCAGTATA
TATGACACTTTTGATTAATAATTTTACTTGTCAAGTTATCTTATAAATCTTGAATTTGAA
TTGAATGTGAGTTAAATTTATTTTAAATTTAATATTATTAGTGTTTATCTTGCCATTCAA
ATTTTAAATTTTATTTCTTAATTGTCAATTCAAATTTGTGTTCTTTATAATTTATATTGG
AAAAAAGCTTAAGTTGCAAAATTTCAGATTTTGCTATTTCCAATTTAGTTCTTTCTATTT
TTAGCCTTTTCAAATACCGAGGTGTTACAATATCTCCCCCTTGGGAACATTCGTCCTCAA
ATGAGATTACTCTAAGTAGACTAAGGGTGGTAAAATCAACACCCAGTTCAAAACACTCGA
TATGCAAAGTAACACAACATTTCGACTAAAATAAATGCCAAGAAAAAGGATTATTACCTT
AATTTGAAACTTCTCTTGACTCAAAGAAATGTGGGTATCTCTTCTTCATATCTTCATCAG
CCTCCCAAGTAGCTTCCTCAACATATTGATTTCTCCATAAGACCCTGATTGATGCTACCT
CCTTGATTCTCAATTTGCGAACCTAACAGTCTAGAATCTGAATGGGAATCTCCTTGCAAG
ATAAGTTATCCTTAATACTAATATCTACAGTAGGTATAATAAGTGAAGGATCATCCATAC
ACTTCTCCAGCATCGAAATGTGGAATACCGGATGAACTGATGCTAACTCTTGCGGTAGCT
CCAACTCATAAGCTACATTACCAATCCTCTTGGATATTCTTTAAGGACCAATATACTAGG
GACTAAGCTTTTTCATGGGTGAAACCTTCAAGTATACCGAATCATCTACTTCAAAATCTA
AGTCTCTTCTCCTAACATTTTGACGACTCTATGTTCTTTCTAACCTTTCTTGAATAACTT
TCACTTTCTCCATAGCTTGATGAACTAAGTATGGTCCTATCAACCCAGCTTCACCAACCT
CAAAACATCCAATAGAAAATCTGCATCTTCTCTCATAAAGAGCTTCATAAGGAGCCATCT
GGATGCTAGAGTGATAATTATTGTTGTAAGCAAATTCTATGAGAGGTAAGTGATCATCCC
AATTACCTTTGAAATCAATCACACAAGCCCTCGACATATCTTCTAAAGTCTGAATAGTGC
GCTCTGTTTGACCATCAGTCTGAGGATGGAAAGTAGTACTCAAGTTTACCTTTGAACCCA
AACCTTTCTGGAAAGACTTCCAGAATTGTGCACTTCTATCCGAAATAATAGACACTGGAA
CTCCATGAACTCTAACTACCTCTTGAAGATATAACTTGGCATAATCCTCTATTGAATAGG
TAGTCTTTACCGATAAAAAGTGGGTTGATTTAGTCATTCGATCTATAATTCATGTTGTCT
GCGAGACCATAACAAATAGTAATAAAGTCCATATTGATAATCTTCCACTTCCATTCCAGA
ATCTTTATATTCTGAGCCATACCACCGGGCCTTTGGTGCTTTACCTTAACTTGTTGACAA
TTTGGGCATTTAGCAACGAACTCTGCAATACCCTTCTTCATGCTATTCCACCAATAGACT
TCTCTCAAGTCACGATACATCTTTGTGGAACCCGGATGGAAAGAATATCTGGATCTATAA
GCTTCCTCTATGATCCTCCCTTGGAGTTCATCCACCTTAGGTACACAAAATCTAACTTGA
TACCTCAATACATAATCTCCCCTTGTTTAAAAGCCATCACTTTCTTCTTAGGAACATTTG
CCTTCAATTCAAGCAAAATAGGATCTTGATCTTGTTTCTCTTCCACTTCTGACACTAATG
ATGATTCAACCCCATTTACCACCACCACTCCTCCTTCATTGGAATCCATCTCTAACTGAT
ATCCAGAGTTTCTTGGGGTTGGCTGGATATTATAGAAGGTTCATCGATGGGTTCTCATCT
ATTTCTTCTCCTTTGACCAAGTTGACTCAGAAAATAGTTAAGTTTCAATGGTCTGAAGCT
TGTGAGAAAAGCTTTCAGGAATTGAAAAAATGGTTGACTAATGCCCCAGTATTGACCTTA
CCAGAGGGTACACAAGGTTTTGTTGTGTATTGTGATGCGTCCAGATTTGGATTGGGTTGT
GTGTTAATGCAGAATGGTAAAGTTATAGCTTATGCCTCCAGATAGCTAAAAGTTTACGAG
AAGAATTACCCAACCCATGATCTAGAGTTGGCTGTCATAGTATTTGCTTTGAAAATATGG
TGTCATTATCTTTATGGCGTTCATGTAGATATATTCACCGATCATAAGAGTTTACAATAT
GTGTTTAGTCAGAAAGAGCTTAATTTCAGACAGAGAAGGTGGTTATAGTTACTCAAGGAT
TATGACATGAGTATTCTATACCACCCAAGTAAGGCTGGTTATTGTTGATGCTTTAAGTAG
GTTGTCTATGGGTAGTACCGCCCATGTTGAAGAAGAAAAGAGAGAGTTAGCGAAAGACAT
ACACAGACTTGCACGGTTAGGAGTTCGATTGATGGATTCTAATGGAGGAGGAATGGTGGT
GATGAATGAGGTTGAATCATCATTAGTGTCAGAGGTGAAAGAGAAATAAGACCAAGATCC
TATTTTTCTTGAATTCAAGGCAAATGTTCATAAGCAAAAAGTAATGGCTTTTGAAAAAGG
GGGAGATGGTGTATTGAGGTATTAAGGTAGGTTGTGTGTACCAATGGAGGATGAACTCCA
AAAGAGGATCATGGAGGAAGCTCATAGCTCTAGATATTCTATACATCCGGGTTCCACAAA
GATGTACCATGATTTGACATAAGTATATTGGTGGAATAGTATGAAGAAAGGTATTGTTGA
GCTCGTTGCTAAATGCCTGAATTGTCAACAAGTTAAAGTAGAGAACCAAAGGCCCGGTGG
TATGGCTTAGAATATAGAACTTTTGGAATGGAAGTGGGAGATGATCAATATGGATTTCAT
TACTGGCTTGCCACGGTCTCGCAGGCAACATGATTCTATTTGGGTGATTGTGGATCGAAT
GACAAAATCATCCCACTTTTTGCCAGTAAAGACTACCTATTTAGCAGAGGATTGTGCTAA
GTTATATATGCAAGAGGTAGTTAGACTTCATGGAGTTCCAGTCTCCATTATTTCAGATAG
AGGTGCATAATTTACTGCACAATTCTGGAAGTCTTTCCAGAAAGGTTTGGGTTCGAAAGT
GAATTTGAGTACTGCTTTTCATCCTCAGACAGATGGCCAAGTTGAGTGCACTATTCAGAC
TTTAGAAGATATGTTGAGGGCTTGTGTGATTGATTTCAAAGGTAATTGGGATGATCACCT
ACCCCTCATCGAGTTTTCTTACAATAATAGTTACCACTCCAGCATCCAAATGGCTCCATG
TGAGGCTCTTTATGTGAGAAGATACAAATATCCTATTGGATGGTTTGAGGTTGGTGAAGC
TGGGTTAATAGGACCAGACTTAGTTCATCAAGTTATGGAGAAAGTGAGAGTTATTCAAGA
GAGATTGAAAACATCGCAGAGTCGTCAAAAATCTTACACTGATGTTAGGAGAAGGGACTT
AGAGTTTGAAGTAGATGATTGGGTATACTTGAAGGTTTCACCCATGAAGTGTGTTATGAT
ATTTGGTAAGAAGGGGAAGCTTAGTCCCCGGTATATTGGTCCCTACAGAATATCCAAAAG
GATTGGTAATGTAGCTTATGAGTTGGAGCTATCACAAGAGTTAGCAGCAGTCTATCCGAT
ATTTCATATTTCCATGTTGAAGAAGTGTATGGGCGATCCTTCACTTATCATACCTACTGA
AGATATTGGTATCAAGGATAGCTTATCTTATGAGGAGATTCTTGTTCAGATTCTAGAACG
TCAAGTTCGCAAGTTGAGGACCAAGGAAGTAGCATCAATCAAAGTTCTTTGGAGAAATCA
GTTTTTTGAGGAAGCTACATGGGAAGCGAAAGAGGATATGAAGAAGAGGTACCCACATCT
CTTTGAGTCTAGAGAAATTCCAAATCAAGGTACTAATTCTCTTCTTAATATTTTTACTTG
ATATACTGAATGTGATAGATTTGCTTGTTGGGTGTTTGATATGAATGTTAGATATTACAC
CCTTAGCCTACTAAGAGTAATCTCATTGGAGGACGAATGTTCCCAAGGAGAATATATTGT
AACACCCCGCTATTTGAAAGAACTAGAATTAGAAAGAAGCCATTTTTGGAAATAATCAAA
TTTGGAAATTTTGACAAGTTAAGTTAAGTATAAGTTTTTGGTCAACTTCAAATGACCATA
ACTCCTAGCACATAAATTTTTAGGTGCGCTACAAGATACTATATGAAAGGTCTTTAAATT
ATCTTTCCAATGCCACCAAATTGTCTCATTTTCGAGTTCGTATGAGGGAGATATGCCCGT
TCGAAGTTGGAATGTCTAGATAAGGAGATTTAATCGGATTATAAGGGTATTTTGGTATTT
TCCATATGCAATTGGTTTAATTCATTTTTAGTGAATTAATTAGGGTCTAAACTGAGTTGG
TTCAGTTTATGCTTTACAAAATTATGCTAGGACTTTGAGATAAGAGAAAAGAGGACAAAA
GCCAAGGTTCATCATCGTTCTTGAGGTTTCGCTTGCGGTTTTCGTCAAGGGTTAATCCCT
ACAAGGTATGTGATATCACATAGCGTTGGGTTCATTCACCCACGCACCAATCAAGATTAA
ATTCAGCCAATTTACATTCTTGAAGGTTATAAAATATGAGTTCTTGATAATTGTTGTTGA
AGTTTAGTTTGAATCTTGATTGTTGAGTGTTAGAGAAGTTCTTGAGATGATTTGATGAGA
TTTAATGTTGTTGTTGAGTAGATTCTTGTATACTTTGGTTGGGTATTCGAATCTAAGGGT
TTGGATAAGAAACCAATCGAATCTAGATGGTTTAGGGCTGAAAAATTAGCAAGAAAAAGC
GTAGGATTTCTAGGGAGGGGGCTGGCGCACCGTGCCACTTAGTGTGCTAGAAGAAGGCGC
CTGAAGTTTGGCCTCTGGGGCATCGTGATACACTCAAATTACACCTCTCTAAAGAAGTAT
AAGCAATCGTTATCAAGTGAAGAACCCAACTTGTAGGTAGGGGTCGATCCCACGAGGAAT
ATGGTTTAGACTTAAACTTAACTTACGATTATATTCGATTAGTCAACTTATTTCCGAAAC
AAGTAAGTAAAAGGGTGGGGGGTTGTGTAAAAAATAACCGATTGTAGTTTACAGAACAGG
TGAGCAAGATTCGAACTTTAGTAGTTATCAATGAGAGAAAGTAACTAGGGTGTATGTGTT
CCCCATAAGCTCATAACGCAGTAATCCTAGTAATAGTAATCATTTCCTAGTGTATCACAT
GCAAAGTGGTAAGTTATGTATCTCTAAGTCCTTGGTCCGGAAAATAGAGAATTTCACCCC
GCACCTTGGTCCGGCTACGTCTGTATAATTTACTAACCCTTACATTTACCTCATATTAGA
CATCACAACAATGTATGGTTTAGTTTTCACCCTCGCACCAATTGACATTAGACTATTAGA
CAGTATCACACTAAATCTATGTTGATAATTCTTTTCTTATTAACTACCTCCTTGGTCCGG
CAAGTAGCAACAGGGCGAGTTTTAACGTTGGCCACTGATTGTTTGATGACGTAATCAAAG
ACACGACTTCCAATTCAGGTGTCAACGATTGTGTGCAGTAATATAACCCAACCGAATGGG
TTGGGGTAGAGTCCCAAGGGAGTGGTTGCAGGAATTAATAGAAAAGTAAAACTATGTTCT
AATCAATCATAGCTATAGACATTAACGAGTAAAAATAAAATAAATCAAAAGGTGACACGA
ATGTTAATTATCAAATGGGGGGTTTGAATTCAACTAATAAACAAAAATGGTGAAAATATA
AAGATACGAGATAGGGAGACGGGATTCTTAGGATGTGATAGGAATACGGAATAAAATATA
CTATTGGGTAATTGATATTGATAGTAAATCGCTGAATATTTGTAACTATGCTAGACTTTA
GTGGGGGTAAATTCTCTCTCGAGTAACTTACCTCGAATCAACTCGGTTTCTCTCGAACAC
TGAGTTGCAACATTTAAGCACAGCATCCGCCTCAGCCCATTCACTCTCTCAAGCTGAATG
TATGGGAGAAGGTCTAGGATTCACTCTCTCGAGCTTAACCCACGACGAACCCCTCTCTCG
AGCAAGCCAAAAACACTAAGATGAAATCGTATTTGCAACTACAATCCCATTAAGTTCAAA
CACAACTACTAAACGAAATCACATTTAAACAGCAAATAGACTAACAATAAGCAATACCTA
ACAGGAAATTTAACCCATATTCACAAAATTACACCCAAGAATTGGGATTTTAGCTAGACA
TGAAAAAGAGATAGAAATCAATACCAACAAGTGTTTCCATCAAGTGGGTACGATAGAAAA
TGTCTTTGAACACATCTAGGATGAAGATTATTTGAGACCCACTTCCAATTTCTTGGAGTT
GAAAACCTCCAAAACCTTCAAGCTCAAGAACAATGTCTCCCAAAAACTCTAAGAACTAAA
ATAAACTGAAAATATTCTAAGTCTCAGTAATAATTCTCTACAACTTGATACGAAGCTACA
TAATTAAATGAGTATTTATAGTTTTTGAAAATTTATGTTGCGAATGATCACTAGGCGCAG
TTAGTCGGGATCGCCGATGCACTCGACGATCCGCCCTTTGGTCTGGTTCATCGCCTTTCA
GCTTTTGCCTTTAACATCTTCACGTTTTGAATCATTGGGCAATAGGGTGTTGATTCGCGG
AACTGTTTGGCGATGCACCGACTGCTCCCTTTCCTCGCAGACTTGATATTTTCCTTCAGG
GCTAAGCACACTGGAACATTAGGCAAGATTTAAGGCCTTTCGGCGACTCGCCTAATGGAT
TAGGTGATCTTCAAGCCGTCCTTTCTTCCTTCTTTCAGCCGCTTTCTTCCTTTTTGCTCG
ATAGCGTCCATGCTTTGTCTCTCAAGTCAAATACCTAAAACTTAAGGATTTACATCAGAT
ATTGAGACAAAATATGCATTTGAGGACACTAATTCAATCAAAATAAAGCCATAAATGAGT
CCAAATTGTGGACTCATCAACACCCCCAACTTAAACTTTTGCTTGTCCTCAAGTAAAACT
CAAGTTCAGCAGTTCAAAAAAGATGTCTCAAACAGTGCTACACAAGACTCAATCATGAAT
GTACACACAAGACTCAACTTACTCATGCAAGGATCAATTGTGTACTCAAAGACTCAAGTT
GTGACACACCATTATCAAAGATTTTCAAGCTCACAATACTTGCTTCAAATGCAAGTTCAA
GCTCAACAAAGGTATTCAAATGCCCTCACACAAAAGAACGATTCCATTTTCACACACAAT
GATTTAATCATTTCAAGTTCCGAAATCAATTGCAACTCTCACACTCACAAAGATGAACAT
AATGCATGCTTTCACCCATAGGTTTACCCGTATTTTCCAATCAACATTTGCTTCAGCTCT
CTCAAGATCAAAAAAGTCTTTTCAAGGCTTGTAATGGGGCTGAGTGCAAAGGTATGGTCA
TTTAGGCTCAGTGATTTTTATCCACATGAAATGTGGTTCTCACAACACTTTCTTTCCTCT
CCTTTCATCATTTTCTTTAGTGCTCATAAGTCATCCCGTTATTCACTCTCCATGGATTGT
TCGGAACCCCATTCCTTTTTTCCTTTTCGTAACTTTATTCCACGACTCTATCTTTTTCAT
TCTTTTCTTTTCTCTTCTTTTTTTTTGTATGGAGAAGATCCATTTTTTTCAACACCATGG
ATTAATGGCGACTTTTGTTGCACTTATTGACTTGCCTTCTCTTTTCACCACACCCCCAAC
TTAGGCTTTTGGCCTAAGTTGGCTATTCAATCAACCACAAATCAAGAAGATTATAGGTAG
TGGATGAGAAAGGTCATGTTTTCATCAAGTTTCTTCCAAAGAAAGGTAAGGCTCAAGGGG
TGTTCAAAAGAGGTTCACACACTCACAAGGTAGGTCACAAAAGAGGTCTATGTCAAAGTG
GTTCACACTCTTCGAAGTTGCCTTAGATCATATCAAGAGATAGCCTTGCTTAGTCGACCG
GACTAACAAGGCAAATTCTAGGTGTTATCATTCATGGTTCACAGTAAGCTCATCACATAA
GGCATCGACACCAAAGTCAAACAAGACTTCACACTTTTGCTAGTGTGCAACGAAAATCAC
AAGAGAATTAATTTGATACTTAGCTAGTCACAACGAGATGTAAAGAGTTCACATATTGTC
TATGTAACTTCACTTGGTCTCATCGTAGCTACACATTTATGTTCGTCCGATAATGAGCAC
TATTTGAGTCATCGATATTGATCAAAACCGAGACTCAAATTTGCTAAAGAATAGCCACAT
TCAAGTGCATATAAGAGTGGGCGAATTTTTTTCGGAAGGGTCAAAAATCATTTATAATTA
TAGCAAAAGGAGCCACAAGCTCAAACATCCATAGAAAGTAGTGTATAACATAATATTAAG
CATAATGACCCAATCTATGAACAAAACAAGAATATAGCACACAAAGGTGGGTCTCACCCC
ACCATAATTAAAACATTTGTCCTCAAATGCAAACAAGATTATCCAAAATTTAAAATAAAG
AAAGACAGAGAGGGAGGTAAAGAGGGGATCCTGTCTACGCAATCTCTCCATCTGTTTGGG
CCTTAATGCCCGGTGCAATAGTCTGGACTTGGGCATCAGTGCCCGGAGTCACCTCAGAAG
AGCCAGCTCCACCAGAGATAACAAAAGGTGTATTTGCCAGGGAAGCCTACACAACCGCAT
CTATCATGGCTGTTTCAGTCTCAGTCAGGTCCTCATCTGCAGCTCTCTCAATCTCCTCAA
GCATCTCCTCATCAGTCTCCGGCTCAAACTCGGTTGTCTGCTCCATTCTATCCTCATCTC
TGGTGGTAGTCGGAGGCATTTCGGGCACATCTGAAATCTCCACTATTCCAAAGACCATGG
ACATATTGGTGGATTTCAACTGATCCACATCCTCCCGCAACATAGCTATAGCGACTTTTA
AGGCCGTCACCTCTCATGTGGCTCCTTGGTCATGCTCACACACCGCTATTATAGCCTCGA
GGGCATCAATAGTAGCTCTCAGTGGTGTCACAGTATCAGTCAAGGTAGTCTGAATCATGT
CTAGAATGGAGGTTTCTAGTCTGGCAACCCAACAATCAGCAGAATGGGCGAGCTGTCCCA
TCCAGAGTAATGATGTATGAGTGATTGCAGTCCGAGACACAGCAGTAGCAGTAGGTCTGG
GAGGTAGCACAGCAACAGAAGAACATGGAGTGTCAGCAAAAGTAGCAGTGGCAATAGATG
TACCTGAAGGCCCAGGGGTCGTAGTAGGCAAAGATGCCTCTCTAGGTATGGAGTCTGTGA
CCACTACCGGGGAAGATCCACCGGGGCTTTCTTCTGCTTCTTCTCTGCCTGGTCTTTAAG
ATATTCAACTTCAATTTTTCGGATATCAGTGGATGAAATGGGAATCACTTCCACATATTT
TTTTGCATCTCTGGGTACCCGAGCTTGTCTGCACAATTCGGTGATCAATACTGGGAAGGG
AAGTGAGGTATGTCGCTGCCTTGCCCGCATGAGTATTTCTTGTGATATAGTGATCCCCAG
ATTTATCCTGGTCTCCTCTATGATGCAACCCAGACAAGCTACCTTGGCAAGGCAAATTAT
ATACTCATTTTGGGATTGCATAATTGTGCTTCTAATAAAGACGAACCAGAATCTTGCAGC
TATGTTTAGGCCTTTCTTTTCAATTGAAGCCTCTTCTTTTAACCAATTCGGAGTATCATC
GGAAATTAGTGGGCTAACCACCTTTTCATATTTTCTAGCTTCTTTGTCCTAATCAGGTGT
TGGCAGTGATCATTAATACACGTAGACATGCCCAAGACTGTGTTGATAGTAGAAATATCA
CAATTTACCTTCCGACCTCTGACAATCACGTAGTCAACCGCTTTGAAAACTATTGCTTGC
TGCTTCCTCTGGGGGTATCAATGCGTTGTATGCACTGTAAAATTCTCTTACCCAGTTTGG
AATATAAGGGCCACGGGGTTTTGTGAAAATTTAAAACTTGTGATATCTCAGGCAATCCAT
TATATCCGGGTACCTGTCGATAACCCCATCCGTGGATAGACGTTTTTCCTCAAGAATTGT
CCTCAATCCCTCAGTCTTTAATCTGTTCATTGATTTAGGAGTAATACCCTGTATTGGTGG
TGCAAGCACCATTGCGTGCTCTGGAACTGGAAAAGGAGATGCAGCCTAAGGAGTCTGAAT
CCTAGATGGATCATTCAACTTTTTAGAGCGTAGTTCTGCTTTGCACGCTACTACAAGTTC
ATTGTCATCAGACTCTATCATTTGAGGCTCCTAATGCTCACATTCACTCTCAGAAGTGGT
GAGGTAAGTGTCATAGATATCATCACTGTCAGAGCTTGCCTTTGGTGATGCAGGTACCTT
GCCTTTACCCTTACCTTTCCCACCAGTTGTGCGGAGTTTTGTGGCCTTTCTCATGGATGC
TACTAGCATCCTCATTTAGTGTAATCCCTTTTGCTTTCCCTTGGCGTGGCATGTTTTTCC
AGAAACTTTAGACCTAGCCATGTCTACAATCACAGTGGGAAAGTTAGATATACTTTAATT
ACATTCATAGGAACAATAGTTTGCAGACGGACTCGCCGAACAAATCGGCGAGTCGCCAAT
TAACTTTGGCAAACTAGAGCAGGCTCGCCAAAATAATGGCTTAGAATCTAGATAGGTAGG
CGATAGAAAGGGCATTTTGGCGAGTCGCGAATAACTTTTGGCGATTAATACGCAACCCGC
CAAAAGTTACAGTACAACTTAAGCTACAGAGGTGCGGACAAAGAGCGATCAAGAATATCT
TCAGCGAGTCGCCGAGTGCTTTCGGCGATCTCAGGCTTCTCGCCGAAACTTACACAACCA
ATCATCAAATAAAGCATGAAATTAAAGGCGATATGGGGACTTTAGGTGAACCGCCAAGTG
GTTTGGCGAGGTAGACCCAGCTCGCCAAACGGCCCAATGTGCCTATTTTCAACCCAACTT
CTCAAATTCAACCCCACAACCTCTGAAACAAAAATCAAATCATACACAACTCAAATTAAG
ACTAGACCCATATTACCCATCAACATGCAAGCACAACCCCAAGAGATTTTAATTCATTTT
ACGGCACAAACTTACAAGATTACAATCATAAAGAAACTACACGCAAGATTGTCGAATTAA
AACAAGCAATCAGGTATTCTGATCTTATCAAAGAGGTCCATCACACTTCAATAGGATAAA
ATCAATTGTATAAGAGTACAAATACTAAAAATAAAATGTGGGGTTTGAAAAACCTACCTT
TTTGGCCGATTAAAATAAGACTGTGATGCTAGGCGGTAAATTAATCCAGATCAAAGCACC
AATCAATCAACTAAAATACTTATAAAGTGCAGAAATATTTAAAATACTAAGTAGGTGCAA
ATCTCCGAAGATCTAGAGTGAGGGAAGATAAAAAGGGTTGGAAGTTTAAACCTTTGGCTT
TATAAAAACCATCCAGTTCTCGCCCATTCGGCGACATTAGTCAAATTCGCCGAACAATCA
CTTACCTCATCGAGTTTTATAGAAACTTCAGTTAAACTGAGGGTTCAAACGGCGGACAAC
ATCAGGATCGCCGTTATGATCGGCGAATTGCTAATAATTTCCTAATCACGCCGAGTTTTA
AGACTCTAAATTGATTGTGTCTTGAGTCCAACGACGGTCTGAGTCGAGGTCGCTGACCTC
TTCAGTGATTCGTTGGCTGCACCTTTATCTCGCCAATTCTTGCACTTCTCAAGTACTTTC
CTCTCTTTGTCCTGCACATTTAACACACCATTATTGTAAACTAGGCATAAAGCTGCAAAA
CCTTGGGTTGCCTCCCAAGAAGCGACTTAGTTATAGTCGTGGCACGACTTCCCCACTCAG
GCTTGATTTGTGGGGTGGATCTAAGACAACACATGACCCATTTGGGTCTCTAGTAGCTGA
ATAGATATGAAATGGGAAGCAGTTATCTCATTAAGCATTGAGACATTCTCTTTTATTTTG
ATTCAACACCTTGTCGTGACTTTCGACTTTGTAAAGAATGAGTGAGAGTATCTCTGCTAT
TTGTCCACCCACATTTACACTGGGCTTCATGCGCTCATGAGGGGGGATGTACCGGTCTTT
CTTTTTGTCTGGCCCTTCCAATTCCATAATTTTTTTTTGTCACTAGATCCAGCTGAGTCA
ACAGTGTGGCCAGAATATGGTCCTTCTCAGTCTCTTCGTTGGTCATGGCCAAGTTATCAA
GGACCTGGGTTGCCATTGCATAGGGTAGTCGTGATAGACCCCCCGGAAATATTTGGTCAG
CCATTCTTTTATTTTCTGGACCACGACTTTGGTAGAAGCAGTCCAATAGCACGCTTTTCT
AGATTCCAAGAAAATTCCCTTAAATTTCAGCCACAATTCATGGATTGACTCACTCTCCAA
TTGTCTAAAACTTAGGATATTATCCCTAAGAGACATCATTCTCAGAAGAGAAAAGTCCAT
TTGGTAACCATTGCTACCAAACTTTCTCCAATTTCCTACTCAAGGCAGCAACACAAAGAA
AAACAAAATTGAAAATTAAGTAAGTGGAACTACAACTAAGAAGTACAAAAATTTTGCTAA
ACTAAAAATTCTCAACTAACACCACTCCCCGGTAGCGGCGCCATTTTGATTGTTTGACGA
CGTAATCAAAGACACGACTTCCAATTCATGTGTCAACGATCACGTGCATTAATATAACCC
AACCGAATGGGTTGGGTCGAGTCCCAAGGGAGTGGTTGCAAGAATTAATATAAAAAGTAA
AACTATGTTATAATCAACCATAGCTATAGACATAAACGAGTAAAAACATAATAAATCAAA
AGGTGACACGAAAGTCAATTATCAAATGGGGGGTTTGTATACAACTAATAAATAAAAATG
GTGAAAATATAAAGATACGAGATAGGGAAACGGGATTCTTGGGATGTGATAGAAATATAA
GATAAAATCTACCATTGGGTAATTGCTATTGATAGTAAATCATTTAATATTTGAAACTAG
GCTAAACTTTAGTAGAGGTAAATTCTCTCTAGAGCAACTTACCCTGAATCAACTCGGTTT
CTCTCGAACACCGAGTTGCATCATTTAAGCGCAGCCTCCACCTTAGCCCATTCACTCTCT
CGAGCTGAATGTGTGGGAGGAGGTCTAGGATTCACTCTCTCGAGTTGAACCCACGACTAC
CCAATAACCACTGGCTATCGATTTAGTAGCCTTAGTTTCAAAACCTCTCTCTCGAGCAAG
CCAAACACACTAGGATGAAATCGTATTTGCAACTACAATCTCATTAAGTTCAAACACAAC
TACTAAATAAAATCACATTTAAACAGCAAATAGACTAACAATAAGCATTACCCAATAGGA
AATTTAACCCATGTTCACAAAATCACACCCCAAGAATTGGGGTTTTAGCTAGACATAAAA
AATATAGAGAAATCAATATCAACAAGTGTTTCCATCAAGTGGGTACGATAGAAAATGTCT
TTAAACACATCTAGGATGTAGATTCTTTGAAACTCACTTCCAATTTCTTGGAGTTGAAAA
CCTTCAAAACCTTCAAGCTCAAGAACAATGTCTCCCAAAAACTCTAAGAACTAAAATAAA
CTGAAAATATTCTAAGTCTCAGTAATAATTCTCTACAACTTGATACTAAGTTACAAAATA
AAATGAGTATTTATAGTTTTTGAAAATTTGCGCTGCGAAGGATCACTCGGCGCAGTTAGT
CGGGATTGTCGATGCACTCAGCGATCCGTCCTTTGGTCTAGTTCATCACCTTTCAGCTTT
TGCCTTTAGCATCATCGCGTTTTGAATCATTGGGCAATATGGTGTTGCTTCGCGGAACTG
TTTGGCAATGCACCGACTGCTCTCATTCCTCGCAGACTTAATCTTTTCCTTCAGGTCTCC
GCACACTGGAACATTAGGCGAGATTTGAGGCCTTTTGGCGACTCACCTAATGGATTAGGT
GATCTTCAAACCGTCTTTTCTTCCTTCTTTCAGCCACTTTCTTCCTTTTAGCTCGATAGT
GTCCATGCTTTGTCTCTCAAGTCAAATACCTGAAACTTAAGGATTTACATCAGATATTGA
GACAAAATATGCAATTGAGGACACTAATTCAATCAAAATATAGCCCTAAATGAGTCCAAA
ATGTGGACTCATCAACCACCGTTAAAAAGAATTCTAAACGAAAGAATTACCAATGCATGC
AACAACACTATTCAAGAATTACTTAGTTATTATTCATACTTTGTTAATCGCTCATGGTTC
CCACAACCCTAGTTGTGGATTTAGTTACTCATATTAGCAAGAACACAATTCATATTTTTA
GAAGAAGAATTCATAAACTTACGTAATGAGTAGAAGAAACCCAAAATCTTCAATTGAAAT
TCAAAGCAAGAATCTTTATAAACCGAATTAGGAAATAAAATTGCTAGAGTTTGCAAGTTA
ATTCCCCAGAAAATGCCAAGAACTAAAGTTAAAAAATAGTGGCTAACCCCCAAAAATGAG
GTTTACATACCCTTTTTATAGAAAACATAGTCCCAAATAAAAAGAAAATGAAATAAAGAA
ATAAACTACTAGACGTGGCTTCAATCGATGAGACTGACCTACGGACCGTGGATCGACCTA
CGGTCCGTAGGTCCCTTCCGTAGCTCCGAACTTAGAACTTTTCCACAGAGGTTGGAACCT
TCAACTTTCTGATGCAAACGACGGACCTGCAGAACAGACTGTAGGTCAACCTACAGTCTG
TGGGTCCTCTCTCGTGGCTTAACACTTAGAACTTTTCATGAGGTACTGAACTCAGACTTT
CTGATATAAATAACGGACATGCAGGATGGCCCGTAGGTCAACCTATAGTCCGCCAATAGC
TTATGTAGTTCCACACTTGGTCAAGACTTCCCTAATTCTCCATCTACACCACCCAACTAC
GGAGCGTGACTGGTCCTACGGTCCGTAGGTGACTCTTTTTGTAGAAATTCAGTTGTTGTC
TCTCTCAACCTCGTCCAAGCCTATTTCCTGCAAATATAACACAAAACCATTAATTCTAAT
ACAAAATGGCCCTAGACACACACAACTCTTAAGTGAAATGTATTAAAAATACCGTAAACT
CATGATATATCAACACCCTCAACTTAAATTTGTTGGTTGTCCTCAAGCGACACACTAAGA
CTCTAAACGACACTTGTGTAGAAACATACATTCAAGTTCAAGCAATCACATGGCTTTCTA
TCCCAACTCCCTTTTCTAGTGCAAATCATTTCTCTTAGACTCGACATGCTAACTCATGCA
GATCAAAATATGACAAATATCAACCAATAGACACACAACACACTTTTTTCCATTTTGTTT
CCTCTTTCGTAGCCACCCTCAACTTATGCATTTTGCATTAGTTGAGGTGCACATTATCCA
ATGTCAAAACAAGGCCAAGATCAAGGTCATTTTTTACTTAGCCAGCCTCAACTTAGGATT
TTGGCCTAAGTCAAGGTGCATATGTCCAAGGTGGGACCGGGACCAAGACAATATTTTAGG
GGAAGGTGAGTTAGGTGAATCAAAAGAAATGGTCAATTTTAGGCTCAAATATTTGGATCA
AAAGGGAACAATGCTACCATTTGTTTAGATCATTTTAGGCTTAAGTGGACTAATTTGAAC
AATGGCATATGATCACTTCACAACTTCTAGCCTAGATTATCCTAGTAGGACCAACGAGGC
AAGTTCTAGATTGGCACAAAACTGTCAGAACATTCACCTATCCTCACACACTCTTGGCAC
TTTGTTTCATTATCAGATTACCCAGTTCAAGTTTTTAGCTGAAGTCATAAGGTCAAATAG
GTTCTTATCATGTCACATTCAGAGCCAACACATTCAACTCATTCTAGCCTACAAATTTAA
GCACATATCGCAACTTTTGGACATGTATCATTTTCAATCTTAATTATGTCATCATGCTTC
ATTCTTTCTCATGCTTCTACATATAAAATCCTAACACATGCCGGTTCAACATAAATTAAC
ACAATCTATTGAGGGAAAAGAACACAGGCAAGAAAACCCCAAGAGAGGATTATGAGTTGG
GTTACTCAGACCTCACCATATTACTCACAATTCGCTTAACCCCACCCCCAAAAAAATAGA
GTGCAATTGTCCCCAATGCACAAAAAGTAAAGAATAAAGGATCAGGAGAAGCAAACCTGT
GGTGCATAGCACCAAAGACCTGTCAACAAGCGGGTGGGTTTGGTTTCCCGGAGCCCGCTG
GATCAACACTCAGGTCACTCTTAATAGTGCCCGGATCAAAAACCTCAGCACCCTTAGTAG
TGCTAACCTCAACTCTCACCACACCATCAGTGGTGCTCACAATGCTCGAGGCACTATCAC
CAACCTCCCTAGACCACTGCTGGCATGTTTCCTCATCAACTATATACACCCTTCGAGCTT
CCTCAATTTGCTGGCGCTCCCTCTTATGAACCCTCTCAGCCTCAGTGTCCATAAAACCCC
GATTGGAGTGGGGGCGCTTCCCAGCAAGATGGGAAGAATCAGGTGGTGGCATCTCATCCC
TGAATAGTGCATCTAACACCGTATTATCAACCGGTGTTGTGGGGGCTGACTCAGGCTCAG
TCTCACGTAGGGCAAGGAGGGCATCAAGATCAGCTTGAAAACTATTCAACTCTATCTGGA
AAGCAGAGACATCTATGCTGGGGGCTGGATGCTCTAGGACTCATATTTCAAATGCGTCAA
GGCGCTGGTGCACGGCCTGAACCGTACGGTCCATCATATGCTCCATCTGCTGCTCCACCC
TAGTCGTAGACTCATCAATCGCACGTTGTATCCAAGGCCTAGTAAGCTGGAGTAATGAGG
GCATCTGGGCCTCCAACTTCTGGACTCGAGGCAAGGGCATAACAATAGACCTTGAAGAAA
GGGTGGCTCTGGAGGAACTAGGGGCCTAACTGGCGGCCGAAGCATCCTCAATGGGGGCTG
GAGAGGCAGGCTCATCACCTTACATCTGCTCTACATTGGCAATTGAGGAACCTCAACCTG
TTGCCGCCACATTCGCCTCGTCTCGAATCAGGTCTATATCCAGGGTCTTGGTCGCCTGGA
TCAACTTCTCACAATCCTAGACCAGCACTCCAGAATCCCTGCACAATGAAAGATGAGGCA
TGGAAAGGGGTAAGTGTTGGTGGCCTTGAAGGCCCTCTCGTGAATCACCACAATAATCAT
GCGGGCAAAGTTCATCTCAAACCCGACAACTATGGCTACCACCATGACTGCGCAGTCCCA
TGTAAGAACATTGTCTGCCTGCATAGGAGACACCCTGTTTTGTACCAATAGCCAGAGGAA
TTTGGCCACAAAAGTCAATGTGGCCTTCTTGATGCTCAAACTCGGGTGCTGACCCACTCG
GCGTTCTCTCCGTCTGTAGAAATATGACGGGCCAACCAATGTAATAAACTCTCTCTCTGG
TCTACATTCATCTGGATTGCTCGCTCCTCACTATGTCCCAACGATAACCAAACTCGACCA
TATTGATAGCTAGAGTATGGCCCGGGTCGTAGAGGAATCTGTAAATAGTAGCCTCAGATA
TGTCAACCGAGAACCTATGAACCAGTGTAGCCTTGAGTGGAGGCTGGGCAGCAGGCTTGA
CCCATTTTTCAATTGAACGTCGGAGGGTGGCTACGTAGGAAGCATAGAACTCCCTCACGA
TCTCCTCACTATATGATCCTGGGCTACGGGCCATCCACTCGCACCGGTGCCTCTGGAATA
GTGTCTGGATGTTAGGCATAGTATGAAAGCTGCCTGTGAGAGCCCGACGATCCTCGATAA
TCAATCGAGCCATCTGCTCTTTCTCATTTATCATCCTGGAGTCTCGATATATCTGCCACT
GACCATCTACACACCACTTGTTTGGCTCCTCCGCGACTGGGGTAGGAACAGTGTTTGGTG
GCACTGAAATGTCCTCTGCACTAGTAATCTCATCAGACGAGGCAGTCATCCCAGGTGAAC
TAGAACCGGATGCGGAGCCAAAACCAAACCCAGAAGCAGAGGCGGACTTAGAGCCAAAAG
TAGAACCATCCGGTGAACTGATCTGGGTATCCTCCTCATCAGACTGGGAGGGAGTGACAA
CGTCGGGAACCACCTGCCGGGATTGATTCCGGGTAATACGAGGTGCAGTAGGGGATGTCC
TTGTAGTAGGTGGGACATAGGCGGGATCCATCTCTGCATCAGTATCTTCATCAATCAGTC
AAAATATGGGTGCCATCGACTTTGACTTGCCCCTTGGTACTTGAGTCGGAGTTCTCTTGG
AAGCCATGGTACCTGTGAAGGCTTAGTATTACCAAAATAAACTAATAACACACTCGAAAA
TATTTTAGAACAAAGAACGAACTAAAACAAAAAACAAAAAAAAAATCAGACAGTAGCTTC
AGTGGCCACCTATGATGGGTACCTACAGCCCGTTGGTCAGAGGTCCCAAAAAGTTGGGCT
TTGTTGGGAACCATGGATGTGCAGAACGGTCCGTAAATTGACCTACACTTAGTGGATTCT
TCATGTGCACCAAACCCATGGACCTAATATACGGTCCGTAGACGGGGTCTCGTGGGTCAG
ATCTGTGCTAGGTATTAGACATGCTTCATATGTAAACCATTTTTCAACCATTCAAACAAT
CTACCTAAGTCTAATCATGCATTTAAACACAATTTATGGTAGTTTGTCATCCCTAGGGTT
TCGATTACTCATTCTTTAACATTTATTGCATACAAAACTAGGAACCCTAAGTCGAAACTT
CCATTTAGACGATTTACCAAAAGTTATTTGATTAAAAAGACAACACAATCACATTCTATC
GTCTCAAGGGTGTTTCTAACTATAGTATATCATGCATTTTCATACAAAAACAACCCAAGG
TCAAGATCTACTTCATGACTTCATATATTGAACAATGAATACCAAAAATTAGAGTTAGGT
TGAAATCGTTTACCTTACAAGTAATGGAAGTGGCTGATTGTGTGATGCTAAAACTCCTTA
GACCTTTGTGACACCAAACCCGGACCTTGAACTCTTCTTAGGAAGGGTAAATAGAAGTGA
TCAGATTTGGGAGAATGAAGAATGGAAATTTGGGAGAGGGGGAAAATGATTATGGAAAAT
GGGAGTGATAAGGAGGATTGATGAGGGAGTTATGGCATTTGGAGGGGTTAGAAACGGTTA
GGAGGGAATATGGGAAGTGGGGAATGAATTCGAAAAATGAAGAGTTTTATTAAAAAGGGT
CTGGGTCGGGTCGACTGATCCATAGGTTTGGACCCACGAAACCCCGTCTACGGGTTGTGG
GTCGACCTACGGACCGTAGATGTAATCCGTAGGTCACTCAACACTTAGAAATTTTGAAGA
CTTACCTGGGGATCTACGGACACTATTCACAGTCCGTGGATTGAACCACATACCATCGAT
TGGGTCCATAGACTTCTGCAACATACCTTTTTCTGTAGATTTTTCTTTTCATCCCTGCAT
ATGTAGCAACCGTTAGGCCTTTCTTTTTACATTTTCTGGACACTTTTTAGACATGGACCC
TATGTTATATCTATCCAACACTAAAACAAAAATAAAATATCAATCTAAGAATTACAGAAA
GTCAACTAAACAAAGAAAACTCCTAAATCAAAAAGAAAACCTGTAGTTGGCTAGATTGTA
CATCTTGGATTGTCTCCCAAGCAACACTTGATTTAACGTCGCGGCACGAAGCAGGTGCCT
CTTGATTACTCAGACTTCATCAAGATAGTAGGCCTCAACCACCTCTTGCACATTCTCCTC
TTTGCCATGTAGACCGTAATCCTTTGCCCGTTTACCTTGAACCTTGTTCCCTCATTGTTC
TCGAGCTCAACCGCTCCATGTGGGAACACTTGAGTGACTATGAATGGCCCGGTCCACTTG
GACTTGAGCTTGCCAGGCCACAAGCGCAACCTAGAGTTGAATAGAAGCACCAGATTACCC
ATAACAAATTCACGCTTTTCGATATTTTGATCATGATACTTCTTCATCTTCTCTTTGTAC
AAGGCTGAACTTTCATAAGCTCTTAGGCAAAACTCATCAAGCTCATTCATGTCACTTACT
CTCTGACTCGATGCGGCGCCGCAATCTAAATTCAACTTCTTTAACGCCCACATAGCCTTA
TGCTCTACCTCTACCGGCAGATGGCAAGACTTCCCATATACAAGTTGGTAGGTGGAGATA
CCTATGGGAGTCTTGAATGCGGTGCGATAGGCCCACAGAGCATCATCAAGTCTCCTAGAC
CAATCGGTTCTATTAGCATTCACAGTCTTAGTAAGGATTTGCTTGATTTCTCTGTTGGAC
ACTTCAAGTTGCCCACTAGACTGCGGATGGTAAGGAGTGGCTACATTGTGACGGAATCCA
CATTTCTCTAACAAGGCCTTGAATAACTTATTGCAAAAGTGGGAACCTCCATCACTGATA
ATTGCCTTAGGTGTACCAAATCTGGAGAAGATATTCTTTTTCAGAAATGCAATGACACTT
TTACCTTCATTGTTTGAAAGCGCAATTACTTCCACCCATTTCGACACATTATCAACCGCA
ACAAGAATATACTTCATCCCATGTGAACTCACAAATGGACCCATAAAATCAATGCCCCAA
ACATCAAACAACTCAATTGCCAATATTGGATTCATAAGTAGCTCTTGCCTCTTTGAAATT
CCTCCCTCTCTTTGGCAACGATCACAAGATTTGGCGAAATCATGGGGGGATCACTTCCTC
TTCCGGGCCCTTCCGGGCAAGCAAGGGGGGCTAAGTTTGAAGAGGATCATTTTGGGACTG
ATGTCCTCTTGGAATCATGGGAAAAATCTACGGCATCTTGTTGGATGGCAGGCCAATAAT
ATCTAGACTGCAAGATTTTATGTGCCCTCGAAATACCACTATGATGCCCACCAACAGGCC
ATGAATGACACACCTCTAGTATACTCAACATCTCTACCTCAGGCACACAGCGACGAATAA
TCCCATCAACACAAATACGGAACAAATAAGGCTCATCCCAAAAGAACTACTTCATATCAT
GCATAAACTTTTTTCTTTGGTGAAAAGACAAATCTGGTGGAACCAGATCACTTGCCAAGT
AGTTAGCAAAGTTTGCGAACCAAGGAATAAGATCATGAGAAGCAAACAATACATGTTCAT
CTGAAAATGCATCATTAATTTCAACCCCATCTCCTAGCTTGATCATAGCTTCCTCCTCTA
ATCTGGACAAATGATCGGCAACTTGATTTGTCCCCTTTCTGTCTTTCACCTCAAAATCAA
ACTCTTGCAGCAACAATACCCATCTAATCAACCTCGATTTTGCATCCTTCTTAGCCATCA
GATACCTCAAAGCAGAATGGTCAGTATGCACTATGACCTTAGTACCAAGCAACTAGGATC
AAAATTTCTCGAATGCGAAAACCACAGCAAGGTGTTCTTGTTCAGTCACTGTGTAGTTCT
TTTGAGCCACATTTAGAGCTTTGCTGGAATAGTAAATAGGATGAAGAATATTCTCTCGCC
TCTGTCCCAATACCACACCAAGCGCCACTCCACTCACATCACACATTACCTCAAACGGTT
GCCCCCAATCCGATGAAATAATGATAGGTGTGGACACTAGCTTTTCCTTCAACTCTCCAA
ATGCTCTTATACAAGCATCATCAAAATCAAACTTATACTCCTTTTCGAGCAATTTGCACA
ATGGGTGTGCAATTTTGGAAAAGTCCTTGATAAATTTCCTATAGAAACCTACTTGCCCAA
GAAAACTTCTAACACCTTTTACAAAGATAGATGGTGGAAGCTTTTCTATTACCTCGACTT
TCGGTCTATCAACCTCAATACCCTTCTCAGAAATCCGATGACCCAGAACGATCCCCTATT
TCACCATGAAGTGGCATTTTTCCCAATTGAGCACAAGATTGCACTTTTCACACTGTTTCA
GTACCTAAGCCAAATGATCCAAACAACCATCAAATGAGTCACCTACCACAAAGAAATCAT
CCATAAATACCTCAATAATGTCCTCCACCATATCCAAAAATATCAACATCATGCAACGCT
GCAAGGTCGCTAGAGCACTACATAACCCAAATGGCATCCATTTGAAAGCGAAAGTCCCAT
AAGGGCAAGTGAATATGGTCTTTCGGAGCTATGGAAATCTTATTATATCCCGAATAACCA
TCAAGAAAACAATACCAACCATTACCAACAAGCTGGTCCAACATATGATCCATGAACGAC
ATAGGGAAGTGGTCATTTTCTGTCCAAGCATTCAATCTCCGATAGTCCATACAAACTCTC
CATCCAGTCACCGGCCGCATCGGAACAAGCTTGTTTCTCGCATTAGGTACCACAATCATC
CCACATTTCTTGGTCACACACTAAACAGGACAAACCCAACTACTATCTGTAATGGGATAA
ATGACTCCAGCATCCAACCACTTGATGATCTATTTTTTCACTACCTCTTGCATAAGCGGA
TTTAGTCATCTTTGGTGCTCAATACTAGGCTTGTGATTCAGCATGAGTTGGATTTTATGA
GAACGATTGCCGGGAGGAATCCCAATAATGTCCGCAATCATCCACCCAATAACCCTCTTG
AACCTCTTCAACACAGAAACCAAAGCCTCAACTTGCTCCACATACAAATCTGCCGCAATG
ATGACCGGTAAAGTACCTTCTCTCCCCAAGAATACATACCTCAAATGTGATGGTAGAGCC
TTAAGCTCTAATTTCGGAGCCTCTTCAATAGACGGTTTTGCTGGTGGAGAGTCGCAATTC
TTCATATCTAACTCAAGCTTCTTTGGTTTGGAATGGAATTCGAACCTATCAAGTGCGGCG
ACCAATTCATCATAGTCTTAAATACCATCACCCTCAAAATTCATCATAACCGCTTCCAAT
GCATCAACACCCACTCGCTCTTCAATAGACACCTCAGAACCTCGTTCCACCTTATGATTC
ACCACTGATACCGACTTGAGCTCACTACCCTGCTTCATAGACCTACAGATATTGAAAGTT
ACCTTTTTATTGTTCAATCGAAACTTCATCTACGCCTTTTCCATATCGACCAAAGCGCGC
CCAGTAAAAAGGAATGGTCTCCCTAGAATGATAGGAACCTCAAAATCAACCTCACATTCA
AGTATCACAAAATCTACCAGAAAAATAAATGACTCCACTTTCAAAAGCACATCTTGGAGA
ACATCAATAGGCTTCTTCACAGTTCTATCGGCCATGAGTAGTCGCATAGCAGTCGGTTTT
GCAGTCCCTAATCCCGACTTCTTATAAATTGACAATGGCATCAGATTGATACTCGCACCC
AAATCACATAACGCCTTCACAAAATTTAGCAACCCGATGGTACAAGGAATAGTGAAGGCA
CCATGATCCTCCTTCTTCTGCACAAGTGACCTTGTAGCAATAGCACTACAATGTTGCAAT
ATATCATCATCTTCAAAATTGGCAACCCTCTTCTTAGTCACCAAATCTTTTATGAACTTT
GCATACCCAGGCATTTGTTCCAAAGCTTCTATCAACGGAACATTGATGGAAAGTTGTTTC
AACATATCGATAAACCTGCAGTACTTTCCTTCTTCATTCTTCTTCACCAACCTTTGTGGG
AATGGAGGTGGAGCTCTAGGCATGGGAACAACTTTTTGGGTTATCCCTACTTCTTTCTCT
GTAGCATTCTTAGACTCTCCAGTAACCTCAATCTCATCATCATCTTTATTAACCTCAATT
TCCACCTCAAACGACATAGGTAGATCAATAGTTTGCTTACCCCCTCGAGTAGTGACTGCT
ATACAATGCCCATCATTCTTCGGATTTTGTATGGTGTTACTAGGAAGTGTGTCAGGCAGA
CGTGGGTTTACTGTAGTAGACAACTGATTCATCTGCTGCTTAAGTTGATTAATCGACACT
GCATGGGCATCAACTTTTTGACCAATACCAGACAAGTTATTGCGCATCTCCTTCATATTT
TCATCAGTCGAATCAAACCTCTTCATCATCTTCTGCGTCATATCCTCGATCCGTGACGTA
CTACCCCCAGCTTCCCTATTGCCAAATTCCCAATTTTGAGAAGGAACATAGGGCCCAGCC
CTATTGTTTCTATTGCCATAGTTATTCTGGTTGTAGTTGTTGTCACGATTGTAGTTCCCA
TCCCGGACATATTGACCCTCTCGATTGTAGTTACCATAGTTCTGACCTTGGTTTCCTTGA
CCTTGGCGCCAATTATCCAAGTTGGAACATTAGGCGTTGGCTCGAAAAACCCCCGTGTGA
TCATTTACCGCATAAGTATCCTCTTCATAGTAGCATTCCTCAACAGGTGGTGGTGCATTT
CTAGTCAAATAATTCACAACATTTACCTTTTCGGCACCTTCGCTCACATGCTTCAACACC
AACCCCAGTTCGGTCCTCATCCGAGCCATCTCCTCACGAATATCATCGACAGATTGACTA
GGTGCAGATTGAATTGCAAAACTGCTCCTTCTAGTGTCTGACTTTTGAGTGCTCCATGCT
TTATTGTTTCAGGAAATCTTCTCCAGTTTCTCAACGATCTCCTCAAAATTGCACTCACCA
TATGACCCTCCTGCAATAGTATTAAGCACAACCTTACCACTGTCATCTTGACCTCTATAG
AAATACTCATTCAGTGACTCATCATCGATACGGTGGTTCAGAACACTTCTTATGAATGCA
GTGAACTTGTCTCATGAACTACTCACAGACTCTCCAGGTAGTGCCACGAAATTATTGAGT
TTATCTTTGTGGTTCAGCTTCTTTGACAATGGAAAGTACTTGGCCATGAACACCTTGTGC
AATTGGTCCCATGTATGAATAGAGTTGTACGGAAGCTTAGAAACCCATACAGCAGCATCA
CCGGTCAATGATAAAGGGAAGACTCTCAACCCTACAACGTTCATATCCAACTCCTGGCGC
CCCACACAACTCTTACAAACACTCCTCAACTTGGCCATATGCCCATGCGGATCTTCTGAA
GCCATACCAGAAAACAAACCTCTTGTTGTAAGCATCTGCATCAAACTGCTAGTCACCACA
AATGTATGCCCTGGAGGTAACGGAGGGAGAATTATGGGTCATTCATATTTGACAGTGTTG
AATTCGACACTGTAATTATCACGCAGTCTTGGTTCAGGCAGAGCTTTCACCCTTAATGCA
TCTCCAAGTAGATTATCACCCTGAACCTGAACATTCTCAGTATTCACTTGGTCCTCAGGA
TCCTCTATGACTGGTGATCACGGACCTCTTGATTATTCATCCTTCTCAAAGTTTTGTTCA
ACTCTAGATCGTATGGGGTCAGTGGTTCGCCTCGACTCCGTGTACTTGGCATACACTAGA
GTAGAAACCTGAAGAAAACAAAAACAAAAAGAAATCGTAAAATTAGGAAATAATTGACTA
AAGTTCAATAATATAGTTAAACTTAATCTAAAAGCCTTATTCCCCGGTAGCGGCGCCAAA
ATTTGATACGCTCAAATTACACCTCCCTAAAGAAGTATAAGTGAACGTTATCAAGTAAAG
AACCCAACTTGTAGGTTGGGGTTGATCCCCTGAGGAATATGGTTTAGACTTAAACTTAAC
TTATCATTATATTTGTTTAGTCAACTTATTTCTAAAACAAGTAAGTAAAAGAGGGGGGGA
GGGGGTTTGTGTAACAAATAACCGATTGTAGTTTAGAGAACAAGTGAGCAAGATTTAAAC
TTTAGTTGTTATCAACGAGAGAAAGTAACTATGGTGTATGTGTTCCCCATAAACTCATAA
CGCGGTAATCCTAGTAATAGTAATCATTTCCTAGTGTATCACATGCAAAGTGATAAGTTA
TGTATCTCTAAATCCTTGGTCTGGCAAATAGAGAATTTTACCCCGCACCTTGGTCCGGCT
AAGTGTGTATAATTTACTAACTCTTACATTTACCTCATATTAGACATCACATCAATGTAT
GGGTTAGTTTTCATCTTCACACCAATTGACATTAGACTATTATATAGTATCACACTAAAT
CTATGTTGATAATTTTTTTCTTATTAACTACCTCCTTGGTCCGGCAAGTAGCAACAAGGC
GAGTTCTAACGTTGGCCACCGTTAAAAGACTTCTAAACGAAAGAATTATCAATGCATGCA
ACAACACTATTCAAGAATTACTTAGTTACTAGTCATACTTTGTTAATCACACAAGGTTCC
CAAAACCCTAGTTGTGGATTTAGTTACCCATATTAGCTAGAACACAATTCATATTTTTAG
AAGAAGAATTCATGAACTTACGTAATGAGTAGAAGAAACCCGGAATCTTCAATTGAAATT
CAAAGCAAGAATCTTTATAAACCGAAATTAGGAAATCAAATTGCTAGAGTTTGCAAGTTA
ATTCCCCAGAAAACACCAAGAACTAAAGTTAAACAATAGTGGCTAACCCCCAAAAATGAG
GTTTGCATACCCTATTTATAGAAAACATAGTCCCAAATAAAAAGGAAATGAAATAAAGAA
ATAAACTACTGGACGCGGCTTCAATTGACGAGACTGACCTACGGACTGTGGATTGACCTA
CGGTCCGTAGGTCCCTTCCATAGCTCAGGACTTAGAACTTTTCCACAAAGGTTGGAACCT
TCAACTTTCTAATACAAACGACGGATCTGCAGAACAGACCATAAGTCGACCTACGATCCG
TGGGTCCCCACTTGTGGCTCCACACTTAGAATTTTTCATCAGGTACTGGAACTAAGACTT
TCTGATACAAATGACGAACATGCAGGACGGCCCGTAGGTCGACCTACGGTCCGTCAATAG
CTTCCGTAGTTCCACACTTGGTCAAGACTTTCCTGATGCTCCATCTATGCCACCCACATA
CAGAGTGTGACTGGTCCGTAAGTGACTCCTTCTGCAGAAATTCAGCTGTTGTCTCTCTCA
ACTTCGTCCAAGCCTATTTCCTGCAAATATATCACATAAACATTAATTGTAATACAAAAT
GACCCTAGACACACACAACTCTTAAGTGAAATATATTAAAAATACCGTAAACTCACGATA
TATCACGTCGTGCCACTCAGTAAGCCTCAAGCCAGTCTCTTAAGTTAGGGCTCTAGCGCC
CTACGCCACTCAGTGCGCCAGGGTCACCAGGTGCTATACCCTTTCCCACTTCTTTCCATT
TGAGTTACCTTGAAACTTACCTATGTTTTCTTGTTGATTTCTACACTCTAAGGTACATCT
AACATCATTTTATCATCCATAAACATGAATCATAACCTTGAATCCATAAATTCAAATTCA
AGAAAAGTTAAGAGCCAAGTCTAGAGAGTTCTTATAGTCGTTTCAAAAGTCTTTTGCAAA
TGCTTTATACTTGTTTTAAGACTTGAGTTTTGAGTTGAGTAAAGAGTGAAGAGTGAAGTT
CACTTCTTCAAAAGAGTATATGGGGACTAAGTACTCCCAAAGAGCAAATGTTTTCATATT
TAAGATAAAAGGAAACACTAATTTCCAAATGAGTTTTCATGAGTAGTTTTGAGTTCCATC
TCTTTTAAGAGATAGGATTTTTGATTAATAACCTCAAACCACAGATAAAGAATTATATTT
TAAACATATGAGCTGAGTATATTTTTGGAGTAGTATTGAGCATCGATATGGGGACGAGTT
CATAATAACTCAAGTCTCCATAAACCATGTAGCCAATGTGGGTAGAAAGGGTCATACTTT
TTAAATTATTCCTTAATGCTTTTTAGCATAGACTATTAGATCCACTTAGTAGAGGTGTTC
TATATCCCGACAAGTTATAGGACAGTTCTGGCAGCATGGGCGAGATGTTGTATCATCAAA
TAGCTCATAGTGATGGTTGTCGGTTCGAGAAGCTCCTAAAGAATTATATTACTTTATTAT
ATAACTAAACTAAGTTGCTATTGCATTTCTCCAATACATTGAGTTGTTATTTACTGTTCA
AATGATTTATATAAACTACATCTTTACTGTTGTTTATTTTTGCATTGAGTTGTGTAAAGC
TGAGGTAAGTGTTTCTTTCAGAATTTTGTTCGAGTTTATGTCATGTTTAGTTTTCCCCTT
GCATGCTCGTACATTCAATGTACTGATGTCATGTGGCCTGCATCATTTGATGATACTGAT
ACAGGTAACCAGGATCAACATCCAGCGCTTCGTTGATCCAGTTGAGCACTCATAGTCAGT
TGGTGAGCCTCATTGCTTTTTGGAGGATCCTTTTTTATTGCTTTGTTATTTCAGTTGTTA
GGATGATCGGGGGGTCTTGTCCCGACCTCTCTCATAATTTTAGAGGCTTCATAGACGGAT
AGCTATAGTTCATTAGTCTTTCCATTTTCAGTTGTTTATGTTAAGACTTGAGTTGCGATT
TTGGCTAGTCAAATATTTCTTTTAAGACATTCTAAGTTATTGCATGAGTTATCTTTTGAG
ATTGATTCTTGTCATTTAAGTCTTCCGCTAAGAGTTAAGTCAAGCCAAGGGTTCGCTTGG
GGCAAGTAATGGTTCTTGAGTGCTAGTTCCGCCTAGGGTGTAGGCTTGAGGCGTGAAAAG
TCAAACCAAATGACAGGACTAGAAACTCATAATGACCATAATGGGTCCTAAATGTTGTCT
TAGGGATATCACTTTCTTTAACTCTCAACTGATGATAGCCTGATCTGAGGTCTATCTTAG
AAAAACAAGTGGCACCCTAAAGTTGATAGAAAAGATCATCAATTCTCCGAAGAGGATACT
TATTCTTGATAGTAACCTTGTTTAACGGACGGTAATCTATGCACATTATAAGATAGACCT
TTTCGATCTTCCTCACAAATAAGATCGGAGCACCCGAAGGTGAGACACTTGGTCAAATAA
AACCTTTCTCAAGGAGGTCTTGCAACTGCTTTTTAACTGTGTCAACTAAGGCTGGCAAAC
GGACCAGTTTTTGTCCGGTTCCAGTCCGGTACCGGTTGAACCGGTAAGGAACCGGTCTTA
TAGGTACCAGAACCGGTACCGAAACGAAACTCGGATTTTTATCCGATTGATCCGGTTCGG
TAAGTACTGGCTCCGGTCCGGTAAGAACCGGTTCCGGTCCGGTTCAATGGTTAATTTAAT
TATTATTATTTTTTTATTTTTTTAAGTTGAACGTTATAGAGCCGTTGGGCCCTTTTAGCC
GTTGGGCTGGGGGCCAAAACGGCTCCAAACAGCCCCCCACCCTTCTCTACCCTTAACACT
ATAAATATACCCATATTTTTTCATTTAAATCACAAATTCACAAACTATTTCATTAAGATC
TTATAAAATCTCTTAATTTTCAATCTCTCATAAATTCATAATTATTATTTTGTGATATTG
CCTTGGAGTTCGAATTTCGAAGATTTATTTGAATTAAATCGGAAGCTTCAATTGGCATCT
CTCAATTCCGGCTTTGGTTATATGTCTACTTTTACGTAGACGTTCGATACATTCGTTCCA
ACTTTAATTTTTTATTTGTTTATTAATTAAGTTATTTTATTTTTTTTGTTATATTATCTT
TGCTTGTTTTTCATGATATTAATTATTTTAAACTTGAACATAAATTTGGAAAAATATAGT
GGTAAAAGACCAATGTCGGAAAGAAAAAATTATAGGGGAGGAGGAAGTAGTTCTAATTCT
AAAAATTTGCCACCTCCTAGATTTAGAATTAATACTAATGATTATACTCATGTTGATGAA
ACTTCTTTTACACGAGACTCACAACCTATTGAATTTAATTCCGAAAATGAAGTAGATCAT
GAAACTTTAAATAGATGTTTTACTAATTTTGAGGAAGAATCAGATGAGGAAGTAGAAATA
AATGAGGAAGATGATGAGACCCCTACCCCTACTAGTCCAGCTACCGAATTACCGGAACAA
GATGAAGTCCCCTCTTTACCTACTTTTTCAAAGACCGCTATACGTGTTAAAAGATCTTTA
GTATGGAAATTTTTGGTACAAAATGAGGAAAAAACTACTGTTACTTGCACGAAATGTAAA
TTGATCATGAAACATGTAACTACGGGTACACAAGGGGGAACGGGACGACTAAGAACACAT
TTAAGAAAGTGTAATAAAGAATTTGCTCGCCTAGATGATATAGAAAGGGCTAATAGAAAT
TGAATACCCATACCTGAAAATTCTATGGGAGTTGGAGGTTCTAATATGGTTCAAAGTGTA
TTAAATATGACTAACCTGGCTAGCCAAAGCACACACCACACATATAGTAAAGAAAAAGAT
CGTAGAGAATTAGCTAAAATGGTTGTTGTTTACGGTTTGCCTTTTTCATTTCCTTCACAT
CCTGGTTTTATTCAGTATATTCGGGAATTGTATAACCCAGATTATGAAGGTATTCCAAGA
AGTACAATTAAAAGTGATCTTTTTAAATATCAAAAAGAATATTGTCATTTTTTTCGTTGT
TTATCTGTTTATTATGATGGTAGATTATCTATTACTTTTGATATGGGACATAGTCCTAAT
GGTAATGATTATTTTACAATTACTGTCCATTGGATTGACCATGAATGAAACATGCAAAAA
CGAATATTAGGATATAAATATGTTGAAGAAACTAAAACCGGTGCTTATATAGCAACAAAA
ATAGGCTCTATTTTACAATTTTATGGAATATGTGATAAAATAATGAGTGTCACTTTAGAT
AATGCTTCTAACAATTTAAAAGCAATTGATTATTTAAAATGTAGACTTTGTCCAATTGAT
AATGATTCTTTTCATATTAAGTGTGTCGCACATGTGTATAATTTGATAGTAAAAGATGGT
ATTTCTCAATTTGGAATTTCTTGTGAAAAAATTAGACTTGCTTGTAATTGGATTTTTAAA
GCTAGAATTACAAAATTTAAAAATCGTTGTAAAGAATGTGGACTTGAATATAGAAAAGTT
CCAAAAGAAGTATGCACTAGATGGAATTCTTTATTTGAAATGCTTCAAGTTGCTTATATT
TATCAAGAGCCGGTACAATTAGTTTTTAATGCTCATAATGCGGACCCGAATTTGAGAATT
GGCTATGAAGATTGGGAAAATACAAAAGAACTTGTTGAATTTTTAAGTGTTTTTTAGAAA
GCAACAAATGCTGCTTCTGGTCAATATTATCCAACTATTTCTTCTGTTTTAGTAAATATT
TGTGCTATTTCATCTGAATTTGCAAAATATAAAGGAAAAGATCGATTTGAAGATTCCCTT
GCTTTTATGATTGAAAATTTCAAAAAATATTTTTTCCCTATTCCTCAAATTTATTTGACT
GCTACTACTTTCAACCCAAATTACAAATTAAAAGGTGTTGAAAGAATGGTTGAAAAGATT
TATGCAAATTTAGAAATTAAAGATGATGAAACTCCTAGTGTTGAAGATTGTAAAAGTAGC
ATACTATAAAATCTAGAGAGTTATATAATACATATAAATCTATGGAAAAAAATATTTCAA
TAGTTGAATCTCCATCTTGTAAACCTAGAAGCGATGATACGGATGATTGGATGGATGATT
ATCTTGAGCTTGAATCATCTACTAATAATGATTTTGATTTATATTTCAATCAGGCACGGG
AAAAGATTAGGCATGAAGAAGAACAACTTCAAGCTCCAATATTAGTATGGTGGAAGAATC
GTGAAAATCAATTTCCGACCCTTGCTAGGATTGTTCGAGATGTGCTAGCGATTCAAGCAT
CATCGGTCGCTTCGGAGCAAGCCTTTAGTGCGGTGAGATTTATGATTGGAGATCATCGAT
ATTCATTAGCAAAGGATAGTTTGGAAATATCGGTGTTGTTTCGAGATTGGGTCAATGCCG
AAAGAAGAAATACCGGACTACCACAATTAAATAGCCAAATAGAAGACGAAATAGATGAAA
TATTTGGTGATAATAGTGATGATGGTATGGAAGCAATGGAAAAAGAACGACAAATACAAG
TTCCAAAAAATGTTTCTTTTGAAATGATACAAAAGTTACGAAAAAATTTAAAAAAAAAGT
TTCAATTGTTAGTACAATAATTAATATTCAATACCTAGATTATGTACTCTTTGTCTCTTT
CTAATATTTGTATTGTACAATTTATTTATTTGAATAAATATACGGCTATTCGCCTTGATT
TTCTTTTTAAATAGTCTCTTATATTTAATCCAACTCATTTTAGAAATTTAATTTTCAACT
ATTTTAATATTAGTTTAAACTTTAAATTCAATATAAACTTTAAAATTTAAAGTCAATTTT
AAACTTTAAACTTTAAAGTTTAAACTTAAATTCAATTGAAACTTTAAAGTAACTTTAAAG
TTTGAAGTTTTAAATTGAAGTTTTTTAATAATATAATTTTATTAATTAATAATATAATAT
TATATAATAATTAAAGTTAATAAAAAAATAAAAAAAAATTACCGGTACACAATGATCCGG
TAAGAACCGGTTCTGGTCCGGTCCAAACCGGTTCCAATCCGGTAACTAAGGGACCGGACG
GAACCTTTGGAAATTTCCGGTAAAACCGGTTCCGGTAAGACCCGATTCCGATAACGAAAT
CCAGTAACGAGGACCGGTTCCGGTACTGGTTCCGGTAAAATCGGTCATGTTGATCTGATC
CTGTCCGTTTGCCAGCCTTAGTGTCAACTCTGTTGGTGTCATTCTATATGGCGGAATAGA
GATAGGACAAGTATCAAGAATAATATCTATACCGAAGTCTATTTCTCTCCCAGGAGGGAC
TCCGAGAAGATCATATGGAAAGACTTCTGGAAACTCACTCATAATTTGAACTGATTGAAT
AGAAGGTGTCTCAACACTAGAGTCATTAACTCAGATTAACTGATAGACACACCCCTTGGA
AACTAACTTTCTCACCTTAAGGTACGAAATAAAATGACCCTTAGGCACTGTTGAACTACT
CCTCCTCTCTATAACTGGCTCATTAGGAAACTGGAATTTGACTAATCGAGTCCTACAATC
AACTGAGGTATAGCAGGCATGAAATCAGTCCATACCTAGAATGATATCAAAATCTACCAT
GTCCAACTCGACTAAGTCAGCCATGGTGCTCTTGTGATTGACAGAAATGACACAATCACG
ATAAACTCTCTCAGCTAGAATAGACTCACAAAGAGGTGTAGAAACACTGAAGGGCTCAAG
AAGTTTCTCAGGAAGAACATCAAAATTCATCGCAACATAAGGAATCACAAAAGATAGAAT
CGCTCTTGGATCCAGCAAAGCATAAACATCAAAATTAATGACTTTGATCATACCAGTGAC
AACATCTGGCGAATTCTCTTTCTCTTGGCGACTAGTAATAGCATACAGACAGTTTGCTCC
TCCACCTACCCCTGAAATAGCTCCTCTAGGTGCAACTTTGTCTGGTGGAGCAACTGAAGA
AGATTGAGCTCTATTGCCCCCATTACTACTACCTTGTCTGTTCTTTGGACACTCGCTCAT
TTTGGGACTTAGATATTTTAAATAAATATTAATAATTATGCACCTTTTGTAGGGATGTCT
TGAATCAAGAAAGTCATTTCTTATAATACAATTGTCTTAATATCAAGGTTGACTACTCTC
TTTGTAATATAATACTAATATTAATATAGAATACTCAAATAAGGTTCATTATATTTTTTA
CACCTCATTACTATGCCACATTGTTTGTTTGATCTTTATAAAAAATAATATTGTGCAGAT
TATGTTGGATTATTATTAGGAGAAAAAGATTTGATATACTCCTTAATTAATGTGATATAA
AGATAATGTATATTCCGTAAGAAAAAAGAAACTCACATATACTTTTATTGTTACATGTGC
AAATTAAATAACTCATATATCCTCCTTTGACTAACGAAAGTTAAAATTTTGATTTTTAAT
TCATTTATTTTAGTTATTTAATCAAATAATATTCATAAATTTGATAGTTTTTTCACGTGA
TTTTATTTTTGACTTTTTTATAATTTAACGACTAATTTGGGTCTTAATTATCTCCCTCGT
GAATCTATTTGTTAATCATTATTTGAGTTTGTTGTTCTTATTTAATTTTCCGCTTTCATT
CTTTAGTATGGAAAACATGAGAAATAAAAAGAAACTGTGAACGAAATAAAAATGATTTTT
TTAAGCAAACTAATTTTTTTTTTTTGCGGTCATATTGAATTTTGTTTATGTAGTTGTAAA
AAAAAGTTGATACATCTATAATAGACTTTGAAAGAAGATGAGTGAAAAATTAAATTTGAT
CACCAACATAGTAAATCAAAATTAGTCATTGAATAAAGAAGATCAAAAAAAAAAAAATCA
TGTATGAAGAGGATCAAATATACCTCGAAATATTGCGAGAAGGATCAAATATACCTTGTA
TATTTTTTATTTTATAAAAAAAAAAAATCAGTTTTTCACTTCCGTCAGCCAAAAATGATC
TTGGCTCTTCAAACATACCTCAAAATATTGCGAGAAGGGTCAAATATACCTTGTATAATT
TTTATTTTATCGAAAAATAATTTTGATCAATTTTTTCACTTCCGTCAGCTAAAAAGAATT
TTGGCTATATCAAAGTTACATATGTAACAATTGAAATAAATGTGAGCCACTTTTTTTTAA
CAAAAAATATATTATCTCTAAATCACGAAGTTGAGAAATATAATTTATTATTATTATTGT
TATATAAATGGCCAGTATATATGACACTTTTGATTAATAATTTTACTTGTCAAGTTATCT
TATAAATCTTGAATTTGAATTGAATGTGAGTTAAATTTATTTTAAATTTAATATTATTAG
TGTTTATCTTGCCATTCAAATTTTAAATTTTATTTCTTAATTGTCAATTCAAATTTGTGT
TCTTTATAATTTATATTGGAAAATAGAGGGAAGAAAAGAAATGTTTCACACGTGGCTACC
ATTTTGTAGCCTTTTTAAAAGAAATTGAAATTAACATGTATTTATGGAAATTGTGGGAAT
CTGGGAATAAGTATATTCCCCATGTATTGGGAAACTTTGTCATGTACTCCCTCCGTCCCA
GTTTATATGTCATTCCTTTCTATAAATAGTTGGATCACAATACTTGTCATTTTATAAAAT
TTATGCATAAATTACTATATTTTGCCTATTATAACCTTCATAGAGTAGTTAATTAATCTT
GAAAATGTATTCATCATTTATTATAAAGTTGACTTAAGAAAACATTAAATAAGGGTAGAA
AAGTAAAGTTACATCATTTCTTAATGCAAGTGCAAAGTAAAAAGGTGACATATAAAATGG
GACGGANNNNNNNNNNNNNNNNNNNNNNNNNNNNNNNNNNNNNNNNNNNNNNNNNNNNNN
NNNNNNNNNNNNNNNNNNNNNNNNNNNNNNNNNNNNNNNNNNNNNNNNNNNNNNNNNNNN
NNNNNNNNNNNNNNNNNNNNNNNNNNNNNNNNNNNNNNNNNNNNNNNNNNNNNNNNNNNN
NNNNNNNNNNNNNNNNNNNNNNNNNNNNNNNNNNNNNNNNNNNNNNNNNNNNNNNNNNNN
NNNNNNNNNNNNNNNNNNNNNNNNNNNNNNNNNNNNNNNNNNNNNNNNNNNNNNNNNNNN
NNNNNNNNNNNNNNNNNNNNNNNNNNNNNNNNNNNNNNNNNNNNNNNNNNNNNNNNNNNN
NNNNNNNNNNNNNNNNNNNNNNNNNNNNNNNNNNNNNNNNNNNNNNNNNNNNNNNNNNNN
NNNNNNNNNNNNNNNNNNNNNNNNNNNNNNNNNNNNNNNNNNNNNNNNNNNNNNNNNNNN
NNNNNNNNNNNNNNNNNNNNNNNNNNNNNNNNNNNNNNNNNNNNNNNNNNNNNNNNNNNN
NNNNNNNNNNNNNNNNNNNNNNNNNNNNNNNNNNNNNNNNNNNNNNNNNNNNNNNNNNNN
NNNNNNNNNNNNNNNNNNNNNNNNNNNNNNNNNNNNNNNNNNNNNNNNNNNNNNNNNNNN
NNNNNNNNNNNNNNNNNNNNNNNNNNNNNNNNNNNNNNNNNNNNNNNNNNNNNNNNNNNN
NNNNNNNNNNNNNNNNNNNNNNNNNNNNNNNNNNNNNNNNNNNNNNNNNNNNNNNNNNNN
NNNNNNNNNNNNNNNNNNNNNNNNNNNNNNNNNNNNNNNNNNNNNNNNNNNNNNNNNNNN
NNNNNNNNNNNNNNNNNNNNNNNNNNNNNNNNNNNNNNNNNNNNNNNNNNNNNNNNNNNN
NNNNNNNNNNNNNNNNNNNNNNNNNNNNNNNNNNNNNNNNNNNNNNNNNNNNNNNNNNNN
NNNNNNNNNNNNNNNNNNNNNNNNNNNNNNNNNNNNNNNNNNNNNNNNNNNNNNNNNNNN
NNNNNNNNNNNNNNNNNNNNNNNNNNNNNNNNNNNNNNNNNNNNNNNNNNNNNNNNNNNN
NNNNNNNNNNNNNNNNNNNNNNNNNNNNNNNNNNNNNNNNNNNNNNNNNNNNNNNNNNNN
NNNNNNNNNNNNNNNNNNNNNNNNNNNNNNNNNNNNNNNNNNNNNNNNNNNNNNNNNNNN
NNNNNNNNNNNNNNNNNNNNNNNNNNNNNNNNNNNNNNNNNNNNNNNNNNNNNNNNNNNN
NNNNNNNNNNNNNNNNNNNNNNNNNNNNNNNNNNNNNNNNNNNNNNNNNNNNNNNNNNNN
NNNNNNNNNNNNNNNNNNNNNNNNNNNNNNNNNNNNNNNNNNNNNNNNNNNNNNNNNNNN
NNNNNNNNNNNNNNNNNNNNNNNNNNNNNNNNNNNNNNNNNNNNNNNNNNNNNNNNNNNN
NNNNNNNNNNNNNNNNNNNNNNNNNNNNNNNNNNNNNNNNNNNNNNNNNNNNNNNNNNNN
NNNNNNNNNNNNNNNNNNNNNNNNNNNNNNNNNNNNNNNNNNNNNNNNNNNNNNNNNNNN
NNNNNNNNNNNNNNNNNNNNNNNNNNNNNNNNNNNNNNNNNNNNNNNNNNNNNNNNNNNN
NNNNNNNNNNNNNNNNNNNNNNNNNNNNNNNNNNNNNNNNNNNNNNNNNNNNNNNNNNNN
NNNNNNNNNNNNNNNNNNNNNNNNNNNNNNNNNNNNNNNNNNNNNNNNNNNNNNNNNNNN
NNNNNNNNNNNNNNNNNNNNNNNNNNNNNNNNNNNNNNNNNNNNNNNNNNNNNNNNNNNN
NNNNNNNNNNNNNNNNNNNNNNNNNNNNNNNNNNNNNNNNNNNNNNNNNNNNNNNNNNNN
NNNNNNNNNNNNNNNNNNNNNNNNNNNNNNNNNNNNNNNNNNNNNNNNNNNNNNNNNNNN
NNNNNNNNNNNNNNNNNNNNNNNNNNNNNNNNNNNNNNNNNNNNNNNNNNNNNNNNNNNN
NNNNNNNNNNNNNNNNNNNNNNNNNNNNNNNNNNNNNNNNNNNNNNNNNNNNNNNNNNNN
NNNNNNNNNNNNNNNNNNNNNNNNNNNNNNNNNNNNNNNNNNNNNNNNNNNNNNNNNNNN
NNNNNNNNNNNNNNNNNNNNNNNNNNNNNNNNNNNNNNNNNNNNNNNNNNNNNNNNNNNN
NNNNNNNNNNNNNNNNNNNNNNNNNNNNNNNNNNNNNNNNNNNNNNNNNNNNNNNNNNNN
NNNNNNNNNNNNNNNNNNNNNNNNNNNNNNNNNNNNNNNNNNNNNNNNNNNNNNNNNNNN
NNNNNNNNNNNNNNNNNNNNNNNNNNNNNNNNNNNNNNNNNNNNNNNNNNNNNNNNNNNN
NNNNNNNNNNNNNNNNNNNNNNNNNNNNNNNNNNNNNNNNNNNNNNNNNNNNNNNNNNNN
NNNNNNNNNNNNNNNNNNNNNNNNNNNNNNNNNNNNNNNNNNNNNNNNNNNNNNNNNNNN
NNNNNNNNNNNNNNNNNNNNNNNNNNNNNNNNNNNNNNNNNNNNNNNNNNNNNNNNNNNN
NNNNNNNNNNNNNNNNNNNNNNNNNNNNNNNNNNNNNNNNNNNNNNNNNNNNNNNNNNNN
NNNNNNNNNNNNNNNNNNNNNNNNNNNNNNNNNNNNNNNNNNNNNNNNNNNNNNNNNNNN
NNNNNNNNNNNNNNNNNNNNNNNNNNNNNNNNNNNNNNNNNNNNNNNNNNNNNNNNNNNN
NNNNNNNNNNNNNNNNNNNNNNNNNNNNNNNNNNNNNNNNNNNNNNNNNNNNNNNNNNNN
NNNNNNNNNNNNNNNNNNNNNNNNNNNNNNNNNNNNNNNNNNNNNNNNNNNNNNNNNNNN
NNNNNNNNNNNNNNNNNNNNNNNNNNNNNNNNNNNNNNNNNNNNNNNNNNNNNNNNNNNN
NNNNNNNNNNNNNNNNNNNNNNNNNNNNNNNNNNNNNNNNNNNNNNNNNNNNNNNNNNNN
NNNNNNNNNNNNNNNNNNNNNNNNNNNNNNNNNNNNNNNNNNNNNNNNTATCAACTACTA
TTCCTCTATTTATTGTTATACTTAAATGTCGGAAAAATTATTTACACTCATTATTATTCT
TTGTTACAAAAAATTAAAAGTCTCAATATTCACTACTTTAATATTTCAAGATATTTGTCT
ATTTTTTTTTTATTGTATTTTTTCTTCCTCTTTCACTTTTGTTAAACACAATGGAGTAGT
ACAAAAAGAGAAGAAGTTGATTTGCTTGCTTTCCTAATAAAACTTAAACACCCAACAAGT
TGAATAGTTCATGAGTTTTTTTTTGGTCTTCATTATTTTATTTTTTCCTTCTTTTATTTA
TTTTAAAATTCTTATCTCCATAACTTATACCTAATTGAACTTTTACTTTAATTAATATTA
TTAACTCTTTTTCTTTAAATTTTTATATTCATAACCCCCGACTATTTAATTTCAAATTTT
AAGATACCTTATGATATTAATTTCTTCAATTTTATCTATATAAAGTCATTTTTTTTCATT
AGACTCCTACTCAAGATTGTTATTTTTATTCCATATTTAAAATAGTGATATTCGATATTA
TTGTTATAGTATCAAATTTATACATTAGTTTGACTCCATGAAAAGGCACTTGGATATGAA
TAGAAGGGGTGTCTAATAAAAGCTCAAAAATAATTGCATTGATTATATGATTTTTTATCA
TCTTTGTTTTTGTGATTAAGGATTTCACAAAATTGTGTTGTTATTTTTCTCTTTTTACTT
ACTTTTTCATATGTTCTCTCTCTATATATTTTTTAAAATTTAGGTTCTTATAAATTTTTT
AATTTTACTAAATTACATTTTCATTTAGGCTCAAATTAGTTATTTGTAACTTTGTCAAAA
CACAATTAACTACGCTAATAGACATTTAAATTTTATTACTCATGGCTCAAAAAAATGCAT
ATTAAGTATTGAAATACAGAATTATTAGGTATTTCTTATGGTGAAGAACCATTTAAATTT
GTTAATTTCTTCTACTTCTATTGAATCACCATAATAATATAAGATATATACGAAAAATTA
GCAATAGAGGTTTATTTAGATGATAATGAAAAATAGAGAATAATAATTATTTAGACGATG
ATAATAAGAGAAAAAACAAGGAAAAAGAAAGGATTAAATATTGAAGAAGAAATGAAATAG
AAATATTTATCTCTATTTCCTCCTATTTTTAGTTTCATCATTTATTTTTTCGAACTAAAG
GAAGATTCATCGGATAGTAAATTTATCATTTGACAAAAATAAGGAAAAAAATCAAGTCAT
TAAATATGTTTATTCGAATTTTATGTATTAACATCATAATATATGAATTTTTTTCTTAAT
AAATTATTCTTTTGTTTTTGTAAAACATTTGATAATAAAAATGTAATTCACTTAAGCTCT
AATTCTAAAAAAAATATTTGTATTGTGATTTTATCATTTTTCTTCTTTCTATAATTGATT
TTTTATTTTTTGTATCATAATTATTTTTTAAAATAAATTTACATATATATTTCATAACTG
CGCGAAGCGCGGTCAAATTCCCTAGTCTATTATAATTGCAGATACATGTGCAAGTGTTCA
CAGGTACTTATATATGTTAGCAGTGGTAGAGCCAGAATTTTATATTAAAATCAATTGCAA
AATTAAGATTATTTAATTGCTCAGAAATAATATATATGAGAATATATATGTAACAAAATT
TAAATTTTAAATACATAATCAAGTAAATGATAGGTAATGCAAGATAGAGCGTTTATCAAA
TCAGTAGTACGTCTATCTATAATATACATTTGATCAAATCTATATATTATAATAAAGCTG
AATATGAAAACGGTGACGTGGCGCTCTCTAAGAGCTTCATTCTTATTAATCTTTTTTTGT
GATTTTATTGGCATTTTTCTCTTATTTCTTTCAATTATTTTATTTTCTTACCTCTTCAAT
TACATAAATTTTACTCTTAATAAATATTAATAAATTTCATAACTCCTAACCTTTCATATT
CATAACCCTCAAATAATTTAATATACAAATTTATGACATCTCAAAATCACACTTATAACC
TTTCATATTTTTTACATTTTTTCTTATTCTTCATCTTTTATCTCTTTTATTGGTTAATTT
TTTGTCTTCTTTGATCTGATTTTGCAGGATGAAGATTGTTAGATATCTCTGTGCAGTTCG
ATTTTACAAGGTAAACTATTTGATGTGCCCAATATTGTTATCACTTTTTCTCTGTTGCAA
TTATATTCAATATTATTATTTTTGAATTCATGATAATATGAATCACATTTTTTTTAGAAA
AAAACTATTTGATTTTTTCTCTTTGCTTCTCTTTGTAGTTTATAGAGATTTTTTTTCTTC
TTTTTGTAATTTTTGGAGCATTATGTAATGTTGACAACAACATCCTTCCTTTATCTTTAA
CTCATAATTAAATATTCTTTAAAGTTTTTATTTGATTAGTTAACTTCATTTTTATATTTT
GTCGTTATTGTTGTTGTTGTATGATTAACTTAGTTTGTTTTTATGTCAGGATATTTTTGA
AAATAGAAGCTGAAAAGAAAGTCAACACACATGTATGCTACTCAATAAAGCATGTATATA
TAATTTTGTAGTCATGTAAATCAACTTTTAATAACTATTATGATAGAACATGAGAATGTA
AAGTTAATTCATAATTTTTATAATGTCCAAACCGACTGATGTTGAAGAATCAGCGGATGA
GTTGTGGTTAGGGGTGAAATGTCACTCGAACCCAGAGCTAGCTGGTTCTCCCCGAAATGC
ATTGAGGCACAACAGTTGACTGGATATCTAGGGGTAAAGCACTGTTTCGGTGCGGGTCAC
GGAGCGGTACCAAATCGAGATTGTATAATTTATAAAAAGATGTTTATTGATATGGAACTT
TGTAGTCTTCATATATTTAGTTTTTTTTATGATTAATATTAGAAGTTCTCAAGAGATTTT
TAAAGATCACTATTACAATCTGTTTGGTCAGAAATTGAAATACAAAAGTATTTGTTTAGG
ATAAAAATGATTTAGTAGAGTTGTTCTCTCTCAATCTATTTTCTTTACCAACATAAGAAT
TATCTAGATAAAAGAAAAGTGGTGTAGCACATCTCTTTGGCCAATAATCTTATTTATCTT
TTGATTTTCTCATTTTTTTGACAAATTTTCTGTTTATTTATTTCTTATTTTTGTACAAAA
ATGAATGTATCAATTACTACTCCTTCATTGATTCATAATTTTTAATATAAAAATTCAAGT
GTCTTTATGTTTTGTACTTTAATGACTTTTGATGATCACAACTCCTAAATTATATTAAAA
CTCATATTCATAATATCATTTAATATTTCATATTGTTGTCCTATAAATAGGCGCATTATA
AAAATATTTATAAAAAAATGATTAAATTTATATGTATGGTAAAATTAGATTTATATATAT
ATATATATAACTAAAAAAAAAAATTTCCTTAACTCTTTTCTTTTTTTTTAGAAAAACTTT
AAATTTCATAATTTAATTTTCTCAATAACATTTTTTTGTTAAAAGTGTTAAAAAAATTTC
ATATATATAAATTAATTTTCTTCTTAACAACATAAATGGAGTGTAAATAAGGATAATAAG
AGTAATATTTTTTTCTTTTTTCTTTTTACCATAATAAATGTGAATATATGATTAATGTAT
AATAAATTTATTATTATTGAAAGCAAATAAAAGTTTCTTTTATTTTTTCTAAATTAAAGA
AAGTGTTATCCTTTGTACAGTTATTACTCCAATTTATTTATAATAATTACCACAATAATA
TTATAATAGAAGATTGAGAGAGAACAACTTTTTAACTTTTCATATCAACATTTATATTTT
CAATTTTTTTATCATTATGAAAAATTAATTTTAGCAATTTTTCTGAATAAGTAATATCGA
AGTCGTATTTTAATTTGTGTTTCTCTCTTTTATGTATTATTTATTAAAACATTTATCAAA
TAGTGAAATTAATTATTTTAAAATATATTTAAGTTTTTCTTATAACCGCACAAAGCGCGG
ACAAGTACACTAGTATATTTATAGTTAGTATACATAGTTAATATTAGATAAACAAAACTA
ATTTTTTTGTCTTTTTTTTTTTTTAAACTCTGAACAGACAGATGATCAATGTCACATTTC
ACCATCACAACAACAGTAGTGGCTTTATCCTTATATAACTGCTTAACTTAAACTACTTTG
TGATTTGCGGATTCTTCACTTTCGATATCGTATTCGTGTTGAATTCTCCAAGAATACACT
TACTTTTGGCGAATCCGACATGCACCCCTTGACATTTTTGAAGAGTCTGACCAACATAGA
TTATTGTCGATAATATATAACCAAAATACATGTCGATCACACACCATGCTTCAATATTAT
CGACCACGGTTAGAAACATAGGGTTGTATCTGATTAAAAAGTAATTTACAAATTACTTTT
GCAATTAAAGATTTATGTCGTTATGTACAATATGAATATTCAAGTACTCCATAAATAGTC
TCATTCTTATTTCATTTTGAATCTCCATTGATGTTGGATTCCCTTTAGAAGTGTATCTAA
TTTCTATTCTTTTCTAAATTCATCGATTTTCAATCGTTTTGAATAAATAGCATCAATCAA
ATCATAGTATCTAATTTCAAAATGTCTCAAACACTGCTCTGTTTTTCATTCAGAATCCCA
AATACAATGATTTTGACGAAATTGAACAATACACTGAATTTGAAATTGAAGAGAAATTAT
AGAAAAGAAACAATAATATTTCTGTGATGAACAAAATTTAGGAGATAATTTGAATTTTTG
ATCAATTCTATTAGTTTAAAATGATACACCATATCCTCAAGAGTCTTTACAGTGAATCGG
ACCTTATTTAATATGAATTAGTTACATTTCTTTTTTAAATACCCAAAATAAGGCCGCTTC
TGACTCGTGTGTACCAGAGATATATGCATGTAATTCTTCAGATACATGTATTTAGAATAA
TAGTCTGACGGAAAATATAATTTCGCAAATTACTATTTCAGCATGTAATCAACACCAATA
GTGCATTTTTTGTTGTTATAATTATCCAGAAAATGTAAAATTAAAGTTACCATTGAATCA
ATATAATTAATTAGTTCTGTATTTGATGAGACTTTATCGTGTTTACTGATCCTCATCCAT
CGGCACCCCAAATGAACCCGTGAGGGTCCAGCTTATTATATAACTCAGCTCAATCCCTAT
GTGAACCAGCCCATTCTGGTTTAATTTTGGGTATCCAGTCTGATCCAGTTCCAGGTAGGC
CTGATCTATTAGACATTCTTAAGCCTCGTTTGTTTTCATTAAGACTTATACGTCTAAATG
TGAATGCACATCTTAATGATTAAGATATTGTTTCTAGATCTGAACACTGAATGATTAAAA
TTACTTGTCTTAATAAATATATAATTCAAATAAAATTAATTCATTACTTGATTTAAAAAA
TAAAACACTTATGTTTGCTAGTGATGGTGGAGATAGTTTGTAGTGGTGTACTGATGGTAA
TAGTTGTTGTTAATGACTAGTAATTATGATAGTGGTGATAGTTGTAACAGTGGATGTGAC
CGGTGTTATGGTGACTGTCAGAATCGTTGTAATTGATAGTGGTATTGGTGATTGTAATGA
TGAAGTTGGTTGATGTTAGTAGTTGGTGGTGTTGATGGTGGTGGCTGAAGAATGTGTGGT
GGTTGATGATGTATCTGTGGTAGTTGGCAGTTATGTGGTTGGTAGTAGATATTGATCATA
GTGGTGGTAGTGGTTGATAGTAGTGGTGGAGGTGGCGGGGACGGTGGTGGTGATCAAAGA
ATGTATGGTGGTAGTTGACAGTAGTGCTAGTTGTGATGAAAAAGTTTGTTGGTAGTAAGA
ATTGACTGTAGTGAAGATAGTGATGATATTGGTGGTGTAGGTGGAGCGACTATAAAGATG
GGGGTGATGGTGGTAATGGATATAGTTGTAGTGATGGAGGAGGTAAGTGTGGTAGTAGTT
GACAGTAGCGGTTAGCAATGTTGGTGGTTGTGATGGCAGAGGTGGTTGGTGGTAGACGGT
GGTAATGGTGGTTGACAATGGTAGTGATGGTGATGGCAAATGTTGTTAGTGGTGGTGGCT
GGTGATAGTAGACAGAGTGATGATGAATAATTGAATATTATCCACAGAAGAATATATTAA
GCTTCTATTCTAGATCTTAATGATCAAGAGATATTCAGACCAATTAAGTTCTGAAATTTT
AATGAGAACAAATGCACGTAATGATCTAATGTCTGAACCATTTAGATTCAGACTTCATTA
AATACAAACAAATGTGGTCTTAGTCAATTCTTATAGTAATCTATAGAAAACCAACCAGGT
GCTCAATATAAGAGTTTAATGGCGGATGCATTTTGAACTATTCGATACATTTGTAAACAT
TTTGAAGAAGTTATTGTGTTTGTTTCGAATTTGAAAGAACATACATTAGTAAAATATAAT
CAAATTTCATACTAAATACTTTTGGTAAAAAATCATTTATTGATTGATGAATGAAGAAAA
AATGAGTTAAATTAGATTACAAAGCTTTGTAACCAGTAAGATGTATATAGATCCGGTCAG
CTATAATGCTTAATTATATAACCAATTGTGCTTAATTAGTTGGAGATTAACTACTTGAAC
AAGATGAGTAAACTTATGGAACGATAATTTTGAGCTCCATATTTTTTTTGATTTCCCATT
CGGTGTACGGAGCCCACATTAGAGTTTTGACTAAATCCGAATCACGCATTGCAAGGCCCA
TTCCCGGGTGGTGCTCCCAACAAGATTTTCTCTATACCCAAGGTTCGAACCTGAGACCTC
TGATTAAGGCTAAAACACTCTCATCAATGCACCACAACTCATGTTGATAATTTTGAGCTC
TATATTGAACTCGTATAAGATGAGCTATTCTAATGCATGAGTTCTTTTGTGAGCTTGTTG
AGAAATAAATTTAGTCTTTATAGTAGCCGTTAGCCAATAGCCCAATATTAGCAAATTAAA
AAATGAATGATACAAAATCTAAGAAAAAGAACCAAGTCCTTTTGACTTATATTTAATGTT
CTCAAGTACATTTTTAATAATAGAAGTTCCTTTAGATTTTTTCTTTGACTATGTGGTCAA
AGTTTGTTTAAGAAAAATAATACTCCCATGTTTCAATCTTTTTTTAATCTTAAGTTTGAC
TTGACAATCCCGTTAAAAGAATTCTTCCTCCATTTCATATTATTTGGCCTCTGTTGACCT
AGTGTATTTCTTAATTTTATTTTACTTGGAAACACATTTTACTAAACTAATCTTATTAAT
GATGTTTTAAAATAATCAGACTTCTACAACATTATATAGTTATTTAATACTAAGAATAGT
ATGAGAAAAAAGTAATTAAACTTCCTTGATTTGCTAAAATGAAATAGTAAAATAAAATAT
TTAATTTTAGTATGACGGCCAAGTAATATGAAACGGAGGAGTTTCAATTTAGTAAATCAA
GGGAGTTTTATTACTTTTTTTCCATACTACTTATAGTATTAAATATCTACATAAAATAAT
AATAGGGAGATCGTTGTGTCTGGTATGGAGGAAAATATTTTCTGAAAGTATTTTTTTAAT
TTTCCCATGTTTGCTTGGACAAAAGTTTTTGAAAATATTTTCTCTAGGAAAACAAATTCC
TTAAAAAGGAGGAAAATGACTTTCTTAATGAAAGTAGGAAAAACAAGTTTCATAAATTAT
ATTCAAAGTTCATTGTCTCCTCCCATACACCCAATGCCCCAAACCCCGCCCCTTGACTAT
CCACCCTAACCTTGAGGCCCCACGCCCTCCCACCATGATACTGTTTTGTTAGATTAGATG
TAAATATTCTTGAGATGATAATTTTTTGCTTACTTACCAAACACCAAAAAAAAAAAAAAG
TAGTAAATTCACTTGTTTTCCAATAAAGCATTTTCTATGAGAATATTTTTCATGAAAAAC
ATTTTCCTTCCTACCAAACACACTCGAACCAAAGCATCATTAATAATGTTAGTTTAATAA
AATACACATCTAATTAAAATTTTGTTAAAGGGTATGCCAAGTCAATAGGGGCCAAGTAAT
ATGAAATGAAGGGAGTATTCTTAAGAATTTATTTAGTAAACTAATTTTATTAATTATTAT
GTTTTGACAACTTGAATTTGATTACTAATACTTATATAGCTATTTAATGACAAGGATAGT
ATAAGAAACAATTATTGTATTGACACTCTAGGTCATTTCCTCAGTATTGCATCATTTTCG
GTGTTTAAAGCTTTTTTTATAGCGATCCTAAATTATTTATGACTTGATAGGACTGATAGT
TCGACCACTTAATCGTTTGTTTGGTTTTTATGCAAGATTCTGTGTTTTAAAGCTTCTAAA
GTTTGAACAGTTTACTTTGGTCAAAACTTCAGGTGAACGACCTCAGAATACAATTCTGAT
GGATCTATTAGCTCCGGAACATCGACTATAATTTTGATGGACCCTTAGTTAAAATCCCGA
GGCTTACAAACCCATTTTGAACTACCTAGTGGTTTTTGGCCAAAGCAAGGCTTGGGTGTG
GGACTCAGTTTTTGTCAAGAGGACATCTTTTGAAAGTAACAATAGTTCCGTTGAGTTTGG
AATGCCAAATCTAAGTAGGAAGAAAGTTAGGTTTGCATTGGTGGGACCCCAAGCCAATTC
TGAAGGTCCAGCAGAGACTTAGGATTTTCATCCCAAGTGCTGGTGCACCAACTACTAGAG
TGGTCACTCCCGCAGAACCTAGGCTCACACCTGCGACCTAGCTCTTGTGGTGTCAAGTCG
GCTCCTGCGGTCTAGCAGTGTGAGAAAGGTGTTGCTTCTGCGGATAGGCCATTGTTTCCG
TGAGTAGCCCTGCTCCTAGGGAGCATACTGGTAGGTTAATCCTCACACAGGTGGCCTCTT
TCCACTTTAGCAAGATAGCACCTGCGACGTCGGGGTTGCCGAAGCGATAATTACAGTGAT
TAATTCACTGAAGTTCCTCCATTATTTCATTTCGTCTTTGGGTGTTGGAGAGCTTGATTT
TTGGTGATTTCTTATGGGAATTATTGTTTTGATCTAGGAGTGGTGTTGGGGACTTGTTAG
ACTCATTGTTTACGCGTTTAAACCCATAAGTTGCCTTCCCTATTCCTCATTTTTTGTCTT
CAATTGTGATATCCTGAATTCTTGATGCATGAGGTGTTTCAGGTTGATTTAAATTTTGAA
TTGTGCTCCTTTTTTAGGAACAAGTTCCTTGATCTGGATGGACCAATTGATGGAGTCAAT
TAAGAGATTTCTTGTGCAGGTCCCATAATATCATTTTGACTTATTTTTAGTTTCATCTCT
TATTATTGCGATTTGGGTGTCAAAACGTTCATACTGACATCGCGATCATTTATTTGATTA
TGTGGCAGCATTCAGAGGTATTTCAGAAGGGTAAAACTCCGATTTAGTAAATTTTAGAGT
GTGCACGATCAACTTCGAGATAGGCTATGGTTTAATGATCTTAAATTGAGTTTGTGTTGG
TATTTGCCTATTGTCTAACTAGTTTTGGGAGGGTTCTTAGCATGCTTCATGTTTAATTTA
TATAAATCATGTCTAAGCCTTCTTTTCGGGTAATTCATGGTAAATTGAACATGTCTACCT
TATCCGCATTGTCGTATTATGCCATGTTGTGACTATATGTTTTGTTGTATTGATATTGGT
GACTCATATTTGGCCTTAGCCTAGGCGTAGACTAGTGATTGCCTTAGAACTGCTATTTTG
GAGAAGTTATGCCTTAGTAATCCTCTAATATTGCTTCAAACGTTTCTAGCTCCCCGTAGA
CTAATGTAACAGACTTGGGTTTGGTAGTATGAATCGTTAGCTAGGTGAAAACTCCACTCT
TATTGGACTTTTATCCATAACTTTCTTATGTTACTGCTCTAGCATGTTTCACTTCTGATT
TTGGCCCTTATTGATTTCATCAGACCGGATCATGGGTTTTAAGCTAGAATGGGTCCCTTT
TAACTCCGATGAAGGTTTTGCCCTACAGTATCTTTCTACTTGGCGATGAGCGTGTGATTA
CAAAAGTTCTTCAAAGTGTTCTAGCCACAGTTTGAGGTCTGTTCACATTTTTGCTAGCCA
TGGTTCGAGGTTCGTGCGCAAATTTATCAACATTGGATTGAGTCTGGCGTTTCAGTCAGC
TTTGAGTCTTGACACCTTGATTCTAGTGAGTTCTTTGAAGTGCTTTCACCGTGTTCGAGG
TGCGATTTCAGTTGTATTAGTTCTAGATCATACTTCATTTCATCTTAGGATACCATTAGT
TTTTCTATGTACTTATCAGACTTATAGGGCTCCGTTTGGATTATTTTCATTTCAATTGTG
CATGAATGTACCTTCTGGGATTATGGGAGCCAGTTAGGTTGTAGTTAGTTTCTTTACTTT
ATCGTTCCATTCTTTCTAGATTACTGAGGTGTATAGTTAGACTTCATGTTATTGTCACAT
TTGTATGTCCCTTACCTACCGTTTATTCCCTCACTTTTTATTTTGTATTTTCTTTCCAAT
CTCAGTAGGCCTATGATGCCTACTGGGTACCTGTTGTTTTGGTACTCATGCTACACTCTA
CATCTATTTTTCTAATGCAGATTCGAGCACCAACCAACAATGTTGATTTCGATGTGTTTA
CCGAGATTTCTAGAGATAGAGATTGAGTTATATATATATATATATATATATATAGTTTTT
GGATAGTTTTTGTATTCGATATTAGTTTGTACTTATTTTGGTTATTTTGTAGCTTGTACT
TTTTTTAGTAGCTTTATATCTTTTCCCACCAGGTTGTGGGATTGGATCTTGTATTGTTAT
ATAAATTTATGTCATTTCCTTCTTTCCGTTGTGTATTCCTTTATTATGTTGTTATCTTCA
CGTTGGTTGTTGATTCTGCCCAATATACATGTTACTTGTCGTTTCGGGATAGGGGTTTGC
TTACCTATATGTGGGTTTTTGGTATGTGTCATCATGACCGGAGGTTTCATATCATGAAAA
GTTGGTAATAGAGCCTCAGGTCCGTCGGTGTCGTTGGTACAAAGCTAATGTCTAGTAAAG
TTCGACAGATCGGTGTGAAAATGTGTGTATCCTATCTTCGAGAGACTACATGACATCTAT
AGGAAGATTTTTCCTTTAGGTTGTTATTGTTCATTTGGTAGTCTTATTCAATTCCTAAAA
TCATGTTTCACTCTTTCGTTGGATGGCTCGTATGTGTGGTTCACTGGCTGGGATGATGCT
CACAAGCCAGTAAATAGATCCCCAGTTGGGGTCAAAGGTCGACCCCCTGGGCGGACGCGA
GCTGGAGCACTAACTTAGGATCGGGTCAGAGATGTGACGCATGGTCTAATTATGAAGACT
CATCTAGCTTTTATTCCTCCACAGTCGGTGGGGTCGGGACTAGCCTAGCCACTACTCGAG
CCAGCCATTGCCTCAGAGTTGCATGTGACTATAACTAAGCTATTGGTCATGTTAGAGTGC
ATGCAGCAGTCCCCAGCTCCAGTTATGCTAGCACCGCAAGTTCAGCCGACATTATCAGCT
CCTCAGGTTGAGGTGTCACCATCACCCATCACCGCTAATTATTGCAGTTAGAGTTATGCC
ATTAGAGGAGTATAAGATGCTCTAAGTGTTCTTGGGACTAGCTCCTTCGAGGTTTTTTGG
GGCTGTAGGGGAGGACGTCAATGAGTTTTTGATGACCTGTAAGGAGAGATTGTATACCTT
GTGGTCAATAGAGTCTAGAAGAGTAGACTTTACCGCATATCAGCTTGAAGGGCTAGCCAT
GTAGCGACCCTTTCGGAGGGATACTACCACTTAACGAGAAACCTAATTTAATACTTGAGA
CATTTAAAAGAGATTAACGAAGGGCATATTGATTTTAATCTAGTAAAGGGATTGGGTTCA
TAAGAAATGATTTAGTTAAGGATATACATCTTGCCTATTTAAACATTTATCTGATGTTAA
AATTGACATGACGTGGAATTTAACTTATGACAGAAAAACCCTCCCAGAATAATTTAAGCA
AATAACTGACGAGCTTTTCATGCATATATTATCCTCACACTTAAGGATGAGATAACAAGA
ATATTACCAACTTCCGAGTACCGAAATCAGCCGGTTCATGCTTCACACAAACATTCAAAA
CTAATAGTAAATTTCGTATATTACAAGACTTGGGTTTACACACCCCAAAAGAACAAAACA
TATAGACATACTTATATTACAACCCATGGTGACATGATCAAATTAGTCCTCAAAATTTCA
TGTAAATATATAACACATAGATAATGTACAAGTCCCAAGGTTTATACAAAATATAGATGC
CTATATGCAAATGTGATCCTCCTTAAGGCTCTCAAAATCTCCATCTCCAATGGCCAGCTT
CATGCATCCTCTCGAACATTCCCTACGATAGAAACAACTATCGCTAAGCATATAGCTTAG
TGGTGCAAAAACTATAGGTTCGGAGCCCTCAGATTCACCAAGTTACCTTTCTCAAGTCAT
GGGCAGCATAATTGAACATAATAAATAAATCAAGGAAACAATATATAAAGAGTATCAATG
TTCAATATTTAAAGATCCAAATGTCAAGAACGCTCATAGCACCATTTTCCAAGAGATTCA
ACAACAAGGCTCGCCCAATATATACATCATGTCGTCACACCAAGAACAAGTAGGTATCAA
GAAGGGCCGACGCCCTGTATCAAGAAGGGTCAAAGCCCAATAATCAAGAGAACCAAGAAC
CATATTAAAATGGCTTTCTAGTTCGTACTTAAAATGGACAACTTCCATTCTTAAGAAGGA
CTAAAAATCCATACTCAAGATGGAAAATGATCCGAATCAAGAGGCATGCCAATAGTGACA
AAGTCACAACCACAAGAAGGACAAGGTCCCAACAAGAGTGCCAAGTGATCACACAATCCG
TACAAGTGGGCGAGTTACACAAGCGTCTTTAACATCTTAAAGGATACCAACACGACAATG
CAAAGTGACAAGAGGTAACCAAGGTACCAAGATCAACTTTCAGATATACCAGCAATTAAA
AGAGTGCAAGTACAAGTTTATACACAAACCTCAGTGCTTTAGCAAAGAAGCAGTCCAACA
CAACTTCGCGAGTTCAGACCGTAGACCAACCAACGTTTAAAGGTCCTCAACTTGTTCACG
AGTATATACAACCTTAAAAATACAATTAAATAACTTCTTTAATTCCTAGCAGATCAATAA
TGTTGATGTAAAACAGGATTATCATCACAAGTAAGCTTAGCCTGTACAAATACGACTATG
CTCCTAAAACAGTAATTCTGGCCAGCCTAGTACCTCATGTCGCAACTTATATTTGAAAAG
GAAAACGGCAAAACTAGACTTTATAACCTTCATGAAAGATGTAGATACATCTCTTAGGGT
TGCAAAAAAATAAGAATCACTGCAAAATATATTTTGTATAAAAAGATATATTCAAAACAC
TAACAGTTGTTCATACAGGATTTGTAATTTCAAAATCTGGACAGAATTTGTCATATGTTG
CGTCCCATATTTCGAATTAATAACAGCTAAATTAGAGTTTTACATAAACATAAGAGTTGT
AGGTCTACGAAGTAGCTTTCCAAATCATATTTATTCACTGTAAATGAAGTTCTAGAGAAA
GAGATATTCATAAAATACCAAACACTACCCAGCTCAGAAACAGATTTCGTCACTTACCAA
AAAGAAGTGTGTGTCTCGAATTCCAGCCAAAAGGGCCAAGTTTTTCTCTTGTGATTTTGA
AGAACAACTTGTTAGATAATGTTCTAAGGTTCTTATACTAAAGGTGAGACGAATTTTACT
AGCAGAGGTGTCAAAATATAGTCTCAAAAGTGAGGCTAGTCACATGTACAGCTGTCACTA
AAAGGGCTGTTCAAATAAAAGTAGGCTGCCCAAAAAGCATACATATATACCTATATGTAT
ATACCTAATACCAACACTTTCAATTTATATGTAATTCTAATTAGAAAATTACGTAAATAC
CCCCATACAATACCTTAAATTACAATGACAATTATGTTAAGCAAGGTTGCAAATATCACA
AAATTTCAAGTTCCCAAAATGAGAATAAAACATATTCTAGTAATTAAGCAATGGTGTATC
GACATGCGAATGTTGGTCTAGTATTTAGGGGTGTTACAAGACAAAAAGTGATGGTGATTG
TATATGGAGTGTAGACAAGCTAGGTCACCTCCCGTATCTTCGACTGAGTTTTTAGAGGCT
TTTTTGGCCATATTTATATCGAGAAACATTAGAGATTGACTACAAAATCAGTTTGCTAGG
TTGGAGCAGGCCTCTGACCATGTCGAAGTACAAGGCTGGGTTACATGAGCTCTCCAAACA
TGCTGCCATGATTTTACCTACAGAGTAAGAGAGAGTTTGTTGCTTCGTCCATGTATTGAG
GCTGTAGTTATGAATCGAGAGTGAATCTATGGCTTCAATGGGCAAATATTTTTTGGATGT
TGTTGATCACACTCGTACTATGGATGAGCTCCATCGCAAGGCCCAAAGATGCATCGATAA
GAGGGAATGCCACTAGGGCAGCTATAATGGTTATCATTCTAAGGGCAGGGACCATTATGA
TAGATCTCAGCAATGCTACCAGCATCAGGGTTATTCCAGTCGGCATGTTCAAACAACACT
CCAAGCCTTAGAGAGCGACCTGTATAACTGAGGTGGTGATGGTTTATGTTAGAGTTCGAG
AGACTCGCATTTGGGATCTTTGGGTCGTGGTGGTCGATCTTCTAATAGTTGTGCTTTTCA
GGGTTGTTATGATTATGGTAAGCTTGACCACTAATCTAGAGAGTTTCCCTGGTGAGGGAT
GATTGTGCTTGCTCCACAGACACCTCAACCAATTTTGGTAGTAGTACCGACTAAAGGTAG
TGCCCAAGGTCAGGATCATAGAGGTGGTCACCAAGAAGCTCGAGGAGGACCCCAAGGAGG
TAAGTCAGGAGATAGATTAGACGTTCAGTTCATAGGGCCACCTATATACAACTCCAACGA
GGTGGGAAGCTGAGGCATTGGACGTTGTCATCATAAGTACGATTCTTATATGCCATTAAG
TCCGCCTCAATTTTATTTAATCCGGATTCTACATATTCTTATGTACATGTTTATTATGCT
TCCCAAATAAGTATGTTTTCTTAGACTCTATTAGCGTCGTTACATGCTTCGACCCCGTGT
GGGTGAGTCTTTAGTAGTGGATCTGGAGTATAGATCATGTTTGGTGACTATCCAGGGGTG
TGACACTAGGACTGACTTTATTGTGTTGGATATGCTTGATTTTGATGTTATTATGGGCAT
GGAATTATGATAAGACACTTATATCAATTATTATTTCTTAAAAAACGTGCAAAGTTTAAT
CTGAATAAGTAAAAGTGAGGGAGTTATATATTCCCCTTGATTTGCTAAAAAATATAAGTA
AAAAAATTATTTTTAGTTAGGGTCAAGTACAATAAAACGGAGGAAGTTACTCCCTCTATC
CCATTTTTAAGTTTCATTATGAAAAAAAAAATTAATTACAATGTAGGAATATATTTACCA
TATTTTATTATTCTTATTCTATCAATCATTGTTACTTAAGGAACATGCAAAGTGTAATCT
GAATTGGTAAAAGTGAACGTACAACAATAGATTCCTCTTGATTTGCTAAAATAAATAAGT
AAACAAAATTATTTTAGTTAGGGTAAAATAACATAAAGCGAAGGAAGTTACTTCCTCCAT
CTCATTATAAGTGTCATCATGAAAAAACCTAAGTACAATGTAGGAATATCAAGGGCGGCT
CAACACTAAAGTCACTGTATCCCCAAAAAATAAGGGCTCCAAAGAACTTAAAAACCCCCA
AATTCAATTATGAAAACATTTGCACAAAAAAGAAACGAATCCGACTAAGGGTGTGTTTGG
TATGAAGGAAAATGTTTTCCAATTTTCTCATGTTTGGTTGGGCTAAATGTTTTCCAAATC
AACTCATTTTCCTCAAATTTAAGCAAAAATGACTTCCCTTCAAAACTTAAGGAAAACATT
TTCCAAAACTCTCTTCCAACTTCAAATTACAATTATTTTTTCTTTTTTGTTGAAAAAATC
AATTTATTTTGTCCCTACCCTCAAACCCACCCCCCCCCCAACTAAAAATAATAATAATTT
TAAAGCTTGTTTTTAAATTCAATTTGTTTACCCTACCACCACCCTCTCCCAAAAAAATAT
ATAAATTATTTTTAAAAGATATTTATAATTTCAATTTTTTATTTTTTTACCCACTACCCT
CGCCCCCCCCCCCCCCCTCAACCCCATCAACCCCCCTATCAGCCCCCAACCCCCTTCAAA
AAGAAAAAAATGTAAGTTTGTTTTTAAAAAATATTTTCAATTTCAAAATTTCATTTTTAC
CCCTATCCTCGACCCCCCACCCACCCACCCCCTACCAGCCCCCCCCCCCACCACCCCCCA
AAAAATAATTTTAAGTTTGTTTTTCAAAAATATTTTCAATTTCAAAATTTCATGTTTTCA
CTCCTACCCAGCCCCCCCACCCCACCCAACCCCTACCAACCCCCCCATGCCCAAAAAAAA
ATTAATTTTTAAAAAAAAATATATTTTCAACTTCAAAATTTTATTTTTTCACCCCAATCC
TCGACCCCCCCTCCCCACCCCCAAAAAAAAAATTAAGTTTGTTTTTAAAAAATATTTTCA
TCTTCAAAATTTCAATTTTTCACCCATACCCTCGACCCCCCCTCACCCACCCCCTACCAC
CCCCACCCCCAAAAAAAAATTAAGTTTGTTTTTAAAAACTATTTTCAATTTCAAAAATTA
TTTTCTACTCTAGTAAAAATAAAAGATATTTCTCAAAAATATTTTTCATTCATAAATCAA
ACACTAAAAATCTTTTTCGGAAAATATTTTTTACTCACCAACCAAACATGAGAAAATAAG
TCAAAAATCAACTTGTTTTCCAGGAAAACATTTTCCATGGAAAACATTTTCCTTCATACC
AAACACACCCTAAGAGGCAAAGATAAAACGAAGAAACAAAAGCAAGAAGCACCGCATTAA
CACTTGGAAGAAACAAAATACCAAGTAGAATATAAATAAATTATGCATTTATTCTTACTA
TTTATTAAATTTTTCTTAAAAGTTTGTTGCTAATCTCTTTGTGAAATTTTATTATTGATG
TAATTATAATTAAAAATAGTAGACAACAAAATTTACAATTACTTTTTATTTCTCAATTTA
TCTAATTCACTTTAATTTGAATTAACTATGTTTTAATATTGGCTTTGTAAGATCATCTTC
AATTCTTTGAGATGTTTTACTAAACATTTCAAGCTTAAACTAATTAAATTAACAAATAAT
TAAATTTTAAAAAATATTGCCTTAGCTTTGGATGTCTTCTAAAGGTAATAATCACTATAA
TATTGATTTTTCTAATTAAAAGTATTACGAAATATTATATAAGTAAAAAAAAAATGATAC
TCTAATAGGCATATTCAATAAAGTGAAATCTTAATTTTATTTGAAAACACTTTTAGAATA
ATTTTGATAGTTTATGTAACAATTGATTCTATTGAAAAAGTTTTCAAAATTATAATCAAT
AAAAAGAGATTTAAACATTTGTATTGTTGTATAACGTACATATATTTATTCTTTTCTAAC
AAATATTGCAAGAAATGTTATATTGTTAATTGAAAAAGAAGAAATAATTATTAAATTATA
ACCCATTAAAAAAAAAATTGGCATTTATGAGAATAAAATATAAAAAAAAAATTCAAAAAA
TATAACTCCATTTTCTAAATGAACAGGCTTTAAGTCACACATTTTTAAAAATTCAAATAA
ATATAAGGGTAGTATTTAAAACAAATTTTATCTCCCATTACTTTTACTTTTCCACTATTC
TAAATATAGATTTTCACTTTTACTTGATCACGATTTCAAAGTCGGATCTCAAGTCGGGAG
TCGGGAGTCGGGAGTCGGGAGTTGGGGTTGGGCCTCGATCGAATGTCAGGGTCAGGTTCT
TCTTTTAAAGTCGGGTCCCGCATCGAGTGTCAGGGTCAGGTCCTGGTTCAAAAGCCCGGT
CACAGTTTGGATCTCAGGTCCCGGGTTTGGGTGTCGGGTTGGATCCCATGTCGGGTGTTG
GGGTTGTGTCCCGGCTCATGTGTCAAGGTCGGGGTGAGAGTCGAGTCCCTATTCGAATAT
GAGTCCAAGAGTCGGCGTTAACTCCAATGTCGGGTCGGATTCCGAATAGTTCATCCAGGT
TCTGTCTCGGTTCAAGTGTCAGGGTTGAATTTTGAATCGATTATCGGGGTTAATTTTTCG
GGTCAAATATTATTTTTCTGAAAATATTTTCTACTCTCTAGCCAAAAAAAAATATTTTTT
CTGAAAAATGGTTTTTATTCCAACCAAATATTTTTTTAAAAATCCACTCATCACCCAAAT
ATGAGATAAGTTAGAAAGCAACTTGTTTTTCAAGAAAATATTTTCTAGAAAAAGATTTTA
TTTGTATCATACTTTTATCATCACTCTTTTCATTTATAAAAAAGAGAGCACATTTTTCTT
TAACTAAAGAGAGAGTTAGTAAATGATTAAATAAATTTAATATGGATATAATACATAATT
TTTTAAGGGGCGGGCAAATCAAAAATATTAAATTAACGACAGGAATGAGTACTATGTAAA
GTGAGCATTACTAATAACTTTTGAGTTCTTTAATAACTGACTAATTGAGCAGTTATTTTG
GGATATTTGTTTTGGGGTAAAACAACACTTAAAAATGGAACAGAGAAAGTAACATTTTTA
ATGCAGATCTTATCCATCCTAGAAATACGATTGTTCGGTAGAGCGTATTAAAAAGAAAAG
TCATGTATTAACTTTTTGCATTACTTATATCTAATTTGGTACACTTTTTCAATCAATGTT
TGCACTTTATTTGATACTAATATATGTATAACTAATACTTGAAAATTCATGGTATTAAAA
ATGCAAGAGGTTTATGCATAAATTATCATAATTAAATAACAATCTTATTCTCAAAACATT
TTCAACATCCTTTGATCATATTAGTATATTCGTAAATAAATAATCTTTTTAAAAATTATA
CAATGTACGTTATTTTTAATACGTCAAGTCAAACAATACATAAGAAATAATCTTTGAATA
ACATTATTAATATATAATATTCTTATACACGCTAACAAACGCGTATTGTTATTTCATCTT
TTCTCGAATCTCCCATAACGAAAAAAAATATGATCTATAGATTGTTTTTTATTTATTTAG
TTTTTTAGCATGAATTGAGTTTGTAGAGAGCGAGTCCCAAGGGCTTCAATCAAAATCCGT
TAGACAAGAAATATAATTCCACGTGCAGGCATACTTCTATAAATACAATATAATTTTCAC
TCAAAAACTTCTCTAAAGGTGGCACAAGTCCAATCATTAATCAACAAAAAACAATACTTT
TACATTGTAGATTCTTTTCCCCTTTCCATTTTTCATATTTAGTTCATCATTTCATATATT
GTGACACTTGAGTTGTTGATCCATTTTTCATATTTAGTTCATCATTTCATACATTGTGAC
ACTTGGAGTTGTTGATTCTCATAAAATCTTTAAGATCAAATTCCAATACCAAGTATGAGA
ATTTGATCATCAATCTTTTTATTTTCTGTCGTTTAAACATTAGGTCAATATTGGAAAAAA
AAAAAAAGTTAAATGGATCCTGTATGTGATTTGTGTAGTGAAGCGAGGGCAGTGGTGTAT
TGTAAATCAGATTCAGCGAAGCTTTGCTTGCAATGTGATGACTATGTGCACTCACCAAAT
CTTATATCACGAAGACATTCACGTTCTTTCATATGTGACAAATGCAATTCACAACCATCA
GTTGTGAGATGCATGGATGAGGCAATAAGCTTATGTGAACGCTGTGATTGGGATGGAAAT
GGCTGCATCGGGACAGGGCATCGACTCAAGAAGTTGAATCCTTACACTGGATGTCCCTCT
CCTGATGAGTTTACAAAGATGTTGTCACAAGTTCTTGAAATGCCTATTGGTACTGACACT
AATTTTGGAAGCTTTGGTAATTCTTTTTGTAGCTCATTGAGTATTAATGAGAATAATAGC
AGTTTGGAGACTAAAGTGAATGAAGGTTCATTTGTTCCTAGTAAGCTAAATGAGTTAGCT
TCTAATTATAAGTTTGAAGCAGCGTGGGCAATTGCTCTCGAACCAAATTACCTGACTTCC
TATCACCCAGATCTGACACCCTTCTCAGAGGGATCTGCCCTTTCTAAGGTTATATTTTAC
TCTTAGATTTTCTACTATTTCCTTTTTTGTTTGCTTGCATTGTTTTGATATCCGTCACAT
GTGTGAACTGTTCTAAGAAATGACGTCATAATTTAGAGGTGAATTCAGGATTTAGACTCA
GTGAGTCTTGGTGTTGAATATGTTGTATGCACTAATAGTACTTTGTTTGTTTACTTCAAA
TGCAGAAAGATTGTCCGATTAAGGATCTTGGATTACAGGAAGGTGATGTTCTCTCAAAAG
GTGTTGATTTTGATGACGTGACATTGGATTTCAACTGTGGTTATGAGATTTTGCCCAATT
CACTACCGACTGGATTCTCCGATGAAAACAAGGAATTAGATTGCCTAGTCATGGAGAAAA
ATTCATCCGTCACAGGATCTAATAACGTGGAAACATCTCACGAGGTTTGTGTTACTGCTT
TCTTAATTTACTCTCTTACGTTCCCCATAAATCGAGTTTTAAAGACAGTCTACCAAATGC
AGAGGAACCAGATTCTACTGTTGACACAACTAAGGCAACTTGTTAATAGCTTTTTGTTTT
GGTGGCTTGTTTTAATTTGTAAATATCTGTTACTTACTATACATGTGCCTTTTTGTGTTT
GTTTTTTTTTGGAGTAGCTTTAGTTATTCCATTTGTACTTTTTGTTAGGCAACATCCTCA
GTGCAGCAAGAGTATATGGGGTTGCAGTCCTCACAAATGTCTGCAGCTGCGAGTTCAACG
AATCTATTGCAGACAATGAGTGCCAATGCTAATTGCATGCTTATGAATTCCAATTGCAAC
GGAAGCATTGGCGCCTTACCCTTTCTACCTGCACCAATTCATCCAAGCATGTCATTATCA
CTCTCCAACATCACTGGAGAAAGTTGTGCAGAACAAGATTGTGGATTGTCACCGGGGTTT
CTGAATGAAGCACCATGGGATTTGAGTTTGGAAAATTGTCCACAGAAAAGGCATGAAGCC
AAGATGAGATATAACGAGAAAAAGAAAACAAGAACGTAAGTTGATCCATAGTCATCCTAC
ATTTGATCTGTCATAGCTTGTTTATTGCTGCTGTTATATTCATTCCATTGTCTCATTAAA
ATTTGTTACCGTGAGTTAAAGTCCTACATTGGTTGGGGAATGAACCGGTGATTTTCTTAT
ATGGACTTGAACAATTCTCCCTCACGAGTGTTGAATTAGAAACAGGTGTCATATCTCTAT
AGTATTGCAACATTGTTCTGAGAAGTATCTATGTTCAAATAGGGAAACTTTGATCTTTTG
CAACTCTTGCATTTAGAGTCCCTATTAATGTCGTTTATTTTTCTTCATTTTCACCTCGAG
TAAACTTTTCATAGATTCTCTTTATTCCCTAGGTACAATTTTACCAAAAATTTCTATACC
AATTTGCTAGTACCATTTATCTAATCTAACATTTTCAGTACGTAGATTCGTTAAGTGATT
AAATAGCAACCTTTTCCCTTTATTGATATTATGCTTTGTGACATGAAGGTTTGGTAAGCA
AATAAGATATGCTTCACGTAAGGCTAGGGCAGATACCAGAAGACGAGTTAAAGGTAGATT
TGTTAAGGCTGGTGAAGCTTATGATTATGATCCATCTGAAACAAGAGATTTCTGAGATAA
GACGGCTGATTTTGGTCTCCCTTCTACTTTGTCAACACTTACCAATGTATTAAGGTACCT
TACAACAACACGCGTCAAAATAATCAAATAACTTATGATGTTGTTTCTACATCTCTATTT
GGCTTAGCTATGATGACAATTAGGCTCAATGAGTTGAACTAACTTTCTGATTAACCTGTA
AACTGCTAAGGTAGGAGGCCTGAGAAGACCTTGTAGTTGCTTGGAAGTCATATCTAACTA
TATTCAACATAATGGAAAACGTGGACGACTAAATCAAAACATGCTCAAGACCTGAAACAC
TTTTTTTTTTGCTCGACTCTAATTATCATCCCAGGGACCTTCTAGGCTAGTTTAAATAAG
CAAACTCTTGTGATCCCTTATATAATTGTGTCTTAACTTACGCTATGACATGTCACCTTT
TTTGTACTTTAAACTACGCTGAAGGGGAGTAATGCATACTGATGATCGATGAAATATTTA
GAGTTCTCTTTTTAAAATGACTATGGTGCTGCATCACATTAACTTGTTTACTATTTGAAA
TATTTCCAACTGTGCAGAATGATGATTTATGTCACGGTTTTTCTTGACGTTAGCATCTTT
GTCTATCTGTATAAAGCAGGCCTTTAATGAACACTCTGAACAAGAAGAGGTTGTCATGAT
TTACAATGGCCTAACTGGTATTTCTACTAGACTGTTGCTTTCTCATAGGTAATTATAACA
AACATGTACTCTCATTATAGTTCGCGTTTATGTTGCTGTGTTTTCTTATTCTGTTTTCGT
TCTTGAAGGATCGCACAGTCAGATGATACAATTGCAAAAGGACTCTGCATTTCCTGTGCA
TTCTGAAGTCAGAAAACCTCAACGTATGATCTGTTGACGTTTTCTGACTTCAATGAAATC
CATATCCGGTGCCATCTAATAAGCTTCGACATTATTAGCACTTAGATCGTTTGCTTTTAC
ATTTTCCTTCTCGTTTAATAGACGATATCTATTGAACTCGAGCTATATTCATCTCATTGA
ATTGGCTTTAGCAATTTTTTTAATAAGGTATTTTGAAGGACAGAAAAACAACAAGGATTT
GTGGCCAAAATGGTCACCTTAATTTTCCCAAGTCTTATTACAGTTAGATACTTGTGGCAC
TGAGTGAGCAATCTTGGCTTCCCTTATGCTTGGATGCTCTTATGCTCACTCCGTTCCAAT
TTATGTGATGTCGTTTGATTAGACTCAAAGTTTAAGAAATATGAGAAAACTTTGCAATGT
TCCAAAATTACCTACACCTTTATACACTTTTTGACTTTTTGCCAAATAAGTGGACCCAAC
ATGGATAAAAATAGTGTCATTAAATATTTGTCAAATAAGAAATGTTTCCTTTTTTTTTAG
TTACTAAAAAGGAAAATGGTCAAATAAATTGAGTCAGAGGGAATACTATTTTATAACAAT
GTGCATGCATCAGAAGTTTGTATCTTACTAACAAAAGTAAACACTATAACTACTATTTGC
CAAGAATAAGGACACGTTTGGCCATAGATTTCACAAGTAAAATTTGGGGGAGAAATTTGG
CAAATAGTGTTTGTCCATATAATTTGTCATTATTTGACAAATATTTTTGGCAAATAACCC
AAATTCCCAAATACTATAAAAATAAAAATAAAAAACTAGTATTTGAGCTAAATCTCATTA
TTTGGGAGCTTTTAAAAATTCAAATTTTATACCAAACTCGTATCTTTTAAAAAAAACACC
ATTAATAGTTGTTGTTTGCGTTGTATTACATAATTTTTTACTGAACAACAAAACAGTGAT
GGAATATTCAATGAATATGAAAGTGATGATATGGTTGTTGATGAAAATGTCGAACAATCG
ATTCAGGGTAACAAAGTCTTTAGCTTTGTCTACTTCATAATGTATGGAATGATGCTTGTT
GCACTCGCTGAATTGCACGTCGTTGCTTTTTCCATCGTCGCTTTTGTGAAACAGACTAAC
ATGATCGGTTAAAATTGAGGGACAATCAACCCTTTCAGTTGGTTTTCCACTTGTAATCGA
ATCCAGGTATATTGTATGACTTTGGACAATTCTATCATTCAACCACACATGCTCTTTTAT
GAAATATTTTCATTGGTTTTATTTTTACTCTCCAACTGCAATTTTGCACTTCAAAAATCG
ACTTGTCCGTCGGCTTTTTAAAAAGGAAAAAAAAAAAGGAGGGGGGGACTACATCGATAT
TTTTTTTTAAAATAATTAAAATAAATATATAATTTTTGCGTGAAAAAAAACTGATAGCCG
ACATGTCCGTCGAATTTTGTGGGAAAAAAAACAAGGGACGTCCGTAGATTTTTTTTCAAG
TCAAGGTTGGTTTTCCCTCGATTTTTTTGGACCGACCCTGTCTGTCGATTTTCTATCTGT
CGCATTTTGCATTGTTTTTAGTATTGTATATAGGAGTAATCATGGCCAAATTTTTCTTGG
TTTCGTCTTCTAAACTCATTGAAATTTGGTTAAGGAATCCAATCCTATTTGGACATGATT
TTGTTATTTGTGTCTACCTCCACACGATTTCTCTTAATTTCAAATTTCTTTTCTTTGTTG
AAACTATAACAATATTTCCATGTTGAAAATGTCTGCCTTAATCCGCACATTCAACTCGTA
AACACAATTCCTCAAAAAATTCTTCTTGCATTTAAAATCTATATGTTGCATAGCTTGTAA
TCAACAATAATCTTCAATTGAAATATATTATTTCACTATGTGTGTAGAACTTCTGCGACT
CAATTGTAACATAACTAATTTGTCCATAAGAAAATAGAAGAAGGAAAAGAAGAGATATTG
GGAATTAAATTGATTGGTCATTCACTCAAGTTGATGGGATTAAATAGTTGTTACAGATAA
TGTAAATTGGGAAAGAAACTAATAAAATATTACATAATCTCCTAACTGCCTAATTAAAGG
GATTAGGAAATATTTTTCATATCTAGACTATCTAATCATACCTTAGTTAAATATTCTCAT
ATCTACAGTATCCAAACTTCAGAACCCCAGTTCTGGCGCACTGCAGGCGCGAGGCACCAG
CCCCCTTGACACCTCAGTGGCATGCTGCCCAACCCTTTGCCCAGAAAGTCCGATGAATTT
TTCTTGCTCAATTCAAGGTCTAACTCATCTAGAATCGAACGATTTCCTCTCAAACTCATT
TGGATTCTTAAACCCAACATAATTACAACGAAATCCATTCAAAACCCACCAAGAAAAATA
CTCATTCGCAAGACCCTCATCTCAAGAACTCAACAAAAAACTCCATTATCAAAGAATGAA
GCACAAAACCTCGAGAACTCAACAAGAATCTCAATATACTCAATCTCATGAACGAATTCA
TAAAGGAAACTCACTATTGGCGTGAGGGTGAGTAAACTCATCACTATGAAAACTTACATA
CCTCGAAAGAACTAAGTTATTGGCGAAAATCCTCAAAGCTTGCAAGAATCTTGAACATTT
TTCTTTTTCTCCTCTTGAACTTCTCTCTAATACCCTAAGCGTGTTTAGAAATTGTGAAAA
CTGATCTCAATCAGTTAGACCCCTATTTGGGTGGGAAAAAATTATTTAAGGCTGGTGGGG
TAAGGAAAAGACCAAAATATCCCTCTTTAAAACGGATGAATTGCCTTAACTAGATAAGTT
GCACTAAAACGGACATATCTCCTTCATCCGAACTCGGAGTTTATAAAACTCAGCGGCGCT
GAAAAGAGACTCAACGACCTTCGATTTGATACCTGATGGGCCACCTAACTCATCATGTGC
TGAAAGTTATGGTCACTTGAAGTTGATCCAAAACTTAAAAACTGACCAAAGTTCAAGGTG
TTACAAAAAATACAGAGAAGTCTCGAAAAAAAGTAACATTTGCAGAGATCAAGTACTTAT
TAATAGAGGGATCAAAGCATTTGTAACCTTTTTGTAGACAAGAATACCCGAGAAAGACAC
GTTCAAAAAAGCCTTGTGCTGAAGTTTATCTTTTTCGGGGGTAAGATTATAAACAAAACA
AGGAAACAAATTTTGGTCCGGATAGAGGCTTCACAGTGGACTTTGTTACTGTAAAATAGA
TGAAGGTATGCGATTGATTAAATAAGAAGCAGTAATAACGGCATCACTTCAAAAACGTAA
AAGGACATGATTGTGAATGAGCAATGTCCGAGTTGTTTCAATTAGATGTCTGTTCTTTGG
CTCAGCAAATTCATTTTGTTGAGAAGTATGTGCACAAGAAGACAAGTGCAATATGTCCTG
GGAAGACATAAAAGAAGAGAGAGAAGTAGAGAAGTACATTCATACATTATCACTGATTAA
CATCTTAATGGAAATACCAAATTGATTGTGAATTTCAGTATAAAATTCCTGAAAGATAGA
GAATAACTCAAATCTATTTTTCATTAAAAATTACCACGTGCATCGAGAATAATCATCAAT
AAAAGTAACAAAATAATGAAATTCTAAGGAAGAATTGACACGACTTGGACCCCATATATC
AGAATGAACAATTTCAAACATAGAGGTAGCCCTATTATTGATGCGCTCTAGGAAAGAGGC
ATGAGTATGTTTCCCACGCTGATACAACTCACATTCTAACAAAGACAAACTAGATAAACA
GGAACCATCTTTTGCAATTTCAAGAGACTTGGATGACTCAATTGACTATTGAGCAATTCA
GAAGAAATAGTGGAAGTGAAAGCAACATGTGATGTTGGAATAGACAGGAGGTACAATCCT
TGTGACTCGTGTCCTTTTCTAATCATTTGTTTTGTACTCCGATCCTACACAATAACAGAA
TCATCAAGGAAGGTTACAACATATTTTAGGTTCTTGGTCAATTTGCTAATAGAAATAAGA
TTATATGGGCATTCATGTGCGAAAAGGACCGATTTTAAAGTTATGAAAGGCAGAGGGTGA
GCTATACTTATCCCTTTTACAATAGTCTTGATCCATTAGTCAGAGTAACAGTAGAGAAGG
TAGAGGGGATAGTAAGAGTAGAGAGAGTATTTTTGTTACTAGAAATATGATCAAAAGCAC
CAGAATCAAGAATTCATTGTCCCTGAGATGAAGATTGTGCGACATAAGCAAATAAGTTAT
CAGGTTGTATTATGCAAGAAGCTAATAAGGTTGATAATTGTTGCCTTGATGTTTAGTACT
GAAGGTAGTTATTATAGTCTGCTCCAATTAAAGTGACAGATTGAGATGATCCGTCCTTGA
CATTAGGTATAGGTAGAATACAATCTCCATTATGAGCCATATTTTTTGTGTCGATGACAA
TCATTATTTTGTGGAGGCTTACCATGAAGAAGTTGACATTTCTCTCTTACATGCCCTCCC
TTATTACAATGATTACAATGTAAGAGGATCAGTCGACATTCCTCTCGTATATGTCCTCCC
TTATTACAATAAGTGCAATGTTTATTATTCATCCATTTTTCTTTCATGTATCCACCTTAG
AAATTATTAGTTTGGACAGCCATGATAGATGCACCTTAAGAATTTACCTCTGGTGGTGCA
GATGTGATACGTAGTAATCTTGCAAATACTTCTTTCAAGGTAGGAATAGATGGGCTAGAA
AGGATTTGGTCACGAACTGAAGTTAGGTCAACTCGCAACCTTATCAAAGCCAAGACCATA
AAGAACCTGTCTATTTGTGTATCATGCTCATCTACTTTGTTAGTAGAAGGCATAAGAGAA
TCAAATTTATCGTTTAAGAATTCTACCTGGCCCAAATAAGTTGTCATGTCTTGTTGAATC
TATTGTAGATGAACAATATCGGACACAACTTTGAAAATGAGTTGTATATCATTTGTATAC
AAAGTTTTGGTTTTGTTCCACACTTTGCAACAAGTTTTATAATACTAAAACAAATTTAAC
AACTTAGGATCAAGTGAATTCCATAGAAGACTACATAATTGTGCATCTATTTTGATCCAA
GCATGTCTATCAGTTGCTCCAATATTACTACTGTTTTTTAGCATGTGATATTCAAATCCT
TGACCTATAAACCACAATTCTACAGAGGCTCCCAAGAGGTGTAATTACCACTACTATCTA
ACTTTACTATAGTAATTATCAGTGATGGTGTAGAAGAAACAATTAACTTAACAATCTGAT
TTTGAGTAATCTGATTATCAGTTTGGTTATGAGGCATTTTTATTTGTCACAAAAAGAAGT
GTTAATGAAGTAAAAAAAAAGTAAGTGTATTCAACATATATGGAGAAACAAAGAAGTAGA
CAACCAGATGTAACAAAGAAAGCAATTAGACAGAGTTTAAATGACCTGGAGAAAGAGAGA
AGAAAGAGAGAGGTGAGAATCGATATTTTTCTGATATGGTTGATTTAACAACTAATTGAT
CGATCCCTCCCTTCTTCTTTTTTTAGTTTCTATTACTAAAGAGTACATTCAGAGAGAGAG
GGCTGGAAAAAAAGGCTTGTGGCTCTGATACCATGAGAAATTAGAAGAAGAAAAATAATA
TATTGGGAATTGAATTGATTGGTCATTTACTCAAGTTGATGGTATTAAATAGTTGTTACA
GATAATGTAATTAAGAAAAGAAACTAATAAAATATTAAAGAATCTCATAACTGCCTAATT
AAAGGGATTGAGAAATATTCTCATATCTAGACTATCTAATCATACCTTATTTTAATATTC
TCATATCTACATTATCCAAAAGTACCATAATTAAGAGTCCAAAAAACCCCATGTTAAAAA
CTTGATTCTTCTGTACTTGTTTTCAAACAATATATTATCAATTTCTTATTGAAAACTGCT
AAGGACATGATTCTTCTATAATTAATTATCAATTGTCAAAATTAATTTTAACTCAGCTAG
TTGGCATATTTCAAAAAAATTATGCTAGAAAATATAATTGACAGTTGGCAGAAATGCAAA
AATTAAAACTCATAATCAACTTAATTAGTTAGCATGTTATGTTCTATTTATCAAAACTTG
AATTATGTAGCATCTCTTTGTTATTAATAATAAGGTTGATGTATGTAACACCTCGAATTT
GAGAAAGGCTAGAAAGGGGTCAAAAAGGGCAAGTCGAGAACCCAAGAGTGGACCATGAAA
CCCTTCACGAAGCCCTAGATGGGCCGTGTAGGGGATCACAGTCCGTTTGGATGCTCGTGA
AGAGTTCCCAAAACTTGTCCATGTATATATCCCTCCCAAGGACGCCTAGACGGCCCGTGG
TGAGGTTGATGGGTCGTCCAAAGGCTTGTCAAGTTGCCACTCAGAAGGGGGGCTTCTCCC
CTAGCCACTAGTCAAGGACCACAAATAACTAAACGGCTTGTAAAGCCCTACACGGACCGT
GAAGTCATTCGTGAAGGGGGTACAGTGAAGCTTGTCCGGCAGAGCTTCTTCACGACCCGT
TAGACGGGCTGTGAAGGCCTCTTTTGAGTCAATGCGTCAACATTAAGTCAGCGGCTTTTG
GGTCTTTTCCTAATTGTTTTAATTTAATACTATGTCATTTTTCCTTCTACCTAAAGCCCT
ATATAAGGATTTCTATCCCCAAAACCACCCAATTCAATTCAATCTCTCAATTTTCCAAAA
GAAGAACAAGTTCATCCTCCCCAAATATTTCTCTCTCTAAGGAAGAAGAAGAAGTCAAGT
TAGGGTTTTAAGATCAAGTCTATGATTCACCATTGCTTGTGTGCTTTGAACTCCAAGGTA
GGACAGTCTTCATCTATGGAGCTCTTTCCTCCATAGAGTTCCTAAATTCTCCAATTTACA
AAGTTAGAAATCTCCAATTGAAGTTAGGGTTTTCTTCTATATCAGGGGTTCCTTTCAATG
TTGATTCAATTGATTGTTTTATGAACTATTATGCATGAATTGAGATAATTACATGCTTTT
AAGATAAATCCCCATTAACCCATGCATAACCCATGTTTTATAAGCTATGATGATATAATG
TGGGTTTTGAACTATGAAAGATGAGTTTGTGAAAATATACATGTTCTTTATGAAAGTGAT
AAAAATGATTTAAGATTGTTGTGAGAGTGAAGCATAAATGTTGTTGTTGTTGTTGTTGTG
AAAGGATTTCTCACATACTACTCAACACATGCATGTGAAAGGGTTCTCTCACATAAAGAT
TCATAGAGTTGAAAGGTTTTCTCAACTAACTTTGAATCCAGTTTTAGGAGCTATTCTAAA
GAAACCTAGCTTGGATTGGCTATTTGTAGTGCCTTCCATTAAAGATAAGTCAAGTAAAGA
ATTATGACTATTATGTGGGATTTATGATTAGCACCGAGAGGATATTGAGATAGAAGTTCT
CCCGTAGCTAGAGGTCGGGTTTCTAGTGGCAATCTCCTTATCCCGTACCTATGTGTCACC
ATAGGAAGATTGTCTTAGATAGACGATGATTGTCTTAGATAGACATTAGCTAGTGGATCC
ACGTAAGCTAGACGTTAAGATTCTTGCCTTGGCAAATAAGGACACCCATTTTCGGTGTGG
TGCAAACACTCGATTTCATATTATAGCTCACATGGTCTCTATGTCGGTTAAGGCTAATTC
CCACAATAATGATGAACTAAGCTTACTTTAAGAAGTATCTCACAAGTGTTCAAAGATGAG
TTTTACTTGGATTGACCATGATTACGCTTATGTTTTCTATCCTCTTTTCATATGGTTTTA
ACTTGGTCTTTGCATGACATGAAAGGTCCCTTTTTAGCATGATTTTATAACTCTATGCAT
TGCTATCGTATTTGGTATATTTTTGTACTAACGCATACTCTTGCCCACATTGTTTCTCAA
ATGTAGGGTCCGACGTTCTAGTTTCTCATCTCTGTGGCTAGGGATCACTTAGTAGATTTT
GAAGATTGGTGAGTCCTCATGTTCTGAGGACCTAGCCCTTATTGTTTTCTGTCATTATAT
CTTTCAGATTTTATGTGATGTATGGGTTACGATCACTCTTGATGTAATAGATGGTTTTTG
AGACTATGTAGACTTTCGCTTCGTTTTTACAAAACTCTTTATGATATTAATTGTCTTTTA
AAATCTCTTGATTTTCTATTATCTTGTTTATTACATGCTAAGTGGCTTGTGTAGGACCTT
TCGGGGTCCTACACGCCATGTTACGCCTAGGGTATAATTTGGATCGTGACAATGTCTAGC
TCTAACTTGCGTGTATTTCAACTATTCTCTTAATAACTTATGATCATTAGGAGATTTAAC
TTCTTTTGAAAAATTACTTTTGAAATTTTAAGTATAAAATTAAGAAAATATACTTAGAAA
TAGTTGTTACTTAATTTTTTAAAAGAAATTAGGAAAACTTAATCTAAAAAGGCTTTAACA
GATAAAATTTGTGAAAATTTAAAGAAAATGGGTAAGAGGTTTATATTTCCACTTTGAGAA
ACCGTTAGTGCTCAAAGTGTCCGCTAACATGGAGTTATCCGACAGCTTGACTAAAAATAT
TGACTAACTTTTTGGGGAAAATAATTTAAAGTAAAAGACTTGCATTTTTAAAGTCATTTT
GAGAAAAAACTTGACTTAGAAATAATCTTGAAATGTTTGAAAATTAACTGGACTTAGCCA
AAATAATTGATTAAGTATATGAAGTAAACCATCATAAAACAGAATTTGATTCATCTTTTC
GAAGATTTTACTTTAAGCTAACCTAAAATTAGTTAGAATTCTCTTCAAACAATCACAAAT
AAACAAAATTAGAGACAAATGTCTAAGTCTAACAAATACACTAAGGGGTCGTTTGGTTAC
TGTATAAGAGACATCTTATTCATGTATAAAAAGTTGCATTAGCTTTACTGTGTTTGGTAG
AAGTTTTGTATTAGGTATAAAAGTCAACATAACTTATACCATGTTTGGTTGGTAAGAATC
TAAATGTTGTATAAAAGTTATTCATTTATTAATTTATACGGTGTTTGGTTGCATTTTTTG
TAGTCCTACATAATTAATACCAACATAACTTATGAGGGAATCTATGTATAAAGTTATGCA
GGGTAGAAGGTGGAATAAGTTATGTGGGTATTAGTTATACATGTATTAAAATGATAAATT
ACATATTTACCCTATTAATTTATTTTATTTTTTTTAATTGGAAACTTTAATGTTTCCTAT
ATACGTTTGTTGTTTTTATTTCTTTTTATATATAGATCATTTTCATTTATTTTAATTTAT
TTTATTTTTTTTAATTGGAAACTTTACTGTTTTCCTATCTACGTTTGTTGTTTTTATTTC
TTTTTATATATAGACTATTTTCATTTTTTTATATATATTTACCATTTTTATTTATTTTTG
CAAATATAAATATTTTTTTAATATTAGAGATTTGATTGTATATTTTTTGACGGTACATAT
GCTAATCAAATATTAGCATTATGCTGGAGTTGTTCTATCAGTTTAGGATTTTTTTTGTTT
CCAAATTAGATTATTTTTCAGTTTAGTTGATTTTGTTTTGTCTATTTTGTTGACCGACTT
GGTCACTCTTGGACCTTGTTTGGACACATTTTTATTTGATGAATAAATGGACATGGTCTA
ATGTTGATTATATATATATATATATATATATATTAGCATTGTATATTATTCAATATATTC
CACATTTTATTAGCATGCATTATTATTTTGTAAATAATATATATTAATAATTTACTACAA
GTTTAATATAATAGTTAATAATTCATGTATTGTAATCTCTACATAACTAAATAATACCTA
TATAACTAATATCCACATAGCTAATACCCGCATAATTAAACCATGAATAACTAATACCTG
CATAACTAAACACTGCATAATTAATACCTGCATAACTAAATCATGCATAACTAAACCATG
TATAACTAATACATGCATAACTCTAACCAGTAACTAAACGGCCCCTAAATGGACTGTTCG
GGCCCAAAAAATCAGATTCTTGGGCTATTTTTTGGGCCTTCTGCTGTTTGAAATTTTGGG
TTTTAAACCCACTTTCGTTCCTGTACCAATTGTATACCGTTACTGTATATCATCTATGTC
AACTTGTATATTAGTGTATACAACTCACTTTTGGCTTCCGAAATCTGTGTACTTGCTTTC
CTTTCACCACAATTCAGCTTTCCTTTCTTTGAAAACATCAAGGTCGACTCAATAAAAGAA
GTGTTGGGCCTCGAAGCCCAACGGAGATGCAAGAGGGAGAAATGAGTCAATCTTGGTATG
GTGGTTGCAAGTAAGCAACAAGAACCAAAAAATCAATTTGAAGATCACGAGAGAAGATAA
AGAAAACAAAATACTAAATCAATATTCTTCGAAAATTCTAACAGTATTAATACTTTTAAG
ATTTATTCATCAAAGCAGATTCAATTTTTTAAAAGATGTACAATTCTAAAGCATTCAAAT
AGAGGAAACGTATTCATGAACGTAATTTAACTAAAATCCAACGGAATACAAAAGAAATAT
CAAAAAATAAATTACCAAACAAACATAAATAAATTAACTAATAAGCAAAAACAAATCGTG
TATATATAATTTTACAATGTCAAATTAAAACAAAGCTTCTAACACACGTATGAAGCTTGT
AATCAAGACTAAGATAATTAGTTCTAAGAACGGGAGGAACAACTAGAACGAGCTTGCACG
GACGGCCATGGAACTTCTTCCACCACCACGAGTTCAATTCGGAAAGCAGAAACTAACAAA
ACAAAGTTTGTAGCGAGAACTAGGCATGAAAATGAATTGAAATATATAGCCATATTGTAT
TTAGGATTTGGTCAGATTGAAAATATAGTTAAATTAACTTTAGAATAGAGCCAAAACTAT
TTAAATTGGTTTGTTTTGATTAAAATTGAAATAAGACAAATTATTATAATTAATTATCGA
GTTTCTTCACTTTAACAAGATAAAACAACTATCGAACATTAAATAATTATTTTAAAACAT
AATTTTTTGTAGTCGCTCTGAACAAATTAGGAAATTCTATACGAGTTTTCATTCTGGTGG
CAACTTGGTTGGCTCAGCTAATGGGTCAAATCAATACGTTTTAAGAAGAAAGATTGAAAT
[truncated: 74,749 more chars]
