# Supplementary material for: Homologues of potato chromosome 5 show variable collinearity in the euchromatin, but dramatic absence of sequence similarity in the pericentromeric heterochromatin
Source: BMC Genomics. 2015 May 10;16(1):374. doi: 10.1186/s12864-015-1578-1 (PMC4470070; doi:10.1186/s12864-015-1578-1)
Supplement: Additional file 3: — RH BAC tiling path sequences. Description of data: Nonredundant, multifasta sequence files of the individual BAC MTPs. The sequence contigs and scaffolds in the MTPs can be either ordered or unordered, depending on the quality status of the tiling path sequence. [file 12864_2015_1578_MOESM3_ESM.zip › mtp_6792.fasta]

>RH087L19-1
tgttaattattataatgTATAGTATtACTTAtaTtATTTTtAAATaTATTTAAaTATtAT
ATGTtACCTTTTttATCcTAATTtAtATAGcATTgATAGAATTTAAAGTGTCAAATAATT
GTTAaTTATTGTAATATAATATGTAGtACTTTTtaTGtAGTTTTTtACTATTTTtAaGCA
TATTAAGTATAGTATtACTTATATTTTTtAAAAtATATTTAAATATTATATGTTACCTTT
TTtATCGTAATTTATATGGCATTGATAGAATTTAAAGTGTAGTTTTTACtATTTTtAAGC
ATACTAAATTGTTAATTATTATATATCTAGTACTACTTTGGAAAAaTAGCGACACATGAT
AATTAAAATAAAGAAAAACACAACAGTATTGGTCAGCCGCCATGAGAAAGGTTGTGGGGC
CCACTTAAATTAATTAACGAGTAGTATATTTGATGAATATATGTGTCATTATGGAGATGT
TGGCTGGTTTTTTTTTGTCTAAAGAAGAAAAGGTACAATTATAAAGCATTGACATACAAA
AGTTTTAAGGAGCAAAAACTAGTAAATACCAAAAATACCCTCACATTCACACTTATATAT
AAGTAGTAGATTTATATATATGTTAACCTTACTAATTTAACGTTTTTTTTCATTTCAATT
TTGTTTATTAGAAAAAACATTAGATTATTTTATATTCAAATAAATTGTTATATTGAAGCC
ATGTCACGTAGACAAATTAAAGACGACGACCATATATCAAGATGCATGGGAAGGGTATTG
TTATGTCAACCTTACTAATTTATTTGAACATTATTATAAAAAAATCAATTAATTTTGTTT
CGTTGAAAAAATCAAAAGAAAATTAGAATACATATAATAATCTTATATATACCATGTCTG
AATTTTTTCAAGAGCAACTTTCACAAATAGCAAATATAAAAATCATATTTGTATGTTATA
GCTATAGTTTGCACAATTGCGCTCTATAGCAAACATAAATATGTATATTTCGCTATACAT
ATACAAAAGAAAGCAGTTGTATAATCTGTACATATACAAAAGATCAATTGTATAATCTGT
GTTTGTATAAAGTGAGAAAGAGAGAAAGACAAAAGAAAACTGGGCAAGAGAAGATCGTAT
TTGTATAATCATAAGTGTATAGGACGAAAAATATATGCATTTGTATATACAATTTTCTCT
CGCTTTATACAAACACAAATGCAATGTATACATTTATGTTTGTATAAAGTGATAGAGACG
AGTGAGAGTGGCGAGCAAGATCTGGGAGAGGGGAACAAAAATATGTATATATACAATTTT
CTCTCGCTTTATACAAACACAAACACAAACACATTTTATACATTTGTGTTTGTATTAAAG
CGAGAGGCGCGAAATAGCAACAGTTTGCTATGGGGTACAATTAAATCAAACTATGTATAT
ATCATTCAATTTGAATTAATAGTTTGCTATTATACAATTTTCCTTTTTTtAATGGCTTAT
GCATATATGAATAAATTTTAGTTATTTTTGTATAAATTTTTTATGTTGTACCTTGCATAT
TTAGCTAGTAGATAGTAGTACTTGTTCACTTTTCCTTTAATAGTTGTCCCTAATTACTTG
TCCATTTTGACAAATCAAGAAAGGACAAAATAATTTTACCCATTATATTAATTACTTTGA
AAAAAGGTAGAATTTTTTGAAAATCTTAAATTTTTAATCCATTCACTTCATAATTAATAG
GGGTAAAATGGTAAACTCACTATGTCAATAATTGATTTCTTAATAGGTGTGTCAATTCAA
AAGTGAACAAGTAATTAGGGACAGAGGGAATATCTCATAAAGATGATATGTATTTAATAC
ACAATTCCACCATGTCTGAATTTTTTTAATGGCTTATACATATATGACTGAATTTTAGTC
ATTTTTTGTATAATTTTTTTTATGTTGTATCTTCTATATTTAGCTAGAAGATAGTAATGT
ATCTGATAAAGATGATATGTATTTAATACACAAAACTTATGCCAATAGAGAAAAAAAaTA
ATTAAAAATGTCGCAAGTCATGAATCATCCTAATCCAATATTTGCATGCACGAATATAAT
TGACCTAAAATTTCCTATCATTGACTACTTTGTTAATTATACTTTGAGACATTAGTTTTC
ATCTTTTTTAATTTGTTCTCTTTGTGAATGTTGTTTGATAAATGTTTAGCACTTATACTC
TATTACGTCATCCAAAAGATATTTATAGGATCATAATCTTGAAAACAAGGTAGATAATAG
GTAATTTTTTtATTTTTTTtATATAATCAATGTGTATAAGTTAATCGTAAGTTATATATA
CCGATACAATCAATATATCTTAAAATGTGATAGTGCGAGATATATTACTCAGACTCTTTA
AATATATTTTTGATAAGGTGTTGGATCCTTCAGCCCAACATTGTTGGAGGCTCAAAAACA
AGTACGACAATATTTTTGAGAATATTTTCTCGTTAGAAATATTTTATTAGAAAACAGATT
TTTTTtCCTTCCTACAAATGGAAAATTAAGGTATTAATTGGACCTTAATGACAGGATCAG
TTGAATCATCTCAAGAACTTGAATTAATATTCTATCAGCTGGCCAATTAAGGTAAAACGC
ACCTCCGATCCAATAGACAATTGATATACCTGCAAATGAACAACTTGCAAAAAAAGTTTA
GCTTTGACAGCGTAAATGAGTTTTTACAGTATCAGATCATCTAAAATATGAATTATCGTC
TACAAGTAAAACATTCAAAAAAATTGAGATTAGTGAGTCGGAAAACAAGACAAACATATA
CCCGCTACAACATGTTAACATACATTGGTAATATGAAAGTTAAATCCTTAACAATTTCAT
TGATTAAGTTCAAGCCAAATATCAGAACTAAATTGGATATGTTTCAAATTACTAAGTGTC
ATTTTTTCTAATTGAGAATCAATTTGACTAGCCTTTAAACCTAAATTATATTATTTTAAA
ACAAAATTGAGTATAGTTATTGAGTATCGTTTGAGATATTATCGCAATATGAAAGGTTTT
GTTGTACTAATTGTGTGTATTGATATTTGGTCAAAAGTGCATATACTTAGATTATTATTA
TTATCTTTATTCTAATTTATGTGTCACACCTAAAATTTTGAATTTACATAAATTTTCTGT
GTGATGTATCTTTTGGCTTTTTTATGAGTTAAAAGATCAGAAACTAACATAATTGCATAT
TCTCTCTTTTCACGTTCTTTTTAAAACAAATTGTAATAGTtATTATTATTATTTTTTtAT
AATAGTGGTGTTtGAATTAATTTTTtTTTTtGTGTATCTTGACTAAATACTGTGAATATA
TGACCAAACCTTAGCTTAATATTTTGTCTTTTAAAGCTATGAATTTTTTTGAATAATCCG
AGCTGGGATGTTAACTCCTTCCACTCTCAACCGCTTTTGGTTATTTTACTTGCAGCCCTA
TCTATTGATACCAGTTGGGGAACTGATCCCTCTTTGCAAGCTACTTACACTTCGGCTCAA
GACGAATAGGCTAGCAATCTCGAAGCGAAAGGAGAATTCTTTTACTGTTTGATATCGACA
TCTTTTTCTGCCTCTAATTAACCGAAAAGTCATCTTTAGAATCAAGTCGATCATGTGGAA
TGCACAGGCGTAAGTTAGCGTCTCGTTCTATGAATTTCTAAAGAACTTTTGTCATTTTTG
CATTACGGGGGTATGATGAGCAATCCAGTCCCTTAATCAATGCAAATTCTCTTAAGCCAA
AACAAGCACGCTTATCCTATAGAGTTTACACGTCTCTTCATAAGAAATATCATTTATAAC
ATACGTTAGAGGCTTCAATTTACTCGACCTATTTTGACTTGGATTTGGTCATAGTTTGAA
AGGGGTATTTATGCAAAAAAATTTCAAGAATACTATAAGATGTACTAATACTTTTCATAT
CAATATAATGAAAAAATATTTTAAATTATTGAACAAAGTTTATACTATAATTTAACTCTT
AAAAAGTAAAATGTGACAAAAAAAAAGAAGAACGGAGGGGAGTAGTAATCTTTTCTTCTT
CTTCTTTGAAACAAACTCCATATCTGAAATATGGTAGAGTTCTAGCCATATGTGCCAGAA
TTCAGCATATAATTTTTGCAGAAATGTCGAACAAAAATTAAGGTCTCAACATATATATAA
TTGAATTTCATAAAATTATAAGTTAATAAGATACAATTGCTAAAAGATGATTTTCCTCTC
AACACCAGGAGAAACTAAATCATACAAGCCTCTTTTTCCATCTCATAAAGGTAAGATTCA
CAGTAATTGCATACTCTCAACGCCTCATCCTCGACATCTAGTAGATAACTCGTCAAGCCT
TCTCAATATTTCACCTCCTTCTGTAACTTCGCACGCTCTGAGGTGCATCTCCAAGGAGCT
TTGAAATTACGAGGAATCATCTATCCTCCTGATTGAAAGAATTCACCGCATGTTTTACGT
ACCAACATTAATAGTCAAAATATCATGTTAACAACCCCATGACGGAATTTCGACGATTCC
ATCAGCTCCGTAATGGACAAATTAGGCTAGAAGCATGGTCAGAACGAGTCCCGAGGCATT
CGGTGCGAGTTTGGGACCATTTGGCATTTTAGCCTTTGAAATTTGGCCTAAGGTTGACTT
TGGTCAACATTCTTGGAAAGCGCGCTCGGATGAAAATTCTGTCAGTGCGGTTAGTTTCAA
CCCTCTTTTGCCTTTTGCTTTTGTTGCTTAGTCGGCCTATGATGCCTACTAAGTACCTGT
TGTTTTGGTACTCATGCTACGCTTTGCATCTGTTTTCGTGATGCAAGTCTGAGCACCAGT
GGCCAGCGTTGATATTGAGCTTGGAGCAGTCTGATCCAGAGACGGGGGTGAGCACTCGAC
GTTTTGTACTATTTCAGTCTCCATTTGTATATACAAACTTGTCTTTTGCCTTTCGAGATA
GTCCAGTTTCCGTGGTCCACTTTTGGGACTTGTACTCGTTTTGTTAGTAGCTCTATACTA
GTGACTTTCAGGTTCTGGGAGGGATCTTTATTTGTATATATATGTTTTGATTTGCTTCCG
CCTGTTTATATTGTTATCTTAAACTTTGCTTACTCTTGTTTAGTTTCTGTCCGTAGACCC
ATTACTCGTTGTTCCGGTTACGGGTTGGCTTACCTACTAGTGGGTTATAGTAGGTGTCAT
CATGACTCGAGAAATCGAGTCGTGACAAGTAGCATATTAGACGTTATGAATATTGAATGC
GGGACAAATCAAGGAATTGTAATACTACAAAATGCAAGAGAGGAGGAGCTCGATCCATTT
TACAAACATAAAGCTTCGGTAAGGAAAATAGACAACAAAATAACCTTTCATCATATATAG
TTTAAACGGCTCTTCATAAGAAATGTCATATAAACACATCCGTTAGAGGAACAAGACAGA
TTATATTGCAAACGAAGTAAAGAGAGAACATTACTGAAAATTAAAGGCATTCTAATAAAT
TAGAGAAGGTCCAAAATAACAACAGAACTAAAAGAAAGGCTTCCGGTAACAGTACCCTTC
AGATCAGTAAGGCAATAACTCCATCTTGGGACGAGGTAATGCAGGAGGAGTGGAATATGT
CACGTATCTGTAGATAGATATACCAAAGCAGAAGCTCAAAGCGATGGCTCTAACAAACAA
CATCCCATTCGCCATAAAGCAAAAGGTTTGCATTGCTAATCCCAACATGACATCTTTTCC
ACTAATATCATACGCTCTACGCATGAAGTGAGAAATAATGTAGAAATATCCTGTGCAGCC
TAACAATAGGAAGAAATATCCATAATTTAACTCTAAAAACTGCCATAACCCCCCcTTATC
ATTCAACAAATTCAAATTCAAAGCTGCAGCAGTTAGGGAGGGGATGAATTCGATCATAAA
TTTCCCTTTGGGGCCCATTGATCGGAAAGGAGTTCTACAGGGATACCAATAATTGTTCAA
CAAAAGGTAGAGGATGACGGCGGATTGAAATAACGTGTAGAAATACAAGCTCAAGCCGCA
GATTAGTTCATCAAGAGGTAAGGGATATGCCACGAAATAACTGAAGGCAACGCTCAAACA
GATTGGTGGAAAACAACTGAAAACCCACCACAACAACTCCGCTAAAACAAAGAAGAAAAA
ACAACAATTCAGCATCGATTTTCACAAAGGCATTCATTCAACTATTGAAAAGACTTAAAA
AAATTTGTTTTCAATCTCCAAAACCCTAATTCACAAATTAGAGAAAACTTACGGAGTAAT
CGACCATTATATACGCAACTAGTAAATCCCCGTATCTCAAATACTGTCATATCATCTCGG
CTCCGCGGAGATACAGCAATTTCCTCTCCTCCTCCGTTTATCGGAAAAGGAAAATACATT
ATTTCGTCCACCGGAGAACAAACTTCTTTTACTTCGTCCACCGGAAAAGAAACTGCTTTT
TCTTCATCCACAGGAAAATAAACTGTTTTTTCTCCATCCATCGGAAAATAAACAAACTAA
CAAACAAACAAATTCGCCGCTGATATATTTATAAACAAATTCGCCGTCACTGTAATCCTT
CTCCGACTATACTTTGGAAATTGGAATAAGACACCAAATAAGTTTAATTTGTTAATTAAG
ACCCCAATATTTCTAACAAACTATTTTCTCATATTATTATATTAATATAATGAAAAACAT
ATTTTGAATTTAATTTATGAAAAGTAAAACGTGTCAAATAAAAATAATTTTGAAATAGGC
TAAGTTATCTATTTTATTTTAAATAAGTTTGAGTTCAAGTCATATGATAGATTCAAACTA
AAGATTTTTGACTCCCATAAGATAGATGGTTTAATTTATATGTGACTGAATTTTATACAA
AAATAATTGAATTTCAATCATTTATATGTAAACTTTAGCCATAAAAAATTTCAGACACCA
TATATATAAAATTATTGCAAAAaCAGGTGAACATGTAAATTTTtACACATAATAAACTAG
ATATTTTATTATGTATTTTTTtGAATTGATTAACTATTCTATGTTGGCAGTTGACGCACA
TATTTGATATTTGTAATATTAAAAAaGAAAATTTATTAGTTTAGGAGCTAATTACTTAAA
TATACTCTAGTTTATAATACTATGAATCCTATTAAATTTTGGTATGTCCAAATACATATA
TCTCGAGAAAAATGAGGTCAAAATTAGGTATAATTTGTAATAAATACATTGTATTCAAGT
GTATTCGCATATATATGGGATACTGAACAAATCTTGTTCGCCTCCCTCACCTCTCTCCCA
TATCGCTCGCTATTTTCCTCTGTATCTGATATCCTAGATACATGCGAATCACACCAGATA
CATACATCTCGCTCGCCACTCTTCTATGTATCTTTATCCTAGATACGAATTACATTAGAT
ACATACAAATACATGTATCTAGTGTAATTCTCGTGTATCTAAAATACATAACAAATCTGG
CTCACCTCCCTCTCCAACTCGCTCAACTCTCTCCCTATTTTGATGTACCTGCTTGGAAAA
ATACATGTATCTAAGTTTATCTTCTTCAATATATGGTACAAAACTTTTGATTAGTAGTAA
TATACGTAATATTTTGAAAGTATAGGTAATAATAGTATATAAGATAGATGAGTATGTCTA
ATTATATAGTTTCTCCTATAAAAAAAGGTACTATTATTTATGTAGTGAGTCTCAAGAATG
GTATTTTCTCATAAAATTTTAAAAAaTTACATAAATACAAATCTTATTGTACTTTATGTT
TTAGGGAAATTGTATATAATAGCAAACTATTAATTCAAATTAAATGTTATAATCATAGTT
TGATTTAATTGTACCCCGTAGCAAACTGTTGCTATTTTGCCGCTCTCCCTGGTGAATCTC
ACTCGCCACTCTCGTTCTCGCTGGGCAGTCTCCCTTGCCTCTCTCGCTTTGATACAAACA
CAAATGTATAAAATGCGTTTGTGTTTGTATAAAGCGAGAGAAAATATATATTTTCGTTCC
CCTCTCTCAGATCTCGCTCGCCACTCTCACTTTATACAAACACAAATGTATACATTGCGT
TTGTGTTTGTATAATGCGAGAGAAAATTGTATATACAAATACAAATGCATATATTTTTGT
CCTATACACTTATGATTATACAAATACGATCTTCTCCTGCCCAATTTTCTTTTTGTCTTT
CTCTCTTTCTTGCTTTATACAAACACAAATTATACAATTGATTGTTTTCAAAACAAACAC
ACCCTATAAGCACTATACTTCTTACAAAACCAAGATTTTTACAGTACATTAAATTAGTAT
ACTAAATTAATTAAGCCATGTGTATGTAATTTTTATTTTATTTTTTTtCAAATAGTTAGT
TTGGGTTTGGTGGATGATATTATAATTTTGCATGTGGCTCTGTTATACCCCATTGTCCCA
TTTAGTTTCAAAGAGACTGACAAAGATATATAGTCTTTGGAGTAGCACAAAAGCAAAAAT
CAAAGGCCTATATAGTCCCCACACAAACCTAATTAAAGCAACAATTGCATATAGATATAA
TATCATTCTTCTTCTTTTAACAAAGCAACATTCAATATATGTGGTATGGTTACTAAACTT
TGTTACTCAATCCGATTCAATTTATGTGGTGTTATTTGAATTTTGAGAATCAAATTATTG
AGTTCTCTTTTTACCGTAATTTCATATGCTTTTTAAATATACTATTTTGAGACGTCTAAA
CAATACTTGTCCGGTTTATAAAATAATGAATAATTTACTATTTGTGTCTATTTTAACCTT
GCTATTAAGTACGATTCATTTTTCAATGTTTAGATGACTTATATTTAATAAGGATAATTT
GGTAAAATTACTCATATCATTTACTGCTTCTTAATCTCTGTGCTAAGTAAATAGAGTCGT
AAATAACTATTATTGAACTGAGGGAGTAATAAAGTTAGACATAGACAAAGCTTTTCTTAT
GATCAAAATTTTATCTATTTTGTCTATTTTTTGGCCTTTTCTTCTCATTTTCATGTTAAA
TAAATAGTGATGGTCTCCTTTCCAAAAATAATTATCTAATGGAGCAATTAGTATTTAGAT
AGAACTCCAATTATAAAATTGATTTTATTATTATATATAAAAGGAAAAAAAAAaGAACCG
GAATTTTTGAAGAAAAAGATTCAAATTTAGCTTGTTTCCATAAATAAAGTTGGATGAAAT
TGAAGTTTTGAGTAACTTTATTTGTCCTTTATGTTTTACCATACTTCTTTGTTTATTTTT
TTCTAAAATAAAACAAAATTACCAAAAGAAAAAGAAATCACTTTAAATAAACAAAATTAA
ATGTTCAAATCAGCCTTATTATAAATTAAATTAAGAGTAAAGAATAAAAAACATATCTTT
AGGTATCTCAATTTTTTGAGCTTCATACTTGAACTATCAGATGTGTTAGTTTCTTATATG
GACTATCACCAAATGTATATCGAAACACACCTCAACTATCAATTGTTCTCTTTTCTTACT
TGAACGATTGTGATATTTTAGATATGAAAAAAGAACAATTGATATTTGAGGTATGTTACG
ATAAACATTTCATGGTGGTTCAGGTTAGAAATTCTTGCCTACCTAATACTTCAGATATGA
AACTCGAAAAGCcGAGATACTTTAAATGTATATGTTTTTTtATTTTTtATCATGAACTCA
AAAAATAATCTTAAGCTTTACTCTATATAATAACGATATATACGTAAGCTTAACACCTTG
CACAAACATATATACTATCTCTATATATAGCACCATCTCTTAGCTCTTTCTCTATCTACT
CACACCTCAAACTTTTTTCTCTTTTTTCACATTATACAATTTTCTTGGCTGTCTTAAATT
ATATTTAAAGAAAAATATATTTAAGATATAGCCAAGAAAATGGACTTGAATATTTATTTT
GATCATGGAATTACTAGCCAAATTGGATTGTTTTGGCAACAAGTGAGAGCACCATTACTT
GTGCCATTTCTTAAAATTACGGTTATTTTATGTTTGGCAATGTCTTTGATGTTATTTGTT
GAGAAAGTTTATATGGGAATTGTCATAGTATTTATCAAGATTTTAAGGCAAAAACCAGAA
AAGAAGTACAAATGGGAGCCAATAAAAGATGATTTGGAGCTAGCAAATTCTTCTTATCCT
ATGGTATTAATTCAAATACCAATGTATAATGAAAGAGAGGTAATACAAATTTTCAATTTG
CTTATCGAGATTCAAATTATATGAACTTCTTCGACCAACATTTTAAAATTTATGTATTAT
GAAGATTCGACGTGAATTGACAAGTTTTACATTGGTTGTCAGCCTATCACAACTCTCTTC
CTTTCCTCAACTTATTTGAGATTGAGGCGTAATATAGTTGTTATTGTTGACCTATATTTT
AAAATATATATTTTTTCATCATATTGACATAAGAAGAATTGGAACTTATAGAACTTTTCG
TACGATTTGCCTTACTTATCGACTCACTAATATCAATTATCATGAACGTGTTACATATAG
ACATTACTTCATGTTTTATATGATCTGATAGTGTAAAAATTCATTTAGCTATCGAAGTTA
AAATCTTCTTGAAAATTGTTCATTTGCAGGTATATCAATTGTCTATTGGAGCTGCTTGTA
ATCTTTCATGGCCAGCTGATAGAATTTTAATTCAAGTTCTTGATGATTCAACTGATCCTA
TCATTAAGGTCCAATTAATACCTTAATTTTCCATAATTTGTAGGAAGAAAAAaTATATTT
TTTCTAATATTATTTGAAATGTTTTGTAATTCTAAAGAGGAAGTATCCTAAAATTTGTAT
GATGAACATAAGTTAATTAGTAGCATCATAATTCATAAACATGGTAAATGTTATGTTGCT
CGGAATATATTATCGTACTTGTTTCTGATCCTCCAACAATGCTAAGATGGAGGATTCAAC
ACCTAAACAACAATATTTTTAAAGAGTCTGAGCGCTCTCTCTCTCTATATATACTTTGTA
AATGACCTACTATCACATTTTAAGCTACATTGATTGTATCGATATATATAACCTAACGAT
TAACTTATACACACCGATTGTATAAAAAATACTTATTTTTACTTGTTGTAGCACGTAATT
ATCTTTTTGATGACGAGATAGAGTGTAATAGCTTAAATTGTTTTTTTtATAGGGAATGGT
GGAACAAGAGTGCAAGAGATGGGCAAGTAAAGGAGTGAACATCAAATATGAAATAAGAGA
CAATAGAAAAGGGTACAAAGCTGGGGCATTGAAGGAAGGAATGAAGCATAATTATGTGAA
AATGTGTGATTTTGTAGCCATATTTGATGCTGATTTTCAACCTGAATTTGATTTCTTGTT
GAGAACTGTCCCTTTTCTTGTACACAACCCCGAAATCGGACTCGTTCAAGCTCGTTGGAA
ATTTGGTAAATGCCTTTTTCCTTGACTCGTATTAGGGTAGTAGGTTAGCAGGTAGTAGAC
TGTTGTCTGTCTAGCTAATCCCTTTAGTCATAGTATTACTCTTGTAGTATCTTGGTTATT
TTCGATCTGTTGTTTCTTGTACTTTAATTATTGTATTATTTTGTTTGTAGTTATTGTTCA
ACATGCTTTGTTGTTATTGCTTTGATTTGTTTTTTCCTTGAGCCGAACGACTATGAGAAA
CAACCTCTCTACTTCTGAGGTAGGGGTAAGGCTTGCGTACACTCTATCCTTTCCAGATGA
CTCTGTTGTTACATTTTTCTTAACACATCGTCTCATAACGTGCTTTTGTGTGTGACGTTG
AGATTTGAACTCTAACGATTGTGTTGAATTGTGTGACCATTTTGTAATTACCACTTGAGT
TTCATATGAAAATTATGGTAGATGTTGACCAAAAAAATAATTGTTGTAAATTGTTATTAA
TTGTAGTGAATTCTGATGAATGCTTGTTAACAAGAATGCAAGAAATGTCACTTGATTACC
ATTTCAAAGTGGAGCAAGAAGTTGGATCATCAAATCATGCATTTTTTGGCTTCAATGGTA
AGGCTATATATGTACAACACAAAAGTTCAGTTACTTTAACGTGATGGTCAAAATAGTCAA
CTATTGACTTTACTGTTATAGTGAATAAAATTCAGTATGTTATAAATCATCACGAGTTTG
TTCAATTTGAAAGGAACTGCTGGAGTGTGGAGAATTTCAGCTCTTAATGAAGCTGGAGGA
TGGAAAGATAGAACAACAGTGGAAGACATGGATCTCGCCGTTCGAGCCGGTCTCAAAGGC
TGGAAATTTGTCTACGTTGGTGACTTAAAGGTACGTTCAGTACGAGTTCTGTAAGTTCAA
CTAAATATATTGCTTTTTGCTCGAATCATATGCATATATATGCATAAATAGGGGAATATG
GGATCCCTAGTCTCATTTTATGGCATGGACGTCTTTAATTGAATAGAGATGTCTTGGTAG
TGTAGCTCGGCCCAAGCAGTGCGTAAAAGTCATAAATTAGTGGAATCACATTCGTTTCTA
GACGTACTGACTCTAGATTTTGAAGTCGCGTATGAAGTAAACCATGTGTATAAAAAAAGT
TAAAATCTGCAGAAATAGCCAGTGGAACTATGTCAGAAATCATTTTCTTTAGAAGTAACT
TCAACAAACACTCTGAAAAAAACAAATGATTGGAAGTTAAATTTAATGTTAAAGAATAGG
ATGAAAAGGGTCCCATAATCTTACATTATCTAAGTAAAATAAAATAAAATATATGATGTT
AGTGTTTAGTTTTTCTAATCATATACGTATATTAAACTCGTTATAGATTATTACACATAT
TATATATCACCGGCTAATTTGTTATGTTTCACCTAATAATAATTATGTCTCAATCTTAAG
TAAGTTAAGGGTCAATTTTATGAATAATTACTATCCATATTGCTCTATTTATGCGTTTGT
TTTTtCTTTTTGAAAAAAAATTCAATTAGGTGAAAAATGAATTGCCAAGTACTTTCAAGG
CCTATCGTTATCAACAGCATAGATGGTCTTGTGGACCTGCTAATCTTTTCAAGAAAATGG
TTGGGGAAATTGCTTCAAATAAGGTGAGTTATAAGCCATATACCCCTTTTTATTTAGTAC
GGATTTAACTTATATTAATACACTAGTAGTATAATAATTTTACACTTAAATACTACACTA
TATTATATTGTTAGTGAAATGAAACCTTGAAGCAACGATAAAGTCCCTAAAGCCTGTAAA
TGTCCTTATATAACATTTTTTGTAAAGACTAAAACTATTTAACTTATATACACTAGCAGT
ATAATATGTATTTTTAGCGGTAATTAACATTCTTTGTAAATGTCCCTAAAGCCTGTAGCG
ACATTGGATCAAATAACAATTAATTAATGCTGGTAAAGACTTTAGCACTCTTTATTTATA
TGTATATCTATTGGCGCTAAAAACTGTTTTTGTTATAGTGTACACTATTTTTTCATGTAG
TGTTATATATCTTTTACGTGACCTGATAGTATGATAATATTtTTTTTTTtAACTTTGATA
TTTGCAGAAAGTCTCAATATGGAAGAAGTTTTATTTGATCTACAGCTTCTTCTTTGTGAG
AAAAATCATTGCACATATTGTTACATTTATATTTTATTGTGTTATTATGCCTACCACTGT
TTTGATCCCTGAAGTTCAAGTTCCTATATGGGGTGCTGTGTATATTCCTTCAACAATTAC
CCTCCTCAATGCTGTAGGGACTCCAAGGTAAATAAAATAAACAATTGGTCTCGTGATCCG
AGCCCATGACACGTATTGTTTGTTGTATGGTCCAATAGACCTCACAGATTTAATTTGTCA
CTTGGGCTTGATGTCTTAATAATTTCCAATTTTATTCTTTTCTTGATTCTTGTTTTGTTC
GTTTTGATGTGTAGATCATTCTATTTATTGATTTTCTGGATCTTGTTTGAGAATGTAATG
TCCCTTCATCGAACGAGGGCAACGTTCATCGGACTATTTGAGGTAGGGAAGGTCAATGAA
TGGGTCGTGACGGAGAAATTGGGAGATGGAATCAAGGCAAAAACGAGCATGAAAGTATCC
AAGAAGTCTCGTTTTCGTATTGGAGAGTGGTACAACAAGGTACATTTCGCAGAGGTTTTC
GTAGGGTTGTACCTTATGCTTTGTGGATGGTACGACTACTCGTTCGGAAAGAATAGATTC
TACATATACTTATTCTTGCAAGGCATGGCCTTTCTTGTAGCTGGATTTGGCTACATTGGA
GTGTTTGTTCCAAATTCTTGAAAGTACTACAACAGTTACGGCTCAGTTACAAACAAGTTG
AGCGTTCGAGTAATCTTTATTTGAAATTCATTTATAATGTGAATAAGCAGCTAAGATATA
AGTATGCTGCCTTTCACTATTGTAGTTATTTATTTAATGTAATGGTTAAAATATTTGTAT
TTTTGTAGTACTATACTGGAAAAAATGTTTTGGTTGTTCTATATGAAATGGTAATTTGTG
CACCGAGTATTATTGGGCCTATTGGGCATAATTGGGCTTATAGAAGACATCGTAAACGTA
AGAGTTTATATTTTGTGCACCAACAATTTGAATCAATGAAGTATGAGAAAACATTTCCTT
TACGTGACGATAAATGGTACATGAATTAGGGAGGACACCATGTGAATGTAAGAGCAAAAG
GTAAATTCAATGATTAAAAGTCAATATGTTCAGAATGAGCGTGATATGTGTAATGTAATA
TATATACACTCTCACACACACACTTTAGTTTTTTtAATGTGCGTATATACGAATAACTCA
AGGCTTCGAGTTGACACTAGTGATTTCAATTGAATTCACAAAATCCGTCTAAAAAGGTTA
TGAAGAAATAGAGACATGAATGGAGGAGCTAAATAATTAAAGTTGGCAGGTTCAGAACGA
GCGTGATCATAATGTATGATTATATACAAATAGTTCAAGTTGAATTTAGTATTGGGTTCG
GTTGAATCCGCAAAATATAAAAAAAGGCATCGAGTGGACTCTAGTATTGAGTTCGGTTGA
ATCCGAAAAAGAGAAGCGACCACAGTGGGAGTCGAACCCACGACCTTTTGATCCGAAGTC
AAACGCGCTAATCCACTGCGCTATGCGGTCTTGTTGATACAAAGTTTTGCAAATTAAAAT
CACATTATTAAAATGACCTCAAGTTCAACAAAATTTTAAAATAAGTAAAAATAAATTATA
TAATTAACTCTGAGAGTTTCTTTTTATAGGATCAGACAATATTTAATCATTTTGACCTCG
ACGAGCAATTTACTATACAATATTAATCATTCACAAAAACTTATACTTTATTACATCGTG
TATATATGATTATTCATTCTAAATTTTGTTTTAGTAATATTAATATCACTTTACAAAATC
ATGAAATACATAACTCAATATATACGTGTAATGTATGTGCTTGTCGGAAAAAAAATTAGA
AATAACATGATTAATCAAATACAGTTAACCTTTCTATAATATAAAGTTTTATGATTATAA
TAACCTATTTTTCAATTATTTTCTCATATTATTTTATATTATACATATTTTTTATATGAA
TATTTTGTTATAGCAGTCAAAATATATCCAGACAAATGATTTCGTCATACAAAGATTTGA
CTATAGCCATGTTTCAAGGATATTCATTGTGCTTTTAACTACCATCACAAAAACATCCAA
ACCATCTTAGACAATTAAGTTAGTTTTTTGTTAACATATTGTCCCAACCATCCATCAATA
TAATTTTTTTtAAAAaTAGCCATATTCCAAGATTGGGAAAAATAATATTTAATTAAAGGT
AAGGACAAAATGGATAGAGTTGAATTTTGTTTTAATTTTTGGTGTGTGTGCCATATTAAA
TCCACCACTTTGCCATCTTATGTTCACTGAACTTGAAGATGCTGACACTGACACAAAATT
ATGACACATATTTTATCCTTCTTTTTGTTTTTTACTTATTGTATACATTATCATTTAACG
TGAAAATTCGTTTACATTATCGATCTCAAGTTTAATAAAGCAAGAGAATTGTTGAAGGCT
AATTGAAAATAATTCCTCTGTCTTGTAAAAATAGGAATAAGACTGTGAATATCTTACTAA
TCTCTATACTATATTTGTTATTGTTGTTGGACTAGTATATTATTATTTAACTACGTCTGT
AAGAGCTCGTTTACAATATTGATTTTAAACTCAGATAAAGAAAGAGGTTTGTCAAGAGTT
CGTCAGAAATAATCTTTCGATTATGTAAAGATAGAAATAAGATTGTGAACATCTTACTGA
TCTCTATATCTTATTTATAAAATTACACTCTATTTGTTATTATTGTTGGAGTAGTATTAA
TTTGAATGATAGTAGTTTCAAACTTTTGAGATTTCTACAACATCAAAAAGGGAATAAACC
AAAATAATTGTTTTTGTCAATTATGTAACATAGCACTAGTTGAAATTCCCTCAAAAAAAT
TTGAAGATATGTATAAAAGTTCACTTGACTATATAAAAGGATTTACTAAAATGGAAATTT
TAGTTCCTCATAACCGTTTTAGAATAATTTGAGCCTACCTCACGTATCTCTATTCTCATA
TCTAGAATTTAAAATTTCTAATTATAAAAAGTAAAAAAaTCTTATTCATCTCTAGTCTAT
ATTGTACGCATTCGATGATGCTATCTTCACACATTACGTAAGATAAAAAGTACCTATACG
ATCATGTCTAAACACTCGATACAAATAAATATTTCGGTTTCAGACAGTCCACCGCATGTG
ATGTGAGTAGAGTTGTGCCTTTCTGGAGTTTGAAGATACAACTAACTTCACATGCTATAT
TAATTTCCCCCCACCCCcACCTTTTATGTATTTTTTTTTGTTTAACAGTCAACAATTGTG
ACCTCCTTATATTTATTGCTCTCAAACTCCCATTTCTTGTTTTAATTATATAGTATAGAT
TTCTTTTTTTTTCTTCATTCATTACTCTAATAAATATATATTTCCTTATCAAAATACTTA
AACTAAGTAAAGCAATCGTATTTAGATTTAATTTTACTCTAAAACAAATAACTTTTGAAA
TTTTCGGTTGAGATCTCAAAGTCTTTAAGAAGATTGTTTGACTACTCGTCGATGGATCTT
GCTCATGTGTTGTAAGACTAGTATCTCGATTGTAGGGGCAAAGTTAGAGGCACAAGTTGT
GAGGGGTTTCATTCTAATTTCTTTAATCGAAAATTATATTATATGTAAGATCAAGTTATT
TTTCTCGATTTTTCAAATCGACTTGAAGTTTTAGCTAGGAATGAAATCTCTTTTTCTTGG
ATATACTCAAAACAGAAAAAATTCTGACTCTGTCACTATTATAGTCCTACCTACTTATTA
ACTATTGATAAATGAAAAAGTACAACAAATAATTGTATTATTAATTTATGTTCAATAATG
AAAATAATAGAGTAATAGAGTGAACACCAATTAATAGTCTACTAAAAGTTAATTTGGTTT
TTAATGATAGTTTCCCCAATAAAATTAGCAAGATATAGGCTGAGTTGCAATTTACAAGTT
ACAACAATAAAATTGGCTATTATTAAATGAAAAAATCATGATTTGGACATTTGTTAGGCA
AAGGACAGACAAATATGACAGCAACAAAATGAGTTACTCATGTAAAAACATAGGAGTATC
ATTTTTATAATACTGAAAAAAAATTACTACTTTTTAAATTTCGTAATAAAAAAGAGTCAA
AAATACTTTTAACTTATGAAAATCGATCACAAATATCCTTCTTTTAATTTAAGATGAGAA
ATTATATTCATCCCGCCACAATTTTAATGTGTTAACTTTCACCTTCCTATTTATGATAAA
AAGTTACTCCTCCGTTTCATTTTACTTGTTACTCTTTTAATCTTAACATATTAATCAAAG
CTCCATATCGTTTGACTATCAAAGAAAAGTTATGACAAGTAAAATAAAATGAAATCAATA
TATCAGATATATTAAGTCAAATATGAACCGATAAAAATGAACGGAGAATTAAAAAATTTT
GCACAAAAAGCCAAGAATGTAACATAAATGTTTGTAAAAGTCAACACTTCATACTTTTTA
CATTGTTTAGTGTCATGTCTTAATTAATATTTTCTGTCCAAATTTAGTGAGTATTAGGAG
GTAGTTGTAAAGATATAACTTAACTCCCAACTCCACCGTTTTTTCCATCCCATCTTTTTC
ATCCATTTGTAACATTGAAATAAGTCGTATAAATAATTAATTTTATAATAATTTTTTAAA
TAATATTAATGTATATTATCaTTAAAAAAAaTATGTATCCTTTTCTATTTTCGATTTTCT
CATTCAATGTCTCATCGATCTGCTTTAAGTTTTGATATATTGAACCTGATTCATGCGGCG
TCCTATTCATTAAAGGAAGAGTCAGTGTTTTCAAAAATGTTTTGGGGCGAGTTTTTCGGC
GATTTTCGGGGCGGGCGTACCAAAAACGCTTCTGGTGTAAATTAAAGACGTAAATTCATA
AGTCGTAAGTTTTAAAATTtGAGGCATAAGTCTTCAGCATAAAAATATAAGTGATGGGTG
TAAAAACGTAGACATGAGCGTTTTTtATTTATTGTTTTAACTTTTTTTGCTTTAAGTCAT
ATTTTTTATTATTGATGTAATGATATTTCTCAAATAGTAATTATAATACTCTTTTTTCTT
CATTATTGATTATTAATACTTATCTCAAATAAAAATCATAATATAATTTTTTATATATTA
TAGGTTATTTATAAAAAaTTATTTGTAAATCATTTAAAGGTTTACTTTTGCTTATTTTAT
TAGTAATAAAACTATAAAATTGAATATACATGAGACTACGCCCCGTAGATCCATAGGACT
TACGCCTCGTGTCTCGAAATTTACGCCTTACCTCGTACTGTATAAAATGCCTCGCCTCAC
GCCCCGCCTTTTAAAACACTGAGAAGAATCACGCGCTCCTTATATATACAAATTAAAGGT
CTATTTTTATTTTCACTAACTTAGACTCGATACGTCTAAGTAAAAATGGAGAAATTCAAT
TCATCTTAGGCGATTATTAATGATATGTAATAATCTTGACTTGCATTAATTAACACCCAC
AGTTTTCTCTTCTTTTTGAAAAGGTTCCTTATTAATTATTTCCCCATTTCCCCACCTATA
ATTTCAAGCTATCAACCTCTTTTTATACTCAAAATTTTCTTATTTTTATTTCAAACACAT
ACTAAAGAATATTGAGAAAAAATAGCACTATTTTCTTCTAATTTTTCAAATGGATTTTTT
CTCAACATCTTCACTTTCCCCTTATTATCATCTCATTTTCACTATTTTAGCCTTTGTTAT
TTCTAGCTTAATTTACTTGTTAACCAAAAAAAaCAAATCAAAAAAACTAAGGTTACCTCC
CGGCCCACCGGGATGGCCGGTAGTCGGTAACCTTTTACAAGTCGCACGATCTGGAAAACC
GTTTTTCCAGATCATGCGCGAACTTCGTCAGAAGTACGGTCCTATTTTTACCCTAAGAAT
GGGTACTAGGACCATGATCATTATAAGCAACGCGGACTTAGTCCACGAAGCATTGGTCCA
AAAAGGTCAGGTTTTCGCGAGTAGACCTCGCGAAAATCCAACCAGGACCGTGTTTAGTTG
TGACAAGTTTACGGTCAATGCGGCCGTATACGGGCCGGTTTGGAGGTCACTACGGAAAAA
TATGGTACAAAACGGTCTTAGTTCAATAAAGCTAAAGGAGTTTCGGGCCGTACGAAAAAG
CGCTATGGATAAGATGATAGAGAAAATTCGGGCCGAGGCTGATGCAAATGACGGCGTAGT
TTGGGTGTTGAAAAACTCCCGATTTGCCGTCTTCTGCATCCTACTCGCAATGTGTTTTGG
GGTCGAGATGGACGAAAAAACTATTGAAATGATCGATCAAATGATGAAAAGTGTTTTGAT
TGCGCTTGATCCAAGACTGGATGATTATTTACCAATTTTAAGCCCCTTTTTCTCTAAACA
AAGAAAACGGGCCATGGATGTTAGAAAACAACAAATTGAAACAATTGTGCCATTTATTGA
AAAACGTAAGAAGATTCTAGAAAGTCCAGAAATTGATGAAACTGCAGCTTCATTTTCATA
CCTTGACACACTTTTTGATCTCAAAATTGAAGGTACGTTATCGTTTCAGTTATCATATTA
TTTGTTAATGCTACTTATCGTATTCGTTTTGCATGTTTGATTTTTGTTATGAGAATCGAG
TGTCTCTTGAAAACAGCTAGCCGCACTACCTTCATAAGGTAGGACTTATGAGTAATTAAG
ACCTCCTACATATCATCTTCTTCGGATCCCAATCTTATGTGATTAAATTGATTATGTTAT
TGTTATTGTAGTTTTTTCTTTTCTTTTTAATTAGTTTATCTTAGAAAATTACTTATTTAA
ATTTTTtAATTTTTCTTTAATAAAATAATCTTATTGTAAAAATGTGATAGGATCGTAAGT
ATTATATGTGGGAAAAAATACTTTCTTAAATTTCGTGAAATGAGTTGAGATTCTACTATT
AAAAGTTTTGTTTATTTAGAATAACTTTCTTTCAACTATAAATTCAAGCCTTCTTATGAG
AAGTGATAAGGTGTCATGCATGTGTTCGATAAAAAAATTGACTTGAACTAATTTATATAC
AATTTAATTTTGATATATATATAAATCATAAATTTAAAATTCAGTAATTTATAATGGTTA
GAATTCAAAACTTATATTTTTAAGAAAAGTCATTTTCACATATCAAAATTTGTGTTCTAA
TTATCTTTAATTCTGTTATTCTATTTAAAAAAAAaTTAAAACAGGTAGAAATTCAGCGCC
GACGAAGCCAGAACTAGTCACATTATGTTCAGAGTTTCTTAACGGAGGGACAGACACAAC
GGCAACAGCAATAGAGTGGGCCATAGGGAGAATTATTGAAAATCCAAGTATACAATCGCG
ATTATACGAAGAAATAAAAAATACTGTTGGAGAAAATAAAGTCGATGAAAAAGACATAGA
AAAAATGCCATATTTAAATGCGGTAATAAAAGAATTATTACGTAAGCATCCACCTACGTA
CATGTCATTGACCCATGCAGTAACGGAGCCAGCTAAATTGGGCGGGTATGATATACCCAC
GGATGTAAATGTGGAAATTTTCTTACCCGGGATTTCGGATGACCCAAATTTATGGTCCGA
ACCCGAGAAGTTTGACCCGGATAGGTTTTTTTTGGGTAAGGAGGACGCCGATATGACGGG
TATATCGGGTGTGAAAATGATACCATTTGGTATGGGTCGGAGGATTTGCCCCGGTTTGAA
TATGGCAACAGTCCATGTGAGTTTAATGTTGGCCCGATTAATTCAAGAATTCGAATGGTC
CGACCCGGAAAATACCCGAGTGGATTTTACTGAAAAATTGGAATTTACTGTGGTGATGAA
AAATACTCTAAGAGCTAAAATTAAACCAAGAATGTAATAATTAATTTAATATATTTAGTT
ATTTATTTTTGTTGAATTTTTTTGTTTGAGGGAGGGGTGGGGTTTGAATTTTGTATCTTA
TTTATGACCTTTTTAGATCTTGTTGTTGTCTAATTTTATGAATATTATTATTATTATTGC
TATTATTGTTATTATAGTACTAATAATAAATTGAGAGGAATTAAATTAAGGCAAAAAGTC
TTTTTTTTTTAATTCCTTTTTtCCCTCTATTTGGTTTCTTGTTAGTTGTTAGTAATAATT
AAGACAACAATAAAGTTTCATAATGCCATGCCCAAAAAGTTAAATGCAAGAGGGCCCTTC
TAACAAAAGAGAAAAAAAAaTACTATTAATTGTGTGGTTTATCCTTTAAATGAACTGATT
TTTTAATTTTTATCGTTAGTAATTGAATTTGTACTTGTAGGAAATAGAACTGATTTTTAA
TTTTTATCATTAGTAATTGAATTTGTACTTAGTAGGACACAATTTTTTCAAAGGCGTGAA
ATATAACTGATGGGATATTATGATATGAAAATATAAATTAATGTCTCGTGAAAAATATTA
TTATATTAAAGGACAAATTTAAAAaCTAGCCGAAAAAAGTGTTTTCACTTTCCTCTTGCA
AACGATCGTCGGTCATAAATGGGAATAATCATATGCTATTATTGTTGCCATAAATTAAAT
AGTCTATACGTACTAGCATCAATATTGTGGCTATTTACTGCAATGTCTAGTCTTCATCCA
AGCAAACACATCAATATGAATAAAAGGCAAGGCATATACATATCAATATCAAGTGAAATA
ATGGTTGTTATACCCAAAATGACGGAGACAAAATTTTCACCAAGAAAGTTTATCATCTAT
CTACTATATAAACGCAAACAAAGATTTTGACCTTCTATATACAGTGTGATTATCCAACGA
AGGGGGTTCAGAACTTTCGTCCCTCTAGCTCCGCCCCTATATACAAGACTCCTACCACCT
AAACTGAACTTATATATTTACAAAAAGAGAGAAAAAAAAaTGTttGCCTTGAATGGGAAA
AAGTCCGTCCAGGTTGTCTAGTGCACTAAGCTCCCGCTATTTGCAAGGTTCGGAGAAGTA
CCGGACTGAGTCTATTGCACATAGATATCACCTTGCAAAATCTGGATACTACGATGAAAG
TTAACACAACATTGTAAATACCTTTCGTCTGTCAATTTCGCCATTTGTACTCTTGTGGCC
TAAAGGCTTATGCATTTGATGCACTTGCTGTAGTGGGGTTCGTTCTCTGGTTGTCGTGTG
ATCTTGAAGAAAGCCTCTGCCCAGATGACGAGCATTGGTTCGAATTAACATTCAGGGTGT
CCATCGTGTATTGAGATCGGACAGCTGAACTAAACAAGGGCTGCAAGAAGCACTTTTTGT
CAGCAGTCTCGCGTAAGGAAATCCGACAAACAGGGCATGTAGAGTGCTGCTGAAACCATA
TGTCGATGCATGTGGCATGGAAGTAATGTCCACATAATGGCAAAATACGTAACGTATCTT
CCTCCCGATACTCAGCAAGGCAAATCGTGCATCTATGTCAATGAAGTACACAGGGAAGTC
AGAAGGTGATTGATTGAAAAATTCCATAAGTACACTAGAGGAGACACTTAAAACACGACG
AACAAAACAGTATAAGCAACATATGTCCATTTCAAAACAAACTCATTCACGGTATCCGTT
TGAATCCTATCATACAGTTGGATCAAGAAAATACATGTTACTTCCACATCTATTCAACTG
TTGAATAATGTAATATCAATTAGTAATTAACTACACTTCAATTTTGAACGAGTAACCAAA
GATGCTACAAAGAGATTACGTTTTCCATGGCTCGAGTTTTAAAGAGATCCTTTTACTTGG
TATATAGTAATTTTCTCTCATAAAGAGACCAAAAGGGTAACTAAAGATGCTACAAAGGTT
TTATGATGATTTACACCTCCAGGAACAACATGTTTCAAGCTTTATGTACACCAGTAGCAG
TACCTAATCTCCATCAAACTACTGATCTCCTCGTCTGGCTCACTACATATTCCGAATTGA
CCTATACAACACCAAATCTTTGAGTGACCACAAAAACTTTCAGCATCCTTAACGATATGG
ATGATGACCAAATTCCACTAGAACATATTTGCATGACCTCAATTAGAGAATTCTATGGCC
AAAATAAACTAGAAAGTAACACATACTGCCTCTAGTAATCTCCAGTCCCTTTCTTTGACA
TATTGTTGAAAACAGAAGAACATGCTTAGTGAATACTAGTCGGAAAGTCACAAGTTGATG
TTTTCCTACCGTTATGAGGTTTACAGTATAAAGTGCAGTATGCAACCAATAGTACTTTTC
ATAGATAGGACATGGGAGGATCGATGATATATAATAGCCTCAATCTCACACTTACTATCT
AATACAAGATTTTTTTTAGTCCAACATTATTTTCTACCAAAATTGATTCATCTTTGACTT
ATCCGAAGAAACTCCAATCAAACATATGACCTGCAAGAGTCAGCTCATTCCCGTGTCTTT
CCTAATTTGTAAATAGTCGATTATTTCATCCTTTTCAAGTTTCTTTGAATAATTGAAATt
CGTTACTGTGATTCTCATCGATCTAGACAGTCTGATTTTCTCATTATCTTCAGTATTTCT
CCCTTTCTGAAAAGAGCAGGAGAGCTGGATGCATCAAATAAGAACATAGAGGAAATGAAG
GAAATTCAGATGGCTCGACAAAAGGTAAATGAATGAACAGCTTCCTTTGCTGAAAATGTA
GATCTTCGTGAGCTAAAAGGGCACCATCCAAAGCTAAAGGGTCTATGATAAATGATGAAA
GAATGTTCCTATCCTTCAATCGAAAGTGGAAGATGCATCTGCAGTGGCATATCTAACAAG
GGAAATGCAAATGAAAATTGGCTTGAAAATTTCTAAGCTGAGCGGCCTCCCACTGGTTCT
TCCTGATGAATGTATCGGCATCACCTTCAAACCTGTCCATCTAAAGTGTATAGCAGTTTT
TTGCATTCCTACCTTATCTATATTTACTTTTCAAGTTAGAAGGTAGCATCTAATTGATCC
TAATTTTCTCCTGATTCGGCACATCCACTTGTAGGCTTACTACTGTTTCTAATATAAATG
GAGGAATACGGCACAGGCTAAAGCAAAAGGAAGAGATTTAAGTAACTATAACTGAAATTT
GAAATCTTAGGATAAGTCACCTAATCAAAAGAGTCTCTTTTTTCTTGACCTTCGCTCCAC
CTGGTTTTCCCTTGGTGTCATTCCAAACAATTCACACAATCCATTATATTCAGAAATCAG
AACTGACCCTTGACAAGATTTCACCAAAAGAAGTTCACTGTGAAAACTTAAGAGCCTGGG
GAAGTACCATAATTCCGTGGCCACTACTCCTAGTGGTTCAACAGAGTATGAACTACAGAT
GAGAAGTTAAAATTAGGGGCAAAACTACAACTATCACCAATTGCCATATTAGAAAAGATG
TTGGAATCATCTCCATATTATCAGTCCATTATGCTCCTCACCCACCCCAAAAACGGCTAG
GAGTTGCAGGTAATATCTAATTCGACTTTCTTCTTATTACAAAAGCCAACAACACTGTAA
TAACAATTCAGTGCAGTTTGGTGGCCTCTCCGACAAAACTTATTGAGGCACTTGAAGCTT
GCCTGCAACTATCTGTTCAAAACCATACACTAAACTAAGACAATCTACACATGGATGTCA
ACACTCTCGTCTAAACCATGTTGCACTGAGCAGATAGTTTTTTCTTCATTTCTAATGTTT
TATACCATGATTCAGATGAAAAAAGAATTTTCAAGATCTCAAACAAAGACGATTATCATG
TAATAAAGTCAGGTAGCAGATGTTCACTATGTTCCTGATCCACTCATCAGTCCTCTGCAA
TGTTATTGAATTAAAATTTCCAATATTTTCTAACCGTCATATTAAGATTTGACTCGCATG
GACTTCACAAGTTATCAATGCTAACATTATCCAAAAACATATTCATAGTCCTACTATAAG
GATCAATTTTTTGATCCTTTTTCATCAAAAATAAATTTGCTTTCCGGAATTAGTACATTT
CATGAAGAAGTCAAAAACAACCAACTAGAAACAAGTACCGCTTATGTAAGATAGTTCAAT
ATATGAGTTGGGAGAAATGATTCAACTCACTGAGTATCTTCTGCAAATGAAAAAAATGCA
TCACTGTACTTCTTCGTAGGGAAGTTGGCAACAGCAAGAGGCTCCAGACCATGTAAACCA
CGTTCCAACTGTACGAGGTAAACAAGAACTATTGTTTAAGGGAAGCGGGACAAGTGATTC
ACAAGAAAAAAAAAGCATTCTGCTCCAGAGTTGAAAAACAATATTCTTGAGTTATTGGCT
ACACAGACCAACCACCAATATAAAGACAGAGATCTACTACTAAAGCAGAACACAAACAGA
AAGGGAACTCAATTATTTTTTtGATAACCATGGTGTCCGAGCCAGGTTTTGCACACCTCG
ACTAGTTCCATGGGATACGTATCACCTTCCATCAACAACAGGTACCAAGTAACTCTGTCC
ACCAAGACTAGGACAGATGAAAAGAAATAACCTAGTGTTTTTTGTCTCTGCTAGAATTTG
AACTGAGACCTCATGGAACTCAACCCACTTCATCGACCACTATGCCACAACCTTGGGTGC
ATAGACTATATAGTAAGCAATTAAACTAGTACAAGGTTAATATAGTTACATATGGGGTAA
ATGTTATGAAGTGAGGGGAATAGGACCTACAAGCACAACTTGAAGTTTGAAAGATTTCAA
ATCAAAGAATATGATAAGCCATAAAAAGCATCCTAAAAGTCCACAAACCTAACAAACTAA
GCATCACAGACCTACAAGATTAGGTACCAGCTAGACTACTGAGCCAAACAAAAACTATAA
TCATGATTAGATAGTAGCTACCCCAGGTCAAACTTTATTTTGTCCCAACATAAAAGTAGA
AAACTTAGAGCAACATGGAAAACTAAGGAAAGAACATCTCATAGCTACAAAACTCGGTGT
GAGCCTAGGGGCGGAACTAGGGGACGTAAGGGGTTCATCCTAACTCTCTTCACTGGAAAA
TTATCTTACATATACAAGGTCAATTTTTTTtCCTTTTTGAACCTTGCTGCTCCAACCCTA
TGCAATATAGGTTCAACTAAACCAGTATTTTCGACACGAAACATATCCATATGTGACAAA
TCCCTAAAATTTCAAGAATATTGAATTCAAGAACTTACAATGCTAAGATCAGATCTAGAA
GTATATGCAGAAGACCTCCTCCTTGTCAAGTACTGAATTCTTGCACAAATTAACCTTGTA
CACACAAATACTATGAATATAATGCTCACTGTAAACCCAATCACTGTCATCACCAAATTT
ACAGCTGAAGATGTCATCTTTTTTTCCCAATTTTTTTCCAAGATTGCAACTTTACCTTCC
AATCAACAACCCAATAATCAAATTTCCAAGAAAATTCCAAATCTTGTACTGTTACTACCA
TTCAAACAGATTTTACAATACCCAACTTGTAAAATCACAAGAAAAATCAAAATCCCACAC
CCCCTTTTGTCACTCAGAAGAAAAaAAAAaTACCTCTTGTAATATTTTTTCAATTTTCCA
AAAAATTGACCTTCCCCACACTGAATAACTTACTTTAAAAGGCACCCAAATTGTTTATTA
TACAGAATATGCAAATTTTCTTGTCAAAGGTACCATCTTTACCAGATAGTGACTCTGTCT
CCATGTCTCTCTCCCCTTATGTGCCTGCATGAATATGTCTAATGTGAAGAAGTTGACACA
TTACTTTAGAAGACAATTTGGAGAAGTGCAAATCAGCAAATGTATCATTTTGTTATTTTA
TCTTGAGATTAGTAAAACAATAAACATAACATACCTGGTCTCATAAATGAGATATCAAGA
GATCTTTATCCTAAAGTGATTATTTATCATAAATGGTTGGCGAGTGCGATAATTTAGGAA
AGTGTGATAATTGAAGTAGAAGAAACAATAGATATTAACAGAAATCAACAGATAAGAAAC
TACAAGAGAAATACTACAACTAATAGTATAGAATGATAAACGAGACAACATTCTACTACT
TACTAATCTCGTTCCTCAATCTATGTCATCCATAACTTTCTATTTAAGGTCATGCTCTCA
ATAAGCCAAAACTGTGTTATCTCTTGTCAAATCACCTCTCCACAATACTTCTTCGCGTAC
CTCTACCTCTCCTGAAATCATCCATAGTCAGACTTGCACACTTTCACACGAATGGAGCAT
TTGTGCACTTCTTCACATGTTCAAACGATTTTAGTTTCGCTTTTCATATCTTGTCCTTCC
GCTAAGGTCACTCTTACTTTGAGATTAGTAATTTTGAAATTATTACCTTATATAGAGCGT
GGAAAAAATAACATCATAACTATGATATTATTATATGAATAATCTCAAAAATGCTAATTC
TGAAATAAAAAAATAATAACAAGACACAATTTATTTCAAAATTGTAATTTTTTTtATCCC
ACGAACCAAACAAAATTAACTAAAAGTTTAATTTACATACATTGACGATAATAATGAAAT
TCCACATTCATGTTATATACTAATCAAATAATTGCTATAAAAGTTACTTAGCAATATATT
ACATTATATTATAGAATGTATCTTCATGATTGAAAGTATTCCACTATGATATGTTTGGTT
GAAATAGTGCCAATTGTATCTTTAATGAGCCCCTAAAACCATAATTTTTAGCAACTTATT
GTTGTTTTATTCCAATTATAGACTTGTCTTTTCCACCGATTATTAGATAATTATTTATTC
ACATTCAATGTTTATATGAAATAATTAAATTAGTTATTTATATTGCCTAATCATCAACCT
AATTTTATTTTAAAGATAAAGATTCTATTTCGTGCATACATACTTGTCTTTTTCATAAAT
TTTCAATTAATTAAGTTTCTGTTTAAGACATTAAAGCCACATCTAAGTGAGTCTCTTATT
ATATTACATTAAATCTAATGTATAAAATTAGAGAATCTATAAAAGATTTAAACTTTCCAT
TGTCAAAAGGTCAACAAGATTAGGTGAACCATCATTATTGTAAAAAAAATCAAAAAAAAa
TCTAAGGTTTCTTTTATTAATAAGAAAATATATTATGGAATCACTGATGATAGAGTTTGA
TAATTCAAAATTGACTTGACTTCGCTAAAAAGCCTCATCTCTATCGATTTTAAGTAAGTG
AATAGGTTTTCTTACTTCACTATTCATCATCACATACCTCACCATCATAAAATATTTGAT
AAGAAAACAAGAAAGGAACACAATTAGAGAGGAAATGATCAAAGTTGCTCACATAATCAC
CATATAAATATTTGATAAATAAAAGTCTAATGGGCAAAGTATAAAAAACATCAAGTATCA
TTGGTAAAAATTTATCTGAACTCGATATTTATATTAAATTAATAGATACATGATATGTGT
TTTCAAATAAAATTTTCTCACTTAACTATAATAAAaTGGTATAATTTATTACAATACAAC
AAATCATAGTATCCAAATTTGTTATATTCAAAAAGAGCAAAATCTTTTGATGTAATTGGT
GTTAATTATTAAGATATTAGTATATCAAAAGGACAGGTAAAAGGTTAATTATATGTTGGA
GTAAAAGAAGAATGGGGAAGAATTATCAATATTATGGTAATGATTAAAAATTCAAGAAAA
AAaTTATTTCAATTTGGTGATTTGACATTTGATTTTGGTGTAATATGATTGATAACTTAT
ATTTATGCAATAAAAAAGaTTAAATATAGAATTTAGAACTTATTAAATATGTCAAATTTT
AATAACTTTGATCCCATAATTAAAAATGTTTGATTATGAAACGGTTAAACTTAATAAAGT
TTTATATTATATGGCTATAAGTTAAATGATGGTCCTAAAATAGGCTATTATGTGCACTTT
AGCCCCCTCTAAAACCCTTGTTGGGTCGCTGAAGAACCAAAAAAAAAAaCATTTGTTCTT
CATCAGCTGTGCTTTTCGTCCTTGTAAGTTTTTCTGAGATTTTTCAATTTTTCTTGATTA
TTGCTGTTATGTTCTTGATTTGATTCATGTATGTTTTTATGTGTTTGTGTCTTTTTTTCT
AAATCTATTTTTTGCTTCCTTTTTTGGATTGCTTGTGTTCTTATTGTATGTTCAAATCAA
ATTTTGAGGTACTTTTTTTGTTAATTGAGTCGAGGATTACATCTTCTCGACTTTTGAGGT
AGGGATAAGGTATGCGTATACTTTATACTCCTTAGCCGATGGGAGGGGTAGGTGTCAAGT
GTAAGGTATCCTGTGGAATTGTTCTAGGTCTACGGACACCACAGTAATAAAAAAaTTAAA
ATTATGGTTTCAAGTTTGTTTGTTTTTTTAAATTTCAAATTTGTGCTCTGGTAACTTACT
CGGACTCTCCAAAAATGTTGCAGCACCTGTGTCGAATCCTTCAAAAATGCACTATTTTTG
AAGGGTGCGATACACACCTGATGACATTTTTGAAGAGTCTGAGCAACGTAGGTGCTTTGT
GTCGACCCATTATTCATACTCTCAATCTGCTCTTGTCAGAGTTAGGATTTCTAAACATAC
GAAGAATACAAGGGGTTACATCTCTATACATAAAAAAGGAAAGTACTTTTAACCTTATAT
ATACAATGTAATTCGAAACTCCCTTGGCTTCGCCCATGGGTCTTTGTTCTTGCTCGAACT
TTAGTTTGGCTCAATTTCGCTCCAAGTTCTAATTTTGCAATAGTTTAGAGTAAGGAACAG
TCAAAGAGTAGTCAGAAAACTCTTTAGATCGACCTGATAATGCTTCTCATGTAAAATTTC
AAACAATCTAATTTATGGTCTGTATAGTTCCTGGCTCCTTTTAATGTGTCTTACTATCTC
AAACAATCTAATGCGGCTGACCATCTCCCCTTGACATGCCTGAACCATCTCAGCCTAGTT
GTCCGCCACGGAGGCCACTTCCACCTTGGCCCTGAATCTTGGATAACAATGATAGTTTTG
AAAAAaTGTATTACAAGTTCAAAAACCAGATTTTGACATGTTCAGAAGATGTCGTTTATA
GTATTACTTCTAACAGTTGAAAAGAGGAGTGAAATTAACTTTATAATCGAATAATCTCAG
AATCCAAACATGTTTTACTAATCGAACTACAGGGATACTAGATTACAGATCTTTACTTGT
GGTTTATTTGAGCTTTATATTATATTAGCTAAACATATATATTCCTGATTAGGTCTTGGG
GTTATGGATTAGTGATTCGTTAGTTAGAGTTTATTGAAGTCAATTATCTAGGAGTTATTA
CCTAAGGTTGAGTTATGTTCCAATTGGTTTTCGATGCTAAATTTCCATTTTGAGTGTTTT
TCCTAAAAAATGACCAACATTATGTAGTATGGTAACAAACTTTTATCAGTGTCTTAACCA
CCCTTTCAAGATCTTGTGGAACTAAAGCAAGTTTGTCCGACTCAATGGTGGTCTCTATGT
TCATATCGGCTAATGTCAGGTTCAAATTCAGTTGCTCTACGGATAGACAGTATTCTCAAG
TGAGATACTATCATTTTTGAAGTTTGCAGCTATGGAATTTTGTTCTGCCTGTCTAACACT
TGATTGGATGACATCTTTTTCCATTTTTCTTTTAATATTGTGAATATGGACAGGAAGAGC
ATGAGTGTGGCGTAGGACTTAGAACTGTTATTGAAGTACTGCCTTATGAGTATTTCGAAT
GAGAAAACTAAAATTTCAAATGCGTTTTTtGGTGTAAAGAAAAAAAAAAaCTTGTCCTTC
CcTCTTTTTtATAGAATTTTTtGAATGCTATCTACTATAACTGATCTTTAGTAGGGCTGC
TTTCAACATGTAAATGCAAATTTGTGGGTTGTTGTACCTGCACTTTTGTTTATGTTACAG
TTTTTTCTATCAATCACCAATCTTGTTCCATCTTCTTTCTATGTCACTTGGTGATTGGGA
TTCTTAAAAGTtATTTTTTTtCTCAAaGAAAATTTCACTTCTTTGGCTGATGTCTGAAAC
TAAGGCATATCGACTTGTTGCTGTATCGTTATTGTTGCAACTTATAGTTCATTTTTCTTG
CATTACTTTGATAGATGAGCCTTTTATTCTATAAGCTATTGACCTCAGTGAACCATTGAC
AACATATGCAGATGATCAGTTTTTTGAAGTTTGAGTGACGAACACCATCTTAGTAGTAGT
TCAAGAAGTACGATCAAATTGTTCGCCAGTTCTTATAAATGGGTGGTAACAAACAAAGGC
GATCTAAAACCTATCACCACTCTCATCGAGGACAATCCAGCCGCACCCGTCAACCTGATG
ACTCTTTCAAGGTTGAAGAGTCTTTACCTGGGGAATTTGTAGAAGAAGAGGAACCAACCG
GTCCAAAAATTCAGTTGGCTATGTGGGATTTTGGTCAGTGCGATGCTAAAAGGTGCACTG
GACGGAAGCTTGCAAGATTTGGTTTGTTGAGAGAGCTGCGTGTTGGTAGTGGATTCGGTG
GCATTTGTTTAAGTCCTACTGGAACACAGTGCATCTCAAGAGAAGATAGTAGTTTAATTG
ATCGAAAGGGAATGTCTGTAGTAGACTGTTCATGGGCACGTTTGGATGATGTACCTTTCA
CCAAACTGCGCTGTCCTGCACCTCGTCTTTTACCATGGTTAGTAGCAGCAAATCCAGTAA
ACTATGGTCGTCCGTGTCAGCTATCTTGTGTTGAGGCCTTAGCAGCAGGTTTAATTATAT
GCGGTGAGGAGGAAACTGGAAATCTATTGCTCAGCAAGTTCAAATGGGGTCACGCGTTCT
TGTCCCTCAATAAGGAACTTCTGAAGGCATACTCACAATGTCAAACGAGTGCTGAAATCA
TTTCAACTCAGAATGAGTGGCTCTCTGCACAAACCTCACCTATTCCACAAACTCTAAAAG
CAGAAGACTCTGGATCTCACAGTGAAGGTGAAAATTCTTCTAATGATTCCGACGATGGAC
TTCCTCCTCTAGAAAAGAATATGAATCATGTTTCCTTGGCGGATAGCGATGAAGAGAGTG
AATAGCATACTTGTAGTTGCAGTAAGAAAAAAATGTTTGCTGAATATAGCATAGCAGAAT
CCTATGTTTACTGTATTCTTTTTtCTTTTTTTtCAATCTAATTATAGTTGATTTTGGCAA
CTAATGCATAATGTTAGAATGTGGAGAGTGTTCTCCCAATATCATCCATACAATGGTAGT
GTTTTGATATTGAGCTATACATATGTGTTACACATAATATCGTCTAAACGATTGAACAGA
TGAGAAGAAATCACCTACTGTTTTTGTCTCCGTTGAGATTTGGACCACAGACTTTATAAT
TCTCAACTCACTTCCTTGACTACTTGGCCGCACCCACTCACCCACTTCCTTGACTACTTG
GCAGCACCCTCGGGTGCGATAACTCAGACATTTATGCATCAAATGTTTTGAAAGCTGGAT
TTTGTAATCACATAGATGTAATTAGTGCTCTCTCTTTCAATTTGTTTGTCTGATTTTGAT
TTGATAGAGGTTAGGAAAGTTAAAAGGACTTTTGAATCTTGTGGTCTTGATATGTAGAAC
TTATCAAAATGTCTTTTAATCTTGTGGTCTTAAGCATGTTAGGTGACAAGTTAGAATTAA
GGAGTTGTCAAAAAAGGAAGATACATTTCTTTTTTAAACTGATCGAAAAAAAGAACAAAC
AAACTGCAATGAGGAGTACATAATTACACAAGAAGCATATATTTATCTAAATAACATGAT
ACATACACCAAAAAaGAACAAATAAATAATTTTTtGAACTTTTTCTTCTACATAAAGTCA
AAAGCAAAAAAATAAATAATGAAATGATCCTTCTTGTTCAAAGATCTATTTAGAAGTGGA
AGTCTTTGCACCAACTCCTGTTGGTTGAACCTGTGGAGTTTTCACCTTAAACCTCTCAAG
CTTTAACTGAGATTCATCAACTCCTCTATTCTTGTATTTCAATGATTCATCACTAGAATT
CCTTTCAAAATCAATAATTTGATGAGTTTCATCTTCTTGATCTTTGTTATGAAACATTAT
ATTATTGTATAAATCTCCAATTCTCAAGTAGAGGTCTTTGAAGAACTCTAGAACCATATT
CAATCTAAGACCCCCCcCCCCcTACGCGCATGCAACAACAACACTGGCTCTATGAAGTCA
GAATCGAATCTTTCTATTGGATTTCCCAATTTAAGGGCGTGAAGTGAGTACTTTTAGCTA
CTTTTCTTGGTTCTTATAATGGCGGCTATGTTTTCGTGACGAAAATGAAGGAAAAAGGGG
ATTTTGGATTAAAGACTAGTAAAGGTTTTGAGAAGTTGGGATTTTTAAGAATTCAATTGG
GATGTTTCATATGACAATTGTTTTATATAGTGGTTTAGTTTTCTTGGTCAAGAGTAAACA
GACTTGCAGGGATATTATTATATACTATATATTAAGCAAATCTTATCAAAGACACTTACT
TTGACATTTTGACTTGGTCATTTCATGAAGCAAATGATGTATTTAGTTTGGTAAAGTAAT
GGAAATGTATCTGACTGCAAATTCTAAAATGACGATCCAACCTCGAGTAGTAGTGACCAA
CATGGAAAGCTCATGCTAAGGAGTAAGGGAGAATTTACGAATTAAACAAGCAATGATGTG
GCGATAAACCTCTCATTCTTGGAGGTGTTTTAGTTTTCATCTTTTTGGAGAAAAAAAAaC
ATTTATTCTATACATGGTGTTTTAGGATGAAACATTCTTTCTATTTCACCTCCTTGAAGG
GATTGTTCAGCATATGCACCAATTTAATGATATTTATGTGTAAAAAATCACTAAAATTGC
AACAAATAGTAGCTTGAAATCCAATGAGTTCAATTTAAAGGTAATTTGCTAACAAAGTTT
ATTGATTCCAGAAGACTTTACAAAATACACATCTAATACAACAAGAGACTCAAATATCTT
AGATACATAGCTACACCACTCACACTGGTCCAAGAAACCATATTGGATGAAGAAACTAGA
GCCTATCTCTTAATGAAATGTAGTGCTTTGAGCAATATTAGCTATCTATACATGTTTGGT
CTCAGATGAGCATCATAATGTGAGACAGGAAATGATGGGGGTTTACCTGTCTCATTCCTC
GGAAGGGATCTTAAGAATACTTCTTCGCCTGAGGACAAGTTTGGCACTACAACAGGGCTT
AATGTGGTTAGTGAGGATTCATATAGCGGACTCCAACTTGCTTGGGATTGAGACACAGTA
GTTGTTGTATTGGGACGAAAAGGATATGTGGGGTAGGTTGATTTACTAGAAAATGGATGA
CCAAAACCCGAGGGAGGATTAAGGTAGTCGAATCCAGTGGTATATGGTAGACCTGTAATA
GCATTTGATGGAGACTCCATGTAAGGAGTAGTTGAGAATTGATCATAGCCAGGTTCATGA
AAATGATTCGCTGAACTGAACCTTGACGGAAAACCTTGATAGCTGGCTGTTGTAGTTGCT
TCAAGTTGAAAATCCGTTGGTAGTCTAAAAAGGCCAGGGAATCCAGGAAGAATGTCTAAT
CTGTCAATTCTAGCAGTAGGAATAGAATGTTCTATGGACGATCCACCTTCTGCTATTGGC
GAGACGTTGATCTGTTGGCTAATCGAAAATTTAGCTTGTTCAAGTGCTCCCAGGATAGAA
CCTATGTTATCTGAAGCATCCCTAGAAACCAAGGCTTGTCCTGCTTGCAAACTGCTACCT
CCAGAAGACGAGATACTATTCTCCAAGGGGTGTATAGGGGAACCATTAGCAGACGGTAAC
TGATGGCGACTATAAGCAGGTGTCGGGCCATCATTTTCTGGACAACTCCCATTAGACTTT
GAAAGTGCAAATTCTGATGCTGGGGACTCAGAATTAATAATTCTGCTGCAGTTCTGATCC
TTCCTGCAGCTTGTACCGATATGCGGAGTGGATGGAACATTGTCTGTAACTCCATTCGTG
GAGGGAATATCAACTTCCTGGAATTTGTTTGCATGATTATGCAAATTAATCATTTCAGCA
GAATATGGTTGCTCAAATGCTTTCATGTCATCTCTTTCTTCAGTCACATCCGAGTAATTC
CCGGGGTCACATGAATCCTGAGTAGTTTATGAAAGTCAACTGAAATGAATTATGAAGGTG
TGTACTGGACTAAAGCAAAAGCAGCGAAATGCATCAAGACCACAAATCGAAGAAAAATTA
ACAGTACAAGTTAACAAATATATGATCAACCGACCAACTACACATCAATCTCAGATTAGT
CAAGATGAGCTATAAGGATTTTTTGTTTTCCATATAGAAGTTCATCATGGTTTGACCATT
TTCAAGCTGGCCAACCAATCACAATCCAAGTCCTTTATCAGAGCTTCAGAAGCTCACATG
AATAAAAAGTAATTTGCATATCTCTGTCCATGACTACACGTCTACACCCAACATGGACAG
ATGACCGTAACATTTCAGTAGCATTGCCATAATTATTTTAGAATAACACACCGAAACCAG
TATATAATCCAGTTATGGAGAAATAAGATGATACTAAAAAGTAACTATCACATGAATAAA
TTAATCAAGAGTCATTATTTGCCGGTTATGTTCTTGAGTATATCAGTCTAACGACGATCT
TCAACATCAGTGTCTTTGCACAGATCAAGTAGCCAACAGATGAATAATGTGCATGTGCTT
GATAAAAAATTCATATATACCTGTGCATAGTTGTTATTCTCTCTATACTTTTCTTCCCAT
TCTCTTTGGGCTTTTTCCTCAGCTTCATATTGCCCTATAAGCTGTGCCTTATGCTGCAAA
GCTCTTTCCATGCCTTCATCACTCTCATCTGATTTCCTTTGATTTTCTGACATTTCTGAA
GTAGGTAAGTGACGTTGATCTTTCACATCATTATTGCCAGCACTGTCCATTAAGGATTGA
TGCCCATTATTAGCAAAAGAAGGAAGATGCTCGGGGGGGCATTCATCAGTGGCCGTTCTG
GTCCACAAAAGAAATGAGGTTAAAAATGGAAGATGATAAAGAGAAAGATGCTTAAAGTGA
CTTTAGTGATCTAAATGCACAAGGAGATAGGCATGTAGCTAGTGAAAATATGTATCAGGA
ATTGACCAAGCATTATCGTAACTGAAACTTCCCCTCTCCCCCCCTACCTCCAAAGCAATA
TCCCAAAAAGAATATATTCTTCCCTCGGGAAGCAGACAGTACAATGCAATGGAGTAGGTA
TGAGCAGAAATAATAATAATAGGCCAAGTTATCAAGGGTTAGGGCCTAGGGGATTCAGAT
ATTGACATTTCTGAAAAAAGCCTTCCTGAAGTTCCTGCGGAATAAAGTCGAGCTAAATGT
GACCCTGTCACTCAATCAAGACTTCCAAATTAAAAGATATAAGCATCATGATATGTTATA
CTCCAATCAGTGAGCTTATTAAAGAACTTACTTGGTGGTATTGCGCCTTATCCGTCGGCA
TGATTTTCCAGCCCGTTTTGGCGAAGAAGACCCAGTTGACGCGAAACTACCAGACCTCCT
CCAGGCAGAATCAGTATATCTGTTCCTCTCAAAAGATGGCAAAGAATGTTTACCACTTTT
CCACGACAAACTTCTGCCAGTTGATGGAGAAGATATAATCTCGGAGCTTGAGATGTCTGC
ATCATTTTCTCTTTCTTTCACATTTGATGGATTTGGCTTACGCTCATTTCTGTTGTCAGT
GGAGTCAGCACCTTTAGAATTAGAGAATATTGCTTCCTGATCAGAGCCTGAATCAAATTC
CTCCGAAGCATCAGATATTCCTTCGTTCTCTAAGATGGATAGAACAGCTGCTGTGGCCTT
CTCAGCCTTCTTTCTTTGTAGTGACACAATCTTTAGCTGATCTTCCAGTTCCAAGACCTA
AAATACATTAATTACAAACATTCATGTTTCCCACTGCAATGGCGGAAACTCTTGGAACGG
GGAATGATCAATTAGATGTCGGTAAAATAAACTACGCTCGTGATGTGCAGAGGAAGGAAG
AAAGATTCAACATTTTGGTGTTTAGGCACTGTTAAACTAAAGACTAACCCTCTCAGCTAG
TTCATCAGCTCTCTGCCTTGCTGTTTGTGAGACAGACCTTTCAGCCAATAATCGTGCTCG
GAGAAATTCAATTGTCATGCTAGAATCTTCCATGCCAACAATTTTCCTGATCATGGAAAA
ATATAACATATTAGGATCCATTATTAAATAACAACTAACTCATCAATAAATAGAAGAGAA
TAAACTATTCGACAGCATATGAGAACACCACTAGAGTTAGGATCTTTTCAAGAACTCAAT
GAGATTATATACCTAGAGACATTGATATCCCCCTTCTCACCGCTCCCTCTCCCTCCAAAT
TGGGGATTCCCTCTCTCCTCTTTCTTCTTTATCAATGGAGAGTAAGCATTTCAGTACTTC
ATCTCATAGAGAACCTTATACTTTCCGTAAGTGATATTCTTTATAAAACAACAGAGATTG
AATTCCATTTATTACTTCATACAACAATAACAACTATGCTTCAGTCCCAAAAACGTATGA
ATCCGCACTTCTTCATTTAAGCTCAGTACTTCGTAAGCAAACAAAAACGATTTAGCTCTT
AAGTGAATCATTGTACTAAGTCTATCACTACTACCCAAGATTTTTCCCCTTCCTTTGCAC
TGCCCTAGAACTGAACCAGAAAAAAACAAGAAATATAACAACCACATCTCATATCCCAAT
CCCCATCTCCATCTTAATGAAAGAAAACATTTTTACTTCTACCGCTTACTTTTGTTGCAC
TCACAGAGTAAAAACACAATCTCTACtGTTTTTTTTTTtGTTGCTGTAAAGAGCTGTTGT
AAAGCAATCAAAACCAAACCCCAGATGGAATATATGCCAAAATCTAACACTTCATAAGTA
CACAGATGAATATTTACTCATATAGAAATGTCTACAAAGCACATATGACTCAGTACCTCT
GATCTTGATCTTGTTTCCCATTACTTGTCATCTTGTAAAATTCAGCTCAAAATTTAACTC
CTGAATAAAACAGCACCCAAAAAATTATTTGAATGCCCAAACAGAAAGAATCAAAGAACC
CATCAAGATTTTTACAGGAAAAAATTGAAAACAAGAATGCTAGTTAACTCAGTAAGACAA
ATAATTGAATAAAAATTTGAACTTTCTTCACCTTGAATAAAGAAACAATTTTTACTGGAT
ATTTGCTCTAAAAAGATGTTGTAAAGCAAACAAAACTAAACCCCAGATAGGAAATATGCC
TAAATCTAACAGTCCATACATAAAGATTCAGTACCTCTAATCTTGATCTATTTTTCCCAT
CTTGTAAAATTAAGCTCAAAATTCAGCTCCTGCAAATAAATAAAGTGAATAAAACAGCAC
CCAAACACACAAATTCAAAGATTTTTTCAGAAAAAAGTTGAAAACAAGAATACTTAGTTA
AAAGATTTGAACTTTATCCACCTTGAAATTGAACCTGATTTCAGTTTTTTTTTtGAGACC
CTAAAAGGGAGTAGTTGAATTCTTGCTTTACTTTAGTGTGTTGTCATGAGTTTCTGAAAA
GGGTAGCTTTGGAAATGAAGAAAGCAACTTGTATATTTCACCATCGAATTTTAATAGCTC
AGTTAATTGACGAATATTTGATTCTTACCTTATTCTTTTTTCCTACCTCTAAATAAGAGA
GTTCGAGTTAAATAATTTTAATTAAAATTAAATACTATTGAGATAAATAATTATATTAGT
AGTAAACTTAACCACGCTTAGGCTTTATATATATAAAATAAAATAAAAAACTTCCATTTT
AAAAACCTTATCCCTCCCCTCTATCTATTTTCCACTTTTACAAAATATCACCGGAAAAAT
ACATGCTCTTTCCGGCGCCGATAGTAAATTAAACCGGAAAAACTTGACGGCCGCCGGCGC
CCTGGTTTTAACTGAGTTTCTCTTCATATAAAGTCAGATTCTTTGGTTCTTTTAATTCTT
CATTTCAGGTATATGCCCCAAAATTATTATTTCATTTGCATTTGCTTTAATGGTTTGTAA
TTTCTGTGTGAAAGTTTCCTACTAATATTTTTGAAATAGGTTTATGTATGAAACAGGTAA
TAAAAATCACAACTTTTTACAATTTAAAGAATATTAGTATGATATTGGAATAGCTAAAGT
TTAGTTTTTAAATGTTGAGTTAATCTTATCCAATTTAGCTCTGTAGATTAGTCAAATTGA
CACTCGAGATACGAAAAGTGACGAGTAGTTTGGGAAAGGAGTTATAATTGTTATAAGAAG
AAAAAATTGAAGGTATAATGCTAGTAAATTGGATTAAAGTGATGTAGGAAAAGTGATAGT
TTCTTGTAGGAGTAATTACCACATGTGAATTTGAAGGGGTTGAGTCAAGTACAAATAGCA
CATTAGCAAATTTTCGCGTTAATAAATAGAAATTTGTGCTAACATAACTTGCTTTGCAAC
TTCTTTGTATTTTTGATATTTTATCAAAATCATAGTTTTAGAGAATTAGTATTAATTTGC
ATAAAAGGACAGAGTATCTTGTGTTGTAATGAACATGAATAGAGCAGAATTAACACAAAG
AATTCATATAGCGTGCCCCAACTAGTATGGGATTTGGTCATAGTTGAACTTGAATATGTA
TATCTTAATATCATGTGTCGTAGACTCGTAGTCATGTTTTGTGTTTTTTGTTGTTAGATT
TAGGTGTTTTTGGATTTAGAAACTGTAATTTAACTGAATGAAGTTTAAATGTAGGGTTGT
AATCCAACTATTGAAGCACAAAAACCATTTCGACCCCTTCTCTCCTGCTCAGAGTACATC
TGTATGTGTTCTTCAATTCAAAAATGCAAATCTCACTAGCCACTACAATACCAAAAGTAC
CTTCATTCTCCACATATTACCCTTCCACCTCAAACCAAACTCAATATAATGTTCAAAAAC
CAAGCCACGGTATCTCAACGCAAACACACATCAGTCTTCCAGCTCCATGTGCTGTCAAAA
GCTCCTCTACCGGCTTCTTGTCTGCCATTGAGAGAGCTATAGAGGAAGAAGAGTATAGAA
AAGCCAGGGCTGAGGTAATCCGCAAAGGGTTAAATGTTGAAGGTTATTCAATTGAAGGAC
ACTCAATTGGTGGGCATGAGACCTGTGTTATTGTGCCACAACTAAAGGCTGCTTTTGATA
TTGGGAGATGTCCCTCAAGGGCTGTTCATCAAAACTTCTTGTTTATCACTCACGCGCATC
TTGACCACATTGTAAGTTTTTCTTCTTTTTATTCTAAGCTTTGAGTAATCAATGTTCTCA
GAAAGAAGAAATTTGTTTTAGTTACGTAATAATCCATGGGCCTATGCACAATTCTTGGTG
CAAAAAACACAAATCTTCTTATGGCTTGATTTGAACTTTATAGCCAGTGTTGACTTTTGC
TTTATCTTCTGATTCAGGGTGGACTTCCTATGTATATTGCCACTCGTGGCTTGTATGGCT
TGAAGCCCCCGACTGTTTTTGTGCCTCCTTCCATAAAAGAGGATGTAGAGAAGTTGCTTG
ATGTTCATAGATCTATGAGTCAGGTGGAACTGAACTTGGATCTGATTGCTTTAGATGTAG
GTAAATATTCTGTTTTCTTTACATGCTTTGCTTCTCCATTTAGTTTTCTTATCTCCATAT
GTAAAATGTATTTGCAACTTTGAACTCAGGGGAAACATATGAGATGCGGAATGACCTGGT
AGTAAGGCCAGTTAGAACTCACCATGTTATTCCTAGCCAGGTTTGTTTGCATCAGTTCCA
CTTTGCCGAATTTGGGTACTTTGAAACCTTTCATTTCAAGTTATTGACTTATTATTTCAT
TCTTGGGGTTTCCAGGGCTATGTGATATACTCAGTTAGAAAGAAACTGAAGAAGCAATAC
ATTCATCTAGAGGGGAAAAAAATTGAGAAACTGAAGAAATCGGGTGTTCAGGTTCATAAG
TTGTTACATAACTTGTGTGATAGAGTGGTGACTGAAATTATTTCTTGTCTAATGAAAATG
TTCATTTGTTAGATTACAGATAGTGTGTTGTGTCCAGAAGTAGCCTTCACGGGAGATACA
GCATCAGATTTTTATCTTGATCCTCGCAGTGCTGATGCCTTGCGGGCAAAAATTCTTATA
ACTGAGGTATAGCTGGATGGATAAGCATTTAAGTTAATCGGTATAACCATGTTCAAGCAG
TGTCCTCTGTGGGTTTCGGCATTTTATTAATTGACATATTCTACTCTCAAACTAATGCTT
AATTGGTACTGATTGTTTTAGTTCAGATGAGTTATCTTGTAATTAATCTCCTTCTAACTC
CTTGACTGACTAAAAGTATAGGTATAGGGTTAAATATTATTTTATTTAGGCCGATCTATA
TTGTGTTCATTGAGGATAGGCCCAAACTGTAAGTTCTGCAGCTTTGCTGCTTATCTTGCT
AATGTTGATTCCTTCTAGACTTTATTGGTTGAGTTTTAATCGTTATAGGCCTATAAGGTA
ACAAGAAATAGGAAAGGACACCAAAGTGGCTTCTCATGTGTATGGTCTGAACAACAGTTA
TGTAGTTTACCTTGATGTTTTTATTAGTTTTCCATAGATATGGAAAATCAATTAGCTGCT
GTTACAGTATTTCATTTTAGTTTCCTCTTGTTTCTGTGCTTTGGGGTTCAATTTGCTACT
TTTGTCCTTGGACGACATATAGAGTGGAAATACATGATTAATTAACGCAAATGATGCTGT
GACATCTGTATAGTTTTTCACTCCGTTTGACTGCATGCCTATGATATATATCCCTAGCAT
CTTAAGTAGTTAACTGACCCACCAAACATGTTCATTTCTCTCAAGAATGCTGTAAGATTT
CAAATACATAACCCTTGAGGTTGCAGCAGCAGCAAAAATGAAAATGATATCAGAAGGATG
AAAGTTCATACTGGGTTATGAACTTGAGTTCCTTTAGAGATTGTGTGTTTAGCTACATAC
TGAAAAGTCAACTTACCTGATTACTGTGTCCAGGGATTAGCTGAATTGGCTAAGGTTGAG
GGACTCGTGTCTTAGGTCACAGGTTTGAGCGCTGCGCCAAGCGAACTAGCCCTGGTATTT
AACTGGAGAGGGGTACAGGGGTGGGCGCTCCCCAAGTTACCTTTAGACAGATTTCTCGGT
CATAAGTAAAGAGAGAGAGAGTCAAATTACCTGATTATTTGTTGCGTTGACACGAAGAGT
AGAAATATTTGTTTGATAAAGTGACATGGAAAAGGTAGACCTGTTCCTTTCGGCATACAT
AATCAACTTTTTGGAGTCCTTTTTTGTTTCTAATGCCATAGTTTATTGGCAAACTGGTTT
ATCCTTGTAATGTTTATTGGCTTAGTGAAAAATGAAATGGTCAATAAAGGAAGCAATTAG
AACAATATCCTAACTCACTTCATGGAAGCATTTGACATGACTTCGTCACTCCTGTCAATT
CTTTTTTTtGACTTGCTTTGATTTTTTTCCTTGAGCCGAGAGTCTTATCGGAAACAACCT
CTCTACCTTCCAAGGTAGGGGTAAGGTCTGCGTACACTTTACCCTCTCCAGACCCCACTT
ATGGGATTACACTGGGTATGTTGTTGTACCTTATGGAAGCATTCTGATGCAGCAGTTAGG
ATCGAGCTTTAATCTCATCTCGGGGACGTTATTTCTTCTTTGACAGGCAACTTTCTTGGA
TGACAACTGCAGTGTTGAGCATGCACGAGAGCACGGTCATACCCATCTATATGAGGTATA
CCTGAATCATTGAAACGCTTCCATAATATTTATCATGATGTTGGATACAACTCTTCCAAC
TTTTGGTGTTGCAGATAATGGAGCAAGCAAAATGGATACGGAACAAAACACTCGTTTTAA
CCCATTTTTCACCACGCTACAGTATTGAGGTAGTCTACTCGGTCTCAACTTGTGTTTTCA
GTTTTATTCAACTTCTTCCTTGTTTTCTCACCCGCACCTATGCTTATATGCGTTCAAATT
CGATTTATTTTGATAGAAAGAAGAACCCCGTCCCACACCAAACCACATTTACTTATTCTA
TGGTTAGATAGTATTTTGAGGTGAAAACACACACGTCAAGTGATGAAAGTGCATGCACAT
ATCTTGTTATTATTGATTTGGTGTAAACATCGAACGTGTGCAAATTTCCTCCCGGAATCT
CCTAATAGTATTTTTCATCATCGATTACAGGAAATCCGTCAAGGTATATCGAAGTTGCAA
CCCCAGATATCAGCCAAAGTGGTTGCCTTAACTGAGGGCTTCAAATCAATGCACTTGTAG
CTATTCTTTCTAGTTGAGCCTCTTGGTCTGTCATTATACCTCGAGATGATTAGAATAGAT
TCGTAGATCAGGTCAACTGAATCGTTGTAAACTTATAATATTTCAATAGGGCTTATTCAT
AGCCATTCTTTTGATCTTTTGTAAGAAAACTTACATATGAGTACCTAGTTTGTGGTACTC
TTGTTTTCGAGGAAATGAAATTTCTTGCCTTTTTACAATTTGAATAGAAGAAAATGACCT
TTTCAGATCACTTATATGTAATAGGGAAAAGGCTCATCTATGCCATTATCGTTTAAGAAA
AGGCTCATTCATGCCATTATTTTTTAATAGTGGTTTTGCAAAATCAGTTTTTACACGTGG
CCAATTATAATTCGGCCACGTCATTAATTTTTTTtATAAAAAAAaTCAAAaTTCTGAACA
AAAATTGAATTATAATTCAGCCACGTTATTTTTTTTTTtAATtCAATTTTTACAAAaTCa
TTTTTTACACGTGGCCAAT
>RH087L19-2
ATTGGCTACAATCAGGAGTGAACCTGATCCAGCCACCACACACTCATAATGCACAAGCCA
TCATAGATCTTATCAAGATTATATCCTCACAACATAATATTTCCTCGAGCTTAAGCTATA
AAAATATGATCTTTAGACATCAAGTAATCATCAAGGAGAATCGAACTCATCTGATCCAAA
GATGGAAATGATCAAGTACCTACCATCAAGTGATGCACCCAAGCATACAGAACCGCTAAC
AACACTGTCGAAATGCTAGATTAGTAGCTATTATAGACAAACCTTAAGACTGACAAAACT
AGACCCAATGGTCCTCACACTCAATCACACATAGCCAAAACATGATACCGATGATGAGAT
AAATCTTAAGTCTATCGAACAACTGTAAATTTTCATAGTAGCTCTCCTATAAATTCTCAT
AAACAAAGTTTTGCGTGTTGAATCACTAGTATACTTCAACTATCCCAAACAACACCAAAT
CTTCCATAACTGGAATGAACATGTCTAACCAAGGATGCAATCCTACTAAGAGGGCAATCA
CAAAATCGGTACACCCGATCCACTACTAAGGACTCACCCATAGAAGCGAAAACACACATG
GACGTAGAAAGTGAATCATACTCTAAACCATGCCCAGAATGAAGTAGTTGGTCACATAAG
AATGTACATAACCAAGGTCGAATAGCTCTAGATACTCCTTCCATAGGTCCCATTTTAAAC
ATTTTCATTCACCTGACTCTTTCTCTTTGATTTATTTATTTTTAACCTACCCACAATCAC
CAATTTAGTCCCTATTATAATTGCACACATACTTGGTTTATCGAACCCCACATCCACTGA
GTCAACACTCTTAATACTAACAAAACATCATAACCACATCGATCATCTACCTTACCCCCA
AAACATCATTAGTATCAAAGTATTCTTATCAAATACATGTTCAAACTATGGTTATCTCTC
TTTCTATTTAAACATTTCATGACAAATACGAGTCTCAAACAAGGCTAATAGCACTAATTT
CAAATTTGATAGTACCTTTCCCATCGAGGTACAACAATTGATCACATCCAATGTCAACTT
CACGCAATTATTCATATACCAAGTTTCAACTACCATTCAAACCATCATATACCTTGCCAC
AACTTAGAGTAATTCTTGGTCACTCAAATAATTCTGTATGATATAAGCTTGTAACCTCTA
TTCAACATCAAATGTCTATGTAACGCATCATAACATTATATATAGTCCCATCAATGGAGT
AGTATTAATCCAACTCTAAATTCTTAATAATCATGTAGAATTATATCTCACCTTGTACAT
CATTCTTAAGTCATCTATCATAATTTGGGCAATCTAACCCCACATAAAACTCTAAATTTT
CCATACCTCACTGTTTGTCACCCAAACCAAAACTCAATCTTTATAAAAGTCGATGATAAA
CTCCTAGTAAGTCTGTACCGAACTAGTTCACATACTACAGTCATATCTAAACTCATAAGA
AAAAATCAATACAACCTTCAACTACACCCCAAGGGTTTATACGAGAGGTTTTATTCCTTC
ACTTTTCTCAAACTCTTCCCATGGTGCAAAATTCTAAATATCTCGACCCTTCAATATATC
TGACTCTTGTTTCTCTAGTTCGCTTACTAATCTCATCCTTTTACCAACAACCCATGACGT
TTTACTTCACACTCTAAATCAAAACTCTAAGGGAAACCCTCCTTAGATCCTTTAACAATC
AAAAGTAACAAACTTTATGGTCCAAAACATGCATAAATTCTTTCACATGCTCAATACCGA
TGCAATCAATCATTTCTTATCTTATCAATCCATATCTTGACAAAACATATTACCATAAAT
GTAGACGTATAATGAAAAAAATATATATTTGAATTGTAAATTCAAATGTGTAACTCAATC
CTCTTATCTATCAACATTAGCTCATACCTTGAAGATTTTTAGGAATTCATGTATCTTAGC
TTATCATTGATCTCCTCTTCATAGATCTTACCATATCCTTCGCTAAAAATTCAAAAGTAC
TCATTAATGAACTCAAAACCACAAAAGAACTTATCGTCATACTCGAGTTGAACGTAGGTA
CACTCTTTTCTCAAGTCTTTTTCAATCGTTTTTAACCAATATGATGAACATGTGACACTA
TTACCATAACCAGAGTAAAACATATGAAATTACGCATCTCTGAACCCGATTCTCAATCCC
ATTGAAGATACTTTTTAAATCCTTGCAACCGGAGAAAATATTCTTACTCTCACCTCTTTC
CGAAGGCTACACTCATCCCATTAATTTTATTTCATCTTCACTATGACTATAGATCCTTTA
AATTCTATTCGAGTCGTGCCCCAGCATCTCTCAAAACTTTCCATACAACTACGTTACTCA
CTAAATAGTAGAAAATCGCAACCTTAGATACTCACAAGTCATTATTACCATACAAAATTT
ATTTAACCAATAATCTGTATTCTATAGTTGCATCTCAATCACAATACATCCCTAACTCGT
ATTACCATCATGCTCAGTAAGCCTTTGTCATCACCACGAAGTCAACTTTTTCATCGACAT
GACACCTCAAATCAGCTATATCAATCAGATCCAAAAGACTAACCCAAATTTTATACACAT
TTTCTAACTAAAATCTTCAATTGCATTAACCCAAGTATACTCACTGACTTTCTTTATCCA
TAAGTTTTTCATTCCGGTATCAATCCACTCTTTAAGTAGTTAGTATTCTCATTTGACAAT
CGACGTATTCGTTTCCACATAACCCTAGTACTACCACACCATGAAAGTCTGTTAGATACC
TCACTAGAACACATCATATCTATTGATAAGATCGTACCCAAATACCCCATACATTTCTAC
CCCTTGAATAGCTGCAAAACATTACCAAATCTGTTATGTCTTTAGCCCAAGCAATTTGCA
TTCTTTCTTAGATCAGGCCGATAACAAAAGTAACACACTTCATAAATCTAACGAAGTAAG
CATTAGTACTATTGTATTAGTCGTATCATGACTCTCTTTAATATACAATCAATCTATGGA
ATAGTAGTAAAGATTCTAACCTCAATTGGCGCAACCTAATTTCATCATTCGATAAACAAC
CCATACATGTTATGACAACTTTACTAACTGTATTTCCCAATTAATGATGTTCATTTTCTA
GCTGTCCATTACGAAACTTCTTGCATGTTGTCACATATCTAAATAAAGTACAAAATTTGA
CCTCATAGGCTGCAACACATATCTTCCGTTTCTCTATATTCAGAAACCATCTTTCCTCCT
ATCGCTTAAAGTTTGGGGTATATGATTGGATGAAGAAGGTAGAAAGTGCTGCCTTAAGTC
ATAGGTAATGCCTTTACTAATCGGCATTCAACATGAGACTATCACCACATTTTGCGTCTC
CCCGAAACTAGTATGTCACAAACTCAACATTAAGCCTATCCACTATATTCGTTTTATGAA
GCAACTCAAAACAATCAACAATGAAAGCATAAGCATTTTCATAATCAATACTCATGAAGA
ACGAGGGTTTCAACTTTATGAACTTAATAAAAAAATCATGTTGATCACTAGTCATTACAG
GCCCTGTAGTCAATCGAGAAAAATATACCTATTTTCAAGGACACATTTTTTTTCTTCCTG
GTGTTGATGTTTCAAATTCTAATACTCTAGTAATAACCATATGTGAAATAGAGTGAAGAA
GTTCAGATACCAATTTGTATCACCTAGATACCAATTGGATTCAAGTAGTAGCACGAAAGA
AAGAAAGAATAAAGTTTTCCTAAAGTCCTATAGCCTATTGAAGAAAAGTAAAGGCGTCCT
CATACCGTTCCGCAAGACTCTACTACACTTGTCTTTGTGTGATGTGATCACCGAACCTAA
AACTCTGATACCAAGTTTGTCACGACCCAAAATGAGTCATGAATGGCACCCACACTTAAC
CTCCTAAATGGGCGAACCAAGGAATCCAAACCCTAACATATATCAATAATTCAACTACGA
ATAACAACAACAATAATGCGGAAGTTCAAAACTTATTAAAGTAACCAATCAAATAAACCT
CTAAAGTCTAACACTTATTATCCCCAAAATCTGAAAGATATCACATCAATGACATCTAGT
CTTGAAATACTAACTCTAAGAGTATTAAAGACACCAAAATAAATGAATAAACTAGTTTAT
GTCCGAAAACTAAGGACATCATGCCATGACCAAGAGAACCCAACACTAGCTGGAATAAAA
TAAATGAATAAACTAGTTTATGTCTGAAAACTAAGGACATCATGCCATGACCAAGAGAAT
CCAACACGAGCTGGAATAAATAGCTCACCCTGGAACCTGATGTGCTGGAGACTGGCTAGA
GCTGAGGGGGAGTCGAAGTCACTGATACACTCGCTGCACTCCACAAAAAGAAAACAAAGA
AAAACACAAGTAGGGCTCAGTACAGGGCAACATGTACTGAGTAGTTATCATCGGCCAACC
CAAAATAGAAACTAATATGTAATGAATAATAGTATAAAATCAACTATGACACTTAGCAGG
TGGCAAGCAACAAACACATGAACCAATGTCAACAACACTAAAGTAAGTACGTAATCAGTC
AACAATATCAAGATCACACATGAGGACTCATGCCTCCAAACCAAACTAATTTGGGAATTG
AGTTATTTGAGATAGAGTACATTAAGTTAATTCAATATCTTTTTCCTGTAATGTTACCGT
GTCGAAACGTGACACTCCGATTCAATAATACCGTGTCGAAACGTGACACTTCGATCCAAT
AATATCGTGTCGAAACGTGACGCTCCGATCCAATTATATTGTGTCGGAACTTGACACTCT
GATCCAATAATACCGTGTCGGAACGTGACACTCTGATCCAATAATACCGTGTCGAAACGT
GACACTCTGATCCAATAATACTGTGTCGGAACGTGACACTCCGATTCAATTATACCGTGT
CGGAACGTGACAGTCCGATCCAATAATATCATTAATTTATCATTTATTATCACCACTTTT
CAATTCATTAACAATATTTCATCAAGACTTCTTTATTCAAGGCATCACTTCGATAGAGAG
GGTTCAAGATTATAAATTTCACGGTCTCAGGATTTCAGACCAATCACAAACCACACAACC
AAGCTACACAATCACACAATCAAGTACATAGAGAACTTCACAATATCATTCAATGCATAT
CAATCACTATTAAGAGTCTATCTATAAAATAAAATAAACCATAACCTACCTCCACCGAAG
AACCGAAGTCAAGCAAGCTACTTCTCCAATACTTTTCCTTTCCTCAATGCCTCCGAACCT
TTCCAATCTATCAAGTATATATGCATAATTTGTAAGTTAACGAGTCTATAAACACTTATA
TTATTCTATGTTTAAGCCTAGACCCAAAAACTCACCTAATTCTATAGGCATAATACATAT
ATTAGACCCTAAACTTGGCTTCAAATTTTAACTTTGACCTCCAACTTTCATAGTGCACAA
ACAAGCACTTTAACTATCCAACCTTTTAATAAATAAACATGCGAATCCTACTTGGCAAAA
CGCGTGATGTGCACGTATTCTGCGTGAGTTAGGAGCAATTTTTGAGTCCCACAACAGTAA
AAAAATGCTGAAATGACAACTCTACCCCCCCCGGATTCCGGCCAATCTCTGGCAACCCAA
AACCCCTGTTCATTTTCTTCTTTTTCAGGCAAAACGCCACCACCAAATGACCCCAAACAA
GTACCTCCAACCCAGCCGTTCTCCTTCTTCCTCCACACCGGAGCACAACCCATGAAGCGA
ACGAGTTTCGAGCTCGCTAAACCCACCAAATACCAGACCCCAAACCCATCAGATCTGCCA
TCTCAGGCGAGAATCATCACGAAACAACACTGCTGGTTGCAGCAGCTAGAACCAGACACA
AAACAGCAACCAAATGACCCCCCAAACCCCATGAAAATAGACCCAATAACCACAAACACC
TATAAATTAAAATTAATTTTAATTTTTTTtAGTTCTAAAATGACGTGTAAAATATTTAAT
TAGTTGGCAGCCATTGAGTGGCTCACTAATACACGTTGGAGCATTTGCATTTTACACTCT
TTGGCTGCAAAAATTGTGTGTTTATTTATTTAAAAGTTGGATAATGAAAGTGCATGTTTG
TGCACTATGAAAGTTGGAGGTCAAAGTTAAAATTTGAAGCCAAGTTTAGGGTCCAATATA
TGTATTATGCCAATTCTATAATCAATTTCCTGAAGTTCAAACCTAAGGGTAAGTCTTAAT
TCCTCCAATTGGCATAACTTTAACGATATTCGAATAATATAATATACCTAATATTTAATT
AGCTATCTCAATATATTATAACTTACCTTATATTATGATAATAAAATAATATTAATTAAA
AATGGAAGCTAACTGGTGATGAATCAGTGGCGAGAACCATGCTAACTCTTAACACCTATG
CCATAAGTAATAACCTGACCTATTCAATTGTGTAAACTACACTTCACTGGAGTATATATG
TTGCCAACTTCAATCTATTACTATATATATGATGGTAATAACTAACTCAATTGTCAATCA
TTAATTGGTCATTAAGAAGTCGTACAATAATGCCAAGAACTCACATGAATGACTAACCAC
GTTTTCCATACAATTTTTAATACATCAACACTAACAAAAACAACCAACCAATATTATTAT
CTAATCACTGTCGTATCCATTCTTCTCAAATAACAATTTCCTACACCACATATTATAATC
ATTAACTTTCAATTCTTGACCAATACTATGCCATAATTATTCCTCAATTATGTAACTGTC
ATTACCCAGACAAACCCACAACAATTTATCCCCACCATTTTCATATCTTCTCCTCCGTAC
AAGCATATGCATTTGCCTTCACTAATCTATATATCGAAGTGAATAATTTATAAGACACAT
ATTGTATATTCTTAATCATGGTCTATGATTTACGTATATTATAAAGTCTTGACATATATA
AATGTGTTATACGTACCCAAGTGAAAATGTTTTGATCAATGGAATCAGCTAAGAGTTCAA
TATTCCAAGTTTGTTCCTTCCATAGAGCTTCTTCCTAGCTTTGGTAAAAGGAAAAGCCAA
ACTTCCCCAAATCCACAACATATTGTAAGCATTATTGTTTGCTTCTTTCCCTTGTGGATC
AAGAACAACAAGCTGAGGCTTTTTCTTGAATCTATCGAAAGAGTCTTTTATGCAATAAAA
AACTCTACTACTCAAAACGACCAAATGAGTCGTTACAGTAAAGAAGTAGAATGACGAAAA
ACGAGAAGAAAAATGAATTTGACAAA
>RH087L19-3
ACaGTAcaTGAAGcGTAAgTGTTTTATTTtAAAAtaTGAATAaTGTATTtAAaGTTGAaT
tATAAtATAAAAGTTTTtAAtATATTAATTATTTATATACAAAAATACGAAATTAAATCT
CAAAAATAGTGTTTTTTTCTGTTATCTTATAGAATTGCTTTATTAGAGACAGAGATATTT
ATTCTTGTTAGTTTCTTTTTTAATTTACTCCACATTTTtAATTTTTTTTtAAAAGAGCCA
AGAGAaTTAAAAAAAaGGTAAGGTAAAGAAGTAGAATGACGAAAAGCGAGAAGAAAAATG
AATTTGACGAA
>RH087L19-4
AAAGATTTGCCTACATTTCGGGATTCAATGAAGCAATGTTATTGAATATTGCTTAAACTT
TTTAAAAATATTATCGTATTCATACTGAATTCTTCAAATATAAATTGATTTTAGCAATTT
TAACACGTATCTACCAATACTTTTAATAGTTTTATAGATCTATCAATAGGTTTGAAATAC
TATTTTTTGTTTATTGCAAGTACATTTAAGGCCTAGGTCCCATATATATCTACTCTGGAG
GGACTAATAATTATTAATCCATGTCACATTTTTCTAGTATTAACCAATACTAGTTTGCCA
CTTTTGAACTTGTCAAATCTAACATTAATCTAAGTTTGAAGAAATTTTCTACTCTTCTAG
TTAAGCAAAaTAATAAATAATATATATATATATATATATATATAGTTTGAAGAAGCAGAG
ATAGTGAATCAAAGTTGACTAACGTAACAAGCTTGACTAATGAAATATCATGAGTTCTCC
ATGATGGTCTTTGACAAAATAATTGATAAAAAGAAAAACCGAACTTAAATAAGAAAAAAA
TTAAATTAACTTAGACATTCATGATTTGTAAATAAAAAAaTTAAGACGTCTGAGACTTAA
TTACCAATTATTATGAATAGTGGCTAGTAGCCACACTATTCGATGAATATAAAGTCATAA
ATCAAAGAAAATAAACTTGATTTATGTGTTATAATAAGGTAATAAATAAAAATATATATA
TATGAAAAAaCAAAaTTTAGCTTGAAATAAAATTAAAGGAaTAACCATAAGTGCCTGTCT
AATAAAGAAGTCAaCTAAAAGAATTAAATTCAaTTTtCTCTCCTACTAACTATAGTGATA
AAGAATAAACTAATTAACTATATATTCATTTAATTATAGCTATTTAATTTCTAGCAGGAA
AAAAaCATGGACATTAAATAATAGTCATCATAGGGTCGGCCTAACCATAAAACCTTAAAA
TATCAGCGTTAGGACATTGTTAAAGCCCAAAATTCATTTACTATCTATTTATTATTATTA
TTCTTATTATTATTAAAATATTTTAAATTTTATTCTCTTTTGTTGGATTTGGTTTAATTT
TTTCGaTTTAGTAAGCAAAATAAGTTTTTTTTAAAATATCTTTTATTAATTAGTGTATTT
CCTCCTCTCTACCTCTTTTTTTTTTTGGTTCACATTCCTCCATATACATCCATTTATTTA
TCTTATTTTAAACGAGTTTCACATTCCAATTTCAATTCGATTTTTTTAATAATAAAGTAT
TGTCGCATTTGATTGATTCATAAATAAAAACAATATTTCTTTTTTGAATAAACATTTAAT
AGCACAATGTTTACAATTTTTATAATATCTCCAAGATCTTATATTAATTGTTTTTtCTTA
ATAGACGTTAGAAGAGTTAAAACAACAAAATGTCACCTCATTTCGTAATTGTCTTCACAA
GTTTTTAATTAAGAGATATACATGTAGAATTAAATTTTAAGAATAAAATCGTTTTTTCTT
TATAGGAAGAGCTTTGTCCCGATAATAAAACAAATTCTCAATACGTATTTAAATTAATCA
GGCCCAAAATAGATACCGAAAATTGGTTAGACCAATGAAAAAAAAGGACATTGGGACCAT
GCATGCCCAATTATTGAATTTTTACATTAAATTGTGATGTGGTAATGTCCCAAGTGTCCC
TTATTTTCACCTAAAAATTGAATACATTAATTGCATTTTTAAAATTTTTTATTTTGTTTT
GAATCATTGTACTATGATTATTTGTCCTTAAAAAAAATTCCTCATATTTCACCTCTGAAT
TCTGATCTTTCTAGTTTCTATTGACTTCTTATAATTGTTAAAAGACAATGACGGAGTCAA
AATTTTAGCTCATAAGTTCTCGCTTCTTAACCGTAAGTCCGTAATATATTGGGTTCTGAA
GAGATTATTTACACATGAAAAGATTTTTTTAACACAAATACAAAGTTTGAGACAAAATTA
TTGGTTTATGTTGAACTCGTAACCCAGTCTCTGGAGGAAATTAAAGAAGAGTAAATGAAA
AACAGAATATGAGTCGAAAAAATTGTGATAGAATGGATAATATGTCTTAGATATGTTATG
TAGGATGCTGGATGTAAAAAGTTACTAAATATAAAAAGCGACATTCTTTTTCAAACAGAC
TAAAAGAAAAATTAAGTAAGACAGACAAATTGAAATCGAGGGGTACTATTCATTGCTTTC
ATCCTTCTCTTTTACAGAGTTAGCTTAAAGAATTTGAGAGATAGTACTGCATTTGCTTTC
TTGATAAACATCAGGTCTATGTACCTTTTCTAGCCGATAAACATAGATTATGCACAGTTG
TATACATGTAGTATACAACCGCCGGCTATTTTGAACTTAAAACTGTTATGTACTCCCTCT
GTCCCTAATTACTTGTCCACTTTTAAATTGACACACATATTAAGAAAATAATTAATGACA
TAGTGAGTTTACCATTTTATCCCTATTAATAGGGACAGAGGGAGTACTAGACAGTTACCA
CATTGACTTCCGCGATTGATTGGTTCCAGTCCATGATCGCGAAGGGTATTAACTGAGCTG
AGTTTCCTCAGCTACATTTTTGATTTGTTGTCTTCCCAACCATACAAAACCTGTTGAAAA
CGAACAAAACGTTATAAGTTGCACTAGTTATCTCATCATTATATATTGACGAATAAAAAC
TAAGTGAAAAGAAGAGATATATTAGTAACACACCAATGTATCAGACGACTATTTAGATTA
ATTCTTCTAAGTATCAGACGACTGTTTTTTTTTTGTTTGTGTGTGAAGAACTTTAGAAAT
CATGCATTAAGAAAGTAAATAACTTTCTTGATGTATGTACAAGAAAACTATTCTATCTTT
AATTTTTGTGTGAATTTCTGAATTATGCAAAAAAAAGGTGTTTGATTAAATCTTGAATTG
ACAGCAGGGGAATCGAAAAAGGTGAAATTTTTCGAGTTTTTTTTTTTACAGAAAATGTCA
GCTACTATAAGCAAAGATGAATTGTCCAAGTCTTTGAGAATGAGTTTTGGATCAGCAAGT
GTTAGGGAAGTTTTTACTGTACCTGGAGAGGATGTTTTCCAAAGAAATGGGAGGGAAAAT
GATGACGAAGACGAGCTAAAATGGGCTGCAATTGAGAGACTTTCAACAGATGATGGTCTG
AGGAAAGATGTTTTGAAGCAAACATTGGATGATGGGAAGGTTGTTCATCAAGAAGTCGAT
GTTACCAATCTTCGATTGAAAGATAAAAAGAAGTTGATGGAAAGTATACTTAAGATTGTT
GAAGAAGATAATGAGAGGTTTCTTCGTAGACTAAGAGATAGGATTGATAGGTAAAACACT
TTAATCTTTCTTGATTTTCAGTCTCTTTTTCTCGATTCATTGGTGTCACGTTCAGTTTGT
GCACACCTCGACTATTTTATTGAGTACTTGTTCATTGAGGCTTTGTCAGATGAAACGAAA
TCACATATTTGTCGTTGTTAGGATTTGAACCTTGTGTCCCATGGTTTTCATCCTTGAGTG
CAATAATCTTTTTTtGGTGCTTTGATGTTGTTCCAATTATGCAAATTATGTGTATATCCA
TAGGAATATTTTGATGTATTTTTTTGCATGATACAGGGTTGGGATTGATATTCCAAAAAT
TGAAGTTCGATTCGAGCATCTTTCCATTGAAGGAGATACATATGTTGGATCTAGAGCACT
GCCTACTCTGTGGAATGCTACTATCAACTTTGTAGAGGTACTATTTCCTTTCAACAATTA
TAGTGAGCACTCTGTGCAGCAAAGGTACGTACTTGTCCTAATCAAGTTTCTTTTTTATGT
TCAAATTTCATAGGGAGCTCTTGAAAAAATCAAGCTTGTCCCTTCGAAGAAAAGGGTGGT
CAAGATACTTCGTGATGTAAGTGGAATAGTAAAACCATCAAGGTATGTTCAATAAACACA
TTCCGTCTATAGTTTGTTTGGAGAAGCTCCCAAGATCTGCTTATTTTTAAAAATTGCTTT
TAGTCAAATAGTCTATTTGGTGAAGTTTCCAAGTTCTGTTTATTTTGAAAAGTGTTTTAC
ATCGGAGTCTCAGAAAAGCACATCGTGCTTGTTGTATCTTATAGGATGACACTACTTCTT
GGGCCTCCAGGAGGTGGGAAAACTACACTGCTAAAGGCGCTTGCTGCAGTGCCAGACAAG
GATCTAAGGGTATGTGAATCTTTGACTTTGAGAAATGACGGCGTAAAGTGTTTATTCTAT
GATGTATATCTAACTATTTGTTCATCGGTTTAGGTTTCTGGAAAAATCAATTATTGTGGT
CATGAACTGTCGGATTTTATCCCTCAAAGGACTTGTGCTTATATTAGTCAGCATGATCTT
CATCATGGAGAGATGACAGTCAGAGAGACATTGGATTTTGCTGGACGTAGTTTAGGAGTT
GGAACAAGATATGAGCTCCTCAAAGAACTGTCAAGGCGCGAAAAGGAATTGGGAATCAAA
CCAGATCCTGAGATAGATGCATTTATGAAAGCTACAGCAGTTGCAGGCCAAGAATCAAGT
CTAGTCACAGACTATGTTCTTAAGGTTAGATCCTGATAATTCCGTGCATCTAAGAACCGG
ATAAGGGGTATCTTATTGTTGAGATGTTCTGCAGATTCTTGGGCTGGATACCTGTGCTGA
TATAATGGTAGGTGATCAGATGAGAAGAGGTATATCGGGTGGACAGAAGAAGCGGCTGAC
GACAGGTTTTAGACTATTGCTACATCCGTTCCATTTTACATGACACTCTTTTCTTTTTAG
TCTGTTCCAAAAAGAaTGCATCTTTCTAAATTTGGTGGAACTCTTTGCCTTAAATTTCCC
ATTTACCCTTAATGACATGCTTTTATAACAACATAAATGTTATGGCAATGGGTGTCAAAA
GTCTATCTTTCATTCTTATGTCATTTGTATGAACTTTTTATTGAATACAGGAGAAATGTT
GGTTGGTCCTGCTAAAGTTTTCTTTATGGATGAAATCTCGACGGGCCTTGACAGTTCTAC
GACATTTCAAATTGTAAAATACATGAGACAGATGGTCCATATAATGGATGTGACTATGAT
AATATCCCTTCTTCAACCTGCACCTGAAACTTTTGAACTTTTCGATGACATTATTTTGCT
ATCAGAGGGACGCATAGTCTACCAAGGTCCACATGAGAACGTGCTTGAGTTTTTCGAAAG
TGTTGGATTTAAATGCCCAGAAAGGAAAGGAATTGCTGACTTTCTCCAAGAGGTTACTTC
TCTAAAGGACCAAGAACAGTATTGGTTCAGAAAAAAaCAACCTTACAGATTCATTACAGT
AGCTGAATTCGCGGAACACTTTAGCAATTTCCATGTTGGACGTGAACTTTTCGATGAACT
AGGAGTTGCTTATGACAAAAGTAAAGCCCATCCTGCTGCACTTGTCACAGAGAAGTATGG
TATCTCCAACATGGAACTCTTCAAGGCATGTTTTTCAAGGGAATGGCTATTGATGAAGCG
GAATTCGTTCTTATACATGTTCAAGACATTCCAGATTATTATCATGGCAATTATAGCCTT
TACAGTATTCTCTAGGACAGAAATGAAAGTTGGACAGATAGCAGACGGTAACAAATTTTG
CGGGGCATTGTTTTTCAGCCTCATCAATGTAATGTTTAACGGTACTGCAGAACTTGCATT
GACCCTTTTCAGACTTCCCGTGTTCTTTAAACAAAGAGATTCTCTATTTTATCCTGCCTG
GGCTTTTGCTCTCCCTATTTGGCTTTTAAGAATCCCCCTTTCCTTTATGGAATCATTGAT
ATGGATTGTCCTTACGTATTATACCATCGGTTTTGCTCCTGCTGAAAGTAGGTATGTACC
CGTCGTTCACTCCTAGAGACCAAATAATATGATCTATGATCAATGTAAATGTTTAATACA
CAATGAACAATTAGCTCAAAGTGATCAAACTTACATTATTTGCACCTTGGAAAATTTTCA
GGTTTTTCCGCCAATTCTTAGTTTTTTTCGCTCTGCACCAGATGACGTTGTCTCTCTTCC
GTTTTATTGCTGCAATTGGAAGGACTCTAGTAGTTGCAAACACTATTGGCACTTTCACTC
TACTGATAGTCTTTGTGCTTGGTGGTTTCATTGTAGCTAAAGGTCAGTTCTCTATGAGGA
ATTTCTTTATACTCCCTCCGTATCAATTTGTTTGTCAGGTTTTGACTTGACACGAAGTTT
AAGAAAGTAAAGAAGACTTTTGAGTCTTGTGGTCTTAAACTAAAGATATGTAGAATGAAC
CAAAATGTACTTTAATCTTGTGGCCGTAAACATTCTTTTTGAAATGGACTAAAAAGGAAA
GTAAGATAAACATTCTTTTTGAAACGGACTAAAAAGGAAAGTAGGACAAACAAATTGAAA
CGGAGGGAGTTGGAGATTGTCAATTCTTACATCAGGGATCTGTAAAATGAAGTTAGAATA
CTAAAATGGATCGACGTTCACATAAATATCCAATAATCTTAATGCCATTGCTTATTTATT
GTTGTAGATGACCTCGGACCATGGATAAAATGGGGCTACTATGTGTCTCCCATGTCATAT
GCGCAGAATGCAATAGCCATCAACGAGTTTCTTGACAAAAGATGGAGTACTGTAAGCTCT
ACGATTCATTCGTGAAGAATGACTACCATCAACTTTTGATTATCTTTACTTATGTATCTT
TTTCTTTTCAGAGTAACAATGACACATATTTCTCTGAGGAAACAGTAGGCAAGGTTATTC
TCAAGTCGAGGAGCATGTATTTAGACGAGTATATGTTCTGGATATGTGTTATCGCCTTAT
TTGCCTTCTCAATTCTCTTCAACTTCTGTTTCATCTTGGCTCTGACATACATGAATCGTA
TGATATAAATTCTCTCTTCTATTTATAACTTCAGAAATTCATTTCTTGCCCTCTGAACCA
TTCTTGTAAACAAAATGCAGCATCTGCTGATTCTAAAGCTGTTACTATGGATGATGACAA
AAGTAAGAAAAACGAGCAAGGAAACCGTAATCTCAAAGAATCAACAGAGAAGAGTTCAGC
ATCCACCACCGCAACGTTTGAAGGTTTGACAAGCATATACATATCCATTTTCCATGCCTT
TAGACTTCTAAATGTCATTCCTTTAGAGAGATACTCGTGTAAAATTAAGCGAAAACTGAA
TGATCATTGCAGATATAGATATGGATGTAAGGATTAACAAAAAAGTAGGCAAAAAAaGAG
GAATGGTGCTTCCTTTCCAGCCATTGTCACTTGCATTTAACCACGTCAATTACTCTGTCG
ATATGCCAGCAGTAAGAAACATTCACCGGGTTCCAAGTGATGATACTGATATGCTTAATT
TCTTACTCATCATCTGGTTGTATGACTTGTCAGGAAATGAAAGCCAAAGGAATTGAAGAG
ACTTGTCTCCAATTGTTACGAAATGTCAGTGGCGCGTTCAGGCCTGGAGTTCTTACAGCC
TTAGTTGGTGTAAGTGGAGCTGGGAAGACTACTTTGCTGGATGTTTTAGCAGGAAGAAAA
ACCGGTGGCTATACTGACGGAAGTATCATCATTTCTGGTTATCCAAAAAACCAATCAACT
TTTGCTCGGATAAGTGGTTATTGTGAACAGAATGACATTCATTCTCCACATGTTACTGTC
TATGAGTCATTGATATATTCAGCTTGGTTGCGTCTCTCTCCGGATGTCAAAAAGGAAACT
AGGAAGGTATTTACGTCCCTTGGTCCGCAAAAGCCTCATTTATTGTTCCTGCATATGTTT
CTAAACCTTGATCGCATTTTGGTCCCAAGTCCGGATAAAAAAGGAGAGTCATGATAGGCT
GACAGCCAGCGTAAAACTAGTCCATCATGATGAATCATCACAATACCGAATAGACAACCT
CATCTGTCTTGAGGCCATGCTAATTTTCATGGAAAAGAAGGTGAAGGACTAACTTGCTTA
GTGTTTTTGTTCAGAATTTCGTCGAGGAAGTAATGGAACTAGTTGAGTTGAATCCTCTCA
TGAACTCTCTAGTTGGCCTGCCAGGGGTAGATGGTCTCTCAACTGAACAAAGGAAGCGAC
TGACGATTGCTGTAGAACTAGTAGCAAATCCATCTATTATTTTCATGGATGAACCTACAT
CAGGACTTGATGCTAGAGCAGCAGCAATTGTGATACGAACTGTGAGAAATACAGTAGATA
CAGGCCGAACTGTCGTGTGCACTATACACCAGCCAAGCATAGATATCTTTGAAGCTT
>RH087L19-5
CGGGTCGAAATGGGTCTCCCACCTACCACATCGCCAAAGCATTTCTCCCGCATCAGCGGG
TAACGACAGAGGGTAAGGGGATGATCGACGACATCAAGCGCATCGACTCAATGATAAATG
CGCTTCGCAATATGAAACAGGACATCAAGCGTCAGCAGAAACTAAGTGAAATAAACAGTT
TAGACCTGTCGCCGAAGCAAGCTCAAAAGCGCAATGCCGATGCTGACTGGATTGCGATGG
AACAGATTAAGCGTCGGCATGAGCTGCACGCTCTGTCTGTTGAGCTTGGGTTCGCTGAGC
GCCGGGAAAGTTATGCTCCATTTGAATTAaCTGACGGGTGgCACCGATTCGACCACAaGC
CGCGCGAaCCTCAATAGCCGCCTAACCAGCGGCTTTTTCATACCTGGAGTCATTTACGAG
TGGCTCAAGTTATGACAACCGGCGGCCATCcACcGACCATTGAAACACTGAATAAATGCG
TTGAAGTCTTGTATTAaCCGTtCcGTtCGCCGCGATAAGGCCAAGaGgATTtAtGagtGA
TTtGg
>RH087L19-6
CCGACAGGAAGCGATGtCCGTTGCCGAAGCGTTCAATTACTGGATTGAAAGGCACTGTAT
CGCTAACGGGCtAGTTAAaGTCGATTACTATCGCcAGGtGTTTGaGAAACATATCGCcGA
ACcGATGAAGAATGTCAAAGTCGATAACACAGCGAAAaTGCACTGGATCAACGTCTTCGA
TTCTATaGAAAGCAGGgTgATGgCTCATTACATGCTTTCGCTGTGCAAACGGGCGTTTAG
GTTCtGCGTTAACAGAAGTGTGATCGCCTCAAACCCACTCGAGGGATTACTGCCATCTGA
TGTCGGGCAAAAGCCTAAAAAGAGAACTCGCAGGATGGACGATGACGATCTGCGCAAAAT
CTATCAGTGGTTGAAAAGCCATATGTCGATAGAGTCCGTTTTCCTGGTGAAATTTATTAT
GCTTACCGGATGCCGTACGGCTGAGATTCGACTTAGTGAGAGATCATGGTTTCGATTGGA
TGATAATGAGTGGGTCGTGCCTGCGGGCAGTTATAAAACTCGGGTACATATTAGAAGGGG
ACTCTCAGACGCCGCCGTTAACCTGGTCAGAAATCACCTCAAGAAAATAAACACCAATCA
CCTGGTGACTTCACAACGTAAAaTTGATGGCGGGATCAAAGaTTCGCCCGTTCATTCACC
TGTGGCATCCAaTTACGCCCGTTCTATTTGGAATGGAaCAGGTATGGCAGAGTGGTCGCT
TCATGATATGAGGCGGACGATAGCCACAAaTCTCTCTGAGTTAGGTTGCCCGCcGCACGt
AaTTGAAAAGCTGCTCGGgCATCaGAtgtGGGGGTtAtGgCGCATTAcAACCTtCA
>RH087L19-7
GAAtGTTTGATTTCAAAATATAGAGGGTCTATTTTTAaTtGAACATATATAGTATACAAA
TGTTTAGTGTAATTAATTAGGATTGATACTTATAAGTTATATGAATCTTATGaTTTCTAT
AACATATTGATCTCTATAAaGTGTTTTGAGTTTtGACTGTTTTATtGTAaTaTTTTCATa
TTaTATTAAAAAATAATAATATATAATTTAAATTTGTTtAAaCaCACTAATTCATTAAAT
TATTTAATTaGAGCTCATATTAATAaCAAGTATCAGCAATAATTCATAAGTTATCAAGTC
GGTATAATATAGAGGCGCAAAACTACAACaTTAATGGTAAACACACTCTTAGCttgTTTT
TTTTTTTTTTTtGAAATACTCTTAGCTTGTTGTTAACTAGGGATATCACTTAATTATTTA
AATATGTAGTTTAATTTTTtAAAACATAATAATTAGCAAATATGCAAAACTACAACATTA
TGTGTAACTATCTTTGGTTGTTGTTAAATAGGATCGTCGCTTATGAACCATATGATTTTA
AGTATTTCTATAATGTGTCGATGTATACTAATTCTAAAATACTTTGAGTTTTGATTGTCG
TTATTGAAATATTTTCAAATTATATTTTTATTTTTTATGCATAGCTTAATTTTTTTAACA
TACTAATAATTACTACAATTACCTAATTAGCTCATATTAGTAACAAATATAAGTAATGAT
TCTCAAATCATCAAATTGGCATAACATAGGGGCACAAGACTACAATATTAATGCTTGGCT
CTTTTGGTTTGTTATCTAGGGTTGATACATATGAACTAGAGTGTTTTGAGTTTTGACTAT
TATTATTAAACTATTTtACATTATATTTAAAAAATTATGTAAAATGTAATTTAATTATGT
AATTTAAATTTATTTATATAATAAaTAcAaTAAAATtACTTAATTTTAAAAATtCATAAT
CAGTTTCAAAAAAATaTtAATCtGAGGAAAACATAATATTAATATTATACTATAACTATG
TAAACTTAATATTTTAACATATCATTtAaTAACAAACATTTTTTTATAAAACAAAAAATA
ATAcTAaTAAAGaaaaaTatatatgttaaaatttgtGTTGtCATTATCATCGGAGAACTA
TGACGATGtttttctttcaatttttttgTAAAaGTTtaTTTtgaaatcataaagaacttt
ctatatcgtcctttccgtgttattataa
>RH087L19-8
AGCGCCATCAACAtttttatCCAATaaaTAtttGTATACGTCtttAGTACTAAGATAAAA
AAAATTtAATTTtAAtGAGTCTTTATTTATGTATGATATGATTCATATACGATCGAGGAT
ATGAAGACAATCACATAATAGGAGAAACATTATTGTAGTTTCAATTTTCTTCATATTTCG
CTCACATACATTCTAAGTATAATCAAATAAAATATATTTTTATTATTTAACTTGTTTCTA
GAAaTCGATGCGTAACAACAACTCCTTTAAATAAATAGGAGTAATTGTTTTGCCAACTCG
GTCAATTTCAGATTTTTAATTTTGAATTTTATAGATAGAAATTTTTAATATTTAAATTTA
GCTATAATTTATCTTTTCTAGATTAGAAATTATAAACTAAAATaGATCATCTACACTTTA
CTCCTCTTTTATACTTTTTAAaTTTTCTCTTTTtATCATTAAGAAAAAaGAAATGGAAAa
TAAATAAACAAAAAaGAATAaGTAAAAaGGAGGAaTTTTTGAAaCTAAAAAaGAGATATA
GTTTTTtACTACTTTTTTtATTATATAGTTTTTtACTACTACGCTTACATTTTTATTTTT
AAAaCAATTTTttATTTATTTTTAGATCTTGAAAATTTCAaGAGAAAAGAGTGGGTGAAA
CTTATGTTTTCTTTGGTGGATTTTGTGGTTCACTTTTAATGTTTAACTATGAAATCATAA
ATAATTAATCTCATCAATCATTTTCAATTCACTGAAAACATAATTGAAGATTATATTCAA
TATTTGAGTTAAAGGGCAAAAATGTCCAAAAACAAACTAGTTTATAGTGTAAACATGTCC
TTTTACCATTCTGACTAAATTATGACCAAATCTTTCTGGTCAAAAGGATTTATTCATACT
AATTTATGTTTATTGCAAGTTGTCACAACCCAAAATGAGTCGTGAGTGGCACCCACACTT
AACCTCCTAAGTGGGCGAACCAAGGAATCCAAACCTCAACCTATATCAATAATTCAACTA
CGAATAACAACAAGAATGCGGAAGCTCAAAACTTATTAAAGTAACCAATCAAATAAACCT
CTAAAGTCTAACACTTATTATCCCCAAAATCTGAAAGTCATCACATCAAGGACATCTAAT
CTTCAAATACTAAGTCTAAGAGTATTAAAGACACCAAAATAAATGAATAAATGAGTTTAT
GTCCGAAAACTAAGGACATCATGCCATGACCAAGAGAATCCAACACGAGCTGGAATGAAT
AGCTCACCCTGGAACCTGATGTGCTGGAGACTGGCTAGAGCTGAGGGGGAGTCGAAGTCA
CTGATACACTCGCTGCACTCCACAAAAAGAAAACAAAGAAAAGCACAAGTACGGCTCAGT
ATAGGGCAACATATATTGAGTAGATATCATTGACCAACCCAAAATAGAAACTAATATGTA
ATGAATAATAGTATAAAATCAACTATGACACTTAGCAGGTGGCAAGCAACAAACACATGA
ACCAGCGTCAACAACACTAAAGTAAGTATATAATCAGTCAACAATATCAAGATCACACAT
GAGGACTCATGCCTCCAAACCAAACTAATTTGGGAATTGAGTTCTTTGAGATTGAGTACA
TTAAGTTAATTCAATATCTTTTTCCTTTAATGTTACTGTGTCGGAACGTGACACTCCGAT
CCAATAATATCATCAATTTATCATTTATTATCACCACTTTTCAATTCATTAACAATATTT
CATCAAGCCTTTTTTATTCAAGGCATCACTTCGATAGAGAATGTTCAAGATTATAAATTC
CACGGTCTCAGGATTTCAGACCAATCACAAATCACACAACCAAGCTACACAATCAAGTAC
ATAGAGAACTTCACAATATCATTCAATGCATATCAATCACTATTAAGAGTTTATCTATCA
AATAAAATAAACCATAACCTAACTCCACCGAAGAACTGAAGTCGGGCAAGCTACTTCTCC
AATGCTTTTTCCTTTCCTCAAGGCCTCCGAATGTTCTCAATCTATTACGTATGCATAATT
TGTAAGTTAACGAATGTATAGACATTCATACTACTCTATGTCTATCCTAGACTCAGAAAC
TCACCCAATTTATAATCAATTTCCTAAAGTTCAAGCCTAAGGGTAAGTCTTAATTTCTCC
CATTATCAATAACTTTAAGGATATTCAATTAATACATTTAATTACCTATCTCAATATATC
AGGACTTGACTTATAATACGATAATAAAATTGAAACCTCTGGTACAAAATCAGTGGATTC
AATTGTCAATTTCTTTCTAGTTAATAGCACCTCATGGCTAATAACGGAAGACACCAATTT
GTCTCCCAAAAGTCAGCCATCAATCCGTTAAATTAGCCCACCTTCAATTATATCCAAACC
ATTATATTATTCCCTCAAGGTTCAACTACACCATGTGACTTTGTTTCTAACTTTTCCAAC
TCAATTCATCTAATTTCCTTTCACACCCAACATTATTGTAATAAAAATAAAACAAATCTG
ACATAAATCAATAACATAATAATTAAATAATGAAACCTCCCACCGATCAAACATTGCATT
AAACTTGAAATATTAAAAAGGACAATCATCTAAAGTCAAAATAATATTATATAAATTTAT
ATCACTAACAATCTCAATATTGAAAGTTCAATAATTTTGCTCACCTGAAGCCGTCGTCGG
CCCTTTCTCTTTGTTCTACGCCACTTTCTGTTCTCTCCTTCTTCTCTACATATTGTTTAA
TACCCTAATTAATATACCTGACTAATCATAAAAATAATGGTAAAAGTCACCCACTATTAA
TTCTAATCTTATTTTCTTTAACCATCAATTAAATAAATTATTAAAATTACCCCATTAATT
TTATAATTATAGTTACGAATAGTCCAAAATACTCATTTAAAATCTATCGAAAGAGTCTTT
TATGCAATAAAAGGCTCTAGTACTCAAAACGACCTAAAGGGTCGTTACATTAGATACCAA
TTTACCCATCGTTCGTCCTCGAATGATCAAAAGAAGGCGAGGGTAAGGCAAGGTACTTGA
CTCGATAAAAAGAAGTGGATATCTTCCGTGCATATCAGTCTCCGAAGTGGACTCTTCAAC
TGATCGATTCTTCCACTAGACCTTGACACAACCATCAAGACAAATATTTTCTAACATAAC
CATGATACAATCCTGAATCAATATTGGCTACAACCAGGAGTGAACCTGAACTAGCCACCA
CACACTCATAATGCACAAACCATCATAGATCTTATCAAGATTACATCTTCACAACAAAAT
ATTTCCTCGAGCTTAAGCTATAAAAATATGATCTTTAGACAACAAGTAATCATCTAGGAG
AATCGAACTCATCTTATCCAAAAATGGAAATGATAAAGTTACCACCATCGAGTGATACAC
CCAAGCATACATGACCTCTAACAACATTGTCGAAATGCTAGATTAGTAGTTATTATAGAC
AAACCTTAAGAATGACAAAACTAGACCCCATTGTCCCCACATTCAATTACACATAGCCAA
AACATGATACCGATGATGAGATAAATCTTAAGTCTATCGAAAAACTGTAAATTTTCATGA
TAGCTCTCCTATAAATTCTCATAAGCAAAGTTGTGCATGTAGAATCACTAGTATACTTCA
ACTATCCCAAACAACACCAAATCTTCCATAACTAGAATGAATAAGTCTAACCAAGGATGT
CACCCTACCAGGAGGACAATCACAGAATCGGTACACACAATCCACTACTAGGGACTCACC
CATAGAAGCGAAAACACACACGGATGTAGAAAGTGAATCATACTCTAAACCATGCCCATA
ATGAAATAGTTTGTCACATAAGAATGTACATAACCAAGGTCGAACAACTCTAGATACTAC
TTCCATAGGGTCCATATCAAACATTTTCATTCATCCGACTCTATCTCTTTGATTTTCTAG
CTACCCTTAATCACCAATTTAGTCCCTATTATAATTACACACATACTTGGTTTATCGAAC
CCCACATCCACTGAAGTCAACACTCTTAATACTAACAAAACATCATAACCACACAGATCA
TCTACTTTGCTCCCAAACCATCATTAGTATCAAAGTATTCTTATCAAATACATGTTCAAA
CTATGGCTATCTCACTTTCTATTTAAGCATTTCATGACAAATACGAGTCCCAAACAATGA
TAATAGCACTAATTTAAAATTTGACAGTACCTTTCCATTGAGATAAAACTATTAAATCAT
ACTTAAAGTCAACATCACACCACTTCTACATACCATGCTTTAGCTACCATTCTAAACCAT
CGCATACCTCATGCCAACACTGAGGAAAATTCTTGGTCACTCAAATTATTCTGTATATAT
ACTATAAGCTCATAACCTCTATTCACCATCAAATGTCTATGTAACGCATCATAACATTCT
ATGCAGTCCCATCAATAAAGTAGTATTAATCCAACTCTAAATTCTTAATAATCATGTAAA
ATTATATCTCACCTTGTGCATCATTATTAAGTCATCTATCATAATTTGAGCAATCTAACC
CCACGTAAAACTCTAAATTTTCCATACCTCACTGTTTGTCACCCAAGCCAAAACTCAATC
TTTATAAAAGTCAATGATAAACTCCTAGTAAGTCTGTACCAAACAAGTTCACATCTCACA
ATCAAATCTAAACTCATAGGCAAAAAATCAATGCAACCTTCAACTACACCCCAAGGGTTT
ATACGAGAGGTCTTATTCCTTCACTTTTCTCAAATTCTTCCCAAGGTGTAAAATTATAAA
TATCTCGACCCTTCAATATTTAGACTCTTGTTAATTTCTCTAGCTCGCTTACCGATCTCA
TTCTTTTACCAACAACCCATGACATTTTACTTTACAGTCTAAACCAACACTTTTAACTGA
AACCTTTCCTTGAAGACTTTTATGAATTCATGTATCTTGGCTTATCATTAATCGCCTTTC
CATCGATCTTACCATATCCTTCACTAAAAATTCAAATGTACTCGTTACCAAACTCAAACC
ACAAAAGAACTTATCATCACACTCGAACTAGACGTATGTACACTTCTTTGTCAAGTCTTA
TCCATTAGTTTTTTAACCAATGAACACGTGACCCTATTACCACATAACCAGAGCAAAaCA
GATGAAATTACGCATCTCTGAACCCAATTCTCAATCCTTTTGAAGATTCCTTTTAAGTCC
TTGCAACTGGAGAAAATATTCTTACTCTCACATCTTTTCGAAGGCTACACTCATTTTACT
AATTTTATTTCATTTTCATTACGACTCTAGCTCCTTTAAATTCTATTCGAGTGGTGCCCC
AACATCTCTCAAAACTTTCCATACAACCACGCTACTCACTAAATAGTAGAAAATCACAAC
CTTAGATACTCACAAGTCATTATTACCGTACAAAATTTATTTAATCAACAATTTGTATTC
TATAGTTGCATCTCAATCACAATCCATCACTAACTCGTATTACTATGATGCTCAGCATAC
CCTTGTCATCACCACGAAGTCAACCTTTTCATCAACATGACACCTCAACTCAGTTATATT
GATCAGATCCAAAGGACTAATTCAAAGTTTATACACACTTTCTAACTAAAATCTTCAATT
GCATTCACCCGAGTATTCTCACTGACTTTCTTTATACATAAGGTTGTCATTCTGGTATCA
ATCCACTCTTTTGGAGCTTAAGATAAAATCACTAGTCCTAAAACCCTCAAGATAGACTTC
ACTACCTAATGCATTAATACCGTACCAAAGATCCACCACTAAAAACTTCCTTAAAACAAT
GTTTAACCCAAGCATCCGTAGCAACAAACGAGTTGGTTTCTCAAATGTGATCAATGCAAC
TCTGAATCTCATTATCTGAACATGCATACAACAGATAACTCCTTAAGTAGTTAGTATTCC
CAGTTGACAATCAACGTATTCATTTTCATATAACACTAGAACCACATCGTGAAAGTCTGT
TAGATCCATGACACATCATACCTATCGAGAAGATCGTACCTGAATAGCTCACACAATTCT
ACCCATTGAATAACTATAAAACATTATCAAATCCATTATGTCTCTACCCACAAGCTACCC
CAAAGCAATTTTGCATTCTTTCTTAGATCAGGTCAATAACAAAAGTAACACACTTCATAA
CTCTAATCAAGTAAGCATCAGTATTGTTCTAATAGTCGTATCATGATCCTCTTTGGTATA
CACTCAATCTATAAAATTGTAGTAGCGATTCTAACTTCACTTGGCGCAACATAATTTCAT
CATTCGCTAAGCAACCTATACGTGTTACGACAACTTCACTAACAGTATTTTCCAAGAAAT
GGTGTTCATTATCTAGCATTCCCTTATGAAACTTCTTGAATGTTGTCACCTTGGCAAAGT
CATCTGGATTCACCCTTTCTACCTCATATCCCTCAAAGTACGGGATATGCACTTCACCAT
GAAGAAGGTAGAAAATGCTTCCCAAGTCATAGATAGTGCCTTTATTGGTCAGCACTCAAC
ATGAGACCGCCACCACATTCTGGCGTCTCCCCAAAACTAGCATGTCACAAACTCAACACT
AAGACTCTCCACTATATTCATTTTATGAAACAGCTCAAAACAATCAACAATGAAAGCATA
AGCATCTTCATAATCAGTACCCATGAAGAATAAAGGTTTCAACTTTATGAACTTAATAAG
AAAAAGAATCATGTTGATCACTAGTCATTACGGGCCCTGTAGTCAATCGAGAAAATATAT
CTATTTCTAAGGACACATTTTTTTtCTTTCTGATGTTGTTATTTCAACGTCTAATACTCT
AGTATTAACCATATGTGAAATAGAGTGAAGAAGTTCAGATACCAATTTGTATCACCTAGA
TACCAATTGGGTTCAAGTAGTAGCACGAAATAAAGAAGGAATGAAGTTTTCCTAAAGTCC
TATAGCCTCTCAAAGAAAAGTAAAGGCGGCCCCGTACCATTCCGCAAAACTCTACTAGAC
TTGTCCTTGTGTGATGAGATCACCAAACCTAACGCTTTGATACCAACTTTGTCACAACCC
AAAATGAATAAACTAGTTTATGTTCGAAAACTAAGGATATCATGCCACGACCAAGAGAAT
CCAACACGAGTTGGAATGAATAGCTCACCCTGGAACCTGATGTGCTGGACACTGGCTAGA
GCTGAGGGCGAGTCGAAGTCACTGATACACTCGCTGTACTCCACAAAAAGAAAACAAAGA
AAAACACAAGTAGGACTCAGTTCAGGGCAACATGTACTGAGTAGATATCATCGGCCAACC
CAAAATAGAAACTAATATGTAATGAATAATAGTATAAAATCAACTATGACACTTAGCAGG
TGGCAAGCAACAAACACATGAACCAGTGTCAACAACACTAAAGTAAGTACGTAATCAGTC
AACAATATGAAGATCACACATGAGGACTCATGCCTCCAAACCAAACTAATTTGGGAATTG
AGTTCTTTGAGATTGAGTACATTAAGTTAATTCAATATCTTTTTCCTTTAATGTTACCGT
GTCGGAACGTGAAACTCCGATCCAATAATATCATTAATTTATCATTTATTATCACCACTT
TTCAATTCATTAACAATATTTCATCAAGCCTTCTTTATTCAAGGCATCACTTCGATAGAG
AATGTTCAAGATTATAAATTCCACGGTCTCAGGATTTCAGACCAATCACAAACCACACAA
CCAAGCTACAGAATCACACAATCAAGTTCATAGAGAACTTCACAATATCATTCAATGCAT
ATCAATCACTATTAAGAGTCTATCTATCAAATAGAATAAACCATAACCTACCTCCACCGA
AGAGCTGAAGTCTGGCAAGCGACTTCTCCAACTCTTTTCCTTTCCTCAAGGCCTCCGAAC
GTTCTCAAACTATCACGTATGCATAATTTGTAAGTTAACGAATGTATAGACATTCATACT
ACTCTATGTCTATCCTAGACTCAAAAACTCACCCAATCTATAATCAATTTCCTAAAGTTC
AAGCCTAAGGGTAAGTCTTAATTCCTCCCATTATCAATAACTTTAAGGATATTCAATTAA
TACATTTAATTACCTATCTCAATATATCAGGACTTGACTTATAATACGATAATAAAATTG
AAACATCTGGTACAAAATCAGTGGATTCAATTGTCAATTTCTTTCTAGTTAATAGCACCT
CACGGCTAATAACGGAAGACACCAATTAGTCTCCCAAAAGTCAACCATCAATCCGTTAAA
TTAGCCCACCTTCAATCGAGACTTGAGGTTTTTGTTGTATTTGCATTTTTTTGGGAAATT
TGACAAAAAACCTTGTAATTAAGTTACATTATAGTAACATATATTATACATATATGATAT
ATATAGTACCTTAGGATTTTGTCCTAAAATAGAAACATTTCTTTTTTGTTTCCTCTAGGA
TATGTCAACTCTTTCCAAATCCTCTTAATTAAACTTGAATTAATTTTTCGAAGCCAAAAG
CAAATTAAATTATGCAGTATTTAGAATT
>RH087L19-9
CAATATTAAGACCCTAAAACTTGGAGGTTGCATATTGGCCGATAATACCCTAGTTGAAAT
CCTCAAAAATTGCAAGGAGTTGGAGATTTTTCATATACAAGTTATTAGAGATTTTTCATA
TACAAGAACATAGCTTTTGCTTAATTTCTGAAAGCCTGGATAAGTTGGTGTTGGAAGATT
GTGTGTTTTCAACCACAAAATCTCATATTTTGTGTCCAAACCTTCGTGTTCTCCATACAA
ATGTCGCTTGGCTGCCGGTTTTATGGGTAAGATTTTTTCTTTTCCCCCTATTATATTTAG
TACATTTTACGTTTGCATTTTAAGCGTAATGCATGTTCTCTAGTATAATATTGTCCCGAG
TAGAGGCATAAGTTTTCTTTCAATCATCGCTAGTGTTCTTGATGCCCTTCCTACTTACAC
TACGACAAACTTTGTAGGGATCAGTTCTAACGGAATCACAACAAGGAGCAGCGATAACAT
TTTCACTGACAGGTACATCATTTACTATATATACATACACAATATTTTATTCTTGTACAT
ATAATGTGATATTCTAATGAAAAAGGTTTAGATCAATCCCCTTTCACTTTTCTAGCCATG
CAATCTAAGTGTGAGAGATGTAAAATCTCGTAGCAAAAGCTTGATTTGCTAAAGGAAATG
GAGGACTATAAATATTTGATTGCAAATTTAGTTAGAATAGTAATATTAATTTTTAAGTTA
TTATAAAAGTTCATATACTTTAAATTTTTAATCTGTATTTGACTGTAGGTGCTCTCACTG
TCAAAAGGAGAATCAACATGGGATAGTCTACCAAATTATAGCATAAAATTCAACTCATTT
GATCACATTTTATAATAACCCCCCCCCCCCCcGCTTCCTGTTTTGAAgCAATATCTAATT
GGGATGTAGTAATCTCAATGTTGTTTTTTAAAATAGAATGTTTCTTTTGATGGTTAATTT
ACTTAAATTTTATTATCATATTTTTAAATATATTGTT
>RH087L19-10
CAATATTAAGACCCTAAAACTCGGAGGTTGCATATTGGCTGATAATACCCTAGTTGAAAC
CCTCAAAAGTTGCAAGGAGTTGGAGAAATTGACCCTTCGTCATTGTTCCTTCATGTCGAC
CGATGTGAGCATTCGTCACCAAAAACTCAAATTATTAGAGATTTTTCATATACAAGAACA
GAGTTTTTGCCTAATTTCTGAAAGGTTGGATAAGTTGGTGTTGGAAGATTGTGTGTTTTC
AACCACAAAATCTCGTATTTTGTGTCCAAACCTTCAAGTTCTCCAGACAAATGTCGCTTC
GCTGCCGAGTTTATGGGTAAGATATTTTCTCTTCCCCCTATTATATTTAGTACATTTTAA
GTGATATGCATGTTCTCTAGTATAATATTGGCCCGAGTAGAGACACATGTTTTCTTTCAA
TCGTTGCTAGTGTTCTTGATGCCCTTCCTACTTACACTATGACAAACTTTGTAGGGAGTT
CTAACGGAATCACAACAAGGAGCAGCGATAACATTTTCACTGGCAGGTACATCATTTACT
ATATATACATACAAAATATTTTATTCTTGTTCATATAATGTGATATTCCAATGAAAAAGG
TTTAGATGAATCCCCTTTTCGCTTTTCTAGCTATGCAATCTAAGTGTGAGAGATGTAAAA
TCTCGTAGCAAAAGCTTGATGTGCTAAAGGTTAC
>RH087L19-11
TATCGTTAAGCTTTTGACGTTTCCCCTTTTGCATTTTGAAAGAATGGTAGGCTAGGAAGA
CTAAATCAAGACAACTTTAAGCACTTTTATAATGTATCAGTAAAACAAAAAaGTATTCTT
AAGTATTTGCTTTTAAGCTAAAATAAGTATAATAATAAATTTAAGATCAGATTGTAATAA
CTTTTCTTAAAATATTTGTTTGACCAGATATTTTGAATTATAATTTATCTTTAAAAAGAA
TTCAAATTTAAAAAGCAGAAGTTTTTTTTTtCTTTACAAATATTGCTCGCCCTCTATGTA
CTTTTACTATCTTGTATTTATATCAATATAAGTGTAACTTATAATAATTGTCATGTACAT
AGTTTTTAAATATTATGTTAATCTGATTTAACTTAACTTCAAAGATTAGTTAAATTGACT
TTCAAAAAATAAGCATGACAACTCAGGGGAGTAAAAAGTGGTATAAGAATGACTTATGTC
AATTTTTCTACTATCATCCCGAAAAATCAAACTCCACCTTATGTAAAATTAGCAAAGTAC
AATAAATCTCTAaGAAAAAAAAaTTTGCAAGAAAATTACCCTTTTGGTTAATTTTTTTTT
TGATATGTGCCCTTTTAAAAATTTTGACAATTTTTTTTGCCCTTTTGGCTTCGAACTCAA
CTTAACTAGGGTTTCACAAAATAGGTAAAATTTGCATACATGCATATGATGAATCTCTAA
TAACTTGAGTTCTTTGTGACGAATCATCAAATTCTTGTGACCAACTACTTGTTAGAACCA
CAAAAACTCAAATTCTTCAACAACTCACAATTACCGAGGACGTTGATTAGGGTTTCTTCG
TTCACACTGCACATGATGAGTTTTAGGGTTTTCACATTGACGCAACTTTTAAAGGGTGTG
ACACGTCTCTCAATACGTATTCTCTTAATTCCACCACACAAAGAAATCTTGTCTTGAATG
CGCTCATTGGTATAAATATGCTTCTTACAACAACCTTATTTTGCATCGATGAACATGAAC
AACCCACCTTTCAAACAACCCTTTGTACTATTTCTATCGCATGAAAGTGAAATTTCCTCG
AGTTATTTTTCTCATATTTTAAAAATTCAATTCATCGTAGCATGTCAACGTCCCAATATT
ATGGGTGGTGATGCAAGTGAAAATTCTTGACTTATCCAATTTGTGACAAAAGAAACATGT
CCACAATGGACTTTTAATTTCTCAATACGCGGTATTCCAAAGTACCATAGACATAATTCT
TCTCATCTATGATCATTTTTGAATGGCGATGAACCACTACAACAAATAAATATTTTTGCG
GTAATAATAAATATGAATATTTATAATTAATACTCTATATTAATATCGTTAATTTAGTGA
CTATGAATACAATGACATTCATTCAATTGCCACTAAATATTTTTGTGACAATAAATATTG
CCACTAAATATCTCTTTTGTTGTAATGATCCTGAGCCCGAACCCAAACCCAAGCCCAAAT
CTATTTCGTAATGTTTAATTCGATAATAGCATATTAGTACTCTTTTATATAGTTCCAAGT
TACTTATCAAACTTGATGAGAAATTCATTTATTGTAATAATTTATTAAACTTAACCCAAT
CGAAAATGTAAAAAATCTATATACTGACAATACACGTAACTTAAACACTTTCACGAATGT
GGAAATCTTCTTTAATTTGGAAAGCTTAATTGGCACAGAAGAAGCTTCATTAAGTTTAAG
GGAACACATCAAGAAGGAAAAATGACAAGTTAATGATTAATAAAGATATCTTTCAAAATA
TAATTATTGGGTTCAAGTGAATCCAACGTTTTTTATACGAAACATTTATATGCAAAATTA
CAAAAATTATAATAAATAATAGATTATAAACTTATAATTCCATAAATATAAACCTGCAAA
TTGAATTCATCAAATTGATATCTTGGATCCACCTATATATGTTACATGAGCATATGATCG
ATACATGAATCGATCTAGCCACGTGTTACAAGCACAAAGGGTCAAATTCTCCAACAACGT
GCAATTATCGAGGACGTCAATTAGGGATCCTTCACATACAATGACATCGGGTTCCTTCGC
ATACAATGCATGTCATGAGCTTTAGGGTTTTAACATTGACGCAAACTTTAAATGGTGAAG
CATCACTTAGTAAAGTGAAATTCCATCGAGTCCTTTTTTTGTTTTtAGTTTCCTTCTAGG
AAAAGAaCTTCTCATAGCATACTAATTATCATTTTTAtCATAACTTGTTTGGATGTAATT
TGTTACCTATTATTTTCTAATGTATTTTATTGATGAATATAATGTTCGGATTAACTATGT
GTTTCACATCATTAAGCATACAATATTACAAAGAAAAAaTTATTGTATGAGCTAAATTAT
CTATTATAAGAGACAGGGTAAAAGGGCAAGATGAGGGAAAAAGTAAAGTAATGACGCGAT
CACACCAAATCAGTCATTACACAACAACATATTTAAAAATATGATAATAAAATTTAAGTA
AATTAACAATCAAAAGAAACATTGTATTTACCATATTGGGATTACTATACTATACTTCAT
CCCAATTAGATATTGCTTCATAACAAGAGGGGGGGGGGGGgTCTTAGTACAAATTATGAT
CAAATGAGTTTAACTTTATGCTATAGTTTGGTGGACTATCCCATGTGGATTCTCCTTTTA
ACAGTGACAGTACCTACAGTCAAATACAAATTCAAAATTTAAAGTGTGAATTTTTATCAT
GACTTAAAAATTAATATTACTATTTTAACTAAATTCACAATCAAATATTTATAGTTCTTC
GTAACCTTTAGCACATCAAGCTTTTGCTACGAGATTTTACATCTCTCACACTTAGATTGC
ATAGCTAGAAAAGCGAAAGGGGATTGATCTAAACCTTTTTCATTGGAATATCACATTATA
TGTACAAGAATAAAAAATTGTATATGTATATATAGTAAATGATGTACCTGTCAGTGAAAA
TGTTATCGCTGCTCCTTGTTGTGATTCTGTTAGAACTCCCTACAAAGTTTGTCATAGTGT
AAGTAGGAAGGGCATCAAGAACACTAGCGATGATTGAAAGAAAACTTATGCCTCTACTCG
GGCCAATATTATACTATAGAACATGCATAACACTTAAAATGCAAACGTAAAATGTACTAA
ATATAATAGGGGGGAGAGAAAAAATCTTACCCATAAACTCGGCAGCGAAGCGACATTTGT
CTGGAAAACTCGAAGGTTTGGACACAAAATACGAGATTTTGTGGTTGAAAACACACAATC
TTCCAACACCAACTTATCCAGGCTTTTAGAAATTAGGCAAAAACTCTGTTCTTGCATATG
AAAAATATCTGATAACTTGAGTTTTTGGTGATCACTTCGGTCGACATGAAGGAACAATGA
CGAAGGGTCAATTTCTCCAACTCCTTGCAATTTTTGAGGATTTCAACTAGGGTATTATCG
GCCAATATGCAACCTCCGAGTTTTAGGGTCTTAATATTGACACAACCTTTAAAAGGTAAA
CCATTTTTTAGAACATATTCATTTAACTCCACAAATTGAAGAAAACTCCCTTTGGATATG
TTTCCTTTTGGTATAGATCCAAATACAATCGAGACAGTGATTTCCAAAGGAAACTCCAAC
GTTTGGAATATACGCTAGTTGCTACAGCTTCTTTAGTTGGAAGAAATGAGATGATTGAGT
GTAAAAGTTCATCTGGAAGTTTGCTAATCAAGTCTGGAGCTTCGTTTTCTCCATTAATGG
TGATATCGTTAAGCTTTTGACGTTTCCCCTTTTGCATTTTGAAAGAATGGTAAGCTAGGA
AGACTAAATCAAGACAACTTTAACCACTTTTATAATGTATCAGTAAAACAAAAAAaTATT
CTTAAGTATTTGTTTTTAAGCTAAAATAAGTATAATAATAAATTTAAGATCAGATTGTAA
TAATTTTTCTTAATATATATGTTTGACCAGATATTTTGAATTATAATTTAAAATTGTCTT
TAAAAAGTTGGTGATCTATGTTTTTAGACAATTCACTTTTACTCACAGAAGTTTTTTTTT
tCTTTTCAAATATTGCTCCCTCTATCTACTTTTACTATCTTGTATTAATATGAAAATAAG
TGTAACTTATAATAATTGTCATGTACATAGTTTTTAAATATTATGTTAATCTGATCTAAC
TTAACTTCAAAGATTAGTTAAATTGACTTTCAAAAAACAAGCATGACAACTCAGGGGAGT
ATAAAGTGGTATAAGAATGACTTATGTCAATTTTTCTACTATCATCCCGAAAAATCAAAC
TCCACCTTATGTAAAATTAGCAAAGTACAATAAATATCTAGAAAAACAAAATTTGCAAGA
AAATTACCCTTTTGGTTAAAAAAAAATTGATGTGTGCCCTTTTGAAATTTTTGACAATTT
TTTTTGCCCTTTTGGCTTCGAACTCAACTTAACTAGGGTTCCACCAAATAGGTAAAATTT
GCATACATGCATATGATGAATCTCTAATAACTTGAGTTCTTTGTAACGAATCTTCAAATT
CTTGTGACCAACCACTTGTTAGAACCACAAAAACTCAAATTCTTCAACAACTCACAATTA
TCGAGGACGTTGATTAGGGTTTCTTCGTTCACACTGCACATGATAAGTTTTAGGGTTTTC
ACATTGATGCAACTTTTAAAGGGTGTGGCACGTCTCTCAATACGTATTCTCTTAATTCCA
CCACACAAAGAAATCTTGTCTTGAATGCGCTCATTGGTATAAATATGCTTCTTATAACAA
CCTTAGGGGTGTACATGGCCGGGTTGGTTCGGGTTTTTCAAATATCAAACCAAACCATTT
AGGTCGGATTTTTAAATTTATAAACCAAACCAAACCAATAAATTTAGATGTTGACTTAAT
TTTTTTCCTTTTTCTATTATCATTTTTCTTGACAGTCTTAAATTTTTTATTTCTTGTGTA
ACTAGAGAATCTAGAATTTCAATAATAGTAATGAATCCTTTGTTTACAAATTCTAGAAAT
TGGGACATAATATCTACTCCTTTAACAAGTATGTATACCGACTGAAAAAAATTATGCACA
TGTGGATAAATATATAATTATAAATTTACAAGGATTTTATATTGGCTAC
>RH087L19-12
ACACAACCTTTAAAAGGTAAACCATTTTTTAGAACATATTCATTTAACTCCACAAATTGA
AGAAATCTCCCTTTGAATATGCTTCCTTTTGGTATAACGAATTTATGAATAATACGCTCT
CCCAATTTCGATACGCGAAACCACCtGATAAAATTcATTGCAGTAATTTTATCACATGAA
AGTGAAATCCCTTTTAGTTTTTTCTCATTTTTCAAAAAATCAATCCATCGGAGCATGTAA
TCGGAGCGCACCCAAGTTCTTGGAGAGTGATGCAGGTGAAAAAAATCAACACTAAAAGAG
AGTGATGAAACAATCTTGTCAGCAATGGCTAGACTTCTAGCACGGTGATTATTGATTTGG
TATAGATCCAAATACAATCGAGACAGTGATTTCCAAAGGAATATCCAGCGTTTGGAATAT
ACGCTAGTTGCTACAGCTTCTTTAGTTGGAAGAAGTGAGATGATTGAGTGTAAAAGTTCA
TCTGGAAGTTTACTAATCAAGTCTGGAGCTTCATTTTCTCCATCAATGGTGA
>RH087L19-13
GTAGCCAATATAAAATCTTTGTAAATTTAAAATTATATATTTATCCACATGTGCATAATT
TTTTTCAGTCTGTATACATACTTGTTAAAGGAGTAGATATTATGTCCCAATTTCTAGAAT
TTGTAAACAAAGGATTCATTACTATTATTGAAATTCTAGATTCTCTAGTTACACAAGAAA
TAAAAAATTTAAGACTGTCAAGAAAAATAATAATAGAAAAAGGAAAAAAaTTAAGTCAAC
AGCTAATCTCATTGTACGTGTATAAATAAGAGAAAGTGTGTTTAATTCAAGAAAGCACAC
TATTTTTCTTTGATTTGGAGAGGAAAACAGAACATCGACTAATAAACACCATTCAACCAC
TGTATATTTTCTTGGACAATTTCACCAAGAGCACCATTTTCTAGATTCAAGAATAGCAAT
ACGGACTTGATGTCCCTATAGTTTGGACATCAAAAAATCTGAATAATAGGAAATAAAAAA
aTAAAAAAaGCAATAACAATTGATTTTTGGTTATGAAATATTAATATGGATGTCCCCGAA
TATTCTCGATGAATACAACTCTCACACCTTTAACTTTTCCCATAATCTCCCATGTTAATG
CTATGTTATAACAACCTTTATATGCCTCTATCAATACTATATATAGAGGCATAGGAACTC
ATATTGTGTTCTCTTGAACATACTTATTGAAAGAATAAGAAATCGCTCTTCTCTTGTCTC
TGTGTTTTTATTTCTTTCATAACCAAGGGTCTAAGACATTGTGTTTGATGGTGAAGAAAG
AAAGTGTTGAGACGAAAATGTTTATGAGAAAGGTTTTTTTCTTTCGTCAATTCGTAGTGA
AATTATTGATTATCAAGCACACTAATGAAAATACTAAATTTACTTGAGAAAACGGCGTTA
AGTAGGAAAAAGAACACTGAAGCAAAGTTAAATAGACTGATCTAAATAATTTTAAAGGAA
TTCATTTTAATAGTTAGTTCATATTAACATCATGGCACATAACAACTCTAGAAAAAaGTT
AGGTTCTTGATTGAAAAATTCAATTTGCTACAAGAAATCATCGAGTTCATACATATAATG
GCAACCATCAATTTTTTTATGGCATCACTACTGAGATCACTTCTACACCACCATATGCAA
CAAGGCCTCATTAGAAAAGTGCAATTATCCTCTAGGCATCGTAGTCACACAGGAAAAAGG
ACTCCATTTTTTTCAAAATATTTGTTTAGGGAAAAaGAAAAAaGAGAGAACTATGTACCT
AGCCTTACACCTTTGTTTCCAAATAACTGGTTCTTGAAAGACAAATTATTTGGACGCATC
CTTCATCTGGTTAGCAATTCCTTCTTCGTTTGCTCAACCATTTTAGATAAATCTTTTATT
CTCCTCGAGGTCCTTACGGCAAATCTTTGGAAACCTGAAGATCAATTCTTGATGCCATTT
AAAAGTACTTCAAGCTCACTTTTTGACACCATTTAAATTGAAGCAAGTCATAGTATCATC
AGAGAAAAATAAAAATAAATTAACATGATATAGTCCCAAAAATGAAAAAGAACTTAAGAA
ATCATAGGAAAAAGAGATACCAAAACAACGATTTGTTATCATCTACCATTACTCAAGATT
TAATCAAACAAAATAGAAAAGAAAAAGGGAGAAAAAaTATACCAGGCCCGAGAGCATGGA
CATACTTCTTGAAGTGAACCATCTCCACAAGCAGAAGGTGCGCTTGGATCAGTATATGAA
TCCTAATTACTGAGGAGATCTATTTCAGATGTTTGATTTCTGAAAAGATGTGCAGTCGTA
TAGGAGATGAAAAGGTCATAACTTCTTGGAATTCGAAGTGATGGCTAGTTGTATATGATG
AGTAGCATTAGTATAATAACTTATTAATATGATAGGATTATTATTTAATAATTAATTAAT
GTTTTTATTTTTtATTTAGTTGAAGGCTGAAATGGTCATTCAACTTTTGACATAGATTCT
TCCCACTTTTAATAATATATGATATGATAATTGTATCTCATACCATACTTTTTTCTTTGT
AATATTGTAAGCGTAATGATATGAAACACATAGTTAATCCGAACATTATATTCATCATTG
AAATACATTATGAAATAATAAGTAACAAATTTCATCCAAACAAGTTATAATAAAAATAGT
ACTCCTTTCCTTTTTAGTCAGTTTCAAAAAAATGACCTCTTTCCTTTTTTGGTAACATTT
TACTTTTTTGCTTTCCACGTGGCATGTTTAAGACCACAAGATTAAGGGCAATTTTGTACA
TTTGACATAACTTTAATTTAGGACCACAAGATTCAAAAGTCTTCTTTAATTTCTTAAACT
TCGTGCCAAGTCAAACCAAACCAATCTTTTTCAAATGGAGGGAGTAATTAGTATGGTATG
AGAAGTTCTTTTCCTAGAAGGAAACCAAAAACAAAAAAGGACTCAATGGGATTTCACTTT
ACTAAGTGATTCTTCACCATTTAAAGGTTACGTCAATGCTAAAACCCTAAAGCTCACGAC
ATGCATTGTATGCAAAGGAACCCGATAATTATATTTTGAAAGATATCTTTATTAATCATT
AACTTGTCATTTTTCCTTCTTGATGTGTTCCCTTAAACTTAATGAAGCTTCTTCTGTGCC
AATTAAACTTTCAAAATTAAAGAAGATTTCCACATTCGTGAAAGTGTTTAAGTTACATGT
ATTGTCAGTATATAGATTTTTTACATTTTCAATTGGGTTAAGTTTAATAAATTATTACAA
TAAATAAATTTCACATCAAGTCTGATAAGTAACTTGGAAAATATATAAAAGAGTACTAAT
ATGCTATTATCGAATTAAACATTACGAAATGGATTTGGGCTTGGGTTTGGGTTTGGGCTC
AGGCTTAGGCTCACTACAACAAATGAGATATTTAATGGCAATATTTATTGTTACAAAAAT
ATTTAGCGGCAATTGAATTAATGTCATTGTATTCATAGTCACTAAATTAACAATATTAAT
ATAGAGTATTAATTATAAATATTCATATTTATTATTACCGCAAAAAAAATTATTTGTTGT
AGTGGTTCATCGCCATTCAAAAATGATCATAGAGGAGAAGAACTATGTCTATGGTACTTT
GGAATACCGCGTATTGAGAAATTAAAAGTCCATTGTGGACATGTTTCTTTTGTCACAAAT
TGGATAAGTCAAGAATTTTCACTTGCATCACCACCCACAATATTGGGACGTTGACATGCT
ACGATGAATTGAATTTTTGAAATATGAGAAAAAAAACTCGAAGAAATTTCACTTTCTTGC
GATAGAAAAAGTACAAAGGGTTGTTTGAAAGGTGGGTTGTTCATGTTCATCGATGCAAAA
TAAGGTTGTTGTAAGAAGCATATTTATACCAATGAGCGCATTCAAGACAAGATTTCTTTG
TGTGGTGGAATTAAGAGAATACGTATTGAGAGACGTGTCACACCCTTTAAAAGTTGCGTC
AATGTAAAAACCCTAAAACTCATCATGTGCAGTGTGAACGAAGAAACCCTAATCAACGTC
CTCGATAATTGTGAGTTGTTGAAGAATTTGAGTTTTTGTGGTTCTAACAAGTGGTTGGTC
ACAAGAATTTGATGATTCGTCACAAAGAACTCAAGTTATTAGAGATTCATCATATGCATG
TATGCAAATTTTACCTATTTTGTGAAACCCTAGTTAAGTTGAGTTCGAAGTCAAAAGGGC
AAAAAATATTGTCAAAAATTTCAAAAGGGCACATATCAAAAAAAAAATTTAACCAAAAGG
GTAATTTTCTTCCAAATTTTTTTtCTAGAGATTTATTGTACTTTGTTAATTTTACATAAG
GTGGAGTTTGATTTGTCGGGATGATAGTAGAAAAATTGACATAAGTCATtCTTATACCAC
TTTTTACTCCCCTGAGTTGTCATGCTTATTTTTTGAAAGTCAATTTAACTAATCTTTGAA
GTTAAGTTAGATCAGATTAACATAATATTTAAAAACTTTGCACATGAAAAGTATTATAAG
TTACACGTATTTTCATATTAATATAAGATAGTAAAAATGGATAGAGGGAGCATTTGAAAA
GAAAAAAAAAaCTTCTGTGAGTAAAAGTGAATTGTCTAAAAACATAGATCACCAACTTTT
TAAATTTGAATTCTTTTTAAAGACAATTTTAAATTATAATTCAAAATATCTGGTCAAACC
AACATTTTAAGAAAAGTTATTACAATCTAATCTTAAATTTATTATTATACTTATTTTAGC
CTAAAAACAAATACTTAAGAATATTTTTTtGTTTTACTGATACATTATAAAAGTGCTTAA
AGTTATCTTGATTTAGTCTTCCTAGCCTACCATTCTTTCAAAATGCAAAAGGGGAAACGT
CAAAAGCTTAACGAAA
>RH087L19-14
GTGTAACGACTGATTTGGTGTGATCGCGTCATTACTTTACTTTTTCCCTCATCTTTCCCT
TTTACCATGTCTCTTATAATAAACTAGTCATGGtAACGTGCGTTGCACGTTTGTCTCCTA
TTACTATATAAAATTT
>RH087L19-15
CAGGAAAAaCCATATTTtACCAATTTTtGTGTGCTATGGTCCATGTACTTTtGGTGAAAC
GATTCCGGAATTtCTTTtGCCAAAACATTtCATGGAGGTCCGTTACGACCTTATTAATGG
AGCCAGTTTGTCTCGAGGGgTAACCAAGCCCATTTTCAAGTTCAAACGAGCTCCAAAGTA
GGAAATACCAGATTTTACCGATTTTTGTGTGCTATATTTCATGGATTTTTGGTTATTTGT
GATTCCGAAATTTTTTTTACCGAAAATTTTCATGGACGTTCGTTACAACCTTATAAATGG
CGTTAGTTGGTTCCAAGGGGCAAACGGCCGCATTTTCAAGTTCAAACGATCCCTAAAGCA
GGAAAAACCAGATTTTACCAATTTTCGTGTGCTATAGTCCATGAATTTTTGGTGATACGA
TTCCAGAATTTTTTTTGCTGAAATTTTTCATGAACGTCTGTTACAACCTTATTAATGGAG
TCAGTTCATCCTGAGGGGCAACCAGACCCATTTTCAAGTTCGAACGAGCCCCAAAGCAGG
AAATATAATATTTTATCGATTTTCGTATGCTATCCATGAATTTTTGGTGATTTGGGATGA
CTGTAACATATCGGTAGCATTCCCATTATTGCCCTATATGTTATGTCCTTGAGTATATCA
GTCTAACAACGACCTTCAACATCAGTGTCTTTGCACAGATCAAGTAGCCAACAGATGAAT
AATATGCAAGTGCTTGATAAAAAAATCATATTGCCCTATATATTGCAGAGCTCTTTCCAG
GCCTTCATACTCTCATCTGCTTTCCTTTGATTTTCTGATATCTCTGAAGTAGAAAAGTGA
AGTTGATCTTTCACATCATTATTGCCAGCACTGTCCATTAAGGATTGATGTCCATTTATT
AGCAAAAGAAGGAAGATGCTTAGGGACCATTCACCAGAGGTACTTTGTAATTCATCAGTG
GCCGAGCTGGTCCACAAAAGAATTGAGGTTAAAAAATGAATGATTATAAAGAGAAAGATG
CTTAGAGTGACTAATCGATCTAAATGCACCGGGAGATATGCATGATTCTTGTGAAAATAT
CAACTCCCTCGATTTCAATTTGTTTGTCTGATTTTGATTTGACACATAGTTCGAAGACTT
TTGAATCTTGGGGTCTTAAATTAAAGATATGTTAAAGGTACCAAAATATCCTTTAATCTT
GTGGTCTTAAACATGTCACGTGGAAAGTTGAAAAGAGTTGCCAAAAAGGAAAGAGACATT
CTTTTGAAATGGACTAAAACGAAAAGTAAACCAAACAAATTGAAATGGAGGGAGCATCAT
GAATTGACCAACATTATCATAACTGAAACTGCCCCTCCTTCCTCCCAATATCCCAAAAAG
AATATATTCTTCCCTCGAGAAGCATAATGTATAATGCAATGAAGTTGGCATAAGAAACAA
AGCATATTATTATGACTTTATTAAAATTATTTTGTGCGATCGAAAGATCTCCTAAGTTTT
CCTAGGGGGCATGTTTGAACATTCCCGCACCGACGATTAAAGGGACTTCTCTAAGAAAAA
AATAGGTCAAGAATATCAAGAGTCAGGGAATTCAGTTAGTGTCATTTGTGAAAAATGCCT
TCCTAAAGTTCCTGCAGAACAAAGTCGAGCTCAATGTGACCTCGTCACTCAACTAAGGCT
TCTAGATCAAAAGATATAAGCATCATGATATGTAACGCTCCAATCAGTGAACTCGATGGA
AAAAAGTCCATAAACCATCTAACAGCACATGATTTTGTTCAACTCCGTTGGAATGAACAT
GAAAGAATGATCTGAGAGAAGATGTCATAAGATGCAACATCACTATGGTTCGGATCATTT
CAAGCACTCAATGAGATTTATATACCTAGAGACATTGATATCCCCTTCCTCCCAAGGTCT
TTCTTCTTTATCAGTGGGAAGTAAGCATTTCTGTACTTCATCTCATCAAGAGCCTTATAG
TTTCCGCGATTGATGTTTTCTATTACACAATAGAGATTAAATTCAATTTATTACTACATA
CAACAACAACTACTCCTTAGTCTCAAACAAGTTGGAGTCAGCTATATGAATCCCCACTTC
TTCATTTAAGCTCATTACTTCATAAACAAACAAAAAAGTTTTAGCTCTTAGGTGAATCAT
TATACTGAGTCTATCACTAGTACCCAAGATTTTCCCCCTTTCTTTGCACTGCCCTACAAC
TGCACCAGAAAGAAGCAAGAGATATAACAACCAAATCTCATATCCCAATCCCCATCTCCA
TATTAATGAAAAACACCATTTTTTTtCTTCTTCTACTTATATTTCTTCCAATAGCAGAGC
AAAGAAACAATCTTTATTGTGTTTTTGCTGTAAAGAGCTATTGTAAAGCAAACAAAACTA
AACCCCAGATAGGAAATATGCCTAAATCATACACACAGAAATGTCAGTAAAGCACATAAA
GATTGTAAAAATTTAAACTTTTTCACCTTGAAAAAAGAAACAATTTTTACTGTAAAGAGC
TGTTGTAAAGCAAACAAAACTAAACCTCTAATCTTTGATCTTTTTTCCCATTACTTGTCA
TCTTGTAAAAAGAAGCTCAAACTTCAGACAATTAGACAACTCCCTCTCTCCCTTCTTTTT
TCTTTTTCACAAATAGGTAGTTTCGATATCAAATTGGATATTATAAAGAATAGTATTAAA
TATAACGTAAAAAAATCCACATATTTCTTCTAGTCTAGCCTCTCGATTTGTCATTATACC
TCGAGAAGTAGAAAGAATTATAATCCTCATTCCACCTAAAGTTTGCGATATTCGTTGATA
ATTAGAATAGATTTGTAGATCAGATCGATTGATTCGTTCTAAATTTAAAATACTTTAATA
GGGACTTTTCATATGAGCATTTTATATGAAAGTTATCATCTCAGCAATAGTATTGTTGAA
CTAAAATTATTACAGTTTCCAAATTTTATATAAGGAGTATGTGTTATCAATTTCTTTTAC
GTCCATTTGATTCTTTTTTTtGGTTTTTCATTCGGTGTCCGTTATCCATATTGAAATCCG
ACTAAATTTAGATTCTCTTTTTGGTTTCTCGCCCGATATTTGATATTTATATTGAAGCCC
GACTAAAACACTCTCTAACAAAGGCGACTCCGTACCACTTTATCATAATCTTTGTTGGTT
ACGTTCGTTTGATTCATTATTAAGACAAGATATTTTAATGACCAAATATTTATGGCAAGT
AGGACTAATATTTTGAAAAAGAGGGAGGAGTAATTATTTAGCTGTGGGGCTACATTTTGT
CTTTATCCTAGTTAAAGAGGAAAATAAACAAATTTGTACGTAGAGAAGTAAAGGCTGCTT
TCAATTGGTTTCATAATAGGGATGTTCACTACAAGCTATCAGCGCTCAACGTTAGATCTC
CCTTCTTGAGCAGGGAAGAAAATGAAAATGGACCGTAGATGATAGTTGTGTATATTTACG
TGATGGAGCAAACTCTTCTATTGTGTTGCATTTTCTCTACCCCTCTCTATTTCATTTTTT
CGGTAAAAGATTACATTGTATATACTTTCTTTAGTTCAGATTAGGTGAATTATTGCAATT
TTTTTCATAATTTAAAATAAGTGAATTAAGTTCGAGAGAATTGTTGGGCGTTATAGGTTT
CTACTTTACATTTCTAATTTGGAAAATAATCAAAAGAATAATAGTGGAAAATAGTCTTTC
ATTTATATCCTTAAAAAAATTCTTAAAGAATGTGTCATATCTCAACAATTTACTTAaTAT
GGACTAAATGGAGTGTATTTTTTTtAATATCAATTTTAGTGTTTATATTTATATAGATTT
TGAATTTTCTAAATACAAAACTAAAGATTCATTAAGTAGTTTAGTGGGCTCAAAATCCAT
CGTGAAGTTCCAAATTTAAATCTCAAATACTATACTTTTATTTTTTGATCAAGGGGCAAT
TTCAATATATTTAAAACATATTTGTATTATGTAATTTGACTGAAaTAAAATAtGAaTTTT
TTTTCTaTTtAAATTtGTAaTTtAAAaTAAATTATAAATACTATTATGgCTATAAATTAT
ATTATtAAAGATAAAaTGAATATTGTAAAATTAAATTACTCCCTCCATTTTCAATTTGTA
TAACTTATTTTGATTTGATATGTAATTTAAGAAAATAAAGAGAACTTTTGATTCTTGTAA
TTTTAAACATGCCACTTGCTAAGTTGAAATTTAAAAAATGCTAAAATGAAAATGACTCAT
TCGTTTTTAAACGAaTTAAAAAATAAaTAGATTTCAAACAAATTGAAATATTACACTACT
AAATATAGAAATACGTTAATTTATTGGAATTGATAAAAAaGGATTAAGACATAGTGACAC
TCTAAAATTTAACTAACACTTTGTTTGGATTATTGTTACCCATTGTTTCATAATGTATTG
TATTATATTGTACTCTATTGTACTGTATGGTAGATACAATACTTGGCTAGACTGTATTGT
TTGTTGTTGTTTAATAACATTTTAATTGTTTGGTTTGATTGTATCGTACTGTATTGTAGT
TTATAAATTTACTAAAATATCCTTAATTATTCTAGGGTAGGAGGTTTGACTAGAATTAAA
TAATATAAGGTAAAGGGTAAAATAGTATTTTGAAATATTATGTAAAGATACAATTGGAAA
TTTTTTTTAAGTAACAATAGAAACACACCAAATCGGTTGTTCCATAAAATAGGGGTTTTC
ATTGTTACGTAACAATGAAATTTAACAATACAATACAACACATTTTAAGTAACAATCAAA
ACAAACATTGTAGGTATAGTAACGATACAATACAATACAATGGGTAACAATGATCCAAAC
ATAGTGTAAGTGTTACATAAAATTAAGACAGAGTGAATAACATATATTGGACACGTGCTT
GTGTATCTAATAATTCTATAAAGAGCTTTCATTACATAATGACTTTCACACACACCAAAA
aGAAAAACAACACAGAGAGAAGTCATGGCTGTAGAACATGAAACAACAAATTTGAGAGTC
TAATGTTTCCATACTTGGCTTATGGACACTTCACACCTTTCCTTGAGCTAGCCAAGAAAC
TCTCAGATAAGAGGCTTTTTCATTGATTTTTGTTCAACTCCCATTAATCTTAGTTACATC
AAGAAGAAAATCCCACACAAGTACTCTTGTTCAATTCAGCTAGTGGAATTCCATTTACAA
GATTTACCTGAACTTCCTCCTCATTACCACACAACAAATGGCCTCCCATTGCATCTTCAA
TCTACCCTCTACAAAGCCCTCATGATGGAAAAACCACAGTTTTACCAAATCCTGAAAGAT
CAAAAACCTGATGTGTTAGTATTTGATATAATGCAACCATGGGCAGTAAGGGTTGCATCT
AGTCTCAACATCCCAGCGATAAGATATTGTAATGCGAGTGCAGCTACGTGTTGTTATTTT
GGCCATTTACAGCTCAAACCAGGGGTGGAATTCCCTTTCACAGCGCTCTATCTAAAGGAT
TATGAGAAAGAGATAGAGCGTCATATTGAGCATGAAGTGGTGGAAGAAGGTGAGAGAATC
ATGCTGCTGAATAGCTCCAGAGCAATAGATGCAAAGTACATAGATTATCTTTCTGAAATA
GGACAAGGAAACATTCTGCCTACTGGAGTAGTAATTCAAGATCTTGAAGATGCAGGGGAT
ATAGAGGAAACAGAACTCATTAAATGGATAGGGAAGAAAGAGGAGCATTCAACTGTGTAG
GTTTCATTTGGGAGTGAGTGTGtCTTGACAAAGGAAGAAATGGAAGAGGTTGCTTATGGG
TTAGAGTTTAGCAATGTTCATTTCATATGGGTTTATGGTTTCCAAGAGGAGAACAAGTTG
TTAACCATGAAGAGGCACTTCCTCGAGGTTTTCTTGACCGCATTGGAGAAAGAGGGAGGA
TAGTTGAAGGATGGGTTCCACAGGCAAGAATACTGAAGCATGCAAGTATTGGAGCATTTG
TAACACACTGTGGTTGGAATTCCACACTTGAAAGCATAGAGTTTGGTGTTCCAATCATAG
CTCTGCCCATGAACTTTTGCTCAGATCAGCCTATGAATGCTAGATCGGTTGTGGAGAATG
GAATAGCCGTGGAGATTGCGAGAGATGGAAATGGGAAGCTTCATAGAGGTTATATAGCTG
AGACTATAAAAGAAGTGATATTTGGCGAAAAAATTGGGGATGATTTGAGGAGGAAGGTGA
ATAGTCTTGGTGAGAATGTAAGATTGCTAAGAGAAGAACAGATGGATGAAGTTGCTGAGG
TGATAAAACAGCTTTGTGGAAGAAGAATCAGTCCAAAAATGCCTAACATGATGCATTTAA
GAGATAACAAAGTGTATCAGCAGTAACAAAGaCGGATCTAAAACGAaCTCAACTAATGac
aaaaaaAAAAAAAaAAAAAAaaaTTGTGTGTATGAATGACCTCCCCTGTACCTCTATTTG
GAAGTATTGTTTTTAGCAGTACTTCATAAGTCATTTGATGGTGATATGAATAAACTCATT
TTGTTTCTCTTTTCCTCCATTTTCAGAAGCCAGATATTTTTGCTTCACTGATTTAGATGT
TAAGCCATTAATGTCCACTTTCTCTTACAAAAAaCAAAAATAAAGCAGAAAATAGCGAAG
AAAAGGTCACTGCTCCTGGTTTCGTCACAAATGCTTGTCACATTTTGTTTCTCTAAAGTC
GAATTACATGAACTTTAACTAACATTTCACCACATTGTTATGAGAAAAATTGCAATTTGT
AGATAATTTGTGAATATCTAAACTTTAATGAGCTAACCTATTAGTAATAAATTTAGCGTT
GGGACTCATCGTTTTGAAACCTTAAAGAGCTTCACCTTAACAAACAATCACACACAGAGA
CACCTGTATGAAGTACTGATCAAAAGGAAAATTAATAAACTGACATACCTGTGTGAATAC
ACAGATCTCCATACATGCATTATCTTTATTTTCCAATGTTTTTTCCTCCACCGAGTCTTG
GAGTGACAGTAAAGTTGTCTCCGTGGGGTAGATGCCTACTCCATTGAGGTGCGGTCCTTC
TCTAGATTTTGCATCTATCAAAAGGACTGCCATTTTGAAGAACCAGATATCTAAATAATT
AAGTACTCCCTCTGTCTCTATTTACTTGTCCAATTTTCTTTTTTtACTTGTCCCTTTTGA
CAAAATCAAGAAAGAACAATTTTTTTTtACCTATTATACCCTCAATTAATTAATTTTGAA
AAAGGTAGAACTTCTTGAAAATCTTAAATTTTCAATTTATCCACTTCATAATTAATAGGG
GTAAAATGGTAAATTCACTATGTCAATAATTGTTTTCTTAACAGGTGTGTCAATTCAAAA
GTGGACAAGTAATTGGGGACAGAGGGAGTACTAACATGATATCCCTTTCTTCTCAAAAAG
AAAAAAAAaGGATCAATTTAGTAATTATTAGAGTGTCACTCATTTTAGTAAGACGATCTC
CTTGACTCCTTCCACGAAAGAAGAAGAAGAGAGATCATGTTAGTACTTTCAGTAGATGTG
TTGCTCTTCAAAAACAGCAGTCTTTTGTTGTATCTATTTTACAGATGTACATACATATCC
TCTCTTTTACCTCCAAGCTCGAGTTCTGAAATGAAAGTAGTTTGGAACTCTACACCTGCT
ACGGAAAGAGCTTGATGGTAATTGCAAAAAGCACCAATGAACTAAAAACATAAAGTGATC
AAACAAATTCTTGCAGAGGATTAAAAAAGCAGCAAACCTGCAACAGCATCTTCAAGAACT
GATGAACCATGTGTTCTTTAGTCCTTCTGAAGACCACAAGCATGACTTTCAACCTCCCAG
AGCTACACATGTTATTCTCACAAAGAGTAATGACGCTCCAACAAAGGATGAGTAATAGAG
CGCAAAGATCACATTAGTTCTCGGTAAAAATCCAAACCTCTTGCATGGAAGCACCCTCCC
AGACAAAAAAAaGATCAAACAACAAACACACTTATTTTGATAATTTGAAATCTTGGTTTG
TAGTTAATCAAAAAGCTAGCACTCAAGACAGCAGAAATTAAGGAAACAATGTCTTCATTG
GGGGAAATACAAGATTTGGAAGGAATCAAGGTTAATGTTGATATATCTCAGAATGACAAA
GTGTCAATTAACTTTGCAGTTGCTATATTACATTTGTGAATGTTTAGTTACAAAGATGTT
GATTAAGAGCGCAATGAATCATTAAGAAATGATACTTGGAGACAAGAATAACAGTTTAGA
GCTGTCACAAGAGGCATACACTTTCATAGACTAATCTTTACCATAGAATTAGCAACCAAA
AACTCTGGTATAATTGCTAAGAGAGAGAACCCAAAAATTTGATTACACATTTTCATTTTA
GTGTGCCTTTGATTTATATTCATCTGGAATACCTCAAGATTCTCCAACTAAATGTAAATG
TCTTTTCCTGCTCAGTTGATAAAAAGACGACAACATACCCAGTGTAATCCCACAAAGTGG
AGTGTTGGGTAAGGCTGGGCACCGGAACGGGTTGTACCGGTACCATTACGGTCCGTTCCG
GTCCGGTAGTATTCGGGACGGGATGGGATACATTGAACCGGTACACAGAACGGAACGGTA
CCATGATTTGGTACCGGTATACCGGTACCGGTTCATTCCGGTTCCGTTCCGTTCCGGTCC
GGTCCGGTCCCGGTAAATCTTTTTTAATTAAAATAAAAAaTAATATTTTTGTCATTATTT
ACTTTTATTAGCATTTCTTTTTTGTTTATTTAATTTTTTTAAAATTACAAACTTAAGTTA
TTTAACTTACAAGTTATAAGTATAACTTATAAACTTCAAAAGATTCAAATCTTTAAAACT
TATAACATAACTACATAAGCTCAAAAACTAAAAAAAAAAAaCTTtaTTAAACTCAACATA
CAAACTTATATATGTAAAAaTTTAAAAAAaTATCTTTAAAaTAAACTTAAGTAAAATTAT
TATAAATTTTAAAACTTAAATACTATAAACTAATATAACTTAGAAAAaTAAAAAAACATT
CGTATTTTCGTAATTCAAAATAACTCAAAAAAATAATtATTTTTTGAAATAGCTATATGT
GTCGTCCCGTTTATCCCATCCCGTTCCGTTCCGGTCCATTCCGGTCCGTCCCGGTTCTAT
CCCGGTATATAGTGGGACGGGACGGAACTGAGCCTCCATCCCGGTAGTTCCGGTCCGGTT
CATCCCGGTACCGGTCAACAACCCGGTCAAACCGTCCCGTTCCGGTCCGGTGCCCAGCCT
TAGTGTTGGGAGGGTAGAGTGTACGGAAACCTTACCCCTACCTCAGAGGTAGAGAGGTTG
TTTCTGATAGACCCTTTGCTCAAGAAAAAACTCCGTTGATAAAAAGGAAACAATTCTTTC
TGTATGTACAATATGCAATCAGAGGACCCATAAACATAGATACAGGATATTATAAGACCT
TATACACAAATAGTTGCATTTGATTGCTTTACTTTTCAGGAAAAAACATGCCAATGTTGA
AGTTATCCAGACAAAACAAATCATGAAGCTTTATAGTAATAACAACAAAAGCCATGAATT
GTCTTATCTGTGGACAGTTGTTGTAGGAGTCCTCCATATAATGCCAGGAGAGGTGCTGCA
AATGCAAGCATCATCTTTTGACTTTTTGAGGCAAAGGATGTATACATCCAACTGTTGCCC
TGGAAAATTCACATGCTTATGAATAATACGCTTTGGAAAAAGAATATGCACCCAACAAGA
ACACCAAAGAAATTGGTAACTAAAATTCACAATATGACGACATTATGAAAAATTAAGCAC
CGAGATCTATATTTGAGATAGCATCTGCCGAAGTATGAAACTTAGTTTACATCATACTGA
TGATTATCACTTCATCATGATATACTCACAATCTAAAATTTAATCGTCCTCACTGCATGC
TTCAATTTTTACACAGTAAAAAACACAAGGAATCTACTTGAGGAAGATATCTGAGACTAG
ATAAAGACTAAGCTTAGATAGTTTAAGTCCGCCTTCAGCACCTTGAGCAGCAGGTCTTTT
TTTGTCTTATCACTTACAGCTGACATCTCCATACAAGGACTAGTGTTGACGGTCACATAG
TGAAAAATGTTCCTAGCAGCTTTAATGATTATCATCGTAAATTATCAGAGGTTCTTCATG
AATGATACAACATGATTGTTCACTCTCTTTTACAAGGTTCATAAAGAAATGCATTCGAAA
AAGATAGAAGTTTATTTCTTTCCAAGAATATAAGGCATGATAACATAGTTACAATTGCTC
AACTGTCTACAGCAATGGAGGTAAACAACAAAGTCAAAAATATCAACAAAACACCTATTC
TCATGCTTGTTACAATTTCATCCAAGGCGAAACGTGGATGAGATCCAACCAATGAAAAGA
AAGGTGAGAGGCAGAAATAAAAATCAACTGACATGAGTACCAGTTCCAGCAGAAATTAAA
GTCTTCAGCTCTGCTAAATGTTCATCATTTGAAATATGGAGCGAGATGCGAAGATTAGTT
AACAATGCTTCTTGGTCCCAACTTAAAGGACCGGATGCATACAATGCCTCTAAAGTGCAG
CGATAAGCATGTAACTCCAAACTATGAATACTTGCTGCTATTTTCACTGGTGAAGAAAGA
GAGTGTCTTTCCTCCTTATCTGCAGAATCATAAAAAGACTCTGCATCACTGCAAAGAAGC
TCAGTTCCTTGACAATAGACTTCTTCTGGGGATAAGTTGGAAAATTTTTCGTTGATACTA
CAACTACCAACGGAACAGGCATCACTAGATTCTGTACTTCTGGTAAGGAAATAGCCAACA
GAACCACTTCTTTTGGTTTGCTCCAATGCACAATATCCATCAGATACATCGTTCAATGAA
TCATGCACATACTTCTCAGCCATTATATTCTCTTTGCACTTGGCATTAACATTGACCTGT
CCCTTTAAGGCAGCTGGGACCACCCTCCGTCTCTTAAAAGCTCTCTCAGTTGCCGCTAAA
TCCTGAATGTTTCTAGATGTTTCATTTTTAGAGAAGGCAACTTGGGATACCCTATTCAGC
AATAACGAAGAACTAATATGAGACTTCCGCAACTCAGTACACTCCTGAGAAGCTAAATGA
TCATCCCCAGCATGAAATCTACTCCTTGCACTAAAAGACAGGACCTTGCTCACCTTTTTA
GAAGGTTTTAAAGCTGATAGTTGGTCAGATCTTCTACACAGTTCAGATCCCTATAAGAAG
AAACAAACATATAGTCAACAAACACAAACTAAACAACTCAGACTAATACCGAAAGATGAC
AATGAAGAACCAAACAACAAAACGAATCAAGAAAAAATGAAAAGAAGATAAGTGGAACAC
AAAATAAAAAAAAaGGAAAAATCCTCAAAATAAAGAGAGAAAAGACCAAATATAAATGTG
AAATTCTATTAGACACAACAAACCCAAGAAGATTGGAAAAAAaCGAGGAATGCTAAACTT
CTTCTATCATTCTACATCTGCAAACAAAAATCTAAGAATGCAAATGAAAAGTAAAAGGAG
AGAATAGCATAAGGTCTTGGGAAATGGAGAGGGAGAGAGACTTCAAACTCACCTTCCTTA
TCAAGTCCCGTTCCTCATCTTGCCAACATTGTACCACTCTCGTGTTTGATCTGTGCACAC
AAAGCTCCTTCAGACATCCAGTCTGGCGTACCAAATAGTAGTCACTATCCAGAACCTTCA
CAATTGTAGCCATCTTCCAAGATGATTCGTCAAATACCTCCACAACCTGACCAGTTTCCT
GATTTTCCAAACCCTCCACACATGGTGTACAAGATCTGATATTCTTTCTTGACACCCTCT
CAGTCCTCCCCTTACTTTCCATTCCAGGATAGTAATCATACCTTACAGTGTACATATGCT
CATTATCAGAGAGAATCTCTGCACGACGCTGTAATGCAGGTGACTGCTTCATGTTCATTA
CCTCAACTTTGCTTCCCCTTTTAAACCTCATGATTTGTAACTCAGCTCAAACCCGATAAC
CTGATAATTTCAAAAGCACATTATAACACAACACAAGACTTTGTACTACAAAACCATAAC
AACATCAAAACTTCCCAAAACTTGGTAGAGATACATTCTATCAAGAACGAAAAGGATATT
ATCATCAGTAATCTCAAGATATACATGAAAAGACAAAATCTTTACATCAATACCCAAACA
ATTAATCGAATTAAATCTTAATTGATTCAATAGAAAAACCCCCACAAAATGATATATACA
CAAAAGTATGATTATCTATAAAGTACTCAATCGTCGATACTGATTGCTAGCACAAAATTA
ACAAGGTCTGAGTATATGATCTCACACATACATACACACACACACCAAAACAAAAAGGAA
TCTTTAAAAAAaTATTGCAACCTTAACAAAAACCACCAATAACATAAATGCTGAAGTACC
TAAATAAAATTCATAAAATCATAACAAAATGATTCTTTTGATCAGAAAAAAAAaTCTAAA
AAAaGATAGAAAACTTGCTTAGGCACTGAGCAAAATACATAAACAAACTTGTGAGAAAAG
CAAAAAAATATCTGAAAAAAaTAATTAAAACCCAATTAATTGATTTCAACAAATGATCGA
AACATCCACATAAATCTCAATAATCAAAACAAAAATTAAAACGAAATGATAAAATAATTC
TGTTTACAAGAAAATCGTAAATATGGATCAAATTACGTACCTTTTTCTGAAAATTGAAGA
AATGCTTCAACTTATGAAGTCGCCGATCGCAAATTGGATTGTTCCCTTGAAGGAATCGAA
AGAATTTTTCGGATTTGAGTTAAATTGTATTTGTGTTCTAGGGTTTGGTTTTGGGGAAAA
AGAAATATTTAAGAAAAAAAAAaCAAAATATATATTACGTAGAGAGGGGTATTATTGGGG
AAAAAATGATGATTTGCTTCAAAAACTCGATCCACCAGAAAAAAAAaGTCCCATTATGCC
CTATTATTAACCATAAAATTTAACAATGTCACACAACTTATGCCGAGCAAGATAAAATCT
TTAATTTCAAAGATTAAAAAaCCTTTAAACTTATGTTGAACAAGAATACTACAAATTGCA
AATTTTCAATAGATGAAGAATGTGTATAAAAAATAGTTACCTGAAATACAAGGGGCAATA
ATTAAATACAATTTCGTTTGAGGAGAATAACTTAGATTTAAAGAGCCAATAAGAAATTGT
AGTACTAATTGACTCATATTGCCACAATCCAAAAGTTGAGGTCATGATGACACACACCCC
AAGAACTTCAAAATGGTGTGTAAGCCGAAAGAACTAATACATACGAGACACCCAAAGAGT
AGTCAGGCCACAAATGATAGAAAACAATAAAGAATTTCAAAACCTGGTAGCGCGCATAAG
TGTGAAGTGCATGCATCTAATACAATTCTGGAATCTGAAATCCATCTCAAGTCTTCGAAA
TGAAAGTTATAGACTTCTAATGATGGATGGAGACTAATGGCGATCCGGAAAGCAGGGTCT
CACCACAACTCCGAAAAAGATAAATCAGTTGGATCCAATCAACCGCTACAAGGATCACCT
TGACTAGGATCTACATCAAAGTGATAATAGAAGTAGGGGGTGAGTACAACCCACATGTAC
TCATTAGATTAGACCGACTAAGCATAAGCAACTAATCAAACTAGGAAATAAACTATGAAA
CGCCTATACCTGCATGCAGAAAAGTCCCACTCCGACATCGGTGCCACCAATTTATGTAAT
AACAATGAATAAAGTAAACACACGAGGGTACAGATAATACTCAAATCAACATATAAGCTA
GTTACACAACACAACAAGTTGACCAATGCGATACAAAGAATTGATGAAATGATGGGATGA
TGTGGTGGTACCAAGGTCATCACACAACCTGTCATATACACCTTGCCGAGCCTCTAGCTT
CTAGACGAGCACCCATGGGAGACTTGCAGTTCATATACCAATCTCAATGTCTCATCAACT
TGCCACCTCAGCGTGATCAAGGATATAAGTAAGATGTCACATTTTTTTTtCTCAAAAAGA
TAGTATTTCTCCACTTTCTCATATTCCCATGCACAATGATATGTTGAATGAGGATGAATG
CATCACAACACAAAGACATAATCAATTCGTCAAGGATCTCTTTCATTTTAAGATGATCAA
ACATTAACTCAAGCTCCTAACCCGTGCATCTCAATATCAAACATAAGGATAAGCCACATA
GCCCCTCGTTTTGGGCAATTACTCACATATCACAAGTTTTCAGCAATAATTAATCATTTC
ACACAAGCCTCCACACAGGCTAAACATCACAAATATGCATCACACAAACTAAACTTCCTT
ATTTAGCAAATAAATCAATAAGAAAAGTTTATTTATACATTGATATTGTTCAAGAAAAAG
TAAGAAAACACAAAATTATTTTTAATTCCATGTGTAGTGATATATAACTTTGTATAGGCA
TGTATACGAAATGTATAATAATATACACCCAAAAAATGAGGAAAAAAAaGAAGAAGAGAA
GAAAAAGCAATATTGTATGACGATGTTAACACACCATGTATACAACATTATACGTTTATT
ATATTTTTGTATAATGATGTATAATATTGTATACAAAAACTGAATTTTATCTTCAACTTT
GTTTTTCAACTAATTAATATGATTTCCTGGATCAACATTTATCAAACTCAATCAACCCAA
CATTATAGGTTCAAGTTACTGTACTAATATATACAAAAAATAAATAAGAAAAAGTAGAAG
AAGAGAAGAAAAAAATTCATATATCAATATAACAATGAATCCAGGGTAGTTCTGAACTGG
AGAAATAAGTCATTGCAAATTTATGGAAAAATTTAAAGTTTATGTAAATACAATAAAGTA
ATTAATTTATAACAAATTAACCATATTGTATTTACATAAAAAAAAAaTaGCCAAAAGTCA
TAGGAAGTATATATTGATTATACAATATAACTTACTTATACATGAGTTATACACTGACTA
TACATATTATGATACACTCAAAAAATTGAATATAATTTAATCATATATGAAGTGTACACT
GACTATTCAATTTCGATTAACTCAAAATTACCTCTAAACAGTCCCAAAATTTAGATAAAA
AATCCTCTAGATATTTCGAGACTTTTGATATATAATACGATCGAAACGTTTCACATTTGT
GCTACGTCAAAATTCTATTACGTTAAGTTCGATAATAGTAGATTAGTACTTCTTTTATAT
ATATTTTCCAGGTTACATATCAAACTTGCTATGAAATTCATTTATTGTAATAATTTATTA
AACTTAACCCAATTGATAATGTAAAAAATCTATATACTGACAATACACGTAACTTAAACA
CTTTTACGAATGGAAGAATCTTCTTTAAATTGAAAAGTTTAATTGCCATAGAAGAAGCTT
CATTAAGTTTAAGGGAACGCATCAAGAAGGAAACATGACAATGCAAGTTAATGGTTAATA
AAAATATCTTTCAAAATATAATTATCGAGTTCAAGTGATCGAACCCAACGTTTTTTATAC
GAAACATAAAAACATATATGCAAAATTACTAAAATTATAATAAATAATACTATAAACTTA
TAATCTCATAAATATAAACCTGCAAATTGAATTCATCAAATCGATATCTTGGATCCACCT
AAAAACATCACTCTAGGGTTCCTTCGCATACAATGCACGTCGGGCTCCTTCACATACAAT
GCACGTCGTGAGCTTTAGGGTTTTAACATTGACGCAATCTTTAAATGGTGAAGCATCACT
TAGTAAAGTGAAATCCCATTGAGTCCTTTTTTGTTTTTGGTTTCCTTCTAGAAAAAGAAT
TTCTCATAGCATACTAATTACCATTTTTATTATACTTGTTTGGATGTAATTTGTCACCTA
TTATTTCATAATGTATTTTATTGATGAATATAATGTTCGGATTAACTATGTGTTTCACAA
CTTACAGTATTACAAATAAAAGAGTATAGTATGCGATAAAATTATTTATTATAAGAGACA
AGGTAAAAGGGCAAGATGAAGGGAAAGTAAAGTAATGATACGATCACACTAAATCAGTAG
TTAC
>RH087L19-16
AAGCTTTACCTAGTTGAAAGTTAAATTCAAATTTGATTATCATTAGACTTGAACATATAT
ATAATAATAAACTTAAACTTAATAAGTAAATACTTACGTAAGTAGCAATATTGTCAAAAC
TTTTGAACAATAACTAGTCAAGTCAAAGGAAAAAAAAAaCTAGTTAAGTAGTTATTGACC
ACGTTTACTTGGACAATTATTTAAATTAATCACAAGAAAATAGGTATGATCTTCACCTAT
TTTAGTAATACGTGCACATTTGGACTAGTCCACTTATTGGGATTGGAAATTCGAAATTAT
TTTAATTTGAATTTGAATTTAAATTTTTTTCGTATGTGTTTGCTCTTGTTGAAGACATGA
ATCTTAATAATGTATATATCAATCATTAAAATTATTCGTTTTTAGATTTAAATTTTTATT
ATTGATATCTCAATCATTAATTATATTGTTTTCAAATATTTTTTTTACAAGCATGTGATG
AATATGAATGATTTCTAACTATATCAAAATCTTAATATCATTAAGGTTGTATATATTCAA
GAGTTTATGCACGGATGATATTTAACCACTATTTCATTATTTGCAATTATTATCATTTAC
AACCATCATCAATCTTCAACTACAATTACCATAGTTACTAATTAGACAAGTTGTCATCAA
CGCTATTAGTCACCATTGCAATTATCATATCATCAATCATCACTACCGCGATAAACCATC
AATTACTACCATATATCACTGACCATTATTCAATCATTGTTACATAGTACTATCAGTTAT
TACTATTATTCACCACAATTATTAACCACAGTCATCACCAATTACCACTATTAATTTTAC
ATCAACCACCATCACTTTTTACGAAATTCATCATTATTTTTTGGGTAACATATATATCTT
TTTTCAATTCTAATAAGCTAATGAACAAGGGAATAAATAAAAGAGAATGATAAGTTAAAA
ATTTGCCATCCTCATAAATTCATCAAAAGATGAAGGCAGCAAAATAATTCTCTTAGACTG
GAAATATAAAACAATTAGATTGGGTAAACATTTCATTGACATCTACTATATATAGCATAT
GATTCAGATCAAATTTATCTGAATTCTTGAAAACATTACAAACTTCTTCATATCTAAATA
TAAAAGTATGATAAATACATACAACGAGTTGTTGAATTCTATAGCATCTTATAACACCAA
GAATCGTAGATTTCAGGTTCAACTCTTGAAAATGAAAAAAATCCTAGCAAAAAGCAATTC
ATTCCCCTTTTAATGTGAGGATGCGACTTTGAGCCAGTCAAGATCTCAAAACAGATATCG
AACACTAAGTAGAAAACCAATGAATTCTTCCATCTAGGCCAATGAATTTTTGTATAAAAG
TTAGTAGTATATATCTTTTACCATTTACACAAGACATCTTCTTCTTTTCTTGGTAGAATT
GACATCAACAAACCTGAAAAATGACTCAATTTCCTCTTGCTCATCAAAAAACTTGAATTC
ATCAATTAATTTCCTCTTGCATGAAGAACAAGAAGACACCCTTTTTGGCTTCTTAGGTGC
TGGTGGACAACTAAGAATTTTTGGGATCAAATATTGAGAAGATTTTGGAGTTTGACAATT
AATATATTGATCATCTTCATCATCATTAGAAGAAGTAATTACTTTGATGTATGGTAATTT
CTTCTCTAATAATTCTTGTGGGAGTTCTTGATCTATAGACATTTTTTTTTGTTGTGTGTG
GAATAATGTTTCTATGGGAGGGATGTTTATGAAGTTAGATGTGAATATATAATATATTTA
TATATGAGTGGAAAAAGAGAGAGGAGTGCAATGGAAGGTAATTGAGTGAGAATAAAGAAA
GAAACAAAAGAGGCTTTTGATATTTCTTCATTCTTACACAAACATATGAAAGCATGAGTT
CTACCTACCTTTTCTTCTATGTCTTTTTCACCGACAGAGTCAGAATTTAAACTTTATGAG
TTCTGAATTTTAAAATAATAATACAACTTCAAATAATATAATTAGAACCAAAATATTCAT
GTTTGTCACGTTTGTAGTAAAATATATTATCTAAATCATATACGATGAAATGTGTCTTTT
TCTTGAACTCTGCGTGAACGCGTGATATTTTGTGTGGTGAGTTGCCCCTTATTCACGTTT
TAAGGCATAAAAGTGGTATAACTATATACCGACTTTGTGTACCTTTAAAACCGTCACATT
CCTCTTTTTTCACCTTTTCAGCTCACCATATTCTCTTTGCCATGTTTACTGAAATTTAGG
CAATTTTTATATAATTTTTATATTGCTAATTAAAAAAAAAaGGGAATTAGACTATTAATG
CTCTTATATTAAAAAAATATTTTGGAAATTTATATTGTATACACCTTTTAGTACATTAAA
TAGTGTAAAATAACATTCATGCTATATTAGTTTTCTGAGCGATTGAAAAAAAACTTTTCA
CGTGTTTTGGGTTATATCAATGAATTGAATTTTGGGTTTTCTTTGTCATACCGGTAAAGA
TTAATTTGTCTATTTATTCAATTTAAATAGTGTTAAATCTTTATGTATTTATCCAATTTT
CCCTTATTTGATTTATCAATTTCCAAAAGGTATAAAAAAGTCACTTCTTTTTCATTATTT
GCAATGAAGTGTGTTTTGCCTCCGTATCAATTTATGTGTCATAATTCGAATTTTAAGATT
CAAACAAGTATTTCTTTGACTGTATTTTTTTTtATATATCTTTTAAATATTTTGAACTGT
CAATTAGTGTGAGATATCATTACTTTTTGGGTAGTTTTCAAATATGTATAGTTTTATTTC
AAAAAaTTTAAAAATTCTATGCTTGAATTTGGATCAAAATCAAACTTGTTTGACTTCTGA
AATTCAAACTGTGTCACCTAAATTGAGATAGAGAATTAGTGTGATATATAACTAATCATT
AGGTCTTTATATTGAAGATTGAGAATATTGTGGAATTGTTTGTTAAATCAATTAATACAG
AGTATAAAGTTGGGATAATTTTTATAAATAAAAATGACTTTTGCCCATAAGTAAATCATT
GGTACATTTGGCTTGTTTGGGTTCGTTCTGCTATGTTGCTCAGACTCTTCAGAAAAACGA
TCGAATTTGTATAGGATTCTCCAAAAATGCTATTTTTGTAGCATCCGACACTCAATTATT
GTCATTTTAAAGAGTCTGAGCAACATAGATTACATTATGACGTACATTTGAGCTTACCAT
ATTTATTAGTTATCTTTTTCCATGGTTGTGGTTATCATGTTTTTGTTCGAGTTTGAATTG
ATTCGTTATTCTATTTTGTTGTTAATCGTAGACTTGACGATGGAGGAGAGCCAAATAGTA
TTGCGAAATATTGGTCTTCTAGATCGTGTTCTTCAAATTCTGGATTTCGTATACTGAAAG
TTTGTTTCCAGTTATAAAATGGAATAATATTGCGAAATAGTGATCTTCTAGCTCGTGTTC
TTCAAATTCTGGATTTCATAGTTCTTTTTGGTGATTTTTATAAATGTCATTGAACCTTTA
CTGAAAATATGATTTCAGTGTTTTGGGCATCAATGGCTCACTCTAGTGCCTTGTCTGCTA
TGTATTTGATAAGAGTTTGCAAAATTTATAAATGGTGATTTATTTTAATATAACGTCAAG
ATAAACTGAATCAAATGACTTTCATGTTTAAATTATATATAAGTGTTTTAGATGTTGTGT
GCAAACAAATAGAGGTGCTAATATATTTAGGCAAATAAATTCTATCTAGATTTATGTATT
ATCGATTTGATTTATCGGTTTTCTATTTCAAAATAAGCCTAAACCAATAAAATATTTATA
TTTAAAGTTAAAATGCTTAATTGCCAATTTAAAAGTGCATAGCCATGTTGCTGAACAACT
CATTTGATGCCTTTTGAAAGTTGTATAAATCTTATCTAAATTGGTAAATTGGTATATTAA
AGTCGATATAAAAAAaCCTTAGTCCTTTTTAAAAAATAAAATAAAATAAATAACATTCCA
GTTTGTCTCCAGCCATAATTTGATACTCTTTTTGTTGGTTCCCACATCTTGGGCACCATC
ACTCATATTTTAAAATCATAAAGTCCTTTTGTAATTAATAAAAAATTTCGAGTTTAAATT
CTGAAATAAATAGAAATTCAATAGAAGAAAAGGGAGGGAAAAGAAGGGGTTGTTGTCGTT
GACGATGATGATGTTTGGAGCTCAAATTATATAAATGAAAAAACTCTTGATAGAGAGCGT
TTCTTCTATAATAGATTCTAATCGTAAATTTGAACTATTCAGATTAATAAGTCTTACTGT
CTAGATATTTGATGATTAAATTCAACAAATGGTGTCCATGATTTATTTTTATTTTTCAAT
TATATTTTCACGAAAAGTCATATATCTATATTTGGAACCCGACTAATTGAAATTCTTTTA
ATGAAGATGATGCAAATATCACTTTCATCGTATGAAATCCTAATTTTTCAGCAGAATTGC
AAATTATGTGGTCCAACAACTATATTTGTGTTTTCACTTTAAAAATATATTTTTACAATA
ACATATGAACCGCAAATTACGAATTCAACAGAATAAAATAGCTTTAAATCAAACTCTATA
TTCATATTAAGAATTCTACTTAATATATATAAACTATTTATTCCTAACCTAATTGTTATT
TAAATCTAAAATTTAGAATTCATGAATTTAAAATTATGAATTTGTCTCTCGTATTTTCAT
GTGTCGATACATTTCAACGAATTAATTACGAATATAATTCTATTTTTTtCTTCAAAAAAG
AATAGGAATAAAATAGTGGAAAACTTTGCAATCGTCAATTTTGAAATTAGAAGGGGCCAC
AGCTCATTATTAAACATGACATTTGATATCATCAATCATGGGCTTCAGGTGTAATGTTTA
TAATAATAATAAGGTATGGCAAATTAACTTGGAGAAAATGACCATAATTGATAGTATAAA
ATAAGATAATACTATTATAAATAAACAGTTGTGTTTTAGAAAAGAGGTCTTGAGTTCGAG
TTCTCTTGAGTACGGAGTCACCTTTATTAAGAGCATTTTATCCTCCAATGAAGAATTCTC
CGACGCGAATTCATATTTAGTCTGACTCCAATATAAATATCGAACATCAGATGAGAAATT
ATATGGTTGATCTTATAATTAATTTGAGATTGAAGTATACTTAATTAATTGCTTGATCTT
ATTATTTATTTAAACTTAGAAGAATACGACATAAAACGTATTTAGTTTTGTGGAGGGGGT
TAATGCAAGTGTCAATTAATTGTGTTCAATGATTAATTGTTTTATGTCAATAAATGCCTT
AATGTTATATGGTACAACAACAATAATAATATATATCAAATAAAATTCCACATAATATAT
GCACAATTTCATATATTTCCAAACATGAGATCAATCAAATTATAATAAAACAAGATCCAA
GTTACTATATCTTTTAATTTCTTAGTTATACTTTAAGGTTATTCATACACTTAGCATTAA
CAAATAGTTTCATATTTTCCTCAACTTTAACATTGTTGCTACATTAAGTGTCAAGAAAAA
TCATAATTTCTTGAGCTTAAATTACAACGAAAATACAAAATAATAATCAACGTACACACA
AACTAATTTGAACCTCACTATTATAACGTACAATACTTCAAGCAAATCTTTATCTGTTCT
GTCCTTAATTACAAGTAGGGGTGTTCACGGTTTGGATAAAAACCAATCCAAACCAAAAAA
TTGAACCAAATCGATTTTTATTTGGGTTAGGTGTGGTTTGGTTTTAGATTTTTAAAAACC
GATAGTATATGGGTTGGTTATGGTTTTGTTCGAAAAAACCGAAGAAATAACCGAACCGAA
CCGACAAGTTATATACATATATTTTATTGTTATACATACATAATATATTATTTTTATTAA
CAACTTTAAAGATCTTATATGTGTTTTCATCAAAATTTATTTATAATTTACTTATGAAAG
AAAAAATGCCCAAGGTGAGAATATTTATCTTATTGATTTTATGTATATGAGTGCGTGTAT
CTATGACAATTCTTTATAAGATTGAAAAATATCAATGTCTCTTTCTTCTAAGCCAAAATA
ATGAAATTGGAAGCTTTATTCATAGTAAATTCAATGATGGAAAGTTATGTAATGTCAGTC
ATTCTAACTATTTTTGTTTTAAATAAATTGTTGTCATTTTTTTAACGCTTTGAATGAATT
GTTTTTTTATTTTTGTCTATGGTTAATAACCGAACTGAAACTGATAGAACCAAACCGATA
AATATATACTATATTTGTTTTGGTTTGATTTTGATAATTTTAAAACCGATTAAGTTGGTT
TGGTTTTGGTTTTGACCAATAACCGATCCAAATCGACCGGTGAACACCCCTAATTACAAG
TATTGAATTCAAACTTTGAGTATGAAACAAATCCTGATAGAAAAGTCACTCCTAAAATGA
ACCATATAATGGACTATTCAAaTTTTATTGGAACTTCAATATGTACATCGAATATCGAGT
GGAAAATAGTAAAAATATGTGTGTTTTATAATGACAAATGAAGACAACTCATCATTCAAA
AAAAAAaCAACTCCCTTTCAAAAACATAGAGAAAGAACTGTGTGAGAGAGAAACGCAAAT
CACAACCAAAAGAGCAAATCAAATAAAAAATCTTCTCAAAGTCTTCATTTTTCTCTTAAT
TTTCTTCAAATACAGAGCAATTCAGCAAGACCCACGAAGAAAAAGAGAAAAAATCTTGGA
TGTTGGTTAATTTTTTTGCATTTTCTCTCACATCACGTGCATAGCACGTGCCTAACGAGA
TCTCGCTGGCGGCGACCGGAGATACTTTCCGGCGACATCTTTCACCTTCTTTGTTAATGG
GTTCTAGTCCAATTGTGGTTTCCGGGTCTTCAGGTACGAGGAACCGACCCAATAACAAGA
GCAAGAATGATCCGTGTGTTAGCTCTTCTGGATTTGTGTATTTACTTGTGTCGTTTGTAG
TTTTGGGTTCAATTGCTGGGATTTATGTTCGGTTTATGATGACCCCAAATGTCCATGCGA
GTAATTCTTCAATAGGATGTAAAGAGGATGATGAGGGTTCTTGGTCAATTGGTGTTTTCT
ATGGTGATTCTCCTTTTTCCCTCAAACCCATTGAAGATGTAAGCCTTTTTGTTTTTGTTT
TCATATTGTATGATTTGTTCCTCTGTTTGTTATTTTACTGAATTTTGGGTAAATGGGGTT
CTTCTCTTGTTTATGGTGATGTTAACTGCTTGTTCTTTTTGGGTTTCATTTTGGCTCAGA
TTTCAGTTTATGCTGTTTTGTGTTTGAAATTTGAATGTTTTGAGGTTTTGGGTTAGATGG
GTATTTGTTAAATTGGCAATTCTTTGTGATTAGTTTGAATATGATTGGATTTCCTGGATG
GTTGCATATAGAGATGAGTGTACTCTATAACCTTTTGCTCAAAGTTTAAGCCTTCCATTT
TGGCTCAAAGTTTCAGTTTTGTACTGTTTTGGTTTGAATTTTGAATCTTTTGAGGTTACG
GGACTATCGGGTACTTGTTAAATGGGAAATTCCTTGTGATTAGTTTGAATATTGTTGGAA
AATTTCTGGATGGTTGCACTTAGAGTTGAGTGTACTCTAACTTTTTGCTCAAAGTCTTAT
GCCTTTCATTTTGGCTCAAAGTTTCAGTTTTGTACTGTTTTGGTTTGAATTTGAATCTTT
TGAGGTGATGAGATTTTCGGGTACTTGTTAAATGGGCAGTGATTGATTTGAATGTTAGAA
ATTTCTGGATGGTTGCACATCGAGATGAGTGTACTCTATAACTTTTTGCTCAAACTTTTA
TGCCTTTCATTTTGGCTCAAATTTTGGTTTGTTACTGTTTTGGTTTGAATTGGATCTTTT
ATGCTTCTAGAGTTTGGGGTGTTTGTGAAATGTGCAAATCCTGGTGATTATTTTTGGAAA
GTTTCTTGACGTTGCGCATAGAGATGAAAGTTCACTCTTAACTTTTTGCTCAAAGTTTGA
TCTTTTTTAAGGCTTAAGGTTCTAGATTTCTTGGAATTTATTGTAATATGACTTTTGTGT
CTGGAAATGTTTGGCAGATGAATATATGGAGGGATAAGAAAGCGGCATGGCCAGTAGCCA
ATCCTGTAATCACCTGTGCTTCAGCCTCTGTGGCTGGGTTTTCCAGTAATTTTGTTGCTG
ACCCCTTTCTTTATGTTAAGGTAATCTTTTATTCGTTGATTATTGACTGGTTGTAGTAAG
TAACCACTAGCAAATGTTATCCCGGAGTAAATTGCTTTTGTAGATTTTATGATATGTTAT
TAAAATGAAGCATCTTTAGCTTTATTTATCATGTAATCAAGTTGGTGAAATGATGGATAA
GTATCATTGATGAGACCTGTCTGGATGAGGATTTAACATTAATCCTCTATAATTATTAGC
ATCTTATAGTTAGTTGATGTGACATTATAGAAGGGATGGGTAGTATTTCTAATTACTGTA
AGTGCGTTGAGGGGGAATTGTTTAGTTAGGATGGGAAATGTTGATGGTTGTTTCTTACCA
ATATTCTCTTGGCTCTTTCTTGTGTTTCTTTCCTCGGCTATATTTTACATTTATCCTGCT
GTGAGTATACCTAGAAGGAGAAGTATCCAAATTTTAAATTATAGCCGAATGTATCCAACT
CTTTCTTGTACCACTTAAAGGCAAGGTTTCAATCTCATTAAGTCCTCATCCTTCCTGTAC
ATTGTAATGCTCTATTGTTGACCAGTCTATCTCATAACCGCAGCAAGTCATGAGAATCCA
AATTGTGGGATGCAATTGTTTTtCTTtATTTCTTTTTTGTTtAACTGTTTGgTGCCTTGA
ACTCGTTAACCTGACTAGTTGAGATTTGCACTGCGTAGTGTCCTTAGTACATATAAATAT
CAGCAAAATAGTATTTTtATACTACTCCTTGTATACAGTAATTACTATATTTTACCTACT
TTAATACCTCAACCAAACACTGAAAGATGATCCAGAAAATGATTCTCTTTAACTCCATAC
CATTGGCACCCTTCTGTTCCACTCATTTCATTCAAGCAACATAGGTAGTTCTTGTCGATG
GTTTCTCTTTTAGTCCACCAACATAGAGCTTAAAAAGGAATTAGATTTAAACTGATACCT
ATTCGATTATGGGTGCGCTTTTACAATTGAGTTTGTGGGTTTCAAATCCCTTGTATGTGT
TGCTGATTCTTATAAAAAAAaTAAGAATAAAAaTACAGGCTTGATTAGAATATTAACCGT
TAGAAGCAGGACTGTTGAGTTTCAGTAATGTAATTGGGTGTCGGTCCCATAATAGTTTGC
ATATGAGAGTAACATCACACATATGACATGTATGTTTGGTACTGTGCGATAGTTATGTTT
GAGTTTCTTTCTTCTTGGTGTTTGGTTGTGCTGGAAGTTGAAGCCTAGAATATTTAGATT
TCTCTACTTCTCTGCCTACAGGATCTTGATTATTTTTGTTGTTTTTTGTTTGTAAAACCT
AAATTTTGAACTTCTTTTGCATTCTGATCTGGTGTGCGACATCCTTAATCTGAGGTTTGA
TGATATAATTCAGGGAGATGTCTTTTACCTGTTCTTTGAAACAAAGAATTCAATCACAAT
GCAAGGGGATATTGGAGTTGCGAGAAGTACTGATAAGGGAGCATCATGGGAGCAGTTAGG
TATTGCTTTGGATGAAGACTGGCATCTGTCCTATCCATATGTCTTTGAATATAATGACAA
TGTAAGTTCTTGGTTACGTGAACAATTTGCATTTCATATAACTCAATTCCATCTGTAACA
ACGTTAGACTTGTTGTGTAAAAATCATAATAATGAGGTTGAAGGTGGAAATAGAGGGGAC
AGAGGGAAGAGAAGGATATTCAAACACTGGATATGTGAGTAATGTGTGCAGGGCTCATGA
TAGCATGTGTGAATGTTCATAATCATTTGTATACTTGACGCTTATTAGTTGATTAAATCC
TCTATCAGTAGAACAAAACTCATAAATTTACTATGTGCCATCTTACTAGAATTTCGTACA
GTACTGATACCATGTAATGCTATAGATGATTATGCTCTTATATGACTTGATTATGTAAAT
ATTGGAGATATTTTTGGACAGCGCCAAATACAAGAGATACACAATTTTCTACTCTTTGTT
TCAATTTGTTTGTCTAGTTATGATTTGGCACAGTGTTTAAGAAAGTAAAGAGGACTTTTG
AATCTTGGGGTCTTAAAACAAAAGACATGTAAAATGTACCAAAATACCCTTTAATCTTGG
GGTTCTAAACTAGAATTAAGGAGTTTCAAAAAAAGGAATGAGACATTCTTTTTGAAACGG
ACTAAAAAGGAAAGTAAGACAAAGAAATTGCAACGAAGGGAGTGTTACTTAATTTTCATT
CTTCTTACATTTTTCTTACAAGGTAAATACTAGGTCGTTAAACATTTTAATGGCAAGAGT
TTTTGCTGCTTACCAACAAATATGAATCTTGGAAATCATTATTTTTGGTTGCTTACAGCT
AACATTTAGGTCTATTTTGCTTTGACTAGTGATTAATATTTTCATCAATTGTATTATTGT
CTACAGATATATATGCTGCCTGAGGGCAGAGCAAAAGGACAACTTCGTCTTTATCGAGCT
GTAAATTTTCCCATGAAATGGACACTGGAAAAGATCATAATGAAAAAGCCTCTTGTTGAT
TCATTTATCATTCCACATGATGGAAAATACTGGCTATTTGGTTCGGATCACAGCGGTATT
GGTGCACAGTATAATGCTCAGTTGGAAATATGGTACAGTAGGTCACCGTTTGGTCCTTGG
AGACCACATAAGAAAAATCCGATCTATAACACAGATAAGAGCATGGGAGCCCGAAATGGA
GGTAGACCATTTTTTTTtGATGGTCGTCTTTATCGTGTTGGTCAAGACGATGGTGAAACA
TACGGGCGGAGGGTACGCCTCTTCAAAATAGAAGTTTTGACTACTGATAGGTTCGAAGAA
GTTGAAGTCCCAACGGGCCTTAAAGAGTCCATTAAGGGAAGAAATGCCTGGAATGGTGCT
CGCAGCCATCATCTTGATGTGCAACGATTAAGCTCCGGAGAGTGGGTTGGAGTTATGGAT
GGGGATCGAGTGTCTTCAGGTGATGCAAGTAGACGGTTTCATTTAGGCTGTGCATCAGTC
TTAGGTGTTGCATCCCTGGTTATACTGTTCGGTGTGTTACTTGGAGCTGTTAAAGGTTTA
GTTCCCCTTAGTTGGTGGCCGCATAATGTTGGAAAGAGGAGTGATGCTTCATTGGATTGG
GAAAGGTCGAGCTTGTTCTATTCTAGAATGAGACTATTCTGCAGCCACTTGAATAGAGCA
AGCTCATCACTCCGTGCCACAATAAAACCAAACTCATGTAGTGGAAGCTTGGTTCTTACT
TTAATATTTTTGGTAACGGTGGTCTTAATGTGTACTGGAGTTAATTACATATATGGAGGT
AGTGGTGCGCATGAAGCTTACCCGTTGCATGGTCAGTACTCTCAGTTCACTTTATTAACA
ATGACCTACGATGCTCGGATCTGGAATCTGAAAATGTATGTCAATCATTACTCAAGATGT
TCTTCAGTGCGTGAAATTGTTGTAGTGTGGAATAAAGGACAACCTCCAGAATTGAGTGAA
TTTGATTCTGCAGTGCCAGTAAGGATTAGAGTCGAGGAAAGAAACTCACTAAATAATCGA
TTCAAGGTTGACCCTTCCATAAAGACAAGAGCTGTTCTTGAGCTTGATGATGACATTATG
ATGCCTTGTGATGACGTTGAACGAGGATTTAAGGTATGGCGTGAGCATCCTGAGCGAATT
GTAGGGTTTTACCCCCGACTAGCAAATGGTAGCCCGTTGAAATACAGAGCTGAGAAACAC
GCTCGGAAGCACAATGGATATAACATGATTCTGACTGGAGCAGCCTTCATGGACACTAAA
ATGGCTTTTGAAATGTACTGGAGCAAAGAGGCAGCACCAGGTAGAGAAGTAGTAGACAAT
CTTTTCAACTGTGAGGATGTGTTGTTAAACTTCTTGTACGCAAACGCAAGCTCTTCAAAT
ACAGTTGAATACGTGAAACCTGCATGGGCAATCGATACTTCAAAGTTCACTGGTGTCGCG
ATTAGCAAGAATACGCAGATTCACTATGGCCTTCGGAGCAGTTGCCTTCAAAAATTCTCT
GAAATGTATGGAAGCATAACCAATCGTAAGTCGGAATTTAATCGTCGGATGGATGGTTGG
GATGTATAGCTAGAAGAAAATTCTAACACCAGATTTGAAGTTAGCAGTTTTTTTTTtCTT
TTCTTATTTTTCAATCTTTCTTGTTGGTATAATTTTTGGTTTTGATGATTTGTAAGCTTT
TCTTTATCCCTCCTGTTGTGAATTTTTGTAAAAGGGGAGGGACTCTTGTTGTAAGCTAGT
TTTGTCAGTCTTAGATGCACTTTTCACTTCAAATTTCTTGTTTAAATGCACATATTTGAT
ATTGATACTACTTCTTTGCCATCCTTCTATCAGAAAGAAAGATAATGTTTTGTTGAGATT
TTTTTCTTTAGAAAGAAGGCTATCATTCATAGGACGAGACGCTAAAGATGAATTTTCGGT
TAGTTGATTATCTTGCTATGTAAGGGGAACAGTTGGAGGTAGGAAAAGATGTTGATATCA
AACAGTTAAAGAATTCTCCGTTTGCTTCAAAATTGCCAGCCTATTTGCTTTGAGCCGAAG
TGTAAGTAGCTCACAAAGAGGGAGTTCCCGAAGTGGTACCAATAGATAGAGCTACTAATA
AGATAACCAAAAGCGGTTGAGAGTGGAAGGAGTTAACCTCCCAGCTCGTATTATTCAAAA
AATCTCATAGCTTTAAAAGATAAACTATTAAGCTAGCGTTTGATCATATATTCAGAGTAA
ATAGTCAAGATACATGCAAATAAATTAACTCGAACACCACTGAAAAAATAACTCTCGGAG
GTGTGTGTTACCTTTCATGGCCAGCTGATAGATTTTAATTCAAGTTCTTGATGATTCAAC
TAATCATGTCATTAAGGTCCAATTAATACCTTAATGTTCCATATGTAGGAAGAAAAAAAa
TTATTTTTCTAATAAAATTTAAATAGTTTTTtCTAACTAGGAAATATTTTCAAAAAaTAT
TGTCGTTCTCGTTTCTAATCCTCCAACAATGTTGAGCTGAATGATCCAACACCTCATCAA
CAATATATTTTAAGAGTCTGAGTAATATACCTCGTAAGTGACCTTCTATCACATTTTAAG
CTATATTGATTGTGTCGGTACATATAACTTAAGGATTGACTTATATACACAAATTATATA
AAAAACATTTATTTCTTATTGTCTACCTTGTTTTCAAAATTATGATCCTATAAATATCTT
TTAAATGACGTGATAGAGTATAACTGCTAAATTGTGATACATATCAACGGTTCATATCCA
CATCTAACGAATTGAAAAATTCATACAAAAATAACTGAAATTCAAGTCATATATGCATAA
GCCaTAAAAAAAAAAaTGAAaCATCGTAAATATAAGATTATTATATATTATTTTTTtGTA
AATTTGTTGTACAATTTATTTAAATAAACAATCTAATTTTCTTTAAATAAACAAAATAGA
ATTAAGAAAAGAAGAAGCTTAAAGTAGTAAGGTTGATAATTTTGAATAGTTAAAAGGGTA
TTTTCGACCAAATGAAATAAGAAGAAATTACTCCATGTTCTTCATTTATACTGCTTGTTT
CCGTTTACAGAGCTTCCATTTTTGAAGTTTCCATTATTTTAGTGTCAATGTAAAGTTTGC
ATTTTCTTGTTTTTTCATTCAAAGATTGAAACTTTTTCAAGTATGCATGGAGGTACACGC
ACACCCATAAGTTTCATATAAAGTTTCGATCTTTAGGTTTCACTCTTCAACTTCAAAGTT
TCGATTTTTATTTTCAAAGGTTGAATCTTTTCAAGCATGGAGCCACACCCATCAGCTAAA
ATGCAAATGTTCAACAAACAGGAAGTCGTATGTGGTATAATTTCTTTTTtATGCTGTGTA
GGTAGTTTTAGTTGTTTTTGTGCGCATTGCATTCAAGAGAAGAAATGGTTTGGTTGGAAG
GTTATAGTTGGGTTAGGAATTTATGTTCTTCATGCTTTCTTTACCATGTATATTGGTCTC
CAAAAAATAGGTTGTATTGGAGTTGTCCCTATGCATGTTGAGATAAGCCGTGCAGGTTTG
TTGGTAGGACCTGCTGTAGGCATATTAGCGCTGCCTGTACTCGAAGGAGAGTATAAGAAT
CTAGCATTGTTTGCTGCTTTGCTTGGAACTATATCTTTTGCATTTATGTTGATGTTTATT
GCGCCTATTACAACCGATTTTGGGTTGTTGAATATTTTAATCGGGGCTACTGTGAAATTG
TCGTGGGAGAATGAGGATGCTGAGATACTGATATGGGCTAGGACTGGGATAGCTTGTGTA
GCGATACTCATCATCAGATACCTCGTTGATAGGGAAGTGCGAATGCGGATTGCTAGGGAG
GTTGCGGTTCAAGTTTGATGGTGAAGTTGTTTTATTAATGTTTGCTTAGTACTAATATAG
TTTATGACTAATTAATTAGGAAGTGAGTGACAATTGATAAAAGGTTGATATTTGGATTTC
AATTGCGCGATTCTGTTTATCTATGTAGTTTAGTGTGTTCTTGGCTTATCTCATCTTTGT
ATTGTGGAGGATTCTGTTTATCTATATAGTTTAGTGTGTTCTTGGCTTATATTGTATTGT
ATTGTGGAGACGTACATAATTGATCAGGTTGTACTGAGGGGTCTCTAGATGGTGGATGTC
ACTTGTACGAGTGTGCTTCGTTCATCAGAACTTGGCTCGTCTCTTCTGTTGCCTTTCAAC
TTTGAGTGTAAGATTGGGAAATTTTCAAGGCCACTTGTGCATCTTGAAGCTTTGGTTGCA
GTCACTGAACTAATAGAAAGTAACATTGGGTGATGTCTTCTACAAGAGTGCCACAGAATT
TGAGCCATCCATCTTAAATCTTTAATTTTCAAAATAAGTTGAAAAGAACCATTACATGTT
CATACCAGAAATATTGCATTTTTATACATGCTTAATCTAACTTTACAAACACACAAATTT
GCTCCAATATGATGACTTCATTCTTAATGCCTTAATTTtCGTATGTTCATTGCCTTCCAA
CTAGAGTAATTATTTTCTATGGGATATCTATCTATCTATCCCCTGAATCTTGATATGGTC
GTCTTCTTTGTGGTTCCATCATCGTCCTCTTTGTCTACATGACACTTCAATACGTCTCCG
CAGCTTTGAGCTTTTGCTTTGGTATATTTCATCTTACTTAAATGGTAGCAAGACAACATA
CAAGTAAAATATACAAGAGGAGAATTATATGAACTCACTGCCCAAGTTACTCAAGATGTG
ACAAAACACTTCGGGGGTTCTAATATAGCCGAGGGAACACATTTGTGAGCAAAGTAAAGA
AACATGCAAGACCATATAAACATCTTTGTAATCAACAGTTTCAAAGAAGCAGCTATGGAT
GTTTTTGGGTTCAAAGCAGAGGAGCAGCAGCCGAGGTTTTGCAACAACTATACAATCACT
GAAAATGGTAACCGTGCTGACAGTGATTTCAATGGTAACCGTGCTCTGTCAAGTCTGGAT
GCAGTGATGACAGAATGCCAAAAATTACTTCAACAAACAAAAGACGATATCCTGACAGAG
AGCCTAACAATGACATTAGAGTTAGGAAGTTCATGCGTTGGTGCGATTTCTGATGTTGAT
GAAAGCTCAAGTGAGGAATCGGCATCCTACTCCAGAAAATCATGACATTTTAGATGGACC
ATTATCAAATCACCACTGGGGAACCGCCCAATCGTTTTCTGTCCCCATTATCAAGGAACA
TCCTACATAGTGACAGATACTACAGTAACCTTTTCCAGTAATTGTGTTGAGGTCAATAAT
GAATGAGGATTCAGGAGCTTTTTGCATTCGCTTTCAAGTTGAAGACATATGATGATGAAG
GTGGTCTCAAGACAAGCAATGCTTTAGAATTAGTATCTGATCAACTTGGTTCATCAAAGA
GTTGAGAGACAATTTATCGCTATTGAGATAAACCCATTCCCTCCTACTTCCTCTCTCAGT
GTTTGTGCTAATGATTCAGGCTTCTGTTTTAAATGATTCTTTTGAGTCTGAATCTGATGA
AGAACCTTTGCTTGACATGTGTTTTGGTCACGCAGTATCTTTTAACGAATTCAGGAGTTC
ACCAATACAGCAAGAGATCATCTTGTGTACACAGCAACTGACACAGGCCTTCTGCATCTG
GGTGGGAATGGATCTGAACCCTGTGCCTTTTCATATTCATCTGGGTCTCCTGCTCCTGGA
TCCCAAGTGTGTCAGTTGTCCAAGATGTGGATGAGGAATTGGGCTCATCACCAACTACTT
CAGTCCGTGACCCTGTTGAACTTTGCAAAGTAGATCGAAATATGAGTTCAGATGAGAAAA
CAGATCATCCAAAGTCGAGTATTGACTGTTTGGTTGATGGACATGCCACTCCTGGCGAAC
TGCTGGACATGACTTTGGCACATGATAACAGTGGTACTGGTCCTGTCACCTTCGACCAGG
AGAACCCATATGATATCCATGGAAATGTCAACCTTGCCTGTAAAAGCTTGTTGCTCATTG
ATAGTGGTTCTGGCTCAGAAGCAGATCCTCAACACAATGTGAAAAGGAGGCGGCTTACAC
CCTTGGACGAAGAGGAAGTAGTGTGACACATGATCTGCATTTGTAGATTTGATGACCTAT
GGGAGTCTTATCAAGCATTCTTTGCTCTCATGGTACTAGGAATACAAGAGCTATCATTTG
TTAGCTGCATACTCCATCCTGTCAATAGATTTTCAGTGGTCCATTTAGCTTTAGGGACTC
TTTGGACTAATCATGATTGAGGTCTTATTTTAATTTCCCAAAaGTTAAAAAAAAAAAaaa
GAaGAGCAAAAaCaCCCTGTTTCTCAGTGTAACTTCATAACTATTAGTAAATCACTAATA
CCATCAGCTTGCAGCAACGCCAAGTTTACAAACAATAAGCTTCGGTAAGGAAAATGGACA
GCAAAATAACCTCTCATCATGTAGAGTTTAAACAGCTCTTCATAAGAAATGTCATTTATA
AATACATACGTTAGAGGCACAACATGACTAGAACAAGACAGATTATATTGCAAACAAAGT
AAAGAGAGAACATTACTGAAAATTAAAGGCATTCTAATGAATTAGAGTATGTCCAAAATA
ACAACAGAAAAAAAaGGAAGTTTTATGAAAGGCTTCCGCTAAAACCCTTCAGATCAGTAA
GACGACTCCATCTTGGGACGAGGAGGTATCAGTAAGACAGCATATCAGACGACTCCATCT
TGGGACGAGGAGGTAATGCAGGAGGAGCGGAATATGTCATGTATCTATAGATACTTATAC
CAAAGCAGAAGCACAAAGCGATGACTCTAACAAACAATTTCCCCTTCACCATAAAGCAAA
AGACCTGCATTGCTAATCCCAACATAACATCTTTTCCACTAATATCATACGCTCTACGCA
TAAAGTGAGAAATAAGGTAGAAATATCCCGTGCAGCCAAACAGCAGAAAGATATATCCAT
AATTAAACTCTAGAAAGTGCCATAACCCCTTATCGTCCGCATCATTCAACAAATTGAAAC
TCAAAGCTGCAGCAGTTAGAGCGGGAATGAAGTCGATCATAAATTTCCCTTTGGGACCCA
TTGATCGGAATTGAGTTTTGTAGGGATACCAATAATTGTTCAACAAAGGGTAGAGCAGGA
CAATGGCTTGAAGTGTAATGTAGAAAAGGTTGGCCACACAGAAGATTACTACCATATGAA
TGGGAATAGGCATGAAATAATTGAACGCAATACTCAAACTATAGGGCGGAAAGCTACTAA
AAACCCACCACAACAACTCCGCTGAAATAAACGAAAAAACAACAAATCAGCATCTCCAAA
CAACAGCAAAGGGTCATTCAATATTAAAAAGACTTAATTTTGGTTTTCAATCTCCAAATT
TTAGCAAACCCTAATTTACAAATTAGAGAAGACTTACGGATTAATCGACCATTATATACA
CAACTAATACATCCCCAAATCTCAAATACTGTCATATCATCTCGGCTCCGCGGAGATACG
ACAATTTCTTCTCCTCCTCCGTTTATCGGAAAACGAACATATATTTTGCTCTTCATCGGA
GAATAAAAAGAAATTGCTCTTTCTTCATCCATCGGAAAACAAACAAATTCGCCGGTGACT
GAATGATGAAATATCTACTACACCATTCTTAACTTTTCTCCAACTATACTCTGGGAATTG
GGAATAATCAGACCTAATAAATCTAATTTGTTAGTTAAGGTCCCAATATTTTCTTATCTT
TATGTCTAAATAAAACTTCTCCCCATTTAGTTGAGGTTTTAACGAAGGTTTTGGACATCG
GATAGGAGAAGTCAAAAAATAAAATAAAATTCTCGTGCTTCAATTTACTTGACCTATTTT
GACTTGGATTTGGTCATAGTTTGAAAGGGGTATTTATGCCTCTTTTTTTTtCAAGAATAC
TATAAGATGTAATACTTCTCATATTAATATAATGAAAAAATATTTTAAAATATTGAATAA
ATCTAGGAAAGCAAAACGTGACAAATAAAAATATAACTTGCCACCAGGCCAAAGCTGATA
GTCACATAAGGGTAAAAGGATACCTAATATAGCTCGATGCACATCGTAGACATTCCTTCT
TACAAAGTGAAAGACAAGTATATATATAAAGGTAAGATTATATCAACCGTCTGTTTACAT
GTAAATATAATTGAATTTTACATGTACCATATTTGTTTTTTTTTtCCAGAAATGTCGAAC
TAAAAGGTCTTCTGTAACTTTCCTCCTGATTGAAATGATTCACCGCATGTTTTACCAACA
ATAGTATAATAAGAGTGGAAGGAATTAACCTCCCAGCTTGGATTATTCATAAAGTCTCAT
AGCTTTAAAAGACAAAGTATTAAGCTAGTGTTTGGTCATATATTCAAAGTATTTAGTCAA
GATACACACAAAAAAATTAATTTGAACACCATTGTTATAAAAATAAAAATAAAAAGCTAT
TACAATTTGTTTTAGGAAGAAACGTGAAAAGAGAAAGAATATGCAATTATGTTAGTTTCT
GATCTTTAACTCATTAAAAGCCAAAAGATACATCACAGAGAAATTTATGTAAATTCAAAA
TTTAAGTTGTGCCACATAAATTAGAACGAAGATAATAATAATACTTAAGTATATGCACTT
TTGACGAAATATCAGTACACAAAATTAGTACAACAAAACCTTTCATATTGAGATAATATC
TCAAACGATGACTCAACTATACCCAATTTTGTTTTAAAATATTGAGTTGATCTAATATAA
TTTTGCTTTAAAGGTTAGTTAAATTGATTCTCGTTTAGAGAAAGTGACACTTACTTTGGA
ACATATCAATTTGTAATTTTGATATTTGGCTTGAACTTAATCAATGAAATTGTTGAAGGA
TTTAACTTTCATACTATCAATGTATGTTAACATGTTGTAGCGTTGTCTTACTTTCCGACT
CACTAATCTCAGTTTTTAGGAATGTGTTACATATAGATGTTACGATACTTCATGTTTTAT
ATGATCTGATAGTGTAAAAATTCATTTACACTATCAAATTAGTTATAATCTTCTTGTGAA
TTGTTCATTTGCAGGTATATCAGTTGTCTATTGGAGCAGCACTGCAGCTTGTAACCTTTC
TTGGCCAGCTGATAAAATTTTAATTCAATTTCTTGATGATTCAACTGATCCTGTCATTAA
GGTCCAATAATTAATACCTTAATTTTCCATTTGTAGGAAGAAaAAAAAAaTCTTTTTCTA
ATTAAATTTGAAGGATTTTTTtCTAAAGAAGAAATATATATCCTAAAACTAGTATTTACC
TATTCTAGCATAGCATTTACTAGATTAGGTAATTGTCCAATTTGTATGATGAACATTAGT
TAGTAACCTCAAATAAACATGGTAAATGTTACTATGTTGCTCGGACTTTAAAAAAaTATT
ATCCTACTCGTTTTTTATCCTCCATCAATGTTGAGCCGAAGGATCCAACACCTCATCAAT
AATGAGTTAATATCTCAAAAGATAACTCAATTTTAAAAATTTATCTAGCAAAGTCATTTA
ACTTTATTTTGTATCAATAAAATCACTCAGACATTTATACAGTCACTCGGTCTTGCTTTT
AAAGCATCGTAAAATAGTTTTCTTTTCAAAGGATTTTCTTGAACTTTGACCAAACATATC
GTTGTCATACTGCATCCAATGCAAGTTTTATTTATTAAGAGCATGGGAGCCCGAAATGGA
GGTACACCATTTTTATTTGATGCTCATCTTTAAGACGATGGTGAAACATAGAATAATGTT
AGCCGTTGCCTTAGTCGAAACAAGTTTTTCAAAACTAAAATTGATTAAATCTTATTTAAG
ATCAACAATGTCTCAACTTGTTTGGAAGAGAAGTGAGCGAGATGGGAAGGGAGGCGAGCG
AGATTTAATTTATTATGTATCTTAGATACATGTGAATCACACTAAATACATATATTTGTA
TATATCTAATGTGATTTGCATATATCTAGGATAGCAAATACATATATAGGAGAGTGGCGA
GCGATATGAGAGAGAGAAAGCCAAGTGAGATTTGTTAGGTATCCTAGATACATGCGAATC
ACATTAGATACATGAATGTATACAGTGTGTATCGCATGTATCTATGATACCAGATACAGT
GGAAACTGACGGGCAAGATGGGAGAGAGGTGAGAGATGCAAACAAAATTTGTTATGTATC
CCATATATATGTGAACACACTTGAATACAGATCTATAACAAATTAAACCTAATTTTGACC
TCATTTATCCCAAGATACATGTATTTAGACGTATATGAATGTATCTGAACGCACCAAAAT
ATTTTTATTTGACATATTTTACTTTTCAAAAATTAAATTATATGAACTCGATCCAATATT
TCAAAATATCTTTTCCGTTTGACCATACAAATTACAAACATCAAAATAGACTAAATATAT
TGAAGCAGAAATTTTATTAGACTAAAATAACATTTGTAAGAAAATATTGGGGTCTTAATT
AACAAATTAGACTTATTTGGTGTCTATTCCAATTTCCAAAGTATAGTCGGAGAAGGATAA
CGGTGATGGTAAAGTTATTTATAAATATCTCGCCGGCGAGTTTGTTTGTTTGTTTTCCGA
TGGGTGAAGAAAAAACAGTTTATTTTCCAGTGGATGAAGAAAACACAGTTTCTTTTCCGG
TGGACGAAGTAAAAGATGTTTCTCCGATGAACAAAAAAATATATTTTCATTTTCCGATAA
ACGGAGGAGGAGAGGAAGTTGTTGTATCTCCGCGGAGCCGAGATGATATGACAGTATTTG
AGATTCGGGGATGTATTAGTTGTGTATATAATGGTCGATTACTCCGTAAGTCTTCTCTAA
TTTGTGAATTAGGGTTTGCTAAAATTTGGAGATTGAAAACAAATAATTAAGTCTTTTCAA
TAGTTGAATGAATGCCTTTGTGAAAATCGATGCTGAATTGTGATTTTTTCTTTGTTTCAG
CGGAGTTGTTGTGGTGGGTTTTTAGTAGCTTCCCGCCCTATAGTTTGAGTATTGCGTTCA
ATTATTTCATGCCTATTCCCATTCATATGGTAGTAATCTTCTGTGTGGCCAACCTTTTCT
ACATTACACTTCAAGCCATTGTCCTGCTCTACCCTTTGTTGAACAATTATTGGTATCCCT
ACAAAACTCAATTCCGATCAATGGGTCCCAAAGGGAAATTTATGATCGACTTCATTCCCG
CTCTAACTGCTGCAGCTTTGAGTTTCAATTTGTTGAATGATGCGGACGATAAGGGGTTAT
GGCACTTTCTAGAGTTTAATTATGGGTATATCTTTCTGTTGTTAGGCTGCACGGGATATT
TCTACCTTATTTCTCACTTTATGCGTAGAGCGTATGATATTAGTGGAAAGGACGTTATAT
TGGGATTAGCAATGCAAGTATTTTGCTTTATGGTGATGAAGGGGATATTGTTTGTTAGAG
TCATCGCTTTGTGCTTCTGCTTTGGTATAAGTATCTATAGATACATGACATATTCCGCTC
CTCCTGTATTACCTCCCTGTCCCAAGATGGAGTCGTCTGATATGCTGCCTTACTGATCTG
AACGTGTTAGCGGATGCCTTTCATATAACTTTCTTGTTTTTTTGTTGTTATTTTGGACGT
ACTATAATTTATTAGAATGCCTTAAATTTTCAGTAATGTTCGCTCTTACTTTGTTTGCAA
TATAATATGTCTTGTTCTAGTCATCTTGTGCCTCTAACGTATGTATTTATATATGACATT
TCTTATGAAGAGCCGTTTAAACTCTATATGATGAGAGGTTATTTTGTTGTCCATTTCCTT
ACGGAAGCTTTCTGTTTGTAAACATGGCGTTGCTGCAAGTTGATGGTATTAGTGATTTAC
TAATAGTTATAAAGTTACACTAAGAAACAGGGTGTTTTTGCTCTTCTTCTTTTTTtAAAA
CTTTGACAGCAATTATATAGATTATTCGGTGTAGAATTTCTTTGCCTACAACCCTCTGCT
GAGAAATGGACACAGGAAGCCAATTTTCGCACCAACCTTAATGATACAAAACCTTTTCTT
TCAAAGGTTTTGTATGCAGCTGCTTTGAAAATAGAAGAGACGATAAAATGCTTACCTTTA
TGAGATGGAAAATGAAAGAGGCACTGTTATTGCCGTATGATTTAGTTTCTCCTGGTGTTG
AGAGGAAAACAGATTGTTGCCATCCTTCCTTTCTTCGGAGTTCAAAAATACTATGATGGC
TCCATTGCTTTATATGTTTATTTTATTGTTTTGTTTGTGATTCATCTATCCCAAAGTTTC
GTTTTAATCCCGATCGAATAAGGAAAAAAATTTCATACTCTTTCATAACATAAATATTGT
TAACCACTCTCTGGCATTAAAAaCAAAAAAAaGTTTGTGACGCTGAAATGAACTCCCAAT
AGATAAGAGAAAATTGGAAATAACCCTTATCTAATACTACTCTCTCGATACAAAATCTAA
TGTTTCGAAGAAAAAAAaTACAAATTTTTCTCATATTGAAGTCGGAGTGTCATGCTATTA
TTACTTAGTATTCATATGGTGAAGGCATAGTATTCTTTTTTTtCTCTCAAATAAAAACCT
CATTGGTGCCAAACATGAGGGAATGTTATACGTTTGGTAAGTTGTCCTCCGACAAGGATA
AAAGATCCCATTGAAGCAATTAATTCTATGCATATTGTATGAATATCTGGTCGCACAAAT
TGCATAGTATCATAAATGGCAATCCCAGGTATTACCTATCCCCCAGGAGAGTTTACAAAC
AAATATGAAAAGTATTTATGGTATTCTTGAAAAAAAAAAAGACATAAGTATACCCCCTTT
CAAATTCAAGTCAAAATAGGTCAAGTAAATTGAAGCATGAGGTTTTTTTTtATATTTTCC
ATTCGATGTCTAAAGCTTGCATTAAAGTTAGAACTGGACATGAAATATCGAAAATCGAAT
TATTGAACTGAATTGAATTTTTTTGTTATTTGATATTCGGTAATTAGGTATTCAGGAGTA
AAATACTGTATTCGGGTTTGGAATTGGTATGAGTCATTAGTACCATTTGGTATTTCGTAT
TTCTTGAATACCGAATTATTTATTTAATGAAGATCATATATCAACATGTCCATTACTCAT
TAGTACAAGTCGAAAGAGAAAGTTAAAAAATAAACATAAACAACTCAAATATATGTCTTT
TAATTGTATCAATTTATTGATCTTCTATTATATCGTGCTTCCAAAAAAAAAaTAAAAaTA
ATTGGAGAAATAATATTAACTTTGTAATACAATATGCTACAACTTCAATACGATATTATC
AAACACCATATCAAATAGAAACTTAATTTCCCAATTAGCGAACCCAAAGTTTGATAATCA
CATACCGAATACCAAACGTCCACCCCTAGTTTTATTTAGACTTAAAAATAACATTTGTAA
GAAAATATTGGAGCCTTAACCAGCAAATTAGATTTATTAGGTCTGATTATTCCCAATTCC
CAGAGTCTAGTTGGAGAAAGGTTAAGAATGGTGTAGTAGATATTTCATCATTCACAGTCA
CCGGCGAATTTGTTTGTTTTCCGATGGATGAAGAAAAAGCAATTTCTTTTTATTCTCCGA
TGAAGAGCAAAATATATGTTCGTTTTCCGATAAACGGAGGAGGAGAAGAAATTGTCGTAT
CTCCGCGGAGCCGAGATGATATGACAGTATTTGAGATTTGGGGATGTATTAGTTGTGTAT
ATAATGGTCGATTACTCCGTAAGTCTTCTCTAATTTGTGAATTAGGGTTTTGGAGATTGA
AAATCGATGCTGATTTGTTGTTGTTTTTTTCTTTGTTTCAGCGGAGTTGTTGTGGTGGGT
TTTTAGTTGCTTTCCACTAAACTGTTTGAGCGTTGCGTTTGATTATTTCGTGGCTATTCC
CTTACATCTTAATATAGTAATCTGCAATTTGGGTTTCTTTTTCTACATTTTATTTCAATC
CGTTGTCCTACTCTACCCTTTGTTGAACAATTATTGGTATCCCTATAGAACTCCCTTCCG
ATCAATAGGCCCCAAAGGGAGATTTATGATCGACTTCATTCCCGCCCTAACTGCTGCAGC
TTTGAGTTTGAATTTGTTGAATGATGCGGGGTTATGGCACTTTCTAGAGATCAATTATGG
GTATCTCTTTCTATTGCTAGGCTGCACAGGATACTTCTATGTTGTTGCTCATTTTATGCG
TAGAGCATATGATATTAATGGAAAAGACGTTATCTTGGGGTTAGCAATGCAGGCCTTTTG
CTTTATGGTGAACGGGCGATTGTTGGTTAGAGCCATCACTTTGAGCTTCTGCTTTGGTAT
TAGTATCTATAGATACATGACATATGCCGCTCCTCCTGCATTACCTCCTCGTCCCAAAAT
GGAGTCGTCGGATTTTGCTGCCTTACTGATCTGAAGGTGTTACTGGATGCCTTTAATTTT
CTCTCTTACTTTGTTTGCAATATAATCTGTCTTGTTCTAGTCATCTTGTTCCTCTATTTA
TATACTATGACATTTCTTATGAAGAGCCGTTTAAACTCTATATGATGAGAGGTTATCATA
TATATGTATAATTCGCTATACATATACAATTGAAAGCTATGTCTATTTTGCTTTACATAT
ATACAAAAAAAaGCAATTGTATAATTCGTTGGCTCCTCTTCAGATTTGTATAATTTCGCT
GGCAGGCCATTTGTATAAATTGTTTTTCGCCTCTCGTTTGTATAAATCGTTGACAAAAAT
ATTTGTATATCAAAAATCGCTCACTCTTTCATTTTATTCAAACATAAATTATACATTATA
TTTGTATAATATGTGTTTGTATAAAACGAAAAAGAGAGAAAGGCAAAAGAGAACTAGGCA
GGGTAATATTTTTATTATATAATTATAAGTGTATAAGACGAATATATACGTATTTGCATG
TGTATATACAATTTTCTCTCGCTTTATACAAACAAAAACACAATTTATACAATTCTGTTG
TATAAAGCGAGAGAGGCGAGCACAGAGGGAGCGAGCGAGAAAGGGAGAGTGGCGAGCGAG
AATTTGGAGGGAGAGAGGCGACTGGCAAACGTTTGCTACGGGACGCAATTAAATCAAACA
GTAACTACTCCATTTATTTTAGATTATAAATTTGCCATTCTGTACAATTATCCCTAAAAT
TTATAGTAACACCGAATTAATGGAAACTTCACAAAAATGGAAGCCCTCTGTAAATGGGAG
TATGAAGAACATGCAATTTCTTCTTATTTCATTTGGTCAAAAATACCCTTTTTAACTTGT
TCACAATTATTACCTTTACTAGATATAGGACCCCGTGTCAGCACGAGACCCAATATATAT
TATTTTTTtATTTTAATTTATGTCATATTATGGAATTTGAGAAGTTATTGAAATTTTtAT
ATGATTTTAAAAATATTTTAAATTGTTAGCTATTGTGATTTGTAGTACTTTTTTTtAACA
TAATTTTGAAAATAATATTTATTACTCTCTTTGTTCTAATTTATGTGGCACATGCAGAAT
TtCAAATATTAACCATTTTTTATATGTCTCTTTAATATATTAAGTTGTTAATTATTGTAT
TTtATAGTACATTTTGAACTTAATTTTTAAATAATATATGTTATTtCCCAtGTCCcAATT
TATGTGgCATtAATTGaTAGaTTtGTTGGAGATGAGCGattttttttgttaattatTGTA
AtttatA
>RH087L19-17
TTGACCTTTTTTTCCCTCGGGACCAACTAGTTCCATTAATAAGGTCGTAACGGACGTTCA
TAAAAAATTTCGGCAATAAACATTCTAGAATCGTATCACCAAAAATTCATAAACTATAAC
ACACAAAAAaCGGTAAAAATTGGTTTTTGTCTGCTTTGGCTCGTTTGAACTTGAAAATGC
GCTTGTTTTCCCCTCGGACCAACTGACGCCACTTATAAGGATGTAACGTATGTCCATGAA
AAATCTCAGCAAAAAAaGTTCTGGAATCCCGAATCACCAAAAATTCATGAATTATAGCAC
ACAAAAATCGATAAAATTTGGTATTTCCTGCTTTGGGGCTCGTTTGAACTTTAAAATGGG
TTCGTTTTCCCCTCTAAACCAACTGGCTCTATTAACAAGGTCGTAACATACGTCCATGAA
AAATTTTGGCAAAAAAATTTCTCGAATAGTATCACCAAAAATTCATGTACTATCGTTTGA
ACTTGATAATGCGTCTGTTTTCCCTTTGGGACCAACTGACGACATTAATAAGGTTGTAAT
GGACATCCATAAAAAaTTTCGGCAAAAAaTGTTCTGCATTCTCGAATCACCAAAAATTCA
TACACTATAGCACACGAAAATTGGTAAAATCTGGTATTTCCTACTTTGGGCTCGTTTGAA
CTTGAAAATAAGCCTGTTTTTCACTCGGGACCAACTGGCTCCATTAATAAGGTCGTAACG
GACGTCTATGAAAAATTTTGGCAAAAAAAaTTATGGAATCGTATCACCAAAAATCCATGG
ACACACGAAAATCGGTAAAATCTTATTTTTCTTGCTTTGGGGATCGTTTGAACTTGAAAA
TGCGCATGTTTACCACTTGGGACCAACTAACGCCATTAATAAGGTTGTAACTGACGTACA
TGAAAAATTTTGGCAAAAAAAGTTCTGAAATTCGGAATCACCAAAAATATATGGACTATA
CCACACGAAAATCGGTAAAATTTGGTTTTTCTTGCTTTGGGGATTGTTTGAACTTGAAAA
TGTGTCTGTTTGCCCCCTCGGGACCAACTGACGCCATTAATAAGGTTGTAaCGGACGTCC
ATGAAAAATTTtGAaCAAAAAAaagTTTCGGAaTCCCGAATCACCAAAAATCCATGGACT
ATAGCACACGAAAATCTCTAAAaTTTGGTATTTCCtGTTTTGGGCCTCGTTTGAACTTGA
AAATGGGCTCGTTTACCCCTCGGGaCCAACTGGTtCCATTAATAAGGTCGTAATGGACGT
CCATGAAAAATTTCGTCAAAAACAATTTCTTAATCCTATCAGCAAAAATCCATGGACTAT
AGTACACGAAAATCGGTAAAATCTTGCTTTTTTCGTCTTCGAGGCTCGTTTGAACTTTAA
AaTGCACATGTTTGCCCCTTGGGACCAACTGACTCCATTAATAAGGTCGTAACGGACCTC
CATGAAAAATTTTGGAGAAAAAAaTTCTAAAATCCTGAATCACCAAAAATCCATAGACTA
TAGCACACAAAAATTGGTAAAATCTGGTATATCCTGCTTTGGGGCTTGTTTGAACTTTAA
AATGGGCTCATTTTCCCCTCGGGACCAACTGGCTTCATTAATAAGGTCGTAACGAACGTC
TATGAAAAATTTGGGCAAAAAGATTTCTAAAATCTAGAATCACCAAAAATCTTTGTGCTA
ACACACGAAAATCGGTTAAATCTTGTATTTCCTGCTTTGGGGTTCGTTTGAACTTGAAAA
TGTGCCCGTTTGTCCCTTAGGACCAACTAATGCCATTAATAAGGTTGTAACAGACGCCAT
TAAAAATTTTGGCAAAAAAAGTTCTGAAATCCAAATCACCAAAAAATCATGGACTATGAC
ACACGAAAATCGGTAAAATGCGGTATTTCCTACTTTAGGGCTCGTTTAAACTTGAAAaTG
GGCATGTTTACCCCTCGGGACCAACTGGGCCCATTAATAAGGTCATAACGGACGTTCATG
AAATTTTTCGGCAAAAGAAATTCCAGAATCGTTTCACCAAAAGTACATTGACTATAGCAC
ATGAAAATTGGTAAAATCTAGTTTTtCCTGTTTTGGGGTTCGTTTGAACTTGAAAATGCA
CCCGTTTACCCCTCGGGACCAACTGACGCCATTAATAAGGTTGTAACGGACGTCTATGAA
AAAATTCGGCAAAAAAAGTTCCAAAATCCCAAATCACCAAAAATCTATGGACTATAGCAC
ACGAAAATTGGTAAAATCAAGTATTTCTTGCTTTGGGGCTTGTTTGTACTTGAAAATGGG
CTTGTTTGCTCCTCGGGCCAACTACTCCTTTAATAAGGTGTGATTGTTTGTTAAGTGAAG
CTCTTCACAGTTTCAAGACTATGAATATTGTCCCACCACTAAATTTATTACTAATAGGTT
AGCACATTAAAGTTCAGTTATTGGCAAATTATACAACACTTACTACAAGTTGCATTTTTT
CTCATATCAATATGGTGAAATGTTAGTTAAAGTTTTCGAGAAACAAATTGTGACAAGTTT
TTGTGAAGGGGGAAACATAGCACCTTCAAATATTTGGTCACTGTTACAAGAAAGCTGCAG
AAACCAGGAGCAGTTACCTTTTCTTCACTATTTTCTGCTTTGTTTGTAAAAGAAAGTGGA
CATTAATGCCTTAACATGTGAAGCAAAAATAACTTGGTTCTGAAAATTGAGGAAAAGAGA
AACAAAGTGAGTTTATTCATATCACCATCAAATGACATATAAAGGTACTGCTAGAAACAC
TAGTTACAGAGAGAGGTCCATTCATACACACAAACTTGTTTATTTTTTTGCACTAGTTGA
TACACTTTGTTATCTCTTGAATGCATCTTGTTAGGCATTTTTGGACTGATTCTTCTTCTC
ACAAAGCTGTTTTATCACCTCAACAACTCCATCCATCTCTTTCTCCCTTAGCAATTTTAT
ATTCTCACCAAGACTCTTCACTTTCTTCCTCAAGTCCTCCCCAATTTTTTCATCAAAAAT
CACATCTTTGATAGTCTCAGCTATATAACCTCTATGAATCTTCCCATTCCCATCTCTGGC
CATCTCAACAGCTACTCCATTTTCCACAAGCAATCTAGCATTCAGAGGCTGATCTGAGTA
AAAGTTCATAGGCAAAGCTATGATTGGAACACCAAACTCTATGCTTTCAAGTGTGGAATT
CCAACCAGAGTGAGTTACAAATGCTCCAATACTTGGATGCTATAGAATTCTTGTCTGTGG
AGCCCATCCTTCAACTATCCTTCCCCTTTCTCCAATTCTTTCAAGAAAACCTTGAGGAAG
TACCTCTTCAAGTTTAACAACATGTTCTCCTCTTGGAAACCTTACAACCCAAATGAAATG
AACATTGCTAAGCTCTAATCCAGAAGCTACCTCTTTCATTTCTTCCTTTGTCAAGAAATT
CTCACTCCCAAATGAGACAAACAGAGTTGAATGCTCTTTTCTCTTCCCAAGCCATTGAAT
GATTTCCATATCCCCTACATCATCTTCTTCATTGACAAGATCTTGAATTACCACTCCAGT
AGGCAGGATGTTTGATCTGCCTACTTCAGAAAGATAATCTATGTACTTTCCTTCTATTGC
TCTAGAGGTATTCACCAGCATGACTCTCTCATCTTCTTCATCCACTTCAACATCATAGGG
ATGCTCTATCTGTTGCTCATAGTCCTTGAGATAGAGAGCTGGGAAAGGGAATTCAACTCC
TGGTTTGAAATGGAAATGGCCAAAATAACAACACATAGCAACACTTGTAATGCAAAATTT
TATGATTGGGATGTTGAGACTTACTGCAACCCTTGCTGCCCATGGTTGCATTACATCAAC
TACTAACACATCTGGTTTTGTATCATTCAGGATTTGGTGAAGTTGTGGTTCTGACATCAT
GAGGGCTTTGTAGAGGGTAGATTGAAGATGGAGTGGGAGGCCATTTGTTGTGTGGTAATG
AGGAGGAAGTTCAGACATGTCTGGTAAATGGAATTCCAGTAGCTGAATTGAACAAGAGTA
CTTGTGTGGGATTTTCTTCTTGATGTAACTAAGATTAATGGGAGTTGAACACAAATCAAT
GGAAAATCCTCTATCTGAGAGTTTCTTGGCTACCTCAAAGAAAGGTGTGATATGTCCATA
AGCTAAGTATGGAAACATTAGAACTCTCAGCTTTGTTGTTTCATGTTCTATAGCCATGAC
TTCTCTGTGTTCTTTCTCTCTCTCTTTCTATGTGAAAGGGTTTGTGTGAAAGTGGTTGTG
TAGTGAAGCTATTAATAAAATTATTGTGTGTGTGAAAGTGATTGTGTAATGAAGCTCTTT
ATAGAATTATTGTGTGTGTGAAAGATAATTGTCTAATGAAACTCTTTATAGAATTACTCC
CTCCGTTTTAAAAAAAAAaGACATAGTTTGACTTGATACAGAGTTTAAGAAAATAAAAAa
GATTTTTAATTTTGTATCCTAAATTAAAGTTATGTCAAATGTATCAAAATGTACTTTAAT
CTTGTGGCTTTAACATGCCACATGAAAACTGAAATTGAAGTATTACCCTGAAAAATGGGT
CATTCTTTTTTAAATAGATTAAAAAGGAAAGTAATTTtATTTTTTTtAAATGGAAGGAGT
ATTAGATACAAGAGCATGTGTTGACACGAGTTCAATATATGGTACTCACTACGTCTCAAT
TCATGCAACAGTTAACACTGATGAAATGTCGAGAATCAATCCAACTTTTTTTATAAATTA
TTGATTATTGTGATTTATAATACTTTTTATGCAATTTGTACATATATATTACTCTTTTTT
tGTTTCAATTAATACCGCCTACTTTTCTTTTTAAATGTATAAAAAGGGAATATATTTCTA
AGTTTAGTTATAATTTAATTTTAAAATATTTATTTTATTTTTTAATAAGATAATTTATAA
TCACGTAAATATGTAATAATAAAGTGATGGAGATAAGAGAAAGCAAACAACTGCCATGCA
AAAGTTTAATGGGGCATACCTTTTTTGGATGAGTTTTTTGAGTTTTAAAAGATATGCTGA
AATTACCCCTTGGTAGGTAAGCAATTATGTTGACGAAGAGCAATTTAGAATTTTTAAAAA
GAGGATTCGAAAAATAAAAATATAATGTTTGAGATTTGAATTTGAAATCTCACGATAAAT
TTTGAAATCCTCTTAATCTATTGAGTCAATCTCTAATATTGTGCTCAAGAAATTCAAAAT
ATATACACTGAAACTTTTAAAAAATATATCTTATACTTCCTATAGTTCATAATAAGTGAT
AGAAAAAAAATTAAGGATTATTTTTCACTATTACATTTTTGATTATTTTCAAACTAGGTA
ATTTACCCACGCTTCGCGCGGGCATAAGTAATTTTTCTATGTTTTTGAACAACCTTTCCA
CTAATCGACTGTTTTAAGGGGGAAAAAAAGTAAATTTTAGTGGGTTTTTAGAACATTTCA
ACAGAAATTAAATGATTTGACATTATCACATATCTCAAGAATTGTAAATATATAATTAAT
GATTAAAAATATCTTGATATCTAATCATTTTTATCTTTTACATAATTTATCATAATATAT
GTTTGATGATATAATTGTCTTGTTAAAATTGAGTGATGTTTTTATGAAACGACATCACTA
TTTCAATTTTTTTTACATGAAAAATTATAGAATCTAGAAATTTTATGGTTAGAATAACTC
CTTGTGAAAAAAAATTATGTGAAAGTTTTCGATAATCAATATTAGTTATAAAGAAGTTAA
GACCACTAAAAATGTACACCAACAACATAAATAAATCTTGTTAGAGACAATCTACTTGTC
TAGGGTCAAACGTTCACCACTTTTCGTTATTGTTACTTTGTTACTCTAACAAAATTTATA
GAAGGAGAAAAATAAATTTGAAACAACAATAAAATAATATTTTTGACCTTTTTAGAAATT
CATTCTTCATTAAATTGCTGCTCTGAAGACCCTTATAGATGCTTCATCAAGGCAACTTTA
CGACTTTTTCCGAAATATGTATGTATAATTGTTACATTATGAAAGTACAAGACGATCAAA
ATGTTGGATTCTATACTCATGTTAAAGAAATATTCTCTAACATTAGAAAATTAAAAATGA
GTCTAACCTAGATAACTCAAACGCTCAGCAATGACTTGgAACATGAAGGACAACAAATCT
ATGTTAATAGACATATCTTTTGTAGCTTAAGATATTACTTTTATTTAGAGTAATTTTTGC
TTCATATTCTTCAAATTAAACTTGCCGAAAATAGTCATAACTCACACCAAAAATATTTAG
AAGAGCCGAATGAGAAGGAAAAAAaGAAAAATATTAAAAGGACGAAAAGTTTTATCCAAG
TGAGATCATATACAAACGGAAAATAATCAATACAATTTTAAGGAGACAACAAAACAGCGA
GAAAAAACATACATTAAAGGGAGTAAACTATGGCATATCCAATGATGATAACAAATAATT
CTAACCAGAAAAGTTCCTATGTTTTGAAATAACATACCTCAAAAAATTGACTAACACTTC
AATCAACTTTCAATCCTTAAAATACTCGTAATATCCACTGATAAAATTTAGTAAAAATAG
ACAAAAATAACATTAAAAAAAAaTGGGCATGCAAAGTTATTAACTCTCAGAAAATTTTCT
AAAGAACACCAAAATTGCATCCTTGTATGTGAAGGAATGACGTTGTTGATGAAGAAATTA
GAGATTTGTAAGGGATTTTTTTATTCTACCTTTAACAATTTCAGTAAAGAAAATTTGCTT
GAATAATCAATTAACGTTTGTTATTTAATCTGTACTAACAAATACTTATAACAATAAATT
TGCATAAACATAAACAACAAAGTTTAAAGCATATACTCAAAAACAACAATTAATAATATA
TACATAAATTAATGACTGTAAAAAACATACCAGGATCTTCAACAATAGAATGAAACAAAA
TGGAAAAAATCGAGCCCACTAAATGCACAGTGTCCCCTTAAGGAAATTATTCCCCTCTAG
TATTCGAGTTTTAAAGGGATAGATCATCTCAAGATAGAGCGATTCTATTCACCAGTGTAT
TGATACAAACACAATGGTGTCAGTGAGTCATTCAACAGGAGCAAAGTACACAAATATTTA
ATTGTCCAGAAGAAGAAGAAGAAGTTCAAAAAATTTCGTTGTTTTAAAATGAGAGGAAAG
TCCTCTATTTATAGACAACAAAGGGTAGTGTGAACAAATAACTATTGTGTCTTATCGAAA
ATGTCACAACTCATTGAAAAAGTTACAACCCTTCGGAAAGGTCACAACATTTTATAAAAG
TCACAACTTTTCATAAAAGTTGCAACTCTTCATAAAAGTCACAACTCTTCATAAAAGTCA
CAATTTTTCACGAAAGGGGAAGGCTAGTATTGGAAATAAAATAAATTAAAAAGGAATCAT
GGTTTGTGGTGGCGCCACGTAGGCGGGCCTAAGGTTCTCTTTTATATATATATATATGAT
TAGTCTCCCAAAAAAATGTGAAGCATGAACCTCATTAAATTGAAGGATTAGTAAAAAACG
AATCATTATTTTTAATATAGTGAACAAATAAAAGTGGAGTAGGGGAGTATTACCCTTTTG
TATCTTTACAAACTTTCCTTAAATTAGAAATATCTCGTTTTAATAATGAATCAAAAGAAA
GTAAAATAAAATTGAATCACACCTAATAGATTGTATCTCATGCGTAAGGGTGTTTACGGA
TCGGTTTGGATCGGTTGTTGGTCAAAACCAAAATCAAACCAACTTAGTCGGTTTTAAAAT
TATCAAATTCAAACCAAACCAAATATAATATACATTTATCGGTTTGGATTTGGTTTGATT
CGATTATTTGGTTATTTACCATACACAAAAATAAAAGAAACAATTCATTCAAAATGTGAA
AAAAGTGACAACAAGTTTTAAAACGACTGACTTATCCATTCAAAACGATAAATAGTTAGA
ATGACTAAAATTACTAAACTTTCGATCACTGAATTTACTATGAATAAAGTTTTAAAATTC
ACTATTTTGGCCTAGAAGGAAGGTACAGTAACATTTTCAGTCCCACAAAGAATCGTCATA
AATACTCACATACGTGAAATCAATAAGATAAATGTTTTCACCTTGGACACTTTTGCATTC
AATAAGTAAATTATAAAGAAATTTTAATGAAAaCATATATAAGATCTTTAAAATTGTTTA
TAAAAaTAaTATAcTATATATATATATATATATATATATATATtAATTAATAAAATATAt
GTATATAATTCATCACATCGGTtCGGTTAAGTTATTtCTtCGTTTTTTTAAAAAtAAAAC
TaTAACCAAaCCAAATACTATTGATTTTCAAAAATCTAAAACCAAACCAAATTAAACCCA
AATAAAATCGATTTGGTTCGATTTTTTTATTTGGATtGGTTTTTATTCAAACCGTGAACA
CCCCTACAGTCATGCGTATAACTTTAATAATTCATATCATATTCAAAAACAAATAAGTAA
AAAACACGTTGGTTATATCACATTTGTGTGGGGTTCTTCCCAACAAACTTGGAGGCCCAA
TAACTTAAGTTCATGAGCAAAGGGGCATAAGACATTATTGCTGAGATAATAACTTCTATA
TAAAATGTTGATATGAATAGACCCTATGAAAATATTTTGAATTTAAAACGAAATAGTTGA
TTTGATCTACGAATTTATTCTAATTATCAACAAATTCCGTAAATTTTAGGTGGAATGAAG
ATTGTAATTCTTTATACTTCTTGAGGTATAATGATGGATCGAGAATATAGGTGGAATTTT
TTtATGTTATATATGATAATCCTTTATAATATCCAAGTTAAGTTCGAAACTTCTTATTTG
TGAAATTTATGATAAAAgAAAGGGGGgGGGGGGGggAGGgATGGGGACGGGGGATTGTCT
AAGTCACAAGAGATCTTCATTTTTACATAGGGAAAAGGCTCAAATATGCCATCGAATTTT
CAGAAAAGGCTCATTTATGTAATCCGTTAAAAGTTTGGCTCATCTATGCCATTACCGTTT
AAGAAAAGGCTCATTCATGCCATTATTTTTtAACAGTGGTTTtGCAAAACCATTTTTtAC
ACGTGGCCAATTATAATTCGGCCACGTCATTATTATTTtttAATtCAATTTTtGTTCAGA
aTTTTGaTtC
>RH087L19-18
GTAGGAAATACCTGATTTtACCAATTTTTGTGTGCTATAGTCCATGGATTTTTGGTGATT
CTGGAACTTTTTTtGCCGAATATTTTCATAGACGTCCGTTACAACCTTATTAATGGCGTC
AGTTGATCCCAAGGGGCAAACGGGGgC
>RH087L19-19
ATAACCTTTAGCACATCAAGCATTTGCTATGAGATTTTACATCTCTCACCCTTAGATTGC
ATAGCTAGAAAAGCGAAAGGGGATTGATCTAAACCTTTTTCATTGGAATATCACATTATA
TGAACAAGAATAAAATATTTTGTATGTATATATAGTAAATGATGTACCTGCCAGTGAAAA
TGTTATCGCTGCTCCTTGTTGTGATTCCGTTAGAACTCCCTACAAAGTTTGTCATAGTGT
AAGTAAGAAGGGCATCAAGAACACTAGCGATGATTGAAAGAAAACTTATGCCTCAACTCG
GGCCAATATTATACTAGAGAACATGCATTACACTTAAAATGCAAACGTAAAATGTACTAA
ATATAATAGGGGGGAGAGAAAAAATCTTACCCATAAACTCGGCAGCGAAGCGACATTTGT
CTGGAGAACTCGAAGGTTTGGACACAAAATACAAGATTTTGTGGTTGAAAACACACAATC
TTCCAACACCAACTTATCCAGGCTTTCAGAAATTAGGCAAAAACTCTGTTCTTGCATATG
AAAAATCTCTAATAACTTGAGTTTTTGATGATGAATGCTCACATCGGTCGACATGAAGGA
ACAATGACGAAGGGTCAATTTCTCTAACTCCTTACAACTTTTGAGGATTTCAACTAGGGT
ATTATCAGCCAATATGCAACCTCCGAGTTTTAGGGTCTTAATATTGGCACAACCTTTAAA
AGGTAAACCATTTTTTAGAACATATTCATTTAACTCCACAAATTGAAGAAATCTCCCTTT
GAATATGCCTCCTTTTGGTATAACGAATTTATGAATAATACGCTCTCCCAATTTTAATAC
GCGAAACCACCTGATAAAATTGATTGCAATAATTTTATCACATGAAAGTGAAATCCCTTT
TAGTTTTTTTTCATTTTTCAAAAAATCAATCCATCGGAGCATGTAATCGGAGTGCACCCA
AGTTCTTGGGGTGTGATGCAGGTGAAAAAAATCAACACTAAAAGAGAGTGATGAAACAAT
CTTGTCAGCAATGGCTAGACTTCTAGCACGGTGATTGTTGATTTGGTATAGATCCAAATA
CAATCGAGACAGTGATTTCCAAAGGAATCTCCAGCGTTTGGAATATACGCTAGTTGCTAC
CGCTTCTTTAGTTGGAAGAAGTGAGATGATTGAGTGTAAAAGTTCATCTGGAAGTTTACT
AATCAAGTCTGGAGCTTCATTTTCTCCATCAATGGTGATTTCGTTAAGCTTTTGACGTTT
CCCCTTTTGCATTTTGAAAGAATGGTAGGCTAGGAAGACTAAATCAAGACAACTTTAAGC
ACTTTTATAATGTATCAGTAAAACAAAAAAaTATTCTTAAGTATTTGTTTTTAGGCTAAA
ATAAGTGTAATAATAAATTTAAGATCAGATTGTAATAACTTTTCTTAAAATGTTGGTTTG
ACCAGATATTTTGAATTATAATTTAAAATTGTCTTTAAAAAGAATTCAAATTTAAAAAGT
TGGTGATCTATGTTTTTAGACAATTCACTTTTACTCACAGAAGTTTTTTTTTtCTTTTCA
AATGCTCCCTCTATCCACTTTTACTATCTTATATTAATATGAAAATAAGTGGAACTTATA
ATACTTTTCATGTACAAAGTTTTTCAATTTTTAAAATATAATTTTAAAATATTATGTTAA
TCTGATCTAACTTAACTTCAAAGATTAGTCAAATTGACTTTCAAAAAaCAAGCATGACAA
CTTAGGGGAGTATAAAGTGGTATAAGAATGACTTCTGTTAATTTTTCTACTATCACCCCG
AAAAATCAAACTCCACCTTATGTAAAATTAGCAAAGTACAATAAACCTCTTGAAAAATTC
TAATGCAATCGGTGTATATAAGTTGAACTTATACACTCAATACTCAATGAAGGACAACAT
ATTTTCTAATATATGAAATAACTTCACATATTCGAAACCTCAACTTGAAAATCAAAAATC
GAATAGAGATAATTTGTCTAAATGACAACCTTGGTGGATATATAGGGTTATCCGCCAGTG
GAAGGTATACGTGACTCGAGGTTGACCTGAAGATTTGGACAATGAATATGAGATACTTTA
GATGAATATAAAAAATCTCGCAACACCAACTTAGCTAGGGTTTCACAAAATAGGTAAAAT
TTGCATACATGCATATGATGAATCTCTATTAACTTGAGTTCTTTGTGACGAATCTTCAAA
TTCTTGTGACCAACCACTTGTTAGAACCACAAAGATTCAAATTCTTCAACAACTCACAAT
TATCAAGGGCGTTGATTAGGGTTTCTTCGTTCACACTGCACATGATGAGTTTTAGGATTT
TCACATTGACGCAACCTTTAAAGGGTGTGACACATCTCTCAATAACGTCCCAATATTGTG
GGAGGTCGTGATGCCATAGTGAAAATTCTTGACGTAGCCAATTTGTGACAAAAGAAACTT
GTCCACAATGGATTTTTTTtCAATACGCCGTATTCCAAAGTACCATGGACATAGTTGATC
ATCATCATCATCTTCTTTAATAGGAAGAAATTAAGGAGATTATTAAACATAAAATTTTAT
CTCCAAGATCATTAATCGAGACTTGAGGTTTTTGTTGTATTTGCATTTTTTTGGGAAATT
TGACAAAAAACCTTGTAATTAAGTTACATTATAGTAACATATATTATACATATATGATAT
ATATAGTACCTTAGGATTTTGTCCTAAAAAAGAAACATTTCTTTTTTGTTTCCTCTAGGA
TATGTCAACTCTTTCCAAATCCTCTTAATTAAACTTTAATTAATTTTTCAAAGACAAAAC
CAAATTAAATTATGCAGTATTTAGAATTAAAG
>RH087L19-20
GAAATAAAACTGTTAAATATTTTATTAGGTGGGATTCAAAACATTAATCTTATCAAAATA
ATAAATGCTTTATATAATTTACTAGAAAAGAGCAAGCCTTAATTTTATTTCTTTATTTTG
AAGGAAAAAGGTTGTAACTGTCTTTTCAAAATTCTGGCCAAAATTTTCTGGCTGTTTAGC
ATCTCTCAATTAGTATTTCAAACCTATTGATAGATCTATTAAACTATTAAAAGTGTTGGT
AGATATGTGTTAAAATTGCTAAAACCAATTTATATTTGAAGAATTCAATATGAATACGAT
AATATTTTTAAAAAGTTTGAGCAATATTCAATGACATTGCTTCATTGAATCCCGAAATGT
AGGCAATTTTTT
>RH087L19-21
ATACATGAAATATATTAAATTATTCCTTAAAAACTACACTTCATGTTGAATTATTATAAC
TTTAAAAGTAAGACAGATTACCTATTATAACATGTAATTAATGTACAACTGAAAAATCAA
AAAATTGAATCAAAGAAAATCGAAAGATTAAAGTACCGTTACAAT
>RH087L19-22
GGAGAACTATAAATATTTGATTGTGAATTTAGTTAGAGTAGTAATATAATTTTTAAGTCA
TTACAAAAATTCATATGCTTTAAATTTTGAGTCTGTATTTGACTGTAGGTGCTCTCACTA
TCAGAAGAaGAATCCACAtGGGATAGTCTACCAAATTATAGCATAAAGTTCAACTCATTT
GATCACATTTTATAATAaccccccccccccctCCTGTTATGAAGCAATATCTAATTGGgA
TGAAGTATAGTATAGTAatCCcAAtGTTTTTTTttAAAATACAAtGTTTCTTTtGaTGG
