# Supplementary material for: Homologues of potato chromosome 5 show variable collinearity in the euchromatin, but dramatic absence of sequence similarity in the pericentromeric heterochromatin
Source: BMC Genomics. 2015 May 10;16(1):374. doi: 10.1186/s12864-015-1578-1 (PMC4470070; doi:10.1186/s12864-015-1578-1)
Supplement: Additional file 3: — RH BAC tiling path sequences. Description of data: Nonredundant, multifasta sequence files of the individual BAC MTPs. The sequence contigs and scaffolds in the MTPs can be either ordered or unordered, depending on the quality status of the tiling path sequence. [file 12864_2015_1578_MOESM3_ESM.zip › mtp_6844.fasta]

>Mtp_6844
AAGCTTTACGTAACCTTCAAACTGCAAATAAACAATAATCAACTTCAAGCTATAAAACGACAATAACATATCCAGTATAA
TCTCATTAGTGGAGTATGGAGAAAGTAGAGTTAACTTATACCTTACTCCTATCTTGAAAGGTAGAGAGATTGTTTTTAAT
AAACCTCAGGACTTAGCGGTGCTATAATGTCAAAAAATAAATAAATTAGAATACACATTTTTATTTTTTTAAAAAGCACT
TTTATAAACTCAGAAAAGGATCTACTATAAGGTCAATTAATTTTCTAGAATACAAAGTTCATAATGTTTAATTTCAAAAA
AAAAAAAaaCCAATGCTAGTGAATCCTCATAAAGCACAATTATGTGATACAATTTCAAAGGAGATAGTATATAATCATAA
AACTACTCAATTCGTTCTAAAATAAAATGTATCTTAGTAAGAAATTACGTATTTCTACAAAAAATAATAATTACGTATTA
AGAAATAATAAATATAATGTGTAGTTTACTAAACTGTTTTATTTTAATAAATGTCTCTTGAAAATTGAGCACAATAAAAA
aGAAGGATCACGTCTTAAACCTTTGATATTAATACTTTCTCCGTCCTATATTAGTTGATCATCTTATTAAAAATAGTTGT
CCACCTTACTAAATCGAGAAAACATTAATTAATTTTTTTCTATATTACCCTTACAGTGATAATTCTTTTTTAAAATATTC
ACATTTATTTATAAAATTCTGAAGAAGCTTTTTAACGGGTGAATTAATAAAATTATTATAACTATACCATTTTATTAAAC
TTTGAACAAATTATATCAATGTAGAATCTTTTATGTTTTCCTTGTAATCCTCGTGTTTTTtGCCTCTGTAGGTTCCCTAT
GAAGTTGTTTATTTGACAGTGAAGACAAAATTAGTTCAATTGAGTCAATATAAAAATCATATTTTGAAAATGGGTCCGTA
TTTTTCTATCATTTTCTTCTTTTATTTGTTATAATATATACTCTTATATTAAATAATTCAACTAATATCTTTTCTTGTCA
AATTTATAATGCCAACAATTACTAAATATCTTTATCATAATTAAATCTTTACTTTTATTTTTtATTTTTtATTTTTATAG
ATGTACACCATGAAATTGATGGTGATTTACTATACCTCCAATATATATATACATATGCATTCCGATTATATTTTTTATAA
CTTTTGCAAAATACTAATTCATTCTGTACCATTTTAAATATTTTTTtATTAATCAGCATGGAATGTGCCCAAAGACTATT
ATcTCATATATTATTATTATTATTATTACTAAAAgTGGGAaCAAAAAAaagTTGAAAGTTGAATTACgcTTTACCCTTCT
ATAAATTAAAAtGTTATAAAACAaTtAAaTATcAAATTGTATAAGTTTAATtAAAATGTTAATgacTTttAGAcTtCCTT
AGATTAATTCCTAATTAACTATCTAATTTAATAACATTTATCATCTATAATCTCTTtCTCTCTCTaTaTATATATATCTA
TCTATCTCTCTATATATATATATATAATATATATATATAGTGGTGTACAtATTTTAATTACATAGTGGTGGAATATGAAG
TATATAAaTTACCATTCTACACATCTACTAAATCAAAaTAAAATTAATTAATTTATTAAAGACTAATATTTtAATAAAAT
AGTGGTGAAATATGAAGTCCAACAGGTACACTTTAATTTTTTTACTTTTAGACTTCCTTAGATTAATTCCTAATTAATTA
TCTAATTTAATAATATTTATCATCTTTAATCTCTGTGTGTGACGTCCAATAACTTTGCTAATTAAATGCGAAATTAGAAA
TCAAAGTAAGAAAACCAAGGATTTCCTTGGAGAAGTATTTTTTTTCCTTTTAGAGAGCTCACCAAGTAGGATTAAGATAT
CACTTTAAAAATTTGCACTTCTTCTTTAATATATAATTTATAAATCAAACATATTTCTTACTACTAATATTTATGTAATT
TTAAAAAAAaTTGTGGTCAATAAAATTGGGTTACACGTGTTAAGAATGGGAAGCTCCAAAGTGCAAAGTTAAATTACTAT
TTTACCCTATGTTATCAAATATCTAATTAATTAAATATTATTATTATTATTATATACTATTTAGTGAGAAGAACTTTTCA
CTTTCTGCTAACCATTTTTAAGTTGTTACATGAAAGTTGAAAAGAATATTTTTCATAGTTTAAGGCTTTTCACCTCGAAA
ATAAATAACTCTTAATTTTCTTAAGTTACCTAACTTCTTTTACAATAAATTATCTTATCTAATCCATCAAATTATGCTGA
ATGATCAACTTATATAAATGGAGTTATAAATTAAGAATATGTACAACTCTCTCCATTAGAAGAAAAAGTAGAGGAAAGTT
ACAAATTTAATGAGTAAGTTCATTCTCCAGCTTTATTACTTTTTGTGAACATATTCATAAAAATGTATATCCATATTTAT
ATAAATTTTTATGAGCTTAGGTTTTATTCTTTATCAACATTTTATATCCATATTTATTTtAGCTTtATtACTTTTtGTGA
aCATATtCATAAAAaTGTATATCCATATTtATATAAaTTTTtATGAGCTTAGGTTTtATTCTTtATCAACATTTtATATC
CATATTtATTTtCTCGTTTAGGAAGATTGTATAAGAGTTGGACAAGGTTTGACAATTATCACAAATTATTGAATTTTCAT
GTTTATGAGAAAAATATATAATTTTAACTTCAAACCAATCTAATTACAAATCACTATTTGAAATCATGTCCAAAACAGGC
CCTAAATTGATACATTGATATTAGATCTCATTAATTGATAAAATATAAATTTTGATTCAAATGTTGAAAGTTGAAACCAA
ACCAATTTTATGCATAAGCAGTTATATGTTTCGATAGTAGTTGATAATAAACATTCAGACTTAGCTAGTGTTTGGTCATG
TAATATCATATTACGATATGAAATAAGCGATTGGACTTGCAGTTTCAGGCTATCATGAGATAGAATCTCATATTCTCCAA
AAATCATGATTTGAGATTTTTTAAATACAAAAATTGACCCACTAGTTTATATTTTGTTAAAACAACTTACATTTTTATCT
ACTAGCCATTTATTTCATATGCAAATAAAATTTATAATCATATCATTACTTTTTAAAATTTATTATACTCACCAACATAA
AATTTATTATTACTGTAAATCAATTTCTATTTTATCATTTGTATTCGTCAAATTCATTATTGTTTATCAAATTTATTTGT
CCACTAAATTTATTACTACTACTATAATGTTTAATAAAAAAATAACTTTTCATCTATATTGAGTGAACAAGACCGACCAC
AATGGCTTTGTAATAATTTATTATGCAATTTTATAAATTTTTGTTTATTTGGTAAGATTGAATAAATAACTGGGACTATT
TTAATAGTTTTACAACTTATGAGATTTTTATTTTTATGAGAAAATATGCAACACAAAAACTCCAAATCGCATGTCGAAAC
AAAACTTCAACTCCATCTCATGATTTCATATCGCATGGCCAAACGGACCCTTTTTTTGAAACATCGTTCAAGATTGAGTC
TTAAATTACTAGATATAGGACCCCGTGCTAGCATGATCCTAATATATGTTACATTTTTTATTTTCAATTTATGTGATATC
ATGGAACTTGAGAAGTTACCAAATTTTTATATGATTTTAAAAATATCTTAAGTTGTTAGTACTTTTTTATATTATATTAA
CAATAATATATATTACTCTCTTTGTTCCAGTTTATGTGACATATATAAAATTTCAAAAATTAACCATTTCCTTATATGTA
TTTTAAATATATTAAATTGTTAATTATTGTAATTTATAGTACATTTTTAATGTAATTTTAAATAGTATATGTTACTTCCC
ATGTCTCAATTTATGTGGCATTGTTATATTATTATTTTTtAGAGTCAAGTGATTTTTTATATGTAtCTTTTTTtAAATTG
TAAATTATTGTGATTTATAAtACTTTttACGCCAATTTCAAACAATAtATGTTTATCATCTAaTCTATTTtATGTGgTAT
CAATACAATTTCGAGAGTCAaTCAAaTTTTTTATATAGCTTTtAAaTATTCAAGTTGTTAATTATTGTGATTtATAGTAT
TATTtATATAaTTTTAAAaTATAATAGCAATTTTTTTTTAAAAAaCACAATTTTCCAATATACGATATTTTTTCACTCTA
AACGCAAAATATTTTGTCTTTGATATATTATGCAGAAAAAaTATAGTAACAAATAAAGTAATTAGTATTTTAAAAGATGA
ATTTTCCATAAATAACAAAGTAAAAGAAGAAGTCTCCACATATTTCTTAGTCTTTTTATCAAGTCAAACTACATCACATA
AATTAAAACGGGAGGAGAATAGTTTTATTCACTCTAGAAAATATTGAAGATCTATATAAAAAAaTAAAGAAAAATTATGT
ACTTTTTATTAGAAATATTTTAAAGCTTTGAATTAAATAACTGAAATTTCTATATTAATAAATAAAAAAATTTGTAACAA
CATCCAAAATTATGTATTATAAACACATGACCAATATCTTATTAATAAAAGATTATTGTTGTTTTTATAAATGAATATAT
ATAAGAGAGTGAGTGAGTTTGTTATTCTCAACTTCATTCACTCCACAGTACTCCACTACCCTCCCCTCCTAGTCCCTTCT
TCTCTAGCTAGCTAGTTTCTTTCTCCGTCGAAATCACATTCTCTTCTCCTCTAATTTCTTTCTTTAGGAATGATGAATCG
ACCGGTACCTTTGTTGGTTGTTTTGTTTTTCCTCTTTTATGTTTTAGTTTATCAAGTAAAACACTATTTGCTTCCTCAGC
CGTCCTTCCATTTCATGGAATTTTTGTTGACACAAGAGGCTCAAGAGGCAGCAATACCAATCTTATTGGTAATACCTCCT
TTTGTGATGCTAATCTATAGCATCAAAAAGAGAGGAACTGTCTTGAATGTCATCCATTTTTCGGTGTTAGGAACTAATGG
ATTCACACTAGATATTATTTTTAGTGGGATTCAACTAGGTAGACACATATTCTGTGAAGAAGAGTTAGGCTTAATTGTTT
TCATCTCTAACCTATTTTTCATCTTCATCATATATCTCGATCTATTTGCTGAAACGGAACCTAGAAATAGATTGATGAGG
AAAATCGTGAAGAGATGCGTGTATGGCGTTTTTGTTTTGTCATACTACGAACGCATGCCAGCATTAATAATACCACTCAT
ACCGACAATTATGGGTGCTTACTTAATAGTACGACTCTAGAGTTAATTAATTTCATATTACTTTTGTTCATTATGATATT
AAATGATTATATTATGTCTTTGTTAGGTATTTTGCTATAATGATCCCCACAGATTGATATGATTCCGGTATGTATTTTAT
CTTAATTATTATTATTATTATGTGTTATTTCTAATTTTTTTGCATGCAGGTCAACTGGGACGCACACCTAGAATAGATTG
TTTATGTTATCTGTTATGTTTATGTTATTAGGAGGAGTATTGTATTTGTTAAGTTGTTGTAGTTTCGTTTATGTTATTAG
CAGGAGTATTGTATTTGTTAAGTTGTTGTGGTTCCGTTTATGTTATTCAATTTGCATTCCTTGAACCTTTTATTTCATTA
GTCAATGCAACTCTTTCTATTCTCCAAAATATTAATTAATTAGTCTACATTTGATTATTCAATGCAACTCTTTCTATTCT
CCAAATTTTTTGTTTCCCGTAATTAATTGGTCTACATTTGATTATTCAATGCAACTCTTCCTATTCTCCAAACCGTTTAG
CAATGAATAACGCACACTTATCATAGACATTAACAGTATCAAAACGTTCCCTTAGATCAAGCCATACCTTTCTTGCATCT
GATGCATATACAACAGAGCTAATTAACCCAGGCCTGACATCATTCATTTTCCAACTTAGCACTACTGCGTTACATTTCTC
CCATTGATCATGTAACTCAGTTTCAAATTTATATTTAGGAAACCTACCATCTACGAATCCTAATTTGCGTCGACCTACCA
GTCCAATTCTAAAGGATCTAATCCATAGAGCATAGTTCTCAGAACCTGTTAGATGTAGTAAGATTAAGGAACTACATGGA
GTATCAGTATGTTGAAGATAAAGTGGGTGATTGTGATCAATCACTAGAAACGAGGTTGTTCCAGTAGTACCATTACCAGC
TCCACCATTATCAGCTCTGTCACTTTCACTTGAACCACCAATTGCCATTACAATGACTTTGGATGCTTTTTTCGAAATCA
CCTTTGACTGCTGGTGAATCTGAGCATCAGAAGTCAATTTTATGCCTTTAAACTAGCTACGATCGCAGCTCTGATACCAT
GATAACTCCATAAATGTAGTTTAAGCTATACAGATTTACAGAATAGAAGAGGGAGAATTGAAGAAGAAGAGAATATTATT
CAGAGATAGTTCTGTTACATTGAATCTAGACAATCTAAAAGATCACACCATTCTAACTATCTATATATACATGTACTACT
CAACTAACTTTTAGTAACCAACTAATGCCACATCAGTTTTATTCTAACTAACTAATAGATCACTTCACACCATATAGCTT
TTTAGCTCTTTTCACTAATCAACAAATTCATTTTTACTAACTGGCAATTGATTAAAGTCATTTGCTTCTGTGAAAGCATT
GTAAAAACATGGAATGTTTCTTCACTCACATGGTGAACTATATTTAATGCTTGATGCTGAATTAAGTTAATTTTAATCAA
TCAGCTGAAAAAACTGGAATGCTTCACGCACTTTTTCAACTTATCTCTACTCATACATACAATATAATAATTAATTATGA
ATATGCATGGGAGTATATAGTGTTTTACAAGAATGATCATCTGACGGTTACATAGTGTGAGATCCACTACCATACATCAC
ACCAATATAGTGTAAGCATTTGAGCATCACACCATTAAGGTAATATTTGAGGGTAGCACACTATTAGAGTAATATAGTGT
GAGCATTTGAGGGTATCACTTTACTAGGGAATATAGTGTGAGCATTTGAGGGTATCACACTACTAGGGGAATATAATGTG
AGCATTTGAGGTGGGATCCATAGGCAATGCCACTTGAGTCGGTTTCTTTCTCTTATATAAGACACTCAAATTCATTCTTC
TCTCCACAGTCCGTCCACACTACTCCCTTTCTTCTCTTCTTCTCTATTTTCTTTCTTTCTCTCGAAAAAAGGATGAATCG
AGTTATGCCTACATTGATTGTCTTGTTTTTTCTGCTCTATGTTTTTGTTTATCAACTAAAACAATTTTTGCTTCCTCAAC
CAGCCTTCCATTTTATGGAAGTTTTGCTTCCATAGGAGGCTCAACAGGCAGCAATACCAATCTTACTAATAATACCTCCT
TTTGTGATGCTAGTCTATAGCATAAAAAAGAGAGTAATTGTCATGAATGTCATTTATTTTTTGGTGTTAGGAACTAATGG
GTTCACACTAGATATTATTTCTAGTGGGATTCAACTAGGTAGACACATATTATATGAAGAAGAGTTAAGCTTTATTTTTA
ATCTTCATCATATATCTCGATCTATTTGCTGAAACGGAACCTAGAAACAGATTGATGAGGAAAATCGTGAAGAGATGCGT
GTATGTCGTTTTTGTTTTGTCATACTACGAACACATGCCAGCATTGATAATACCACTCATACAGACAATTATGGGTGCTT
ACTTAATAGTAAGACTCTATAGTTAATTAATTTCATATTACTTTTGTTCATTATGATATTAAATGATTATATTATGTCTT
TGTTAGGTATTTTGCTATAATGATCACCATATATTGATATGATTTCGGTATGTATTTTATCTTTATTATTATTATGTGCT
ATTTCTAATTTTTTTGCATGCAGGTCAACTGGGACGCACACCTAGAATAAGTTGTTTATGTTATCTGTTATGTTTATGTT
ATTAGGAGGAGTATTGTATTTGTTAAGTTGTTGTAGTTTCGTTTATGTTATTAGCAGGAGTATTGAATTTGTTAAGTTGT
TGTGGTTCCGTTTATGTTATTCAATTTGCATTCCTTGAACCTTTTATTTCATTAGTCAATGCAACTCTTTCTATTCTCCA
AAATATTAATTAATTAGTCTACATTTGATTATTCAATGCAACACTTCCTATTCTCTAAACTATTTATTTCCCCAAATTAA
TTGGTCTATATTTGATTATTCAATGAAACTTTTCCTATTCTCCAAACTGTTTAGCAATGAACAAGGCACACTTAAATTTG
ATTAATAGGTAAGGGATACATTAGAGTGGTCCTACATATATATAATTTTTTCATATTCTTCAAGAAGGGTTCGATCAAGA
TTTGAAGTAAAAAAAAATGGAAGAGTGTTATAACCAGCTTCATATTATTGAGTAAAATTTATACAAAAACTTCAATTATT
TTGTCTGAAATTTAATTTTGACAAAACAATGAATAGACTTACGAAAATTCGTGAATTTCGATTATACTTTAAATAAGAAT
CCTCAAATTGGTTATTTGTACACTATTAGTGCAAATATGCACACATAAAGTTCTGGGCCCATGAAGATTCCTGGCACTGG
TGATAAGCCCAATATATATGAGGCCCATATCAATGATAAGACAAAACTAAAGGCCCATTTTGATGAAATTGACATGCGTG
GGCCTCATTATTGATAAGTCTAACTTTATTAAAGGCCCACTTTGTTACCCGCACTAACAAGAGTGTGAGTCTCTCTATGT
AATTGAAAGATCCTAGACATTAACAGTATCAAAACGTTCCCTCAGATCAAGCCATACTTTCCTTCCATCTGATTCATATA
CAACAGAGCTAATCAACCTAGGTCTGACATCATTCATTTTCCAACTTAGCACTACTGCGTTACATTTCTCCCATTGATCA
TGTAACTTAGTTTCAAATTTAGATTTAGGAAACATACCATCTACGAATCCTAATTTGCTTTGACCTACCAGTGCAATTCT
AAAGGATCTACTCCATAGAGCATAGTTCAGGAACTACCTGGAGTATCAGTATGTTGAAGATAGAGTGGGTAATTGTGATC
AATCGCTGGAAACGAGGTTGAGCCAGAAGTACCATTACCAGCTCTGTCACTTTCACTTGAACCACCAATTGCCATTACAA
TGACTTTGGATGCTTTTTTCGAAATCACCTTTGACTGCTGGTAATTTTGAGTATTAGGAGTCGATTTTATGCCTTTAAAC
TATCTACGATCGCAGCTCTGATACCATGATAACTCCATACATTGAGTTTAAGCTATACAGATTTACAGAAGTGAAGAGAG
AGAATTGAAAAAGAAGAAGCGAATATTATTCAGAGATAGTTCTGTTACATTGAATCTAGACAGTCTAAAAGATCACACCA
TTCTAACCATCTATATATACATGTACTACTCAGCTAACTCTTAGTAACTAACTAATGCCACATCAACTTTCTTCTAACTA
CCTAATAGATCACTTCACACCATATAGCTTGTTAGCTCCTTTCATTAATTAACAAATTCATTTTTACTAATTGGCAATTG
ATTAAAGCCATTTGCTTCTGCGAAAGCATTGCAAAAACATGAAATGCTTCTTCACTCACGTGGTGAACTGATTTTTATGC
TTGAAGCTGAATTAAGTTAATTTTAATCAATCAGCTGAAATAAATGGAATGCTTCACACACTTTTTCAACTTATCTCTAC
TCATACATATAGTATAATAATTAATTATGAATATGCATGGGAGTATATAGAGTTTTACAAGAAAAAGCATCTGACGGTTA
CATGGTGTGAGATCCACTACCATGTATCACACCAATATAGTGTGAGCATTTGAGAATCACACCATTAGGGTAATATTTGA
GGGTATCACACCATTAGGGTAATATAGTGTGAGCATTTGAGGGTATCACACCACTAGGGGAATATAGTGTGAGCATTTGA
GGTGGGATCCACTAGGCAATGCCACTTTGAGTCGGTTTCTTTCTCTTATATAAGACACTTAAATTCATTTTTCTCTCCAC
AGTTCGTCCACACTACTCCCTTTCTTCTCTTCTTCTCTATTTTCTTTCTTTCTCTCGGAAAAGGGATGAATCGAGCTATG
CCTTTATTGATTGTCTTGtTTTTTTTGCTCTATGTTTTTATTTATCAACTAAAACAATTTTTGCTTCCTCAATCAGCCTT
CCATTTCATGGAAGTTTTGCTGCAACAGGAGGCTTAACAAGCAGCAATAGCAATCTTACTAATAATACCTCATTTTGTGA
TGCTAGTCTATAGCATCAAAAAGAGAGTAATTGTCTTGAATGTCATTCATTTTTTGTTGTTAGGAACTAATGGGTTCACA
CTAGATATTATTTCTAGTGGGATTTAACTAGGTAGACACATATTCTATGAAGAAGAGTTAGGCTTAATTGTTTTCATCTC
AAACCTATTTTTCATCTTCATCATATATCTCGATCTATTTGCTGAAACGGAACCTAGAAACAGATTGATGAGGAAAATCG
TGAAGAGATGCGTGTATGTCGTTTTTGTTTTGTCATACTACGAACGCATGCCAGCATTAATAATACCACTCATACCGGCA
ATTATTTGTGCTTACTTAATAGTAAAACTCTATAGTTAATTAATTTCATATTACTTTTGTTCATTCTGATATTAAATGAT
TATATTATGTCTTTGTTAGGTATTTTGCTATAATGATCCCCACATATTGATATGATTCCAATAGGTATTTTATCTTTATT
ATTATTATTATGTGTTAAATCTAATTTTTTTGCATGCAGGTCAACTGGGACGCACACCTAGAATAGATTGTTTATGTTAT
TTGTTATGTTTATGTTATTAGGAGGAGTATTGTATATGTTAAGTTGTTGTAGTTCCGTTTATGTTATTAGCATGAGTATT
GTATATGTTAAGTTCTTGTGGTTCCGTTTATGTTATTCAATTTGCATTCCTTGAACCTTTTCTTTCATTAGTCAATGCAA
CTCTTCCTATTCTCTAAAATATTAATTAATTTGTCTACATTTGATTATTCAATGCAACTCTTCCTATTCTCCAAACTATT
TATTTCCCGTAATTAATTGGTCTACATTTGATTATTCAATGAAACTTTTCCTATTCTCCAAACCGTTTAGCAATGAATAA
TGCACACCTAAATTTGATTAATGGGTAAGGGATACATTAGAGTGGTCCTACATATATATAATTTTTTCATATTCTTCAAG
AAGGGTTCGATCAAGATTTGAAGTCAGAAAAAAAGGAAGAATGTTATAACCAGCTTCATAATATTGAGTAAAATTTATAC
AAAAACTTCAATTATTTTTTCTGATATTTAATTTTGACAAAACAACGAATAGACTTACGAAAATTCGTGAATTTCAATTA
TACTTTAAATAAGAATCCTCAAATTGGTTATTTGTGCACTATTAGTGCAAATATGCACACATAAAGTTCTGGGCCTATGA
AGATTCATTTCCCTTGTGATAAGTCAATTACATATGAGGCCCATATCAATGATAAGACAAAACTAAAGGCCTATTTTGAT
GAAATTGACATATGTGGGCCTCATTATTGATAAGTCTAACTTTATTAAAGGCCCACTTTGTTACCGCACTAACAAGAGTG
TGAATCTCTCTATGTAATTGAAAGATCCTAAACATTAACAGTATCAAAACGTTCCCTCAGATCAATCCATACTTTCCTTA
CATCTGATGCATATACAACAGAGTTAATCAACCCAGGCTGACAACATTCATTATCTAACTTAGCACTACTGCGTTACATT
TCTCCCATTGATCATGTAACTTAGTTTCAAATTTAGATTTAGGAAACCTACCATCTACGAATCCTAATTTGTTTCGACCT
ACTAGTCCAATTCTAAATGATCTACTCCATAGAGCATAGTTCTCATAACCTGTTAGCTGTAGTGAGATTAAGGAACTACC
TGGAGTATCAGTATGTTGAAGATAGAGTGGGTAATTGTAATCAATCAATGGAAACGAGGTTGTGCCAGTAGTACCATTAC
CAGCTCTGTAACTTTCACTTGAACCACCAATTGCCATTACAATGACTTTGGATGCTTTTTTCGAAATCACCTTTGACTGC
TGGTAATTTTGAGTATCAGGAGTCGATTTTATGCCTTCAAACTAGCTACGATCGCAGCTCTGATACCATGATAACTCCAT
AGATTGAGTTTAAGCTATACAGATTTATAGAAGTGAAGAGAGGGAATTGAAAAAGAAGAAGCGAATATTATTCAGAGATA
GTTCTGTTACATTGAATCTAGACAGTCTAAAAGATCACACCATTCTAACCATCTATATATACATGTACTACTCAGCTAAC
TCTTAGTAACTAACTAATGTCACATCAGCTTTCTTCTAACTAACTAATAGATCACTTCACACCATATAGCTTGTTAGCTC
CTTTCATTAATTAACAAATTCATTTTTACTAATTGGCAATTGATTAAAGCCATTTGCTTCTGCGAAATCATTGCAAAAAC
ATGAAATGCTTCTTCACTCACGTGGTGAACTGATTTTTATGCTTGAAGCTGAATTAAGTTAATTTTAATCAATCAGCTGA
AATAAATGGAATGCTTCACACACTTTTTCAACTTATCTCTACTCATACATATAGTATAATAATTAATTATGAATATGCAT
GGGAGTATATAGAGTTTTACAAGAAAAAGCATCTGACGGTTACATGGTGTGAGATCCACTACCATGTATCAAACCAATAT
AGTGTGAGCATTTGAGAATTACACCATTAGGGTAATATTTGGGGGTTTCACACCATTAGGGTAATATAGTGTGAGCATTT
GAGGGTATCACACCACTAGGGGAATATAGTGTGAGCATTTGAGGTGAGATCCATTAGGCAATGCCACTTGAGTCGGTTTC
TTTCTCTTATATAAGACACTTAAATTTATTTTTCTCTCCACAGTTCGTCCACACTACTCCCTTTCTTCTCTTCTTCTCTA
TTTTCTTTCTTTCTCTCGGAAAAGGGATGAATCGAGCTATGCCTTTATTGATTGTCTTGTTTTTTTTGCTCTATGTTTTT
ATTTATCAACTAAAACAATTTTTGCTTCCTCAATCAGCCTTCCATTTCATGGAAGTTTTGCTGCAACAGGAGGCTTAACA
AGCAGCAATAGCAATCTTACTAATAATACCTCATTTTGTGATGCTAGTCTATAACATCAAAAAGAGAGTAATTGTCTTGA
ATGTCATTCATTTTTTGTTGTTAGGAACTAATGGGTTCACACTAGATATTATTTCTAGTGGGATTTAACTAGGTAGACAC
ATATTCTATGAAGAAGAGTTAGGCTTAATTGTTTTCATCTCAAACCTATTTTTCATCTTCATCATATATCTCGATCTATT
TGCTGAAACGAAACCTAGAAACAGATTGATGAGGAAAATCGTGAAGAGATGCGTGTATGTCGTTTTTATTTTTTCATACT
ACGAACACATGCCAGCATTGATAATACCACTCATACCGGCAATTATGGGTGCTTACTTAATAGTAAGACTCTAGAGTTGA
TTAATTTCATATTACTTTTGTTCATTATGATATTAAATGATTATATTATGTCTTTGTTAGGTATTTTGCTATAATGATCC
CCTACAGATTGATATGATTCTGGCAGGTATTTTATCTTAATTATTTATTTATATTAATTTTTATTATTATGTGCTAATTC
TAATTTTTTTGCATGCATGTCAACTGGGACGCACACCTAGAATAAGTTGTTTATGTTATCTCTTATGTTTATGTTATTAG
GAGGAGTATTGTATTTGTTAAGTTGTTGTAGTTCCGTTTATGTTATTAGCAGGAGTATTGTAATTGTTATGTTGTTGTGG
TTCCGTTTATGTTATTCAATTTGCATTCCTTGAACCTTTTCTTTCATTAGTCAATGCAACTCTTCCTATTTTCCAAAATA
TTAATTAATTAGTCTACATTTGATTATTCAATGCAACTCTTCCTATTCTCCAAACTATTTATTTCCCCTAATTAATTGGT
CTACATTTGATTATTCAATGCAACTCTTCCTATTCTCCAAACTGTTTAGCAATGAATAACACACACTTAAATTTGATTAA
TGGGTAAGGGATACATTAGAGTGGTCCTACATATATATAATTTTTTCATATTCTTCAAGAAGGGTTCGATCAAGATTTGA
AGTCGAAAAAAAAGGAAGAGTGTTATAACCAACTTCATATAATTGAGTAAAATTTATACAAAAACTTCAATTATTTTGTC
TGAAATTTAATTTTGACAAAACAACGAATAGACTTACGAAAATTCGTGAATTTCGATTATACTTTAAATAAGAATCCTCA
AATTGGTTATTTGTGCACTATTAGTGCAAATATGCACACATAAAGTTGTAGGCCCATCAAGATTCCTGGCCCTGATGATA
AAGCCCATTACATGTGAGGCACATATCAATGACAAGACAAAACTAAAGGCCCATTTTGATGAAATTGACATATGTGGGCC
TCATTATTGATAAGACTAACTTTATTAAAGGCCCACTTTGTTGCCTCACAGATTTCTTCTTATCCTTTTTGTCAAAATCA
TTGGATTCATTCACTTACACACTTCTCGAAAAAATCGCATGTTTTATCTTTCAAACGGATCAATCTTTGATTTCTGCTCT
TCAAATAAGCTAGCTTAGTGAGATATACGTTCTTTAAAAATTGAAGTCACGTCTGATTATAGCTTATGATATATTATAAT
ACAAAAACATAAACTCATAACGAGGGGTATAAATTAAAGACTAATACAAATAAGGACAAAAGTGTAAATGACCCTTGATT
AAGAGGATGTCTTACAAAAATAATATAAGAGCGACCAAACTAGAGCCCCATCTAAGTCTATTTATATTCGAAATTAGCGA
ACACTAGCCACTTTTCGATTATATCTTCACAAAAATAGTAATTGCCATATAATTAtTTTTTTTTGCGTAATTTAAAACTC
TACGACAATGGATATAAAGTGATTGTGAATTTTACTCATCAAGAGAGTTAGAGACAAAATTCGAAAATGCCAATTTTTTG
ATGATCGATTGAGTGTCGAAAACTTCCAATCCTAATTGGTTTTTCTAGTTAAAAATCATTCTCTAATAGCTCTAGGATAA
TTAAAAAAATTCTACACATTGATTTCGATTCTAGGGACAACATGCTTGATCCCGCTTATATAAAATCAAATCAATACATT
TTAAGAATAAATAGACAACAAGATGGCGGTCGAAAACTTTTCTTGAATTGTTACATCGACATAAACATGATACTAATTAA
TCTACGTCATAATAAAAAGTATGGACATTTTAGGCTAACCAAATTGAAACTAAAACAAAGGCCAATTAAAGTATAAATTA
AAACGTATTGTTGGGGTTGAAAGTTGAAAGGTTAGTGCACGTGAAAATGTTGTTCATAAGCCAATGTCATGCATATGCAA
ACAAAATAAGCATCGATATGAGTCGTATTAAGATGATTGAAATCTTTATATTTTTAATTAAAAGTCTCAGATTCAAATTT
TCAGAAATGATTCTTTTTTGTTGTTGAAAGCGTTATCTTGAAAAATGAACCTTACAATATACGAATTTAAATTTAATCGA
GCTTCAGTATAAATATCGATCAAAATAAGGTAGAAATAGGAAAGAAAAACAGCTCGATTATATGTCCCATTTTAATGAGT
GTTATAAATGGTGCAACACTTACGTAATAGACCTCTACCAAAAGTAGCTTATGTTAGGTCTAATAGATTTAGAAATAGGG
TTTTTATCCCAATGGTTGGCCAAATTATTGATTGTTTATTTTTCCTAATCGATATACATAGAtttTTTACTAAATATATA
TTATACCTATATTATATATTTGTTATTTTTTTAGTGTAAGCAATTAGGTGATCGATCGAGCAACTATTTAGGTTAATTAT
TCTTTGAATGAAACGGGTAAGTAATGATTTAAAGTTATTTCAATAAAAGTAAATTATCGTCATATGTTACTATTTTATTT
CACAGTTGTCCCTGATACATGCAATAGAATCAACAACTATATATTGTCAAGGCGTGTCTAACGAAAAGAAGAAGAAGAAG
AAGAAGAAGAAGAAGGAAACTACGTTTAAGTTAAAGTTAGAGGTGAATAACCATTTGAAGCTAATTAACTTGTGACGATA
TTATAGGTTCGTTGCTAAATTCTAtTTTTTTTTATGATAAAACTATCCTCACATATTCAAGATATGTAtTTTTTTGTAAA
TTATTTTTTTATTATGGATACATTCACCTCAGTTCTCACCCCATAAATTTTCGTAACATTTCATTAATTTGTCTGAAAAA
ATAATAAGTATCATTATCTTTTAATTGGAATATGAATGCCAAAGAGTGCCCTCTCTTTTTTGTGTGGATAATTTAGTGAT
TTTACATTTATGTATATTAATTTTGAAGGAATAATACATTTTTATTATTATTTAATTAGATTAGATGTTGTATTTATTAA
ATTTTGATTAAGTATAAGGGTAAAGTTGTAATCTAACTTTAAAGATAGATGCTTCCCACTTTGAATAATGTAGGATGATG
ATTTTTATTGATGTACACCATGAAATTTATAGTAATTTACTATACCTCCAAAGGAAGATATACTTATGCATTCAAATTAT
ATTTTTTTATAACTTTTGCAAAATACTAATTCACTTTGTACCATTTAAAATATTCTTTTATTAATCCACATGGATTTTGC
CCAAAGACTATATTATTAAAGTGGGAAATTACTAAGTGTAAAGTTGAATTCTCATTTTTATATATATTTTTGATGTTTTA
GTTTTCGAGTGGAAAAAAAAAACTTTTTCAATTAATTAATTATGAAAAATCAAATAATTATCTTTGCTTTATATACCCAT
AACCAACATAAAAGTCAAATATATGACAACCTACAACAAGAATTAGGTCATCTATAACAAGACAATAATATGTTTCAATT
CTCATGAAAAGAAGAAAATTGACCATGACATTTAATTGTCAATTAGAAATATGTAACATATTCAATATTCATTAACAAGC
TAAGGTACCTATTAAGGAATAAATCTAGACAACAATATATATGAATACTACTACTAGAATCATTTGAAAATTCAAAATTC
GAATCCAACTCCTTTCTATGTGGACTCCCAATTTCCCATAACTTCAATGAACACCTTGAACTTTATGTCAAATATTAAAT
AAGTAATTTTGGAGAGATCAAACTCTCGTTGAAAGTAATTACTTCAACCATGTCTTGATGTTGAATTAATGGATGAGAAA
ACCGTCCTTTGGATGTGCTTAATAAATCATGCATGTAATCGCGGCAATGAAATAGTACATCACCATCTGCAAACCTATAA
ATAGGTTTGACGAACCGAATATGCGAAATATTTATTTTAAATATTTGAGTCCAAGATTCCTTGACACCGTAGTCTTTCAT
TGCCCACAACATAAAAGTTTCCTCCCCACCAACCTTACAAGCCGAAGAAAAGCAAAGCATTCCATCTAATACTGAAACAT
GATTGTTCTCCGTGGTAGAAAGTGAAAGATAAGAGTACATTTGCTCTGACAACGGTATCTCTGTACATACCTCATTTGAA
ATATTGAATGAAGCAACACCAAAACAACAAGGAATCCAATGAAATGCTCCATGTACAAATGACAATGTATCCCTAAAACG
AGGACCAAACCTTTTCTTCAAAGTGTGAGGTGCCTTCATATCAACATTATTTCTCCAAGAACCACTTCTTAGTGCGAGAA
TTCCACATTGTGTTTGTAATTTCTCATGGTGAATTGTAAGTATCTTATAGTCGTCAATAGTTGGGTCGTATCCCAATCCA
AAAGTAGAATTCCTTATTCCAAATATCGGAAAGGGAAGTTGTATTGATTCTCTTGTTGAGGGGTTCCACAACAAGAGATA
CTCACGATTAGTAAGAACGATCAGACCCAACCCATCACAAGAACCACATAGTATATCCATGGATGGATAGCAGCGTGATG
AGAGATAATCAATTCTTTGTACATCGTCAAGGGAGGATAAAGAAGAAGTAGAATATAAATCATGAAAATACTGAGTATAA
ATATCAAATTTGGCACGGAGAAGAAGAAATCTTTGTGAATTGACCTCATGACGACTTTGATGCTTTGTCCTAAAGTAAGG
ATCCCTTGTTATATCCCAAGATTTTGATACACATTTGAATCGCAAAAGAGACTTCACAGGCAACCAACTAAGGATCTCCC
TCATTATGTTTTGTTGAGACATAATTGATTCCTAAACCAAAACAAACAATATAAGAGCGAAGGGGGAAATCCAAAACACC
TTAAATTACAACTACTCACCTGAGAATAAGCAACAACGATAGTTAGTGTTTCTTCATCGACTCGTTTGTTCATTTCTCTT
AATCTCTTCTCCTTACGAACCAGTACGTCTTGTTTCATATTAATTAAATTCATATCCATGAAAAATAACAATGCACCAAA
TAATGACACATTCTGTACAAAAAAAGACACAACTTTAGTTACTCAATCAACTTCATGTTATGaAAAAAAAAAGTAGTTAT
CAACCTGCACAAAGTCTTGGAAAAGAAACATGAATTCCGGTTCTCCGACTTTATAGTGATAGAAACCACAGAAAACTGGA
ATTTCCAGTAGCAAATAAATCCCCTGCATGCGACTAATATTGATTAGATTATTAACTCGGAAAACAAATTCATGTGATCA
ATATCATAGTCGTACCAGGGGAATAATAGATACGACGATATGGTTAAATATTAGTAGACAGCCACCAAATATTTTATAAA
CTGAAAAATAAAATGTGAATATACCAACCTGAAGAAACAAAATGTAAAATTGATCAATCAAATAAGTGAGACTGAGAGTA
TGTAACAATCAGAGCTAGCAAACATCGTATTTAAACTAACATTACAATGTCTATTCTAGCACTCGTTGAAACGTGTGGTC
TCACTAGAAGATTCAGGGGACGAGACATCTTGGCAACATATTCCTTCCCAATAAGTTCCTTATTCGTCGTAAATTCGTTC
AACCTTCCACAACAATTGACAGAAATATTTCATTTAATATCAAAAATGAAATTTGAATCGAACATGATGATGAAAAGATG
AGATGATGTACCTTAGACAAGCGGAAACAATGAAGAAGGAACCAAATAGAACCCTTCCAATGATTGAAAGTGACCTCATT
ATCACCACTTCTTCAACTTGTTGAAAGCCTAGCAGTCAACCACGAACAATATAATCTTACAAGTGGGGTCTGGTCATCTG
TATTCCTACCCTGTGCAGATAGAGAGACTGTCAAGGTATGCATAAACACATCTACCTATCTAAAAATAAGGAAATACGAG
AATAATACTAATACAAGAGGTATGAAAAAGCAAAATGCACAACTACCTATATATATATGTCAATCAAGGGTCATGTCTTT
GGTAAGCTGAACTTAACGAGTTTGAATAAAAATTTAGAGACAATTTGGTTAGGGAAGAACAAAATTTCTTTTCTAACATG
CATGTAGATAAATTTTTACATGTAAGAGCTTTTAAAATTAATTATCTTTTTATTTGTTAGATCTATCATATAGCTAGCTA
GATCACCCAAAAAGTAGTTGGTGTTTGTTACATTTAGATCCATATTTGAAGCATGCAAATTAAATGGTCCTTGGGATTTT
TCAATTTTTCCTAAATTTTATTCAATTGTGGAGGTGAGAGTAGGGATGGCAATGGGGCAGGGAGGGATATAGCATTTGCG
GGTACGATGCAGGTTCAAAAACTTTTATATAAAAGGTATAATACCTAAATATTTCCTTTAACTTGATATCATGTTATGAA
TAGAGTTGACTCTGTAAGGGCTTATGGGCTATTAGAGACTTTTATTAGGGATCCAGGCCCAATAATCATTTGTTAAAAAG
AACTAGGAGTTAGAAGAACGGTTATGAAAATTATGTCAAAGCTTTAGCTGTCAGTTATCTCTCATCTCCATTCTCGGTTC
TAGTATCTCTTCCACTTCTAATTACCTTTTTACTTTGTATTACCTCCTTAGTTAATGTTGCTACTACCTTTGTTGCTGAT
TAGATTCTAAGTTGTAACTCGTATTCAGTGATTATAATATATACCAGTGCTTGTGTTGGAAATCGGGTTTGTTTCACATC
AACTCACATTTATGTCCTGCAACTTTGGATATGCACAAGTAGACACTTAAACTTGTATACAATTGAACAAATAGACACAC
ACGTCTTATGTGACATCCTACATGACAATTTTCATCCTACGTGGTGTCCTATGTGTATTATGTCACGTAGGACTTATGTG
TCTACTTGTTCAACTTTGTACAAATTAAAGTGTTTTTTATGCATACCCAAAGTTAAGGGCATAAATATGAAATAAAGTCA
AGTTGAAGGGCACATTTATGTATTATGCGTATATAAAAAGTCGGCAGGGCGGGGCAGTTTATTTCATTTTTGTTGACTTA
TATATCATTTTCTTCTAGTTATAGATTACTTTTAAAATAAATATGTAATTAATTATATCATCCAAGAAAATAAGTACCAT
AAATATTGCTTCTATAGTTGAAAAAGTTTGTATTGGACGTTGAAAACTTAGAAGCGAGTTGTAGGTTTGTAAATAGAAAA
ATGAGCAAAGAAGAGTATATATGTTCAAGATATTAGGTGGTGTGGTCCCCAAATCCGACGACATAGCGTAAGCTTAATGC
ATCGGACTGCTCAAAACAATTATCTTTGTCGTTTTGTTTTGAGGACAATTTGTTTTTCCTTTTCTATATATTCTTCCACT
CTCCTTAATTTTTCGATCTCCTTAAAAAGTTTGGGAGATCCTAAAGAGGGGTAAAAaAAAACGAGTAAATATCAACAATA
CTCTTCTAGTTTAGGAGAAAATGGACCCTCGAAGGAAACGAAATAATCTCAACTTTATGACAAATTCTATCCTCATCTCT
ACATTCACGAGCATTGTCAAGCGTTCATACTTTTGTAGACCAGCTAGTATACGTTAAAGAAGTGAGAGTACGACAAACTT
CTCTGCAGAGTAAAGTGAACAAGTAATACGGAACAAATGAAACTTACTAATTGAATATATATATATAAATGAATTAAGAT
CATCAAACAACCAAAACTCTTTGCCCTCTGAAGGTTTTCAATAGAAAATGAGAACATTAACAAAAATACAGAAAAACAAA
CACAGAATACAATATCACAAGCTGCATTCCTTTCATCAATGTTGTTGTTTTTGGAAAATCAGAAGCATTTTCTGTGGACG
ATGGACGGACCTGATTCATCGTACTCCGCCTTTGCAATCCACATCTGCAGACAAAATAGAAAACTCCATCAGAAACTGTA
TGAACCTTACAACTAGAGGCAGAGCTAAATAATTCGGAGTCGACCTGATATGAATCCTCACTAACCATGTTATTATAGTA
CTCCTTTTGTTCATTTTTACTTGTCATACTTGAGAGTCAAATTGTATGGACTTTGACCAACTTATAGTATTGAAGTGATT
TAATTCAGTTTAGCTTTGAAAATTAGTCAAACTGACTCTCGTGAAGGGAAACATGACGAGTAAAAGTGAACGGATGGAAT
ACGAAACAAAGATAAGATGCAAACCTGCTGGAAGGTGCTGAGGGAAGCCAAAATAGAACCTCCAATCCAGACACTATATT
TTCTTTCTGGTGGTGCAACAACCTTAATCTTCATGCTGCTTGGAGCCAATGCAGTAAGTTCTTTGCTCATTCTATCGGCA
ATACCGGGGAACATGGTAGTACCACCACTAAGAACAATGTTACCGTAGAGGTCCTTTCTGATATCAACGTCACACTTCAT
GATCGAGTTGTATGTGGTCTCGTGGATTCCAGCTGCTTCCATTCCTATCAGTGAAGGTTGGAATAGGACCTCAGGGCAAC
GGAATCGTTCAGCACCGATGGTAATGACTTGACCATCGGGAAGCTCATAGCTCTTCTCAACAGAAGAGCTGGTCTTTGAA
GTCTCGAGTTCTTGTTCAAAGTCTAAGGCTATGTAAGAGAGTTTTTCTTTCACGTCCCTGACGATTTCTCTCTCAGCTGT
GGTGGTGAATGAGTAACCACGCTCAGTGAGGATCTTCATCAAATGATCAGTGAGGTCACGACCTGCCAAGTCGAGACGAA
GAATGGCATGTGGGAGGGCATATCCCTCATAAATTGGGACAGTGTGGCTGACACCATCACCAGAGTCCAACACAATACCT
GTATAAACCTTAATGAATTAGCGCCATAGGGCAGAGTAGAGTAGAGTGTACACATACCTTACCCGTCCCCTCCCCTCCCT
CGAGGCTATTCACCATGCATCAGACATAAATGAATGAAGATTTGCTTACCGGTGGTACGACCACTGGCATACAGCGAAAG
AACAGCTTGTATAGCAACATACATAGCTGGAGTATTAAAAGTCTCAAACATAATCTGTGTCATTTTTTCACGATTAGCTT
TCGGATTAAGAGGTGCTTCAGTTAGGAGGACAGGATGCTCCTCTGGTGCAACACGAAGCTCGTTATAGAAAGTATGATGC
CATATCTTCTCCATATCATCCCAATTGCTGACAATACCATGCTCAATCGGGTACTTCAACGTTAAGATACCTCGCTTTGA
TTGAGCTTCATCTCCTACATAAGCATCTTTTTGACCCATACCAACCATCACACCAGTATGACGCGGACGACCAACAATAC
TAGGGAATACAGCTCGTGGAGCATCATCTCCCGCAAACCCAGCCTAGATATTGAAACATCATCAGACTCTACTTAACTTT
ATAACTATCATCAAATCTATGTTCCCCAGACTCTTCAAAAATGTGGACAGGTGCAGCATATCGGATCCTCCAAAAGTAGT
GCATTCTTGGAGGATCCGAAACAGATACAACAAACATCCTCAAGAGTCCGAGCAACATAGGATGAACAACATTAACTCTG
TTCTATATATACAATTTTCAGCTTACCTTGACCATTCCTGTTCCATTGTCACAAACGAGTGGTTGAATATCCTCGCCTTC
TGCCATCTTATGTTACTTCCTACATCGAAAACTGAATCTTTAGTCAAAATACACAGCTTCAAAGACATAACGTTAGAAGT
TCCACATCGGTTGTAGGAGGGGAAATTGGTCTCCTCCTTATATAGCTTTGGGCAATCTACGCCTCATGAACTAACTTTCG
AGGTTGAATAATTAGGTCCAAACTCCATTTCTTAACATGGCATCAACGTCAGGCTCATCCTAGTGCTTGGTTTATCTGAT
GATGTTGTCTACGCTACAATTGACAGGCTCGGGTGTGCAGGGTGTTAAAATTCCCACATTGATCTCCTAATATGATCGTA
CAATCCTCATCTCATGAACTAGATTTTAGGGTTGAGTTAGACTAATTAACGTACATTTCTTAACCTATAATCAACAGTTC
TAAATAGCAATTGACCTAGAACAAATTATCAAATATCAAAATCCCCTAAAAGTTACTAGCAACAAATCAATTAAACATAA
GTAATTATATTCATCAAATTACAAACCTTACACAATTTATTCGTATTCATCGATCTAGCTACTTACACAACTCATGATTC
ACATAAATCAGATGCAAATCAAACACATGAAAAAAGTTTTCGGATTTCTCTGTCACAGATTCATATTGTGGAAAACAACA
TCTCGTAGAAATGCAAGGGAAGACTACGTCTACATAATCCGATTTGAAACATGTGCACCTACCTATACATTTTCTTTTAT
AATTATGATGTGTATGCCACCTAGATTACTCCACGAATATCTATCACCTCCCACCAACAACATATTCATACATATAAATC
ATTTACTAGAACTCGTAAACTCAAAATCTTAAATCCAACTTCACAACACAAACAAATTAATAGATTGAATCATGAAATAT
AACCaAAAAAAAAATaGTACCTTTGGaAGATTTGGAATTGAAGAGAGttTTTTTTTTTTTTTTTGtGTATTCCTTATTGG
AGAAAATAGAAGAAAAATTGGAGGGGTTATATTGAAAATGGAGAATAAATATCAACCGTTGGATTGAATAACAGAATTGA
TCAAACGGATGTTAATGATACATCGTGAGGGGTTATCATTTTGTTTCATTAAGTGGTCCCTACTGGCCCCACTTATTTCG
CTTTTTCTCtTTTTTTGCTTTTTAGAAAGaAAAAAAGTTAtTTTTTAAATTTTTAATTACATTTTACTCGAGACAGGATC
AATCGAAAATAGTTTATCTACAGTCATTAGGTAAGAATAAGGTTGTGTACCTGTTTTTCTTTTGGATCTCAGTTAAGAGA
TTATACAAAATTTATTATTATTATTGTACTTAGTTAACAAAATAATTTATACATATATTATATTCCCTCAATGTACCTTA
CGTGATTAACAAAATTAGCCTTCAAATGTCAAAGATAATCCAGAGTTGATAGTTAAACAATCGTATTAGTGTCTTCGTAG
CTTCGAATTCTATTGAGGCAAATGCATGAAATCTACGTAAATCTTTGATCTGTCTATCATTGTTCATGTTTGGGTTGATT
CTAATCATATCAAATCTCAATTTAATATCATAAATGGATATTGGATCTTGAAAATCTTTTTAGTGTCTACAAAATCTGAT
TTCATTTTATTAAGTACACAAGTCATAGACTCATTAGTTGGAAAGTTAGTTAACAAAGAGAGAGTGGGGGCCAGCACCAA
GATTTATGGGTCAAATTATTTTATATAACATTGTGTCCGGTCGGCTTTCGAACATTTTAACTAATTTCATATACTTCTTA
TAAGTATAAGTACTGAAATCACTTAAGTCCTTCACCGAAATTTAAACTTGAGAGCTCATGATTCACAACATGCTTCATTA
ACTATTAGTCACACCATTGAATGCACACAAATCTGCTAGACCAGATTTATTTTTATATAGCATTGGTTTCCGGTCAACTT
TTGAACGTCTTAACTAATTTCATCGGATATCTGCTACATTTTATCAGTACAAGTACTGAAATCACTTAAGTCCTTCACCA
AAATTTGAACTTGAGAGCTCATGATTCACAACCTGCTTCATTAACTATTAAGTCACACCGTTGAATGCACACAAATTTGC
AAGGAGGTCAACCCAAAGCTATGATTTAGTTGTTGATGAAGTCATGTTCCGATCAAGGTTTAAATTCTCAGGTTTAAAAT
AGTCCAAGTATACACAAGCTGGTTCGAATCTCGGATATTTCTACAAACAAGGAGGATCTATAGCTAAGGCCCCTCCTATT
TGAGGCCATATGGCTACCTAACACCATCCTTCTATAAATTAGTAAAAGAAAAGTATAGTGTGGGGGTCATATTCCATAGT
CATTCCAGCTTTTTGTAAAGACTTCTAAAGATGCAAAAACCATGTGTGATTGTCTTAAAAAGATATTTGCCtTTTTTTTT
CTCTTCTTATGATTAAAGCATTTTAATACAGCAAGTGCACACTTTAGCACATGTCAATCCAACTTATAGACTCAAATACT
TTTTTCTCATAATACAGTTGTCATCTCTAACACTTTTGGGCTGGAGTTCAATATCAAACAAGTTGAACCTTTATATGCTC
ATTTTCTTTCAGTACTAGATTTATATATAATCGTGGTGTCTGGACCAACTTACGTGCAACTCAACTAATTCCACATAATA
CCTGCTAACCTTCAACCAACACAAGTACCAGATGACTCTATTCATCCCACCAACACAAGTAGCGGATAACTCTGTCCATC
AAGACCTGAACATCATATGCTTGTCATCCTTTGTTTTACCATCTAGATCCATTATTTGATGGATCTTTACAATAGGACAA
CAAAGAGAAATGGCACTGCTACATCGATTTAAACTTGATGGATTCAACCTATAAATTTTCAAGACGATACTCTTATACTT
TTGAGATTATGGGTGCAAAACTAAATACTTCATGAAAAATTGGGGATTTCTTCACACATCTATGTTTTGTGTCGACAATA
CTGAGTTCAGTTGAACCTACTGTAGATAGGCTACATCCGCCTCTGTGGTTCTGCCTGTATGATGCATGTGAGTTTCTTGC
AGACTGGTATATATTATAAGATCACTTTCATAACTCATAAACAATAGATATAAAAAAAGATGGTTCTTGAAGCCATCACA
AAGAAGTGAGAACTACAAATATCATGAAAGTCAGATCATCTGGTATAATAAGAGGTAAGACATGGAACAGTAATACAAAA
GAAAAATCTGAGTATTGCTTCCTTTAGTGAGAAACATAAACCTTCAAAAGTTGCAGGTTCACAGAAAATGATCAACTAAA
TAAATAACTCTCGGGCTTTCTCACATTGTCGAGGAAATGGTCTACAGGAAAGGAGGCAATATCACCCATCGTCGAGGATA
CTTTGGTCTTCCTTCCTTTCCATCAAAGAGCTGCGAAGAAAAGGTACCAAAGTTAAGAACCAGAAGTAATGATACAATAA
GATAGAAACATCCCGATAAGCACAAACAAATATTTGCTTATAGCACATACATTGCTAGTTAGGAGTTAAACTGTTTGTCT
AGAAGCATCACTGTTCAGCAAAGTAGCTTATAAGTTGACTTAAAAGAGCAAAAGAAAACTTATTTACAGTAGCCATCCAA
TCTGTTGTACTCATGCATACGGTTAGATTCTCTATAAAATGGACCGTGTTAAGTCTGAGCTCTGAACTGTCTACTGTGAC
AATAAGCAAATTGTAGAGAGCTTTCAAAATAAAATAAGAGTTTCATATATCTAAGTTCTCTCTAGATGACAAATTCATAT
GTTTTGGGAAGAATAAGTTTGTATTTTCTACCCTTAGGTCACCCTTTTTTCCCTGTGAAGTGCAGTGCATCAGCAGAAAG
AAGCTGCTAGAATAGAATAGATAATATCTGTTCGAGATAGAATCACACGCATCCAATTTTGAAGTCTACTGATGAAAGAA
GGCTGGTAAGAACCCTCGATGAAGATTTAATCATAGGATGCATGTAATCCTAAGGAATTTATGATGTGGTTATACTAGTA
AAAACCTTCTTTGTTCCTTTTTAAAAATAAAAAGAATGTGGCCAAACAAACCATAGTTTACCTTCTTCAAACGGCGATGC
TTTCCAAGAGCCCAGTTAGTCATAATGCTAGCAGCAACAATCATGAAGATATAGCCTGCAACAGTCTGAGTAGCAACGTT
GAAGCCCAACCACTGGTAGATCTCTGTTGTGTAATTTGCACAGGTGACAATATTGAACAAGAAGCCACGGGGTATTTGGT
AACCTCCATTACCACTGGGACTTCGAAGATTTCTCAACAATAAATGGCAATACAAGTTTGCCACTTGACAAACTATCCCA
AATCCAAATCCAATCTTCATCTGGAGATCACTAACAGGAGTATAAAGAGGATGATTCACGAAGTAAGCAATGAAAGCTCC
AAAAGACCAATAATAGGCACAGTTCCGAAAAACATTGGCGATTGGAGAAGTGGCGTGGCTGAAGCGGTGCACAAAGAAGG
TCTCCATGATCCGTTTGAAGTAGTGGAAACACCAGTAATACAAGGCATAAGTCTGAACAGGGTGGATAACACGCTCTTCT
TTGTAGCCAAAATACTTGTAGACTGGGAAGTAGTAAAAGATAGGATAGAGTAGCAGAGGACCAAGATACTCAAAGAAGAA
AAGTGTACTATACTTGACTTGTGGACCCAGATCCTTGAAAACTACAGTTAATTCGCCTGTGCTCCCCTTAGTATACTCAC
TTAGGCTCTTCTGGTAATGAAGAACAGTTGGCCTCTCTTTTGAACCAGGTTGAACAGGCAAAGTGAGTCGTTGTCTAGAA
GGATAGAATTTTCTGGCTGTTGAGATCAGAAGTAAACAATATTTTAATAAAGTCAAACTCATAATAATGCAACTTCTAGA
AATAAGAAACTGGCATCAACAATAGACAAATAGCAGTCCGCAATTTATCCAATGGATTAATCCGTGCCACTATGCGTTCA
ATTTCAAACCGCATGAAGTGCTAGATAGTAATCAGTAATGTTTTGAATATTACATGTCATAGCAATCCCATAACAATGTC
AAAGCACAGACATAGAAATGATAAAAGATTCAATAAAGAAAATGCTTAATTGTAAGCTGCACAACTGGGAATGACATGTT
GACATGGAGCGAAAACAAACCTTGCATGTACGTAATTCATCATTCATTAAAAAAGCGAAATCGTATACAATCAGTTTAAA
GCAAGAAATGCACCATAACATGATTGAGAAAAATTTAGCAGATAAAAATATCCAGTTTGATACAAACCTTTGCAGATGCT
AGATTAATGCAAACTCTTTAACCACGGGTCACATGTATCAAGTAACGAGTACCAACTACTTTGAGGTGAATCAGCTTAGA
ACAGCATCCTCACTTCTTACACAACTTATGATCCTCCTATATGGACTAATTCTAAGAATTTCTTCTTTCGGTTGAGTTTA
TGCGAAAATTGTTTAGATGCTCTACAATAGTTATCAGATCAGTTATCACTAATCAATACAATGTAATTGAACAAGTATAA
ATTGTTAAAATGAAGTCAAACGGTGCTTCTCCCCTTTACTCTTTTATTGCACATGTTAGGTTCTAAAACTTGACAACATA
AAACTTAAAGGAGATCATGAAATGTACCGCAATCATGCCATTTTAAGTTGAACCACATTTAGGTTGAACTTTTCAATACA
GAATTGATATCAGTATCAAGTAGTTCGAAAATTGACTATGATACTTGTACAATGAAAAAATCATTTTATAAATCCCAGCT
AAATTGATGACTATATTTTCAAATTGTCATTATAATATATATATAGAAAGCACAATGAAAATAAACAATTAACATAAAAA
CATGGACACCTTATCAACTTGCTTTATATCTCCAAAACCACTCTATATATGTACACAAAACAAAGACACACGCACACAAA
GATAAAATTTTCTTATTTCTGATGAAGAAATCAAATCATAAAAATCATTAATAGAGTAGAATCACAACTTAAAAATTGAA
ACCATAAATTAATTAATCCTTGACATGATCAATCAGTAGAGCACTAAAAGTTCCTGGTAATGCACAAATCAATTTAAGCA
AAATGCATGGTAAAAGCTATTACACCTTCCTCCTCAAATTACTCTGCCTTTTCATTTAGTCAAGTCCCTCAAGGCAGATA
TGATAGATATTTTCCTCTTGCAAAGCAAAAAAAATTGGAACATCAGAGCGAAATAACTATCAGGGAACTTTCCAAGGGAA
GGATCTTCTATTTTGTTTGAAAGATGCATGAAGTATGAACTAGCAAAACTAAGCTATGATTTACCACATCAAAGGCAAAA
AATGCTAGGTGATTTTTACCCATATGTCTATGCCTTGGTGGGAATTGTAACCCATGTCTGTGCTAGTGAGATAAAGCAGA
CTAAAATAATCCACCTACACAAAGTGGCAGAGCTACATGTATCCAAGGTTGCTGAAAAAATTACACTCTGTAGATAAGTG
ATCTTATATTTTCTAATATATATATTATGTGTTGAATCTCCATGATTTCTTCGTAAGTTTTCTTTTTCATATTTTTGACA
CCCCTCTGTAAAAATCCTAGTATGCCATTGGATACACGGTTATTAAAAACGAAAATACAACTAAGCTACTATTTTCCTAC
ACAATAACACAGTCAACTGAATATCCTTAAAAAGGTTTAATCTTTCAAATCTCTGACTCAGAATACCACAGCCAATATTA
CATAACAATAAAAAAAAAATACAATAGCCACTCACTTCGTTTATGAATTGCCTCCTGCAGATCAGCAACTGTAGCCTGAA
ACAACAACAACCACCAGAATTACATAACCAAACCAATAAAATACAAAACCACACATCTAAATACATCATCTTTTTCAACA
AATCCACCATTATTCTGCTTAAAATACACATTCATCTAGCATAATTGAGCAACAGTCAAGCTGAATTTCACTAAACAAAA
ACAAACCCAGATGAGGAAATATGGAAAGACATACAGAATCAGTGACAACAACAAGCAGAACTACATACCAAACAAATAAA
ACATAAAATACGCATTCATGTATCAAAATTAAGCTAAATTTCACTAAACAAATACAAACCCAGATGAGTAAACATACAGA
ATCATTGAGTTCAAGTCCACCCTTGATGAGTTCTTTGCCGCTACGTGTAACCACCAAAACCTTCATCTTTGCTCCCCCAA
ACTTTGGGATCTACGAAAAAACAACTATTTTCTGAGAAATGATGAAGAATGTGAGATATTTGATGGGTCTAGATAAGTAG
TAGTAGCAGTATAAGTAAGCAATTAATGGCGCTATAGTAGTTGGGTAGAAAGTAGCTGAACGAACCAATTTTATGTTGGA
TGAACCACCACCTCCTTCAAAATCAATGTTCAAATTATGAATCAGCCATACTACTGTTTAATGCCTATTGGGATGAGGGT
CCACATCACTAGGCCCATGACCCGGAAAATATCCTAAAGTCCGTGTCTTGATGGTCTCGGGATAAAATACGAGATTATTT
TATTTTAATTTTTAGCAACTCTATATATGTCGAGTGTCTTTCAGAAATATGCACTTGAGTCGAGAGTCTTTTGAAAACAG
TCTCTCTACCTCCACAAAGTAGTGGTTAGGTCGTCGTATACTCTACCCTCCTCCTCAGATTGGATCCACGATGTAGTGTT
AAGGTCTACATATACTCTACCCTACTTAGATCCGAAGTAGTGGTTAGGTTGTCGTATACTCTAGTGTTAAGGTCTACATA
TACTCTACCCTACTTAGATCCGCTTAGTGGGATTCCGCTTAGTGGGATTTCACTGAATATGTTGTTGGTGTTGTTATCTT
TGTGAAGTAAAGGTAAGGTGTTTGTATATTGTTGTTGTTGTCGTCGTCGTCTTTGGTTGAACTTTTAATTTTGACATAAG
CATCTCAAGATGAAAGTCTACTGAAAATAGACTCTGTATATTACAATGAAGTAGGAGTAAGACCTGTATACATTACATTG
GATTATACATAGGCAATCTCAAGCTTATTAACATTGATGAAATGAAAGGACTACCGAAAACAGTCTCTGTATATTTACAA
AATAGGGGTAAAGATGCAATATACACCACCATCTCCAAACTCACTTGATTGAACTTTTGATTCCAATATAAACAAACTAC
AGATTTACCATTGAAACTATAAATCTCACTGTTAGTTCTCAATAAACCAAACATCTACTGAGAAAGTACATTCACTTAAT
AATTCCAGTGAATATTGAAGAAATAATGAACAGCTTCTACTAAACTTAGATCATTATTGTTCCCAAAAATACAAAGATCA
ACAACATAAGAGCATGGTAACATCACAACACTTGATAACTTTACCAAAACGAAAACATCAAGAAGTAACGAAAAACTAGA
GACAACCAACAATTATGAAGAATCCAGCATTAGCAAGAAGAAGTTCTTGAACAATACTAGTTCCTTAAGCATCCTTTTTA
TCCCTGTTTATTCAGCAATTTTTGATATATCTTCGTAATCAATAGCCTTGAGAACCTTCCCGTCATACATTCCCTTCTCA
ATTTGTACTCTAGCACTAAAGTTCTTTGTATCAACTGCTAACAGTGTGGCATTTGATGCACGATATGCACCATTAACGAT
CCTCACAAGACCACCAATTTGGGGAATGACAGTCTCAAGCTCTTCCTGATCAACCCTTAGAACATGCTTAGTTTCAATCA
TCTCAATCTCCCCAACATACTTATCAATAACCTTGCGAACAATACCCTTTTGCTTATAGTAACCCTTTTCAGCCAAAGCC
TTGCTCATTACCTTCACAACTATCCCCACGCATAACCAGTAATCTTTCCTATTACTCCGCTCCTTTTGTTCCTCTTCCTC
TCTCATTATCTCATCCAACACTGGGCAACTTTCACGTTTACCATTCTTACCACTGTCCTTGCCTTTTTCTCTCTTCTCAT
TATCTATCTCATCAAACACGGATTTTGAGCTTCCTGCTCTCTCTTTCACAACAGATTTTGATGTCGAGCCTAATGTTAAC
TTAATCTTCTGCTCAGTCTCCAATTTCTCCATGACCATCGGATGCAACTCCACAGAACCATCCATATTTTCCATACCATC
CATATTTCCCGCACCCATCAACTGCTCAGCACGCTCTCTTTGCTTCTTAATCTCCCGTTCCTGCTTCTCTTCATCTGCTA
GGTCGGCCCTAATTCTCTTGTTTTTCATTTTTTCTTTGAAGAGAGTTTCGGAGTCTCGATCAATATAGGTAATAAACCAA
CCTTTCGGTGTCTCTTCAACTTTACACTTTCCTGTTTTTCCCAAGTACTTCACAAACTCAGTTAATGTTGCCCATTCAGT
AGAATTCATATGGACATGGTGGCGATCAGCTATATACTCATTGTACACAACAGTTGCAGCAACACGACTAAAGCGGTGAC
TACGCTTCATATGCTCAAGGAATAAGCTCTCAAATTCCTCGGAATAGCCACCAACAATGCGATTAGGGTTCTGACCAAAG
ATTTCCATTTGACGTTGATGGGACTCGCTCATGCAGTGGCACTTGAATCCATTTTCGTCTCGACATTGCTTTTGGCACAT
TTGGCAGTACCATCGCAGCTTCTGCAGGCCCTTTGCTTTTATTCGGTTGGCAATTGCCTTAGGGGTCAAGAAATCATTTT
TCCCCATTGGAATTTTGGAAGTTCAAATCGATGGGACTTCTTAACAATTACCTGAAAAAATCACCACAACTCAACATCAG
TTCTTAAAGAAGCTAACATTACTAAGGAGTAGACTAGAGAATATAAATCAATTAACAAAAGGCCAAGACATCACACAAAA
GAAGAGAATGAGCAGATTTTAGGAAAGACAACCAGTAGCTACAAGTCAGCAGAAAACTAAAACAGTAAAATTAGAGCTTG
ACAACAGGTAACAGGCATAATATCATGGCTTTAGATCAAACAAGTTTCTGAATTTAAACAAGAAATAGTAGTCTACCCAG
TTCAATCAAATGATGTGCTAGACTTAAGCTGGGACAGATTCAAACATGTATAATGTTGAACACATAAGTATATAAGGAAA
TATAACATCAAGAACTGGTAGATTGAAGGCTAGGTGTATTGCAAATTTGTTTACTTGGTCCAACTTGCATCCTTCTGTCG
ACGAAGAACAACTTCAGGACTTATTAACTCACTAGGTCTGGCTTTGATAGTTTGTAATAGTTAGCCAGAGATTTTTTCCT
AAGCTCAAATGCCATATCTTGTAATTCATACATCTTCCTTATGCTGTTATTAATACCTAAGTTGCTCAGACTCTCCAACA
ACGATACTACACCCGTGTCGGATCCTCCTAAAATGCACTACTTTTGAAGGATCCAACACACACCTGATAATATTTTTGAA
GAGTTCGAACAACACAGATTAATACCACTTACTTTATCaAAAAAATAGATTAAATAGAGCTCGAATTAAACAAAAGCAAA
TCACAGACAGATTATCGAACATGTAGATAAACGAGTATAAAAATTCAACAGCCAAGAGTTTAAACATACTGCTGTCACAA
CCCAATTTAGAACCGTGACCGGCGCTAAGGGGAAGAATCTCAAAGCAAGCCTTAACCAGAATTCTACAGAAAATTGGGCA
GAGTTTCCTCTGTTTTTGGGCCTTTCCTGAAATTACCTGTATCAGAAATCAATAACGCAGCCAACCAATCTCATCAATAA
TCCACCGTATTCATCAATAGACTATTCGAAGAGTAAAAATACTAATTTCAACTCCAAAACATAAGAAGTATCATACTAGA
CAAAAGTTTACAATACAAAGAATACTCATAACTTCTAATAAAAGGAACAACTATGGAGCGACTCTAAGAGTTTGAAGAAA
TGTTTATAACAACTAAATAACTTGTTGTCCACGCGAACAAGTGTGGGTCTCACTAGGAATTATCAATTCGTAAGCTCTAG
TTAAAGAAATCATTACCCATGTCACCTGCATTCTCTGTAAAATAAAGTGAGGAGTGAGACGATGACTCAGTGAGTAATAA
CACTTAACCACAACCGTTTTAATGAGGGACAAGACAAAAAATATGCTAGTATGATAGTCAAATTGATAAAATCTATGCCT
TTTTCAAAAACGGTAACAATATTCAATCTTATTTGCCTCATGTAAGCAAAATCAATGTAAACACTTAGTAGTAAACTCAT
AGAAACACTTTCATATCAAATCTTATATCTGGGCAAGGATGAATCATGTAATCAGTGTGGCCTTCCCTTTAAGAAGTAAC
CAATAACACTGAACTCCTCATAAAGGAGTTAAATATTCATATCAGTAGATCCCTAGTCGAGGGATATCAGTAGTAACAGT
ATGCTAGTTCTACCTTCCCACTAGCAAAGGCTTTATCGGTAATCTATAACTACAAGGTGCACCAGGTCTAACGAACCTGC
CGTTAGCTACGGGATTTATCAAGGTTTACTCCCATTTATACTTTTCTTTGTAATCAGTACAAACATTTCAAAGCGGTATA
AGACATGCAAGTTCTTATCAAATCATAGTATGTAAGACTTTAATCAAAACATATGTCAAAATACTATTTCTCAAGTAAAT
GTTAAACTCTTTCGATAACGGTAATCATATCTCAAGTATCAATAAATATATCTTATGAAAACGAGTTCAACTATTTCGGT
ATCATATCAAGTAAAAGACTTGTCCCATATGCAAGTTCAAAACATTTCGGTAAATCATTCTCTTTATAAACCATGTATAA
ATCTTGAAAGTTATAAAACACAAATTGTGGTAAGATTACTACTCACAGTACTCGTGTCGAAATACCAAACTCGCCACTCG
AGCAATCAATACCACCTCCTTCGATCCATCTATAATCACATTATATCGATCTCAAGTTAATTTCCTTATTTAGACTAATT
CATGAAGAATATTTCGAGTATCCAACCCTCAGGTTCCCTGGCTGCCTCTCTAATTGCCTTAATTGAGTCTACTTACATAA
ATAACTAATTGTGAAAGTGCAAAATGCTCGCGAACACTTATTTTAACCAAGACTTTTAATAAGTCTACCAATTTACTCTT
TAATCATCCTTATATGATGCCCACACATATGAGTAGAAGAATGTGCTGTATTCAGTTGATCTTCATAACATTGTCTAGAA
TGTGATTATTCTATGTAAGAGAAGTCTGCATAAAGTATTTGAACTTTGCTATAGAAAAAGCCCACCATTCTGCCAATTTA
TAGCTAATTGATACCTCAGATCACACGTAAAAAACAGTCGTACCGTTGATTATTTCACACTATAATAACAAAACCAACCT
TATTGACCATTTACTTATTTCTGGTAACTAATTTTTTAACACCCAATGCAGATTACCTAGACTAAAAATCATAGCAAGGC
TGCAAAGGATGAAAAATAAAGATTTACCTTGAACAAGCCCTTCTCTTTCTCTGCGGCTGCGCCCCTTGTTCCGTCCTTCC
CCGCCTTCTCTATCTCTATCTATTCAGATTTTTTTTCTATTTGGTTGATGCACGCAGAACTCCCTATACTCCTAATCTCT
TTATTTTCCTTTGTCTTTTTGCTGCTGCCAGGTTGCAGCCCTTTGTTTTGGGCTTTACTTCTACTTCTTTTTTCTTATTT
AAAAGATAACTTACTACTTGCAATTATTATTATTTTTGTATGGGATATTACAACTATAATCTAGAATCTAAACTTAAGCT
ATAACGAAATTATTCCTTAAATAAATTGAAGCAGATTCTCAGCTACATACATTTCAACACATATACTATATCACAGAATA
TTCAATCAATGATGACGGTAAAGACTAAAACTACGAAGAAATTCTAAGCAAACATAGAATTCTACCTACACAAGAGTCTA
TAGAACTAAATCGTACGATTTCGAACGGAATTGAAACGAAAAATCGATATAGGATTGTTACCGTTGCTGGAGAATACTGG
AACCTTCTCAATTCGAAGGAGGAACGGTGAATCGACGTCGATTGAGGAGAAATTAGGGTTCTTCGCCTTTGTTCTCAATC
TCACCCGAAGAAGAAGAAGATGAGAAAAAGGGGAAATAAATTGATGACATGTCAAAAGCTATGCCCCACGCCCTTAAAAA
CGTATGCTTCGTTAAACAAAAGTTTGATTTCTAGAAATAAATTAAAAATTAAAGACTTGCTCATTTGAAAGACGATTAAC
TCCTCTTTCCATATTACTTGTAAAACTAAAATATTATATTGATGAATATAACGTCAGATAGTCTATGAAAGTTTCAGTGA
AATTGCTAAACGTTGAATTAATTAACTTAGCCAAGACTTTATATATATATATATAAAGTGATAGATTAGTCAATAAATAC
ACCGCGTACTTATTTCCTTGCCTTATGTTGGTTTATCTATTAAAAAATAACAGTCTGATATACTAAGCTTTCGTTATATA
TGAAATTCAGAAAAAGGTCGGACCACAAAAATATATTGTACTTAGCCTTACGTGAGTCTATCTATTAAAAAAAAGACAAT
TTGGTACACCAAGCTTCCGCCATGTACGCAATTTAAAAAAGAGTCGGACTATAAGGATGTATTGTATACTTAGCCTTATG
TATGCCTATCTATTaAAAAAAAAGATAGTATAATATACCAAGCTCTCTTTATGTACGGAATTTTTAAAAAGTCGGATCAC
AAGAATATATTGTATACTTAGCCTTATGTGTAAGTCTATATAAGCACTTCAAAAAGCAACTTAGAGGAAATTATAACTTA
CAATTTCACAACTCTATTCTTAGAAAAAGaAAAAAAACATTGCAATTTCAAATGGCATATACATTGGTTTATCCAAACAC
ATTTGCTCTCAACCTAAAAATCCATTGCAAAAATTGTGAGAAAAAATTGAAAAACATGTTGCTAAAAGTTCAAGGTGTAT
ATTCATTGAAAATTGATGCAAAGGTTGGAAATATAGTAATTTCAGGCATAGTTGATCCTGCAACAATTATAACCATGTTA
GAAAAACATGGGAGAAAGGCACAACTCTTATGGGAACAAGGAATTCCGATAAAAGACAATCCAATCGACAAAGCATCTTG
TGTTCACTCAGGGTTTGAGGAAGGACACAATTCGAAAAATGTTCAGATTATCACGCAATCTAATAAAGTGATTAATCCAC
TGAACGATCCAGATATTATGAATCAACTAGAGGAACTATCTCGAATTCCAGGATTGCAAACCATGGAAGTGACAAAAACA
ATTAAGTTGACTTTCCAAGGAGAATCAAGAAATGAACGTGATGACAATATTCAGACATTTTGTACGGCTATAAATCATAG
TCATAATCATCATGGATATTGTTGTGACTATGATTGCCCGCCCCAAATAGAAAATTGGGGTAGGGCGCGACCCTTCAATT
GTCAACCCTTGCCTATGACACCACCACCGCTACCATCAGCTCCTCCTTTGCCTTTCGAATATTTTCAGGCACCACCACCA
TTATCATCATCGTCAATGCCTCACACCTATTATAGCGTCTTAAGCAATGAGAATGTAAATGGCTGCATAATTCTATGATT
TTTTTTGCTACCATATATTTATTTTTGTGTTTCATATGAATATGTGTGGTTAAGGTACAATTGTTAAAAAATAAATAAAA
AAAATTGAATGTAATTACTTTGTAAAGTTCATGTAAAATTAGTGATGTGATAGTCTATTGGTCATGTTCTTGTAACTACT
TCGTAAAATTCGTTTATTGTTGTGAAAATATTATGGTTTTGTAAAAAATTTAAGGTATCATTTCTTTAACTCAAGAATTT
ATGAAAAACAGTTTTTTCTATGTATACGATATAAGAATAAGGTATGTGTACACTTTATTTTTTTCAGACTCCACAGTCAT
CATCGTCAATCCCTTTGTTGGAAACTAATTATGTGGTGTACAGATTATAAATGTTTAATATTAGCTATTATGAGTGTATA
TTTTATTTATCACATCTTTTATCAAATTTCTTGCTCCGTTATAATTTTAATATATGGATAAAAATAACACTATAATCTCG
AGAAATAGTGGGGCTAGAGGAAGTACGTGATGGGATGAAGATGCTTTTTTGACTGTTGCTTTGTGAAGCTTTATTCTTAG
TAAAATTTATTAGTCTTGGTTATTGCAAAAGCAAATTCCATTCAGATTCCTTCCTTTAAAAAAAGTTTTaAAAAATTAAA
CGTTTATTTAAAAAAAAAAAAACAACTTATAATCTAAAACGAGTACAATAGTACTATATAATTATAAATTATTTCGTTAG
ATGTAACATTAGAAGTTTAAAATATCTTGTTTCTTTTTAGGATATACATATATTACTAAAAAGAAAAGAATATTACATAA
ATAAAAATAAACCAAAGAAGTTAAAGAATGAAACAAACAAGATTTTTAAAAGAGAGTCTTAAACATGTCATAATATAGTA
TATACTCTTCtTTTTTTTGtTTTTAATATAGTATATACTCGATCACTCGTATAATTACATTATTTTTCGAAATTCATAAT
CTTAAATATTCTAAGCTAGTAAATTAATAAAATTACATAAACTAGATTAGATGGAGTAGATAAACGACAACTCTTACCTT
CAACTAACGTGAGATTCAAAAATAAATGTAGTATATTAACATCATATTTATCTGAACTCAGTATTTTGTACGAAGTATCA
ATAATGAGGCTATAACTTTTTCTATTAGCATTGTTTTGCGTGCAAAATTTGGCGTTTTTGGCTTTTCCTTTTGTTCATCT
CTCTATTCAATATATATACAACTAACAAACAAGTACTACAAATAGTAGTTATAGTATATAACAAGAGAATGACAAATTAT
TATTTTTTAATGGAAACAGAAAAAAGACATAATGTAGTGGATGAGATAGCTTTTTTATTTAGTTAGAGGTTTTAATTTTA
AGCTTTGGTATATATAAGAAATGTTTCTCTCAAATAAGTCATATTTCAATTCGAATTCAAACTAATCAAACACTAATATA
AATACTAAACACCGAATTGAGAAAAAGTATGTGGTGAATTTGCAGCATTTAATGAATAAAGTTTGGACGGTTAGTTAAGT
ATCTGTTGCTCTGATTGGCTAAGCAATCATCACTGACAGTGCCACATGAATAGTAAATATATCCCACCATTACGAGGTAT
AAATAAGATCTGCATATATTTTACTTTCTTCAAATTTGAAGGGTTCTCTCCAATACAATTAAATTTGTTATTTTCAACTT
GAACTATATAATAAAGTGAAAATGTAATGTTAATATAATGAGTTGATTTATGTTATGTATATATGTGTTATTTTAGCCTA
CTAAATCAAAAGAGTTTTAAGATAATTTACATGAATTTAAGGTAAGTTTTTGAGTTTAACTGAATTATTTTTACTCGACT
AATATATAATAATAATAATAATAATAGTAAGATCATATAGCTAATTAATCTAAACTCAATATATAATCAAGTCATTTAGT
ACAGTGCATTGGATTACATCTCTTAGAATCACAATCATCAACTTCATGTTAGATGATGCTTGAAGATCTTGAATGGATTA
AATTTTCAAAACAATAATACTACATTTTTCAAACACAATACTCAAAAAACCAAACAATGAGAACTAGAAATTAGAAACCT
ACCATTAAAGCTTTGAGAATTTTGTAGGAGCAAATCGAAATGAATGTTCTACTTGCTCATTATAAGCTAAGCTTGGATGA
GCAGAGTTATCCAATAAGTAGGAACATGTATAGAAGTTAAACGAAAAGCTCAAGTTTGTTGCATATAAGTCTTGATATGC
AAAGTAATCTGGTACTGAGAGACAGTAGGTACACATGTGACATAATGTGTACAAAAGTTGGCCAGGACGTCACCATTATC
CGAAGAAAATAAGAACTACTCAAGCAGCTTGATAGGGTTTTCTCTTGAAGATGGATCAAGAAAATCACAATAGTTGGCTA
GTGGAAGTACTAGAAATATTATAATTTGTCCAAAATTGATTAACCCCCAAATTGTTATTTCTTTGTAAATTCATCCCTTG
TGTACTAGTACTACTTTTATTCTCTTCCACTTTCACATTTTCCAAATCATGATGACTAATCCCAAATTCACTATAAATTG
GATATAGATTACTAGGTTGTTCTAAGGGGGAGAAGAAAGAAAATTGTTGCATTTGTTGATGTCTAAATTGGTCCACAAAT
GTTGCATCACCCTCATGAGGTTGAATTTCTCCAAAATTCAAACTATTTTGTGTAGAATTGAAGTGATTGAAATTATGAAA
AGGGGTATTCAAGAATGACAAATGTGTACTTGGAGGAGGAAAATGGCTAGGAAAAGTAGTAGTAGTAGTACTATTAGAAG
TAATAATTGGGACATTTCTTGATCTTTCACTTCTAATTGGGGATTTTGATGATCTAGTTCTTTTACTACTTGATCTCTTG
TTGTTCCTCCTACATCCACCTCCCACGGGGACATTCCTCAGAGCGCCACCTCTAGTCCAATACCTCCGACAAGTCTTGCA
AAAATGACGAGGTTGAGAAAGGTTGTAGTTGTTGAAGTAACAAAACTTAGTGTTTGTGGACTCACAACGTGGACAATTTA
AGGCCGTCTCTGGTTGTGTTATCTTTGCTAGCCTGGCTCGTTCTGTTATCGAGCCAGACTTAATTGAGCCAGCTGGGCCA
CCACCTCCTCCTGGTGATGTTGCTGCTTCTGGAGGTGGCAAAACAGCTGGCGAGAGCTGAGAGGAATTCCCATTAGTAAC
ACCGAGTTGTTGTTGTTGTTGTTGATGATGATTTCCTTGCTACAAATTTTGCAAGAGAGAAGAAAAATCAAATACTATTA
TATGGTATAATAGTATATTCAATTAAGGATTTTTGGAAAATTAAAGAAAGTGGGAACATTTATCTTTTcCCCCaAttTTT
TTTTTTTTTTTTGtTGATGAAGAAGCTAATATAGATGAATATAAATTCTTATTTACCTCATGATGCCAATTGGGAGGATC
TAGATAGAAAGGAATAGATGAGAAAGCCATTAATATTGTACTAGTTGGTGCTCCAAATATTTCTCTCTTTTGTAAAAGTT
TGATATATAGTGGAGAATATCACACTAGTGGGAATTAAAGAAAGAAAGTTAAGCAAAGAAGAAAGAGCAAAAGAGAGAAG
AGATATAAAGGAAGAAACTTTATTTAATTATATTTTTCTTTTCATTATGCTTCACTTAATTAGCTTGTAAATATTAGGGT
TTGAACAAGGATATATATAGTTACATTCTTTTATGATGTCTAGTTTCAATCATGAAAGAGTCATACAATTAtTTTTTTAG
AGTTAAAGTTAATTATTAGTAATGTTAAGTCATTTAAAAGATATTTATAATTAGTAAGCCTCCTTAATAGTATCGTATTT
ATAATATTGAAAATAAAAGAGGTTAAGTATATTGCTAAAATAGATCAAGATAATGTATATAACTTAATTATACTAATTCC
TTTATGTGTAGAAATTTCTTTTGATAATATGTGGTCGTAAAACATACTTTATTACCACATTAAACACTTGAGAAATTTCT
AATAAAAAGTATATAGCCCTTCGTGATGTGAAAATGAACTAGTCGAGTCATATAACTAGCTAGTGATTAATCGTGAACAC
GAAATCATGATCACCAAAAAAGTGGAGAGCATTAGTAGACCATGCATGATGCATATTTATGaGATCAAGCTAAAATATTG
CTTATATTCAAACAAGAAACCCTAAATTCTaATATAACACACACACACAttTATATATATATatTATATATATATATATA
TATATATATATATATATATATATATATATATATATTAAGCGTTTACTAATATGAGATATTAGTTGAGATTCTTCCATTCT
TAACTAGAAATTTTAGGTTCAAATCTTAGGAATGAAAACAATCTTATTAGTAGTGCACTCCCTCTAGAAATGGGACATGC
AATACACAAATCCTAAATGAATTAGACTTAATGCAGATACTGAATATTAAATCGAAAACTATATAAACGTTTGATTATAA
AAAGGAAAAGGCAAACGCTGGTGGGATGTCACCATCAAAAGTGTCTTTCTTTCTTTTCTCCATGTCTCCTATGCTTATTT
TATGTACATAAACAAAACCCACTCTCAAATGTGTGTAAATTTAAATTACACATATAACACTACTAAAACAAATGTAAATT
TTCGATGAATATTTCCATCGAAAACACGTACCCTTATAGAGGGGGCGTGTAGATGGGTTAATTATTTTATTATATATATT
ATACTATATGTTGAATTTCGAAAATTAAACACATTGTCAAACTGAATAACTTAAATCAATTGAATGTTTTGCACTTAATT
AGATAACCAACTTACTGTTTTAATACAACAAATCAAATTAATAATACCACTCCATTTAGTTGGTACTACATGCATGTGAC
TATGATATTAAGTAAGATGTTACTTCCAAAATATGAAAGAGCTGAAACATATTATAATATATAGTCTGGCATAATAAAGT
GAGTTTAGAAAATATGATTTATAAATTTAATCACTATTGCGATTTGTTAGGCTTAATACATAACCAACTCTTTAAATTTG
TCGGAATATTTTATTCAGACATTCGAACTAAGCGTTATTTCAATTAAATATCTTAACTCCTAATAAAGTATTACAATAAG
ATACTTCCACATTTCAAAATTTAAAATTTCTTGCATGTGTTCTCATTTGTATGTTAGATAGTTAAGTTAATCAAATAAAA
TATGTTATGTTTTTTAATTATACTCATTCGCTTCAATAAGCCGTAAATATACATTTTATATTTGAGATTGATGTGTATAA
TTAAAAGAGATAGATGTATATTATATCTATTTTTTTAAGGGGGTGTAAAGTAAGAATCTAATTCCTTTGATTAAtTTTTT
TTAAGGAATATATGTCTTTTGAGCCCATTTTCATGCaAAAAAAaAAAAAAAGTAGACCCAAtTTTCtATGCCATGCATTA
CATTATTTATTAGTTGTAAAGTAAGGCAATAACCTTTGTGCAGCTTTTTATTTTATTTTTTACATGCAATTATTTGTTCA
ATATATTGCTGTCACATAATTGGGACAGCTCTAGTCTGAGGGTAGATCTATCATTGAAGTTATGGATTGTAGTTATTGCC
TTTAAAATTTGAAATATATTTCACTTTTAAATTAATAATAATAATAAATAATGTGTTGAAGAAATTGAGTTTGATTAAAC
TCGTAATAAATATGCTATATCCATCTCTGAATGTAGCATTATAGTAGAGTCTAGGAAGGATAAGATGTATAAAAAATTTA
TTTCTATTTTTATGTGAAAGAGATGTTGTTTCTGATAGACCATCGGTTTAAAAAAGTGCAATCAAAGAAGGATATAAGTA
AAAATAGTGTATTTATTTTTATCAACTTAAATTATATATGCTAACTCTATAGGAGTAACAAATGTCAACGAATATTAGCG
CATTCCCAACATGAATTGTGATGGAATGATTGAGATCTCCATCCTTAATTAGAGGTCTCGAATTCGAGTTCCTGCGAATG
AAAAAAGTAATGTAAGAATTACCATCGACAGAAATTAATCATGTAATGCGCGAATTCCAATTTAATATGAACCCGAATAT
CGAAAATCCGACATTCAATCAGTGTCATGTACTCTTTAAAATCTTAGATCTACTTTTGGTTGTTGAAACATGTTCCTCTA
AATAAACCTCACGTGATTAATACATGGAGATGATTCTCATGAAGATTCCAAATTATTTGTTAACTATGAAAGCTAATGAC
ATGATAATGTTGTTTAATGGATTTTAGAATTTTTTGCATGCATGCATTATCAGAAAAGAAGAAATAATTAATATCTCTAA
ATTCTAATTAGAGAATAATTAAACAACCAACTAATTTGATTCCACTGATGGACTAGTGGGTGCTTAAAGTAAATTCAGAA
TTTAAAATTTACGAGTTTAATCAATAAGGTTTTTTTATATTGAATGTATTGTATTTTTAAAATTGAACTCAGATTTACAA
TGTGTTAACTTTAGTGAATTCTTATATTAATTTATATTTCACGTTGAAAGTATTGAATTTAAGTAAATTTGATGTCATAA
TATTGCTAATGTATTGAAAAGTTACATGACATGTGGATATTAATACTTAGCACTTAGCTATAGTTATTAATTAACATGTA
TTTTAACCTTATTAATCAATTAGTTAATTATATAAATTTTTCATAATTTGATATAAACACTTAAACAAATAAATATTGAG
AAAAATTCATAAAAAATATAATATATGTGTATATTTTACATTCAACGGGATTTTTGCTATTTATATAACATCTTATCTTT
TTTCtTTTTTTTATATCGGAGTTGTGGGGAAATTGTAGGGGTGTACATGGCCGGGTTGGTTCGGGTTTTTCTAATATCAA
ACCAAACTATTTGTGTCGGATTTTTAAATCTATAAACCAAACCAATTAAACTCGGGTTTTTCAACCTCGGGTTTTTCCGG
TAAAGTTCATACAAACATATAATTTACTTGTACTTTAAATATTTCTTTAGTCCTACCAAAATACAACTATCTAAGGTGTT
TCTTAAGAAAATAACACAAAATATGATATGAGTAATGACACTAAAATATCCAACAAAAAAATAATAATAATGAAATTGAG
TAAAACAAATATTGCAAATTAACAAGTCATAATGAAAATGATCATAATTTAAAAGTACTAAATCATGCTAAAATAAATTT
AATAAGTATTAGTTACATGACTAAATATTAAAGGAAATTAAAATTAGATTATGTATTTGAATTGTCTAAACAAATGTAAA
ACCAAGGAACAAATATTCAATATTATTGTCAtTCTTAGTGTTGAATTGATTTTCTTTTTGCATTAGTATTAATTTGATTT
TGATTTAAGCTTTATTATAATTACCAACATCCGTGTACTATAATCTTTATTGAACCATTTAGAATTCTTAGTTTCAAACT
TGAAATAATATATTAAAAGATAAAAACTATGATAAAGTATAAGAAATATTTAAAAATTATATCAAAGAAAATACTTTTAT
GTATAAAATAAAATTTTAAAATAATATATATATATATAATGTCGGGTTGGTTTGGTCTTGGGTTGGTTTTTTTTAGTTAT
AACCAAACCAACCTAAATATAGTCGGGtTTTTTTTTTCAATACCAAACCAAGTCAAACCAACCACTAGTCGGGTTTTTTT
TTCTCGATTTGACTCAATTTGCAGTTTGATTCGGTTTTCGATTTAGTTTTTTACACCCCTAGGAAATTGTATCAAAGCTA
AGATACAATTCGAATTGTCGTCATTAGTTGCACAATTCCTTATTTAACACGAGTAATTATGCAACAATATAACCAATTAC
AATGGTTAATAGAATTTAAGTTATTGGTTTGTTGCAGAGATGTATAATTTCATACTAATAACAAATAACaAAAAAAAaAT
aATATATATATATATGTTTGTATACATGCGCGGGCCCACTCCTATGATTTCTATTTGTCTTCGTATTTCATATCCAGTGA
GCCCACTTCCTTTACTTTTCTCTTTAAGTTAGGATGAAATTTCTAATTTCAAACTATCCAATAATATGTATGATTCAATT
GTGTGTCAATCTTTCTTCTACAACTTCAATGACAAGTAATTTTTGTACATCCAGAAATGATTTTTCTTAGTACTTCACTT
TTTACCATTTCAAGCATTCATTTTTACTTAGCTTATTCTATTAGCAGAAGAACACATAGTTATGGTGACCCAAGTGAGTA
AAAATTGACAATCTTTTTAATCTTGAGGGGCAGATCTAGTGATGGAGAGGAGAAAAGTATTTTCACGATTCTTCTTCTTA
GAGGGAGGAGGAAAATAATGTGTGTACGTTTTCTGCAATTTTATATCTATGAGTTGAAGAGGGAAATAACTTATATTATG
GACATCGACAAGGAGAAGAAATTTCAAACCTTATCGATGAATCTCGGTACCCAAAAAAATTATAATTTTTTATAGGGGAG
AAAAATTTCGAACACTAAATTTGAAATCGGAGAGCATTAGAGAGGATTACGAACCTCCACAACGTAACATCAGGCTTTCA
AATGAAAGATACCATTGGAAGCTTTGAAATGGAAGATGATAAAACTTAAGCTTTGAAAATGGCAGAAAAGAGGAAGAAGA
AAGAAGATTTTTTCGAGAAAATGGCCAAAAAATGCAAGCTACAACTGGCAGCCTTGATTTTAGGTTGATTTCATCTTACA
CATGGATTTAAAATGCAGATTATATGCTTTAGATAAGATCTTACGCGCCTAAGGAAAATGCATTCATCTTCTTGGACATG
TTAGCATTTAAGGGCTACAAATTATTAAAAATAAAAGGTTCAGGGGGTAATAGGACCCCCGTGAAGTATTGGTGTGTAGT
TGGGAATTGAACTAATAGGTTAGGGGGTCATTTTGCCTTTATAGAGCTCTTTCTCTCTATCGGAGTTGTCCTAATAATTT
TGGGAAACGAATATATTATCCTTCTAGAACCGGGAGAACCTTTTCCTTATTCAATTAGGACTACTTAGAATCTATATATA
TACAGGGGATGCAGTTGGTGATTCTAAGGTATTGTTGTAAACATTTCTTTTCTGTTCTTTTATAGTGGAAAACTCTCTCT
GCTTCGTTACTTTGTTTTCAAATGGGAAAAACGATTTCTTGACTCCGAAGGCAATTGCTAATAGAATAAAAGCAAAGGGA
ATGCAGAAATTGCGATGGTACTATCAAATGTGCCAAAAACAATGTCGAGATGAAAATGGATTCAAGTGTCATTGCACGAG
TGAGTCTCTTCAATGTCAAATGGAATGTTTTATATATATATCAAGAATCTGAACTGTAGCTACCACTTGTGGTGGTACTA
GTATCTATCGATCTTATTAATTTAGATTCACGTTGTGTAGGATATGTTAAAAGAAAGACACTTTGTATTAAGAGTAACTC
CATTTTTAGGGTTCAAACGAGATCTTTAGTTAAACGTGAAGAAGTCATATCACCACTTGTCTATCTCATAACAAAATAAT
GAAACTAGTTTTTTTCAATATTTTGTATCAAGAGTTGTGCTCAGTTATATTTATTTTGCAAAGAACACTTGAATGTACCA
AAGTATAATTTTAGAAGTGAAAAGTGAATCGTAAAATAAGCTACGTACAAACCATTTTCTAAATTTGAAATACAACTTCA
TGTTAATTTGAAATTGAGAAAATTTTATAATTGACATATATAAGACTAATTATTATTATTATTAATTATTTTCATAGTTA
ACTCATTAAGAAAAAATGTAACTTTTATGGCTAAACCACCCCTAGATTGGGTGTCGTGGATGAAATGGTTTCTCCCTTAA
TCAAAGGTCTCAGTTTTGAATCCTGATATAAAAATACGACTCCAAATGAGCCGTGCAAAATGTGAATGCAGATTAGTCAA
ACTACAATAGAGATACTGAACAAAGAGGGGCATAAGAGTCCAAAAAAGGAATTTGAAAAAACTAAAAACGTAAAAGGGGC
TTATGCCATTGTAACAAAAATAGTGAATACTCCGAGTCGCCGGATTTTCTCGCCGCCGGCAGTTTTCCGACTAGTCCCTA
CCATGGCGGAGGAAGATAATGAATTTCTGAGCTTATCCGATCTAGAATCTGAGCTAGATTCAATCCCTATCCCTATGTTC
TTCGACAGAAATCGCCATATTTGTTATTTAGAGATGATGCTTGAGCTACTACCTTCACCTTACCAATCGCAGGAGATCAA
TCGCCTCACTCTTGCTTATTTCGTCGTCTGCGGTCTCGATATCCTTCGCTCTCTCGATCGCGTACGTATTTCTCTCGACC
TTTCAGTTCACCGTCGATTAGATATCAACAATGTTTTCACTACTCTCAGAGAAGTGAAAATATTTATATTTTTGTCTATA
TGTAGTTAATACTGTTTTTATCACAATTGAAATCTGTATTTACTTCTCAATCATCTACTGAAATGATTCTAATTATAAAA
TTGTTATAAATTGCATCTGTGCTGTTTATATGATTCTTTTATAGCCAAAATCGTTGCTCGGATTCCAAATGTAATGTTCT
AAACAAAATGAACTCAGATAACTCAACCAAATTCAATTAATATTGCATGAAATTGAATTATCGAGCTAACCACTAATAGA
ATTATATCAGAAATGTGCCAAACTGTCCGACAAGGACTCGAATTACAATGAAAGCAATAAAAAACAGCTAAATGAGAAGA
AATCGAGATATGACTAATCTTCACTCCAATCACAATACTAAAATCACCACCATACCTGAAAAGATGAACCCGATGTTAGG
TGAGTGATTTAGGAAGTTTCCGTGGATCACAATTGAGATTGATTGAGAAGATTGTGAGGATATAGAGAAACTAGAATTGG
AGAAAGAGAGAGAAGAGAATATCATACCAGATTTATGCCTCTTCTTTCTAATTGAATTGGTTTTATATGTGATGATAGGC
TTAATTTGATATGCTCCTTACCTTTTAATCTCTGCCATCCACCCGTGCATACTAACTTTTGAATTGTTAATCCCTGTGCT
AAACTTCCTTACACGCTGTTGTTTGAATAAGTAATGACTCAGCTCATTACACCCTACTTTTTAGATAGTGTAAAAATAAA
ATTTAATGCAGCATAATCAAATTTGAAGGTGTTTGCAAACTGGAAAAGCCTAAAACGTGATAATTATCTAATTTTTAATG
TTTAGAAAGCTGGCTAGCAGAAGTGATCTTTTTACTGACTCCAGGTTGACAAAGAAGGGGTGATTAATTGGGTTTTATCA
CTGCAAGCTCATCCGCAAGACGAAGCTGACTTGAGCAATGGTATGGTTCAGATAATGTAGAGAAGTGACTTTGATTAGTC
AAGCAGTCCTTAAGTTGAAAACATTAGAAATTTATTGGGACTTCTGGTTTTGTGCAGGACAATTTTATGGGTTCCATGGT
TCTAGAAGTTCTCAGTTTCAACCAAATGACTATGGGGTACAAGAATGTGGTTATTATTAACTGTTAATTGTTGTTGAGGA
CAAAAAAACCGATCTAGAAAACTTATTCCTCTGGACTTACTCGTCTTATGGTCTGTACACAGAATGCAATCCCAAATTGC
AGTCATTTGGCAAGTACTTACTGCGCACTATCCATATTGAAGACTCTTGGCTATGATTTTTCACTACTGGATTCCATGTC
AATCATCAAATCAATGAAAAATCTTCAGCAACATGATGGGAGGTACTTTGTATGGCCTTTCTATTGTTTTCAATTCTTTG
ATCAGTGCTACATTCTGAATCTAACCTAACCTCCTTATTTTGTCTCTAACAAAGTTCTTTGTTCTTTGTTACTTCATTaA
AACAAAAAAGTTCTTTGTTAAACTTCAAATACCCTTGGGTCTATACGCCATTGTTTTTGCTTACTCTTGTAGCACATATG
GTAGAAGGTAGAATGGTAAATGCACTCTATACCCAGGCACCAACCCCATTGGTTCTCAATTTGGAGATATCATTTTCTTA
TCTTAAAATCAGTAACTAGTAAACTTTTGTCCTGCAAAGCATGTTGGTAAATAAAATGAATGAGACAAATAGGGATAATA
CTATCCGGAACTCCTACCTCAGGTAAGTGGTATACCCCTTTCTGTCCTTTACAGACCACCACTTCTGTTATTAGCATTCA
CAAAGTGGAGCAGCACATTTCAGCTGGTGGGCGTTGTCTATGCAACCTCATATTGATTTAGCTAGAAGTCTAGAATTACA
GAAATCAGACAGAACCATCTACTGGTCTACTGCAACTAATGCTTAAACCCTTTTTCATTTGCATGCAATATACCATTGTA
GTTCACCAGGCAAAGCTTCATTTCTTTTGTATGCTCCAAGTGAATTCTAAAACTGAAGCCCCCCATAAGCAGGATCTCAG
CTTGTAAGGATCATGTGGTGAGCACTGTTCTGTTTGCTAGAACCATTACATGTTCGATGAGTTACAATAAGTTTATAACT
GTTCATGAATGATTGTCAAACATTAAATGGATTAATTTTTTCAAGAACACTAAAATGTTATCAAATAGGAGGATGGGCTA
AAAGGTGAGTGAATGAAATAGAGGGACCAAGTGTTACTCAAGTATGTTTGGGCTTTATTAGTAATATTGCTGGCAAGATT
AACCTGTCCAACCTATTTCCTCATTCTCTTCCAGTTGCTTTTTGATAGAGAATCTAGATTTGAGAGTTCTACCCTTTATT
CCTGTCTCCTGAAGCTAAGAGTTTGGAGGTGTGGCATCATCAGGCTCCTTCACCCTTCCTGCTCAAGGCCACATCAACTG
ACCATACTGGATGACTAAATTGTATCTTTCTTTCTTTGTGTCCTGCAAGATCTATGAAGCAGAGTTAACATTTTCTTAGC
TCACGACATTAACATTTTTTCAAATTGTTGTATTTACTAGAATTTCCTGAATCAGGCCCTTATCTATTATATAGGAGTAT
GATCTTCTTTGCTTAGTTTCTATGCAAGCATGATAAAATCCAATAGATTAGACCTACTGGAATGGGCTTGATATAATTGG
TCAACTGATTAGACATCCTTGAGAAACAACTGTGCAATGGCGAAAAAGGATTGCTTATATCTCTTATTCAGCATGTCTGG
TCTCAGATTTTGTTGTTTTGTTATTTCTGAAGGTCATTAATTTTTTTCATGCGTACTAAATACTAATTCAACTATCCTGG
AGCATGTGCCCCGAAAAGAAACAAGAATAAAAAGGAAAAGAAGGGAACCAAAGaAAAAGGACACAGGATTAATAATTTAA
AAATAAAAAGGAAAGTGCTGAAAGTACTTAAGCCATGGTAATTGTGCATCTCTTTATGTATGGAGGCATTAAACAATTGC
CGTTGGAAAGCTAGGACGTACAGATTGTTATATGCATCATTGATTCTGCCAATACGTCTTGAGAGCTATACCATTAGATG
CATCTTTTACATACAAATATTGATAAAGCTCCTGTACACATGTCCCAACTGTGAAATTAGTATGTCATATTTCTTTCACT
CCCATTTCCTTATCCACAACAAATTGAAAAACTTTGACATGCAAAAGAGTGTGCCACAATATTGACCTCAGAAGATATGG
GTGTTTATTCCTATTTAGGTTCTTTTTTATTAACTACTGCTTCTTTTTCTTCTACTTCCAGCTTTATGCCCATTCATAGT
GGGGCAGAGACAGACCTCCGCTTTGTATATTGTGCAGGTATGATGATACTCTGCTATTGAGCTTATTGAACTTAAATACT
TTTAGAATGAAAATTGATTTTGCTGACCTGCATACCAGCGGCAATCTCTTCCATCTTGGAAAACTGGAGTGGCATTGACA
AAGAGAAAGCCAAAGAGTACATAATAAACTGTCAGGTATCTGAACATCTTATTTCGCTAAATTTCTTGTTCTGTATCTTT
GATATAGTTAGCGCTCGGGTGATGTGAACTTAAATAAATAATTGATATCTCATATTTGGCATATAGAAATTCATTCCTAT
TACCAACATTACTGTGTTTAGTTTATTGGCTGTAAACAAACCCAGTTAAGTATTTATTTTTATATAGTTGAGGTGTGCAA
TCTGTCATAGACACGACTGTTATTAGGGAATTTTCTTACTTCCACAGAGAGCGTTTGAGCATTCACATCCTTATTTTGAA
ATTTAGATTTTGTTCAATATTTGTGCATTCTCAATTGCAATTTAAGTCTGCCACCTGAAAAACCTCTTGAAACTCTTCAG
GATTAAAGGTCTTAGAAATGGTTAAGTATTATAAATGACGCCCTTATGATAAATAAGTCTCTCATTCCTTAGATTATTGA
TGAGGAGTCAATGTTATAGATTCATCACTTGAGTTTTCATATCACTAGAGTTTGCTTTTGCACTGATTCTTGGTAATGCT
TCTCATGTCAAATATTGTTGTTTGGTTCATGCAGTCATACGATGGTGGCTTTGGTTTAACTCCTAGTTCAGAATCACATG
GTGAGTGAATACTCCCATTGATGCATCTTGTTAGATCCCTAGTTTTTACCATTCATGCAAGTGATGTCCTACTCTTTTGA
TGTCTCATATTAGAATCTTTTAATTTGGTGAATTTAAggTTggggGGGGGGGggggggGTAATTGGAGAGAAATAAACTA
TTGCAAGTTCATCTAAAATAAAAACTAAAATGGGTGGTAGAATTAAAAGGATATTAGGCAAGCAGTTAAGTGGCTCCTTC
CATTTGCTGGGAAGTATGTGTATCATTCAATAGGATGATATGCGATAAACATCATCCAATCCAGCTTGTCAAAAAGGaAA
AAAAAAAGATAAATAGATAAGCGCATCTTTGAATGTTTCCTTCTATGGGCAGCCTCTCAATCGGATTACATATTTTAAAT
ATCTTGAACTGCTTATCCTTCATCTCTCTTTTATGATCTTTTCCTTTTATCAACTTGGGTCAAAAGTTGAAGTGGTAGAG
TGAAAGATGGTTCATTTTCCTATTTATATAATAGTTCTCATAGAGGGTGATTGTTTAGTATCACAGGTGGTGCCACTTTT
TGTGCGGTTGCATCTCTCAGATTGATGGGATTAATTGAAGATGATATATTATCAAAGAATGTATCCTCTTGTTTCATAAA
CGTGCCCTTGCTTCTAGACTGGTGCCTACAGGTAAAATTTCATCGAATACTGTATGAAGTTCTTATATTGCTCTGCTACA
TATGCTTTTCAGTATTCCTCCAAAGATTAAACGTATATGATTTAAAGATATCAGATTACAAACAGTAAAGAAAGTGTAAT
GTAGCACAAAGTAAGGAAGTAGGAAAAAAGAACTCCGGCAGTGATGACTATTTGTCAAATTCGATCCTTTGACGGAGAAA
TTGTCCATACCATCTTTCTGTCTTGCATTTGGTGTAACTCAATGTTGCTTCTTGTAGAGACAGGCAGCCACTGATGGTGG
ATTCCAAGGTAGACTAAACAAGGCTACTGACACCTGTTATGCTTTCTGGTGAGTTTGAATTGCTTTATCTTCAATAGATA
TTATTTTTATTTCTTCTGGCCTGACAAGTTGATATCCTTGATTAGGGTGGGAGGAGTTCTAAAGATCTTAGGGGCTCACA
AGTTCATCGACCATGAAGGCTTACGTAAATTTCTTTTCACCTGTCAATCCCAGGTGCTACGGCTTCTCCTCTTTCTTTTA
TCTCATCTATGATTGCTTGAACATTAGCACCGACTTTTTTCAGCTTGCTAAAATTCAAACCtTTTTTTTGTTGTTGTTCT
ACAGTATGGTGGTTTTGGCAAGACTCCGGAGCAGCTGCCAGATCTTTATCATGCCTATTATGGATTTTGTGCATTTAGTC
TGTTAGAGGAACCCGACCTCAATTCAATCTGCACTGAACTGGGTACAACAATTGGACCTGTGCAGCTGCTATGAATCTCG
CCTTGCGCTCACGATCACAATGATTTTCAAGGCCCAGGTACAATTAAGTTGCTTCGAGATAGAAGTATTGATACTTTTTA
TCTATTTCTTTTAGTCTTTTCTGTGTATTATTAAGCTATAGCATATTTGATTCAAGATGTTTTTTGGCATTGATGATACA
GCTTTATTTTCACCTTGTTTTGTTCATTACCTTTGAAAGTGATCACCTAATTATCGTAGCATTTTTAACATTCTGCTCCG
AGATGTTAATGATAGTGGCTTTGTCACAAGTAGTCGCCTATCTAATAATTGATTTGTCTAGTGGTAAGAGCGTACCGCGT
GATATGTGGGTTAAGTGCATGTCACGGATTCGGATCCTGCCAACAAAAGCTTAGTATTTAAGTGGAGGATAGTAAGTGGA
CTCATTATCCACCAAGTTTTCAACCTTGCACAATTGGCCTTGGGGATCTCTTGGTTATCCAAAAAAAAAAACTTGAATTT
GATCATGTATCACAGAACGCACTTTGTGGGATTATACAAGGTATGTTGTTGTATCATGGGTTGTGGTGTAAATGGGTCCC
GTGACCCCCTCCAGACCATGTGGGGCGGTGGTGACAAGTTTCGAACAGACGACCTCATGGGTGCAAAGTGGGGCTCACAA
TCATCAATCCGCAATCAAGTAAGGTCATTTAACTCATATGTAGGTTAATACATTAGTTCTATGAGTGATAAAATTTTCGG
TCCTCGTTTGATAGAGTCCTCTCGTCTTCAAATCTTGGGTCCACGTTTGCATGTAAAGCCCATTTAAAGGAGAAAACACT
TTTTATCGTAATATTTTCATTTTCAAGATAGGAATTTTAAGACTTCTGATCAAGGATGAGGGATGATAATGTTCATTCCA
CCGTAACCTTACTTATTTCCTTGCCCCtTTTTTTTCAAGATGTCTATTTCATTTTTATTTGACACTATATAGTAATATTT
TCATTTGTACTATATAATATAATAATATATTTTTAAAAAGGTTGTTAAAGGCAAATGGACCAAATGATTCTTTAAGGTGA
ATTTTACCTTTCGGCCTGCGACACGAGATATAATCACGGGCAAGTGTACATGTTTGTTCTTTACAGAAAATGCCAATTTT
TCACCACTCTCCACAATTTATTATTTTCATCTCTCCTACTTTTGTCATTATGTTTTAGTTGGTACTTTATCTTTGGTCCA
ACTTTATATAATCACTAAAAATAAAAGGTACTTAAAGAAACAACAATTTGTTAATTCCAAATTTTGATACACATAGAGAT
GTGATTGAAAAGAGTCGAATTGATCACGCTTGATGATTGAAAAAAGAATAACAAAATTAGTATTTGATCGaAAAAAAAGT
AAGGTTATAGACATCATAATCATCTATCTAAATCATTTCGTGTCAATGGGGCTTCAAACATTCAAAATATGTTGGGATTA
TTGAAAATGACATAGCATTCCTGGTGATAGTTATCACCTTTTATCATTAAATAGGGATGTTGAATTTGAGTTCAAAGAAT
GGAGATTATTTTGATAAAGAATGTTTTATCTGAGTTTGAACTCTAAAAATAGACTCTTTTCATGTGAATTTATTTGATGC
AAATTCTTCATTAGAGACTCTTTCTATCTCATAGTGAATTTATTCGATGTAAATTTAAATTAGTCGGATTAATAGATTTC
AGATGTTCATTGGTGAGTATTTAAAGGGGAAAAGGGTATTTATTTTAATTTTAAACTTTATTTACTAGAGGGGAAAATTT
AAAAAGTGAAAAAGGAAGGCTTTTCTTTATCTCTTTGTCTGAGTTAGaAAAAAAATGAAAATGCATAAACCCaAAAAAAT
CAAGAAAGTGCTTTTGTGGTGGGTCAATCAATTTTCAAATGAAAATTATACATGTGTTAAAGAAAAGAAATTAGTGAAAG
ATCATTATGATTTAAGAGCATGCATAAAAAGATGGGGAAGTTTATGACTTGTAAATGAGATATTACACAAAGCAATATGG
AAAGTAAAAAAACTTCAACCACAACCACAATATACCCATTATAATTCTACAAGTGGATCTGAATAGGATAAAATAGACTC
TCGGCTCAAGAATAAGCAATTGGAACTAACAGTGTGGGTTTCATATTATGGTAACAACTCAACTCGGGGAAGGATCCGAT
CACATTGGATTTCATATACACAACTTTATCTTGCATTTCTATCCTAGTTTGTTTTCGCAACTTGAATTCGTGATAATTTG
ATTACATGAAAACTATTATATCTTATTTATTTATTTTCTTAGGTAGTGTTGTCATTATCTCCTTGAATGATTACAGGTGT
ATTTTGACAGAAATTGAATAGAAACAAACCAACCTCCTCCCCCACCCCCCACCCTCCACCAAATAACTACTTGCATAGTG
GAATCTGGACATTATTTGCAGTGTGGCAGACTGCAAAGAATGTTGTTCCCCCTTTGAAAATTTCAGAAAACATTGCATTG
TGACTTGGCTTTTATCATTAACTTTACCTTCAACTTCATTCAAGTATGATAACAGAACTTAACTCATTATAATGTTAAAG
TATAAAATaAAAAATaAAAAATGGTCAACTTTTAAGTATCACTCGTTATGCTAACACTTTGTTATTCTCTAAAAATGATC
GAAAGGTCAACTTTTGGGTATCAGATTATGACTTATCACTTGTTATGCTAACACTTTGTTACTCTCTAAAAATGACTAAA
AGGTCAATTTTCGAGTATCTGGTTATGATAGATCATTCGTTATGCTAACATTTTGCTACACTCTAAAAATGATCGAAAGG
TCAACTTTCGAATATCAGGTAATGATTCATCATTCGTTATTCTAATACTTTGTTACGCTCTAAAAATGTATCAGGTAATG
ATCGTTATACTAACACTTTGTTACACTCTAAAACAGATTGAAAGGTCAACTTTCGAGTATCAGGTTATGATTCATCATTA
GTTATGCTAACGCTTCGTTACTCTTTAAAAATGACTAAAAGGTCAACTTTCAAGTATGGTTATGATTCACCAATCGTTTT
GCTAACACTTTGTAACTCTCTAAATATCATGTCATGCAAAATAAAATTAAGAAATTCCACTAATATTGCACTATGACTAG
GCTTTAAGTCATTAACTTCACCTCCAAAATCACCAAGATGATGCAAGCAAAATAAAGCTCTAAAACTCATACACTAATAA
AACAAAGAAAATGAGTCATTCTTTTTAGTACAATCAAGGGTTGGTGGGGGTTgGGGGGTTGGGAGGGGGGGGGGAGTGAA
ACAAAATTTACTCTTGTTGGTTCACCTGTTGGATTGGAGGTGAAGAAGCTAAAGGTAGTACTTGTGAAGAGCTTGATGAG
TGTTGTACATGATGCTGATCATGTTGTACCTCTCTGTTCTTAGGGAAAATGAGTGTAATGAATGGACCACTATTCTCCTC
ATTATCTTTACACATCTTTGAACTTGATGAAACTTCAAGATTTTGATCAAATCTTCTACAAAACTTGTCTTCTGCATCCC
TCAAGAATTGAAATGTTGGTGGAGGTGAAGAATTAGACCTTATAAACTTGTTAAACTCAGCATCACTTGCTGATTCAAGA
AAAGGGTTGAAATTGAAACCATTTTTTGACATAACAATAGGACTTAAAGGTGGAGTAAAACAAGAAGGTGAAGCAAGTGG
TGTTAAAAAAGGAGTTTCAACATTTAGACACAAATCACTCAAACTTCTAGTTCTTGATCCTTTTCTACTCTTGGATTTAC
CATCTTCAGACTCCAAATCCTCTTTAGTTTCCTCTTTGATAGTAAACAAAAATCTTGGTGGTCCACAAAGCCCCATAAAC
TCATTATCCATCGTATCATCTCCAAAGGGTTTGAACCAAAAATCACTACTTGAATCCATATTTGACCCAAGTTGAAGTTG
TGTTGGTTCATGGACTAATTGTGTATCAGATGAACAAATTTCTTGGGATTTTAAAGCATTGGTGGGAGTCAAAGAAGTTG
TTGAAGGCTTCCCACAAAACATATAACAAAACTCTCTTGCTTTGCTACTATTGCTATAACCATCTTCAAGATTTGTTTTA
AGAATCCTATTTTTCCACCATAACAAGTAGTAGAGCTCAGCAATAAGAGCTAACAAAAGACAACCAAATACCACACTTAA
AGCAAGTCCCACTGAGCTTAAAGATTTCATCTTTACATCTATTTGAACCAAAATCAAGAAACTTAAAAGATACAAAATAA
AAATCCAATCTTTCACCTCAAAGATTTCATCTTTTTACATCTATTTGAACCAAAATCAAGAAACTTAAAAAGACACAAAA
TAAAAATCCAATCTTTACATCTATTTGAACAAAAAATCAAGAAACTAAAATGACACACAATAAAAATCCAATCTTTCACC
TCAAAGATTTCATTTTTACATCTATTTGAACCAAAATCAAGAAACTAAAGACACAAAATAAAAATCCAATCTTTCACCTC
AAGATCTTTGCTTTGAATCAAGAACTGGTTTAGAGAGAAAAAACAGATGGAGACAACTAGTTTTCTTTAGTGAAACTATA
GTGAAAGCAAGAAAACAAATTCAAACCAACAATTAAAGAAAATGACTAAAAAGTAAGAAAAGATTTTGCCTTTTTGCTGA
TCATCAACTTATTGAATGATGATATACATGTTATAGAGAAAAACAACAAAGGTTTATTACTAAAACACCCATGGAATCTA
AGTAAGCAGATGTGGACACTCATTAACTTATTTTTCTAATTAGAGAACTAATAAAGGTGATTTAGGGTGTTTATTTAATT
AGTTTTTATATTAAGGTAAATCTTAACTAAAGAATCGACTAGAGGGGTTACTCAAATGGTAAGCACTCTCCATTTGAGTG
ATCTTTGGACTAGTTTGCGTGCATCTAAATTGTTCTACAAAATATATATACTACCTCATATATCTGAACAACATCAAATA
ACTCTTTATCGCCAAAAATTAGATAAATTAAAAAGATTACCTAATATTTCTTTATCTCTATTATAATTTTGAACTCCAAT
CTCCCATAACTATCACTTACTTCATTAATCATTATCTCACCTTCATTTAATTCAAATGAGTAATAGAGTGAGGATTGGAG
AGAGGGTAGGAAAAAAGGTAGGTAAAAACCATTGTCTAGTTTCTCtTTTTTTTGGTACAATTTGAGAAAATTTTGTTTAA
TTTATACTTTATAATAGTAATAAAGGTCACATCTCTCTAGAGATGTTCACATGAGCTCACTTAGAAAAGTGTCCTATCTT
TCATCAATAGTCTCTCTTTCTTCCCCTTTCCTTTTGCCATTTTGTTTACCCCTCCTTTTCCTTATCCTTCTTTCTTTGTT
TTCTTTTGTTTTTCGCTCGATATTTGTTTTGAAATTCAATTAATTTAAATTTATATTGAAATTTTTTGCTTTAAAGGTAA
AACGATTGCCGTTAAAGATGATTTCATTCTCAACTCAAAATCGAAACTTTTAATAAGAATGGAGGAATACTTATACTCAC
GCCACACTTTTAGTTGGGAGTAGCTATTCTAGTTCATTTACCTCGTGTTTGAAAAAAATGATGAGGTTAAGTTATAGGTA
AGAATGCTAGGGTTTTTGACAAATGTTCAACTTGTATAGCAAATATAACATATACTATACTTGAAAATTTAAAAATGGGG
TAGAGAAGGATGATAATAGTAAAGTGGGGAACAATGTTTTCTTTATTGGGTTCTATCTAAAAGGGAATTTACAAGAATAT
ACATATCTTGTATATGTGATGAGGATAGTTTTATCATTaAAAAAAAAAATTAACGAAGAACAAAATTTGTCATCAACCTA
TAATACTGTTGCAAGTTAATTAGCTATGAAATGTTATCCATCTCTAACTTTAATTAACTCAAACGTAGCTCCCTTCTTCT
TCTTTTCATGGGACATGCCTTGAAAATATACCGTTATTAATTATATACTTTCATTGAAATAACTCAATATCACGAATTAT
CTGTTTCTTTCAAAGAATAATTCACCTAAATAGTTGCTCGATCGATCACCTAATTGCTTAGACTaAAAAAAAATAACAAA
CATATAATATAGGTATGATATATATTTAGTCAAGAATCTATGTATATCGATTAGGAAAAATAAACGGTCAATTATTTGGG
TAAAAACCCTATTTCTAAATCTACTAGACCTAACATAAGCTACTTTTGGTAGGGGTCTTTTACTTAAGTGTTGCACCATT
TATAACACTCATTAAAATGGGACATATAATCCAGCTGTTTTTCATTCCTATTTATACCTTATTTTGTTCGATATTTATAT
TCAGACTCGATTAAATTTAAATTCATATATTGTAAGGTTCATTTTTCAAGATAACGCTTTCAACAACAAAAAAGAATCAT
TTCTGAAAAATTCGAATTCAAGACTTTTAATCTAAAATATAGAGATCTCAATCATCTTACCACGACTCATTTCACGTGCA
CTAACCTTTCAACTTTCAACCTCCACAGTACGTTTTAATTTATACTTTAATTGGCCTTTGTTTTAGTTTCAATTTGGTTA
GCCTAAAATGTTCATACTTTTTATTATGACATAGATTAATTAATATCATGTTTATGCCGATGTAATAATTCAAGAAAAGT
TTTCGATCGCCATCTTGTTGTCTATTTATTCTTAGAACCTATTGATTTGATTTTATATAAGCGGGATCAAGCCTGTTGTC
CTTAGAATCAAAATCAATGTATAAACTTTTAACTAGAAAAAATCCATTAAGATACCTATTCGGAAGTTTTCGCAACTCAA
TCCTAATAGATGAAATCATCAAAAAATTGACATTTAAAAAAAAGTCTCTAACTCACTTGACGAGTAAAATTCACAAACAA
TCACTTTATAGCCATCGTTGTAGAATTTTGAATCACACAAAAGaAAAAATATGCAATTACTTACTATTTAAAAAATATAT
ATAATCGAAAAGTGGCCAGTGACCGCTATTTCCGAGTATAAATAGACTTGGATGGGGCTTTAGTTTGGGCCCTCTTATAT
CATTTTTGTAAGACATCCTCTTAATCAAGGATCATTTACACTTTTGTCCTTATTTATATTGGTTTTTAATTTATACCCCT
CGTTATAAGTTTATGTTTTCGTATTATAGTATCTCATAAGTTATAATCAGACGTGACTTCAGTTTTTAAAGAGCGTATGT
CTCACTAAGCTAGCTTATTTAAAGAGTAAAAATTAAAGATTAATCCATTTGAAAGACAAGACGTGCGATTGTTTCGAGAA
GTGTGTAAGTGGAGGAATCCAATGATTTTGACaAAAAAAAAGGATAAGAAGAAGTTTGTGGGGAACAAAGTGGGCCTTTA
ATAAAAGTCTTATCATAATCAGGCCCACATATGTCAATTTCATCAAAATGGGCCTTCAATTTTGTCTTATCATTGATATG
GGCCTCATATGTAATAGGCTTATCACCAGGGCCAGGAATCTTGATGGGCCCAGAGTTTTATGTGTGCATATTTGCACTAA
TAGTGCACAAATAGCCAATTTGAGGATTCTTATTTAAAGCATAATCAAATTCATGAATTTTAGTAAATCTATTCGTTTTA
GAATTAACAATGTTTTGTCAAAATTAAATTTCAGACAAAATAATTGAAGTTTTTGTATAAATTTTACTCAAATATCTGAA
GCTGGTTATAACACCCTTTTTTTTTACGATTTCAAATCTTGATCGAACCCTTCTCAAATCAACACAAAAGGCCCCCAAGT
AGTTAGCTTCACTCAACTAGTTTGACTGGATACAAAAATTATaAAAAACAAAGaAAAAAGAGAGGACCTAGCTCAACTTT
TTTTAAAAAAATTATTATTTCTTTAAATTAAGGAAACTCAAAAGAAGAGAAATGGAATCATTTATGCAACAATATACTAA
AAGAATATAGACACTTTAATTTTGGGTCACATATGGTCCAAGTTTAATATAGTATGGTCCTTTGCATCTTAGTCTATTTC
TAAATATGATGAATTCACTTTCCTTAGGTTAGGTATACCACAAGAAAGAGAATTTCTTTATTTGTAATCAGCGATTTTGA
ATTTGAGTCTTTAAAAATGAGAAAATATTTTTTGGAGCTTCGCCCTTCATAATAGACCATGCAATATGCAAATTCAAATT
ATTGAATCACAATATAATATTAAATACTGAATGAAAAATCGAAAAGaAAAAAAATATACAAGAAAGTGTTGATTACAATA
TTAGAATATGTTTATTAGCGATAAACATAAATTTCATTGAAGGCGTTCAATTTAATACATAAAGTAATTTTTGATGTATA
TATACCATATATTTTTGTATATGTTTCATATAATTTTTCGATGGAGAATATGTTCAATTAATCACTCTTCATTTTATGTG
GCTATATTACTCACGAGTGTATTTATTGCACCaAAACATATAAGTGaAAAAAAAAAAGCTTCATTTTATAACTTTAAAGA
GTGGTGTGTATAAATTAGAGAGTGATCAAAAGTTTTCTTGACACATATTGCTCGTATATTGTTAAAtTTTATAGATAATA
TATTAAATTATTGATCGTCTAACATTTGTTATTACTTATAAAAATTTAAATTATGTTATTAATAGTTTCTTACAAGTTTT
TAAATTTATTTAAAAGGAATTCTTAAATCATAATCTAAAAGGTTTTTAAGTTGCGAGAGAAACAAATAAAATAATCATAT
GCTAAACAAATAAGAGATAAATTAGAGAAATTTCACTGATGAATTAAGATGAACTTGAATATGATATCATGATACAAAAA
TAATATATTAAGTCTAATTCAACTCTGCGAATTATGTGGATCACTTAAAATCATATCAAAAGATTAATTTTATATCTCCA
CTTAACGCGAAACTTCAACAATAAATAGAAACAACAAATTTCAAATTTAATTACGTAGATTAAATATAGTAAAAATTCTC
AATGAAAATATATAAAGTTAAAATCTTGAATCCGTTTTCCTATCGAGGTGGCAACCTCTTGATTATACCATCAAGATGTG
GTAGATGAGATTACTAAATGTCTTGAGTTCAAGTTCAAGATAGGAATTTTTTTTTTAATTGAAAACACTTTCATCATATG
AGCCTTATACTACACAAATTTAAATTAGTCAATTCTAATAAGAAATTACAAATATTGGACCTCGAGTGaAAAAAAAAATA
TGTAGGACCACTCTAATGTTCTACATTATTATGTTTTCAATCTGTTAATAACAATTGaAAAAAAAAAAACTCCTCAAATC
CAATCTCATCCACAAAATTTGCCTTTGCACTGCTCTCCATAATCTCAATCTTCAATCTCCTCTAATTCACTATAAAGTTG
TTGATGGCTTCAGCTTCTCCTTCTCAAGCTAGTCTTCTACTTCAGAAACAGCTCAAAGGTATTGAGTTTTTTTGCCACTC
TTTTTGTTACTCAACTCAAAGGGTGTTTTAGATTTTTGTTGCTTCCTTTAATTTGAATGTAAAGATCCTTGCTTTTTCAT
ATTTTTGTACTCATAATTCATTATATGGACTGTTTGCTTAATTGGGTGTTCTTGATTTTTGTTGTTTACTTTAATTTGTA
TGTAAAAATCCTTGCTTTATCATATTTTTGTACTCATAATTCATTATATTGACTGTTTGCTTAATTGGGTGTTCTTGATT
CTTATTGTTGAGATCCTTGCTTTTTCTTCATTTTGTGCTCATATTCATTTTATGGACTGTTTACTTAATTGGGTGTTCTT
GATTCTTATTGGTTTCTTTAATTTGAATGTAAAGATCCTTGCTTTTTCTTGTGTTTTGTACTTATTCATTCTATGGACTG
TTTGCTTAATTGGGTGTTCTTGATTTTTGTTGTTTCCTTTCATTTGAATGTAAAGATCCTTGTTACTTCAGAAACAACTC
CAATGTATGAtTTTTTTTCTCCTTTATTTTGGTACTTGTTTTTCATTCTATGGACTGTTTGCTTAATTGGGTGTTTGTAA
TTCTTATTGTTTCATTTTCAGATCTCTGTAAAAAACCAGTTGATGGATTTTCAGCTGGTTTGGTTGATGAAAGCAACTTA
TTCGAATGGAGTGTCACCATTATTGGACCCCCAGAAACTTTATAGTGAGTCTTTACTTGTATTAGTTTAAAGATCTTTTT
TTCTTTTGATTTGATGTTAAAGTTCTTTGGTTTTTTCAATTTGTTTGGTTGCTGATGGATTTTTGTCTTTGATTTGATGT
ATGTTTGATTGAATAAGTTTGTGTTTTCTTATACGTTTATGAAAATTTTGGGTCTTGAATTGTTTTCTGATTCAGTGGAT
GCTGTAATTCTAATAAAAACACCATGGTGTAAGGTCTGATAAGTTTTGTGAGTTATAGTAGGGCTTAATGTACAGGAGAA
GTTGTAATTTTGTGCCTAGGGTAAAGCGTTTTTATGTTGCTCGGTTCTGGAGCTTTGAATTATTAAGGAGCTTTGGATTA
GATACAGTTTTTTTAATTAATATCAGATACAGTTTTTATGTGTTAATATTTAGAAACTTATTCAGTATGGTGATGAAATG
AAATGAGCTAAAATGAAGAAGTGGGGATTCATAAAGCCGACCCCGACTTATTTGGGATTGAGGCGTAGTTGTTTTTGTAA
TGTTTAGGACCTTGCGTCCAACTTTTCCCAAGGGTGAACTCTCTATCGATCATTAGAAACTTATTTAGTGTGATGACGAA
ATGAAATGAGCTTAAATGAAGAAGTGGGTATTCATATAGCCAACCCTGACCTGTTTAATTGAGGCATAGTTGTTGTAATG
TTAAGAACCTTGCGTCCAACTTTTCCCGATGGTGAACTCTCTATCAACTGTGTTCCTCTTCACCTGAAAGTTTTCTGTGA
AATAAAAATCAATAAATCTAGGTGCCACTAACTTTGCACATTACCCTGTCTCTGGTTTTTAATCATATTCATCGACTTTT
TCCCCGTCCAAAGATTCCGATAACCTTTTATTACTCTTTCATCTGTGTTTGATGCAACTCTTATTGTTCGCCTCACCCAT
TCTTGCTATTTGCTAAGAAGCATCGTACACAGGTAGGTAGATATAGAATACTTAGGGGCACGAGACTCTCTTCAAGGAAC
TCGGCATAATAACTATCTAATTTCAGGAGAAGGGGTGTCTCCTCAGAAAGGGGGTTGGAGTGACCAGGCCCAACTGTTTA
AACAGAAACTCATGCTCATTCTTGGTTGACTTTGCAGCTTAGCAATCGTTATGCATATTTCCCTTTAGGTAGTTTTTGTT
GTTTAAGTTGATGACTTTAGTTAAGAGTAGATATTTCGTCATTTCCAATGTTTACTTATGCATTAGGTTGGGTTGGaAAA
AAAAATCCTAACTTTGTGTAATTGTTGCAACTGCAGTGAGGGGGGTTTCTTTAATGCTATCATGAGCTTTCCTCAAAATT
ATCCCAACAGTCCGCCTACGGTTAAATTTACCTCAGAGGTTTGGCATCCTAATGGTACGTAAGCTACACATATATTTCGG
AGAATTAGTGAAGTGATTGATCTTCAGTACCATCATCGTCTCATTATTTTTGGCTCTATCGCGAAATTCTGGTTCGATAT
ACAGTTTACTCTGATGGAAAGGTCTGCATCTCAATTCTTCACCCCCCTGGTGATGATCCAAATGGTTACGAGCTTGCTAG
TGAGCGTTGGTCTCCCGTCCATACGGTATGGAAACCTGTTATTATTTCAATTACCAAAGAAAATAATCTTGAGCTATGTT
GCTTTGACTCTCCAAAATATTGTCGCAACTTGCATCCGTATCGGATTCTTTaAAAAAACACTACTTTTGGGAGGATCCGA
CACTCACCTAGCGGTACTTTTGAAGAGTCCGGGCAACATAGATCTTGAGGACCTAGGATCTCTATTTCTGCGATATTATT
TTGTACTATATAGCTGGTCTTCTCTTCTATGAGACTGCATTTAATTTTCAACTATCTCGAAACTTCTGGTACTTCTCCAA
TTCAGAATCTCATGGAATTTTGGATCACCTCGTCTTTAAGTCCATATTTTGAAGTAACAGCATGTTCATTGTCTTCTTTC
TATGTATGTACACGAAATAAATGTTTCCGCCTTCTTTTCCTTTTTATTAGTAAAATAGATGTTCCCACTTCCTTTGGTAA
AAATGGTTATGGTGCTGGATCTCGTAAACTTATCTCGTGGTTCAGCTCACTTTACGGGAGTGAAGATCTATGGTAATATT
AGTGTAGATCTATAGTAGCAATTCCAGAACTGACTGGTGTCCAACAACTAGAAAAATATCCACTTAGTAGTACAAGTTGG
ACAACTTTTTTTGAAATTGAAAACAACAATGTATTGGTTTAAACTTGACTTTAACTATCTCAACATCTGTGTCAAAATTG
GAATATAGGTCAATAAATTAATCACTAGTTGCATCATAGGAGTGATTCCTCCTATTTTCATATAACGTTTGGTAATATTG
TAACTGGAAGACCACTGCCATACCGACCTGTTTTCTTTCCTCTTATTTGTAAAATATCTTCTGTGAAACCATACGTGATT
CAACCCGTGGATAATTCTAAAGAGACACTTTTTGTCAGGCTTGACTGTATCTGACCAATCCAAACAGTTCATGAATTGTG
CTGTTTGATGCGATTCAGTTAGCACACCTTTTTATTTCTAACTCATCCACAAAGGTTTTATAGTTGTCTAGACAACTTGG
TCTATTTCTTTTAACAAACTAGACATAAGAATCAGATTAATTCTCTAATATAATTTGTTGTTTTCACTTTTTTCTTGGCT
CAGAACTCTTTTTTAACTATTATTCGGACCTAAAGGCCACATCTCTTTGTTTCATTCGTCACTTTGCCACATAACTCGCA
TGTGAACTACACATGCTTTATGTTTTTATTTCTTTACTTAAAATTTATTTTGTGTTACATCGGGGAGTGGGGGTGGATGG
GAAGGAGATTCTACACACACCTCAACTGTGGAAGGCGGGGAAGTTCACCGAGTGAGCTAACCTTCAACCCCTTATGTTTT
TGAATGGATGTTGCCGAAGGGCTAATAGGCACATTTTGAACATACATTAGGTGTCTAATAGGAAACAATCTCATTTGAGG
TGTCTAAATGAATATACGGGGAAACTTTAGGCGACTTCCATGTATTTGGCCTTTTCCTGTTGTGGTGGGCATTTAGAATC
TTGTTTCTTTCAGAAATTCCTTCTTTGATGCTGGATACCTTTAACATCTCTCTATATGGGCATATGATGATCCCCTCTTT
TAAATGGTTGTGTCTTCATGTGTCAAATTACATTTGATAGCATCGCATGGACCAAAAAGGAAAGCAATGCAATTCACGAC
CTTTTGACAGCTATTACCTTGTTTGCATCTCTTCCTTACACTTCCATGTTCGATCGTGTTTCTCTTATGATTGTTGCTCT
TGATTGTTCGATGTTCATATGTTGTATGTTATTTTTCCTTCAAACACGCTTCTTCTCTATGATAAAAATTTGACTGGCTA
TATGATATGCAGGTGGAGAGCATAATGTTGAGCATCATATCAATGCTTTCAAGTCCTAATGATGAGTCTCCAGCTAATGT
CGAAGCAGCTGTAAGTAATCCAATTTATGAACTTTTTTCCCCACTTATTCCCTCTGAACTGCGCTGTGTTGCGTCCTCCT
GGTGTGGGTATAACTTCTGAGATTCACCTTACCATATGGGGTCAAAAGGCCAAAATGAGTGATTTTAGTCCTTAGAAAAG
GAAATTTGATTCTTGAACCCCTTTTAACGTCATGTCACATCGAGGTACTGAAGGGAAAAAACAACAAAATTCAATCCAAT
TTACCATTAATTGATTGGTTAACCGTACTCTGAAACCATCTCTTCAGGGATTGTGAAAGATGTTCTACTTGAAATATTCT
TGTTATTGCTTCGACTCATATTCCCCAGAAGTGGATTATGCTCTAATAGCTCCAAATGAACTTACAATGTTTCCCTTTTC
AACTCTAAGGATGGATAGATCTCGTGCCACGAATTTACACGAGAATTTGTCCGATGCCAAATCCTAATTCTGCTGTTATC
ACCTTCTAACGCCTTCTTTTATACGTCTCTTTCTGGCATATTGCAGAAGGAATGGAGAGACAACAGAGATGAATTCAAGA
AAAAGGTTAGTCGTTGTGTAAGACGGTCCCAAGAAATGACGTAAAACTAACTTCTTTCGTCATCAGCTGTCGATTGATAC
AAATGTAGAATTGCTTGTCAAGGTTATACCTCTCTGTATTATTATGCCTTTTCGTTCCGCGAATTCGGTCATTGTTTTGC
ATTTTTTGTTATAACATAAGTTTTGAGGTTCATTATTTCATAGCTCTAAAGATGTTTACTGCTGGTCTCACATTGTCTGT
ATTTTCCTTTGTAGTCTACTAGATGTTAATGTACATCTCAGAAATGAGCTAAATGAATCTTTCTTATACTTCGATTATCA
TATTAATTTGTTGTAGTTATTGTTTCACTTCCGTTTATTCtTTTTTTTGGGACTTTTTTCCGTCGAGCTGAGGGTCTACT
GGAAATAACCTCTCTACTCAGACCTTACCCTTCCTTGACTTCATTTTGTGGGACTATACTTAGGTATGTCGTTGAAAATT
TGGCTCATTGTTAAAGGTTTCGCCAGAATTTAGTGATTTGTTTTCGTGGTGTGTAATAAACACTAGCAGACATTGCCTAT
TTTCGTGATGTGAAATATTTTTCGTGTCAGCTATATAAAGAGGACTTATATTGTTCGGACTCTTCAAAAATAGCATTATA
GTGCAATTTGGGATCATTTGTACTTTTGATGTTCTTTAATTTATGCCCCCTTATAACTAACCATTTTCTTGCGAGATATA
AGTTTATATTTTCGTATCATAATACTCCACAAGTTATGCTTAGGTTGTCAGGCATTATTTCAATTTTTAAAGAACGTATG
TCCCACTAGACATAACTTCGATTGCTAAAAAGCAAAAAATAAACATCAATCAATTTGAAAAGCAAAACGTGCCCCTACCG
ATGTCAATTTCATCAAATGGGCCTTTAATGTTGTCTTCTCATTGATATGGGCCACATAGGTAATGGGCTTGTTACCATTT
TTAAAGGCTCACAGCTTTATGTGTGTATATTTGCACTATATGTCATTTTCCAGGGGAAAGTGCATAAATAGCCATTTTGA
GGATTCTTATTTAAAGCATAACCAAAATTTATGAATTTTTAAAGTCTATAGAATTAACTTCAAAGATATAGGTAAATCAA
ATTTTAGACAAAATAATCGAAGTTTTTGTATAAATTTTACTTAAATATCTGAAGTTGGTCACAACGATCCTCATTTATGC
AACAATATACTAAAAGAATATACACTTTAATTTTGGGTCACATATAATAGAGAGTAATATGGCTCTTTGCATCTTAGTAT
ATTTTTTAATATGATTCACCTTACTTTTTTTAGGTATACAAAAAACGAATAACATCGGTTGTGATGAGATGATCGAAATT
TCTTTTTTTTAATCAAAGGTTTTGAATTTGAGCTTCTAAAAATGAAAATaAAAAAAAAACTTTTGGGAGCTTCATCGTCA
ATAATGGGTTATGTAGTACACAAATTCAAATTTAATTGAACCACAATATGATATCGGACATCGAATGAAAAATCAGAAAG
AAAAAAAGGTATACAAGAAAGAACTTATTGCAATATCGGAATATATTTGTTAGTGACAAAACCATAAATTTTATTAGAGA
TGGTCCATTTAGTATATCGTAAATTAATTTTTGACGTATATATAGTTATATACCATACATTTTCTTATATGTTTCATATA
ATTTTTCGATAGATGATGTGTTTAACTAGCCATGATATGTTACTGACAAATGAATTATTGCACCAGAATATAAAAGTTAA
ATTTTAAAATATCTTCATTTTATAATTTTTAAAGAGTGGAATAAAGACAATGTTCTAACATAAAGGTGCATATTTATATG
ACACATGAAGATAGCAAGAATTTGGTTCTTTGGACCATCCTATTTTACGGCTATTGTACGTGACGATGAATTCAAAATTT
ACTTTTAAGATTTTACTGTTGAACTCGTTATATTTGTAATTATCGTGAGTTTATGACTTATCATGCTCTTTTTAACTTTT
AGTAAAATCTCACATGTATATATATCTATATATGATCTATATCAAATATCGAATTAAGTTGAACCATTAACTATATGCTC
CATCCGCCTCTAGTCATGCACGTTTCAATACCGGCAATGTTAAAATAAAAATATGAATTTTAATAAATATCTTTATTAAG
AAAACCATCTAAAAGATTTTAAACATTTTGATTGGAGTTTTTCTCTATTTTTTAATAAATAATGCGTTTGAATTGAAATT
TGAAACTAATTGAAATGATGTAAAGGGGTTTTTATTATTTATTTTGtTTTTTGTTTTTTAGCTTTTGAACTATCGAGACT
TATCTTAGTATAGTAACTTAAACACATTAAAAAATGTTGATTATGGTGGTCCTAAATACCAATTAAAGATATATACATTA
TCTCTAATCCTTTTTAACGTGACGTGTACATCAATTTTCATATTTTGATTAATCTATTGAATAATTGTTATAAATATCTT
TAGCATTATCACTTAAAAATATAGAAGACGATTCAAAAAGCTAAGACTCACTAAGATGAAGATATGCCATAAAATAGTTA
AGAGGCAGCTTGTTTCAAGTTCACTCGACTACGATGAATTAAAATGTTTTTATTGGTGCTAATTTGAATTTCGGGAGATG
GAATAACATTTAAAATTTAAATTCAATTATAATTTCAGAGTTTATAATTGTGAACCTTGAGTACGATAAAATATTTGGTA
AGGAGCACTTATGTATTGAGGAATTTCATATTTAACTTGAGAATGATTAAAAATTAAGATAGACTTGACTATGATAGTAT
GATATCAAAATAAATATCATGTCTAACCAAAACTATGAGAATCACTCGAAATTATAATAAAGAATTAATTTTCTATATTT
ACATCGAACCCGACGCATAACTTTTCAACAATAAACACAAATAATAAATTCCAAAGGTAGTTAAGTAGATTAAATATAAT
AATAAATCTCAATCAAAATATATAAAGTTAAAATCTTGAATCTGTCTCTTTGCACATATAGCAATCTCTTGATCATACAA
CCAAAATATTTAATGCAACGAATGAGATTACTTCTTAATCTGAAGTCTCAATTTCAAGCTTTGATATAATAAAATATTTA
ATAGGTAACACTTCTATATTAAGGAATTTCATATTCAACTCAAGAATAATTAAGAATTAAGATAGACTAAACTATGATAT
TATGAATGCAAAAACAAATATCAAGTCTAACCAAAACTAGGAATATCACTCAACAATAAATTTCAAATTCAATTAAGTAG
ATTAAATAAATAGATGAAGTTAAAATTTTAAATTCGTCTCTACACAAATAACAATCTCTTGATCATACTATCAAAAGATT
TAGTGCAACAAATAAAATTATATTTTAATCAGAAGTCTTAATTTCGAATATTCTATAACATATTTGATAGAAGCACTTTT
GTAGTGAGGGATTTCATATTTAACTCAAAGAATTAAAGATATTTAAGCCTCAATTGCAGCCTTTCTTTGTTTGGTCTAAA
AGAGTACTTATTTGACTTCTAAATTGAAACCTCTGCAGGGATTTGAATAGTTTGTATAAATCTACTGGTTCTTTTTTTTG
ATTTCTTTGCCAAGAATCTCTCTGAAGTATAATGGCTTCAGCTTCTCAAGCTAGTCTCCTACTTCAGAAACAACTCAAAG
GTATGTTTTTTCTTTCTTACTCATAGTATTTTGTTGTTGTTCTTTTATTTGAATGTAAAGATCCTTGCTTTTTCATTTTT
TGTTTGTTGATATTCATTCTATGAACTGTTTGCTTCATTAGGTGTTCTTGATTTGTGTTGTTTCCTTTAATTTGAATGTA
AAGATCCTTGCTTTTTTACTTTTTCTTGTATGCATATTCAAACTATGGACTGTTTGTTTATTTGGGTGTTCTTGATTTTT
GTTGTTTCCTTCAATTTGAATGTAAAGATCCATGCtTTTTTGCTTTTTGTGTACTCATATCGCTTTTTCACTTTTTGTGT
ATGCATATTCAATCTATGGACTGTTTGCTTAATTGGGTGTTCTTGATTTTGTTGtTTTCTTTCATTTGAATGTAAAGATC
TCCTTGCTTTATTACTTCTCCTTGTATTCATATGCACTTGTTTCCTTCAATTTGAATGTAAAGATCCTTGCtTTTCACtT
TTTCTGTACTCATAGGGAACGATCCATACTAGATCTGATCAACTGCCCGTCCTTCCTCCTCTACGTTCTTGATAGACCAT
CTTTACATTCTATGATCTGTTTGCTTAATTGGGTGTTCTCGATATTTGTTGTTTCCTTTAATTTGAATGTAAAGATCCTT
ACtTTTTTGtTTTTTTGGTACTCACACTTCATTCTTTGGTCTGTTTGCTTAATTTGAAAGTGAAGATCATTGCTTTTTTT
AGGAAGTCATATTCAGTTTATGGACTGTTTGCTTAATTGGGTGTTCTTTATTATTATCGTTTCCTTAAATTTGAGTGTAA
AGATCCTTGCTTTTTCTAGTCATATTCATTCTGTGGACTCTTTGCTTAATTGGGTGTTGTTAAAGTTTGTTGTTTTCTTT
AATTTGAATGTAAAGATCCTTGTTTTTTCCACTTTCAGATCTATGTAAAAAACCAGTTGATGGATTTTCAGCTGGTTTGG
TTGATGAAATCAACTTATTCGAATGGAGTGTCACCATTATTGGACCGCCGGAAACTTTATAGTGAGTCTTCACTTGATTA
GCTTAAAGATTTTTTTTCTCTTTTGATTTGATCTCTATTGAATAAGTTTGTGTTTTCTTACATGTTTATGAAAATTTGGC
GCTTGTGATCTGTGCAGTAGGCTATAGTGTTTTTATGTTGCTCGGTTCTGGAGCTTTTGAATTACTAATGAGCTTCTTAT
TAGATACATTTTTTATCTGGTAATATTTAGAAACTTATTTAGTATGATGATGAAATGAAATGAGCTTAAATGAAGAAGTG
TGGATTCATAAGCCAACCTTGACTTGTTTGGGATTGAGGCGTAGTTTTTTCGTCGTTGTTGTTGTAATGTATAGAACCTT
GCACCCAACTTTTCCCAGGGTGAACTCTCTATCGACTGTGTTTCTCTTTTTCTGGAAGTTTTGTGTGAAATAAAAATCAA
TAAATCTGCACTCTCCGTAGTCTCAAACTAATCTATGAAGTTCCTTGTGGGACTAGGTGCCACTAACTTTGCACAGTACC
GTCTCTGATTTTTAATCATATACTTCAACTTTTTCCCGCCCAAAGTTTCCGATCACCTTTTATTACTATTTCATCTGTGT
TTGATGTAACTCTTATGGTTCGCCTCACCCATTATTGCTATTTACTAAGAAACTGAAAGAAGCATCCTTACACAGGTGAG
TAGATATAGAATACCTAGGGGCACGAGACTCCTTGACTCTGTCCAAGGAACTCGGCAGAATAGCCTCCTAACTTCAAGAG
AAGGGATGCCTCCTCAGAAAGGGGGTCGGAGTGACCAGGCCCGACTGTTTATTACTGAATCTCATGCTCATTCTTGGTTG
ACTTAGTTAGCAGTTTGGCAATTGAAATGCATATTTCCTTTTAGGTAGCTTTTGTTGTATAAGCTGACGACTCTAGTTAA
GAGTAGATATTTCGTCATTTCCAATGTTTACTTATGCTATAGGTTGGGTCGGGAAAAAATTCCTAACCACGTGTAAATGT
TGCAAGTGCAGTGATGGGGGTTTCTTTAATGCTATCATGAGCTTTCCTCAAAATTATCCCAACAGTCCACCAACTGTTAA
ATTTACCTCGGAGATTTGGCATCCTAATGGTACGTAAGCTACATGTATATTTCGGAGAATCAGTGAAGTTATTGATCTTC
TGTACCATCGTCTCATTAATTTTGGCTCTATCGTGAAATTCTGGTTTTATATACAGTTTACTCTGATGGAAAGGTTTGCA
TCTCAATCCTTCACCCCCCTGGTGATGATCCAAATGGCTATGAGCTTGCTAGTGAGCGGTGGTCTCCCGTCCATACGGTA
TGGAAATCTGTTATTGTCTTCTTTCCTATGAGTATTCATGAAATGGATGTTCCCGTTTTCTTTTCCTTTTTATTGGTAAA
TTAAATGTTCCCACTTCCTTTGGTAAAATGGTTATGGTGTTGGTTTTCGTAAACTTATCTCATGGTTCAGCTCACTTTAC
GAGAATGAAGATCTACCGTAATATTATTAGATCTATAGTAGTAATTCTAAAAGTGACTGGTGTCCTACAACTAGAAAAAT
ATCCAATTACTAGCTACGTTACTCCGACTCTTCAAAAACCGTCAATAGGTGCATGTTGGATCCTCCAAAAGTATTTCATT
TTTAAGGATCCAATACAGGTGAGACAACATTTTTGAAGAGTCCGAACAACATAGATTACTAGTACAAGTTGGACAACTTT
TTGAAAGTATAAACAACAATAAATTGGTTTTAACTCGACTTTAACTATATCAATATCTTCGTCAAAATTGGAACTCTAGG
TCAGTAAATTAATTGATGAAGCTTTCTTATGACACCTAGTTGCAATCAATGCTCTTTCAGTAAATTTTAACTGGATTATT
AAAGAGTCAAGAGTAACATGTTTCATGTTTGCGTAACGCACAGCTATTGCAGTCATGGTTAATAGTAAGACACAACATAT
GCAGGTGAAAACTGCATTTCCAAGTTCAATAGAGTCACGTCGACATTAAACAATCTTCTTATGATGGATATTTTCTTAAT
TTTGACCTAAGGTACTAGTCTTTAGTGAAGGTAGAATCTAATTATGACAAATTTGCAAAGAGCCATGAAGTTCAGTACAC
ACTTGCACACACCTGCTCTCTCTCTCGTATAAGTCAGTCAACAACCAAAGACAGTCGGGATCCTCACCAATCACCACTAC
TTCTTAAATCGGAATCCATGCGAATTTTGCATGTCTCTTACCCTCGACATCATTAAAGATACCTCTGTTCTAGTTACATC
GTAGTAATGATTCCTTTTATTTTACACCTAGCTGTGTTTCTTTCCTCTTATTTCTGAAATGACTTGTGCGAGACATTCGT
GATTCAGCCAGAGCAAAATTGAAAAAGACACTTTTGGCAGGTTTGACTGCTTATGACTGATCCAAACAATGCATAAATTA
TGCTATCTATATGAGCTTGTGGTAATCCCTCGTTTAAATGGTTGTGTTTTTATGTGTCAAATTATAAAAGAGAGTTCCAC
GGGTCAAGTAGGATTAACGAACGGGTGAGCGAGCGCTGTGGTAACGATCCAGGCGTTTTTTGATGAATAAAACTTACCTT
AGGAAAGTGGTTCAGGTAGCTCAGCTGTCTAGAGCAAAGGACTGGAAATCCTCGTGTCAGTGGTTCAAATCGATGTAATT
CATGACCTTTGACAACTATTACCTTTTATGTTTCTCTCCTTTACATTCTGTGTACCAATTCTTGATCAAGAAAATGTCCT
TTTTTGTACTTCTCTATATTTTTCGAGGTTGGGACGGTGTATCCTTTGATATCGATGCTCTTGATTGTTCGGCTGAAGTT
CATTTGTTGTATGCTATTTTTCCTTCAGCACTAGACTTCTCTATTATCAAATTTGACTGGTTGTATGATATGCAGGTGGA
GAGCATAATGTTGAGCATCATATCAATGCTTTCAAGTCCTAATGATGAGTCCCCTGCTAATGTCGAAGCAGCTGTAAGTA
ATCCAATTTATCGACTCTTTTTCACTTATTCCCTTTGAACTGTGCTGCATTGCGTCCTCCTGGTGTGGGGTAGGGTAGAC
ACTGTATGTAGAAACTCCCCCCCGCCGCCAAAACAAACCAGGGAATATCACCATGAGGTATCAGGTTCCTATGATGCAAT
TGGGACTTATTGGCCGAAATGAAACAATTTTGATAGTCCTTTGTGGTAGCGGAGGTAAAAAGTCCTAGGTGATTTCTTCT
CATCTGTTCAAGTCTTGATGGATAGAGTTATCTTGTATTCGCGCTGGTGGGATGTAGCAGGTACTATGTGGAATTAGTCG
AAGCTCATGCAATTTGGCCCGGACATCGCAATTATTAGAAAAACTGATTAGGGTCATATCATTTGAAGTTCATTGAAGAA
GATCATTAATATTCTCTTCTTCTGAACCTCTAAGGTCTTTTTACAGTGTTTCTTGTGTTTCCCTTTTCAACTCTAAGGAT
GGATAGTTCTCGTGCCATCGAGACTTTATCCGATGCCAAATCCTAATTTGAGTGTTCAAACTAATATCAGGAGAGACGAC
CATGGCCAGCATGTGCCTGTTATTTGGTTTTTCTTCTTTTGTTATAACGCCCTTATTCACGTCTCTTTTTTCTGTCATAT
TGCAGAAGGAATGGAGAGACAATAGAGATGAATTCAAGAAAAAGGTTAGTCGTTGTGTAAGACGGTCCCAAGAAATGATG
TAAAACAAACTTCTTTCGCGTCATCAACTGTTGATCGATACAAATGTAGAATCGCTGTCAAGGTCATACCTTTCTGTATC
ATTACGCCTTTCGTCTTGCAAGTTCGATCATTGTTTACATTTTTTTTGTTAAAACTTAGTTTTTGAGGTTCTTGCCAGTA
TGTAAGATTTATTTTATAGCTCTAAAGTTGTTTAACTGCATAATGTACATCTCAGAAATATGCTAAAATGAATCTTTTCT
TCTTATTATTAGAGAACTGATTACTTGTTTCATGAAAATTTGACTTTGTTACTATGTTTGTTATGCTTTCACTTCCGTTT
ATTCTTTTTCTAGATTGTTTTACCTCGAGCCGAGGGTATATCAGAAACAATTTGTCTACCTCTGCGGTAGAGATAAGGTC
TGTGTATACTCTATCCTTTCTAGACCTCATTTTGTGGGATTACACCGAGTATGTTGTTGAAAATTTGGCTCGTTAGTAAA
AGGGTTTCCCATGGGAAACTCGTCTCAAACATTACACTGGATATGTTGTTATTAGTCTACAAGTCTAATTTTGTGTATCG
AAAAAAGTCTCTCTACCTTTACAAGGTAAGGGTAAGATTACATATACACTACCCTTTTCAGACATCATTTGTGGAATTAC
AGTGAATATGTTGTTACTTACTCTGCAAGTCTTAGCAACAACAATATTGTTGTCTATAGAGTCAATACATAAAATAACAA
AACATTGAAGGAATTTTTGAAATGGACAAGAGGTCGTTGCTCAGATGATaAAAAAAATAACTTTATTTTCGTTTTTAGTA
GCGTCTAGCTAGATTCTTACGTTTTAGTTTAATCCGAGGATTGTTGTGGTTTGATTTTTTTCAGATCCCGCGCAGAATGA
GAGTTTAGTGCACTAACtTTTTTTTTTTTGTTATACACCTAATATAATTGATCATTTCTTGTTTGTCAATATTGTCATGC
TAAATAAACAAATAATTGTCTTCtTTTTTTTTCTAAATAAAAAATTTAACATCAACCAATTTATTTATTTTTAAAAAATA
ATAAAATTTTGTTTTTCAAGTGTTAAAAAGTCATTCCTTTTTGCTTGGAAATTGGAAGACTCGACTGACTTTTATTGTTT
TGtTTTTTTTTTGACAATTTAATAGTTTAGTCAAGGGGTGCATGAATTATTTTTCATATATTTTAAATTCTCTCTATTGA
CAATTACCACATTTAAGGAGCtTTTTTCAAATAGaAAAAAAAAAAGTATTCTAAAAAATACATTAAAACCCAAAGTAAAA
ATAAGAAACGATAAGTGCATGTAATACAAGCTAGTGACTTTTTATCTGGTGTCCGTTACTTATATTAGAATCTCAACTAA
ATTAAATTTGTGTTACGCAATCAAAGTAGTAAATAAAGTATTATTATTGAAAGGGAAAAATGTTGTTATTATTATATATA
GAAAAAGGGAAAAGATAAACGCAATTATTATATATCTATTTCAGATGGAAATCCCAAAACCTGAAAGGAGCGTCTAACAA
CTTTAATATTATAGAAAACTACCAAACATTATAAATTTATAATCCAATCAATAAATCAGAGTTCTCGAGTTTGAGCCTGA
AAATCAAATTATTTTTGCACCTATTTGCTTCAAAAGTAGATTTTTTAACACAAATTTAAATTATTCAGATCTCAAAATAA
ATATTTTCTCATCTCATTACGTAAAAGTATTACTATTTGAAAAGACAAACGTATTTTCATGTGATTACTCATAATTTTTT
TTGAACATTTTTTTAAAATATTTTGAATCATTTAGTATGTTGGCTTGTAGCACTTTTCGTATAGCTTTCAAATAAGTGAA
ATTATGCATTAATTTATAAACGAAATTAAGTGTTTTAACTTTCGTACTCCAGTCCCTTGCGCATATATTGAAACAGAAGT
ATTAAATATCACGTGAGACTTACATGGGTAAATACTTATAGTTGCTTGTATCAAATATCTATATCAATCTAATATAAATA
CCTGATGCGAATAGTTTTTTATCGAATATAAACAAAATGTAGTCAAAGGAAAAAGAGTATGTAAAGAAGAAGAAAGAAGC
ACGAAAAGTGCGCTAATAACCCCACTTGTTCCCATTCGTTTCTACCTAATATTGAACTGTCATTTTCTATGTTTTTTTTT
TAAAAAAAAAATATTTGAAATGTATTGATTTGATTAATTTTAATTTATATTAAGTAAAAGAATTATCGTAAATTACTTGA
TTTTTAAGGTTTGAACTTTTTCTAGAAGGGTGCCTCAAATCAACGTAGTCAACGTAGTAACACTATACTATGGCGATACG
TGAATTTTCTAGAAGGGTATGTCAAACCAACGTAGTAGTATAATACTAAGGCGATACGTGAAGATCCCAATAACAAGTTA
TTTTGTTGAGTTAATATTGTATGAGTCGTTAAAACATATTTCAAATGTTACATATATCTTGAAAGTACCTATGCCTTCTC
ATTTTCATAGATTCTTTTATTTATTGTTTTGCGTAATAATTTGTTATTCAAAATTTACTGGTTTGAATATTTAGATTTAT
ATaAAAAAAAATTATTCTCTCAACACGAATCCAATCCAACCATTTCACTATATCCTTGATGGCAAAAGTAATTTAATTCA
AATAAACATACATTAAATTCAGGTATAACAATATGAGTTGTCCTATTCGTATTTCTTTATTCTTAATTAAACAGTTTGAG
TTCGAATTTTTTATATGAAAAAGGTCTTCTTGTGAGCGTTTTTTCTAGAAATAAATCCTTACAATAGTCAAGTTCATATT
AGTCGAGCTTTAATGAGCACTTGTGATGCTTATATTGAGATTAGTAATAACTATCTGTTATGCAAATTTAAATTAGTCGA
GCTCCAATCGAGAAATTATATGTTCTCTTGCTCCATTTATCATTTATCCTTGTCATGAGAATCATGCCATGTCTCGTGAC
TTCAAATCCCCAAACAGAAAAAAAACTTTTCACACATGAAATCAAATTTTCCAGAAAATTAATAAATTCACCCAACTTTA
ATTTCTCTATGAATTTCTCCATCTCCGTCTGACTTTCTCGCCGGAAAAAATGATGAGGTCGCCGCAGGAACCGAACCGGA
ACGGCGGTATTAGAACTCCGTCTCCCCGGCCGAGAAATCAATCTCAGTTTCACTCAACCGTTTCCGTGCAAAAAAACCAG
CGGTTCAATATTTTGATACTCATTTTCCGGTTCGCCGCCTTCTGCTTCTCACTCGCCTCTGCAATTTTCATGTTCGCTAA
CTATCACGGCGATGGCTCCGATTCCGATACCGATTCTCTTCGGTGGTACCACTTCGATGCGTTCAGGTACTACTACTATT
AGTTCTTTCTATTTTCTCGaAAAAAAAATGTATCAAATTGAACTTAATTAAGCATATTTGCAATTCAATTAGCTGATAAA
ACTACCTTAATTTGAAAATTTTAGATGAAATTTCTTCGAATCCCCTTCACTTATGTTATCTCGATGACGGTGAGTCAAGC
AGGACTAACAAATTTCGAAGGTTAAAAAGtTTTTTTTGTAGCGTGTATATATACGATTATACATATATCATATATTTGTC
GACTATTATAAGGTTAATAAGTTCATTAAATTAAACGATTATTTAAGTTGATTCTTTAGAAGAAAAAAACATAGCTCAAG
TTGTCATGGTAGCTAGTTTGGTGCTCGATTGCGTAGTTCAAAAGACAAATTTGTGCGATCGTAGGTCAAAGCAGACAATA
CATATCAATAGGCTTGGATCGTGACAATTTTAATTATGAATATACAATCAATTACGTCTCAATTTCAAACGATTAGATCG
AGtTTTTTTTTATTTGAAGTCTATAATGAGATTTTGTTTTTCTATAGATTTGTGGCAATTGCAGCTGGGATTGTAGCATT
GTATTCACTATTCGAAATTGGAGCTTCGGTTTGGGAAATATCAAGAGGCACCACTGTTCTTCCTGAAGTTGTACAAGTTT
GGTTCGATTTCAGCCACGATCAGGTTCGGCAGAATTCAGTAATTTTAGTTAAAATCATGTATTTAtTTTTTAAAATTATT
GAATATGTACAAGTTAATTTAGAATCTAATAACTTAAAAACACTAAAATCTTGAATCATAAAGTTTGAATCCTGACTTCA
CGTTGGTTTGAGACGTGAGATGAGTCAATTATGTTTGCATTATGATAAGCTACATGCATCACACCTCCTCGTAGTTTTCT
TTCACGAATCCTATGTGAACGTGAAATATTTTGTACGGAGGCATAGTGTGAGAAAACAGATTGTTTTTATTGTGTAGGTT
TTTGCATACATGTTGTTGTCGGCAGATTCGGCGGGAACGGCGTTAGCTCGGACTTTAAGGGATCGGGACACGTGTACGGC
TAATAATGCATTTTGTGTTCAATCAGATATATCCGTCGCCTTAGGATTCGCCGGGTTTATGTTCTTGAGTTTTTCTTCTT
TATTATCGGGTTTTCGGGTCGTATGTTTCATACTTAACGGGTCACGTTTTCATATGTAATATTCATCCATCATTATGTTG
TAATCTTTACTCATAAATCTTAATGAAGGTAAATTTTGATTTTAGTCTCGTATCTGTATCTGACTAAACATATTGAACCT
TCAAAATATGTTAATGCAATTCATATTTTTTTAGTTATATATCAAATTTTCAACTTTTAAATAACTTATTATTCAATAAT
TGAATTTGAGGATAATGTAATCTTTTTATAAATAGTGTAGACATAATATAGTTTCTATTTGTTGTTTTAGTTGCTTTGTA
TCTTGTTATTATGTTGTTGTATTTTTCTCGTAACTTATTTTGAAAAATTCTCTTTTGAGCCGAGACAGTCCATCCACTCC
GCAGAGGTAGGATATAGTCTATGTATACTTTATCCTATTCTGACTCCATTTATGGGATTATACAATATTACGAGAATTAA
TAATTGAAACACCGTGAAATGCTAACATCCATTTTATGAAACTATCAGCTCGTAAATTTAATCTTAAATATGAATTTTGA
ACGATGAAATGTTATATTGAGATAATAATTATTCCTTCATCTTTAGTTGAAGGTCTCAAATTCGAATCATGATAATACAA
TTATCTTTAATAAAAAAAGTGCTTTATTCCTAAAATCAAACGTTATCATGTGAATTCAAATTAATCGAATTAAAACGATT
CTAGCGACTTTCTTATTCCTCAATAAGACAATGATGGTTAGCTTCGTGGTTACGTTAGATAGCAATGATATGCTATATGA
TACTTTGAATTTGTTCGATTTTATCGAATATATACATTGCACTTAGTTTAACtTTTTTTTTAAATAAAATAAAAATTTAG
CTAAACATTGAATGATTTATTCTTAGTTGATTTGGTCCCATTTTGGCAAAAATATCTTGGCATATCTTGCACTATTTTTT
CtTTTTTCCTTATTCTTTAGAGAAAAAATCACTCAATTTTTATCCTCTCAATCATATACTTGACaAAAAATTATCTATAG
ATTATAGAACTAATATAATTGTGAACCAAATCAAGCATAATAGCATATTATAAATTTATAAATTCATAAATCTAAGTAAA
TTTATACTTTCTTTTGGACAATTTCTTTAATATTAAATAATCAAAACATAtTTTATGACCCTACAAGCTTTCTATTTATA
ACCAAACAAATACTATTTTGAAATTCCTTATCTTAGTATAGTGAAAGCAttttttttTAAAATTTGAGACAAATGAAATG
AAAAACTTGAAGGACAAACTCTATAAATAGATTAAATTTGTTTATCATTAATAAAATGTATCAAATTTAAGCTTTAAAAA
TGAAGCAACTCCTAATAAGAAATGTCTCCTCCTTTTTCTTAAAATATTAAAAAGATTATCATGGACAATCAATATTTCTA
CGTACAGAGCATTCTAAGGAATTATAATTTAAATGTTAGTCATTTTGAGCCTCAAAACCAAAAAGAAAACAAACAACTAG
TTACAATTTTTTTGAATTAAACTACTATACTTTTACTAAACACACGAGTTTGAATTATCTAATTCAATGAGTTTCATATT
TGCAAAAAGCAAAATATTTCACGTTTGTTATTTTTAAAATAACACTTGTCAAAGCAAAATAGATGAAGCATCAAATGGCT
CACTCATGCTCGTTTACAAATTATCTCGTAAATTTAAATATTTTGTCTAAAATTATTGTGACACGTAAAAATCAACCTCC
TTGTTTCTTCGGGAGCATTTAAAGTCTAACGTGAAAAGTAAAAGTGAATGAAGAGAGTAGTTATATTACAATCAATATGA
GTTTTGGTAGAATGATTGAGATTCCTACATTCTTAACCAAACTTCTGAATTCGAACTCTTAACATGGAAAAATATTAGGA
GAAACTACATAATTACACAAACATTACTAGCATATATACTAATAAACTTTATTATAGTTTGAAATAATTATATATGGTCT
CATTAATTAATAATTTTATATCAGACTTCAAGTTATATACATTTATCTTTAATGTCATATACATTATGAGACATATATAT
ACATAGGAGAGAGGCGAGCGTGAGAGTCAACATGTATCTTTGATACTAGATACATGTATCTTTGATATCAGGTACATTTT
GAATACATATACATAAGGAGAGATGTGATCAAGAGAGGGAGAGAGGCGAGCAAGAGAGTCAATAAATCTCAAATACATGT
GAATCACGCTTGAATAAAATGTATCTGAAATAAATTACACTTAATTTGATTGCATATATCCAAGATACATGTAACTATAT
AGTACAAAAGGTAATTTCGAAAACTGAAAGAATTATGCCTCACTAATGGATGATGTAATTGGCGAATGGGATTAGTCGGA
TTTCAATACGAGTACAAAACACGTGATCTAGCGAGGGGCCGGCGTGTCAACGTGGCAATCCAATCCAATAGaAAAAACTA
AACCGTTTATTCAGTATCAGGTGGGACCCAATATCTGTATCTTCTAGGGGAAACCAGACGACGATAGGAGAGTGAATTCA
CGCGCCATTTGCCCAAGCAAAGTATAAACCTTCCTTCACGGTCAACCTCCGCCGTACTCCGCCATATTCTTCCCGTCGTC
AGCGATTTCTCCCTGAATATCAACACTCAACCTAAGTTTCCGGTGAACACTCGCCGTTGATTCAACCGGATAGTATATAC
GGTAAAATCCGATTTTGTTTCAGGTAATTGACTGAACATCCACATGTTAATCGAGAAAATATGTAGTAACTAATGTGTTC
GTCTTTGATTGATTTGATAGCTATTAATGTGTTCGTCTCTCCTGTTCTCATTTGCTCGCTCTGTTAAAGATGATTATGGT
TTCATTTTTAGTCGGTTTAGCTGCATAATTTGTGAATCCTTGTTGAGAAATTCGCTTGCAATTATAGTGATTATTGAATA
TTGGAAGAAGAAATTCGTGACTAAATAGTTTTAGCTAGCTTTTGCTCGTAGATTTTGGGAGTAGTTTTTGTAAATTTAAC
TTCAAATATTTGTTTTAGATGATTATGGTTTCATTTTTGGGCGTTTTAGCTGCATAATCCGTGAATCCTTGTAGAGAAAT
TTGCTTGCAATCATAGTGATTGGTGAATATGAGAATAATTTCGTGACTAAATAGATTTAGCTAGCGATTGACCATTGATT
TTGGGAGTAGTTTTTGAAAAGCTTGGGACTTACACTCACAAAACTTATAtTTTTTCCAAGTAAAATGCATGTCCAAGCAC
AACTTCAAAAACTCAAATTCTGAAGTTTCAAATTTCAACTTCAAATTTATGGCCAAACAGCAGCTTAATTTAGATATTAT
GAGTTCATTGTCATCCTTAAAGATACCATAATTAATCCTGATTATTGCTAAATTTTGTTTTATATTGGAAGTTTCTTCAT
AGCATCGTCATACTTAGCAAGTTTTAAAATCTGGTTAATATTCTTTCAGTGGTGGTTTTATTATGTCTGCCTGGTATATA
TGAATTGATTACACAATAATCCCATAGTTGGGCGGGAAAACTGGTGTATGTTCTAATTTCCACGATTTGtTTTTTCTTTT
GTTGATGCAAAGCTGTGACTGAGATTTATGAGGTCATCAATATGGGTGACTTACCATGTCCACCATATTCTAACAAAAGA
TTGGAGGCACGGATGATTAGCAAGGAAAAGCTACCGAAGATTTGTTTAGTTGCTTCTGCTACAAAGCACTTCTCAGCAAA
GACTTTGAAATGTATAGGTAAAGTGAAACACAGTGTACAGACTAGTGGAGCTGCTGGTGATGTTGTCATATTCTTGGCTA
CCACTGCTGTTCTACAGGTTGTACGAAGGCTGAGCAAAGCTAGATGTCCTTTTATTTGGCACGGTTTGCAGGCGCTGCAA
GCTTTATGTTATCCACCGCTTAAGTGGATCCAAAAGTGGGTTCCTTTGGAGCCATTGGTCAGACAATTGCAGGTGGGTTT
CTGTTCATCTTTTAGTGCATATAATTCTTGCAATTCTGGGAATACTTGCATTCACTTTTTGAATTTGTTATATTCTACTT
GTGAATTTTTGACAACTACTGTTCCTAGTATTTGGATGTTACCAATTCATCTTTAATCTGCTGTATGATTGCACATCTGG
TTATCTGGAAGTGTTTTTCTTTGCCTGTCTTTAGTTTTTCTGGTGCTTGTTTGCTTGGCAACATTAGTGAAAAGAACCAA
TGTCTTTTGTTTTTCAATAAATTATGTGAGGATTATGACATTTCCATTGCCTATCTATCTTTTCTTTTCTACTTGTGTTT
CTGAAGATTACAAGGAGAACAACCCATTTGTGTTTTACATTCGATATATGACGTCATTATGTTAAATGTTTCTCATGAGT
TGAAAGTGCTGCAGAAGGTTTTGGACTTATTATAAGCATGGTCATAACCACCTTGGTCACAATAAAGCAAACAACATTTG
TGATTCAGATGCTAAATCTTGAGTGTAATGTTGACTTTTTCCCATATGGCTGTAAATCCTTTTACATGAGAGATCCAGGT
TCTGGTTTTTGGCCCAAATATTTCTCTTTTATTTGGCTATTTTTGTTGGTTACTGTTTTCGTATTTTAGAGAGCACCTCT
TGTTTGATTTAGTGCATAAAAAAATAATCTCTTCTGGCACTTGGCCTTCCTTACAATTGTATGTTATCACTGCTCATTTA
AGTCACCTCAAATGTTGGATTCTAGAAGCGGTCTTGAAGGGCTTTAATACAAGGAATATTATATAATCACAGCAGATGAA
CTTCTTTTTGTTTGGAGAGATGGTATATGTTTTACTGCTGCAGCACTTCATAGAAGATAAATTGTTGACAGCCAAGACTA
CTTTAGTTGGTTATTTGTTATTAGATCTAGCATGCGTAACTTAATTTTCTACACTGCTGTTTAATCTTCTTAACTTAATA
TTCAACGCGGTTGTTTAATCTGCTTAACTTATTTTCGACACTGTCGTTTATTCTTTTCAAATTTTTTCCTTTCAAATCGA
TTGGTGTTTCTATTGTAATGACTATGCTTATTTTGGTAGAAATTGTCTAGGCCAATGCTATTGCTCTCAATTGCAACAGT
TTTCTCCGATCAGTCATCATCTACGGGAGAAACGACACCGAACGACTTTCATCATTCTCAAGCATATCCACAAGCAAGGT
AGGTGTACCATTCGAAGTATATTTTCTTTGGAAGTTTCTCGCTTCCTGGACTACAGCAGCTGTCTAATGGCTAAAAGGAT
ATAGTAATAGAAGAGTTTATAATTTCATGTCAAGTTCAGATGCTTGTATTTTGGCTTCTCTTTATATTGTTTGGTGTATG
CAATGATTATGATACACAAGTTATTATCTTAAGCTTCTACTCGTTCAACCACAAACACAGAAAATAAATTATTAGGATTT
ATGAAATTAAAGCCACAATAAGAATGAGGATTACTCCTTTCGGGGTGGCTCAGATGGTTTGGCTTGGGACTTCCATAATG
GAGGTCTCAAGTTCGAAACCCCTTTTGCTTGTGCCAGCAAGGGGGTTGACCTTCTGGGTCGAGCTCATCTCAAGGGCTTG
CCTAGTGCGGCTTACCTCTCCCGTGTGGCTTGTGAGCTATTGCACAGAGGTGGGGCTCACCCAAAGGGTAGTGGCTGTTG
GTTCCCTTGTCATAAAGAAAATGAGGATTACGATCTTAGCTAGTCCTACACTGAAACCTAATTCTTTTATTGTTCAATTT
TGTTGTGATGTTTGGAAACTGTAATGAATATGAATTTCCCAACAATAACCACGTGAATCTTTGTGAAAAACAAACAACAA
TGACAACATGAAAGAAGATCATTCATGAGATTCAACAGAAATTATCATTTTTTAtTTTTCTTGGGCTGTTCTCAAATTCA
AAATTGTTATTCAGCTTTTAATGTAATTACATTGAAACATATTGTCAACAACAACAACAATAAATTGAAAGATGGGAGGC
CTAGCAATTATACTTGTGTGATCACTTTCTTCATGCCTTGTGTGATCATGTTTCTTCGTGAAATTGATTTTCATTATCTC
TTTATGAAAATTGTGCTCTCCAGGTCCTTATTAAGGTTATTAGTTTTAATGTATGCTTCATGGTTTTCCTTACAGATCTC
ATGATGAAGTACAGGATGATGGTTATCCTCAAAGATGGTTGCTAGAACTCCATAAGGAACTGAGGGAGGAGGGTATTAGT
GTACCTGAGAGGTGAGGTGACCTCCTTCACTTTTGTCAGTCTCAATGCTAGACTGGTGGTACTGGGGAAAAAAATGTTGC
TTTGACGTGCCATATTTTCATTTTAGTAGGTTTTATTTAATTATGCTTTCCCGAAAAAAGGAAGAACACAAGAAAAGAGA
GAATTAAAAATAATAAAGCTTGCTAAGTCAGACTTCCTTATTATTTAGTGTGTCCTCTTTGATTCTGTATTTTTCTTTTC
TACTGGCTTTGATATGCATTACTTGAGCCAAGGGTCTTCCGGATATGGCCTCTCTACCTCCACGAGGTAGGGGTAAGGTC
TGCATACACTCTACCCTCCCCGAACTCCACCTGTGGGATTACACTGTGTATGTTGTTGCTAAGTCAGACTTCCATTTATC
TACAAACATAGTTGCTCTTTGATGCATTACACAAGTATTCTTTTCTTAACAATTTCAATTTCTATTTGACTAATTTGTCA
CTGATACTAACATGTTAAATTGGAATTTTAATGTTCCCTGGTCAACCTGCTAACAGGTTGAATGATGATGAGCTCCGTCA
ATTCTATGCTGCTGCAAATGGTGATTTTGCTAGGCTGCTTTCATCAGTTAAGAAAACCATTAAATGGCGGCAGAGTTACA
CGTTTCTTTCACCAGAAGAACTTAAGGCTTGGTCTCCTTTCATTTTTTGGCACGGCCACGATGCCAATCAACGGCCTTGC
CTCATCATTCGCCTTGGACTTGCTTGCTCCAACCTGAGATCGAATGGCAAATCTCTCTTGATAAAAGCAGTTGGTATGCA
TATCTTTCTTGAGTAGTTTATATATCAGTGCAACTGGAATAAAGACTGTGTCACCAGGGGCGTATCTAGAGGGGGTGCCG
TGGGCTCACGTGAACCCATGCTCCCCTCTCTAGATTATATATAGTAGTGTTATATTTTTTATAAAATATTTAAATATAGA
TGTGTGAACCCACGTTCAAAGTATCATATAATAATACGATGATGATTGGGTGCACCCCTCTAAGTGAGGATAGAAATTTA
AATCTTATATCTATCTTGTCTTTTACTAACACCTCTCTAAGTGGTTATTGGTTACACTTTTGGCGTTTCAACTAATTATT
CTTTTGtTTTTTTCCTTTAATCTTTCAAAATTTTCAAGCGTGTTACATTGAAAATTCCTAAAAATAATTAGCACTGTAAA
TTTTTTATATAATTAAATCAAATATGTATATTAAAATTTAAAACTAGTAGCATTATATGTTTTGGACCTATAATTTTTAA
AATTTAATTGTTCATATTAAAAACCTAAAAGTCAAACCGATCAAATTTATATTTAAGATACATTTTTTTGTAATTGTGCA
CCCATCTTGCTGAAATCCTGGATACGCCTCTGTTGTCACTGGTGACTCAATAATATCATTGCAAGTTTTAGTACGAGTCA
AGTATGCTATAAGAGGCTGAGGTCAGGTTCTTCAGGATAGAATAGTATAATCTGCTCAAGTGCATGTCATAACTCAGGTT
TAGAGTTGTCATAGAAAATTTAACCTGTACCCTTAGTGAATCAATCCTCTTTGCTGCCGATATGTAATTGTTACAGAAAA
TTTTGACCAATTTTCTGCTAATTGAACTGGGTTGGCCTGGATAGACCTCTTTGTTCTATGCCAACATCTGAGAAACCTGA
ATATGCTTAGTAAACTTGGGAATTAGGGTCTGGGATAATGGCTATCACTGGGATAACCAATCCTGAGTTTTAATTCTTTT
GCTAGTTTCATGGTATCCAAGTAAAAGCTGCGTCAATGGAAATTTCATTGCAGGATTTTCTGTTAAGCAGCTCAATTGCT
CTTCGAATAATTTGTCAAATTTGCATGGCATGAAATCACTGATATTTTCTGGTCTGCTATTTGGAATTCATACCCAGACT
CCACTTGTGGGATTTCACTGGATATGTTATTGTTGTTATATTGCCAGCCATTTGGTCTCAGATTTTCATGTAGATTTCTT
CAGTTTGCATGCTGATTTTGGATAGAATTCTTATGGAGGTTTTGATTCCACAGTTTCGCAGATTGAGCACTGTATTCTGA
GAATGGTCAATGTGGAACATCCTCAAATAACTGTTTTGATGGACTGTGAAGGACTCTCTCCCTTTGGTTTTCCCATACAC
ATGATGAGATCTTGTGCTATGCTCTTGCAGGATCATTATCCTAATCGTCTTAGCTCTTTGATTATAGTTCGGCTCCCTCA
AGTTGCCCAAATAATAATGCAAACTTTCTTTCAGGTAACTCCATCATTGATGCATTTAAAGATTTCAcCCCCACCCCAAG
aAAAAGaAAAAAAGAAACCAGCAACTCCTGATCCCTTTGCTTACACAGGTGTTAAAAATGTCTTATTAATTTACTTGCCA
TTGAGATGAAATTTTTAAGAAAAGGCTGTGTGGGCCGATGCAGCTGGTATTTGTGGTGGCAGGATGGTTAACATGTCACT
GTGTAGCTTCCAAGTAAATGATGTCTGACCTGAAATTATTGTGGTTGACACAGGATAATCCGTGTCAACCAAAAAGGCTT
TTGAAtTTTTTTAAAAAAATCTGTTATTGTTGGTGTTGTTGGTTCAGAGGGCGAGGTCACATAAATCCACAAGTCACTTG
ATTTTGACTTCTGATGATCAAATAGTTGTGAATTGGTTTTGATTACTTCTGCCGACTGGGGGAGGTTTTCCTCTATTTGT
GGGGATCAAAATGAAGAAATCCTATGTAGTCATCACTTCAGTAAGATTTTACTAACTATCCATAGCTCTGATAGACACAA
AAGGACGCTACCTCCCTCCATGAGCTGCTACtttttttttttttttttttaaaatACTGTTCTCACTTCTAGCAAATCTG
TTTTTGCTTTCCCATAAAGAATTGGGTTACTTATACTTTGTGGGGTAATATTTTGTGAACTCGGTAGGGGTATTTGGGAA
TCCAAAATTCAACTGTTCATTTGTCCGGTACATAATCCTCTACAGCAAACACAATAATCTCTCGACTACATAATCCTCTC
TTACAATCCAACACGAAGGGAGGGCTATCCCATCTTATCTCATCTTCATTTCAAATGGCTGGTTAAGACTTCTGTTTGTT
GGTGTATCGCCCAGATTATTATCTCGTGGTTTGGATTTTGATTGGTTATGTTGGATTAATATGCACCTCTCCAGGTTAAC
TACTGATTATAGTATGGAAATGAAAATTACTTTGTTTGCATGATTTCATTGATTTGTATGTATGGCTGCATTGCTATTAA
CATCAAACTAACATTGTGCTTGCAGGTGCTAAAACCAGCCACACGCCAAAAAGTGAGGATTATTGGGAGAAACCATCTAG
AGTTTCTATCCAATCACCTCGATTCAACCCCTCCGTTTCTTGGTGGAAACTGCTCATGTTCAAAATGCTCAGACCAGACC
AATGCAGAAGGTGAATCCGATGAAGCTACAAGGACAGAACCAACACCTGATCAAACGAGCAGACCTGAAACAGATGATCA
TGTGAATGAATCCGATGAGGTCACTCTAACAGAACCAGCCCCTGATCAAGTGAAAGATAGCACTGAGCTTAATCATCACG
TCTCCAACACGAGTGTCTGCAGAGAAGAACTGATAAAGACCATCATCATCGGTATACTGATGGTGTGGGTATTCATTGCT
GTGTTTGTGGCTATGGATTATCCAGAAAGATGGCCTCTTTTGCGTTCGACTTAGATAATAAAATTTGTGCTTCTTATGCA
GAATCACAAAATCTGCACTCTCTCACTTTCTAGTTAGACATCGGTATACATCATATAGTAGTAGTATTTTCGTAGAGGAT
TTACATAATTACTTGTCTATGTGTAGTACTTTGAAAGCACCGGGACGAGTAGATTTTCACATTGGTAACTACTTGTGATC
AATAAAGCAACGAGGATTGATATAGCTGATCTTAACTTATTTGAAGCAGAGACGTAATGTTGTTTCCTATGCTTGTTACA
TATAAAAAGATGGGGTTAATTTCCTTTTATTGATGTTGATACTTCAAATGATGATCCATCTATTTAATCGGTTATAACAA
GTTATTTATTCCATTTTTTAGGTTCCAAATTATATCACTATGGAGAATTGCTTATTCATATAACCGACTTAAGTTTGTTT
AGTTTGAGGTGGTAATTGTTGTGTGTCATTATGAAGAAATTTCATGAGTAAATACTACGACTACTAGCATGGAAGTTCCA
AAATAATAATAAACTAATTGTAAGAAAATAACAAAAGATCACTATCGACAAAGAAGAATTTTTCTAAATCACTTCAGAAA
TACGATCGATTGAAAATGAAAAGTTTTTAAAAAATTGGTAAATGTGGCTGCTGGGATTCGAGCCCAGGTCTCCACGGCCA
CAACGTGGAATTCTTACCACTAAACTACAGCCACAAGATGTCTTAGTAAGTTCTATTTTCTAATTTATCTTAATAGCGTA
ATTAATCATGTTCTTTACCGATTAATCTTTGGTGTGGAACATATTTAAACTATATTAAAGCTTTTAACCGCTGTGTATCT
ATATGATTTTGTTGTACTCTATGGATCATAATATATAATATAATACATTCATCAAATCCAGTGCAAATTTAATATATAGG
ATTTATATTTCAATTTTTTGATGATCATCTAGTATTTGATCTACTAGATATTAGTTACATGTGTCCACTATCAAATGGTC
AATCGAAATTTCATCCTACCTTATAGAATTAAGAATTATAAATGTTCCCTCTGATTAGAAAAAAGAGAAAATGGTCTAAA
AACCATCCAACCTATACCCGAAATCACAACTACACACTCCAACTTCACGGGTATCCTATTACCCCCTGAACTTCATATTT
CTCTATTTTTTACCCACTTAAACGCTGACCTCAACACATAAACCAAACAAATATTCCAACGTGATTGCACGTGCCGGATC
CCCCACTTCTTCAACTCCCAATTCCTTTTTTTCCCCCATTTCCCTCCTAAAACGTAAAAGACCCaAAAAAAAATAtTTTC
TCCtTTTCATCTCCTTCTCCATTTGCATATGCATTTCTGTTGATGATCGAAGGATTTTGTTGTGTATTTTCAACTTGATT
TCGTAGTTTATCAACTGATTTAGTAAAAGGTTAGTTATTTATCCCTTATTTCGAGTTTTTGCTTTATCCCTTAGGGTTTC
TGTTGATTCGTGAAATTAAGAGCAATATTGGGTCTGATTCAGCGTTTAAGTGTGTAGAAAATAGAGAAATATGAAGTTCA
GGGGGGTAATAGGACACTCGTGAAGTTGGAGTGTGTAGTTGGGATTTCGGATATAAGTTGGGAGGGTTTAGACCATTTTC
TCTAGAAAAAAGGCCGACAAGGAATTCCATTAATAACTGATCATTTTGATCCTTTGAAATAACTCGATGAAATTAGTGAA
TCATTTTTTTTTACAAGGACTAAAATCACTTAATTTGACTTTTTTTACGTCATATTGTGGAGTGGATCTCGAAAGATATG
ACTAAGATGGTTCTATTTCTCAATCTTTTTTACTTGCTCGAGAAAAGGGACTATAGTTGAAGTACTGAGCCTCCCGACAT
TATTTTAGGCTTCGTCTATAAAATAAAAATGCAAGCAATAAAACAACAAAGTTGATGAACCTTAACCAAAGCTGTGTTTG
GTTTGCATTAATTAATTAAAACAAAAGATTTACTCTCAACAACCAATTATTCATACAAACACTTGATAAAACAAAAAGTT
TAAATGGTAGAAAAATTAGTAATCTACTATTCAAAACTATTAGGATTAAAATATGCTAACAGTAATAAAAGAAGGCAAGG
CATTAAGGTCCAAAACAAAATTATCAAACTACATCTTATAACTGAATTTAAATATTGTTCAAATACTTGGAAACATAAAG
GTGAAAATATGTTTTCGAAACCAAAAAACAGACGACATCACAAACAACAGACTTAATCAAACAAACTGAAACCCATGTCA
TCATCTGAGACCTCAGCAGGCTCCTCCTTCTTCTCCTCCTCCTTAGCAGCAGCAGGAGCAGCTCCAGAACCAGCAGCTGC
AGCAGGAGCAGCAGCAACAGCAAACTTGCTAGGATCCGCGAGGTATTCCTTCACTTTGTCAGCTAGAGGGAAAGAATAGT
CGGTTTCAATTGCAATGGCCAACACATTCTTGTAGGCGTTGGTGAACATGTGTGGTGCAGCAGCAAGAGTTGGGTAAGAG
ATGGCCAATGCCAAAGAAGTAACCATAGATACTCCCATGGCAAACTTCTCAATGAGATCATCCTCAGTCAGGTCAAGTAC
CTCAGGGCTGAAGACAGATCCGTTGTCGTAAACAGAGATAACAACAAGACCATATGAGAATGGCCTAATTCCAAGTTTGG
CAAGCAGGGCAGCTTCAGAGGAACCAACTTTGTCACCCTTCTTGATGAGCTCCACAGGGGTGATAATTTCAACAGTACCC
TTGTTAATCTTAGTTGGGATGTTGAGCACCTGCCAGAATTATATGGTAAGGTAACGAGATATAACTTCTCAACACAAGCa
AAaAAAAACaAAATTCTTTGGCGGCATGAGGCACGCACCTGGAAGAAAGAGGTCTGAGATGGATCAAGACCAGTGTTACC
AGGAGGGACAACAACATCAACTGGAGCCACCAAACCAACACGAGCAGGTGCTCCAACCTATTAACATATAAATGGCAAAC
CCAAACTTCAGCATAAAACATACTAAAACTTAGAATCAATTCAAACATCCAACATAAAACATGTCTTCAACCATTCAAAG
AAATGCAAGAAAAATTGACGAAACACAATAAAATAATATTGAGAGCAACAGCATATACAAACCATAGAATGACTTTTTCG
GTACAGTTTCAAGTGAAAATGACCTTTTTAAAACTTAGAAATATAACTAGTAAAAAGTTCACATCTTAATGATTTTCATG
TAACACTTGAAGAAACACATCAAGTAACATGTTAAACATACTTTAAACTGATTCCCAAACACACATAGAAAGCCATAAAC
ATAAGCAAGTTTCATAACTTTACAGTATAAAAAGAGTAGCAAGTAATTTACCTTGTACTTTGCGACTTCCTCACTCACTT
CCTTGAGGTCACCCTTGGTAAAGATCAAACCCACATTACCCTATAATAAATCGAACAAGAAGTTCAGTACAGTTAACTGA
GTTAACTATACAATGAAATaAAAAAAAACACGCTTAGAATATACACATTGAACATACAATTGGAAAAGTTCCTTCACTTT
ATCTTTTACTACCAGAATACTAGACTGTTAAACACAGATTACACCATTGGTGAAGATCAATCCTACATTACATTAGTATA
AACTGAACAACAAATTCAGTACAGTTAATTGAGTACTACCTGTACTATGTATGCAAGTTTTGCTAAGTTGCTAGGACATT
CAAAAAATATTGCCACACCCGTATCGGTCCTTCAAAAATACACTATTCTCGGAGGATACGAGATGCACCTGTCGACATTT
TTAAAGAGTCCGAGCAACATAGCTTTTGTTGTTTATTGTATCAGATTGGAATATCAATTCTACATTACTCTAGTATAAAC
TGAACAACAAATTCAGTACAGTTAACTGAGTACTACCTATACTATGAAAACAAAAACATACTTCTATCATTTTCTGTATC
AATTGATCAGATTCAATAATTGAACACCAAATTCAGTACAATTGACATGCTTTGAATATCTACATATATAGAATTTGAAT
GTAAAAATGGTAACACAATATCAGTGAGGGGCAAAAAGACTTACAACAAGGAGAGGGATGAGATTGAGAATGGTTTCATT
GCCAGTTTTCTCAGCATGAACCCTAATAGTTCTCTTCATCATAGTATTCTTCCCCATGAGAACAACAGAATCGCCTCTCA
ATCCCTTCCTAATACTCTGAAGCTGATTAGATCCAACATTATCAGCAGCAGCCACAAGCACTTGAGTAAAATCATCCAGA
AGTTGACACATCTTGGTATCATAAGCGATCTTCTTCTCAGCCTTAGTTGCTTTTGGAGCCATTTGAACTGGTTTTCAGAT
AAAACTAACAAAAACCCTAAAAATGAAAAGAAGAGATTTTTACTACAACAAAAAGAGGGCCAAGACGAATTCAACTTTCA
GTCAAGGCGGACAGCAGCGGCGCCGTCACTTTAACCTCTTCAATTCAGATCTATGGTTTGCTGAAAAAAGGAGAAATGAG
AAAAACCCTAAACCTGATTTGCTCTATGAACTGATGGAGAAGATGATGGAGAGTTTATATATTGGTGGGTAATTGAATGA
CCTAAATTGGACGGTGTAGATTGATTGGGTTTTGAGGGTGAGGATTGTTTTGGGAAATGGGCTGGATATCTAGCTTTGGT
TTGGCCCAAATTCATATGATCCGTCTAGTTCATTTAAGGTAAAATTGGCCTAAATTCATATGATTCGTTTAATTCGTGTA
AGTTTTAGTGGATTTGGGCTAGAGTGATATTGTGGTTAAAATACTTGAATTTAGAGGGTGATGATTCTCTTGGAAATGGC
TCGATATCTAGTGTTGGTTTGGTAAATTTGGCTTAGGTGCCAAAATTAGCCTAAATTCATATGATTTGTCTAGTTCGTTT
AAGTTTTAGTGAATTTGGGCTAGACTGATATTGTGATTAAATAACTTGAATTTAGAGGGCAGTGATTCTCTTGGAAATGG
TTTGGTAAACTCTGGTCTGGGTTGCAAAATTGGCCCAAATTCATATGATACGTCTAATTCGTTTACGAGATTGACTCAAA
TTCATATGATCCATCTAGTTCGTTTAAGAGATTGAACCAAATTCATGTGATACATCTAGTTTGTACAAGTTTTAGTGAAT
TTGGGCTAGAGCGATTTTGATTGGTTAAATTTACTTGAATTTATAGGGTGGTGATTCCCTTGAATATAGGCTGGATATCT
AGCTTGGTTTGGTAAATATGGGCCCATTTTGGGATGATGAAAAAAAATGGTTTTTGCAAAATTATTTATATTTTTCATTA
AAAAATAATAGCATAAATAGATATTTTATTGAAAGACAAGGATATATATAAATTCAAAAATATTTAACAAATGACGTAAA
TGAGGCTTTGTTCAAAGGTTAATCTCATACTAGTCAAACATGTCCGCGCTTCGCGCGGTCATAAGAAACATATTCAAAAT
TATTAAGCTCTCTATTTTTATGAAAATAAAAATGCATATAAACAACGTACATTTGGATTCATTAAAAAATGTGAACGATA
ACAAAGATCTAAACAATATTAACGTATATCGAAGTCAAATTAAACTGCATCAGGGAAAGCCTAAAACCAATGGTAATACT
GATTTTTGGGCAGTACTTTGAACTTTTGAGGTCAAGATCATTAGCATCCTCAGGGACTTTTAGGTAACCACATATAATCA
CGTTTACATCGACAATCACAATCATCATGTATTTTTAAATCCATTTGTTTTATTCAGAATTAATATCTCAAAAGATCGCT
CGACTTAAGAAATTTATCTAGCAAAGTCATTAAATTTTGTTTTGTTTCAGTAAAATCACTCAACTTATGTTTTTGTATCA
ATAAAATCATTCAACTAAAATTATCATTAATTAAATATATGAAATTATTTATATTGATTTATATGCAATTAGACCCAAAT
TCATTCACAATTCTCCCATTAACCCAATTAGAAAACCCaACACTTCCCATAATgAGTCTAAtTGCATTTGAATCAACAAA
AATaAtTTTATATATTTAATGAATAATAAATTTAGCTGAGTGTATTGATACAACaAAAGCATaAATTGAGTGATTTTACT
GAtATAAAACaAAATTTaATGACTTTACAAAATaAATTTTTaAGTTGAGTGAGCTTTCAAGATATTAACTCATTTTATTC
ATGCATCAGTGTAAAATTTGAATCTGCAAATATTAGGTCATAAAGGTATTCTCCCCTCATATAATTGTAATACAAGTAAT
TAAGTGTCATCACATTTTACtAATGAAGGGAAATGAGATCTCTTAcCTTGGTAAAATTTGAATAGAAGAAAATAAtTTTT
TAGATTTCTTAGGTGTAAAATCGGAGATTTCTTATGaAAAAACTTAAAACTaAAAAAAGTTTGTATAGGCTAGAAAATCA
TTTCTCCCAATATAAAGAATTTTTTTGCTACTCTCCAATAATATTCTCATATTTTTAATATTGAAGGGAAATGTGTAACT
ATACACGTAATAATGTGATGTCCATCAACTCAATCTATACAAGTATATATTAAATTACTTAACACAATACAATTACTTAG
CGCTCTTCTCCATTCTTTGATGCCTCGTCTCCAAGTGACCAAGAGAAGATTAAAAATGAAATTCTTCGCTGGAACGATTG
TAAAAGGATTTTATTAACTAAGCATATTTTACAAAAAATAAGTATCCCAAAAAGGTTATAAGTACTAATCAACATGCAAG
ATGCATCATCAAGAACTTATAAAACAATAGCAAGTTGTAAAAACGAAATTCTTTTCGAGTTAAAATGTTTGAAAATAAAC
ATTCAAAAAAATCCAACAAAACGGCGCAAACTCTATTTATTAATTTTTTTCCtATTTTATTTACGAGAATAAGGGATTAG
ATGAGAAAAATTGCaaaaaaaaaaaaagAAGaAAAAGaTAATTCTAATTGTTGGcTATTGAAGGTGCCACATCaACtTTT
TCtTTTTTTCTCCTTTATATATATAGAGAGAGATTTGAATAtTTTTCCtCAACAATAATAATTATAAAGTAGTTAGTATA
GAGAATCAAAAATTAAACTAGTCCATTGGATTATTATTAAAAATAACaAAAGGAGAATTTAATACACCCTCATGTTGATT
AACAATTTTGTTTAGAACCAAACTCAATTAGACTATTCACTTTCAGTTGAACTCTCTATTATTTGAATAACAATATAAAT
TTTGGTCCTAAAGTAGGTGTATTGTAGTGCTAATAACAACAAATTTCTTTTACCTAATAAATTTGAATTAATCGACTGAT
AACTAAATTTATTATTGTCATTAATTCGAATTTAGTCTGACTTCAATTTGAATATCGAACATCGGATGAAAAATCAAAAA
ATAAATGTCTGACATATTCGTTTAACATTATATGGTTCACATGAGTTGTTGATTTTTTTTACTTTCACCGTCACCTTGAA
GGTTTGTGACTAAAATAATCtTTTTTTTTTCATACAGTAAGAACTATTTTGATCATTGATTATACGAAGCATTAAAATAA
TCACAACTATTTCAGTGATTTATATATGAAGAACTAAAATAGTCCAACCACAGCAAAATAGTCAATGATGCCATTACATA
CAAACAAACGCAAGTAAGAATCTTTTTTCACGAAAAACATTTTCCTTCGCTGCAAATATACTCTTAGAGTAAAATGATCT
ATGTTTGACACTGTTAGAATCAAACGCTTACCATAATTTTCAAACAAAAATGTAATTTTTTTTCTTAATTAAGTCCACCA
AGCAAGTGTCATGACTGGCCTGAACCATCTCAATCCCTTACGAGCCTTGTCATAGGCAGGTTATTGACGTTGCCCAAGAG
ACGGTTGCATTAAAAAAAGTATAACATACTATCTTGTTATTAACAATAAGGCACATGTATTCATGGTTTCATATTAAAAA
TCTTCATATCTTCGTAAATAAAATAAAAAATTGGTTAGTTGCATAGTTCATGGGAAGCAAAAAAATATTTAAATTATAAA
GATTTTGTTAATAATAATATTTCAACTAATAAGATAGAGTAGTAGTAAATATCTACAGGGAAAAAAAGACCAAATATTGA
CCGTGTAAACCTACATAGCATATAACACTATTTACTCCCaAAAAAAAAAAATCAAtCCAAAAAGTCTTAAGTAATTAATT
TCAAGATCTCAAtTTTCTTaTAAAATaATAAAACCCCATAAtTTTTATGATCAAAATCTCAACATAATCTGGGATTCTAA
TTACTTCTTAATCTATATaCtTTTTTTaAAAAAAAATAAATATTTTACAGGTACCTCtTTTTTCtTTAAATAtTTTTTTT
ATAGTGTATGAAAGATTTTTGTTTCAAGAGGTAATGCGTATAAGATAAAGtTTTTTGtTTTTTGCTGAATTGATTAAGGa
AAAAAAATTATTGATTGGATTTCAGTAATGGGTATTAAAAAGtTTCtTTTTTTAATTGAtTTTTGCTTTGTTTCTGCTGA
ATTCATTAAGTATTTGGTAATCTTGATTTAGCAAAAAAAAACTGATTAGATTTCAGTAATGGGTATTAAAAAGATCCTTT
TTTAAATTTATTTTTGCAGAATTTATCAAATATTTGCTAATTCTATTGAAATTATTTGTTTGATGTTCAAAAAAAATTAG
ATTCAGATCTGTAATTATTGCTAAGAAGGTTTGATTTCATTATCAGTTTCCCCTTTTTTGTCTGTCTTTAATTTATTTTT
ATATTATTTTTTGCGTGTGTTGAAAGATTACTATTTTAATTTAAAAAAATAATAtTtTTTTTAGGTTTATGTAATTTCTC
TCTCTTGTTGGTAACGTTTGGTGTGATGGGTATGTGGGGTTTTTGtTTTTTCATGTTCTATAAATTTGTTTGATTTTTTG
CTAATTTTATTTGTATTCAACCTTTTTCCCTTCTGCAATTGTAATTGTACTAATCAAGGTGATGATTTTGAGTTTAATTT
AGtTTTTTTTTGTTTTTGTGTTCTTCTCTTCTCAATTTTGGGAATCAAGATTTCAGCTTTTTGTTTTTTCGATTTCTGTT
ACTATCTCATTATTCCTTGTACCTCGATTATCGTGTCATTATATGTTTGATTTTTTGTACTTTTGACCTCTCACAAGTTG
AGGTAACACTGAGTTTATATTGTGTGGGATTTTCGTAAAGTGCAATATTTTTGGAGGAATTGATACTCACATATCAAACA
TTTGTTAAGAGTCTGAGCAACGTAGATTTTTCATGAGTTAAAAGAGAAAATGGGTTTTGAAAAATTTCAACTTGTTATGT
TTTTTTTGGGTGTTTGTGTTAAGGGGTTGATTGATCTTGGATCGTCTTGAATCTGTTTTTTCTCTTTTTTCTAAAATTTG
ATTGATCTTTGGTTACAGAATTGAAGTGATCTGAAAAAATGGCTTCCAATGGGAACAATCATGTATCCACAAAACCACCA
CCAGAGCCTTCACCGTTGCGAAAGGCGAAATTTTTCCAGGTATTGCAGAGAAAGCCTCTTTGTAATGTGGTAAATCCAGT
TAGTGTAGTATGTGCTTGATTGGATCTTAGTTAGATTTATATATCGTGTTTATAATAACCATTACGCCTCAATCCCAAGT
ATGTTGAGATCGGTTTTGTCCATGTGGTCCATTTAAGCCCGTTTCAGTCCAATTTTTTAAGATTCATCGCGAATTGACTA
GTTTTACATTAGTTGTCCAACCCCCTCCTCTATCCTGGCTTGGGACTATCAATACTAGGAAATTCACACTGGCATAACTT
TTACATCTCTTGTTTACACGGTGTAATTTCACAAGTGGGGTCTGTGGAGGGTGGTGTGTATGCTTAGTCGCTTACCTTAC
CCCTACGTTGTTGTGGAGGTAGAGAGGTTGTTTTCGATATAACCTTACCATTCTTGAATCACAGGCTAACATGAGGATTC
TGGTGACTGGTGGTGCTGGATTTATAGGCTCTCACCTTGTTGACAAACTGATGGAAAATGAGAAGAATGAGGTAAATAGT
TTTTTCGCGCTGGTTTTATGTTGTATAATCACAACTTACTGCGTCCTCGTAGATCAATGGTTAAATACGAGTGTATTTAC
ATGAACTTTTTTTACATCGCGTTCAGGTGATTGTTGCTGATAATTACTTCACTGGATCAAAAGATAATCTAAAGAAATGG
ATCGGTCATCCAAGATTTGAGCTAATTCGCCATGGTAAAACCACTGCTTCTGGTTTTTTACTACTACTCGTTGTCTCTTA
TGCCTCTAGTTTCTCACTATCGTGCTGTTGTTATTGCTTTATGTCTTTATAAACGTTAGTGTTTTTGTTTATTGGAAACA
ACCTCTCTACCTGTCAAGGTAGGGGTAAGGTCTGCGTACACTCTACCCTCCATAGACCCTACTTGATGGGACTATACTGA
GTATATTGTTGTACGTGCAGATGTTACTGAGCCATTGTTGATTGAAGTAGACCAGATTTATCACCTTGCTTGCCCTGCTT
CCCCCATTTTTTACAAGTATAATCCTGTTAAGGTTAGTAACTCCAGAAGTTTCCTTCTTTTCTTTATGTCCGTCACACTA
GTTGTTAGGTTGCTCTGAAGTTACGATTTCTGTTGTTTTTCTACCAGACAATCAAGACAAATGTAATCGGAACGTTGAAC
ATGTTGGGACTTGCCAAACGAACTGGAGCAAGGTCGGAATCATCTTCTCTCTGTACTTACTACTTAGTTCTTGGTAATGT
AGATCCTCTATCTCACCATTTGTTGCTTGTGCAAAACAGGATTTTACTTACATCGACTTCTGAGGTTTACGGAGATCCAC
TCGTGCACCCTCAAGATGAGACCTATTGGGGCAATGTTAACCCAATTGGTACGTTTTTAACTTTATGATATTGAAGTAAT
CGAAATAGTGAATGGTCTCGTTCTTGAACTAAGATAAGAGAATCAGGTCGATCAGTTGAGGAGTCAGTCAGTATTTTCAC
TAAGGGGTTTGAAATATGAAAAAGTAAACATGTGATGAAGTCAAAGAAGGTTCAACATCTGCTAACTTTATGCAACTTTT
CAGGAGTTAGAAGTTGTTACGATGAAGGCAAAAGAGTGGCTGAGACTTTGATGTTTGATTATCACAGACAGCACGGAATA
GGTAAACCTTTCTTCTGTGAGCACATATGTTTTCGCGTTGCTTCCATCAAATCTCTTTTGATATGATCGAAAAAACAGAA
ATAAGGATTGCTAGGATCTTCAACACTTATGGTCCTCGAATGAACATTGATGATGGTCGTGTTGTCAGCAACTTCATTGC
CCAGGCAATTCGGTATTGCTTCTGAATGTTTCTGTTAACAGTTTTCGTCAACTTTGTTACCTTAACTTAGTTTGATAGTA
AGGAGCCAACTTTGTTTTTGCACACTGCAGTGATGAACCCTTGACTGTCCAGTTACCAGGAACACAAACGCGCAGCTTTT
GTTATGTTTCTGACATGGTAAGAACTAATCTTTGAGTTTTATAACGATGGTGTCTGGGCCTACTTCCATGCACCTCGATT
ATACCACTTAGTACGTGTTACCTACCACCAACACAATCTAAGCAGATGGAAAGAAATCACCTATAACGTTCTTTTATCCT
TTGGCTTACCTTCCTTTCTTGATGAGTAGGTTAATGGCCTTATGAGACTTATGGATGGAGAAAATACAGGACCAATTAAC
ATTGGAAATCCAGGTTATTTCGCTTCCAATTCCTCTCTATTTAACTCGTAAAAAGGTTAAAATTTTGATACATTATCGTT
CATTACTAATTCGATCCTCTATCATCAGGTGAATTCACAATGCTTGAACTCGCGGAGAATGTGAAAGAGGTAACCCTTAT
ATTAGTTATTTTGGCAAACGTTTAGATTTTACCTTTTCTCTTCCAATTAGTGAAGTGCTTAGGGATGAGCCGAGGGTCTA
TTGAAAAGAGCCTCTCTATCTCTCAAGGTAGGGGTAAGGTCTGTGTACAATCTACCCTCCTCAGATCTCACTTGTGGGAT
TACTTCAGGGGAGATAAAGGGTAATCTAGACGAGTACTTTTATGAACGAGGCTATTAAAACTTTGAAGAGTCGGATACAT
AAATTGTGTGTTATCTTGTAGCTCATCAACCCGGAAGTGAAAATTATCACTGTGGAGAACACACCAGATGATCCTCGACA
GAGAAAACCTGATATCACAAAGGCAAAAGAGTTGCTAGGGTGGGAACCAAAGGTCAAGTTGCGCGATGGTCTTCCTCTCA
TGGAGGAAGATTTCCGCGATAGGCTCGGGATTTCAAGAAAGAAGTGAGAAAAACAAGCATCCATGGTTGGGAATTGATGG
AAAATGAGAGTTCACAAATATATATGTTTTTGCATCTTGGCTTTGGTTTATACCTGAGATATCAACTTTTGTTTCTCAAA
GTTTTTTTGTTGCTTTGTCTTTCTGAGTGGAAAATAAACTATGTCCAGCATCCATCTTTTATTTCCCCATACTTTTGCtT
CtTTTTTTTGTATTCGTGGTATCATCTAACACTGCTTCGTTGAAAATATTGCTAATTTTTTGTTCTTGTATGCTCGTTAA
AATATGAAAGACTCACCCCTATCGATAGTAAACAGACAATACTTGCAAATAATGCAAAGTAAGCATCAAGATGAGTTCAA
AATGTAATATTTGTTGAAACATTAGAAGTTTCTCTCTATATATTTACATTTCGAGTAAAAAAATATTGAGTTCAGATGAA
CACCTCGCGTTGAGTGGTCTTCCCATAAGTAGTACAGGAGGTTGTTTTTAACAACTGGTTCTCTCTACATATACGTATGA
AAAGTACAACAACAACATAACAACATATTCAGTGTAATCTCACAAGTGGACTCTGGAGATAGTGTACCTTACCCGCACAT
AGGAAGAGAGATTGTTTCTGATAGACCTTCGGCTTAAAGGAAATATACATATGAAAAGTAAGCTAGCTATATTAATTCAT
CAACACATTTTCAAGCAAATCTCATTATGTATTTGCAAAACACTATCATCACTTGACAGACTTATAGCGTCCTTCCTTCT
GTGAAAACCTTAAAAGTTGTATATGTTCAATGTCAAATTGTATTACGACGAAAGTTCTCCATCCAAATTTCATCTAGTTT
TGCTGGAAAACGACTCTTTTATCTTAAGAAGACGTACAACGTTGATAGCTACTTATCGATGGAACAGATAAACAACAAGA
GAGAATGTAGAAAATTGGTCGAAAAACTGAGAGTTCTTGATGTATCCAGCTCTAAGTTATGACTGATAACACAGTTGGTT
AGAACAAAATTTATGCAAAGCAATATCGATAGATACTTATTGGTTGTAACTTGTAAGAATCGATGTTTTACATTTCGCGG
AGGAGAAAAAAATGATGTTTAAGATTAGCATGTAAAAAAGTTCTAAGCTTCAACAGGACTCTTACTTTTAGGTGTCTTCT
CCTTCTTAACTTTCTTTGTTGTTGCACTTTTGGTCTCAGCTTCAGTTCCATCTTCTATTCTGGCAAAGATTGGCGCTGCC
TGTGCCATTACTTGACCGGCCTTCAGCCCTCCCCATTTGGTATCACTCTGAAAACAAGATAATCGATCACTCAATGGTTT
TGCTAGAAAATCATCAAAGATATAGCAAAAGAAAGATGAATGTACCCAGCTAACAGCGTTGAATTGTTCCTCGGTGTAGC
CAAGTTGGGAATATATTTTCAAGCTCAAGCGTGGTGTAATTGGTGATAGTGCAATTGATATGATTCTCATTGCTTCCAAT
ACAATTACGAGATCCTAATGAATAATCAAAGGGAAGAACAAAGCATCTTAGAATGCAACGATGATAACTTTAGTGAGTTC
TATACTAATGAAATTTAAGGAAACAGCTTGACGAAAAACCTTTGCTGCAGTTTCAAAGGCTGTGCCGCCTTGCTTGAAAA
GAGTCCACGGAGCTTGTCCATCAATGTATAAATTTCCAGCATTACCAATCTCCAGCACAGTCTCGCAAGCTGCTGATAAT
TCTAATTTTTGATAGTGCACACATGCTTTCTCTACCTATACAGACAACACATTACATCATCAAACACATAGATGGGCTTC
GTTTATTAACATTTAAGCGCCTTACGCGGTTAAACTGCATTCTATGTACATCTCAATGCATGAAAAGAGAGATGTGTTTA
CCAGTTTCTCCACTGCAGCCTTGAATTCGTTTCCTTCTGCCGCAATATCTGAATCAACGGCCAGAGTTGATTGGCAGTTC
TTTTTCAGAAGTCCAAGTGTGCGATTTAGAAGATTACCTGCATTAATAAACCTTAGGTCAGACTCAATATCCATGCCTAC
GTTCCAAAAGTAATCAGAACGAAATGACAATGCAACATATTTAAAACAAATTAAGTACCAATTGTATTAGCTAAATTTGC
GTTTATCATTCTGATGAACCGTTCCTCTGAGTAGTCCCCGTCATTACCAAATTCTACCTCCCTGAGGAAAAAGTACCTGA
CTGCATCAGATCCAAACCTCTGAACCAAGTCCGTTGGCTCGAGTGTATTTCCCAGTGACTTACCCATCTTCATTCCATCC
TAAAATTTCAAAAATAAAACAACAGCTGCATCAAATATAAAACAGGACTATACGTGAATTAGCATAACTACATGCTTGCC
TATATGTTTTTATCGAAGTTATATAGCTTAAAACAGTATATGTATGAAATAATGTTAACGCAGTCCAGAGAGAAAAATAC
AAAATTATCTCGATCAAAGAAGACTGATGTATTTGAACAGATTTTTATCAATCATACAAACGTTTAATGCATGCTTCTAC
AAAGCTTCATATGAACGAAGTATTAGAGCAACGTCAGCAGATGTAATATTGGTATAGTAGTAAGAAACTCCTGAAACATA
TAAGAACTTCATCTACTGTTGTTTATTTGTCTTTTCCTTTCCTTTTTCTTGGAGGGGTGGTTGGTAAGGAGATGGAATAG
GTGATAACAAACTACAACTCAGACAATGTCGAAGAGCCAGATCTTCCAAGGTCAAGAAAAATATAGAGTAAAAGTTCCAA
CTGTAACGTAAATACCTTGGTCAAGAATCCATGACCAAATACCATCTTAGGGAGACCAATTCCTGCTGACATTAACATCG
CTGGCCAATAAACAGCGTGAAATCGCAATATATCCTGTCAAAATTGTTAAGGAGACACATTGATTAGATGAAATTTAGTT
AAGTAAAAAGGAACGTCTTCATCAATAAGAGGATTTTGAGAAAGTTCTCTAGCAACAAAAGTACATGAACTATATAACCT
TTCATATTTTATTTCATCTAAACATAAAAGAACTTTAGCTTTCCAACGTTGCTTAGTTATGATAACAAGATGCTTTTAGG
TGTATCCAAAGAAGCATCTAAAATGAGAACTTTGAACGTATTTAAAAGATATTAATATCAAACATCTGAGTTTCTTCAAG
GTTAACCGAGGAACAAAATCTATAATCAAAGATCAAGAAGATACTAATTGGCATACACCAACAAGAATAGCACAACTCCA
GTGCCACTTAATACTTACGCTTGGACTTGAAACTTGAATGACATAAGAACGTAATTTATGTGTCTAACTACGTGCTTAGT
TTACCCTTTTTGTATGAGTAACAATCTCCTTATCTGCCAAGTGCCAACGGCGACTAGATTTTGTAAGAAACTACCAAGGA
AATTCATGGAACTAAGATTGTCCAAACAAGATCCACAACAACCTcCCCCCACCCCAAACAAGCATTAGCTTATCTGAATT
TAAATGTGACTAAAAGCATGGCATACCTTGCCAATTAAGTGGAGCGAGGCAGGCCATCCAGAAGAAATTGCAGTATCTAA
ACTGGCTAGCTCGCTATCCTCCAGAAGTGCAGATACATAACTGTTTGACCCAAAAAAGAGCAAAAGGAGAAGAAAATGAT
AAGGGAGATTAAGATACGACAACGGATGAATGGAACATCATATTCAGGGTACATAACAATGAGAGTCACTTGCTACTATG
TTCATAACAATAGTTCAATTACTGAAATGTTGACTAGAGGTGCTTTGGAATTTAAGAACCCTTTGCATGCAGCATGTGGG
TCGACCAGATTCAGAAAAGAACTTAATGCCCTAGCAACATTATGTAACATGCAACTAGCTAAGTTGAATCTATTTTGAAG
TACAGGCAGTGAAATTTTCCAAGTTTACTCGAGATGAACCCCTGAATCATATGGGAAAATAACAACCACCATGTaAAAAA
AAATATATAGaAAAAAAAAACTaACACAGACGtTTTATTTATAAAGAACTATACAGGCACTTTCACAAAGGGAAAAGATG
CCAACACTATTGAATAACATAATGAACAGAATCCAAACGAAGACAGAATATCAAAAGGTCAAAATATCTATATTTGCACC
AGGCGCAAAAGAGATAGATGACTTACCCCAATAAAGCATCAAACCAGACATATATAGTCTGCTTCGAATCATTAGGAACA
GCAATACCCCAATCTACTGATGCTCGGGAGATGGAGAAATCTTTCAGGCCATTTTTAATCCAACCTTGAACCTTTAAATA
GTCTATATCAGTTTTATTTCATAATGTTTTCAAACGAAGCAAACATGTAATGTGAATTATGCAAGAATGATGACGTGCAA
ACTGAGACAGCAATAGGAATAGTATTTCAGGAAACAGTATCATATAGAGCAAATGACAATAGTGCAGTGCGGAAATGAAA
TTCTTTTCTGGACAAATATCTTTTGGTTTATCGAATAATATAATTCATCTCTAGTGAACCTAGTTTGACTGAACTAATGT
CATATCAATGGAAAATGTGAATTTTCACCTCCGGTTAAATTGATGCTTTGGAAAATCCAGGAAGTGTTCAAATTATTTAC
TATGCGTTATGAGAAGTGAGCAAATTCCAGGAATGAGATGTTTTCCAAACATAGATATTGTTTACATACTTCACCAAAGT
CAATCTCATCTCTGTATCTTTTCTAGCCTTTTTCAGGTGATATTACAAACCAATAAGGTGCAGAGTTTAAAATAAAAACC
CAAATAGATATTCCAATCTGCCTACCTCATTTAGACGATAAGAAGGCTGCACGAAACCAGGGTTTTGCTTTAAAACTTCT
TCCAATTGTTGTTGATACTTTGACAAGGCAAAGAAGTAATTATCTTCTTTTCTTTTCACACATGGCTTTAAGTGCGTAGG
ACAACAGTTATCATCCAGCAAATCCTTCTCGTCCTGCAACTCTTCCAATGTTACAAATGGACTGCCCAATAATAAACAAA
CTAGATTTAGCCATGCATAAATGCCAAAGTAACATGGATTTAGTTTGGATATTGCATAATTCGAATTCCTTGAGCAATAG
AACATTCTTATAATCTCCTGCATCCTTTATTTTACCTATTATACATCAATCTTTTTCTTATATGTAATGGAATAGATTGT
AGATAATAAACTTGCACTAAGCCAGTCCAAGAAAACGTAATTAGAAATTGTACAATCTATGAATTCAATAAGAGGCAATG
CTGCAATCAATCACCACGAAATTGCTAGAAAAGTAAAAGATGGAAAGTGGTTTCTATTATATATCAATCtTTTTTTTTCA
CAACTGACTACTCCAAACAACAACCTCTGCCACAACGCCAGTCTTTTGTGCATGAATTCTGAAAAGAACATGGGAATGTA
GATTTATGCAGCTTAAGGGCTCAAAGTCACAAGGAAGTCATTAGAAACTGTGTAACTAGGTTAACATCTTCCACCATGAA
TGAATTTTTTTATGGAAGAACCAATCAGTTGAATGCCTCATGCCTAGAGTGACTACTGACTACTGAGGCATGaAAAAAGA
TAGTAGTAAAATTGTATGATCCTGTATACTCCCTCCGTTTCAATTTGTTTGTTTTACTTTCCTTTTTAGTTTGTTTCAAA
GAAATGTCTCTTTCCTTTTTTTGGCAACTCTTTAATTTCAACTTTCCACGTGGCATGTTTAAGACCACAACATTAAAGAA
CATTTTGGTACATTCCACATATCTTTAGTTTAAGACTACAAGATTCACAAGTTTCCTTTATTTTCTTAAACTTCATGACA
TATCGAAACCAGCAAATCGAATTGAAATGGAGGGGTAATAGACTATGAGGACAAGAATTTCATATGAAGGGTACGCACAA
GATTTCTTTGGAAAAATAAAATTGAGTTCTCACCTTGTACTCCTCACAATTGACACAATAAAGTCCCTCATAATCAGCCC
TGTATATGTCACCATTTGCAAGAACCCGAGAGTAAAATTCCTTCACAACAGCTTCATGCTTTGGATCAGTTGTTCTGATA
AACTTGTCATAACTTATGTCTAACTGCAGTAACAATTAAAGAAATAAAAAGGCATGACGCTAGCTCAATTGATGAGAGCT
CCCCTTACATGAACTAAACTCTTAATTTTGAACCCTCCACACCCAATCAAAAAAGAACATTCCAGATGCTGTACTTGAGA
GTAAAAACAAATGAATTAGCACTAGTTGAAGAATATACATCTTTCCAGAGAGATTTATAAGCTTGTGATACAACGTCACA
GTGTTCATTTGGGCTAGAACCATTAGCTGCAGCTGCAGTAGCAATCTTCTCTCCATGTTCATCTGTGCCAGTGATGAATA
TAACTTTCTTCTCAAGTAGCCTCTGCAAGAAAAGGAACTCTACAAACATCAGCCTGTTAAAATTGCACACCAGAGTATAC
TTTGAGGAATCTGACATTATTTTATTTTAATTATGTCCTCCCTTCTACTTAAAAAAGCTAAAATCATATCCTGTGGTAGT
CTATTCGTGGAGTAGGCATCTTTTCATCACAACCACAAGGAAGTTCATTGCTAAGTGAAAAAGGAGGCTCTGATTACCAT
CTATGCCTAACAAACTAAGTATATGAAAGAGTTCCAAGACTCCTGAATTCATATTCGAATAGACAACCAAAAACATGAAT
AGAGATGGCTTAGGTCAACTATGACATCCGCCCCCTAAATATTATGATAAGACATCACCATAAAAGAGGCTATAACCTTG
TAATGCAAAGGAAGACCAGCAAATGTACTGAATCATAGTAGGAACAAATGAATTTAAGATGCACTAAAGAGGTAATATGA
CGATACTTCAGACTGGAAATTTAGAAAATCAATCAACTACGCCTCAATTCAACCTAGTTGGGGTCAGCTAGATGAATCCT
CTATATCCGTTCCTCTATATTCTGGTCCATTTCATTCTAATACTACTAATCAATCTGTCTTAAATGCAAATTAGAGGATT
TATAAAACTTGGGATTCTCTAAAATCTCACACTTCTCCCGGCACAAACAAACAAGTCTATAACCAAACTAAAAGTCCTCC
ATAAAATTATACTGAGAATTTAAAATCCTCCCTACGATTTAAACACAAAGTTCAAATCTTTGAAACAAACAATTACAATC
TTAAAAGAGTGTAATGTGAGAACGGTAACGGTGTCAGCAACAATGGTGGTGTAATCACTACACTAAAGAGGTAGTGTGAA
GATAACTTCACTCCGTCAAATTAGATAATCAATTAGCTACATCTCAATCTCACCCTAGTCAGGGATAACTATATGAATCC
TCCATATACATTCGTCTCCTTTTGGGTCGATTTCATTCTAATACTATTAAAAATGATGTCTTTAATGCGAAGTAGAGAAT
TTGTAAGACTAGAGATTCTTTAAAATATCACACTTCTCCCTGCACTAACATACAAATCTATAACCAAACTAAATGGACCT
CCATAAAATTATACTGAGAACTTCAAATTCTCCATAAGATTTAAACATAAAGGTCAAATCtTTTTTTATTTTCTTTTTCT
TTCATAACCGTGGTGTCCGGGCCAAACATAAAGGTCAAATCTTTGGGACCAACACTTGCAATCTTAAAGAGTGTAACTTG
AAAACGAGCAATGGCGTCAGCAGCAGCGGTGGTATAATCACTACACTAAAGAGGTAGTCTGAAGATAACTTCACTCCGTC
AAATTAGATAATCAATCAACTACACCTCAATCTCAACTCAGTCGGGGACAACTATGTGAATAGTGAATACTATACATGTT
TCTTCTCTCCATTCGGTCACATTTCAGTCTAATTCTACTAAAAGTTCTGTCTTTAATGCAAGTTATACGATTAGTAAAAC
TAAACATTCTCTTAAATCACGCACTTCTCTCTGCATACAACATAGACTCCATAAAATTACAACAACAACATACTCAGTGT
AACCCTTCGGGGTGGCCCAGTGGTTTGGGCTTGGGACTTCCATGTTGGAGGTCTCAAGTTCGAAACCCCTTGCCAGCAAA
AGCAAGGGGTTTGCTTTCTGGGTCGAGCTCATCGCACCGGGCTTGCCTAGTGCGGGTTACCTCTCCTATGTGGTTTGCGA
GATATTGCATAGGAACGGGGGTTTTACCCTGTGTGCACCCAAAGGGTAGCGGCTGCGGGTTTCCCTTGTCATAAAAAAAA
ACaACATACTCAGTGTAATACCACAAATCTAAGGAGAGTAGAGTGTACGCAAACCTTACCGCTACCTTGGAGGTAAAGAG
GTTGTTTCCTATAGACACTCAGCTCAAGGAAAAAACAGTCCATAAACAACATGACAAATCATTCTAACCAGAAACTACAA
CAAAACAATACGATAATCGAGAATTCAAACAAAAAGCTCAAATCTTTGAAACCAACAATTACAAATCTCAAAAGGGGTAT
AACCTGAAAACGAGCAATGGCATCAGCAGCAATGGTAGTATAAGCACTCCCCATATGAGGAGGAGCATTAACATAATAAA
GTGGAGTTGTGAGTACAAAAGAATCATCACCCCCAACCCCATTTGCCAAAAAACCATCTTTATCACCTCCACTACTACTA
CTGCTGCTGCAAGTGCAGTAAAGGGCAGTTCTTGAAGAAGATGAAAAAAACAATTCTTTGCCAAAACTAATTCGATTCTT
GAAAAAAATCCTTCTTGGGTTCAACGAATTTCGTAAAGGGGCTGAAGATAAGAACCAAAAACTGCTCTGAATTGAATGTT
GAACTCTACATGCCATTTTTTTTCTTGAATTTGACTAACTGTGTGTGAAAAAAAAATGGATTTTGTGCTTCTGGGGTTCT
TAAATTTGGCTTCAATAAGCTGTAAATAATGAAGAAATTTGGTGTGAGCTCaAAAAAAAAAATTGCAGAAAAGTGGAAAG
GAAGAAGACGAGCCAAAGCTTTAAGATTAGGGATGGACTTCACACTCCTATAtTTTTTTATTTATTTTTTAAAAATGGAG
TAATAAATATTACTACTATTATTTCTGTAATTTGTTAAAATTTATAAGCTGGTTAACTATTTATATTTTATAAAAAAACT
ATGTCAAACTAACTTTTTAACTATTGGTAATTAGATTCACTATTTTACTAATACTACGTAAATTACCCGTGCTTCGCACG
GGATTGAACTCTTTTATTAAGCTTACATATGATTATTCAGTAATATCCGTATTTTCGATAAATATTCTATATTAGCAATA
ACATTTTATCTTAAGGCAAAGCATTCCTCCGAAATCTTAAAGTGCTATATTAATAGCATAAGCATAAACTAATGACTATa
AAAAAAAACATACATAGAATGAAACATAAAGGAAAAATTTAGCCCACTAAATGCACAGTGTCCCTTTAAGAAAATTATTC
CTCTCTAGTACTCGAGGTTTAAAGGAATAGATCCTTTCAGGATAGAACGATTCTATTCACCAGTGTATTGATACAGATAC
AATGGTGTAGTAAGCCACTCAACATGAGCAAAGTACACGAATATTTATTTGTGCAGAAGAAGAAGAAGTTCAGAATTTTC
GTTGTTTTAAAATGAAAGGAAATCCCTCCATTTATAAACAACAAAGGGTAGTGGCAACAAATGTTTATTGTGCTTTATCG
GAAAAGTCACAACTCTTTGAAAAAGTTACAACCCTTCGGAAAGGTAACAACCTTTCATAAAAGTCACAATTTTTCATAAA
AATCGTAACTCTTCATAAGAATCACAACTTTTCCTTAAAGTCGCAACCCTTCATAAAAGTCACAACTTTTCATAAAAGTC
ACAACGTTTCATGAAAGGGGAAGACTAGTTTTGGAAATAAATAAATTTAAAAAGGAATCTTTGTTTGTGGTGGTGCCACG
TAGGCAGGCCTAGGGTTCTCTTTTATATATGATTATTCATTAATAAGTCAAATTAGAGTCACATATCGATTTGTTCAGTT
TGATTTTAAAGTTTATCGATTTGTAGACATGTTAAATCATTAATAACCATTAAGATATTGACTTATAGATTATTGATCAT
TATAATAACGCATGTACATGAGTTGATAGATTGTATCTTGCTAAAAAACAACACTAACACATTGTAGAATAACAGAAAAT
TTGAGACTATTAGAAATAAAAATATGAAACTAAATTCTAAGTCAAGGACTTTATATGCCGAATGCTATAAATATAATTCA
TTAATTTATTATCGAGTTATCGGTTAATCCGTTAAGAAAAACTTCAAATCGATaATaAAAAAAATCaAAACCGTTAAATC
AATAACCCATTACCGATGAACCAATAACTTTCTTTTGATTCGAATTAtCGATTTCAGTTCAATTTTGAACCGCCCTAAGT
CAAATGTATCTAAAGTGTAGTATTTATTTAAATTTTGAGTTAAGAAATGGAATTGATGAAGTATTTGTTTTATATAGACT
ATTTGTTGATAtGtTTTTTTTAACtTATTGAAAAGAAGAGTTTGTAGAAAACAATAACATAATAAATATAAtTCATAACT
TAAtTCAAAAGAAAATAAGCAAAGGATAATTGGaAAGAAAAtAACGAtTTTTTTTTAtAGAAATAGAAGAATAAAAAAAC
ACTTAAAGATATAGTAATAATAAAAGaCAGAAAGCAAAATGATTGAGTAAAAGaaAAAATATTAtTTAAAATTATGTGGA
AAGTTACTTGATACAAAATAACAACAAtTCATTAATGGTAACAATGCCCATGACATAAGATAGTCTTCATTTGTTATGTA
tTTTTTAAAAGATCAAtTTTGATCTTTTATTATTTAtTTTTTATAATTTGATTCTCTCTAGtTTTCACTCTCAAAAACAT
TAAATGGAGATCATTATTACTCCATCGTTTTAGCAATTGATTCtAATGACTTATTCTCATACAATACGATTGTAACAAGT
GATTCCAATTAACtGTTCTTATTaATTAAATCGaAAATaAAGATAGAAcAAACATATTATATACATTGTCTTTGTTCtAT
CGTCaCGTAAATCtTTTTTTTAAAAAATAAtTCTaAACTAGCTaAATTTAATTTGAtGTCAAAGTGGAATTTGAGAGcCT
TTAGTGAATCaAATATCAATTCAACACTTcAAGTAAAATCCTTaTTaATCtTCAGTTATTCACTTTTCAAATGAAATAGa
GATGTCATGAACTCATTACCTATTAAAtaAGCTACAAtTTAATCAACATATGTAGACTTATGTTCATCAATAATTTAATG
ATAAAATaTTTGAACAAGAATGTTACAATTGTTGAATCATAATTCAAATGAATATACTAGCATTATATTATCATCTTTTG
ATTTCAATCTTAATTTATTGATACAATTTCAAATTAAATCACTCTCAAATCAATATAATACTCTGTGTGTTATATGTTAA
TATGATTTTTTCTCAATTGTTGTTATTTTTTACAGGTAAAACGATGATTTATTAATTCGTTAGTGCATTATTAAACTTAA
GATTTTTTTCCAGAAACATTACAATCATATTTATTCCTGAATCTCACACAACTCAATATAAAACTACTACATGATCAAAC
GATCTACCTCTCACGTTTATTTTTACCACTTTACTTTCACCAAACCATCAACTGGCCATTACACCATGCCTTAACTGCTA
TAATACTTTGTGCAAATTATTTAAGTGCTAATTTTTTCTTACAATCAAACTTCGTTATAACAATATTTCATTATAACAAC
ATGATTTTATCCAGAAACAAATTTTCTTATTATATTTTTCTTCTCTATAATAACATTAATATTCATTTTAACGTTACGTT
ATTTGTAAAATTATCCATATGGCCCTATATAATAGTCCTACTAAATATTATGTAATAATATTTTATAAGAAACATATTAC
GTATATAAACAGAATATTAGAATATTTATAATTAtCATCGTTATTGTCATGCACATAGTAAAATTCaAATACGaAtAtCC
aAAAGaTGTTTTACATAtattTAAATGATGTCTAtTGGtTTTTTTTTAGAATGAAAATGATGTCTATTAGTTATAGTCAT
ATCTTCGTGAGTAACAACTACTTATGCTTGCCTTTTTTTTCCtTTTCATGTTCATACTTTTCTATTTATTTTTATTAAAC
AGACTAACAAATACAATCCTTATTCTAAATACACAAAATTATTAAACTAGAATATTTTACATACTTTTATTTATAACTGA
TAAGTAAAATTCAAACATCAAATATCTATACCTCATAATAATCAGGAAATATTCAAATAAACATTGTCATTACAACTAGG
GTTGACTTGTAATATCGTTAGATTGAAAACATTTAAATATTAATTGGCTTCAAAGAGAACTAATCTATAGTAAGTAATTA
ATTACACTAAATAAATAAAAGTACTCCACGTCACTGATCCGCGTGCTTCTATCTATACATATCGATCCACCGTTAGATAC
ACATTTCATCGAACGGCTCATATTAAAAACAAAAATTTCGCTCCAAAAATCGATAAACAAAATTCAAATTCTACCGCCAA
AACCAAAAAAAATCCCCAAATTCGAAAATCAAAATCTCTATAAAACCCTAACCCTAACCCCATTGATTTACATCACAAAT
CAATTCAGTCTCTTCTAAGTTCAATTTGATCTCTGAAAAATGTCTGGCCGTGGAAAGGGAGGCAAGGGTTTGGGAAAGGG
AGGAGCAAAACGTCATCGGAAAGTTCTCCGTGATAACATTCAGGGAATCACGAAGCCGGCGATAAGGAGGTTGGCGAGAA
GAGGTGGAGTGAAGAGAATCAGTGGATTGATCTATGAAGAAACAAGAGGTGTTTTGAAGATCTTTTTGGAGAATGTGATT
CGTGATTCTGTGACTTACACTGAACATGCTAGGAGAAAGACTGTTACTGCTATGGATGTTGTTTATGCTTTGAAGAGACA
AGGAAGAACTCTTTACGGGTTTGGTGGTTAATTTACTATATTTTTGCCtTTTTTTTTTCATTGTTGTTGCTGGGAAATGG
AATCTAGCTGGTGTTCTGGTTATAGTTTTATGTAGATGAAGATTGTGAGATCATTGTAGTTGATGAATTTGTGTTAAATG
AAATAGATCTCATTGATATTTGGATaAAAAAAAATTCTGTTTTACATTTTGGTCCATTGGTGTTTCAGATATCACCAATA
TGAAATGCTTCATCTTTCATTTGTTCTGTAAGTGTTTGAATTTGTTTGCGTTTTGCTATTCGCTACAATTAGCTAAACTC
TACCTCCAAAGGTAGGTGTAAGGTTTGTGTTCTCAAAACTTAATGTGTGGAATTATATTAGGTATGTTGTTGCATTTCAT
GTCGAAGAGCTTGTTAGAAAATATATATGGGAACCTATTTGTTAGTATAAATGGTTGTTTTTGGTGTGTTATCAAAAACT
TCACTGATGTTTGGTGTGGGACTGTTTTTCTGGATGTTAAATCCATTTCTGATGTGTAGATACACAAGTTTAAGCATTTC
CATGTATACCTAGAGATTGCAACGACGTAGATGGGTTTTGCAGAATGGATTGAAATGTCTCCAAAATGCTTTGCTATGCC
TAGAAGAATCACACTGACGTTGTCCCCTGCGGTGGCTTCATAATGTTTTCTGCAGTGTAGTATTAGTATTACTATTACGT
TCAGACTTGCTGTTTGAGATCTAGAAAATGCCAATGAGTCTTATTAGGCCATACTCATAGCCATAGGTGATGTTGAATGT
CATGAAAATGTTGTTTTTAGAAGAATGCTGAACTTGGAACAGTCCCTTCCCTGCAAAACAAAGTGTAGGAGGCACAAGTT
CTGCCTTTTCGAGAATGTCAGCAATGTAGCACTCTTCTATCACGAAGGCTCAATACACAAGTAAAATGACTGATGTTATA
TTTCATCATTCCATTAGAAGTTGCTTTGGATGATGTATGTGCCTTTGTTATACGTTTGTAATATGTGTTGAATCGACTAG
TGGAATCAATTAGACGTATTGCCTTTAACCAAGAGGTCATCTGGGATTAGATTCTTATACAACAAGTTCAGTTTCCGTTA
CACTTACCAAATTGGATTGTTGATTGATTGCTCATAAGTCATATATATCACATTTCTCTAATTTTAAAAACAATTTAATG
TGAAGATATTTTATTGTTTCAACCTTAAAAATGTTTTTTAGCCACATAATTACTTGAATACTTATTTTAGACCATAAATT
TAAGAAGATACGTGATATATAAGCAATTGAACGAAAAATAAGTGCGCGTTTGAATTGACTTATTTTAAGTGTTTTAAAGT
AGTTTTGAAGTGTTTGAGTAAAATTTAAAAATGTTTTAAACACTTATTTTAAATCCAAAATAACAAAAATAAGTCAAAAG
TCAATCCAAACAAGCCCTAAATCCACATTATCAATCCACTTAAGAATACACAATTAACACATGTCCGTCGATTGCTATGT
AATTGACGGTCCACAATGAACGAAAACAACTCACCCGGATCACAATCTTGAACCGTCCATTCAGAATTTCAAAAATTCAA
TCAACCGCCAAAATTTTCCACCCAAAAATTAAAAAATCCCTCCAAAATTTCCACTATATAAACAAACTCTCGCCCCTCCA
TTTTCTCTTCACCATTACTTCTCAAATCAATCCATTCTTCaAAAaAAAAATGTCTGGCCGTGGAAAGGGAGGCAAGGGTT
TAGGAAAGGGCGGAGCAAAACGTCACCGGAAAGTTCTCCGTGACAACATTCAAGGAATCACTAAGCCGGCGATTCGGAGG
TTAGCGAGAAGAGGTGGAGTGAAGAGAATCAGTGGGCTGATCTATGAAGAAACAAGAGGTGTTTTGAAGATCTTTTTGGA
GAATGTGATTCGTGATTCGGTTACTTACACTGAACATGCTCGGAGAAAAACTGTTACTGCTATGGATGTTGTTTATGCTT
TGAAGAGACAAGGAAGAACTCTTTATGGTTTCGGTGGTTAAAAATGGTGAATCTTTGATGTAATTGACTCAATTTTCTTA
TCAATGAAATCTTTCGGAATGTGGAATCATCTTCTTCTTCTCTCTGATTTTGAATTTCTAGCTGTTTTTTACTTTACACC
ATTTTTGCATTTTTGGAGCTTTAAATTTGCATCTAAATATATCAATTTTGAACTTGAATAAGATTAAATTCTAAATCGAT
CTCTACTTAGCGAGTTAATAAAATTGAGATGTGAAAGAACAAAGTATATGGTTATGGTATAATATTGAAATAGATCAATA
ACATTTTTATCGGTATATCATTTGGATTTGTTTTAGTGCTCTTGATTAATTTGAAGATCTTGTTCTCAAATTTTGAATAT
AAAATTATCTTTAACTAGGTAATTTATGCATAAGTAATCTTTTAAACAACCTTTCCAATAATAGATTGTTATAAGAAAAA
AATTaAAAAAAATTGTAGGTTTTTAGAACTTTTCTACAAAAATTAAATGATTTGACATTATCATATATCTCAAAAATTGT
AAATATATAATTAACTAGGGAATCCACCCGCGCTTCGCGCGGGTCTGAGTTGGGCTTTATTTGACTATATAATATGGTGA
AGAAGCGTAAATGAAGATGCGGTCAATTTTTGGAAGTGTCGTAGACTGGCATTATTTTACTTGTTTAACTGTTGTAATGT
GATTCCATGTTTCGTTGTCAAACATTCAATTTATTAATGCACTTTAACGTTTGAGGTTTCTTGGTGGTCTTTATATTTAG
TCGTCACATATTTGTACGAACATCATTTTTCAACCTGATCAATACAGTTGACTATTCTGCGCAATGCTCCAATCTTACAC
CGACATCACTATTATTTTTCACCCCATGTAATTTTCGTAGCCCCAAAGTTGCTACATATTGTTTGTTGGTGGCTCTGCGT
ACATGTGTATAAACTATTCGCATTATATACAAAGGTATATATGATGGCTGTCTATGTAATAAGGCCCATACGTATGCATT
GTGTATAGTTAAATGTTACATATTTGTGACAGTACATGAATCATTCAATATTAAGTTTGTAAAAGAGGACTCATATTTGT
TCTGCAAGTAGAAATAGTAAGCAGGACATTCATTTCTTGTTTTGAGCTTTTCAAATCAGCACTTTCCGTGAAGGTCGTCT
ATCATAGGCGCCCTCATCAGGAATGTAATCTGTACTATTAAATTCCATAGGCAGCTGCATTGGTCTCTCTTGTATTAGTT
AGGCCTGCACACAAGTGTTGCATTTGCATTCCACCTCCATCACGAATCCTCATTAGTTTGGATGTTTATCTGCACATGGG
TCATTGCGAGAAGTTAGTTAGGCCATTATTTGGTGTAGTGTATATTTATAATCGCCATACCAAACGGTTTATTTCTAAGA
AATACCTCCTTAATTTGCACCATTCTTGGGCCGACATTCTGGAAGATTTCCCTGTAAACAATATTTTTTATGTATGTAGG
GTCATCTGTGTCCTCGTCCGCATTGACAATCGCCAATCCTTCTCTTGTTGTTACACGTGATACTGCGACATACAATTGAC
CATGTGTGAATACTTGTTTTGGCAGATACAACCCAACTCTTTGAAGAGTCTGCCCCTGGCTATTGTTGATGGTCATAGCA
TAACAGGGTGCTAAAGGAAGTTGGCGCCTGTTGAGCTTGAACGGCCACTTTGAATCGTTTGGTGACATGATAATTCTTGG
TATTGTGACTCTTGAACTGATGTTCTTTCCAGAGATTATGTTTGCAGTAACAGACCAAATACCCAGATGCGTTATTATTA
ATCTTGTACCATTGCATAGGCCTTCAGTTTGATTTAGATTTCTAAGCAGCATCACCGGACTTCCTACTTTCAAGTGAATG
TCATGGTTTGGGATACCTGGGAATCGTAAGTTGTTTAGGAATTCTGTTGGGTACAATATATCCTCCTCATTAGTATTCAC
GCTTGCTTTGCACACATTGTCCGAGCTATAGTAAGTTCTTCCTTCCCCAGGTATCAGCTTCAGTATTTTCTCATTCAGTT
CATGGACCATTTAATTTTTTGGTGTGAGTATGGCTCTTTTTTTCAAGTAGGATGGGTCGTTATAGTTCTGTAGCAGGGAC
GGATATACTGCCTCTACAATAGATTCTATCTGATTGTGTGATCTTGGAATGTATACATCAGCGGGCACATAAATGAGGTC
CTTCTTATTATCTGCATAAACGGATCCATTTCCAATTTGCAAAGCCATTTATCAAAACTTGCTATTTTCTGTGCTTCAGA
ACCCCTGACTTTTCCACATCTAAGTCTCATATTTTCCGTCAATTCATAAATTGAGAAGTAGGGCCACAACTGTGAGTAGT
TCAGCGCGGCATCCACAATATCACCTCTTGTTCCCTTTGGAATAACCGAGAGTATTTGGCGAAAATCACCACCACATACG
AAAGTTATGCCCCCAAAAGGTTTCATGGCACTATTTTCATACCTATCTCGTAGAATATTTCTCAAGGTTCTGTCCAATGC
CTCAAAGCACAATTTGTTTGCCATTGGTGCCTCATCCCAGATTATCAAAGAGGTCTTTTTAAGTAGTTTCGCTAATTGAC
TGCCTTGTTTGATTTCACATGTTGACTCTGGCGTGATGTCTAGAGGAATATGAAAGCGCGAATGAGCAGTCCTACCATTT
GGTAATAATAAAGCTGCTATACCCGAAGTAGCGACGGGGAGAACGATTTTTGATTGTGATCTGATCTTCGAAATAATTGT
ATTCCACAGAAATGTCTTACCCATACCACCATGGCCGTGTATAAAAAATAATTTCCCTTCTTTATTATCAACTGACGCTA
TTATTGCCTCATATGCCGGGCGTTGGCAAGTATTTAACAAAGCGAGTGATTGATCATGGAGTATTTGGAGTTTGTCTTTG
TCGTAGTCTAGCTCTTCATTGATTAGGCGATTCCCTACATTCCGCATTAATGCTGAATCTGGAAGGGGCATTCCTTCTAT
ATCTTTCAAACTTCTCCCCATCTTTAGAAGGATGCTTTCAATCTCAAATAGTGTGTACGCTTCAATCTGCTTTGTGTTTA
GTTGTAAATCATTGAATTGTAACCTCTTTCGCTGGATATGCGTGATATCTTCAGATAATATTCCATAGTTATTCTCCCAT
AGCTTACGTGTATCCGACACCTGACAGTTCATAAGTATAGTAACAAAGAGATGTCGCAACTCGTTTCCAGAAGCCCACTG
GGCCGCCTAAGACAAGCAGTCGTTCCACTCTTTGTCATCATCTAATAACCCCAAAGCGTAGCAGGCCTCTCTATATGTTT
TATGATCTACTCCATTGATTCTTCTGATGCTTTCAAAGGAAGTACACCCTTTGACAAAATTTAGTAGCATACGCATGTAA
AAACGTTCTCCACTTCCTGGATGTTCAAAGTAAATTCTGCCAACTGCGTGTCCCTTCTTCCTCCTGGTCCACTTTTTGTC
TCTTACATTCCAAACCCAACGCGTTGGAAAATTGGAATATGTCAGCTCTCTTGCATCAGGGTATTCTTTGTTTGCCTCAA
ACCATTCTGTAAATTTTGTTTTTTCTAAATCGGGTCTGCTTAGTACGCTTTCAGCTGTCCTTGATTCTTCAAATATTATT
GTGTTCTGCCCCTGTAAATGAAATGGTAAGCGCTCAACAGCCGGTTGCCTGTGATGTATATCAAATGAATAGATCCTCCA
GCAAGCTTCTGTGGCTGATATGTATCTGCAATCTAGGTAtTTTTTTATCTCATCATTTTCTGTTGGTGTCCCGGTTGATT
CTATTATTGTTGTGGCTCTATCAGACCCTTTATGAACATACTTGAATAGGTACTTGATCGACCTCGCATAATTGCATACT
TCAACATTTATATGTGCATCAAACTGGACAAGCAAGTTCCTGTTATATGGGACAACATATCGGTTGTCTAAGCTGGCACC
ATTTTTCTTGACTTCAATACCTGTGTTCCGTCTCATATAAATAGGGAATCCATCCGAATCAAAATTTGTTCGGCCATTGT
ATTTCTTTGGAAAATATTTTGTGCACTTGCCTTGTTTCATACATGGGCAACTGGGATTTTGTTCTCCGCACGGTCCGTGC
ATCATGAAGTTCTTCACGGCATTATACCCATCTGGATCTTCTATGTAATATGGTATTTCAGCGGATATTACTCTGTCGAT
ATGATCTGTTGTGGGGTTTTTTTGTGTTTCATGAAGGAAAAGCAGTATATGAGCATGTGGCAAGCCTCTTTTCTGGAACT
CAATTGTATATATACATGCAAACAAATTAGTATGTGGACGTGATTAGCATGTTGGTTAGGTGAATTGGTTGCTAGATATC
CTGTATTCATAAAGAAGTGATGTAATTCTTAGTAGTTAAGCTTTGTAGGAGTTATGGTTAAGTCTTGTGCGCACATGTTT
AACATTCTGTGATAATCTTCCATATTTTTGGTTGCACATATACATATACCTATATTGTAATTTAAAAGCATTGAGATTGC
ATTTTGTGTGATTTAGTAAGACAATATTGAAGATTATTGATTGTCATATCTTACACACAATTATTGTCCCGAAAGGCTTA
TCCTTTTTAAGAATCCGCATTAGCTGCAACAACTTGATTTGGAAGACTCGGCATATAATGTCCACCCGGCAACCATTAGG
ATCTTGGTTTATTAGTCTCGTCATTGCATTTATTTTCGGCCACTTTGGGTTGCAAGTAAAAGTCAGGAACAAATCTGGGT
ATCCAGCCCACCGACATATAGCCATTGCATCTTGATAATTTTGTGCCCTGTAGCGAGGTCCTCCAGTGTGGGAGGAAGGT
AGTATAATAGTTTTTCCCACCATTGAGCAATCCGAATCTCCACGTACAATAGCGTCCATTAAGCCACCATAAAGATCAGA
CCTTAATTTCTGTTGATTTTTCCGGATGTACCTAAATCTCTCTTCTTCAATTGCCATGTACCCATCCACAATGTACTGCT
GCAATAGCCTGCCAGCTTGGAGTAGAGTGTGTCCCTCATTGAGGCGTTGTTGTATGCGGTATACATAAAATTGTCTCATT
GTCAAGGTTGTCCGAGTGTATGTTTTTTGACTCTCAGAATGTAAAGGTATTCCAAGCCTATATCCATCTTCCCCATAGGG
ATGTATTAATGGGTAATTCATCGACTTGAAGCTTGGGTGTAAATCTGTGATCCTTTGCAGTCCGTTCTTGCGGTGTTCCA
CAATGACATCTCGCTGGAAGTTAGCATCTGTAAGGTCTCCTACGATTAATCCAGCAACTTCAGAAGCCGTTGGTCTGTTG
TATTGTCGACCATCTTGGGTCCTCTCAGATAGGATGCGCATACGAAACTCTGCTTGTGGTTGTTCTCTGTATCTATCCCT
TGCCATACGAAATGATTTGACCAAAACATTATGCTCGTCCAACATTTCAGATATTCCTTGTACGATTTCTGCTTCTACTT
CTTCATGCATCAGACTTTTGATTCTATTCTCTATCTCATTATCCGTGTTATATATATAGAGTTGTGCAAATTGTGGACTT
TTTCCAATTTCTGGTAATAGTGAGCCTATATGATGATAATTTTTCCCACTTATTCTGAATACATAAGGACCCTTAGAACG
ATTGATTGATCTGTCAACTCGACCTCCCATCGATGTAAATGCAAACATGGAGTTATATACCCTGATATTTTTCCTAAAGT
TCATCCCCACTTTTCCGGATTCAGTGCCCAATAGATATTTGAGATACAGTGGTGGTTGAGTCAATAATGGTACACAGATT
CGTCCTTCCATACAGCAAAGTGCAAATTTGGGTTGTCGTGTATTTTTACTTTTGTCTGTCCGTTCCTCATACCACAGAAT
TGACTGACAATATTGACAGGTGTACGTTGGAGGGCCCAAAATCAATCTTGTCTTGTATCCAGCTGTCATATAAGTCCAGT
GGGAGACGATATAAGTATTTAATTCATGAATAATGAAGTTCTGTAACCAATACAGGGTTATGTGTATATGTTATTATGTG
TGTTGTTGTTTGCGTGACATATGTACCTATACTGTTCTGACTGGCTTGTCTGCTACTACTTGTCTGCGGATGCATTACAT
GTGAGACGTTTGCACATTCCTCCATAACTGAGTCATTGGATTGGTTACAATGTCCGCCTGAGAAGATGTTTATTaAAAAA
ATTGTTACTCAGTATAATACATCTTGGATTCATCTGTAAGTATAGACTATGTCTACGTTATTATGCATGGCAAATATCAC
ATTGTATTTATGTTCCTACTGTAATGAGGCGTGAAGAGTTTCGAATAATGTAAATGTATGGGAAAGATTGGTAGCAACTA
TTGTAACGTGCTAGTATTGATTAATGGGGAGATGTCTTTCTTTCCTTCTGTGTTGTAATGTTTAGGTGTAGCATCGACAT
ACGTAGTTAGTAGTTCAATTTGGTAAATCTGTTTGGGAGTTATGCAGTGGATATATGGAACAATAGCAACTTACCCTGTA
TTTGTCGATGGATTTCTGGCGTTCTGATATCTGTAGCTTGCACCACCTTTTCCAAGATTTTGATGTAATATAGAACACGC
TTTGCTTGCTTCAATGGGTGACCTTTGTATTGCCTTTGAAGTAATGTGAGCTTACTCTTCAAACGCGCATACTTTCCCCG
AATTATTTTGAGTTTTCGTATTTCGACAACCCGTTGGCTGGAGATTGATGACGATGTATAATTCTTTATTCTCTGTTTCA
ACATGCTGTCTTGGACTGCTAAAAGAGGCAGAAGTTGTTGCAGTTTCCTAATACGGGCGGGTACATCAGCAGGCCTTCTA
AACGCCTTAATAATGTCTGATATGACGTCCATTATGTCTGATCGAATATTATTCGTAAAGCTTGATTTTTCCTGGCAGAG
ACGACGGGTAATCTGCAATGTTGAAAAATTATATATAAGCCTACAAAATTCAGTGCAACATAAGGGAGTTTGTATCCTAA
AGTTGTGTTGCTGTAACCAATATTCCCTTTAATTTGTACAAATGTGTATTTGTCTCATTTACAGATGAGGCATATATTTG
GAACAACTACACGTAAATTTGTGGTGAATTCACCCAGTGGGCTATCCCAATTTACCTGTTGTTTTATATTATTCAAGTGA
TGTTGTGGTACTTTATCTTGACTCACCTGCGCTGTTGTTATCGATCGGGGTACAGTGTAGTGCTCTTTATTTGGTTCTTT
GAATTATATTTTGATGTATGTATCAGGCAACAGTCCCAGCTAAGCGCTTGATTTTGTCGTTGTTGGGTGGTTAAATTTGG
CTTATATATTTCTGTATTATGATTACCGGCCAATCCGATCGGTATTGAATTATCAACGGGGCGCACTTGAATTCTTATAA
GGCACCAGGGTTGTTGGAGTTATGGGTAGATATCGTCGGAATAAGGGTGGTAAGCTATTTCAGTAAGAATAGGTTGGTGt
TTTTTGGTAATAGTCGTTTTAGCGAGCAACTGGCAGTTGAGTGTTTTATGAAATTCCAAGCAACATGTTTATAGTTAGCG
AAAGGACACATTGTTTAGTCCGTTATTATGCAGCAGTTGTATTGTTAGAACGCATCGGCGTTGTTTGAGTAATGGCAAGA
GATTTTGGGAGTAATGGTGGTATATTATTTTAACGGTAAGAATAGGTAGGATCTGATTCATAATACTTGTTGTAGTGTGT
AATTGGATGTTGTCTTTTTTTCAAATTTTAAGCAGCATGTACTAAGCAAGCCAAAGGACATACAATTTGGTACCtTTTTT
TTGCTTGtTTTTTTTTCTTACTTGAAGTGGCATGTACTATCCACGTGAAAGGACACACTGTTTGTGTCCTTTTTCATGCG
TCTGTTGTACCCGTAGTCGGCGTCGACATTGTTTGATTATTGGACAACGTTTTGGGGATTAAGGGTGGTGTGTTATTTCA
TTGGTGAATACGTTCTCTTTGAATTATAAATAGCGAGTAACTGGAAGGCAGTGAAAGGACACATCGTTTGAGGCCTTATT
CATATTGAATGTAATTGTGCCTTTAACAGTGAGTTGTGAATTTTTTTTAAATGAGTGGTGGTATATGGTGTTATTTATTT
CTATTATATCTACGTTATCGAATACATTGGGGGTTTATCTATTATAGTTCTCATTTTAGTTTCAGTTGATGTGAATTGTG
TTTATTTTGTGGAGTTAGATTCCGGTGAAGGTATTGGATTGTACAACTCGTTTGTGCAAAAATCTAAATGCCTGGCAGCA
CACCGGGATGCGGTAGTACACCTTGTCTGTTTTGAGCTTTGTAAATCTTTGTTTGTGGTTATCGTATGGTTGGGTGCTGT
AGTGTGGGTTAGTAAGAATGACATTGTGGTAACTATACGCAAGGTAATCTAAACTATTTCAACACGGGGCAACAAAAAAG
CAAAAGAATGAAGTACTTTGCCTCGAACCTTGCTTTCTATATGTGCAGTTTCTGTCTAAATTAAAGACGTGCATTAGGTT
CTCGCATTGTCTTTTGAAATTTAACTGGTTATTAGAAGGTAGACTTCATATAATCAAGAGAAGGTGGACATGAACACATT
GTAAATACAGACGCATTTTTGAGTGCGATATTTCTTGGAGTTGAGGAAACATAATACCCAATCATTCCACAGATGAACAA
CATTTTTTATTAAATCACCCAAATATGTACTCGTAAATTAATAATACCCTGACAAACAAATAAGGAGCTAGTTGATAACA
ATAATACTTCTACGGTCCATAGCATATTTAATTGTAACCTAGGCTTTAGATGTGCATTTTTTTTTAGGTGTCTCCATCAC
TTTCTCCATCGAGGTGTATGAAGTGCTTCCTTTTCTTTATCAGCCTTCTTGCATAAACTCTTGTGTTGCCATTGGAAGTC
CCTTCCCCGTCGTCCAGATTTTCTTCTGAGTTGTTTGTGTGAGAACCTCCTGCCTTTTGCACATGTGAGTTCTGCATCGC
TTCCATTTTGAGTTTTTCCTGTAGTTTAAAATGCATATTTAGCATTAAAGGGGATGTAAGTTGGACGGTTAGCTTTGGAG
ATCAATGATGAATGAATAAAAAATATATGTATTAAACTGTGACTGATAACATTACCtTTTTTTCTTTGTTAATGCGGTGT
TGCAATTCCAATTCTTCATCTGGCACAAACACTTTTGTAACCGTATAATTTTCCAGCCCCTCTTTAAAATTGAAGTTGGT
CAATTTAAGCTTGAATACAAAATCCTTGCCGCAGCGGCTCTCAATTAGCGATGGAACATGCGTATCACCTTTGGACATTC
GATTTACCAACTTAGAAGCCGAGGTATCGAGCAACTTTTCCGCAACCCCATTGAAAAGAACCAAAGTTGTCTTCCCTCCG
TTGTCTTTTACCTTAATGTGTATCTTGTACCTGTGTGTGCCATAAATAATTAGTGTTTGAATAAAAGTACGCATGTGGTA
GATTGTTAACTGTTTCTATACCTAACCAACGGGAAGTCACATTCTTTTCCGCACTTATTGCAGGTGTAGACGCCATCTTT
AGGTTCTATTTTTTTGTTGCATAAGTTGCATGATATGTAGTGCCAACCAAAGTAGGTATCTATTTGACTTATCTGAGCAC
GCAATGTAACAAAAAATTCCTTGTAATTGAAAAGAAATTAGTTCAATATGCAGTCAAAGCCTGTTGATCTAATGTATTGT
TCATAAGGTACGAAGGTTGCTTAACGTACTAACCTCTATGTCATAACTCCAGTCCGAATCCAACAACTCAGTAATAGTCA
TCTGATTCTGGAACATTGCCTCCGCAATAGGTATGTTACTTCCATTACCACTGTCAATTGTTTGTATGTGAACGGGTTTG
GTTGCAAACTTTTGATTCAATGAGGTGATGTGGTCCATTTGAAGATTCACATACGTTTTGGTTGCTGCTGTGGTGACAAA
AGTAATTTCACCTGTTACAAAATAAGCTTTATACGTCACGTTAACCTAATGACGTTAAAATTGCACTTAACTATATGCTC
TGTAATAGTATTTACCTCTGAATTCCTTCACCGTTGTTGCCGTAACAATGACAATGTATGGACCGGATTCAGGGGGGAAT
AAGTACGGGTAAAATCCTTCACCGTAATCCTCCCAAAGGGTTATTTTGGCTTTGGCAGACCTATCCTCGCTAAACAAACA
ACGTAACTTGTTAGTGTTATGCTTGCTGTTTGGGGTTACTTAATATAAGTGAAAATAATCAGATGAGATTTGTTAATTAC
GGATCAGTAAGAATGTAAAGGTCTCGTTTTTTCCACTTTGAACCAACACTCTCTAGATCACCTATTCCACATAAGCATCC
GACCACATCTACAAGTTCAATAAGGAGAATATTAAGTACATACGGGGATGAATGTGCGTTAGATAATTGAAGTGTAAAAG
TTTACCTGATAGGTAGGTGTTGTTATTGACCCTTGAGCGAACAATGTTTGGCCGAATAAACTGGAAGCCATTTTTAGGGA
TATTAACAGTATCATCCTTTATTTTTTGTATGGCAGTTATCCGTAGAAAAGTGATTTTAACATCAGATTGTACGAGTCTG
TATTCACCCATACTTTCAGCAACCTTAAAGTTCCTGATAATTATCACAGAGCCTTCGGCTAAATTAGTACGAAACCGGTT
GACTTGATTCTTCCAGATTACCGCATGTACCAAAGTTCCCTGTTACATGTCAGTTGGTAAGTGCATTCGCAATAACCTGA
CCAACAACAATGTGGTTAAAAGTTGAAATGAAAGGGGTATTACCTTTTCGTCAATAAGAATCATGTCTAGACTTATCATC
TCATTGCTTCTCTTGTAGTTTTTAAATTCCCACATCCGGCAAACTCGTACCTTAACCAACCAGTCATCCCTTGTAGTATC
CAAATCTGAAAGATGTGACTAGGCCATATGGTTGTAACAATTAAAGGTTAGAGGAAGAAGAATTGTGTGCTTTTAAAGGA
AGGAAGAGAGGGGTTATCGTTAATGGGTGTCTAGAAGTCTGCAAGGCATTATATAGACATTGAGGGAATTCGAAAGAGGG
TTGCAACCATTAGGAAGAGACGCATTGTTTTGGAAGTACATTTACGAAGAGGCGCAATTTGGAACTACCGTTAGGCCCAG
AAGTCGTGTTTAGCAAGATATGGTAGGAAGTGACGCATTCTTTGAGAAGTGCTATTTTTTTATCACAATCCGTGGAGTCG
TGTATGTAGTATTAAATAGGCTAGTTGCAGGTTTATTTAGTGGGTTGGAATTTCATTCCATATTGGGCTTTAATAGCCCT
GAGTTTGATCAAATAATTAAGCGAATCAAACTAAGGCCGCCTAGTCGTAGATATGCTATGTTCTTGACTTAAAAAGAGAC
TTGTGAGGTATACATAGAAGACTGAAGGCATAGGCCTTTGCATTAATTGGACTTAGGGGGTAAAAACATGTTTATTTGTT
AACGTTTTATTATCTCGTTCCCTTTTAAAATACATCCAATCACAGGTAGAGGGAGGGTAAACTGGATGATACCAAAATTG
TCCATGAAATTGTCTTGCCTCTTAACTGAATAGCCAGCGGCAACAGTTGGGGaAAAAAAAATTCACTACTATGATTTACT
ATGATGGATTAATTCTCTATAGTTTATTGGTTTAACCTCAAACCAGATAAAAATGAAGTTTTAAATCTGGGATTTAGTGT
GAAAACTTTGTTTTTTAATACTTTATTTTGTTTGAAATCTTTAAATTAATGAACTTTGATTATATACACATTTTATAAAT
GCGGAAGATCTTGTTTAAAGTTGGAGTCGCCCAGGTAACCTTTTGTAAGCATGCAATTTGTAATTGCAATTGTAGAGAGT
TTTAAGATGCGGTAACAAATTGTATTTTTGGGAGACAAACATGGACTTTCACAGGCCAACGTAAAGTCAAGGTTGACTGG
TAACGTCATCAGTTTTGCTGGATTTCGAGATTGGAAGATATCTGTATCGACGTTTCATAAACATATTTTAAAGCCATTTA
GCGTTGAATTTGAAAATAATAAATATTAGATTAAATAATTAGCCAACTGTAGTCCGATAAAATTATGAGGGATACAAGTT
CGTTACCTAATAAAGATATGGGTATTATAACAGTCATAACAATTATGCAAGTTTCATGAGGGAAATAAAATGAAACACGA
TAGTGGTTGTTCTTCGATATAAGGTTTGAGTGTATATAGCGTGTCAAATGACCATTTAGTCTGCTTGTACTGGTAAAATG
TTGTTAATGAAGGTATCTGATAAGTTTTCAGATAAAGAAGCATCCTCATCCTTGTTAAGGTTACTCTTTTCCCTCTCTTC
AGTTTCTATTGACTTGAAGAAATCAGGAGGTGCATTATTCGTTCTTTCATCACCAGGGTTGAGATCGGTAAGGCTTTCGA
TAGATATCTCCCCATTCTTTCCAATCACACCCTCAGATGAAGTCTTTCtTTTTTTCCTATCAGTTGACTGCTTGTTAGTT
TGTGCTTGGGTGCTGTTACTTGCCTTTCTTTCATTATATATGTCAAATCAAGAGCCTACACTGCCACCATTTTGTTTCTC
CAAATGGAGACATTTAATTCACATCAGAATAAAGTTGATGCGGAACAAATAATTTTGTGAAAGTTGTGAGAAGAAGTCAT
GCATAAACAAAATGCACAGAGGAGCATACTTCCACAATAATGTCCATGCTAAGCAATTTCGGGGGTACGGGTGAAGAATT
GGAAGGTAAAGGGTAGCAATGTGATGGCGTAAATGTCAAAGAACTTATTTAAAGACAAATTTCCCTATGTAGCCTAGTAT
GCGCTTAGAAATTTGTAGACGCAGTTGTAGAAAATTTTTTAATCCGACAAAGTTTGGAATGTTACGCGCACTAATGGGCA
CTTTGAAATGATCACGACAACAAAAAGTAGAATGGTATCAAAGGATGATTCGTCAACGTATTCTATAGATGGTTAGCGTT
GACATTTACATCAAATAATACTTCATTTAATAAATTGGGCTACATATTCTGATAAAATGATGTTGGAGGAAGTACACAAG
TTTGTGACATAAATTAAATTAGCATGTAAGCAGCTTTATGACAGTGTGTTCTGGTAAAATGAGGTTAAGGAACAAAAGAT
TTACTTAAGGATATATATCATTAAAAGCCAAGTTGTAACATAATACAAAGATAATAGGAAGTGAGTTGTTCAAAATAAAT
TGGCATTGCCACCACACTTCCAATGTTAACCAAGTTAGGGGGTTAGGGCAAGTTTGGGAAGTAATAGGGCAACAAAGTTA
TAAGGTAAAAAGGAGATAAGAATGTATTAAAACATAAGGCATTGGTTCCACAACCATTGTTAATTAGCTCCTGATGGTTC
TTCCAGGTTTGTGGAATGAATGAAGGCCCTTATGTGGGCGTGTTGTCTCCGCAGGTAGTTGATTCTCAATTTTGCTAGGT
GCGCGTCCTCATCTCCATATCATATAGTTGGAGCTCTGGAAAAAAGAAACATAAATCTAAACCTCCGTTTGGGTAATGAT
CGGGAATAACCATAAAATCGAAGCAAGAAAGAACCCCTGCCCATGAATCTGCTAGCTTACATCTTTAGCTATATTACACA
CTGTTACAAATGAAGACACCGGATGTTCGTCATTCATCCACCCCGTCAAGTTGACAGAAGAAAGCAGCAGAAGCCATTAA
AGGAGAACAATTACGCTTCAGTTATGACATCTGCATCTATGCCTGGGGGAGACCGTGGGGGAACAGCTTCGTCATGAATT
TCAAAGAGGGAACCACTTTCCGCTAAAATCTCCTGGCAGCTTGAGAATGTTGATTTCTACCAATCTTTCTTGAAGGAAGT
GACTCCGAGGCAGCAGCCTTTGAGGAACTGTTATTTTCAAAGGATGCTAAGAATTTGTCCTTTGATAGAGATTTTTGAGA
AGATAAAAACAATAGAACTGAAAACACCACTCTCCCTCAAACCTTGGACAATAACTTGCACATACAAAATAGAAAAGAAT
GAATAAACACGCCTATCATTGGACTGAGTTGTAAAGATGTTTCTGACGTTTTAAGGAAACACACAGATCAGGATCATCTC
AAGAGAACAAAGTGCAGGCATTGTCTTACTGGAATACAGACAAACAGATTGCTGGAGAAGATGATGGAAGGATCTACGTT
TCCCTAACACTAACTCCATATTCAGGGACTCCAAAGTTGCCATTTCATGGCTGCATTTGACTTGTCATGGCCAGGGTTAG
ATTTGAAGGAGTGGATGTAGTTCTTTCAGCTTTCGTTATTTGCCTGCGTATGTATAGATTTGAGAAACTGCTTTACGATT
TAAGGGGTGAATTAAATTCAGGGAAGGGTGTGAGGGTGAGAAATCCAATGAATGATGCAAGGGCTAAACTTATGTATGTA
TACCTGGAGTGGCCGAGGTTTTTTGTATGTGCCGTTGGGTCCATACCAGACAGTTGATTTGCATTAATAGCGGGCGTCCT
GGTGATAGACAAACTGGATGAAATAGGGGATGAAAATAGGAGATACACAAGTAGGCACCATTATACAGAGTAACGATAGC
ACAGGTGTAACGGGTGGGTGGAAAATGTATGAATGTATACCTGTATTGGGTGGGGGTTTGTTTTAAATCCTTTGTGTCCA
TAGAAGCAGCGTGTACATTTGCGTCTAGGTAAGCAGTCCTGGGAGGAGAAAAAGTAGAATAGTACAGGAGTTTGCTTATT
AAAAAATCAAGGCaAAAAAAATAATGAAACGTAATTTGTTACAAAGTTGATTACAATAAAACAAGGGATGAAAATATAAA
ACGCTCGAGGAGGCACAAGTGTACAGAGTAACGCTAACACACGTGTAACGGGTGAGTCGAAAATGGATGAGTGTGTACCT
GGATTGGGTGGGGGTTTGTTGTAAATCCTTTGGGTCCTTAAAAGCAGCCAGTACATTTGCGTCCATATAAGCAGTCCTGG
TAGGAGAAAAAATTAGAAATGTACGGGAGTTTGCACTATCAAAACTTCCAGGTCATCTAGTTTTGCAACAAAGAAATGAA
CATTATATACAAATATTAAAGATTAAACAACATGACTTTATAAGAACCAATGTGTATAAACTATATATGAAGTTTAAATT
CTGCCTAATAAAGGGCATGGCATCTTCAAGAGGGCAACTAAATATAGACAATTACATAGCCTTTTGCCTAACATACCAGG
TCATCTAGTTTTGCAACAACAAAATGAACATTATATAAAAAaATCAAAGCTTAAACAACATGAATTTATAAGAATTAATG
TGTATAAACTCTATATGCAGTTCAAATTCTGCCCAATAAAGGGCATGACATCTTCAAAAGGCAACTAAATATATATAGTT
ACTACACTATTGAAGACATAGTCTTTTGCCTAACATACCAGGTCATCTAAGTTTTGCAACAAAGAAATGAACATTATATA
CAAAAATCAAAGCTTCAACAACATGACTTTATAAGAACCAATGTGTATAAATTCTATATTCACTGCAACCATGTAAGAAC
CATTTGCTTTGTAGTAATAGCAAGAAACATAACTATCAATCCCGAAAAGAGGGTAAGAAAGAGATGCCTAAATATAGCGC
AAAACAGGGAGTGTTTGGCCATAACATTTTATCTACGTTTTTCAGTTTGACCATCGAAAATTCCAAATACAACTAAAAAC
AACCAAAACCCTGTTTTCACTATTTACACATAAAAAGAACCTAATATTAGTTGCAAAAACTATAATCGAACAGAATTCCA
AAAACAACCCAATGTAATCCCAGTAGTGGATTTGGGGAGGGTAAGTTTACGCAGACCTTAATCCTACTAAACAAAATGAC
TCCTCGGCAGTATATGTCATTATTTTTTGCCAACACTGAAGTAGAAAGGTGCATTTTTTTTTACATTCTTGTTTGTAAAG
GGGAAAATATCAATGCCAGAGTTTCTGGGTGATGGGTATGATCTTACTTAATTACCTAGGGTTTTTTCCAAGATTAGTTC
GCTACAATTTCCTTTAATCCAAACTAAGAAAAACCATAGAACAATTCAATATGAAGGGAATAAATCGTGAGAATGAAAAA
TGTATCAATGTTTACCTGGTTTCAGCGGGGGTTTGATTGAAATCCTTCTGGTATGTAGAATCAGGCAGGGAGAGTGCGTG
AATATGAGCAgGCgGGGGGGGGGGGGGGAATGAGTGTAGCAGTTGGAAGCAATGTAGGAAATTAGAGGTGGTGGGTATGC
CGAGTTGCAGCAATGTAAGGAGGGAGTTTTGGTTTAGGAGTAATATGTAAACACGTGGTAATGGTATGGAAGAGGCGTGT
TGGCAAGGCAAGGGGGATGTTGTGTAGGTATGGATACGACTGTTTGGAGGCGAAGGGTTGTTTTGGTATTTTAAAAATTG
TAGGAGAAGTAAGGTGGATATTTTTGGTATTTAAAAAATTGAAGGAGAATTAAGGTTTGTGATGGCGCCACGTCACCGGG
TTGAGGGTTCCCCTTTATATATATGTGCCACGTCACCGGGTTGAGGGTTTCCCTTTATATATATATATATATATGATGAT
TAAAAATATCTAGATATTTAATTAtTTTTATCTCTTACATAATTTATCATATTATATGTTCGATGATATAATTGtTTTTT
TAAAAtTGAGTGATGtTTTTATATAGCGATTAAACAACACtTTTTCtTAtTTTTTTATATATGaAAAATATAGAATCTGA
TAATTTTATGGTTAAAATAACTCCTTGTGTaAAAAAATTTATGTGAAAGtTTTCGATAATTAATATTAGTTATAAATAAG
TTAAGGCCATTAAAAAATGTACAACACAACAACATAAAtAAtTTTTTTTAGATACAATCTACTTGTCTGAGGTCAAATGT
TCATCACTTTTCGTTATTATTACATTGTTGCTATAACAAATAAAAGGAGAAAAATTATTTTGGAACAACAACAAAATAAT
ACTGTTGACCCTTATAGAAATTTATTCTTTATTAAACTACGAAAGGCCCTTCTGGATGCTTCATCAATGCAACATTACGA
TTTTTTCTGAAAAATTTATGTATAATTGTTGCATTATGAAAGTACACATAGATCAAAGTGTTGGATTCTAGACTCGTGTT
AAAGAAATATTCTCGAACATTAAAAAATTAAAAATGAGTCTAACCTAGATAACTCAAACGCTCAGCAATGACTTGGGACA
TGAAGGATAACAAATTTATGTTAGTAGACATATCTTTTGTAGCTTAAGATATTACTTTTATTTAGAGTAGGTTTTGTTTT
GTATTCTTCAAATTAAGTTTGTCGAAAATAGTCATAAATTATACCAAAAATATTTAGAAGAGCCGAATGAGAAGGaAAAA
AAGAAAAACATTAAAAGGATGAAAAGCTTTGTCATAGTGAGATCATATACATATCAAACAAAAAATAaTCAATACAATTT
TAAGGAGACAACAAAACAGCGAGAAAAAACAAAAATCATTCTAACCAGAAAAGTTCCTGTGTTTTTAAATAAGATTCCTC
AAAAAATTGACTAACACTTCAATCAACTTTCAATCCTTAAGTACACATAATATCCATTGATAAAATTTATTAAAAATCGA
TAACAACATAAAAATaAAAAAATATGGGCATGCAAAGTTATTAACTCTCAGAGGATTTTTTAAAGAATACAAAATCGCAT
CATTGTATGTGAAGGAATAACGTTGTTGATGAAGAAATTAGGGATTTGCAAGAGTTTTTTTATCGAACCTTCAACAATTT
CAGTAGAGATAACTTGATTGAATATTCAATTAACATTTGTTATTTAATCTGTACTAACAAATAATTATAACAATAGCTTT
GCATAACATAAACAACTAAGTGTAAAGCATATACTCAAAAACAACAATTAATAATATAAGCATAAATTAATGATTGTAAA
AAACATACCAGGATATGCAACAATAGAATGAAACAGAATGAAAAAAATCGATCCCACTGAATGTATAGTGTAGTCCTCTA
TTTATAGACATCAAATGATAGTGTGAAAAAAAATGATTATTGTGTCTTATCGGAAATGTCACAACTCTTTGAAAAAGTTA
CAACCCTTCGGAAAGGTCACAACATTTCATAAAAGTCGCAACTCTTTATAAAAGTCAAAACTTTTCATAAAATTTACAAT
TTTTCATGAAAGGAAAAGACTAGTTTTGAAAATAAAATAAATTTAAAGAGAATCCTAGCTTGTGGTGACGCCACGTAGGA
ATCTAATAAACCCAGAATCTCTACGAGGAATTATACATAACAGACCAACCTTAAAGCACATGGGTTTAATAGTGGTAGGA
CTAAAAGGATTAACCAGAAAAAATCTAGGAACTAAAGTATTAATAGTAATATACGATGATAGATGGTCCGACTTAAAGAA
ATCTATCATAGGCTTAACAGAAGTAGATATGACTAATAATGGAGGAATATTCTATATTAGCCCGGATTTTATGATTAATT
TAGGAGAATTCCGAAGTCACATAAAGATAGGAATCCAGACTAAAGGATATGAAGAAATGAGTAGTGGAAATAATCTATTA
ATGTGCGTAGGATTCATTGGAAAGATAACATCTAGAAGTAATACAAGGTTTCGACTAAAGGTGGAAGATGTAGTAGAAGT
AATGGGAAACAAAGGAATAAAATTAATAAAACCAATAAAAATAAATCCAGAAGAATATGCAGGATTAGAATGGAATTTAG
AACGATTTCATAAAAAGAAGGTACTAACACCAGAATCTCATCTAATGTACACGAATACTAAAGGAGAAACGTCTATAAGA
TTTACCAACTATAATTACTCTAATCAAACTCATTTAGAAGAAGAATTAGAATTAGCAGAAGAGAAAGAATTTATGAACGT
AGAAATAATACAAGAAGGATATGAAGTAGACGAAGCTTTGCGAGAAGCCGAAAGAAGATATAACGATAATACAGACATAA
CTTTTAAATGTAAAGGATGTAAGACAGGAAATTTGAATATATTTGAAATTGATAGACATTTTAAAACATACGAATTCAGA
ACTGATAATATAGGATACAGAAAAGAATATAATAACCAAGACAAAATAACAAACCTTGAAAAAATATTAGACAATCTGTA
TGAGAGTGAAGATGAAATAGAAAGAAACTCTATAACAAGTCAAAAAGAGCTTATGGAATCTACTAGTTCAAGTGCTAGTC
CGTTCCAACGAACTGCTCAACAACAGACAATAGAAACAAGTATAGGAAATGTACCAAGAAGACGAGTTTATAGGGTAAAC
CCAGATACAGTAACTGAAAACGTAAGACCAATGGGTAGAAGAATGCCTATAGAAGAACCTATTAGGTTACAAGAAGGAGG
AAGTAAACGAAAAATATTAAACATAGCAGCGCATGACCCTCAAATGTGGAATGCAGTAATAGACTTATGGAAAGGAATAG
TAGTAGCAGACTATATAAAAACATACCAAGAAGCAGACGCTGAAACAATGTATAAATATATGGAAACCTTTTTAGGAGAA
TCTGCAAAGGCCTTATGGGAAGCATATAAATCTAATTTCCCACAAGAATTCCAAGCGTTAGTAAATTTAGGAGCAAATCC
ATATAATTTTACAAACAAAATACATAGTTTAATTACAGGAGAAGACCCAAATAGTGGCTTAGTAGTCCTACAGAGAAATA
CTTTAATACACCTAGAACAGCTAAGTATTACAAGTTGGTTCCACATAAAGAATTTTCTTAAAGATTATTATTATTACTGT
ACAATTAGTGGGAATTCTTTTGATGAAGAATTAGGaAAAAAGTTATTTAATAAATTACCAGGAGCCTTAGGCAGAGAAAT
AGAAGAAAGATGGTATAAAAGAGAAGGCGTAATACAGAATCCAAACGGTAAATGGTCTATAGGACACAAAGTACAACATA
TAATGGAAGTTTTAATAGAGAAATGCACAAATATACAAATACAGAAACAACTAAAACAGAATGAAATGAGTTTCTGTAAG
AATGTCATGTATACCACCCAAAGTTACGATAAAGGACAAAATAAACCTAGGAAAAGATACAAGAAATATAAACCCTACTA
TAATCAGCAGAATAATAAAAAATATTATTTAAGAAAATCTTCAGCCAGGAAACCTTATCTAAATAAAGATAGACATGTTC
GAAAATATAGAAATGATAGAAACTATAAAAATAAGCTAGAATGCTTCACATGTGGAAGCATAGAACATTTAGCAAATGTA
TGTCCTAAAAGAAATAATAGTAGAACTAGAAATTCTCAATTAATAGAAGATTTTCAAGAAACTTTAATTAATGTAGATGA
ATACATGTCAGACAATGAAAGCATATATTCTATAGTAAGTGTAGAAATAGAAGAAACAACACGATCGGATGAATCAGATT
CAGCTAATGAGGAATTAATAAATGAGATAGGGCTAGAATTCAAAAATCTAGACTTAGAAGAATTACAAGTAAATACAATG
ATGAATGTCTTAGAAGAATGTAACCATGAATTTGaAAAAAATAAAGGAATAGATAGTAACCAATGTATTCTATGTAAATG
GTATCCAAGCAGAGaAAAAAGAGCAAAATGTAAGTTTTGCTACGCTGAAGGATGTATCACATGCATAGAAAATCTATTAA
AAATAAAAATAAAAGATGGACGTGAAAATAGAAATATAAGTGACGACACAATAAACTTAAGACTGATAACATTAGAAAGT
AGGATAAATAATCTAGAACAAAAGGTAATGCTATTAGAAAAAGGAAAACAACAATGTGAAGAAGGTATAACAGAATCAGT
ACAAAAAAATGAAGACTGGGGAATGTGTAAAACATCTACCCAAGAAGCAGAATTAATGAATATAGAAACTAGAGAAAACC
ATTATGAGAATTTAATATGTAATGAAGATAAAAGATTCACTACCATTAAAGTACTAACCAGACTTAAAATACAAGATCTT
GAGATAGAAACTTTAGCATTAGTAGACACAGGATGTACAGGTAGTATAATAAATAAAAAGATTTTACCCCCAAAATTAAT
CAGGACTTTAGATAAGCCAATTGCAGCAATGCAAATGGATGGAACATATAATACCTACCAACATTATATCGGAAAAACTC
AGGTAAGTTTTATTAATACATGTAATGAATTTTATAAACCAATGTACACACTAGATAGGATATGGGTAAGAGATCTGAAC
ATAAATGTAGATTTTGTATTAGGATTAAAATTTATGATACAAAACAATGGAGGAACATTAATTACAAGGGATGGGGTAAT
ATTCTTCAAACATCTTACTTATACACCAGTACAAACAATTAAATTTGAAACAAAAGGAAGACAAGCTGGTATATCTCCAA
GCACGTCAGAAAATGATAGCTCACAAGTATGTTGTAAAGACTGCAAAGATAAAAGCCAATGTTGTAAAGATTTAGGCCAT
ACATAACAATATACGGAAGAAGAAGAATATGATATAAGAGAAAAAGATTATACTTTAATAGAAGTAGAAAATGAATTCTA
CAATTTCGAGACAGGAATCAACAGGATAGGTGCAATTAGAAGTCCTAAAGACTTAGAAAATATAGTAAAAATATTAGACG
AAATGGAAATAATAGGAGAAAAACCTCTAAAATACTGGGAAAATAATAAGGTAGTATGTAAATTAGACATCATAAACCCT
GAATACATAATAAAAACAGCTGCTATTGAAGCAACCAATCAAGACCTAGAAGACTTTGATATACAAATAAAAGAATTATT
AAATTTAGGAGTAATAAGAAGATCTACATCAAAACATAGGTCAGCAGCATTCATGGTAAGAAACCATAGTGAAATTGTAA
GAGGAAAAGCAAGAATGGTAATTAATTACAAAAGACTTAATGATAACACCAGAACAGATGCATATAAATTACCAGATAAA
AATGAACTAATCAATCGAATCCAAGGAAAAAGGATATTTAGCAAATTCGATTGTAAATCAGGATATTGGCAGGTAAAAAT
GCATGAAGAAAGTATAGAATGGATAGCATTCACATGCCCTGAAGGACATTTTGAATGGTTAGCTATGCCATTTGGACTAA
AAACTGCCCCTCCAATATTTCAAAGAAAAATGGATACAATATTTGGGGACTATAAAAGATTTGTCTTAGTATATGTAGAT
GATATCCTAATATTTAGTAAGGATATTAAAGAACATTTAGGACATCTACAGACAGTGTTTAGATTATTTGTAAAAAATGG
AATAATAGTAAGTaAAAAGAAAATGGAATTGTGTAAGAACCATATAAACTTTCTAGGAGTAACATTAGGAGAAGGTAAAA
TTAAATTGCAACCACATATAGCAACAAAGGTATTAGATATGCCTGATAAACTAGACAATACAAAAGATTTACAAAAATTC
TTAGGACTAGTAAATTATGCTAGGAATTTTATTAAAATACCAAAAATTACTCGGAAGTGAAATAACAAAGTACAGGAAAT
GGCAACGAAAATGGCAATAATAACAGCAAAATGTAGCAGATATTCAAATATTTTTGTAAATCCTACTCAGTACTCCCTCT
TACTTGTGTCTGGTCATGTTTATCTTATATGTATCCTGtTTTTCCCtTTTTTTTTTtttttttttttttttaTACTACTA
CCCCGTTCATCTCTTCCTTTTAACCTATATTTTTAATAACTTCTTCATTAACCTCACCCAGGAGATGGCCAAGACGTCCT
TTGATTGTTTCGGACTTTTTACGGCCTTAAAAGCATCCTAGGAATTTACAGGTTAATCCATCGTTGTTATTAAGAAGTTA
AAAGTCTAACCATATACTGAGGGTAGTTTTATATAACCTATTAATTAATCAACATTTGAACAGACATAATTTAACATAAA
ACAAACATAATTTACATATACTTTTAGGGAAAATACAGGAAACATAAAGACTTACATGACTTAGACGGAGAGAGGTTTCC
CTTTCGGGAACCCCGACTGACTCTTACACGCTTAAAACAAACTTTTTTACAAACTGAATATTACAAGAGGGATTTTTAAG
AGTCTTTGGACTGAGAAGTGGAGATGGATTTTTGGAACATTGGGAAGGGGAAAATGTTGTGTGTTTTTCTCTGGTTTTTC
TAACTTGtTTTTTGTAAGTGTGGAGGAGTGTCTTTATATAGAGGTTAAGGGAGTCTTGGCAAATGGCGTGGACAAATCCT
AATGGCCAAACGTGGCCGACGCATTAAGATAGTGGACAAAAAAGTAGTGGTAAGTAGTGGCCAGACGTGGCCGACTCTTG
AAACGATAAGATAAGCTTCAATAATTCATGCCGGGTACACATTGGGCCCCATCGCACATGCCTTATTTTTGCTTATTGAC
ACCTACTATGACACAATATACGACGCGTGCTTATCAGTTTTTTCCTCTTTGGAGGATAGTGATAAAGTAAGCACTCACAT
GACAAATGTGGGCATACCCACATACTTTTATTCCTACTTTAACTTGTTGTCTTTTTCTCCCCCTTTTTCTTTTTGTCGTC
AAGTATCAAGGTTGTGTAAAGCTACGGAATCAAAACTCATTCCCGAATCATCATCTTCATTGGGATTATGAACATTTTCA
TCGGGATTTTGAGTATAATAGAGGACGTGTTCTCTGAAGTCTTCTTCGCCTGAGCTGTTGGATCTGGCTATATTATTAGT
AGTATTCCTTCTTGGACTAGTATTAATTCTGTCTCGTTCTGTTTCTGGTACTAGTCTGTCTTCATTTGGATCTGGATTTG
GTGGCGTAGCAATTACATGCTTATCTTGTCCTTGTTGGAAAAACTGTTCCAAAGTCTTTTTTATTATGTTCTCTATTTTA
TCCTTCTTTTTCTTTTTATGGAGCATAGTCTTCATTGTTGCTGTCTCCGTTTGGGTAAATGATCTTGGTAACCTTCGCCT
GGATGAAGAACTTTCACCTTCACTTTTTGGCAAAGTGACAGCCATAAACGGATTTGATTTGTCTTTACCGGCTACCGTTT
GAACCGGACTAGCTGTATCATTTTTATCCGATACAGTGGATCTTTTTGCATTCGTTGGGGAATGCACACCCTTCTCATCC
ATTTTTTCGAGAGATGGAAAACTCTTTTCTGAGGTCTGTGTACTGGTATCGATCTTCTGAACGGAATCTTTACCTTTGAG
TGATTTTATCTGCTCCATTAGTTTAGTGTTTTCTTGGAGTAATGCTTCTACCTTGGCATTTAATCTTTTGAAGGCCTCGG
TCATTGAAGAACAATGGTCACAAAAGATTATTTTGTCTGTGTCTTTTTGAATATTGTATTGAGGAGTATTTTGGGGATTT
TGTCTGAGGGCTGGAGAGATATAGTAATTTGGGCCAAGTATCCCTCTTGCATAATCTAGTGCTTCAGTAAAATCATTAAA
ACCTTTAAAAAGAGGAGTTTTAACTCCGTTTATAGACTCTACTACTTCTATCCAGGTTTGAAAAATACCATTAGTCTTAC
CATGTATTACCACATAGTATTTAAATTTATTCTCTCTACTTTTATCTGTAAAGTATTGACATAAAGCATTTAACGAGGCT
ATAAAATATATAACGAGGCTGATTCAAATTATGTCATATAATTAAAATGAATGGACTTATGGTTTTTTTTTGTCCAAAAT
CAAAACACAAGTTGCATATTCATTCCACCAATTATTTCCTATCATTTATATACAAAGGATAAGTCAACTTCATTTATTGG
ATGAAATCGTACAATCAAATAGCAACCACTTGTTGGAGatTTTTTTaaAAAAAAtTaTGTCaTTaAAAATAAAATGAAAt
TATTTTAAATAGTATATTAtTTTTTGAATATCTATACAATAATAACATATCTAGTGAAATCTCATAAGTGGGGTTTGCGG
AAGAGAATGTACAAAAACTTTACCATTACCTTAAAAGACCCTCaATTTAACTGAGCAAATCACGAAACAAAGAAAGTAAA
AAGCATTATTTATGTAGACaATCCtTTTTTTTTTTAGTTATTTAAAAGAATTAAGAATTCTTAAGTTTGTGTTCAACATG
TTTCAAAAGGGAAAGATTCATATAATTAATTCTCCAATTGTTAGAATTATAATGATTTTTAATTTTATTTGTAGAGCACC
TACCCCCAACTTTACTATTTGGTTGTTGTTGGATTCATGATACATCCTTACAATGATTTTAATAATTTATATAAACAAAT
AATTTGTTGTACTCAACTTATATAAAGATGATAAAAAGAATTCCATAATCCTCCTCATCACTTGTTGGAAAAATCAATTT
GATGCCAAACCACATCAATTCATGCGAAGTAAAACGTTATACGTATAATAGAGCCTTTATTTAGATCCAATACAAATATT
GGATACACAAATAGTTTATTGATAATAGTGAAAAATGTCAAACCACATTAACACTTGCGAAGTAAAACATGATACGTAAA
ATAGAGCATTTGATGTTGTCGAGATTATTCAGACTCAATATAAATATTGAACACACATGATTATTTTATTGCTAATAGTG
AAAAATGCCAAATCACAGTCGAGATTATTCAATCTCAATATAAATATTGAACACACATGATTGTTTTATTGCTAATAGTG
CAAAAAATGCCAAATCACATCTGATGTGGTAATGATGCGTCTATGAATCTCATTTTTAGAAAAAAACTTCATTAAAGTAG
AAAAGTTGTTTCCAAATCAATTTAGCTTCGAAAACTAGTCAAATTAACATTTGCAAAGCATAACGTGATACGTATAATAG
AATCTTTCGATACTATTGAAATTATTCGGCCCAATACAAATACTGAACACACACAAGTATTTTATTGCTAGTAGTGAAAA
ATGTCAAACCATATCAACACAAGCAAAATGTGATACGTACAATAAAATATTTGATACTATCGAGATTATTTGGACCCAAT
ACAAATACCAGACACACGAGTATTTTATTGCTAGTAGTGAAAAATGTCAAACCACATCAACATTTGCGAAGCAAAACGTG
ATATGTACAATAGAGAATTTATTTGGATCCAATACAAATATCAAAGACACACGAGTATTTTATTGCTAGTAGTGAAAAAT
GCCAAACCACATCAACACCTGCGAAGCAAAACATGATACATACAATAGAGTATCCGATACTATTAAGAATAATCAGACCC
AATACAAATATCAAACGCGCACAAGTATTTTATTGCTAGTAGTGAAAAATGCCAAACCACATCAACACCCGCGAAGCAAC
ACATGATATATACAATGGAATCTTTCGATACTATTGAGATTATTCAGACCCAATACAAATACCAAATGCGCACAAATATT
TTGTTGCGAGTAGTTAAAAATATCAAACTACATCAACAACACCTGAAGTAAAACGTGATACGTATAATAGATCATACAAT
ATCATCAAGATTATTCAGACCCAATATAAATATTAGACTCACACGAATATTTTACTGCTAGTAGTAAAACATACCAAACC
ATATCAACACATGCGAAGCAAAACGTGATATATACAATAGAACATTCAATACTATCGAGATTATTTAGATCCCATACAAA
TATTAAACTCACACGAGTATTTTTTTTATTACTAGTAGCGAAAAATGCCAAACTACATCTGACGTGGTAATGATGTGTCT
GTGGGTCCCATTTTCTAACCAAACAGCTTCTTCTTCAACAATTATTATCACTGAAAAAAAAACATTGATTTGTTGCAGAA
TAGGGGGCGGCGATTTTGTCTTTAAAGCCCCTCAAAGTTCATATATATATATGTATTCGCCCGGATAAGTCTTTCAGATT
CAGACGCCGGTCACCGGTGCATTCTTCCCGGAGAATTTTCTGATATATAGCTGCCGGTGCCGGTGAATTTGAACAAAAAA
TGGGGATTGCATGGGACGATGTCGTTTTGATTGAACACAGAGGGAAATCCGATGAACCGACTTCTATCACCGTAAATTGC
CCTGATAAAGCTGGACTTGGATGTGACCTTTGCCGGATTGTTCTGGAATTCGGACTCTATGTTACTCGTGGAGGTTAGAC
GGAAAATTACACTGTTTATATATAAATGTTGAATCCTGTTTGGCTTTTTCGCGTGTTTACTTCTTCATTTCTTCATGTTT
TGAATCTGCTTGGTGAAAATCATGGCTCTGCGCCTCGGGTTGTGAGGTGTCTTATTCTTTCATTAGGATTTGGATCTACA
TTTTTCTTTTTTTGAATTGTTGTTCTCACTTTCTATTGATTGTTTTTTAACATTGAATGCTAATTTTGCTTGATAAGCTG
ATGGTTTGTGGTTGATTTGTATGTATGCTATATGTTGGTGTATTTCAATATGTATACTGAAATGGTGGCTAAAGGTTTGT
GCTTTTTGTGTTAGTTTTTTGATTTGGTTTGTTAATCTTTTGAGTCATTGATAAAAAATTGAAAAATTGTTTGTTTTAGT
AACCATGGTGTACGGTTAGCTTGCGTCCGCTTCAACTGATTTTGCAAGGTACTTGCTATCTCCGCATTCAATAGTTGTCA
ACTTCTCTACCTTCTCAAAGGTAGGGGTAAGGTGTGTGTACACTTCTACCCTCCCCGGATCACACTTGTGGGATTACACT
GGATTTGTTGTTGTTGTTACCTGGTACCTCCACAAGTACGGTGACCGAGTAACTCTATCCACCAAGGCGGGGATAGATGG
GAAGAAACATAGTATTTTTGCCTCCGGTTGTTGTTGAATCAAAGTCCTCATGTTAATAGATGAGGTTTGATTTTCTAATT
TCCCAATCTATGTTTAGTGTTCAGTGTTATGATAAAGCTGTTAGAGGGAGAGGAGAGGAGAAAAGAAAAGAGATTAATAA
ACCATCGTGTTGCTTGCTTTCAGGTTGAATTTTCTCTTTAAAAGTACTCAGCTTATCATATTTGAGGTTTTCTGAATCCT
GTCCAGTGTCAAAGTTTGGAAACAATTACTAGACAAACAAACTACTTGCGATGAAATGTCAGAATACATCTTTAGTTGAA
CTAATGTGTTTTCATGTTTACATATAGCTACAAGTTCTTGCATTTTCCTGACAGAATGTGTGTTAGCTCAATTATTTCCG
TCTTTTTAACGCCTTCATGATTTATTTCACCAGCTACTTAACGTGATTTATGATATGGATGGATAAATTAATACAGATTT
TGCCACCGATGGGAAATGGTGTTACATAGTACTGTGGGTTGTGCCACGTCCAAGCTCGCTAAAGGTGGATTGGGGAAGCT
TGAAAAATAGGCTTATGTCTTCATGTCCCTCATGCATGATTTCATTTTACCTAAACCAACAGTCCACTGCTTCTGCACCG
CCTTCAGTTTACCTATTGGAGGTGTTTTGCCTAGACAGGAAAGGATTGCTACATGGTAAGCATAATGCGTCTCAACTTTT
TGTGCTTTTTTTACTAGCACACGGTTTCATAAAGTTCTCATGTGGTTATTTGTGCTTTTCAGATGTTACTAAGATCCTTT
GCGAGCTTGAGCTAACAATTCAAAGAGTGAAAGTTATGACAACACCAGACGACAAAGTTTTGGATCTCTTCTTCATAACA
GATTGCATGTAAGTCTCTTGAAGTTCTCAACAGGTTTACGTTGCCTTTGATCTTTAGCCTAATTGACTTGTGGTGATCTA
TTTAGTATAAGATTGTTTATTCTGTGGCCTTGCTGCATCTTTATTGATGCTGCTAATACGATAAGACCATACCATCTCTG
ATGGTTGAACCAGATACACAGTGATTGGCTGTTAGACTGAAGAAAGTCCCCTTTTTAACTGACCAGTATTAACTAAGCTC
AACATCCATTGAGGTGAAAGAAACAATGTCAAACTCAATTCCCAAGCATTATGCTGTCCTTACACATGTATACCGAACCA
ATACTAAAAGATCTTAAATGTTAAAGACATGGATCCCCTTTAGTGAATTCTGTATGAAAATTAGCAGTAATTTTTTCCTT
TTCTTTGGAATGAATTTTTGTTTTGTATAGAGCAAATTGAGTATAGAGGAATCATGTATCCCCAAGTAGTTTGAGGTTGA
GGTTTAGTTGATTGGTTGGCTGATTTTGCCTTAAGCATGAAGTATATTCACAGGATATGTCAGCCAAGGTAGTAGTTAAA
AATCTTCTTTTTTTCTATTAATTATTGGAAGGATTTTATTATTTTTGCACTTCTTATCGGAAAACTGAACAGATGACTGC
AGATGGAATGGTGATGCTGTTGGTGGCTTGATATTAGTTTCATAATATAATATCTTAAAACAACCAGAATGTTTAACTAC
AGAAAATAATTATTGATGTAACTTATGTTCCACAAAAACCTGCCCCCAACTTATGCTGCGACTCTTCGCTAATATATTAT
TGTGTTTATTGTAGAATACTATGATTTGTCTGTTGTTGATCCTTTTGGTAATTCTACTTCATTTCCACCATATGATTTAA
CTGTTGGGCCGTGAAAGTTGATGCTTCTCTGCTGCTATCAAATGAGGAAAAGCCTAAGCATTACAGTAAAAGTTATCAGT
AATTGCCTGTTATGTGGTATTTACATTTCTGCTTGGTATTCTTGCATATCAGGGACTTGCTGCACACAAAACAAAGACGA
GATGAGACATGTGAACATCTAAGCAATGTTCTGGGAGAATATTGCATTAGCTGTGAACTTCAGTTGTCGGGGCCTGAATG
TGAAGTTCAGCATGGATTCACTTCTCTTCCACAAGAAGTTGCAGAAGAGTTGTTTAGTTGTGAACTGTCTAAGGAAGCAG
TTCCCATGTCCTCTGCATCTGATACGGCAAAATTAAAGAAGGCAACCATCACAGTGGATAACTTATTGAGCCCAGTCCAT
ACGTTGCTTCAAATACAATGCGTTGATCAAAAGGGCCTCATCTATGACATTTTGAAGACTTCAAAGGACTGTGATATTCG
GGTAACCATATATTTTACCAACTGTGTAGTGAATGCCTTTTCTCTGGAATCAAATTTGTGTTGTAAGCAAACCACTTTCG
ACGTGTAGATGGTTCTCAAAATTTATGTCCTGTGAAATTTTGATGTGTTAAAGGAGTCTGCTATATATACTGGAGCTGCA
GTTCTCGTCTAAATTGTTCACAATGGACATAAAAGATCGGGACTATCTAATGAATGTGATTATCTATACTTCATGTCTTC
ATTGGTGCTTCTAGTTTGGAATATCTTTGCTATTGCCTTATTTTCAGATGTTAAACTTATGTGCCTGTTATTTCTTGTCT
AGATTGCTTTTGGAAGAATCCAGTCTACTGCCAAGGGTTATCGTACTATTGACCTATTTATCCAGACAACAGATGGGAAA
AAGATTATCGATGATGAAAACATAAAATTTTTGTGTTCTCGCTTGAAGGAAGAGATGCTTCATCCACTTCGAGTCACTGT
TGGTAGTCGTGGCCCAGATACAGAACTACTGGTTGCCAACCCCGTTGAGTTATCCGGAAAGGGAAGGCCACGTGTTTTCT
ATGATGTCACAATTGCCTTAAAAGAGCTCGGGATCTGTATTTTCTCTGTAAGTAGCCATATCCTCAAATTCTCCTCCATA
CACGTTTTTACTTCCATGGCTCTAACAGATACACATTTCTGCAGGCTGAAATTGCAAGACATTCAACAGCAGAGAGGCAA
TGGGAAGTTTATAGGTTTCGATTGGATGAAAGCCCAGAGTACCCGTTAGCTAGCAAGAAAGCTCGGATTGATATCATGGA
TAAAGTGAAAAAAACACTAATGGGCTGGTGAAAATTCAAAATGTACCATAGCATCAAGTCTTTTAACTCAGCTCAGCAAC
GTCCAACGTTCACCATGTATGTATATCTGCAAGAAAACAAACGGAAGCTTAAGGAGAACCCTGAGCCATCGGAGAACCAT
CGCCTCGAGAGCTGATTCTGTGACTTATCTAGGCTTCTTTTGAGAACAGTAGCTGTATGAGTTTTATGAGAGGTTGTAAT
GTTGTACCTCTGCTTTAAATCAGTGCTCCTTTACTTCACCATTTCTCTTCCCTTTCTGCATATTATGTTGTTATGGGCAG
TGTGCATTTGGTATATTTTAAGATAAAAATGTATATATAAGTAATGTATTTCGCAGGTGCTTGATGAAATGCACACAAGC
AAAGTTATATATCATTGTTATAATTTTCTTTAATGTTCCTCTAATATATATATCATTGTTATAATTTTCTTTAATGTTCC
TCTAATATATATTAATTTTGGAAGTTGTAATCTCATATAATAGTCGATAGGGTTAAAATTGTCCTTAAACTATCCTAAAT
TGACAATTTTGCCCTGTTAATAGTTGGGATTAACCGTCCCCTCGACGTTATCTCTAATTTGCGAAGTGATTTACCTTTTT
GTTCCTTTTTAATGAAGTGGTCTATACTTTTGATTAAGTTTTTCGATTCGAGCCTTAACAAAGCGTTTCATTTTCAATGT
AAAAAAATTTCAAAGCGAATTTAAATTTAACTTAGACGCAACGTCGTATTAAATACTAGATGAAAATAAAGGTAAAATTT
AATGAGTTATTGTATAAATACACACCTACTGAATTGGATGGTGACCATCACGACTTACTGGAGATTTTTGGGTCGTGATG
ATTTTGGCTTTCTTTTTTCTTTTAGATGAGAGACTAGATGAAAATAAAGCTAAAAATTAATGAGTTAATTGTTAAATACA
CACTTATCAAATTGGATGTAGGTATAATCACGAATTGTGATAATTTTGGCTCTATTTTTTTAAAAAAATGAGACACTAGA
TGAAAATAAAGCTAAAGATTTAATGAGTTAACAGTTAAACACACACATATCGTATTGGATGTAGGTGCCATCACGATTTA
GGGGAGATTTTTGAGTCGTGATAATTTTGCTCTCTTTTAGTTTTCATCTAACATTCCATATCCATTTTAGAGGCCGACTA
ATTTTAATTTGCGTAAAAAATCTCATTTCAAAGGTAAAACACTATCTTTGAGGTTCAAATCCATATGATAACTAAGTACT
TACAACACCACCGCAACTCAACTCATAAAAAAAAAGTTCTCTAAAAACATAATAAGTTTAAACCCTAAAAACCTTCTTCT
AGGGTTCAGCAACCAGTaAAACCCAAAAAACCTTCTTCTTCTTCTTCTTCTTTTGCTCATCAATTTGGTCTCTGAAATTC
TTCGATTCGGTTGCTACCTACACAAGGAAGATGAAGAATTTGAAGATATTGAAGGAGCAATTCTCGAAGCTTCAGTTACA
GTCCGAAGATGAAGTTATCAGCTTTGCAGCAATTGACGTCGAACGCAATCGTCTCTTTTTAGCTTCATCTTCAAACTTCA
TATACACTTTATCTCTTCCATCATCTAATGTAAGTTCTTCCAAATTGTTGCACTTTTAAtTTTTTTAAAATTTTGAATCT
AATTGTTGCACGCATTTGATATATACTAGTATGTGAACTTTGACGAACATGTTAAAGATGTGTTTTTATAATTATATTGA
TAAGAGAAGAATTGTCCTATCAAGGTAGGGGTAAGGTCTGCGTAAACACTATCCTTGTTAGACCTCACTTGTGAAAATTA
TATGAGAAGAATTGTCTGGGTGTGTATCGGAAACAACCTCTCTACCTCTCAAAGGGGTAAAGTAGGGATAATGTCTACGT
AAACACTACCCTCCCCGAAATCCCACTTGTGACATTACACTTTGTTGTTGATATGATAAGGATTGCAACTTGTATAGTTT
TTGAATAGTGAGTTGATATAATCCAATTGAACTTTGAAGATTAGTTACTGGATAAGTAAAAAAGTGTGTCATATATTGGG
ACATATTATTATTATCACTAATGACTAAGATAAACAATTTAAATGGCCTATGGTGTGTTCTCGATTTGGAGTTAGTTCTT
CTTATGTATGCGCTGACCTTAATTGGAGAAGTGGTGATTTTTTTTCTTTTTCAATTTTTGCTTGCAAATTTGTTTGTTTG
CAAAGGTTTTAACTTTCTTTGCTGACTTTGAAAAGCTTATTATCAAAGAAGGTTAAtTTTTTCCCCTAAGTTTGGAGAAA
AGATTGTTTTTTAAACAACCTTAACATAGCTTTAATACTTGAATTTTTCTTTTTGCAAAAGaAAAAAAAACAAAAAACAA
ATGCCTTGTAAGATTTTCCTAATTTCTGGGAAGTATTATGTAGTTAGACCAAACACTATGAATTTACTTTGCTTCCTCTT
CATACTTCATATACACTACTAAATTGTTGTTCGTATTTAATAATCACTATTATCATCAATAACTAGGATAAAAAATTTAA
ATGGCCCTGTTACAGGCTCAGGATTTAGAGTTCTTCACATGTAAGTTTGTCCTCACAGAAAAATTATTCTCTGACTAGCT
TGGTGTTATGGCAGAATGCAGGAGCTTGGGATTCCATATCAGATAACCTTATTGATTTAGAGCCTGGGGATTTCATTACT
TCCATGGATTATTTAATGGAAAAAGAAGCGTTAATTATTGGGACTTCGTATGGTCTTCTATTGCTATACACTGCAGATGA
TAATACGACAGAGATTGTTGGCCGATTGGAGGGTGGAGTAAAGTGTATCTCACCTAGTCCAGATGGAGATCTTCTTGGTG
TAATTACTGGTTTTGGACAGATTCTAGTGATGACACCCGACTGGGATGTTTTATACGAGATGGCTCTTGATGATCTGCCT
GAAGATATTGACGTACGTAAGGACTTCTTTCCATATATCTGAATTAATAAATGCTTTTGCCTCTTCAAGTGAAGTTCTAT
CATCCTTTTAAAATAATCTTTTGGTGATTATATGTACATTTCAGGAATACTTTTTTGAAGATCAAATTCTTTGAAATCAC
AAGCATGACATCATTTTTGGTTGCTATACTTTCCTCTATTGGGATCATTTTACTATTGTCTTTTCCAGGTTGAAGCTATG
TATAATATTAAGAGGGTTGAATTTTACTGGTATAAATATTTTCTTATGTTTAAAGAAAGTTGAACTGCGGAAAATGACAG
TTCTAGTTTGGTTTAGTTAGTTTCATAATTATTTGAAAATTATGTTTACTATCCAGACAGTATCTGAAATTTTGGTTTAG
TTAGTTTCATAATTATTTGAAAATTATATGTATTTTTTCCAGACAGTATCTGAAATTTTGTTTAATATGATAAACTTGTA
CAGTAATTGAAGGTAACAAGAATGTCTGCTGGCTTTTTAATTGGTGTCTTGTCCAGTTTTTTGATGTATGTGCTAGTTTT
CTTATCAAAATGCCACTGGTTCTCCGGATGTGAAAACATTAGTTCTTGTGGTATTAAGGATTACCGAGCTGACTTAATTC
TGATGGAGGTTGAAGCATGCAAAGGTCATTATATTAACTCTTGATTTTCAGTTTGCAAGTATGTGAATAAGCCTCCATTT
ATATTGCCCTCTTGAAAAGGTAATACGATAGCATGTCTTGTACATTGAGTGTATTAACAGAGTTATTGAAGTCTTCACTC
TTACCTTTTCTCGCAAACATATTTTCTTTCAAGAATGTAACTTGAATGTACATTTTCATATTTGGTTGCACACATTTGGT
GCTTGAAATTTGTATTATGCTTCTGTTAAGAAAATGACTGAAAATTATTGCGCTGTTGATTCAGATGAACATACTTACTC
TTCCAATTATTCGTCGGAGAGCCCTATTTCATGGCGAGGTGATGGCAAATACATTGCAACGTTAAGCAGGGTGAATAATT
CTCAGACCTTGCATAAAAAGCTTAAAATCTGGGAACGGGACTCAGGAGCACTCCATTCTGTTTCAGAATCAAATCCTTTG
ATGGGATCAACTTTGGATTGGATGCCCAGTGGAGCCAAAATTGCTGCAGTTTATGACCGAAAGAAAGATAGAAAATGCCC
ATCCATAGTTTTCTTTGAGAGGAATGGATTAGAAAGAAGCTCATTTTGCCTCAACATAGAAATTGATGCTACTGTAGAAC
TTGTGAAGTGGAATTGTAACTCGGACCTTCTAGCTGCTGTGGTCAGAGGGGAAAAGTACGACTCTCTGAAGATCTGGTTC
TTAAGTAACAACCACTGGTACTTAAAACAAGAAATCAGATACATGAAGGATGACAGAGTTAGATTCATGTGGGATCCGAT
AAAGCCTCTACAGTTGGTTACTTGGACTACAAGTGGGCATATCACAACCTATAACTTTGTCTGGAATACAGCTGTCATGA
ATAACTCAGTGGCACTTGTAATTGACGACTCCAAGATACTAATAACCCCTCTTTCTTTATCTCTCATTCCACCACCTATG
TACCTCTTTTGTTTGAATTTTCCCTCTGCCATTCAGAGTATGGCATTTTTCTCTAAAAGTTCTATGAATCACCTGGCTGC
ATCCTTGTCAGATGGCAGATTATGTGTTGTAGAGCTTCCTGCAATTGATTGTTGGGAGGAGCTAGAAGGTAAAGAGTTTG
GTGTTGAGGCTGCCTCTTTTGATTCAGAATATAATTCTTTCATTCACCTTGCATGGTTAGATTCACACAAGCTTCTTGGT
GTTAGCCATAATCTAATTAGCAACTCAGCTATAAAAGAGTCCTCTAAGGATGAGCTTTCTATGTATTGCCTCCAAGATAT
TGAGCTTATGTGTTCTGAAGATCGTATTCCTAATTCAGTGACATGCTCTGGTTGGCAAGCTAAAGGTTTGAATAGATTGT
CTCTTGAAGGTACCGTAATTGGTATAGCTCCTGACCAGGGAAATGGCTGCTCAGCATATGTTCAGTTTGATGGTGGGAAA
GTGTTTGAGTATGCGTTGAAGTTGGCTGATGCCAGAGGGCTTCATCAGAAACGTGAGGATATGAGTTTTTCTTCATCTTG
CCCCTGGATGGATCTTGTGCAAATTGGTGGCTGCTTACCTCAGAAGGCTTTGCTTTTTGGTCTTGATGACAGTGGTAGAT
TGCTGGTTGGTGAAAGGACATTGTGCAACAATTGCAGCAGTTTTTCTTTCTACTCGAATTCTGCTGACCACACTATCACC
CATTTGATTCTTGCAACTAAGCAGGATTTGCTGTTTATCGTCGATATTAGTGATATCCTGAAAGGAGAACTGGAGGTTAA
GTATGGGAACTTCCTGGCAGTTTTCAAGCACAGAAAAGGAGAAGATGAAAGAAACTATATTCAAATATGGGAAAGAGGTG
CCAGAATCGTAGGTGTTTTGCACGGGGACGAGTCTGCTATCATACTTCAAACAGTTCGAGGGAATCTTGAGTGTGTCTAC
CCCAGAAAATTGGTTCTAGCCTCAATAATTAATGCTTTGATTCAAGGGCGTTACAAAGATGCATTACTCATGGTAAGAAG
GCAAAGAATTGATTTCAATGTTATTATTGACCATTGTGGTTGGCAAAACTTTGTTCAGTCAGCTGCTGAGTTTGTCAAGC
AAGTGAACAATTTAAGTTATATAACTGAATTTGTCTGTTCAATAAAGAATGAAAATATCATGGAGACACTGTACAAAAAC
TATATATCCCTACCTCATGAAGATGAGGCTAAAGCTGTAGAACATGGAGACCTTAAGAGTTCTCATAGCAATAGCAAGAT
CCACTCCGTCTTGCTGGCCATAAGGAAGGCTCTTGAGGAGCATGTAACTGAAAGTCCTGCAAGGGAACTTTGCATTCTGA
CCACTTTAGGTCGAAGTGACCCTCCAGCTCTTGAACAAGCTCTAGAGAGAATAAAAATAATCCGAGAAAGGGAATTATCG
GGTTCAGATGAACTGAGAAGGGAACTCTACCCTTCTGCCGAGGAAGCTTTAAAACATCTTTTGTGGTTGTCTGATTCAGA
GGCAGTTTTTGAAGCTGCATTAGGTCTTTATGATTTGAACCTTGCAGCTATCGTCGCCTTGAATTCACAAAAGGACCCGA
AAGAATTTCTTCCCTATCTGCAAGAACTAGAAAACATGCCAATAGTGTTAATGCGATACAATATAGACCTGAAATTGAAG
AGGTTTGAGGCTGCACTTCAGCACATTGTTTCTGCAGGGGATGCTTACTTTGAGGATTCTATGATTCTGATGAAGAAAAA
TCCCCAACTTTTCCCCTCGGGACTCCAATTGATCACTGACTCTGTCAAGAGAAACCAGGTACTTGAGGCCTGGGGAGATC
ATTTTAGTTCCACAAAATGCTTTGAGGATGCGGCTGCAACATATTTGTGCTGTTCTTGTTTGGATAAAGCTTTGAAGGCT
TATCGCGAGTGTGGTAATTGGGGTGGGGTTCTGACAGTAGCTGGTCTCATCAAACTAGGGAAGGAGGAAGTCTTGCAACT
AGCACAGGAGCTTTGTGATGAACTCCAAGCACTTGGTAAACCAGGGGATGCTGCAAAAATAGCTTTGGAGTATTGCGCAG
ATGTTAATGCTGGTATTAATTTCTTGGTCAGTGCAAGGGAATGGGAAGAAGCTTTGAGGACTGCATTTCTTCACAGGAGA
GACGATCTGGTCCTTGAAGTAAGGACTGCATCACTTGAGTGTGCCAGCTCATTGGTTAGTGAGTATGAGGAAGGGTTGGA
GAAAGTGGGGAAGTACTTGACTCGATATTTAGGTGTTCGACAACGGAGATTATTACTTGCTGCAAAGCTACAGTCAGATG
AGCGATCAATAAGTGAACTTGATGATGATACTGCTTCTGAAACAAGTAGCAATTTCAGTGGAATGAGTGCATATACCTTG
GGGTATGTAATATTTTAATAAGCAACCTAGGAATGTCTTATGGTTTCTTCAAAATAATTGATTCTTGTCATGGTATATGT
CATGCTATTACCTTCCTTTTCCAAATATTGCTTTTCTCAtTTTTTTTTGATGTATTCTCTCATATATGCACTGGTAAGTG
ATAACCCTCTGACCTATTATTTCCTTGTATCTGCCTGTTATCCACTGCGTAGGAGCTACTTTATGCCCTTCAGCCTTTTA
CTATCACACACTAAGGGGGGAAAATGTATTTGTCAATAGAAAATGATGGACCAATTTCTTCTGTTTCCATGGAAATGTAT
GTTTTAAGTAGCTTCCTGATAACTCTCTTTCATAAGCAGGACAAGAAAGGGATCAGCTGCGTCAATCAACTCCAGAGCTA
GTACAAAAGCGAGAGACATGAGACGTCAACGGAATAGAGGGAAAATACGTGCTGGAAGGTATGTTATTATGTCAATGTCA
TATTTCTTTCTGATGCTGATTATTTTAGTTCCTGATTCTTGTCTTCATGGTAAATTGCAACTTAGTCCTGGTGAGGAGAT
GGGTTTGGTAGAGCATTTAAAGGGGATGTCACTGACTAGTGGAGCTAAGCGTGAGCTTAAATCTCTCTTGATATGCCTTG
TGATGCTGCAAAAGGAAGATATTGCCAGGAAGTTGCAACATGTTGCTACAAATTTTCAACTGTCCCAAATGGCAGCTGTA
AAATTAGCTGACGAGGCCATATCAAATGATACAATTAATGAGCGTTTCTATGTTCTGGATAATTACATTCCCAAAATAAA
GGAAGAAATGCAGCATTCAGAGCTTTTCTCCTGGCAGTCAAAAGTATTGATTTGAAATGCAAAGGTATGCCATTCGGTTC
TCTCTCATTTTATGTTACACTTGATCTTTTGTCTTCACTGAGGGTTCTGGTTTGAGCTCAGCATGGTCTTGTAGTTTATA
ATTGTGATGGTACAATTTAGTGACCCTACCATAACTGTTTCAGCAACCAGTAATGCTAAGAAAGATGCTAACAAAGCTAT
TCCACATGCGTCGAGATCCTGTAAAATTGCCAACACATCTAAGAAATAGGGAATATCAATACACACATATGCGCAACTGT
GTTTTACGTATAGATACCTGAATAATATGCTTATCAGACACGTTATTCTCTTTCTTTTTTAGACGAAAGGACAGTAGCAT
ATTCCTTTTTAGACACGGAATGGACATTGTCATGTTCTTTTTAACCTGAAGAGTTAACTTACTAGATGGATTTTTCGCGT
GAAAGttctaTGGTCACGACCTTGTCCACTTTTAATACATCACTAATCAAATCTTTTATTTGCGTAGTTTGCTTGAATAG
CATTTGTTGGATGATTCTTGTTTTTTCATGCCTTTGCTGTTAAAGATAAGTAAGTTGCTACAACTATCTTTTCTATGTTA
GCAGGCATGTCGTTGATAATCTGAAATGTGATCCTATTGACTGATGTGGTGGGAAGCGCTACTGAACATACGAGATGGCT
GGCAGAAGTCGATATTTCTTCTAGTTCTCATCATCACAAGATGAGTTCCAATTTCTTGACTAGTAGTATCCCAACGGAAT
GGTTTTCTTACATTTACATTGTAGGTTTCAATTCAACTCATTTTAGTTATGTAATCTTCTGTATTTTGCATATTTCCGCA
GAATCACGGATCTTTTTAACTATTATATATGGTTATTGCCTTGTTGGTTTTCAACATATGGAATGCAAGTGAtTTTTTTT
TGTTTGTTTTAGAAATGAGGCCAATTTTCAGTTTATCACTGTGAGCCCAACTTATTGAAATAGTTTGCAAGGCCATTTCC
ATATAAATGATACGTCTTGAATGCTCGTCGTAATCtTTTTTTTTGAATTGAGGGCCTATTGGAAATGATATTTGTACCTC
ACAAGGACAAGGGTAAAGTCTACGCACATCCTACCTTCTTCAAGCCCTTCTTGATCTGCAATCATCGAGATTACATGGGG
TATGTTGTTGCTTGACTGCTTGTCATATAATTGAGATTACAATGAGTATGTTATTGTTGCTTACATGCTCTTTGTATAGT
CCAGTTAATCCCCCCGCCTCCCaAAAACAAAAACGGAAAGGGAGAAAAATTGTGAATGTAGAGATTAGTTGAGGAGTGAA
CGAGATGAAGTTGGTTCTATCTACAGTTCCCCGCCCCGGCATAGCGCTTCGCGTTTGGTTGAATCAACTTATGTCTCCCT
TCTTCATTGATTTGGGGGAAAAAGAATTGTCTATCTTCAGGGGTTTGATGAGGATAACTAAGCTGACACACCGGGGTGAA
CAATTTGCCCGACAACAGATTGAAAGCAATCAAAGTGATGATAAGACAATCATATTTATGTATCAATACTTCATTAACGC
AAATGTGTGTATTGAAGTAGGTATCTTTATTTTTATGATACTATTATTTAGTTAATCCAACATAACATCAAAGGGTCCAT
AGCTCAGTGGTAGAGCATTTGACTGCAGATCAAGAGGTCACCGGTTCGAACCCGGTTGGGCCCTCTTTTATAAGTTGTTT
TTTTTATGTGAAAAACAAACTCATATTTGAATTCGCTTCAATTTATCGTTACAATAAATTTAATCTGAGGTGTAGCCATT
CCAAAAACATACTAAAAAATACACATTTTTAACAAATTTTTTTATCGATTTTAAAATTCAATGCTAACTTGTAGCCAGTA
TAATCACCACAAATGAAATCTGAGAACAACAAAATATACGTAGATCTTTACCCCTTCTTCTCGAAGGTTGAGGCACAACT
AGTTAATACATCGATATAAATATTTTACTTTTATAGAATTCAATCTTTTCCTAAATTAAAAGATTATTATTCTTTTTCAT
AAAAATTCCTTTTATAATATTTTGGTCAATTATTAATTAATATAAAAAATTATTCCTAGTCCCTATAGTGACGGGTAGTG
TAAAAAGGAAAAATGGAAAACACACAATTCATTCTTCAGTAGCAGCCGCTCAATGTTGAATCTTCTCATTTCTCCTTCAA
TTTTTTTTCATTCGCCATGTTCGTTCTAGGGTTTCAGAACTTCTAAGGTATCATCAAATCTCTTTTGTCTGTTATTGTTC
ATTGATTTTTCCGTATTATGTATGTTTTTTTTTGTAGATCTGTTCGTTTTTGAGCTGTATAGGTTGATGTATTTGTATTT
GATTTCGGTGATGTTCGTTGATTTAGTGTAATTTTGGTGTTTCGTTTGTATGAACTTTGACAAGATATAGCATGTGAAAA
GGAGGATTGTGGAAAATATAGTCGAATGATTAGTTTTGTAGCTGAAATGGAGGATTTATGTAGTTTACTCCAACTAGTAT
GAGATTGAAGTGTAGTTTATTGATATTTTTTTAACAACAAAGATGTCAATACCAAATGAAAAATAAGTAGGCGACGAGAG
AGTTCGAGTCACCAAGGGTGGGGTAGAAAAAGGTAGGCGTTTGGGACATGAATGGAGTGATATTTGGATAAAATAAAAGT
ACTCCCTCTGTTTCGATTTGATTGTCTGGGTTTGACAAAACTTTTTAATTTTGTGGTATTAAACTAAAGATACGTAGACT
GTACGATAATGTCCTTTAATCTTGTGTTCTTAAACATGTCACGCGGAAAGTTAAAATTAATGAGTTGTCAAAAAAGGAAA
GAAACATTCTTTTTGAAATGGACTAACAAGAAAGTAAGATAACAAATTGGAACGGAATAAGAGCTTGAACTATAATTGAT
TGATTTACAATACGAGGTTTTGAATTTCGCCGATGTTCTGCAATTCAGTAAAATTTTGGTGGTCCATTTGTAATACAGGG
TGAGAGTTGTGGTAGGTTGATGGTTAAGCATAAATATAGTGGAATGCTTAATTTTGCAGTGGAATGGATATGTAGGATTT
CTATAATAGTTGACTCCGATTAGTTTGGATTTGAGGCATAGTAGATTGATTTACAATATGAGGTTTTGAATTTATATGCA
TGAAGCTGCTTGTCTGATATCTCTTCTTTTCCCAGCCATATTTTGTTCAATTAGGAGATTATAAGCTACAATTTTAGATC
CAGTGGAAGTTGAATTGTTGTTTCAGGGAAAATGAACTACTAAATTGTTACCTCTTAGGGGTTTGGACATTTGATTTCTT
CCATAAATAATATACTGCTGAGTCAATTCAAAGTTCTACTAAATGATTTTGGATGTTGGTTGATTGAAATTTCTATAATC
AAAAGATGTTGGTTGAATGCGTGTCGTTTGCTGTTTGGCACCAATACTCATTCTAATGTTTTCTATGCTCCTTTCCTAGG
TGTTATCCATGTATTATGATTGTTGTTGAGGTTTGAATTAAGTGAAGAGATTATCAAAGCTTTCGAAGAGTTCATCTATT
CAGAATTTAAGTCACGGTAATGGCGTGGTTTAGAGCTAGCTCAAGTGTGGCAAAGCTTGCTATTAGAAGGGCTCTATCAC
AGGGTGGTTCTTACATCCCAAGAACTCGCATACTTCCATCACAAGGTCGATATTTTCATACCACAGTTGTCAGGCCAAAG
GCACAAGCTGCTCCTGTCCCAAGACCAGTGCCACTTTCCAAGTTGACCGACAGCTTCTTAGATGGGACGAGCAGCGTCTA
CCTTGAGGAGCTCCAGCGAGCATGGGAACAAGACCCAAACAGTGTTGATGAGTCGTGGGATAATTTCTTCAGGAATTTTG
TTGGACAAGCTGCCACGTCTCCCGGGATTTCAGGCCAGACGATTCAAGAGAGTATGCGTCTTCTGTTGCTCGTGAGAGCT
TATCAGGTTAATGGTCATATGAAAGCAAAACTTGATCCATTAGATTTGGAAGCGAGGGAAATACCTGATGATTTGGATCC
AGCATTATATGGGTTCACTGAAGCTGATCTCGATAGAGAGTTCTTCCTTGGTGTTTGGAAGATGTCTGGATTCTTGTCTG
AGAATCGTCCTGTGCAAACTTTGAAGGCAATATTAACACGACTTGAGCAGGCTTATTGTGGAAGCATTGGGTATGAGTAC
ATGCATATTTCTGATCGTGATAAATGCAATTGGTTGAGAGAGCGGATTGAAACCCCAACATCTATGGAGTACAATCGTGA
GCGACGGGAAGTTATTCTTGACCGACTGATGTGGAGTACTCAGTTTGAGAACTTCTTGGCTACGAAGTGGGCGGCAGCCA
AGAGATTTGGCCTTGAAGGTTGTGAGACCTTGATTCCCGGCATGAAGGAGATGTTTGACAGGGCAGCAGATCTTGGAGTT
GAGAGCATAGTTATTGGGATGCCACATAGAGGAAGATTAAATGTTTTGGGTAATGTTGTTCGAAAGCCACTAAAGCAGAT
CTTCAGCGAGTTTAGCGGTGGTATAAAACCTGGGGATGATGCTGGTTATGTCGGAACTGGTGATGTCAAGTATCACTTGG
GAACTTCTTATGATCGGCCTACTAGGGGTGGGAAAAGAATTCATCTATCTTTGGTTGCAAATCCAAGTCACTTGGAAGCT
GTGGATCCAGTTGTTATTGGAAAAACTAGAGCAAAGCAATATTATACGAATGACGAGAATAGAACAAAGAGCATGGGTAT
TTTGCTCCATGGTGATGGTAGCTTTGCAGGCCAAGGTGTTGTCTATGAGACATTGCATCTGAGTGCTCTTCCGAATTACA
CAACCGGTGGGACCATTCACATTGTGGTGAATAATCAAGTGGCGTTCACTACTGATCCAACGGCTGGAAGATCATCTCAG
TACTGTACTGACGTTGCAAAGGCATTGGATATTCCAATTTTCCATGTCAATGGTGATGACGTTGAGGCTGTTGCTCATGT
GTGTGAACTTGCTGCAGAATGGCGCCAGAAATTCCATGCTGATGTTGTGGTTGATATTGTCTGTTATCGTCGATTTGGAC
ACAATGAAATTGATGAACCATCCTTCACCCAGCCTAAAATGTATAAGGTTAGTTCAATTTAAGTTTATGTGCTTTATAGA
TAACTATTACTATATTTAGAGTTTTAGATTCGGGGCACAAGTCACTCTGTTCACCTTCCTACTGCAAATTGTGACCAAGT
GCAATAGAAATTCATTTATATTCCCACTGGAATCGGGGATCTTCATATATTCTGTATGAAAACACTGATATCTTTGTCGT
TCTATGTCTTGCAATAGATCATCAGAAATCATCCTTCTTCATTGGAGATCTATCAAAACAAACTCCTAAATTCCGGTCAG
GTGGCAAAAGATGATGTGGAAAAGATACATAATAAGATCAATAGAATCCTTAATGAAGAGTTCATTGCTAGTAAAGACTA
TGTGCCTCAAAAAAGAGACTGGCTTTCTGCTTTTTGGTCTGGTTTTAAGTCTCCTTCACAGCTTTCACGTGTTCGAAACA
CCGGGTATGCTTTGAACTTAAATGGTTTATTTTTAAGCTTGAACCATGTGACTCAAGATAGGTGCTATTCTGCAGTGTCA
AACCTGAGATTTTGACGAATGTCGGGAAAGCAATCACTACGTTTCCAGATGGTTTTAAGCCTCACAGAGCATTAAAAAGG
GTTTTTGATGACCGTCGAAAGATGATTGAGACAGGGGAGGGTGTCGACTGGGCTGTTGGAGAAGCACTTGCTTTTGCAAC
ATTGCTTGTGGAAGGTAATCATGTTAGGTTGAGTGGTCAGGATGTTGAGAGAGGTACTTTCAGTCACAGACATTCTGTTA
TTCATGATCAGGAGACAGGGGCACAGTACTGTCCTCTTGATCATGTTATGATGAACCAAAATGAAGAGATGTTCACTGTG
AGCAACAGGTATATTCTAATAGCTGTTTTATTTGTAATCCAGTTTATGAGGTTGCTTTCTTGATGTGTTTCGCCTTTATG
TATGCCAGCTTTCCATGCGTATTTTTTCTATTCGTTGGGATATTCAATTTCCGTTTGATCTCTGCTGAATGATGCTAGTT
GCTGTGGCAAATAGTCTGTTGGCTGAGTAAATTCACTTCCAATTGCCTGTCAGAATATGCTTAACTTGATTCTTGACTCT
TCTTTTGAAGAATTTGATCAATCTACTCAAAAGTTCACATTTGATATCCAGCTCCATTTTAGGAGCACACTTATCTCCTT
CGTTTACCAAATCAACAGAAATGTGTTTCTTTCTGAGCTAGTCACTCGTGTCGGTCTTACGTCCCTTGTGTTGGTTTCAA
GAGTATGATTAAGTTTCAATAAGTCTGTTGAGTAAGTCTTGAAGAGTTATTATGTTTTTGGAGTGGATTTTTTTCTCTCT
GGAATATAGATATTTATTAACAATATCTATTTATCTAATATAAGAGCCTTAAGATCAACATATAACTCTGTTTGCTCTTG
TATTTCTGTGCAGCTCCCTTTCAGAGTTTGGTGTTTTGGGATTTGAATTGGGTTATTCAATGGAAAATCCAAATTCGTTG
GTAATTTGGGAAGCTCAATTTGGTGATTTTGCTAATGGAGCTCAAGTAATATTTGACCAGTTTGTGAGCAGTGGAGAAGC
GAAATGGTTGCGCCAGACTGGATTGGTTGTGCTTTTGCCACATGGTTATGATGGTCAGGGCCCTGAGCATTCAAGTGGAC
GTTTGGAACGTTTCCTCCAGGTGCATTAGCTGTTCTTCTATCTAGTAGAAAGCAGAACTTTCTGACAGTTAGGAAGTTTC
ACTTTGCATTCTGGCTAAGGAGCATTGGATAGTCATGAATATGAATATGATATGACATGGTTGAAAGAAAATATAAGATA
CAAGAGGTTGGAACCATGTGAAATTTAATGAATGAAATTGTGCTTAGAAGTGTGCTACTCAGTGCTAGGTTAAACTAGAA
TATAAGGTCCAATTTATGTAGTACAGTGAAGTGAATATTGATACGGGCCTGGTTAAAAGATACGATACAAAATTTTATAA
TGTATTGTCCAATTCATGTACTACAATGTAGTGAATACTTCAAACAGTTTCTCAAAGGTTCTTGTAATGTCCCGTCTTCC
TTTAGAGTCCTGCATCTTCTACTTTTAGGTTTATGAGCTGTGTTCCTCTGATTGCTTCAACAAAGTAAATCACCTTTGTA
TTTTGCTCAATTTAATGAGATGCTTTTCCATGACAGATGAGTGATGACAACCCATTTGTTATCCCGGAGATGGAACCTAC
ACTACGGAAGCAGATTCAGGAATGTAATTGGCAGGTGGTGAATGTAACAACTCCAGCAAATTATTTCCATGTTTTGCGGC
GTCAAGTAAGTGCAACTGCAAGCTTGTTTAAATTTTTGAACTTTTCTGCTTCTTTGTTTTCTCATGTGTAACTGCTTCTC
AGATTCACAGAGATTTCCGTAAGCCTCTCATTGTGATGGCCCCAAAGAACTTGCTTCGTCACAAGAGCTGCAAGTCAAAT
CTATCCGAGTTTGACGATGTCCAAGGTCATCCAGGTTTTGACAAACAAGGTACCAGGTTCAAGCGTCTGATAAAAGATCA
GAAGGAGCACTCGGATCTTGAAGAGGGTATCAGACGGCTGGTCCTTTGCTCAGGAAAGGTGTGTAGCATACTCTTTCTTT
TGATAATCTCATTTTCATGATCTTGTTCTTCCTAAGTTTTTGACATGCAATTATAAACACATTACTGATACATACGATGA
GTTAAAAATTTTCTTGAGATGATGACATGCTGTAGTGTTCTCCTTTCTCACCATGCAGATACAAACATCTTTAGATGCAA
TATAACACGTTTCTTTGTCACTAGGATAATAAATACATGAATACCACTTTTCTTTTACTCACTCAAGTTAGCAGAGTTAA
ATTATTCTTTCATGCCTGTAATGCAGATCTATTATGAGCTTGACGAAGAAAGAGCTAAAGCTGATGGGAAAGACATTGCT
ATCTGTCGGGTGGAACAGCTTTGCCCTTTCCCATATGACCTTATCCAGCGTGAATTGAAGCGATATCCAAGTATGTGGTC
TGAAACATTTGGCTTACCTTTGCTCGCGAAATTAAATGAAAATTTACTTTTATGTATATTTATCCCAAAATTGCATTTGC
ATAAGCATCCCTGAGTGATTGCATGCATACATCCAACCAGGACTTCTGCATAGAGGTAGACATACCAATTGTCATGTGAT
AACGAATTCGAACTTTCATAATTTCAGATGCAGAGATAGTTTGGTGCCAAGAAGAGCCAATGAACATGGGCGCATTCAAT
TACATTGCACCACGCCTTTCTACTGCCATGAAATCACTAGGCAGAGGTAACATGGATGATATCAAGTATGTTGGTCGTGC
TCCTTCTGCTGCGACAGCCACTGGTTTCTTCCAGGTTCACGTGAAAGAACAGACCGAGCTTGTCCAGAAAGCGCTGCAAC
AGGATCCGATTAATCAATTCTGAAGCTTGAACCGTTGATGTACACCCATAGCACTGGCCTCCAAAAATGACGCGACGATA
GATATGTTAAGCTATGCTCTGTGCCTGGTATAGCCAGTGTGAGTTTTAATTTGCTTTTTGGAAAAATAAGGCCTTTTTGT
TTGTGCTAGTTTTCAGTCAGTTACACAGTTTAAACTGATGCTTTCATACGTATACATATTTCAGTTGGTTAAACAATTTT
GATCAACAATACAACTCACTCAGACTTATCCTTGTTACCTCTAGTTCGGTATTTTGCGATACGGTAAATTAGTGACCATA
TCTTGTTCAATATCGACTTATATATACTTATAATAGAAAATTATGTTGGTTTTTCAAAAAATGTCTCAATTGTGTCATCT
AACACCTTACACACATAGAGAAATATATATTCAAAAGAAAGTATAAGCAACTTTCTATATGTATCATTATACATATAGAG
TAGTCAAAGAGCGTGTTTGAATTAACTTATTTTAGGTGtTTTTTTTTAGCTAAAATAGTTTTTAAATATTTCTATAGTAT
TTGGATAAGATAAAAAAGTACCTTTGAACACTTTTTTTAAAAACATAAACATTTTGTTTTGTACTAATATTAGGTTATAT
ATTAGTTAGTATTATAATAATATAATATAAATTATTTATATAATTATATACTTTGATACAATATTCAGTATTTTTTTTAG
TCCACCCTACCTCATACAACTGACTTTCTGGGTTGTGTGCATTTTTTCTTTCAAAATCTCTTCGCAATATTCACTAAACA
TAGGGGAAATACATTGCTTCCAATTTCAATACATGTATACAATAATATATATACAACAATAACATATTTGGCATAATCTC
ACAATTGAGGTGTGGAGAGGGTAATGTGTACTACCTTAGTTTGAGGAGGCAAAGATGTTATTTTCGATATAACCTAAGCT
CAAGTAAAGTAAATCTAATCAGGTAGAGATGTTGGTTCCATATGGAATTCAGTTGAAACTGAATGTTTCATTGGCAGCTA
GACCTAATATTACAGTTGATTCTATAGGAAACGATTCCCTACAAGCCTAGCAACCAATGAAACATTTAAATTTAATTGGA
TCCCACACGAATCCACTTGATTATGATAGACCCTCAGTTCAAATAAGTATATCAAACTCAAACCTCTAAGTAGTAATAAA
TATGACAATAATTGAGGTATTGGAAACTCTTCCTTCTCCATTTACTCATTTTGCACAATGATTGCATAAAGTTATTAATG
TATGATTATCTATCTTAAAATTTCGATATTGTATATTAAAGATGCAATCTCCAATATATTTACTCTATAGTCCCACATCG
TCAAGTGAATAAGACATAAGAGAAGCAAGGAGATGCTATAAAGAACGACCAATGACAACAAAGAAAATATGCCTAATCAA
TTTGTTTCGTATGGGATCCAGCAGAAATTGAATGTTTCATTGGCAGCCTAAAAGCCAATGAAACATTTACATTTGGCTGA
ATTCCACACGAAGCCACTTGATTAGATCCTCAGTTCAAATAAAAATATCAAACTTAAACCACTAGTAATAAATATGATAA
TAATTGAGGCATTTAAATATCTACCTTCTCCATTTACCCATTTTACACAATAATTAATATACACAAAGCTATTAATGTAT
GATTATCCATCTTAAGCTATTATATACTTAATCAACTGGTTCCATATGAGATTTAGTTGAATCTGAATGAAGTATTGGCT
GCTAGGTTCGTACTATTGTAACCTTGAGTTATAATTAAGGAGACATGAAATCAAGTCTGGTGACTGAACTGTGGCCATGA
GACTAGACCATGGTCTCTGTGTCATAGTGTCAATGTGCCATAGATTATCGTTTTTAGCCTGGTTCCCTGGGTTTGAGATG
GTCTCGTGGTTGTTTGACAGACTCGTCACCTCTTATAAATGTTAGGTTCAATTAAATGATGACATAGTCCCACATTGTTA
AGAGAAGAAGATAGAAGAGTAATGAGGATATACTATAAAAAAGGGTCAAGAACAACCGTGAAATATACTTATCTGAACGG
GGTCAATGGGCGATCAATACAACCTATGGCCTAGGTTGGTGACTCTCATTGCACTTTGGAGGGGTGCCTGTCTAAGGTCA
ATCCAATTGATCGAGCCTACGTCATAATTTGTGGCAGTGGGGCCTGCGAATGCTCTTCTAATCCAATTTGAGTGCCTCAA
TAGCATAGGCATGAAAGGCTTTAGTAGAGATGATGATATTATATAAGCATAATGGATTAGAGGGTATTTTGTTTTAATTG
TTTATTAAGTTCTTTACATTTATAAAAAGTTTTGTTCAATATTATATATAGCATATTATTATTTTACAAAAGTAACAAAG
CTAGAGTATTGACTTTAATGATCAAGAAATTAAAGTCATACCTCTAATCATAGATAAAGCTTAAAAAAAGTCATTTTTCT
TTATTTTCCACCTGATATTCAATATTCGTATTAATTGAGGTTAACTAAATTTTGATTTATGCATTGCAGAGTTCATTTAT
GAGGGCAACACTCTAATCCCAACATAATTTGACCACTAGTGAAGAACAAACGAAAATCTCAACCATCCCACCACAATCCA
TGTTGATAAAAACAAAGTCAATATATAACATTATAAGTTAACCCTGCAATTATCATGAGAAATAAAATAACAACATGACT
AGTAGAATTCTACAAGGTCCGGAAAAATTGAAGTCACCGGAGTGTACGTAATCTTATTCTTATCCTACCTTATGAAAATT
GAGTCTGTTTACTATGGACCCTCCACTGAAAGATAAGTCATCGTACTTTTCATAGTGTACTTTATTTTTTTGGGTCTCTT
GGTACTTTCCAAAGACCAAAAAAATAAAAATAAAAATAGTATTTTGCTAAAGGATGAATTATAGAAAAAAAATTTAATTT
GTATCCAGGTCAGTGTTACGTAGGAATAGCTAAATAAGGATCATCTCAAAGTTGCTTCTTTAAGAACCAACAAAACATAA
TAAAGTTGAAAAATACAAAAAAAAAATTTGACTAAATACTCCACTTGGGATCATATCAATTTGTCATCTAAGCTTAAAAA
ACAACTAAACAAGTCTATGAAAATGACATGTCATTTTTAAAAATTAATCATAGATGAATTTACCTTATACTACTCACGCT
CCCTTTTTCATCATTTAATTTTCACTCGTTTTGAGAATTAATTTATCTAATACAGTCGATCCGCTAAAATTCTTATTAAT
GTATCTTTGTCCTTGATATCTTTGATTAGTTTAGTCTTTACTTTTATGAATCAATGAAATAGTTCTTGTATAAAGAGCAT
GCTGAGGGGCTACTACGCTCACCGCGCACTTGCATTGCTACCTGAACTTCTTCTTTATACTTTGAACCCTGAGCAAAAAT
TATGGATCCGCCACTGCTTATATACATTAATAGTGTAGATCATTTTAACCTAACGTATGTTTAAAAGACAATATTTTAAC
GTTAATTAAGGTGTGGATACATGTCTATATAAATTATTATATCTATTTACGAAAAATATTGCCGTACGTTACTTGAGGGA
GGACTTTATCAACAAAGTTAAGTCTAGACGTTATGGTCAGTATTAATTAGTCAAGAAGACTTACCCTATTTGAATGATAA
GACAAACCAACTAATAATTCAACAAATGTATGGCTAAAAATTTGTTACTAGTGAAGCAAGTTGAAACAATATATTTAGTT
AACTAATTGAAAATGATATTTTGAAATGTAGACTATAATATTTCTCACTAAGCAATAATATAATAATTTTAAAAGGCTAA
AATTATATACTTCATCAAATCATATTTGTCTGTTATAATAACAAGTAACATGTATTTTTAAAATTACAAATTTCATATTT
TATAAAGACTATAAATAGATATTCTTTAGGTACTTCATCTGATAATTTTTAAtTTATTTTTTATATCAATAATATATATT
ATTTAAATTCGTATGAAGGCATATATGTAGTTGAAAGATCTAACAAGTAAGTATTTTCAAACAATTTACTATGGTGGGAT
ACTTCTTTCAAAGATATCTATCCTTATCCACACTTGTACTAAAAGGAGTTTTGACAATTTCCAAAATaAAAATTGGAGaA
ATATATTTGAGAAAAAAATTGTAGAAAACAAATTAAATAAGAGtTCTCaAAAGtTCaAAATTTTGTaTATTTGaACTGtT
TTACaaaaTTCAAGTTGTACGAACAAGTACATGAACTAATCAACAACCTTCTAGATATTTAGATAAGTCCAATTTTTTTT
TTttACTtATAAAGtaTTTGTCTGACTTTAATTTACTCACGTACACCTCATGAATAAGGTTATCCATTTTGTTACATATT
TTTTTATTCATATACGAAGGTTCTTGGTAGTTTCCTAATGCAAATACAACTTGAATTATTTTATTTTATTTTCAAAAACT
TAAATAACAATAAAAATAATTTCAGTGTAATTTCACGAGTGGAGTTTGTAGGGAGTAGTTTGTACATAAAAGAATAATAG
CAAAGAAAACAACAAGTAATATTAATAAGGGGAAAAAACCTAACTATACAAAATAAGCATCTAAATAACCAATATTTGCC
AAAAACGTTGTAGTGGAGTGGTAACTGGTAAGTACTCATTTATCTTTAACTAGAGGTCATAGGTTCGAATCTTCCTAGGT
ATGAAATCGCCTTTGTTGAGAAATATTTTATCCCTAATATGAGACTTCCCGACACAAATCCAAATTTAGTCAGACTAATA
ATTAAACCCTAATCAGAATGCATAAGATATTACACAAACAATAAAATATATAGAAGTTATGATGTAGTGTGACAATTAAA
TAGTATATAGTACTATATAATAATGAAGACATGGTACATACGAATGTTAAACGCGATTAGTACACACATTTTCAGTCAAT
TAATTAATtACTAaTTGATAATATGTTTTtAGATCTtACATAATCTTTTTTTtGATACATCAAATATCTATATATGGAGT
ATATTAAACTACAATAAATATCTGTGGgAGTGACCTATTTTtATTGTGATAAaGTCGTAAATATTATTTATTCTTAATTA
GACATTTCGAGTTCGAACCCTATTAAATACAGAGCTTTAACCTCAATATGATATATTTTAACTTGAATTCAGATTTAATT
AGATTTCTATACGGACATCAAATACCGAGTAAGAAAACAAGAAAAAAAaGATAAATAGTTGTTCAACTTACATTTTAATT
CTTTCGAATTAAAGAAACAAAAGTGTGAATTGGACTAATAGAATTTCTAGAAAAAATGAAATTGCCAAGAATTTACATAA
ATATATTTATTAAGAATTAAAATGCTGGTTCACTATAGTCAACTTTGCAAGTTATAGACTTGTAGTATAGCTAGTATGAA
TATTTCCTAATTAATATGTCATGCTTACGTGCTCCATGACATCTCACTTTATTAAGTTCCTAATTAAATACCACTAATTT
AAGTTCCTTTTTTTGAATTAAGGGTGTGTTTGGCACACTGGAAAATACTTTTAGTTTCTTACTTATTTTCTGATGTTCGA
TAAATCAACAAAAATATTTCTATATAATTTTAGCAAATACGATTATAACCGGATGGGTGGATTAGGGGTGGAGATCGAGT
GATAAGGGTAGCAGTGGGGGTGGCGGAAGTAGGAAAGGGGTCGAGGGGAGTGGGGATGGGCGCGTAGGCAAACACAAACT
GATGATAACAGATTCATCTGAACTCATTACTTTTAACGCAAAATGTACATTATGTGTAAAAATTCATAAATAATTTTGCA
TCGAATAGTACTAAGTATGAATCTATAACTTTTAAAATATAAGAGATTCAAACGTTCAACGCTAAGAATCTTAGAGGTTG
ATCATATAAAAATCAAATCATGGATTCACCTCTTGAATGAGCAGATGGGAAGGCAAGCCGGGTAACAATAAGTAACATGA
GTGTGAGAGACAATCAACACAGAGTTTCACTAACGATATACTTGTTTTCCTAATTTTAACAAGTCATTTGCTCGATATTT
GTAAAACAGATGTGACGTATTGTTAAGTTATTTAGACGAAATAGTGTTTTTTCGGAACTGATCATTGTGCATCACCACCT
TCTACCTATCCTACACAATCGACAAAATATTTTCCAAAAACGTTATCTTTGCTGACCGACCAAACATGAAAAAATTGAAA
ACCCTCCTTAACATACCAAACACACCCTAAGCAAAAAAAAAaGAAAGTTAATCAATCATAGCAATAAACCCCGGTATCAT
TTTTTTTTtCTAATGAGAAAGAGAATAAATCTAACTTACTTATCCCACAAGAAATCAACCCTAATTTCGTCATAACAAAA
AAGTCAACTAATACTAGTCAAACCATCCAACTAAAAATCTTTATAAATAAATAACCTTCCACCACAAAAACCTAAAAATA
TTTCATATTCTTTTCTTCCTCTTACCAAAAAAAAAAAaCCATTCACACCAAAAAATTAAAAAAaTTCTCAAAATTGCATA
CAATTATGGTGGTTCTACCAATGAAAAGAGAAAGAGAAGGAGAATTTGATATAACAACCGTGGCGAATTACTTGATGTTG
TTTTCACGTCAAGAAAATCATTTTAACACGATGGTGAACAATTCTCCTAGTCGAGTTTTTGAGTGCAAGACTTGTAATAG
ACAATTTCCTTCGTTTCAAGCACTTGGTGGTCATCGAGCAAGTCATAAGAAGCCAAGATTAATGGGAGAATTGAATTTTC
ATTTGCCAATTTCACCACCTAAGCCAAAAACACATGAGTGTTCAATTTGTGGACTTGAATTTCCTATAGGACAAGCTTTA
GGTGGACATATGAGAAGACATAGAGGTATGTTGAATGAAAATAATAATAATAATAATAATAATAATAATAATAATAATAT
TCAAGTTCCTCATCATGATGTTGTGAAGAAATCATCAAATAATCCAAGAGTTTTGTGTTTGGATTTGAACTTGACACCAT
TGGAAAATGATTTAGAGTTCAAGTTGAAGAAGGCAAATACTATAGTTGATTGCTTTTTGTGATCAATGAATAATATTGGA
CCTGATCACGAATCTAGGACATGTTCTATGAGTTCAAATTATCAATTCATCATTTACACATATTCTGAACTCACTGATTC
TAGATTCTGGATTCATATCGATATATATTGCACATATATCAAAATCCCATCTAGACATCTAGACGTTTGATTTtATTTTT
TTtCTATTCTATTTTCTTCTTATGTATTTTGTACTAGATATGGATTTATTTGTTCGTTTATATAAGGGATCTAGGACCTT
AGCCCTTGTAGATGTAATATATAGTACCATATTTAGTGTAATTAATATATACTTGATGATTGTTTTACATTATGCTTTTT
GTATCATTTTTTTtGGTCGATAAGTTTAGATCATATATATCTATTtCCTTCCCAAATACTAAAGTTAATTtAACAAGTAA
CAACAATAATAATAACATAtCGGTTAGTATAATTCCACAaGAAAAATTCAGAGAGGGTAGATCAATAACATACATAAACC
TTATCCATCTCAGCTAGAAAAAAAGAGTACTATTCAAGTAGAAATAATTTTATTTAGCGATAATATAAAAATTAAAATGT
AGATTTGATTTTTATTTAGATGATGATCATGCATGTGTGAACATTAAGGCAAAGTGTATATGCTAGAGGTGGTTCACAAC
AACCCCTTTTTTtGGTTTGTACTTAATTTTATTAATTTGACCCGTGATTTATGCTTATTATTTGATGACATTATTAATAT
TTGAGTCTTAAATGAGCAAGAAAATTATCCACTTCACATGTGATCATAGAATATTTTTTGGTCCGACTAATTAAGATTCA
TaTTTtATAAGACTCTTATATAAAAGTCGAATCGTGTTTCATAGAAACCTTACAATATTGATTTTTTTTGTCAATATTTT
TtCTTCTTTTtATTTTTGGGTATTTTTATCCGAGCTTTCATTTTGTATTTTTCAAACTGTTTTTAAATATTTTTCTTGAA
TCGAGAGTCTATCGATCAAAATTAACAATCTCTCTACTCCATAAAAGTTGGAATAGGGTCTTCGTACACACTATCCCTAC
ATGCCTCCTTAAACTCCACTAATGAAATTACACTGAGTATATTATTGTCGTTTGACAGGCTGGTGGTTGATCATTGAGAC
ATTTAAATTCCAACGGTATTGTATCAATAATCACAAACTAATAAAATTGTCAACATCAATTTTAGGTATCACTTGACTTA
ATTAGAAATGATAATTACATATATATAAATTCATAAATGAGCTAAACTAAATCAAAATTCTTTCATTACTACAGAGTTAT
GTTATTTGCTATAGTAAATAGTTATTATGATGGAATTATGATCTGAAAATTcGAAAACTAAAATATATTTATACGTAAAT
ACGTACAATGTATACGATCATAAATTATATGAATATGTATGAATCGTATAAACGAATAATTAAATCTCTATCTAGTAAAG
ATCCATAaTTAAAAGAAaTAAAAATGAAACAACAAATAAAAGTATAaTTTAAAAAAAAAAAaCAAAAAAaCTAaGCGTCT
ATATATTATAAGTTCAAATAaTTATAAGTTtGTTTATTTCTTTATTTGGTGTGAAaTGGaGAGTtGTTATAAATGGTTTT
GGTTGAATTATATAAGAATATAAATTGAGGATCTCATGGAGGTAGGTTATTTATATTTTTTATAATATAGTCATAATATA
GTTGGTTAGTTTGACTAAGATTAGTTGACTTTTTTAATACATTTTTGGTAATGACGAAATAGGCAACATTGTTTTGTGGA
ATAAATTAGGTATATTCTATTAAAACAAAGTAACTGGGAGTAATTGCAAAATCTTTATAGGACTAACCGTAACGATCTGG
ATTGCAGTATGTACAATCTCATTATTTTTATAATATTTTTTTGAGAATTTAGATGCCAATTTTACATGAATTAGTTTTTT
GTTTTTAATTTTTTGTGTGTGTTAGTTCAGGAATAATTTGATAATATGGATTTCGATCGATTTTTTTGTAAAATTTTTAC
GGAACCCCTCTGTAGGGAGTTGGGGGAGTAGTACATACAATCTCACAATTTTTACAGTGTTTTTGGGGATTTAGGGGTCA
ATTTAAAGGAATTAGACGGTTTTCTCAATTTTTtGTGTGTGTTAGCCCATGAATATTATGGTGATATAGCTTCCAATCGA
TTTTTtGCGAAACCTTTACGGAACCCTATGTAAGGAGTTGGGGGAGAGATAAGTACAATCTCACAATTTGAGGCATTTTT
GGGCATTTAGGGGTCAATTTACAGGAATTAGGAGATTTTCTCAATTTTTCGTGTGTGTTAGCCCATGAATATTTTGGTGA
TATGACTTCCGGTCAATTTCTTGCGAAACCTTAAGGGAACCCTCTATAGGGAGTTGGGGGGAGCACTACGTACATCTCGC
CATTTTTAAGGCATTTTTGGACATTTAGGAGTCAATTTACAGGAATTAAGAGACTTTCTCATTTTTTTGTGTGCTAGCCC
ATGAATATTTTGATGTTATGACTTTCGGTCGATTTTTTTGCAAAACTTTTACGAATCTCCTCTGTAGGGTGTTGGGGGAG
ATGTAAGTACAATCTCACAATTTTACAGCATTTAGGGGCCAATTTACAAGAATTAGGCGGGTTTTTTtCCCCAGTTTTGT
GTGTGTTAGCCCTGAATATTTTGGTTATATAGATTTCGGTCATTTTTATTTTGTGAAACCTTTACTGAACCCTTTGCAGG
GAGTTGGGGGAGCAGTACATATAGTCTCACAATTTTTATAGCATTTAGGAGCCAATTTACATTAATCAGACAGTTTTCTC
AGTTTTTTGTGTGTGTTGATCCATGAATATTTTGGTGATGTGACTTCGGATCGATCTTTTTGGGAAACCTTTACGGAACC
CTCTGTAGGGAGTTGGGGGAGAAGTACGTACAGTCTCTCCATTTTTGAGGTATTTTTAGGCATTTAGGAGCTAATTCATA
GGAATTAAGCAATTTTCTCAATTTTCCGTGTGTGCTAGCTCATGAATATTTTAGTGATATGACTTCCAGCCATTTTCTTT
GAAAACAAACTTGATGAGACTCTTTGTAATGGGTTGGGGGAGCAGTATGTATAGTCTGACCATGATCCACATCATTTTTT
GGAATTTAGGGGCcATTTGATAGGAATTAGGCGATTTTCTCAATTTTTCGTATGTGTTAGCCCATGATTATTTTGGTAAT
ATGGCTTCATGTCGATTTTTTTGAAAAAACTTTATATAAGACCCTCCGTAATTAGGTGGAGAGTTATATGTATAGCATCA
CCATGATCCACGACATTGCCTTTTCTTTCTATCGACTTCGTAATTACTTACTTAAGCTTCATATCAAAATCTCCCAAATA
TGAAATTAAAAATATGCAGGTCTACATCTGTACTAGTTAGTACTTATTCGTACAAATATGAATTCTTATAATATTTTATT
TATGGAGTTTATTATCTTAAATGGTAGAGTCGTTCATATATAATATTAATTATTCTAATTATTTTTTATAATACTATAAG
GTTTAATTAATATTAGACTGAATGGAGCCAGCTTTATTGGCTAGGTACATTGGTATATAATTTAATTAGTATTTGTAATT
TGAAACAATAAATTATTAATTATACAGCTATTAGGTAGCTTGTCAACTATATTATGATGCCACCCCTTGCGTGTAGTGAT
GTAACTAAATATAAATTAATATTTTCAAGCAACTCTTTTTTTTttAtAAATTATTTTTGTAACGTGCGATATAGATTTTA
TTTAACTGAGATTATTATTATTGATAAAAAAAATTAATAATATTTTGATCAATTGATCTTGAATCTTCAGGGTGGTATTT
GATCATTCTCGTTTGATTCTTGAAATCATATCAAGCAGTGGCAGCCTACGAATCCAACTACTTTCATTACTCATAACCGT
TTCTTGTAACCTCTTATAATGATTTTATGTTCTTCCATCAATTAATATTACTAATATAACAATAGTTAGATGATTAATAG
AATTTTGAAATTATATATGCTTTCTAATAATTTGTTGAAGCAAGCAGTGATTACGAGCTTCTATTAGAAACATATTCTCT
TTCCTCACAAAAATAAAGGTAAGATGTATCATGTACACGCTTACGTGTTAGATATCACTGAATACGTTATTATCGCAAAA
AGTCATGAAATTAAATTTCACCATCATAAAATTTTATATATATCAACTTGTATGGGTTCCAAGATCGTTTTCACACTCTA
CATATACTAATTCAACTTGCTTAGTTCAATTATTAAAATTTTAGCCAAAAGTTAGTTGGGAGAAGTTTTGTTATTTTTCA
TCAAATAATAATTAATTGCTTTGACTAATAATAGTGAACATTATAGTCAATTGTGTAAGTCGTCACTTGAATGTGTCCTA
GCAAATTGACAAGTCATAGTCATAGTGTTTAAGTTGTCATTTCTTCTTCTTTTTTTTTtAATAAAAAAATACATTTATTT
AATTTAATTATCCCAAATAAAAaTGTTGTATATTTTATTTTAATTTTTTTtGTTTTTTCACCATCTCAACAAGATTTTTT
TTtGTTTTCCTGGGGTCAAACCCAACATCTCTGATTAAGGGTGGAAAAATCTCAATCATCTGATCTCAGTAATAAAAAAT
CATTATATTTTGTTTCTCTAAGAAGGAACTTAGAGAAAAAAAAAaGTAATATTTGATTTATATATACAATATAGTTTTTC
AGTGAAAAATATTCAACTAACCACCCTTAGTAACATCGCTCCAATCCTATAAATACATAAATAAACCCCTATCTAGAACA
TGATCCATAAGAAGAAATAATTAACTTAATTCTATACATCTAGATAGGATTTATTTTACCCAATATTCAATAATCACAAG
AACTCTAAATGATCATTCTCCAATGGTGGCAAATTCAAATCCAAACACAAAACTCTTGGACTTTTTAATTTCTTCACAAC
ATGATGAACTTGAATATTCTTATTATTATTTTCATTCAATATACCTCTATGTCTTCTCATATGTCCACCTAAAGCTTGTC
CTATAGGAAATTCAAGTCCACAAATTGAACACTCATGTGTTTTTGGTTTAGGTGGAGAAATTGGCAATTGAAAATTCAAT
TCTCCCATTAATCTTGGCTTCTTATGACTTGCTCGATGACCACCAAGTGCTTGAAATGAAGAAAATTGTCTATTACAAGT
TTTGCACTCAAAAACTCGACTAGGAGAGTTGTTCACCATCGTGTCAAAATGATTTTCTTGACGTGAAAACAaTAGCAAGT
AATTCGCCATAGTTGTTATGGTCTTAAATTCACCTTCTCTTTCTCTCTTTGTTGGTAAAACTACCATGATTTCATGTAAT
GTTTTGAGAAATGTGATTTtGTGTGTGTGTGgTGGGGGTttttGTGTGTGTGTgTgGgtgGGGGGgGGGGGGTAAGTAGG
GGGTTTGAATATATGTTAGATGTGAAAAGGGAAAGTTTTGGTTTAATTGGAGAAGAAAGAATGAAAATGAAAATCTCATG
GGGGTAGATTATTTATAAGGTTTATTAGTTGAATAGTTTGACTATGACTAGTTGCCTTTTTCTTTTGTTATGACCAAATT
GGATAGTAAGTAAGATATCTTTTGTTTGAATTAATTTGGTTAGTTTAACTTATGTGCACACATAATATAAATATTTTTTT
TGCACAATTAGATTACCTAAAGGATATCTATAAATAACCTTCATAAAAAAAATATAGGATTTTGTAATTTGGAAAATAAG
ATATTTATTTTTTTGCATTAGTGGTGAAGATTTTAAGATATCAACGTAATTTAACATATTGTACCATTTTCTTTGCCTTA
TTTTTCAGATAACTTGTTATATTTATCTATGAACAAGGTATATTGATCTTTTAGGATTCCAATGGTAAAATCAAGAATTG
TTCTAAAAGAGTTTGTCCAAGTTGTTGTAGAAGTAGACTTGGAATGGGAAAAATTATTGCATCATGTATATGTCACACCT
CTCTATTTATCTACTATAAAGTTGTAGGAACGGTAAAAGTATTTTACATGTGATTTATTGATTACAAGTTTGAGTTGTGA
AAATAACCATTAATATAATTAATATTTGTATTATGATAGACTGGTCACATCATATGCACCCCTAGATCAGATGCGACCTT
AACAAAATCCTACGTGAATATAAAATACTTTGTGCATCAAGCTAAGATGCTTCTTTAGGCTCATGCTATGGTAATAAATA
ATAATTAAGATAATATCAAAATGAATTATCTTTTTTTGTGTGTGAACAAATGGATATGTATCTATATATGTAGATGGAAG
TAGGTGAAAAATGATAGAAAAAATTGCTCAAGTATTTTGAATATTATTATTGGTGTCTTTTGGGCAATTGCAAGTGTGTA
TTTGGTGAGCCATCATTGAATGTATTGATGACCCTATGTGAACATAATGGATATATATACTAGTCtTTTTTTAATAATTT
AATCTTATTATATATCATTATCATGTATTGCGATTTATATAATTGAGACTCTTTCATTCTTTAAACGAAAATTGAGTTTA
CGATCTAGAAATTGTAACCTCTTGGTGGCAATGACGGACCTACGTACCTAGCAACCAATGATGTTCAAACACACATTGTT
TTTGGCTTAAGCGTGGTTACTCTTTTTCAATAAATAAAAATCAAAGATATATTCTCTTTCTTACATATTTGAATGTAAAT
TTACTTTCGTTTTTCTACGAAACGAATTTTCTTATTTAGAATGAATATATTTCAATGAAAAAATTGAATATTTTGTAGAA
AAATTTGCTAAGATATAATTGCACAATCACCATCACTCCTATATATATATATATATATATATATaACaAATATCACTAAC
CACTTCAATTATTAATTATTAATTATTGTATAATTATTTTCAATCATCTCTACTATAATAATATATTCAGTaAAATCACA
cGAACGAATTTGAACTATATGACTaATAGATATGtTTTTTATaAAATAAAGGTCGTGAGTCGTGACTGACCATTAATAtT
TTTGtaAATTTGTGGCAttTTTCAtTCTTCTACAATATTCTTTTACtcCtttcccacctaagACTcCtTCCACttAGtTT
TTTTTTTTTTgGaAAAAAATTaAtTAAAATTAGAACTTGACAAGTTATTATCACTTGTCACTAATCATCTGTTgGGGGTG
GGTAAGTGTTTATTACACTAATAAATTCTAATTAGTTAATAGACACATCAATATACACACACTTAGAGCTATTATTGTGT
GGTGGTTAATTTTATACTTTGGAAAATaAAAAATTATTTATTACCGATAACAAATTTACAATGATCAGTACATGATATGT
ATCTTTACATACACTCTTATTAGTAAAATCATAAATCATTATTATTATTTTTAAACTATACTTTGATTTATGACTTAGTC
ATAGTAAATTAATATAATTTAATATAAATATTATATGTGAGTCATATAATATTAATATTATATATATTTGACTTCGATTG
TTTAGTGCTGCTCATAAATTTTGTTATAATATCATCCGTTTCGATTTATGTGCAAGTATCATTTTTCAATAGGGAAAGAG
ACAGGGGAGGGGGAGTTGGGTGTCGAATCCTAAGTTTTTATGGATTCCTTCTTTGTTACCGGGGTCGACCCCTAAGCCAT
ATGTCTCAAAACGAGGAGCTGAAAGCCACTTGACTGTAAGGAGAGGAGGCCATAGAGAAAGTTTTTTTTATTCGAAGGAT
CTAGATAGTTTTAtTTTTTATTACAATTTTATCGATCTTTTATTGAATCATTAGCAATATTAACTTGTAGAATTTTTTTA
TATATAATTTACAAAATACAAATTTAATTTAAAAAATTTATAATCAAATTAATTAATATTATTTTCGACCCTCATACTTC
AGACTTTTTCATATAAATTGAGGCAAATCGAGTACATATTTAATATTAATTAAAATATTGTAAACATATACGTGCTAACA
ATAATAGTTTTGGTGATGATGCTCTTATGGGGCCCTTATCATGCATTAAATTATTTTGATTGtTTTTACtTTGAATTTGC
ATTAAAATTAAATTGTGTATATAATTTTaAAAATATTGTGGTAGTTGTCCGTACTTATTCATGTACTTGCCGTACATAGA
TGGATTACTATAATATTATATTTTCTGGAGTTTATTTAAAATTTTTAAATGTAAAAGTCTTGCATATTATTCTACTTAtT
TTGATAATTCTAGAAGGGTTAGAAATTGGATGCAcCCCCTTACATATAGTGATGTTACTAAATACATTTTCCAAATGaAT
TTTAAAAGGACCGTTCGATGTACAAAATATTTCGTGTTTATGTAGGATTCAGAGATGAGTCGTACTCAAAGGATTTGATT
AtTGATCTCTTAATTCATATATGATGCCTATTTTATTTTGTAAGTGCCTTTTCATATATTTGAAAGAGGAGGATATATAt
AATTACCTAAAGGATCTTTGAGAAATTATGTCGACATGTTGAATATAATTAACATTACGCATTATATTTATATTATATAT
ATTAGTTAATTAAAAGTATGTTATCTCTAAATTCAAGtTGtTTTTTTTAATAAGAAGATCACACGATTTAATATGATaTA
AAATCATTTAAAAGGTCtTGAATTCAAAtTTCGtTCCCACAAAATGAAATTTaACGtGCAgCGATTTATTTtAAAAtAGA
CTTTCCAATAtAAaTTtAAATTAATCAGATCCAATCCAAAACGAATACCAAACAGAGAGTCAGTAACCAAAAAaTATAAT
GATAACATAAAGAGCATAGTCTATAAATTTAAGTCGTCACTTAATGTGTACTTAGAAAAAGGACAAAGTCAAAGTCGTAG
TTATCATATACTTAGAAATTAGTACATTGATTTGATCCTAATTACTAGAGTTAGTCAAATAAAAGCATTATACTTTTCAA
CTTTATTATATTGTATTTTTGGTTCTTTAAGAAAAAaCAAATTAATAAGAAATAATTATCTTTATTTTGTCATTCTTACG
TGATACTGACTTGGATCGAAGCATGCtAAAGTTTTTTTTTTTTTTTtGATTTAATTTATATTCATAATTATATCCCGAAT
AACGCTTGCATTTTCTGTATTACCGCAACTATTTGCACGAAGTTGACTGATGCTTGTTCCTATTATTATATATATATATT
GCTTGTTCTTTGGAAAAAAaGTTCATGACCTGTGGGCTTTCAACCTCACTTGTGTTAGCTTGCTTGTACTATCGCTCGCA
TGTCTAACCTGCTTTCTGGCTAGCTTCTTTATAAAAAGCTAGTGCTATTCCGTCGCTTGCACTACATTGTCGCTTCCGCT
CTGACTGAGTTGACCTTCACACATGACTTCTATATCATATTATTCATAGATCTCCTTCTTTATCGGTGTCGGTCTAAGCA
AAAGGTTGCTAAGTCAGATGTCTGGTGAACACATTCGTAATGAGTAGGTCTATATAGTAAGTGTATTAGTCAGGAAGTGA
GATACTGAATTTAACGTTGACAAGACAACTAGTTAATCTTCTAGAGAGATTAATACGATGAAAAAAAGAaTAATGTTCAA
TTGATAAATAATCAAAAAATAAACAAGAATAATTTAATTAAATTATTTTTGAAGTTTATGTTTTCAATCTTAAAAAGCGT
GTAAAATAAAAACATGACAAGTAAAAATGAAATTTACGGAGTAATTGTATGTGCAAGAAAAATTCAAAGTATTGCCATCT
TTTTCTTATTCGAAAAATTAaTTTCTCCAAGATCTGAAAAAAaTAtAAGTTTCTTAGTATATTTATTtCAACGCCAAATA
TTAATtGTGAAAAAAaTACATACTCGACTTATTGTTTCAATTTAGACATTAATGTAATGCTCCTCATTTAATAATTTATT
GACTTTTTTGTGAAAATTAAATGAAATTAAGAGATGACTTTTGTATTGTAAATGTCATCCCTCGTCACTTTAGTCTAAGG
TCCAAATTAATTGTCATGTTTCACTTTTTAAAAATATTTTTAAGTTAAACGTATTGAGAATAAAATTGACTTATTTTTAA
AGTTCAAGGGTATATTTGGTGTTTTCACTTACTTTATAAATGTGTTGTTCGTATTACCTACCATACATGTACAGTTCGAC
TATTTAGTTGGCTATATATTTCTTAATTAATCCCGCTATTCACATAACGATTAAATAATTTTGTCCAAAAAAACTTAGGG
GATGAATTAGGACACCTATACAGATTCAGTCCAACTCAATCATGTAAATCTAAACCCAATTAATTAATAGCATTTGACAT
CACGATTCTAAAATTTAGTCGTTATAAAGTTTAAATCTTGATCACTCTACTTTTGTCAAGACTTAGGCAGACGGAAATTA
AAGAATTCACATGTTATGGGGCATTACTCATAAATGTTTACCTCATTTATCACTTTATTATGATAAATTAATATAATTCG
ATATAAACACGAAATATGATTAAATATTTTTTtGGTTAGAGGCATGTGGAGGGAGTACACACAACATCAATATTCAGCTT
GGAAGTCAAGGATATGTTCATCTTAAAAAGTCAGTCATGTTGTACAACAGTACAAATCATAGAATATATATTATATTATA
TTATATGGTCATTTTAGTTTATTTAGTTCGATGTTATATGGTAAAGATTCTTTGACTTGAAAGCAAATGGTTAATGGACT
AATGTACTTCAATCATAGTTTCTCCGAGCAGAAGCAGATTCAAAATTTAATTTTTTTtGTTtAAACAATATTATATTTTA
AAAATTaTAATTCATATTTATTATTAATTACAAATTTTATGAATTTTAATTTTtAAATTTATATTTCAGATGAACTCGAT
ATCATCACTTTACGTCTACCTATTGCTCCTAAGTGTGGGAAGTTATAACTACCACTACTTTTATGACGAGACAACATATT
TTTtCAAtGTTTTTCGATGACTATCAAGTGTGTGTGTATATATATATATATATATATATATATATATATATATATaTGTC
AATACATTAAATGTGCTATACTTTATATTTTAATAGTTATTATaCAAAAGAaGAAAAaGTCATATTCGATATtCATGGAT
TTtCCTTATTAGTTTACAGTAATtCAAaCAAAAAGaGGAAAAAaGAAGGtAGTTAAtCAAtGCCTTtGAAGATTATGTTT
tAGTTAAAAATAAAAaGgaGTAaTTTtCTTTtGAGaGACGGATCTAGGATTTAaTTACAaCGATCTAAaGTTAACGTAAG
ATAATAATTAAGTTTACGGTTAAATaTTTTtAGATATTTAATAAATTTTtGATACAtATACTATATTTAGaCAAAatCtA
TATCAACATATTGTTTTtCAAGaTAACTACaTGTAATTATATAATATAAAtAAAaTACACTCTCAATATATATAACTTAG
AAAaGTAgTATTTTCTTAAAAGAGTgTTGCAAAGATTGATAAATATTTGTCCGCGTTCGATATTTACATCAAATCATATC
AATTTATTAATTATAATTAAGATAAGGATTTGTTAGCAAATATATATCATGCATTTATTGTTGCTCGCTCGAAAATATTA
TTTAATAAAGTCTTACATACATGTTACTTATGTAATTAGACAATTTGAAACTATATACATATAATGTTTAAGTTTTATGC
ACAGATACATAAAATATATATACAATCAAATCATTTAAAATGTAATCCTAAGTTACTCTATATTGATTGGTAACCAAAAA
TAAATGGTAAATAACATGATATAATAAGATAAAAAATATACTATTCAATCAAGATATCCATCAATTGCACTTCCTTTAAA
GTACGTAATGGGGTAGATTAAAATGAACAAATTGAAAAGTTCATTATTTTGAAAACACTAAGGGGTCGTTTGATACAAAA
ATTAATAACGTTGTCAGTGCAGCCCAAGTTGAAGTCCAAGTACCTGCTAAGCCCAAAATACATTTTGGGCCCCTTAGCCC
ATTTAGTGTGACATGGATCAACAAATCAAACTTATGTCTAGTGAGGTATAAGTTCTTTAAAGGTGCGGAATATAACTTAT
GAGATACTAGCGAAAAACCAAATGCATCTTCACCTCCCTATTTAACTATGGCAAATGACACACCACATTTTAGAAGTCGG
ACGTCTATCAGACACAACCTTTACTCTACCTTCACAAGGTAGAGCAACACTGTGTACACATCACCCTTCTCAGACCCCAT
TTGTAAAATTACACAGAGTATGTTGTTGTATTTTAGAAGTTGGAGAAAAGAAAAACAACATACATATTGAAGCAATGAGA
TATTCTAGTTTCAATGTCTTCTCTCCTTTTCGGAGAAGATCTACTTATTTGGGAAGTATAACTAACGACAGCCTAGTAAA
CAAAGCATCTCACGTTCACAAAAGGTACGGAATAGAGCCACACACCAAGGGGGTGTGATATATGCAGTCTACCCTGACTC
AAGCATTAGTGGCTTATTCCATGACTCGAACCCGGCCTATAGATTACACGAAAACAACTTTAACGTTGCTATAAAGCTTC
CCTTCGGATAGTATAACTAACATCATAAAAATTCACAGTTGTTAATAGTTGGTGTTTTTTCACAAGATGGTACTTTTTCT
TGACTTAAAACTACATGGATCATAAACTGACACTTATTCTGCCAGCTTTTGGAACTACAAAGAATTGTTGAGCATATAGA
GCAACCTAAGGGACATTAGGTGGAAGCTTGTTAGCTAAGTAGAGAGCAAGTTTCTCTCTTTGAATTGAAGCAGATTTATC
GGTAGAATCACCAACTTGTTGCCCATAGTCAGGATCATGATGATGAGTAACTGGCACTTCATCTTGAACTCCATCGTCTA
AATCAATGAGAATGTTGTGCAGCAAGCAGCATACAAGAATAATCCTCGGTAACTTTTGCTTATCGGGCCTCCACATTACT
CCTTGAATGATCTTCCATTTATCTTTCAACCTGGCCAAAGCCCTCTGTGCCACCTTCCTTGTTGCAAAATGCCGCTTGTT
GTAATCAGCTTGGTGATCAGAAAGGTCACGTCCTGTGTAAGGAGTAAGAAGCCATGGCAAAAGGGGATAACCTGAGTCAC
CAACGATGTATTCTCTTAGTTCTGTGTCGTTTGAGAGGTTAAATTTCTCTCCACTTAGCCTCTTTCCTTCTTCAGTGAGT
TCGAAGAATCTTGAGCTTTTGAGCACCTCAGAGTCACTTAGACTACCAGGCCAGCCAGCTAAAACATCTAGGAATCTCAT
ATCAGGGTCCACGATTGCTTGCAAAATCATACTGTGATTCTTTTCCAAATCGGACCAGACTTTACTTGATGGATCAGCTG
TAGAGAGGCAAAACATGATATGTGTGGTGTCAACTGCACCACAACAGTTGGGAAGGCCTCGGATGTTCTCAAATTTTGAC
TTTATGTCTTTCATGTCATCTTGATTTGTAGGCCAATGGATATGGTGAAGGCCTCTTTCTTCCATGGCTTCCACAAATCG
CCAAGTTATCTGAGAGACAGTAGACTGGTGTATTCCAAGAGACTCACCAACAATTGATAGTGAGTCGCCTGAACTCAGCC
TTCTCAAAGCAACAGCAACTCGGTCATCTAGAGACAAGAACTTACCGCTGAGATCAGTTATGTTCGTAGGTTTAGACATC
ATAGCATCCTTCACAAGTGAACAAATGTAGTTGAATGTCTTCCTTGAAAGTTTGAACATAGATTCAAATGTAACTGAATT
TCCTTCCTCTACTGAAGTCCCTGAGAAACAACAAACAAAAAGAGGGTCAAATCTCATGGCCGCAAATATACTGAAACACA
AAGTTAGGCCTTTTAACTGATGAATATTATCTCAAGCACAAAAAAAAAaGACCCTTTATCCCTCGGACCTAGAACTAACT
AGAAATGGAACTTGCAAGAAAGAGGTTATAGTTGCAAGCTTTTGTTTCAAAACCGTCTTGTCAACAATGATGAAAATTCT
CTTCAATCATGTTCGGCATCATCTACTAAAAGTGCAGAAGCTTAGGAGCTACATATATACATAACCATCATTTCATTTCA
CCACTACTTCAAAATATCCTGAAGCACTTCTGTATACGTGTATCCAGTCTCTCCCTAAACACTTGCATGTTTGGTCATAT
ACATTCTTTGGCTATCTAAGGCAAATCCGCTTATCAGTTTAGCTCCTAAAGCTAGATTAAAGCAGCCAAAAGAAAAGCAC
TACTCTATTAAGCTAAGCTGCAACAGTCTTAGACACTGGTGCGTAAAATTAGCTCCATTTGCTAAGTCTTCACTCGGAGA
TTTCATCCCAATAGCTGAACCAACCAATCCTTACAGAGGGGTGCAATTTCAGGAAAAAAGACAAGGCAATGAAATGAGAG
CTCCAATATGAATTATACTTCTAATAAAAGTCATCAATGCATTTGTTCCATCCTTTAGTTACCTGCCTTTTGTCTCTTTT
CCATTTCTCCATCCCTAGTTACATATCTTCACTCATCAACATCTATAGTTGCAGAATCAATGACCATAAGCACTATTACT
GCTTCTTCAATAAAATAACAGAGTCTAGCAGAAATATCTCAAGCAAGGACATATAAACAAAAAGGAACCTGCTTGGAAGC
TCATAGTCAAGCTAGACATAGCATCCATCAATATGACCTAGCAGTCAATTAAGTGTGTGAAAATCACGGGCAACCTGGGG
TTCAAATTCCGGCAGAGACAAAAAAAaTACTAATGATTTCTTCCCATCAGCCTAAACCTTGATGAACAGAGTTGTCTTAC
CTGCACTAGTGGGACATAGCAGAAACTCGGTGTAATAATCATGGGGTTCACAAGTTGGCTCTGCATCACCATTATTAAAA
ATAGGAGAGAAAATGGTCAAATTTTGCCCAGTACTTGAGCAACTTTTCCCTCTGCTAAACACTGGTTCTAATCTTACCTC
ATTATTGGGAAAAAATCTCGTTTTGTTTTGAACTTCTAATGAAGATCCAACCTGAAGTATAATGTAGGGTAGTTTCTTTT
ATGATCCAGAAACCGTCAAGACTCAGGAGCCAACTCTTTAGGCCAAGTGCAGCCTTCCAAAGTCAGGGGAAGATGGTTCA
TCCCCCCTACTCTACTCCACTTAAAAACTGAACTTATTTTGCATGGCACACCTTTGAACTTATTTCGCTTGACACATGGA
GTTCAGTCATTCCATGTCGGAGCTACGCTAATTGTAAGGGTAAGTACAAGCCGATATTCAAATGGGGAGGGTATTAAAGT
AGAACAAAGGGTAACATTAACCAATTTCGGATGGTGTAGGAGCAATTTTGGACCTTTACTCTTAAAAGGGGAGATAGAGC
ATAGAACTAAAGGGGTTAAAACAAAAGAAAGCACTTCCAAATTAGTATTCCTCGTGAGGAGATAGAAATAGAGAGAGCAG
CACAAAACTTCAAACTATCACTAAGCATAGCTTATGAATTCAAAGTTTTCACTTCACTCATTTGTAAAGCCTAAACCTAC
ACAATTTGATCTTTTGTCCTCAATTGTTTTTCTTTGCTATAATCTAGAATTATGCATTAATCTGTCAGTGCGGTTTGGTG
AAGGGAAAAAGCAAAGACTGATTCAATTTCAGTCAGATGCATGTTCCAAGGTAAAGTCACCAGATAAATCCTACCAGCCT
ATTACTCACTTAGATAGGTTATGAAGATTTGAACTTTGATCAACCTTTGCAGGATATTTGGTCAGTTGACCTGTACTTCA
TTCGTTTTCCTCTAACAAGACAAGGGAAGCTACTCTGCATACAATGCCGGTACATTCTCTCATTTTGATCTAAATTTCCT
ATAAGTATTTCAAGGAAAACAGAACTATTTGCATTCTTAGAGCTGCTCAAGTGAGCGGCATGCTGCAAACTTAATAATTC
TACATTTGGTATCAGGATATGATGCAGTCCTTTCAACAAAGGCCAAATAAGCAAATAACAACAGAGAATAAACTAAAATG
TAGCAATTGTATTAGCCCCAACAAATTTTAGGAAGGCTAAACGATTGGAAAGGAATAATGCAAAGTTAGTAGGAGTTTAG
TAAATTGTACCTAATGGAAAAGACCAAAGCAAACATCTACTAGTGAATGATTCTCAACTATGATAACGCACGCTGGTCAC
CCTATCATGTAAATCTTTACAGTTGATTAATAAATATGTCATTGGAAAAAGTAAAACTCGTATAACCAAGTAAACCTGAC
TTCCATCCTTTGGATCAGTTATTCATCATAAAAGATAAACTCTTGTCCCTTTGCTCTTTGAGTTTTTTTCATTGCTTCAA
GTTCCTCCCTTTTGGTGGCTAATCTCATTCTAGGAGTATTCAAAGTGTCACAAATAACTTCAGGATCCAGAAACCAAAAT
TTTCACCCTCATCTTTTACCATTCGAAAAAATCACATGCATCTATTACTACATGGAAAAAAaTATTCATGCACTTGAGAA
ACTGTAAGAGAATGTAGCAAATACAAGACTCTTTGAAACAATAAATTGGAACAAGTATAGCCAACATCCAAGACTCTTGT
ATACCAAGTAAATAAATAAAAATATCCTTTCTGATAGCTTTAAGCTTTTAGATGAAAGATCACCCAACAGGGAGATTTTT
GGGTTCAAGTTCACAGGTATATCATATATGTAGCATATAATCAAAGGTTTCAACTGAAAGCAATGTCTTTGAACCCAAAA
TCTCAACAATTTTGAAAAAATGTAATAGGTTCAATAGTAAGAACCTAAGGGTTGAATCCATTAGCTCTAATCTCGTATCT
TTCTATGTTTGAGTTGCATTGCCACCACTCATCTAACATATATTCACGTGTCTAAGCAAAGAAAATATCAGGTTCTAACG
TAAGGACTAAGGAGACGTGCTGTGAACCTGGATAAATAAAGAAAAAATATCCCTTCGCCTGACATGGGACGGTCACACAA
TCCAACACACTCCTCACTTCTTCTTTTTTTTtCTCAGATCAATGAGAGATTTCCCTACTAGCCATTTTCATGGTTCAAGG
AAAGAAAAAACACTCAGAAAATGTGAAGTGAGCAGAAACCAATTTAAAATAACTCAAAGTTTCACCAAGAGTCTGGCCTA
GTGTATCCCATGAGGTCTCAGTTTTACACCCCGGATGCAAAAACACTAAGGGGTCGTTAGGTAGGATGTATTAGAGAATC
TAATAGGATTATCAACATATGTATAACTAAGACATGGATAAGCATGATTAAAGGCATAACTATCCTTAATACACCAAACC
AAACGGTGAATAAGAAATAATCTCAAGCATAACTAATCTCATCATTCAGCATTACTAATACACCCTATACAACACCAAAT
GAGGGGACGTTTGTGTATTAGAGAATCAGAATCTAATACATGTATTAGTCATGGTATTATTCAATCTTTTGTTTGGTAGG
ATTTTTAGCCATGAACAAACCATGGTATTAGTAATACAATGGATAAAGACAAAACTACCCTTAATAACACCAAACCAAAC
ATATCAATTCAGCATAACAAATCACAGCATTACTAATCTCAACATTATCACTACACTACTATTCTTATACACTCTACCAA
ACGACTCCTTAATTGATTTCTTCCATCCATCCAAGCCTCAAGGCAAAACCACTAAGTGATATCTTCCATCTATCCAAACC
TTGGTGGACAGAGTTACCTGATAACTCTGTTATTTGATACGTAACTGCACCGAACACCACGATTATCAAAAAAAATCACT
CAAAGCTGACCCAAAATTTCCTCTAAAAGACGATAAACACAACCAACAACAAACACAACAAAAATGCAGCATCAAACATT
AAACATGAAGCAAAAAAACACAAATCAAGAATCAAAATTTAGTTACCAGAAATCCTTTTGGAGAAGTCGACCCACCAATC
TGAAGGACAAACATGAGATAACGAAGAAAGTAAAGGGGTATATTGGTCAACATCTTTCTCCACCTTCTTCTTCCTCTTTA
ACCCCCTTATAGGTCCCATTGAAAAAACTCAAAAAACCCAGTTGATTCTGAACCAAAACACAAAAAAAAAaTCTCTACAG
AACTGTAAACTCCCCAAGAAAAGATTTTGACCAAATGGGTATGCTTAAATGAAGGAATATTAAGAGATTGTGCTGTTTAT
AGAAAGTTATAATCAAGAAAAAAAAaTGAAGAACAAGGTGACTGAGAGTGAGAGCAGAGTGCAGAAGAGAAAGAGGGACT
AAAATGGGACAATTGTGTAAAAAAAAAaTTGTTTATGGTTTTAAAGAAGCATGCAGTAATATATAGTTTGTTTTATTATA
AGTGGATTATTTATTTTAGATATAATCTAAGAAAATATTGTGATATCGGACTCGAAAATATTATAATTAGGAGTTACAGA
GATTGGGGGATCAGGATCGAGTGTCATGTCTAGAGTTGAGGTTATAGAGAGTTTTGAAAAATATTTTTTCTAATTTGAAA
ATACTATAATTAGGAGTTACTTTCGAGGTTGAGATCGAGTGTCATGTCTCGAGTTGTGGTTATAGAGAATTTAAAAAAaT
GTTTTTtCTTATTTTATATAGAAAAaTAAGATCATTCGAATAAATATTTAAATCAATCAAACATGAAAAAATAAAAAATG
AAAAGACACTAATAAGGTGGTTTAACTTTTATTTACTTTTTTTttCATGTTCAGTACAATACTCATGTTAAAGTTTCGAT
TATCTAAATTTATAACGAATAAAACTCATTAGAGAGAAGtATTtCctATTATGATTtGTtGCACCTATGATCtGAACTTG
AtACATtCTATtAAATGTgAAGATtAaCTTCTATATATCGaCAAATatCAtAAAtCGTGTTGAAATGATGTtATTATACA
ACCAGAATGGAAAATTACTTTGAAGATAATGTATTTCATAATGTGTTTTCAATTGATTTTTCCTGTGTCTATTATACAAT
CAAAAACAAATTACTTATTAGATAATTAAAtGTAATTTTTTAATAAATATTAATGGGTAATCTCAAAGATAATAACTAGT
CTGTTATCGCAAGTTAAAATTTTATCCAGAATACTTGCACACTAATCGATGTACTAGAAGAAGAAAAAGAAAACTAGTGG
AGACAAAAAATGTAAATTAATTTTGTTCCATCTTTTCAGTCTTGATAAATAGAGTTACTTGATGTATTATAGACGGAGTC
ATAATTTTAAATTTATAATTAAAATCAAATTACTTATTAGATAATTAAATGCAATTTTTTTAAATGGGTAATCTGGGTTA
TAATAGTTTGTTATAATAAGAGTGTCCAAAATATGTAATTTAATCAGAATGaAAAAAAAAAGAATTTCACGAAGGATATC
CAAAAATTCCACAACAAAAACTCTTTATAAAAAATGGAAAAAACAATTGTTACTAGTGAGATTCAAACATGCAAATGCTG
CCTCATTTGAAATGTCTGAAACCACTAGGCTATAATAGCTTGTTATATTAAGAGTGTCTAAAATATGTTATTTAATCACA
TGTGTATCATTTTACTTATATATATGATATTTTTTTCCCGACAAAGGGTGTTCAGTTAGACACCCTGAGAAACAAGTAGC
TCCGCCACTGTCAGTACCTTGTAAAATTAATTAAATTGCATGCAAACTAACCCGAACATCATCAAAAGGAAATGAAAGAA
GAAGAAAAATACACAACTTGAAGAATCTTGAGAAGACATCAAATGACAATTACAACATGAGCATTACTACAATTGATTCA
TAATGTAAGCTGTGTAAAGCCATACATAAAAATGCATCAAGGGATTTTCATCCTAAGATTGATAATATAAGGTATAAATC
TACTTATAGTATGaAAAAAAAAAATACTATAACCACAATTTCAAATTTTTTTTTCTTCACAAACACAAGCTTCTTCTTTA
CCTTCCTTTTGGATTCATTATCTGAGAGAACACTCCAGATGAAGTTGTTACATCTGATTCTCCATGGCTTACAATGTCGA
TTTCATCAGCCTCGCCCGACTCAACACGGGGAATTGAGTAAGGTATATCTGGTATGGCATTGCTGTTTTCATCTTCTAAA
GATTGTCTGGCAGCAGCTTGCAAGTTAAGAACGTATTCAAGATTCCAAAGAACGTCCCCCATCGATGGTCTTTCAACACC
ATACTCAGCCAAACACTTCTCCGCGGTTTCACCATATTTCCTGAGTGAATCAATGCTCACTTTTCCTGCAAGATAAGGAT
CGATTATGTGCTCCAATTGTCCCTTCTTTTGCCAATGCATTGCCCACTCGGCTATGTTTACTTGTTCTCGTGGGAGTGAA
GGATTGATTGCTGACCGTGCACATAGGACTTCCATGAGTACTACTCCAAATGAATAGACATCAGACTTCTCTGTCAGTTG
CTGTCTACGATAATACTCTGGATCGAGGTAACCAAAACTTCCCTTCACGGCTGTGCTCACATGAGTTTGATCCAATGCGG
GGCCAAATTTTGATAAACCAAAATCGGCCACTTTTGCTGTGAGATTCTCATCCAATAAAATGTTGGTAGTCTTGACATCG
CGGTGGATGATGCACTCAGCTGCACCAGTGTGAAGATAATGCAATCCTTTTGCAGCTCCGATGCAAATTTCTAGTCTTTG
TTTCCACGAAAGATGAGGAAAATCTGATCCGTATAAGTGCTTTCTGAGCGGTCCGCCTGCCATGAATTCATATACAAGGA
TCATCTCATTTAGCTCCTCACAGTAGCCAATTAAAGAAACCAGGTGTCTGTGGCGTAGCTTAGATAACATCTCGATTTCT
GTCCTGAATTCGACAAGTCCTTGTTGAGACTTGCTATTTCCCCTCTTTACAGCAACCATTACCCCATTTTCTAGCACTCC
TTTATAAACTTTGCCAAAGCCACCAACACCAATGACCAAGCTCTCATCAAAGTCCTTCGTAGCTTCACGAATCTCAGAGA
ATGCGAAGATACGCCCCAACGTCCGTGAAGGTGTTGTTGAAGCAAAACTACCTGCTGAGATTTTGGTTTCTGAAATTCCA
ATATGATTTGGAAAAGATAACCATGATAAAGATTTTTGTTTCACCATCTTTGGCTTACGGAAACAAACGAAACAGAGAAA
ACAGGACGCTGCAATGAGCAATAAACCAGCTAAACTTCCTAAGATAGCAAAAATTACTAGCATTACATGTCTCTTAGTAT
TTGATCTTTCGGAATTGCTGGAATATCCGACAAATTTTCCGTCAAGGCTGCTACTGGGATTGCTCATTTTCATTATCTCC
AAACCATTTAGAATAGCATTGGATGGAGTAATCCTCAAATTAGAAGGACCAACTTGAACGAAAATTTTATTCGAGCCCGT
TGACATATTCACTACAAAATCCACAAAGTAAGCAGCTGACAAAGCCATTGTCTTTGTTGAGATATCCAATGATTCCACAG
CAGTTTGGTTATTGATGTACACATCGAAGATCAAATTGTTAAGAGAGAGACTAACAAAATCACAGAAATGCATCCTAACG
AAGTAAATAAATCCATCTTCGACTGGAAATGTCCATGTAATGTTGAACTTTTGATCTATTACTTTGGCATCTGCCATTTC
TTGTGCAGTGGCATACACCCAATTCGGTGCAATATCAACTGACTCACCCGCTGGATACTTGACTGATTTCGGATCCGTAC
TCACCTTCCGAGCACTAGCAGGATTAACAAGAAATGTATGATCTGAATTCCACACCCTCCACAAAGTGTCATTTCTTGGT
GTCAATTTTGGACCTCCCATATTCACTCTATAAGCTGTCTCTAAAGCAACCGAGGACGGAACAACAAAACCCGGCCCCCT
TGGAATTGGGACAACACTGAAATCAAACTGACCCTCAGGCATAGAGACCACCTCTATCCCATTGATAAATGCAACTGAGC
CACTAACTGGAGATAATGTAAGTACTAAATCACCCGAACTACTCGATCCACCTATTTCGATTACGTATTCCTTCAACAAA
GGTTCCTTTTTCCCCAATCTTGAAAAGGAAAACTCATGAAGCAATGTAATCCCATTAGCCACAACAGAAAAAACAGCTGA
TTTTAGGTTGTGCTTATTATTCTTAACAGGATAAAAATGCAACCTCAACCAATGTCTACCAATCTGCTTTGTACTAATAG
TATACACTGAACTTTTAGTAAACAATCTAGCAGAATTATGAAGTTCAGAAAACAAACCATTTTCATTATTTGACACAGTT
ATAAGTGAATTTGTAGACAACACCACATCAGAACCCCCAAAATCAGATTCAAAAACCCTTCCATCTTCAACTTGTATAGA
TTTATTTCCACCACAGCTAATCAAGAAACAGTCTATTGGGGTAAAAGAAGCAAAACCCAATGATGAAAAACTGAGAAAAC
ACAAAATGCTAGCAGAAAACAACAACAACCCTTTTAAAGAAACCATTTTTATTCAAATATACAACTCaAAAACAGTCTAT
TGGGACAAAAGAAACAAAATCCAATGACCAAAAACTGAGAGATCACACAAAGCTAGCAGAAAACAAGAACAACCCTTTTC
CAAGAACACATTTTTACACAAAAATACAGCTCAGAAAACAGGACAAAAGAAACAAAATCCAATGACCAAAAACTGAGAAA
TCACACACAATGCTAGCAGAAAACAAGAACAACCCTTTATCAAGAACACATTTTTACTCAAAAATACAACATTACAAGAC
TGAAAACAAAAACCCCATATGGAAAAAACTCATTTTCTTGTCAAATTGAGCTGAAACAAAGCCAAAAAAGGCCATACCTG
ATGTGTACAAGATGAACAAAAAAGTAAAATTTGGGAAAAAGGTGAATGAGAAGTGTGATTTTGAAGATGGGGTTTTTGTG
TTTTTCAAGATTTTGGAACTTTTAGGTCTGTTGAGGTGAGTGAATGTGTGTAGTAATGAAtTTTTTTTGGAAACAAGTTG
TGTTGTGACATTAAAGTTGGAAGCTTAGGGAAtTGAAATAGCTAGCTAACTAACACAACCACACAGCCAGTATACAACTG
TCACTCTTGCAATATTTTAATAACTGTCTGCCATACTATCTCTAGATTCATGAGTTGACCAACTTTTTTTCTAATATTAT
AATGCTACaAATCCaAAAAAAAAAATGTTTTTTTTCAtTTTTGGGTGAAAATGAATTTTCATTAATGATAATTTGGACAC
CTTATATTTTTGTTGATGTTGATTGAGATATTTATTTCATCATAAAAAATTGTTCGATGCATGAAATATTCCGATATTCA
TACAGGATTTGAGAAAGAGTCAAACAATCCTACTTGAAGGGATGTAAGAATCATGGATTAGGGATGAATGATTTATTGGT
TACAAGTACTTACATTAtTTTTTTTAAAGATCCTCGTTAATCTAGTAGATTAGAATATAAACTTTGATGGTTATTTGGTG
ATTATTTTGCTTTTTCATAAAAATAATCTTTTATAATATTTGAAATAACATAGTTAGATATATTTTCATTTTATTTGTTT
CTCACTCAGTGTCCGGTATCACATTAGAGCCCGATTAAATTTGGATTTGTGTTGGAACGTCCTAGAGGTAAAACACTTTC
TAACAAAGGTGATTTTGTATCCAGGAGACTCGAATCCGAAACTTCTGATTAAGAGTGAAAGAGCACTTATCACTCTATCA
CAATCGTGTTGTGACGTAGTTAGATATATTATTCTATTTGTTTATTCATTCAAATAAAAAATTGAAGAAAATAAAATGAG
GATGAGGAAATTCCCTTTAAATCATCTTATGTTATGTGGGGCTCATGCAGGAGATCACGTGCAAATCACATGCCTAAGTT
TTAATCACTAATTAAGTAATCTAATCACGTGATCCATCCTGTTAAGATCCAGTTTAGCTCTTTTGATGAATAATTAATAA
TACACATTTTCTAACTCAAATTGATCAAATCTTTGTTTGTGTCAGTAACACTCTAATGCTTTCCAGATTACCCAATTTTT
GAAGaAAAAATAAAATTATCTTTCTATTCTGTCCGTTTCAATTTATTTGTCATATTTTACTTAGTGACAATTCAAAATAG
AACAAATGAATTGAAGTTACTGTACTTAACTTTTCTTTTACTTGTTACTTTCTTTTTTTTAAACTTTCAAGTACGGTTAT
TGGTAATTATTTATTATTTTTTTCTCAACGGCATCTTAAGTCAAAATTAATTAAAGTACTAGAAAGCATAATAGAAAGAC
ACCTTCTAATATGGCTTTTAACTGACAATTATTATCTTAACTTTGAAATTATATGATTAGATATCTTAACTTCATATAAT
TAGATCTCGTAAACACACTTTTTCAGATGTGCATTATTAAAATTAGAGTGTTTACAAAGTCAATTTAAACCAAGTTAAAA
TGTCTAAATGTAAATTAAAATGACAAGTAGCACTGCAACTCTGAGTGTACACACATCTCGATACCTTAACTTGGTCTCAA
CTGACAACTAAACTCTCTAACCCGTCCCCATTGTATGAATGTTATAAAATACATATACATGTATTAACCAAAACAGAACA
TGTGAGCCAAAAAGTGACAATGTTGTTCTCAAGAGTACAAACATATTGACCTCTCTAATTAATAGCCAAAAAGTTCAATG
CATCTCCGATCCTCTGTTAAGATGTCCCACATCGGTAGAGGAATGGGAATTTTGTCTCCTTATATGGACTTGGACAAACC
TCCACTCATGAGCTAGATTTTGGGGTTGAGTTAGGCCCAGGTGCCATATCTTTACAACTTCCAACCTCCATTTAACAGAA
AATAAAAACTACGAAAAGAACAGCACAACACGAAGATCAATCAAATATTTTATCTTCTTCACTTGACCCCATGAAAGTAA
GTATGTTTCTCAATTGTCCTTTGCCCTTTTTTGTTGATAGTACAATATTCTTACAACTATTTTATCTTCTTCACTTAGTG
ATGTGGGACTAAGTGATCCTTCTTTAGACAGGCTGTCCAAGAAAAGCACTTTTTGCTTATTTTACAGCTTAGTGCTAGCC
TGTTTAATGATTATTAAGGAGTCTGTCAGTGCTAGTAGTGCCGAGTCAGAATATTCATTAAGGAGAGTCAGAATAACTAT
GAACAAGTTTAGGATGGATGTAGTGTTAATGTTATGCGTTTCGAATCTATCTTTATATTGAAAAAACCACAAAAATGACT
ATATATAGATAATAAATTTAGAACTCAGTAAAAATCAAATGAGTTGTAGTGGAATCTTAAACTAAAACTCATGAAGTTCA
AATCATGAATCCGCGCTCATAAACAACTATTAGAATTTGTTCTTGTTGTATGATATACCATTTAATATAAGAATAAATAA
GTCTCAACCAATTTTATTTTATTTTTGTCTTGTTGAAAAAAAATCTGTTTATCACATTTATTCAATCAAAACAATAATGG
GATAGTTAATGGGCTAACTTCAGACATTGCACCTGATGACAACAATTTTATGTCTCTTAACAATTTTCAGCTCTAGGGGC
TGCGCGAACGCATGCCCACACTATCATAAATTATAGTGTAGGCTCGAGCTCGACCACTTGGGCAGACTTTAGGCAGGCAC
CCCTCCAAAGCGCAATGGAGGTCATCAATCTAAGCCATAGGTCTACGATGTCACGATCCCTTCTCCGCCACCCACCAGTA
AAAAGAGTGAATAGTCTGTCAGACTTCCATGAGACCATCTCAGAGCCGGGCAAACCAGGCTGAGAACAATCATCTACTGC
ACACCATGACCCCGAAAGGCCCTGAAGAACAATCATCACACTCGAGTCTCATGGCCACGATTCATCCACCAGACTTGGTT
TCCTGTCTCCTTAGAAGTCAAGGATATAGTGGTACGAGCCTATAGAACAGATCCTGTTCAAGTAAGGTCGTGTTCTTCTA
CGTTGCTGCAACAACATATAAACATTTGGCTGCTCAACTAGCTTACTGATGTGGGAAAAAATGaAAAAAAAAATGTATAC
AATTCCATCACTGTCTTCATGAGTGGACAATGACaAAAAAAACTACCTAATTTAGTGTAATTTCAATTCTGAAAGAATAA
TTGATCTGTATTCTATACAGTTTAGGTGATAGCATTAGACAAAAACAATTGGAATTTGAATTGGGTAGGGGCCGCGCGAA
CGCAGGCCCCCATTGCAACAAATTATGACGTAGGCTCGACTACTTGAGCCGACCTTAGGCGGGCACCCCTCCAAAGTGCA
ATGGAGGTCACCAACCTAGGCCATAGGTCTTATTGATCGCCCATTGACCCCGTCCAGGTAAGTATGTTTCTTCGTTGTCC
TTGGCCTTTTTTTATAGTATCTCCTCATTACTCTTCTGTTTTCTTCACTCAGCGATGTGGGAGTAAATCATCATTTTTCA
ATTTTCATTTCAATTTAATGAACTTCTATCAGTTTTCACATTTGCTATGTATTAAATTTAACCTTTGTACAAAATACTCA
TCCAGACTATGCATCTTAATTCCTTGTGATCTGTATTATAAGAAGAACGAATAACGAATGGCAAGGAGATGAATGATGAC
TAATATGAGTTGTAGTTTACGAATGATGACCATTTTGAATTGTCATGGTTCAAGGTATAAGGAGAAGTTGCAGCCTGATA
CGATAGACGTAAAATAGTGTAACTTGTTCCATGATGACTCAAACGTTTATTAGCTGCTGATTGAGTTGGGAAAATGTTAT
ATGCTTATCTGCTTAGTTATTATCAGTGATAAGAGCGAAAAAATGAAGGGTAGTCGAGACCCTGAATGGCCATGGAGGTT
GTTAATCATGCGTTGCTCCCATGGTCGCGATCCATGGTCACAGTTTTAAGGTCATGCCAATCAATGTTGCTACAATGTAC
TATGAAGAAATGATTAGCTTTCCGATTTTGCATTAGGAATTGACATGTTTTTGTGTTGGATTTTAGGTCTGCTAATAATG
ATAAATGAAAAGAAAACTTATTAAGTTTTCTTACCATAGATTGTTTTTTGTTAAAGAGGAACTTGAGAAAAGAAATGTTT
TGCACCCGATTCAGAAATTCAGAAAAACAAACCATTCCCTTCTCAAGTTCTTCTGTAACCAAAAAAACAAGAAGGGAAAC
TAGGCCATGGGACTTGTTGATCACCCATTCACCCGTTCAGGTACGTATGTTTCTCCGTAATTGACCTTGGCCCTTTTAGC
ATCCCCTTGCTACTCTTCTGTGTTATTCACTTGACGGTGTGGGATTATGATATTATTTGCCAAGGAACCAGTGCTAGTCT
GTaAAAAAGAGTAATTAACATCCTCAATATCCGAAATAAGCAATACATGCTTAGTTTATACTACTGATTACTCCTGAAGA
ATCAAAAACGTTAGATCACATCATTAAATAATAGTAATAAATTCGTATAACGTTCAGGGACAGATTTAGAGTTTAAATTT
TGATGGTTTCAGCTTCTTAAATCTTGTCATTGTCTCATTGAATCTATTGCACTTACGGAATTTCGGATTCAAAGTTTAAA
ATTTGTCAGAATTTTAGAAACTTTTAGGTAGATATACACTTTGTGTAAAAAATGTTGGATCAAGTTGAACCCCTAGCAAG
CATGCTACATCCGCCTCTGACACATTAATCATAACAACAGCATATACAAGAGAATACAATACATGGCTTAACTTGTTATA
AAGATTCAATGTGAGTGAAACCAGCAAATAGAGTTAAGCACTACACCAAAAATGCTCTTTAGCGGCAATTGATTAACAAC
AATAGCTTAATTGCCACTAAATATATATTTTTAGCGGCAAATAGTATTCTTTGTCCCTAAAGCATATAACGACATTGGAT
CCATGGCATTTAACTAATGCCAGTAAAGGCTTTAGCACTAGTACTCTTTGTAAATGTGTATATTTATTGCTGATAAAAGT
TATTTTTGTTGTGGTGAAGGGGGTATGTCAGACAACTTCTAGACTATCTCGGGAACTAAAAATCAGGCTGAGAACGATTA
TCTACGACTCTATGACCCCGAAAGACCGTGGAGGCTGCTAATCACCCCCTTTTGTCAATTGTCATGGCCACAACTCTTTT
CTCCTGTTCAATGAGAATGTGTGTGTCCTTTTATAATCTTTCTGTCATTTTATTTCAACGATAAGATAAAAGATATTCAT
AAAGTAACAGTATACCAAGACCTCATGTTCATCCACCAGACTTAACTTTTTGTCTCCTTAGAACTCAAGGATAAGGTGGT
ACGAGAAAAATGAAGCATTCAATTCTTTCAACCTATTTGTTTATGTTTATTCTCTTTTAtTTTTTTTGAAAAAGATATAA
ATTATTGAGAATGTGAGTACTAATATAATTCACAAGCCTATAAATGAGATACTAGAAAATAGTTGTACTTTGGATTGGGT
AGGGGCTGCGCGAACGCAGGCCCCCCCTGCAACAAATTATGACGTAGGCTCGACTACTTGAGCCGACCTTAAGCAGGCAC
CCCTCCAAAGTGCAATGGAGGTCACCAACCTAGGCCATAGGTCTTATTGATCGCCCATTGACCCCATCCAGGTAAGTATG
TTTCTTCGTTGTCCTTGGCCCTTATTTATAGTATCTCCTCATTACTCTTCTGTTTTATTTACTTAGCGATGTGGGAGTAA
GTCATAATTTTTCAATTTTCATTTCAAATTCAACCTTTGCACAAATGCTCATCCAGACTAAGCATTTTCCTTGTTATCTG
TATTATAAGAAGAAATGAATAACGAAATAATGAATGGCAAACTTTTTCTTAATCTATTTGAATGATAACAAATAAGAATG
CAGTTGTTCTTTTGATAGTGCTTCTGTCATTTTATTTCGACGATAGCATAAACTATAGTCACTTAGAACTCAAGGATAAA
GTGGTACGAGCCTATAGAACAGATCCTGTGGTACAATAGTACGGCCGAGAAGAAATGAAGACAGACAAGAATGTAGCAGC
AGAGAAACATATATGTAAGATAATGCAGTTTATGAATGATGGCCACTTTGAATTGTCATAGTTCAAGGTATTAGGAGACG
CTGCAGCCTGATGCAATAAACGTAAAATAGTTTAACATGTTCCATGATGACTCCAATGTTTATGAGCTGCTGATTGAGTT
GGAAAAATGTTATATGCTTGTTTGCTTAGTTATAATCGCAGATATAAGGAAAAAAATGAAGGGTAGTCGAGAACGATCCT
TTATGGCTCCATGACCCCTGAAAGACCGCGTGTGGTTTCTGATCTCCTCAGAACTCCTATAGAACAGATCTTGTTGTACA
AGTAAGTTCATGCTAATCAATGTTGTTACAATGTAATATGAAGAAATAAAATGATTAGTTTTCCAATTTTGCATAATGTT
TTTGTGTTGGATTTTAGGTCTTCTAATATTGATGAATGAAAAGAAAGCCTAAGTTCTCTTACCATAAAATTTTTTTGTTA
AAAAGGAACTCGAGCAAGGAAATGGTTTGCACCTATTCAGAAATTCAGAAAAACAAACCATTTTCTGCTCGAGTTCTTCT
GTAACCGAAAAAAACAAGAAGGGAAACTAGGCCATGGGCCTTGTTGATCACCCATTGACCCCGTTCAGGTAAGTATGTTT
CTCCATAATTGACATTGGCCCTTTTGTTATAGCGTCTCCTTGATACTCTTCTGTCTTATTCACTTGACGGTGTGGGATTA
TGATATTATTTGCCAAGGAACCAGTGCCAGTCTGTAAAAAAGGGTAATTAACATCCTCAATGTCCGAAAGAAGCATTATG
TGCTTAGTTTATACTACTGATAATCAGAGACGTTAGATCACATCATTAAATAATAGAAGTAAACTCGTATAACGTTCAGG
GACAGATGTAGAGTTTAAAATTTGATGGTTTCAACTTCTAAAATCTTGTCATTGTCTCATTGAATCTATTGCACTAATGG
AATTTCTGATTCAAAGTTTAAAATTTGTCATTTTAGGTAGATATGCACCTTGTGTCGAAAATGTTGGATCCAGTTGAACC
CCTAACAAGCATGCTACATCTGCCTCTGGCACATTAATCGAAACAACAGCATATACAAGAGAATACATGAGTAGAGAAAC
TCTTTGTTCATTCTTTGGTTAAAGCTTCAACACGAATGAATCTCGAGGGGATGATTGATGTAAACAATCCACCTGGCACG
TCCCTTCCCGTCCTCACAAAACTGCAAGGAGAAAATGGAGTTCGTATATTTTCACTCCGGACAAGATACAATGGTTTAAC
TTGTTCTGAAGATGCAATGTGAGTGAAACCAACAAAAAGAGTTTCATCTGTTGACAGCCAATGTGACTGAAATCAGCAAA
AAGAGTTTAGGGAGTCTGTCTGAGACAGATCATCTACTGCACCATGACTCAAAGGACACGGTGAATGTCAATTACGTTCT
AGTCTAGCCTCATGGCCACAATTCATCAGCCAAAAAACCATGGAGGCTGCCAATCACACTCTTTTGTGTAGTACTTCAAG
TGTTTTGATGATCCTCACAAATGTCGGGACCTGGTCCTAGGCAGAGTAGCTCTCGTCCAAGTCCAATATGGTGAACAGTT
GTCCTTGTCAGGCTGATTGGTGAGAAGGATAGTGTACTTCTCCAATGAGAATGAACGAGGTTGTTTGTTCCGTGGACAAT
AGTTCTTGGTGATTGATATATCCAAGTGAACAAACAACATAGGAACTAATTCAGTAAGAAAGGTGAATTTTGTCTTTCAA
GAACTCAAGCTTTAAGAAATCTTACGACAAGGGACCTGATAGAGTGAATAGAAGCAATCTTGTAGTGTTGATGTTTTAAA
TGCTTGTATTGTGCTGAAATTGTAGGATTTGTTTCTCATCTATAAAGAAACGTATCAAGTGTTTTCTTGGTTACTGTTTG
TAGGAACACAGTTAGAGTTAATTGTGTGTCTTACGAGTTGAAGTCTATATTAATTAGAGATAGTTAATATAGTGGGCAAT
GGAGGCATTGCTTTGGCTCAGTTAAGTAATAGAGTTATTACTTAGTGTGATTTTAATCTCATTTGTTGTATTTGAAGTTT
GTATTCACTTTTGCTTGTGATTAGTGAAAACATTTGAAAATCATGTATGACAGGTCGTGGTGAAAACAGTTGAAAATCAT
GTACGACAGGTCGTGGTTTTATGCTTCTTTTCAATAATCACAAGCCTGTCAATGAGATACAAGAAAACAGTTGTATTTTG
AATTTGGTAGGGGCCGCGCGAACGCAGGCCCCCGCTGTAACAAATTATGACGTAGGTTCGACCACTTGGGCCGACCTTAG
AAAGGCACCCCTCCAAAGTGCAATGGAGGTCACCAACCTAGGCCATAGGTCTTATTGATCGCCCATTGACCCCGTCCAGG
TAAGTATGTTTCTCGGTTGTACTTGGCCCTATTTTATAGTATCTCCTCATTACTCTTCTGTTTTCTTCACTCAGCAATGT
GGGAGTAAGTCATCATTTTTCAATTTTCATTTCAAATTATTGAACTTCCATCATATATCACATTTAACCTTTGCACAAAT
GCTTATCCAGACTAAGCATTTTACTTGTTATCTGTATTATAAGAAGAAATGAATAACAAATAAGAATGCAGTTGTTCTTT
TGATAGCGCTTCTGTCATTTTATTTCGATTATAGCATAAACTATAGTCACTTAGAACTCAATGATACAGTGGTACGAGCC
TATAGAACAGATCTTGTAGTGCAATAGTACGTCCGAGAAGGAATGAAGACAGACAAGAATGTAGCAGCAGATATACATTT
TGAAATGTTATATTTCAAGGTATTAACTAGGAGACGCTGCAGCCTGATGCGATAGACGTAAAATAGTATAACATGTTCCA
TGATGACTCCAACATTTATGAGATGCTGGTTGAGTTGAAAAAATGTTATATGCTTGCTTGCCTACTCGGTGATATAAGGA
AAAAAAATGAAGGGTAGTCGAGAACGATCCTCTATGGCTCCATGACCCCTGAAAGGCCACAGAGGGTGTAATCATGCGTT
GGTCCATGGTCGCGGTTTCTGATCTCCTTAGTAAGGTTGTTCTAATCATTGTTGCTACAATGTAATATGAAGAAATCAAA
TGATTAGTTTTCCAATATTGGATTAGGCATTGACATGTTTTTGTGTTGGATTTTAGGTCTGCTAATATTGATGAATGAAA
AGATAACCCAAGTTTTCTTACCATAGAtTTTTTTTGTTAAAAAGAACTTGAGCAAGAAAATTGTTTGCGGTATTCAGAAA
TTCAGAAAAACAAACAATTTTCTACTCAAGTTCTTCTGTAACCaAAAAAAATATGAAGGGAAACTAGGCCATGGGCCTTG
TTGTTCACTCATTCACCTCGTCCAGGTAAGTATATTTCTCCGTAATTGACCTTCGCGCtTTTTTTATAGCGTCTCCTTGC
TACTCTTCTGTCTTATTCACTTGACGGTGTGGGATTATGATATTATTTGCCAAGGAACCAGTGCTAGTCTACAAAAAAGA
GTAATTAACATCCTCAATGTCCGAAAGAAGTAATACGTGTGCTTACTTGTCATTGTTTCATTGAATCTATTGCACTTATG
GAATCTTGGATTCAAAGTTTAAAATTTGTCACAATTTTATAAACTTTTAGATAGATATACGCCTTTTTGTCGAAAATGAT
GGATCAAGCTAAACCACGAGCAAGCATGCTACATCCGCCTCTGACACATTAATCAAAACAACATATACAAGAGAATACAA
TATATGGCTTAACTTGTTTTGAAGATTCAATGTGAGTGAAACCAACAAATAGAGTCAATCACTACACCAAAAATGATCTT
TAGCTGCAATTTCACGGCAATAGCTTAATTATTGTTAAATATGTATTTTTAGCGGCAATTAGTATTCTTTGTAATTGTCA
CTAAAGCCTATAGCAACACTGGATCCAATGGCATTTAACTAATGCCGGTAAAGGCTTTAGAACTCTTTGTTAATATGTAC
ATTTATTGCCGTTAAAAGTTGTGTTTGTTTTAGTGATGGGGGTGGGTCTAGGGCTAACGAAAGAGATGTGTAGCAGAGGG
CAGGTGAGGCATTGTGTCGTCAAACAGAAAGACCATGGAGGCTGCTAATCACACTCTTTTGTGTAGTACTTCAAGTGTTA
TGATGATCCTCACAAATGTCGGGACCTGGTCCTAGGCAGAGTAGCTCTCGTCCAAGTCCAATAGGGTGAACAGTTGTAAA
GTTGTCCTTGTCAGGCTGGATGGTGAGAAGGACAGCGTACTTCTCCAATGAGAATGGATGAGGTTGTTTGTTCAGTGGAC
AATACTTCTTGGTGATTAATATATCCAAGTGAAAAAAACAACATAGGAACTCATTCAGTAAAAAAGGTGATTTTTCTCTT
TCAAGAACTCAAGTTTAAGAACTCTCACGACAAGGGACCTGATAGAGTaAACAGAAGCAATCTTGTAGTGTTGATGTTTT
AAATGCTTGTATTGTGCTGAAATTGTAGGATTCGTTTCTCATCTATAAAGAAATGTATCAAGTGTTTTCTTGGTTACTGT
TTGTAGGAACACTGTTAGAGTTAATTGTGTGTCTTACGAGTTAAAGTCTATATTAACTAGAGTTAGTCAATATAGTAGGC
AATGGAGGCATTGCTTTGGCTCAATTAAGTAATAAAGTTATTACTTAGTGTGAGATTAAGATTTAAATCTCATTTGTTGT
ATTTGAAGTTTGTATTCACTTTTGCTTGTGATTAGTAAAAACAGTTGAAAATCATGTATGACAGGTCATGGTTTTATGCT
TCTTTTCAATAATCACAAGCCTGTTAAATGAGATACAAGAAAACAGTTGTATTTTGAATTTGGTAGGGGCCGCGCGAACG
CAGGCCCCCGCTGTAACAAATTATGACGTAGGCTCGACCACTTGGGCCGACCTTAGGAAGGCACCCCTCCAAAGTGCAAT
GGAGGTCACCAACCTAGGCCATGGGTCTTATTGATCGCCCATTGACCCCGTCCAGGTAAGTATGTTTCTTCGTTGTCCAT
GGCCTTTATTTATAGTATCTTCTCATTACTCTTCTGTTTTCTTTACTTAGCGATGTGGGAGTAAATCATCATTTTTCAAT
TTTCCTTTCAATTTAATGAACTTCTATCAGTTTTCACATTTGCTATGTATTAAATTTAACCTTTGTACAAAATACTCATC
CAGACTATGCATCTTAATTCCTTGTGATCTGTATTATAAGAAAACGAATAACGAAATGCTGAATGGCAAGGAGATGAATG
ATGACCACTATGAATTGTAGCTTACGAATGATGACCATTTTGAATTGTCATGGTTCAAGGTATAAGGAGAAGTTGCAGCC
TGATACAATAGACGTAAAATAGTGTAACTTGTCCCATGATGACCTTAATTGCGCGGACTCTTCACTTTTGATGCCGCACC
CGTCTCGGATTCTTCAAAAATACACTACTTTTGGCGAATCCGACACGCACCCGTTGGCATTTTTGAAGAGTCCGAGCAAC
ATAGAATTGATGACTCAAACGTTTATTAGCTGCTGATTGAGTTGGGAAAATGTTATATGCTTATTTGCTTAGTTATTATC
AGTGATAAGAGCGAAAAAATGAAGGGTAGTCGTGACCTTGAATGGCCATGGAGGCTATCAATCATGCGTTGGTCCCATGG
TCGCTGTCCATGGTCACAGTTTTAAGGTCATGCCAATCAATGTTGCTACAATGTACTATGAAGAAATGATTAGCTTTCCG
ATTTTGCATTACGAATTGACATGTTTTTGTGTTGGACTTTAGGTCTGCTAATATTGAAGAAATGTTGCTACAATGTACTA
TGCGTTGGTCCAATAGATTGTTTTTTGTTAATAAGGAACTTGAGAAAAGAAATGTTTTGCAGCCGATTCAGAAATTCAGA
AAAACAAACCATTTTCTTCTCAAGTTCTTCTGTAACCCAAAAAACAAGAAGGGAAACTAGGCCATGGGCCTTGTTGATCA
CCCATTCACCCCGTTCAGGTAAGTATGTTTCTCCGTAATTGACCTTGGCCCTTTTTTTATAGCGGCTCCTTGCTACTCTT
CTGTCTTATTCACTTGACAGTGTGCGATTATGATATTATTTGCCAAGGAGGCAGTGTTAGTTTGTAAAAAAGGGTAATTA
ACACCCTCAATGTCCGAAAGAAGCAATATGTGTTGGTTTATTTTACTATTTATAATCAGAGACGTTGGATCACATCATTA
AATGATAGTAGTAAATTTGTATAATGTTCAGGGATAGATTTAGAGTTTAAATTTGATGGTTTTAACTTTTAAAATCTTAT
CATATAATCTATTTCACTTATGGAATTTCGGACTAAGTATAAAACTTGTCACAATTTTAGAAAATTTTATGTAGATATAC
ACCACACCTTGTGTCTGAAAATGTTTTCATGAGTTGAACCCCTAGAAAACATGTGACATCCGCCTCTAACACATTAAAAC
AACAGCATATATAAGAGAATACATTAGTAGAGAAACTGCTTGTTCATTCTTTGGTTAAAGCTTAGTCTGTAAAAAAGGGT
AATTAACATCCTCAATGTCCGAAAGAAGCATTATGTGCTTAGTTTATACTACTGATAATCAGAGACGTTAGATCACATCA
TTAAATAATAGAAGTAAAcTCGTATAACGTTCAGGGACAGATGTAGAGTTTAAAATTTGATGGTTTCAACTTCTAAAATC
TTGTCATTGTCTCATTGAATCTATTGCACTAATGGAATTTCTGATTCAAAGTTTAAAATTTGTCATTTTAGGTAGATATG
CACCTTGTGTCGAAAATGTTGGATCcAGTTGAACCCCTAACAAGCATGCTACATCTGCCTCTGGCACATTAATCGAAACA
ACAGCATATACAAGAGAATACATGAGTAGAGAAACTCTTTGTTCATTCTTTGGTTAAAGCTTCAACACGAATGAATCTCG
AGGGGATGATTGATGTAAACAATCCACCTGGCACGTCCCTTCCCGTCCTCACAAAACTGCAAGGAGAAAAtGGAGTTCGT
ATATTTTCACTCCGGACAAGATACAATGGTTTAACTTgTTCTGAAGATGCAATGTGAGTGAAACCAACAAAAAGAGTTTC
ATCTGTTGACAGCCAATGTGACTGAAATCAGCAAAAAGAGTTTAGGGAGTCTGTCTGAGACAGATCATCTACTGCACCAT
GACTCAAAGGACACGGTGAATGTCAATTACGTTCTAGTCTAGCCTCATGGCCACAATTCATCAGCCAAAAAACCATGGAG
GCTGCcAATCACACTCTTTTGTGTAGTACTTCAAGTGTTTTGATGATCCTCACAAATGTCGGGACCTGGTCCTAGGCAGA
GTAGCTCTCGTCCAAGTCCAATATGGTGAACAGTTGTCCTTGTCAGGCTGATTGGTGAGAAGGAtAGTGTACTTCTCCAA
TGAGAATGAACGAGGTTGTTTGTTCaGTGGACAATAGTTCTTGGTGATTGATATATCCAAGTGAACAAACAACATAGGAA
CTAATTCAGTAAGAAAGGTGAATTTTGTCTTTCAAGAACTCAAGCTTTAAGAAATCTTACGACAAGGGACCTGATAGAGT
GAATAGAAGCAATCTTGTAGTGTTGATGTTTTAAATGCTTGTATTGTGCTGAAATTGTAGGATTTGTTTCTCATCTATAA
AGAAACGTATCAAGTGTTTTCTTGGTTACTGTTTGTAGGAACACAGTTAGAGTTAATTGTGTGTCTTACGAGTTGAAGTC
TATATTAATTAGAGATAGTTAATATAGTGGGCAATGGAGGCATTGCTTTGGCTCAGTTAAGTAATAGAGTTATTACTTAG
TGTGATTTTAATCTCATTTGTTGTATTTGAAGTTTGTATTCACTTTTGCTTGTGATTAGTGAAAACATTTGAAAATCATG
TATGACAGGTCGTGGTGAAAACAGTTGAAAATCATGTACGACAGGTCGTGGTTTTATGCTTCTTTTCAATAATCACAAGC
CTGTCAATGAGATACAAGAAAACAGTTGTATTTTGAATTTGGTAGGGGCCGCGCGAACGCAGGCCCCCGCTGTAACAAAT
TATGACGTAGGTTCGACCACTTGGGCCAaCCTTAGAAAGGCACCCCTCCAAAGTGCAATGGAGGTCACCAACCTAGGCCA
TAGGTCTTATTGATCGCCCATTGACCCCGTCCAGGTAAGTATGTTTCTCGGTTGTACTTGGCCCTATTTTATAGTATCTC
CTCATTACTCTTCTGTTTTCTTCACTCAGCAATGTGGGAGTAAGTCATCATTTTTCAATTTTCATTTCAAATTATTGAAC
TTCCATCATaTATCACATTTAACCTTTGCACAAATGCTTATCCAGACTAAGCATTTTACTTGTTATCTGTATTATAAGAA
GAAATGAATAACAAATAAGAATGCAGTTGTTCTTTTGATAGCGCTTCTGTCATTTTATTTCGATTATAGCATAAACTATA
GTCACTTAGAACTCAATGATACAGTGGTACGAGCCTATAGAACAGATCTTGTAGTGCAATAGTACGTCCGAGAAGgAATG
AAGACAGACAAGAATGTAGCAGCAGATATACATTTTGAAATGTTATATTTCAAGGTATTAACTAGGAGACGCTGCAGCCT
GATGCGATAGACGTAAAATAGTATAACATGTTCCATGATGACTCCAACATTTATGAGATGCTGGTTGAGTTGAAAAAATG
TTATATGCTTGCTTGCCTACTCGGTGATATAAGGAAAAAAAAaTGAAGGGTAGTCGAGAACGATCCTCTATGGCTCCATG
ACCCCTGAAAGGCCACGgAGGGTGTAATCATGCGTTGGTCCATGGTCGCGGTTTCTGATCTCCTTAGTAAGGTTGTTCTA
ATCATTGTTGCTACAATGTAATATGAAGAAATCAAATGATTAGTTTTCCAATaTTGGATTAGGCATTGACATGTTTTTGT
GTTGGATTTTAGGTCTGCTAATATTGATGAATGAAAAGATAACCCAAGTTTTCTTACCATAGATTTTTTTTGTTAAAAAG
AACTTGAGCAAGAAAATTGTTTGCGGTATTCAGAAATTCAGAAAAACAAACAATTTTCTACTCAAGTTCTTCTGTAACCA
AAAAAAaTAtGAAGGGAAACTAGGCCATGGGCCTTGTTGTTCACTCATTCACCTCGTCCAGGTAAGTATATTTCTCCGTA
ATTGACCTTCGCGCTTTTTTTATAGCGTCTCCTTGCTACTCTTCTGTCTTATTCACTTGACGGTGTGGGATTATGATATT
ATTTGCCAAGGAACCAGTGCTAGTCTACAAAAAAGAGTAATTAACATCCTCAATGTCCGAAAGAAGTAATACGTGTGCTT
ACTTGTCATTGTTTCATTGAATCTATTGCACTTATGGAATCTTGGATTCAAAGTTTAAAATTTGTCACAATTTTATAAAC
TTTTAGATAGATATACGCCTTTTTGTCGAAAATGATGGATCAAGCTAAACCACGAGCAAGCATGCTACATCCGCCTCTGA
CACATTAATCAAAACAACATATACAAGAGAATACAATATATGGCTTAACTTGTTTTGAAGATTCAATGTGAGTGAAACCA
ACAAATAGAGTCAATCACTACACCAAAAATGATCTTTAGCTGCAATTTCACGGCAATAGCTTAATTATTGTTAAATATGT
ATTTTTAGCGGCAATTAGTATTCTTTGTAATTGTCACTAAAGCCTATAGCAACACTGGATCCAATGGCATTTAACTAATG
CCGGTAAAGGCTTTAGAACTCTTTGTTAATATGTACATTTATTGCCGTTAAAAGTTGTGTTTGTTTtAGTGATGGGGGTG
GGTCTAGGGCTAACGAAAGAGATGTGTAGCAGAGGGCAGGTGAGGCATTGTGTCGTCAAACAGAAAGACCATGGAGGCTG
CTAATCAGACTCTTTTGTGTAGTACTTAAGGTGTTATGATGATCCTCGCAAATGTCGGGACCTGGTCCTAGGCAGAGTAG
CTCTCATCCAAGTCCAATATGTTGAACAACTGTAAAGTTGTCCTTGTCAGGCTGGATGGTGAGAAGGACAGCGTACTTCT
CCAATGAGAATGGATGAGGTTGTTTGTTCAGTGGACAATACTTCTTGGTGATTAATATATCCAAGTGAACAAACAACATA
GGAACTCATTCAGTAAAAAAGGTGATTTTTCTCTTTCAAGAACTCAAGTTTAAGAACTCTCACGACAAGGGACCTGATAG
AGTAAACAGAAGCAATCTTGTAGTGTTGATGTTTTAAATGCTTGTATTGTGCTGAAATTGTAGGATTCGTTTCTCATCTA
TAAAGAAATGTATCAAGTGTTTTCTTGGTTACTGTTTGTAGGAACACTGTTAGAGTTAATTGTGTGTCTTACGAGTTAAA
GTCTATATTAACTAGAGTTAGTCAATATAGTAGGCAATGGAGGCATTGCTTTGGCTCAATTAAGTAATAGAGTTATTACT
TAGTGTGAGATTAAGATTTAAATCTCATTAGTTGTATTTGAAGTTTGTATTCACTTTTGCTTGTGATTAGTGAAAACAGT
TGAAAATCATGTATGACAGGTCATGGTTTTATGCTTCTTTTCAATAATCACAAGCCTGTCAAATGAGATACAAGAAAACA
ATTGTATTTTGAATTTGGTAGGGGCCGCGCAAACGCAGGCCCCCGCTGTAACAAATTATGACATAGGCTCGACCACTTGG
GCCGACCTTAGGAAGGCACCCCTCCAAAGTGCAATGGAGGTCACCAACCTAGGCCATAGGTCTTGTTGACACCTAATTTT
GACCCTCCCCGATAATAATTAATTTCGAGCTTCTTAATTTTCAAATGATTTAAAGTAATTAATTTTAGAAATTTCGaAAA
AAAATATAATAGAATAATTTGCGAGTTATTTCAAAAAGTTTGTCACTTGTTATAATTTTTAAATAATAATATGTCTTTTA
TATAATTATGTATATAATTAGTGCATTTTATAAATATTGGAAAATCGTCTCAAAAAGATTTTGTTTAATTAGATATTTGG
TTAGTTTGTTTAGTTATCTAATAGTTTACAATTTTGAGTTAATTAGTTAGTTTATAATTAAGTTAATTATTATACAATTA
TGTGTCTAATTAGTATATTTTACGAATGTTTGAAAATTGTCTCGAAAGGATTTTAGCTTTATTTAAATATTTGGTTATTT
AGTCGTTTATATTGTTAAAGTAATTAGTTTATAATTAAGTTAATTATTTTATTTCGTTAAGATTAAGAAGCTCGTTAATT
AAGTAATATTAATTCGTCTTATCTAATTTGTAGTCGAATTCGCTAGTTTATTAAATTTGGCTAATTTTTAAAATCCGATA
GAATTTTTTTCTTTCAAACCAAATCAAGCCATTTGCCAACTCCCATAACCCATTTTATTTTTCCAATTCCAAATACCCAT
TTCCCAATTCCAAGCCAACTAATTTCTCCAATTCCTCTTAAGCCAATTTGGGCCTATTTGACCAAGATTTCCAGCCCAAT
TCTTATAACAATTTTCAACAGCCCACTTTCAAATCCATGCCCACTTCCTTTTGTAATGGCAGTCCACAATTCCTACAATA
CATACGTTCCAACACACATCAATCCAAGCAGCAACATCACGGTGTGAAGCAGCGACTTCAACGTCTCCAAACGGCGTCGA
TTTTTCCGTCAAAACACACGGAGCAGCGAGGAACAGAGACAGTACACTACAAGTTTTGTCTCCTTCCTCCCGTCCCTCTC
AGGCCGTCCCTGTTGCAGCAGCAAGAACAAGCTGTGACTCGGTCCTTGGGGGCTGTGGGATCGATCCACGTCGCGCCTCA
AGGACAATGAACCGATCAGAGCCGTTTGTTCTCCCTTTCCCCTTTTGGAATGAGGCGAAAATTTCAGAAAAAAGATGTTT
GGCTTAATTGGTAAGGATTTTTGAGTTTTGAAATCGAATTTGGGCCCTCGTTTTTGTCCTTTTTTGGGATCCCTTTCCCC
CCATTTTCGAAATGACTTTTCCTTTCTATATATTTGCTCTTGTTCACTGTGAAGAGGGAGACTTTTTAGGGGGTGGGAAA
AAATTCTCAAAAGGAAATTTTTGGGTTGGAAATTTTTTCACAAAGAACAACTTGAACGAAATAGCTAAAGAAATACCTAC
TAAATACACTATAAGAAATCAGAAAAGACAAGTAATTTCAGCCTGTATTCGATATTTTCTGCCCATTCTTCTTGGCTGCT
GCTCATGGTCGAAGTTCTGGCGTGGTGGAATTCCGACtTTTTTTTTTTTTGTTtgATGTTCTGTTTTGGTATGAAATGAA
GTaAAATGGAgGATGTTAGTATGtTTTCGTCtTTTTTTTTTTTaAAAAAAAATGTTTCTATTCTCTGCCTGGTTCATGGC
TTTGTCTGTCAAGAGGTTGTCTGATTTGGAATCATGTGTACCTTGGTTGTTTAAGATTAAAATGGGCCATTGTCTAGCAA
ATTAACTGCTAAAAATTTTGTAAACCATTGAACTCTAGTTCTCTTCCGATTTTTGTATTTGTTTGCATTTTTTATCTATG
GTTCGATTGTTCATTCGGTTTGGTGTCGGCTAAGACAGCTGAAAAATCTTTTGTGGTTGCTATTTCGGCCCTTCTCTTGG
CCTGTTATGGTCACTCTCATTTCAAAAGTAGGAGCGGAATTTTAAGCTAATTGATAGTGAGCGTGCGTGTTGTTTCATCT
ATGGCTCGTTGGTCTATTAGTGATTGTTCTACTATTTAGCAAAGCATGTGTAAATCAAGTCGTGTTTTCATATTTGTCTA
ATTTTAGTCGAGATGCTTGCCATTTGTAGTCTAAGTATAGGCTTCCTTAGCATATTTCTCCTATCTTTGCCTTATTTCTA
CTTTTCACGAGGTCTATTTTAGTTGTCTTTAAACATATCTTATCATGCTTTAGAAATTCTAAGATTTATGGGGCTAAACT
TGAGCTTAAATCATGTTGGGTGGCGTGGAGTTTCAAATACTAAATCGGCTTGGAAACGTGGCCTATTTGTGTGATTAGCT
TGTTCAAAAATGAAGGCTTTCATTATTTTAACTAATCTAAGTAGCTGAACGCTAAATTACATTTGGTGGGTTTAACTATC
CTTTCCCCCCCAAAACTTGAGTTAATATAATATAAGTTTGCTTGGATCATCCTCTAGCGGTGCTCAATAGGTAGTCGATC
ATTTTCTGCAATTGATAGTCTACCAAGTTTTGTTTATTTAATTTAGTCTTATGTTGGTTGTTTCACTAAGTCATGTTACT
GCTTCTTTTCACGTTATTAGGAAAAAATATTTAATGGCACTAGCATTGTTTTGATAGTAGTAGTTTAAGACTCTTAtTTT
TTTTATTATTATTCTATTTTCATTTATTGAATTTGGTTCCACTGTTTCTTCCACTATTGATTTTTGGAAAAGGCATGAAT
GTTACTTTGACTTTTTCCCCTTCATTGCTCATTGCCCTCCACGTaTAAAAAAATAATAATAATATAATAATAAATAAACA
AAATAAAATAAAAATATAATATATATATATATTATGTCTTCATGAATTTCCCATTTATATTAGAGTTTAAATATTGTGCT
ATTTACGACTAATTGATATATGTTGTTCCACTTATTTATTCATTTTTATCTTGTCACTTTATTTCATTCCCGAAAAGTGC
TAATTCTGCAATTTGTTTATCGTTTGCATGTGAAATCGGCCCGAGTTCACCATGAACTCCCATAATTTTTCCTCGCATAA
CGAGAGAGCATAAAGGCTCAAATGCCACCTCTATTGAGTCAGTCAATCGCTAAAGTCGACGAACAAGTCCTGAAGTTGAA
AGGAGCAACTGATCGAGAAAATTCGAAAAGATTGGGCCAAAGGCCCACTCTTAATTCATTAAGTTGTATTTTGTTATGTT
CGGGCCTAAGACCTTTTACTTCCACTATTATTATTATGTGTTAGTTATTAGGACAGGTACCAAAATGCAAGAAGTGGGAC
TAAACCCTCGCAGAAAATTAGTTCATCTTAGGACAGATGCAAATGGGCTAAAGACCCAAAACTGAAACCAGGCCCAAATA
CCGGCCCAGGCGGACAGGAAAATCGGATTTGGGCCCAAGTTCCTTTCTCTCTCTGTTTTATTATATCTGTTTACTCGTTA
TTATTTGCTATTAATCTTAAGGTTTTAAAAGAATTTAAATCCCCAAAAGACACCCATTTTAATTAATTAATTAACTTAAC
TAAATTATTCATATTTTACTTGACTAAAAAACAAATAAATAAATAAGTTTACAAAAAACATTTCACTTAGGTAATATCCC
AATATTTCCCCTTTTCTCCTTTAAAATAGTTTCAACTATAAAATAGTTCAAATTTGCAAGTCGAGTTAAATTAAAATTAT
TTTAGCCAAATAATTAATTGTCGGATAACCACATTAGTGGATATTCTATAAGCCTTAAAAACCTTCCTAGAATATCAATA
GGAACCCCGAACCCCTTTACAAGTTTTCACTAGATTCCTGTTTTAGTCTTGTGGAAATGAATAGTTTTCTTGATTTTTTC
TTAAAAATTAAGTGGCGACTCTTAAATCAGTCCAAAATATATTTTTAAATAAAACAGGTCTTATTGATCGCCCATTGACC
CCGTCCAGGTAAGTATGTTTCTTCGTTGTCCTTGGCCTTTTTTTATAGTATATCCTCATTACTCTTCTATCTTCTTCACT
CAGCAATGTGGGAGTAAATCATCATTTTTTCAATTTTCATTTCAATTTAATGAACTTCTATCAGTTTTCACATTTGCTAT
GTATTAAATTTAACCTTTGTACAAATACTCATCCAGACTATGCATTTTAATTCCTAGTGATCTGTATTATAAGAAGAACG
AATAACGAAATAATGAATGGCAAGGAGATGAATGATAACTAATATGAGTTGTAGTGTACGAATAGTGACCATTTTGAATT
GTCAAAGGAGAAGTTGCAGCCTGATCTGATAGAGGTAAAATAGTGTAACTTGTTCCATGATGACTCAAACGTTTATTAGC
TGCTGATTGAGTTGGGAAAATGTTATATGCTTATCTGCTTAGTTATTACCAGTGATAAGAGCGAAAAAATGAAGGGTAGT
TGAGACTCTGAATGGCCATGGAGGCTATCAATCATGCGTTGGTCCCATGGTCGCGGTTTTAAGGTCGTGCCAATCAATGT
TGCTACAATGTAATATGAAGAAATAAAATGATTAGCTTTCCGATTTTATATTAGGAATTGACATGTTTTTGTGTTGGACT
TTAGGTCTGCTAATATTGATAAATTAAGTTTCCTTACCATAGATTGTTTTTTGTTAAAAAGGAACTTGAGAAAAGAAATG
TTTTGCAGCCGATTCAGAAATTCAGAAAAACAAACCATTTTCTTCTCAAGTTCTTCTGTAACTAAAAAAACAAGAAGGGA
AACTAGGCCATGGGCCTTGTTGATCACCCATTCACCCCGTTCAGGTAAGTATGTTTCTCTGTAATTGACCTTGGCCCTTT
TTTTATAGCGGCTCCTTGCTACTCTTCTGTCTTATTCACTTGACGGTGTGCGATTATGATATTATTTGCCAAGGAAGCAG
TGCTAGTTTGTAAAAAAGGGTAATTAACATCCTCAATGTCCGAAAGAAGCAATATGTGTTGGTTTATTTTACTACTGATA
ATCAGAGACGTTGGATCACATCATTAAATGATAGTAGTAAATTTGTATAATGTTCAGGGATAGATTTAGAGTTCAAATTT
GATGATTTTAACTTTTAAAATCTTATCATATAATCTATTTCACTTATGGAATTTCGGACTAAGTATAAAACTTGTCACAA
TTTTAGAAATTTTTATGTAGATATACACCACACCTTGTGTCTGAAAATGTTCTCATGAGTTGAACCCCTAGAAAACATGT
GACATCCGCCTCTAACACATTAAAACAACAGCATATATAAGAGAATACATTAGTAGAGAAACTGCTTGTTCATTCTTTCG
TTAAAGCTTTACCACGAATTAATCCCGAGGGGATAATTGATGTAAACGATCCACCTGGCATGCTGTTATTTTGGAGTTGA
TATGAAGTTTTTGATAATTTAACAAACTTTGGGTTCTAACAAGGGAATTGGTTGAGGAAAGACTGAGAGTTTTCGTACAT
GAAAAAGACAAAAGACAACTGTCTAAAAGCTATCAAACTTGTTGTGGTTGGTGCATGTCTTTTTGGAGCAGCAGGCTCTC
AGCCAATGGTAATGCTCCAAGGGTTTGTGTCCATATAATAATAGTCTTCTTCTCCAATGACACAACCTAAGTTTTGGCAA
ATAATGTTTTTGAATTCTGAAAATTCATAAGCTCAAAAGAAAAAGTCATCTTCAAGGAAGAACATTGCCCATACTACACG
AGGGAGCGTCTTTTGTTGTATTTTGAGTTTTATGTCTTGTGTTCTTATATTGTAAATCTACTCCTAAGTTATAAAGGATA
ATAGATCGGTTGCTTGTCTAACTTGTTAGTTTGAGTCAGGAGTTATTTATTTTCTGCACTGTTATTCTGTCAAGGGACCT
GGTCTAGTGACTATTAGTGGACGTATCCATTCTATCAATTGGTATCAGAGCTTGGGCTCTCTATCTGGTTAACAACAAGA
GAGAATCTTGTGTAAAAATGGTTGCTCCACTAAACCTCGAAGAAGGACAATCATCAACCAGGCCACCTCGATTTAATAGC
CAGTTCTATAGTTGATGGAAGATTCGCATGCACGACTCTCTAATAGTTGAGGATAGTGAGCTTTAGGATATTGTTCTTGA
TGGCCCTCACATTCCTACCGTGGATGTAAAGGATTGAGAAATCACAAGGGTTGTTCCCAAAACCCGACAACAGTATAATG
AGGTTGACTGGAAGAAGATCGAGAAGAACTACAAGGCTAAAAAATTGTTGGTCTTGCAAGATTGGAGCTGAGGAGTACAA
TCGAATCTCGTCTTGTGAATCAACCAAGGATATCCGAAATTGTTTGAAAACAGCTCATGAAGGGACTGAGCAAGTGAAAG
AGTCCAAGGTGCACATGTTAACCACCTAGTACAAGAACTTCATCATGAAATAAGGTGAATCCATTCAGGAGATGCATACC
AGGTTCTCAACTATCACCAATGTATTTAGTTGTTTGGGTTAACGGACACGAACCTATACACCCCAGCAAGTAGGTGAGGA
AATACCTAGGATTCCTCCTAAGTCATGGGCTAGTAGATGCAATTACTGAAGCGAAGGACCTGAAGGTGCACACTATGGAT
GCATTGATTGAGAATCTTCAAACCCATGAAATGCACTCAAGACCCTTCCAAGAAAGAAGCAAAAAGGGATAAATCACTAG
CTCTCAAGGTGTCACAAAGTGAAATCTCTCAACTGGATGAGGAGATGGCCAATCTCACTCGAAGATTTCAAAAAATCGTG
AGAAAACATGGAGGTTTCATGAAGAAAGGAAACCCCGACAGAGCAGCAGTGTGGTAAACGAGGTCACTACCTTATGAAGG
TAGGAGAGGGTGTTTCCAAAGGACCCTCGGCTCAAAAAAGCATATCAAAATTAGTATGAAAAGGAAAAACAGTAGTGAAG
AAGCCAAACATGTCGAAAAGTTTGGAATAAGTAAGCATAATTGTAAAATATTAAGTCATCTTATCGTTAAAATGGTTTGG
AACCAACAACAACAACAGTTTTGATAATCATTGGCACAGAGGCAATGTACAGAAGGAAAGGGATGAACCAACTATAATAT
AAGAACTATTTTGTTGCCTAAACTGGTTTTAAAATTTCTAATTTCTAAGTCATGGCCAATGTACAATGAAAAGTTAAGTC
GGAAAATTGCCTCTAATGGTCATCGGGTGTTGCAGCTCTTTTCTCCCGTTCAATGAAATGTGTTTGTCTTTTTATAATCG
AATGTGTTTGTCTTTTTATAATCTTTCTGTCATTTTATTTCGACGATATAAGATAAACGATATTCATAAAGAAATAGTTA
CTTTTATATGAACGTCCTTTAAGGAATTCATAAGGTACAACTTCCAGGATGTTGAATGATTTCATAGTCTTTTCCAAGTT
GTCGTAAGCTAGATTCTGAATAACAAATGTAACAAGAGCTTATTTTCAGCTCTAGTCTCATATGCTGGCCACGGTTCATC
CACCAGACTTGATTTTCTGTCTCCTTGGAACTCAAGGATAAGGAGGTACGAGCCTATAGAACAGATCAAGTTCAAGTAAG
GTCGTGTCCATTGATGTAATGACTTGGCTGCATGGATAACTTATCAGTGTGGGAGATAAGGCGCGAGGAAGAAAAAAAGA
AGTAATCAACTCCTATAGAACAAATCTTGTACAAGTAAGGTCATGCCAATCAATGTAATATGAAGAAATAAAATGATTAG
CTTTCCGATTTTGCATTATGTAGTGAACCTGGATGGGACAGATTTTTGATAATCATCCTTGGGGTCAAGGATTGTTTGAT
CCGGGCGGGAATGTGATGACCTGAATAAATGAGCTAAGTGAAGAATAAAGAAACGACGAATAGAATTATAACACCTGGAA
GTACAAGATTTAATTGGAGTTAATGAAGCTGAAAGGCTGTGATTGCACGTGAGCATCCTATAACTAAGTCCCGGAAAGAG
CAAGAGGGGCATTGATCAAATTGGTATTATTCTCCTGCTCTCTTCTCTCTCTCTTCTAACAGACTCTCTTTTCTTCTCTT
CTTCCTTCTAATCTAAACATTCTGCCTGCAGGATTGGAGCTCTGTCCATAGCGGCTTACTATCTTAATTTCTAGTTTTCC
TTTATTTCCTTGCATTTCTGTACAATCTCGTTTGAATGAATATAGAAAATTGTTCCAAAAAAGAGAATTGTTCAGTCATA
GTTGAATTTCGTTGGATTTTAATTCCTAAATAGAGGTCAGATCCTGACACATTAGGAATTGACATGTTTTTGTTGGATTT
TAGGTCTTACCATAGATTGTTTTTTGTTAAAAAGGAACCCGAGAAAGAAATGGTTTGCACCCGATTCAGAAATTCAGAAA
AACAAACCATTTCCTTCTCAAGTTCTTCTGTAACCAAAAACACAAGAAGGGAAACTAGGCCATGGGCCTTGTTGATCACC
CATTCACCCCGTTCAGGTAAGTATGTTTCTCCGTAATTGACCTTGGCCCTTTTTTTATAGTGTCCCCTTGCTACGCTTCT
GTCTTATTCACTTGGCGGTGTGGGATTATGATATTATTTGCCAAGGAAGCAGTGCTAGTCTGTAAAAAAGAGTAATTAAC
ATCCTCAATGTTCGAAATAAGCAATACGTGCTTAGTTTATACTACTGATTACTCCTGAAGAATCAAAAACGTTAGATCAC
ATCATTAAATAATAGTAATAAACTCGTGTAAAGTTCAGGGACAGATTTAGAGTTTAAATTTGATGGTTTCAACTTCTTAA
ATCTTGTTGAATCTATTGCACTTATGGAATTTCGGATTCAAAGTTTAAAATTTGTCAGAATTTTAGAAACTTTTAGGTAG
ATATACACTTTGTGTAAAAAATGTTGGATCAAGTTGAACCCCTAGCAAGCATGCTACATCCGCCTCTGACACATTAATCA
AAACAACAGCATATACAAGAGAATACAATGCATGGCTTAACTTGTTATAAAGATTCAATGTGAGTGAAACCAGCAAATAG
AGTTAAACACTACACCAAAAATGATCTTTAACGGCAATTGATTAACAACAATAGCTTAATTGCCACTAAATATATATTTT
TAGCGGCAAATAGTATTCTTTGTCCCTAAAGCCTATAACGACATTGGATCCATGGCATTTAACTAATGCCAGTAAAGGCT
TTAGCACTAGTACTCTTTGTAAATGTGTATATTTATTGCTGATAAAAGTTATTTTTGTTGTGGTGAAGGGGTCTGTCAGA
CAACTTCTAGACTATCTCGGGAACTAAAAATCAGGCTGAGAATGATTATCTACGACTCCATGACCCCGAAAGACCATGGA
GGCTGCTAATCACCCCCTTTTGCCAATTGTCATGGCCACAACTCTTTTCTCCTGTTCAATGAGAATGTGTGTGTCATTTT
ATTTCGACGATAAGATAAAAGAAATTCATAAAGAAACAGTATACCAAGACCTCATGTTCATCCACCAGACTTAATTTTTT
GTCTCCTTAGAACTCAAGGATAAGGTGGTACGAGAAAAATGAAGCATTCAATTCTTTCAACCTATTTGTTTATGTTTATT
TTCTCtTTTAtTTTTTTTGGAGTTATTTATTTTCTGCATTGTTATTTTGTCAAGGGACCTGGTCTAGTGACTATTAGTGG
ACGTATCCATTCTATCAATTGGTATCAGAGCTTGGTCTCTCTATCTGGTTAACAACAAGAGAGAATCTTGTGTAAAAATG
GTTGCTCCACTAAACCTGGAAGAAGGACAATCATCAACCAGGCCACCTCGATTTAATAGCCAGTTCTATAGTTGGTGGAA
GATTCGCATGCACGACTCTCTGATAGTTGAGGATAGTGAGTTTTGGGATATTGTTCTTGATGGCCCTCACATTCCTACCA
TGGATGTAAAGGATTGAGAAATCACAAGGGTTGTTCCCTAAACCCGACAACAGTATAATGAGGTTGACTGGAAGAAGATC
GAGAAGAACTACAAGGCTAAAAAATTGTTGGTCTTGCACGATTGGAGCTGAGGAGTACAATCGAATCTCATCTTGTGAAT
CAACCAAGGATATCCGAAATTGTTTGAAAGCAGCTCATGAAGGGACTGAGCAAGTGAAAGAGTCCAAGATGCACATGTTA
ACCACCTAGTACAAGAACTTCATCATGAAATAAGGTGAATCCATTCAGGAGATGCATACCAGGTTCTCAACTATCACCAA
TGTATTTAGTTGTTTGGGTTAACGGACACGAACCTATACACCCCAGCAAGTAGGTGAGGAAATACTTAGGATTCTTCCTA
AGTCATGGGCTAGTAGATGCAATTACTGAAGCGAAGGACCTAAAGGTGCACACTATGGATGCATTGATTGAGAATCTTCA
AACCCATGAAATGCACTCAAGACCCTTCCAAGAAACAAGCAAAAAGGGATAAATCACAAGCTCTCAAGGTGTCACAAAGT
GAAATCTCTCAACTGGATGAGGAGATGGCCAATCTCACTCGAAGATTTCAAAAAATCATGAGAAAACATGGAGGTTTCAT
GAAGAAAGGAAACCCTGACAGAGCTGCAAAGGCAAATGACTTGTGTCACAAGTGTGGTAAACCAGGTCACTACCTTGTGA
AGGTTGGAGAGGGTGTTTCCGAAGGACCCTCGGCTCAAAAAAGCATATCAAAATTAGTATGAAAAGGAAAAACAGTAGTG
AAGAAGCCAAACATGTCGAAAAGTTTGGAATAAGTAAACATAATTGTAAAATATTAAGTCATCTTATCGTTAAAATGGTT
TGGAACCAACAACAACAACAGTTTTGATAATCATTGGCACAGAGGCAATGTACAGAAGGAAAGGGATGAACCAACTATAA
TATAAGAAGTATTTTGTTGCCTAAACTGGTTTTAAAATTTCTAATTTCTAAGTCATGGCCAATGTACAATGAAAAGTTAA
GTCGGAAAATTGCCTCTAATGGTCATCGGGTGTTGCAGCTCTTTTCTCCTGTTCAATGAAATGTGTTTGTCTTTTTATAA
TCGAATGTGTTTGTCTTTTTATAATCTTTCTGTCATTTTATTTCGACGATATAAGATAAACGATATTCATAAAGAAATAG
TTACTTTTATATGAACGTCCTTTAAGGAATTCATAAGGTACAACTTCCAGGATGTTGAATGATTTCATAGTCTTTTCCAA
GTTGTCGTAAGCTAGATTCTGAATAACAAATGTAACAAGAGCTTATTTTCAGCTCTAGTCTCATATGCTGGCCACGGTTC
ATCCACCAGACTTGATTTTCTATCTCCTTGGAACTCAAGGATAAGGAGGTACGAGCCTATAGAACAGATCAAGTTCAAGT
AAGGTCGTGTCCATTGATGTAATGACTTGGCTGCATGGATAACTTATCAGTGTGGGAGATAAGGCGCGAGGAAGaAAAAA
AGAAGTAATCAACTCCTATAGAACAAATCTTGTACAAGTAAGGTCGTGCCAATCAATGTAATATGAAGAAATAATATGAT
TAGCTTTCCGATTTTGCATTATGTAATGAACCTGGATGGAACAGATTTTTGATAATCATCCTTGGGGTCAAGGATTGTTT
GATCCGGGCAGGAATGTGATGACCTGAATAAATGAGCTAAGTGTAGAATAAAGAAACGACGAATAGAATTATAACACCTG
GAAGTACGAGATTTAATTGGAGTTAATGAAGCTGAAGGGCTGTGATTGCACGTGAGCATCCTATAACTAAGTCCCGGAAA
GAGCAAGATGGGCATTGATCAAATTGGTATTATTCTCGTGCTCTCCTCTCTCTCTTCTAACAGACTCTCTTTTCTTCTCT
TCTTCCTTCTAATCTAAACATTCTGCCTGCAGGATTGGAGCTCTGTCCATAGTGGCTTACTATCTTAATTTCTAGTTTTC
CTTTATTTCCTTGCATTTCTGTACAATCTCATTTGAATGAATATAGAAAATTGTTCCAAAAAAGAGAATTGTTTAGTCAT
AGTTGAATTTCGTTGGATTTTAATTCCTAAATAGAGGTCAGATCCTGACACATTAGGAATTGACATGTTTTTGTTGGATT
TTAGGTCTTACCATAGATTGTTTTTTGTTAAAAAGGAACCCGAGAAAGAAATGGTTTGCACCCAATTCAGAAATTCAGAA
AAACAAACCATTTCCTTCTCAAGTTCATCTGTAACCAAAAACACAAGAAGGGAAACTAGGCCATGGGCCTTGTTGATCAC
CCATTCACCCCGTTCAGGTAAGTATGTTTCTCCCTAATTGACCTTGGCCCTTTTTTTGTAGCGTCCCCTTGCTATGCTTC
TCTCTTATTCACTTGACGGTGTGGGATTATGATATCATTTGCCAAGGAAGCAGTGCTAGTCTGCAAAAAGAGTAATTAAC
ATCCTCAATGTCTGAAATAAGCAATACGTGCTTAGTTTATACTACTGATTACTCCTGAAGAACCAGAAATGTCAGATCAC
ATCATTAAATAATAGTAATAAATTCGTGTAACGTTTAGGGACAGATTTAGAGTTTAAATTTTGATGGGTTCAACTTCTTA
AATTTTGTTGAATCTATTGCACTTAAGGAATTTCGGATTCAAAGTTTCAAATTTGTCAGAATTTTAGAAACTTTTAGGTA
GATATACTTTTTGTGTCGAAAATGTTGGATTAAGTTGAACCCCTAGCAAGCATGCTACATCCGCTTCTGACACATTAATC
AAAGCAACAGCATATACAAGAGAATACAATACATGGCTTAACTTGTTATAAAGATTCAATGTGAGTGAAACCAGCAAATA
GAGTTAAGCACTACATCAAAAATGATCTTTAGCGGCAATTGATTAACAACAATAGCTTAATTGCCACTAAATATATATAT
TTAGTGGCAAATAGTATTCTTTGTCCCTAAAGCCTATAACGACATTGGATCCATGGCATTTAACTAATGTCAGTAAAGGC
TTTAGCACTAGTACTCTTTGTAAATGTGTATATTTATTGCCAATAAAAGTTATTTTTGTTGTGGTGAAGGGAGTCTGTCA
AACAACTTCTAGACTATCTCGGGAAGTAAAAATCAGGCTGAGAACAATTATCTACGACTCCATGATCTCGAAATACGATG
GAGGCTGCTAAATATGTGCAAAGTGATGCATTTCTATAGAGGCCTATTGGGTTCAAAAACCAGCAATAGATGTCAGAATA
ATGAGGGAAGGACCTAGCTTGACACTACCCCAACAGAGAGGATTATGTGCACCTATTACTTATGAGGAGATTAAAACAAC
TTTATTTGATATTGAGGATAACAAAGCCCCAGGGATAGATGCAATATTATTCTTCAAGAAGAGATGGATGATTATCCAAC
ATGATGTATGTAGGGCTGTGCGAAATTTCTTTCAGCAGGACAAATTGCTCAGAGCTGTCAACAACACTGTGGTAACCTTA
TAGGCCGATAGCCTGCCTTTTGTACTACTATCTACAAGATCATATCAAAGATTATTTCATGCCCGAAAAAATCAGGCTGA
GAACGACCATCTACAACTCCATGACCCAGAAAGACCATGTAGGATATGTGTTTGTCTTTTTATAATCTTTCTGTCATTTT
ATTTCGACTATAAGATAAACGATATTCATAAAGAAACAGTAACTTTTATATGAAATACATAAAGTACAACTTCCAAGATG
TTGAATGATTTTCATCATGAATAACAAATGTACCAAGAGCTCATTTTCAGCTCTAGTCTCATATGCTGGCCATATTTTCA
TCCACCAGACTTGATTTTCTATCTCCTTAGAACTCAAGGATAAGGAGGTACGAGCCTATAGAACAGATCTTGTTCAAGTA
AGGTCGTGTCCATTGACATAAAGACTTGTCTGCGTGGATAACTTATTGATGTGGGAGACAAGACGCGAGAAAGAAAAAAT
TTAGTAATCAATTCTATTAACTGTAAATGAGATACAAGAAAACAGTTGTATTTTGGATTGGGTAGGGGCCGCGCGAACGC
AGGCCCCCTCAGCAACAAATTATGACGTAGGCTCGACCACTTGGGCCGACCTTAGGCAGGCACCCCTCCAAAGTGCAATG
GAGGTCACAAGCCTAGGCCATGGGTCTTATTGATCGCCCATTGACCCCGTCCAGGTAAGTATGTTTCTTTGTTGTACTTG
GCCCTATTTTATAGTATCTCCTCATTAATCTTCTGTTTTCTTCACCTAGCGATGTGGGAGTAAGTCATCATTTTTCAATT
TTCATTTCGAATTGAATTTCAATTTACTGAACATCCATCAGTTATCACATTTGCTATGTATTTTAACCTTTGCACAAATA
CTCATCCAGACAATGTTTTTGTGTTGGATTTTAGGTCTGCTAATATTGATAAATGAAAATGAAAACCTAAGTATAGATTG
TTTTTTGTTAAAAAGGAACCTGATAAAGAAGATGGTTTGCACCCGATTCAGAAAAACAAACCATTTTCTTCTCAAGTTCT
TCTGTAACCAAAAAAACAAGAAGGGAAACTAGGCCATGGGTCTTGTTGATCACTCATTCACCCCGTTCAGGTAAGTATGT
TTCTCCATAATTGACCTTGGCCCTTTTTTTATAGCGGCTCCTTGCTACTCTTCTGTCTTATTCACTTGACGGTGTGGGAT
TATGATATTATTTGCCAAGGAGGCAGTGCTAGTCTGTAAAAAAGGGTaATTAACATTCTCAATGTCCGAAAGAAGTAATA
TGTGCGTAGTTTATTATACAACTGATAATCAGAGACGTTAGATCACATCATTAAATAATAGTAGTAAATTTGTATAACGT
TTGGAGACAGATTTAGAGTTTAAATTTGATGGTTTTAACTTTTAAAATCTCATCATTGAATCTATTGAACTTGTGGAATT
TCGGACTTGTATAAATAAGTGTGATTTCTATATATAGAGCATCTAGTTAAAAAATGAGCAACTTTCACATAGAGCAAATA
TAAAAATTATATTTGTATGTTATAGCTATAGTTTGCATAATTGTGCTCCATAGCAAATTTTATTTTTGCTATGGAGCTTT
TGATTTGTATAATTCGCTACAAACATCCAATTTTATACAAATATGTATATGTATAATAAAATATATATTTGTATAATTAT
AAGTGTATAGGACGAAAATATATGTATTTGTATTTGTATATACATTTTTCTCTCGCTTTATACAAACACAAACGCATTTT
ATACCGAAATGTATAAAATGACTAATTGTATACCGAATCAGATGACAAAAAAAGGGGATGTTTGCTGCGAATTACAATTA
CAATAAACTATGGGTATATCATTTAATTTGAATTAATAATTTGCTATTTCATATAATTTCCCTTTAAAAAAGTCATTGAG
TAGAAAGTAGGTGAAAGAATAAGACAAAAACAATTGGAATTTGAATTGGCTAGGGACCGCGCGAACGCAGGCCCCCGCTG
CAACAAATTATGACGTAGGCTCGACCACTTGGGCCGACCTTAGATAGGCACCCCTCCAAAGTGCAATGGAGGTCACCAAC
CTAGGCCATAGGTCTTATTGATCGCCCATTGACCCCGTCCAGGTAAGTATGTTTCTATGTTGTCCTTGACCCTATTTTAT
AGCATCTCCTCATTAATCTTCTGTTTTCCTCACTTAATGATGTGGGAGTAAGTCATCATTTTTCAATTTTCATTTCAAAT
TGAGTTTCAATTTATTGAAATTCCATCAGTTATCACATTTAACCTTTGCACAAATGCTCATCCAGACTAAGTATTTTCCT
TGTTATCTGTATTATAAGTAGAAATGAATAACAAATAAGAATGCAGTTATTCTTTTGATAGTGCTTCTGTCACTTTATTT
CGATAAACTATAGTCACTTAGAACTCAAGGATACAGTGGTACGAGCCTATAGAACAGATCTTGTAGTACAATAGTACGTC
CGAGAAGAAATGAAGACAGACAAGAATGTAGCAGCAGAGATACATTTTAAGATGTTATATGCTTGTTTGCCTACTCAGTG
ATAAAAGaAAAAAAATGAAGGGTAGTCGAGAACGATCCTCTATGGCTCCATGACCCCTGAAAGGCCACAGAGGGTGTAAT
CAAGTGTTGGTCCATGGCCGCGGTTTCTCCTTAGTACAACATGGTCTCCTTAGTAAGGTTGTGCTAATCAATGTTGCTAC
ACAATGTAATATGAAGAAATAAAATGATTAGTTTTCCAATTTTGGATTAGGTATTGACATGTTTTTGTGTTGGATTTTAG
GTCTGCTAATATTGATGAATGAAAAGATAACCTAAGTTTTCTTACCATAGATTTTTTTTGTTAAAAAGAAATAGAGCAAG
AAAATTGTTTGCGGTATTCAGAAATTCAGAAAAACAAACAATTTTCTACTCAAGTTCTTCTGTAACCAAAAAATAAGTAG
GAAAACTAGGCCATGGGCCTTGTTGATCACTCATTGACCTCGTTCAGGTTAGTATATTTCTCCGTAATTGACCTTGGCCC
TTTTTTTATAGCATCTCCTTGCTACTCTTCTGTCTTATTCACTTGACGGTGTGGGGTTATGATATTATTTGCCAAGGAAC
CAGTGCTAGTGTACAAAAAAGAGTAATTAACATCCTCAATGTCCGAAAGAAGCAATACGTGTGCTTAGTTTATACTACTG
ATTACTCCTGAAGAATCAGAAACTTTAGATCGCATCATTAAATAATAGTAGTAAATTTGTATAACGATGGTGGGGGGCAG
ATTTAGAGTTTAAATTTGATGGTTTCAACTTCTTAAATCTTGTCATTGTTTCATTGAATCTATTGCACTTATGGAATCTC
GGATTCAAAGTTTAAAATTTGTCACAATTTTATAAACTTTTAGATAGATATACACCTTTCTGTCGAAAATGTTGGATCAA
GCTGAACCACGAGCAAGCATGCTACATCCGCCTCTAACACATTAATCAAAACAACATATACAAGAGAATACAATATATGG
CTTAACTTGTTTTGAAGATTCAATGTGAGTGAAACCAGCAAATAGAGTCAAGCACTACACCAAAAATGATCTTTAGCGGC
AATAGTTTAATTGTCGCTAAATATGTATTTTTAGCGGCAATTAGTATTCTTTGTAAATGTTGCTAAAGCCTATAGCAACA
TTGGATCCAATGGCATTTAACTAATGCTAGTAAAGGCTTTAGCATTCTTTGTTAGTGTGTATATTTATTGCCGCTAAAAA
TTGTTTTTGTTTTAGTGAAGGGAGTCTATCAGACAACTTCTAGACTATCTCAGGCACGAACAATCAGGCTGAGAACGATT
ATCTATGACTCCATTACCCCGAAAGACCATGGAGGCTGCTAATCACACTCTTTTGTGTAGTACTTTAGGTGTTATGATGA
TCCTCACAAATGTCGGGATCTGGCCCTAGGCAGAGTAGCTCTCGTCCAAATCCAATATGGTGAACAGTTGTAAAGTTGTC
CTTGTCAGGCTGGTTGGTGAGAAGGACAGTGTACTTCTCCAATGAGAATGGACGAGGTTGTTTGTTCAGTGGACAATACT
TCTTGGTGATTGATATATCCAAGTGAACAAACAACATAGGAACTAATTCAATAAAAAAGGTGATTTTTGTCTTTCAAGAA
CTCAAGCTTTAAGAACACTCACAACAAGGGACCTGATAGAGTGAACAGAAGCAATCTTGTAGTGTTGATGTTTAAAATGC
TTGTATTGTGCTGAAATTGTAGGATTCGTTTCTCATCTATAAAGAAACGTATCAAGTGTTTTCTTGGTTACTGTTTGTAG
GAACACAGTTAGAGTTAATTGTGTGTCTTACGAGTTGAAGTCTATATTAATTAGAGTTAGTTAATATAGTGGGCAATGGA
GGCATTGCTTTGGCTCAGTTAAGTAATAGAGTTATTACTTAGTGTGATTTTAATCTCATTTGTTGTATTTGAAGTTTGAC
AGGTCGTGGTTTTATGCTTCTTTTCAATAATCACAAGCCTGTCAATGAGATACAAGAAAACAGTTGTATTTTGAATTTGG
TAGGGGCCGCGCGAACGCAGGCCCCCGCTGTAACAAATTATGACGTAGGCTCGACCACTTGGGCCGACCTTAGGAAGGCA
CCCCTCCAAGGTGCAATGGAGGTCACCAACCTAGGCCATAGGTCTTATTGATCGCCCATTGACCCCGTCCAGGTAAGTAT
GTTTCTCAGTTGTCCTTGACCCTATTTTATAGCATCTCCTCACTAATCTTCTGTTTTCTTCACTTAGCGATGTGGGAGTA
AGTCATCATTTTTCAATTTTCATTTCGAATTGAATTTCAATTTACTGAACTATCACATTTGCTATGTAtTTTAACCTTTG
CATAAATACTCATCCAGACTATGCATATTCCTTGTGAATGCAGTTATTCTTTTGATAGTCCTTCTGTCATTTTATTTCGA
CGATAGCATAAACTATAGTCaAAAAAAAAATTGTAACTACATACAAAGCCTTCTTGAGCATCAGGTACAACTTTCATGCA
GCCACGCAGTGAGCACAGAGTGAACTATTCTTTTTCTTTTTACTAAAGAATAATGTGTACACCCTCCAAATAGTGGCATA
CGCCTATTTTTGAATGATTCCATAGTCATTTCCAAGTTGGCGTAAACCAGATTCTGAATAACCAATGTACCAAGAGCTCA
TCTTCATTACAAGAAAAGAGTTTGGGGTTCTGCAGAACCTGTAACTTCAAGTGTAAATAAAATGTTATATGCATGTTTTG
CTTAGTTATTGTCAGTGATAAGAGTGAAATAAAATGAAGGGTAGTCGAGAACGATCCTCTATGGCTCCATGACCCCTGAA
AGGCCACGAAGGATGTTAATCACGAGCTGGTCCCATGGTCGGTCGTGCCAATCAATGTTGCTACACTGTAATATGAAGAA
ATCAAATGATTAGTTTTCCAATTTTGGATTAGGTATTGACATGTTTTTGTGTTGGATTTTAGGTCTGCTAATATTGATGA
ATGAAAAGATAACCTAAGTTTTCTTACCATAAATTTCTTTTGTTAAAAAGAACTTGAGGAGGAAAATTGTTTGCGGTATT
CAGAAATTCAGAAAAACAAACAATTTTCTACTCAAGTTCTTCTGTAACCAAAACAAATAAGAAGGGAAACTAGGCCATGG
GCCTTGTTGATCACTCATTGACCTCATTCAGGTAAGTATATTTCTCCGTAATTGACCTTGGCCCTTTTTTTATAGCGTCT
CCTTGCTACTCTTCTGTCTTATTCACTTGACGGTGTGGGATTATGATAATATTTGCCAAGGAACCAGTGCTAGTCTACAA
AAAAGAGTAATTAACATCCTCAATGTCCGAAAAAAGCAATACATGTGCTTAGTTTATACTACTGATTACTCCTGAAGAAT
CAGAAACTTTAGATCACATCATTAAATAATAGTAGTAAATTCGTATAACTTTgGGGGTgGGGGGGGGGGGGGGAgGGaGA
TTTAGAGTTTAAATTTGATGGTTTCAACTTCTTAAATCTTGTCATTGTTTCATTGAATCTATTGCACTTATGGAATCTCG
GATTCAAAGTTTAAAATTTGTCACAATTTTATAAACTTTTAGATAGATATACACCTTCCTGTCGAAAATGTTGGATCAAG
CTGAACCACGAGCAAGCATGCTACATTCGCCTCTGACACATTAATCAAAACAACATATACAAGAGAATACAATATATGGC
TTAACTTGTTTTGAAGATTCAATGTGAGTGAAACCAGCAAATAGAGTCGAGCACTACACCAAAAATGATCTTTAGCGGCA
ATTTAATGGCAATAGTTTAATTGTCGCTAAATATGTATTTTTAGCGGCAATTATTATTCTTTGTAAATGTTGCTAAAGCC
TATCGCAACATTGGATCCAATGACATTTAACTAATGTCGGTAAAAGGCTTTAGCATTCTTTGTTAATGTGTATATTTAGT
GAAGGGAGTCTGACAACTTCTAGACTATCTCAGGCACGAACAATCAGGCTGCGAACGATTATCTACAACTCCATGACCCC
GAAAGACCATGGAGGTTGCTAATCACTCTCTTTTGTGTAGTACTTCAGGTGTTATGATGATCCTCACAAATGTCGGGACC
TGGTCCTAGGCAGAGTAGCTCTCGTCCAAGTCCAATATGGTGAACAACTGTAAAGCTGTCCTTGTCAGGCTGGTTGGTGA
GAAAGACAGTGTACTTCTCCAATGAGAATGGACGAGGTTGTTTGTTCAGTGGACAATACTTCTTGGTGATTGATATATCC
AAGTGAACAAACAACATAGGAACTAATTCAGTAAAAAAGGTGTATTTTGTCTTTCAAGAACTCAAGCTTTAAGAACTCTC
ACAACAAGGGACCTGATAGAGTGAACAGAAGCAATCTTGTAGTGTTGATGTTTTGAATGCTTGTATTGTGCTGAAATTGT
AGGATTCGTTTCTCATCTATAAAGAAACGTATCAAGTGTTTTCGTGGTTACTGTTTGTAGGAACACAGTTAGAGTTAATT
GTGTGTCTTACGAGTTGAAGTCTATATTAATTAGAGTTAGTTAATATAGTGGGCAATGGAGGCATTGCTTTGGCTCAGTT
AAGTAATAGAGTTATTACTTAGTGTGATTTTAATCTCATTTGTTGTATTTGAAGTTTGTATTCACTTTTGCTTGTGATTA
GTGAAAACAATTGAAAATCATGTATGACAGGTCATGGTGAAAACAGTTGAAAATCATGTATCACAAGTCGTGGTTTTATG
CTTCTTTTCAATAATCACAAGCCTGTCAATGAGATACAAGAAAACAGTTGTATTTTGAATTTGGTAGGGGCTGCGCGAAC
GCAGGCCCCCGCTGTAACAAATTATGACGTAGGCTCGACCACTTGGGCCGACCTTAGGAAGGCACCCCTCCAAAGTGCAA
TGGAGGTCACCAACCTAGGCCATAGGTCTTATTGATCGCCCATTGACCCCGTCCAGGTAAGTATGTTTCTTTGTTGTACT
TGGCCCTATTTTATAGTATCTCCTCATTACTCTTCTGTTTTCTTCACTTAGCGATGTGGGAGTAAGTCATCATTTTTCAA
TTTTTATTTCAAATTATTGAACTTCCATCAATTATCACATTTAACCTTTGTACAAATGCTCATCCAGACTAAGCATTTTC
CTTGTTATCTGTATTATAAGAAGAAATGAATAACAATAAGAATGCAGTTGTTCTTTTGATAGTGCCTCTGTCATTTTATT
TCGACGATAGCATAAACTATAGTCACTTAGAACTCAATGATACAGTGGTACGATCCTATAGAACAGATCTTGTAGTACAA
TAGTACGACCGAGAAGGAATGAAGACAGACAAGAATGTAGCAGCAGATATACATTTTGAAATGTTATATTTCAAGGTATT
AACTGGGAGATGCTGTAGCCTGATGCGATAGACGTAAAATAGTATAACATGTTCCATGATGACTCCAACATTTATGAGAT
GCTGGTTGAGTTGGAAAAATGTTATATGCTTGTTTGCCGACTCGGTGATATAAGaAAAAAAATGAAGAGTAGTCGAGAAT
GATCCTTTATGGCTCCATGACCCCTGAAAGGCCATGGCGGGTGTAATCATGCGTTGGTCCATGGTCGCGGTTTCTGATCT
CCTTAGTAAGGTTGTGCTAATCAATGTTGCTACAATGTAATATGAAGAAATCAAATGATTAGTTTTCCAATTTTGGATTT
GGTATTGACATGTTTTTGTGTTGGATTTTAGGTCTGCTAATATTGATGAATGAAAAGATAACCTAAGTTTTCTTACCATA
GATTTCTTTTGTTAAAACGGAACTTGAGCAAGAAAATTGTTTGCGGTATTCAGAAATTCAGAAAAACAAACAATTTTCTA
CTCAAGTTCTTCTGTAACCAAAAAAAATAAGTAGGAAAACTAGGCCATGGGCCTTGTTGATCACTCATTGACCTCGTTCA
AGTAAGTATGTTTCTCCGTAATTGACCTTGGCCCTTTTATTTATATGAGTGAAATCAGCAAAAAGAGTTAAGGAGTCTGT
CAGACAGCCATGAGACCATCTCAAGCCGGTAAACCAGGTTGAGAACGATCATCTACTGCACCATGACCCCGAAAGGCCAT
GGAAGCTGTCAATCACGCTCGAGTCTCATGGCCATGATTCATCCACCAGACTTGGTTTCCTGTCTCCTTAGAAATCAAGG
ATTCAGTGGTACGAGCCTATAGAACAGATCCTGTTCAAGTAAGGTCGTATCCATCTATGTTGCTGCATTGTAATATAAAG
ACTTGGCTGCCTGGCTAGCTTATCGGTGTGGGAAGAGAGGCCaAAAAAATAGAGTACTTAATTTTTTTCCTGTCATTATG
AGTCGTTAACACTCTGAATGAAGCTTCCTTTTGTTAGAAGATTTATATTCTTTAGTTCCTAAGGAGTCATTTGGTTTGAA
TTCAAGTTATGCTGAGATTATTCTTTATCGAGTGTTTGGTTTGTTGTATCAAAAATAATATGCATTGCATAAATTTTAAG
AAAAAGTTATTTGTTTACAAAAATACCCTTCATAAATGTGAAAAGTAATGTATAAAAGGGTTTTGAAGGAATATCTTTAT
CATTTACGGATATCCCGGAATTACTATACATCCAAGGAGAGGGATAACTTTTTGGTACTAATTATTAATCTCGGAATAAG
TTATTCAAACTTGCCAACCAAACAACAAATTAAGTAGCACTATAATTTTATGTGCTTAAGTAATTCATAAAGACATTAAT
TGATGAGATGCTTAACAGTTGTATATTGAATTGGGTAGAGGCGCGCGAACAGGCCCCGCTGCAACAAATTATGACGTAGG
CTCGACTACTTGAGCCAACCTTGGGCAGGCACCCGTACAAAGTGCAATGGAGGTAAGATCTGCATATACGCTCTATCCTA
AAATAGACGAGGGTTAAAGCTAGACTCATGTTATCAATGTCCCAAAAAGATGTAAAATAACAGTACTATTATTGTTCTAG
TTATCTCCTGAAAGTTCTAGATGGTGTTCGATTTCGGTGGATAATACGTCCCTCCCTCCACTCTCCTCCGAATACCCTTC
ATCTCAGCGTATTCAAACCATGACATGCGCTTAACCCACACATCAAATACACTCTTACCACTAGACAAAAATTATCCCCC
ATTCTACTTGTAGTTGAAACAGATATTGTCCTAAACCCACAATCAAATGCTGAATGATTCAGTCATTACTGATTGTTGCT
GCCCTACCTATTCAACCATATAGCTAGTCAGAATATTGATCAAACAAAATTCACCCATTGCAACAATATAGAACAATAGT
CTAATaACATATCCAACGTAATCCCACGAGTGAGGTCTAAAAAGGGTAGTGTATACGCAGCCATACCACTACCTTGTGAA
GGTAGACAGGCTGTTTCCGATGGAGACTGGGCTCAAGTAAAGCATATCAGCATCAGAATGAAAAGGATAAGTAAACATAA
TTGTAAAATATTAAGCCATCTTAACGCTAAAAAAGGTTTGGAACCAACAGGCAACAGCAGTTTTGATAATCATTGGCACA
AAGGCATTGTACAGAATGAAAGGGATAAAACAACTATAGCTTAAGAACTATTTTGATGCCTAAACTGGCTTTGAAATTTC
TAATTTTCTAAGTCATGGCCAATGTACAATGAAAAGTTAAGTCGGCCAATTGCCTCTAACGGTCATCGGGTGTTGCAGCA
ACTACATGTACATTCAGGTGAACCACCTCTGACAACTTCTAAAAGCAGCCTCCTGTAGAAGAGAGAAACACAAAATAACC
GGTCAGTTAAGGTGACGGTAAAGTAAACAGACGATCTTGAGCCTTGCTCAACCACAAAGTTTGCTCATGAGATGAGGAGT
GCTCAAGACCATATAACGGAGACAACAACAGCTAGTTCTCTCAACCAATGTAGGAAAATAAACACCCTcCCCCCTATCCT
CGCACCCACGCCCAAGACTAGACATTTGAAAGTTGAAACATAGAAAGAATCACACTGATATCATATAAAGAAACGTGTAA
AGACTACAGTTCACATATTAAAACATACTGTTTTTAACTCCTCAGACCCAAGAGATGCAAGCAAACTCCCAAACTGAATG
ATCGAAAGATAACATCACAATCCAAATCTAAAGAATTCTCTTCTTCtTTTTTAATACAGATTGTAAGAATCACCTAGTGA
TTTTGCCTCCGGAGGAATTTGAATCTAAGACAACTCACTTCATTAACCACTAGGCCACACCCTTGGGTGTAGAATTTTCT
TTTTAAATGACAACCATGAAGAAATTTTTTCCCAAACATCTCAAGCCAAGCTAGATATTGCAGGTACTATATATTTATAA
TAGTATTTGGGATACATACCTACACATTATAGTCAGGTGGACTTCACTCAAAACCCAGGAAAATTATGGAAACTGAAAAT
GTACGAAAGAGGAGGTAATCTACTGGAATTCCTGATGTGTCCTTGAACATGTTAGCTTAACCGGGGAACTCAAAAATGCT
AGGAGCTCAGCAGGTTCTTCATCTTCTTTCACAACCTATCAATCGCATGTTTAGAGAGAATAAGCATTGAGATAAAACAC
ATCAAACAGTACAACACAAATCTAGATAATAACCCACCCACCCCAAACCAAATGAAAGAAAACAGAACAGAACAGAAAGG
AAGGGGTAGAGCACCACTTGGAAAAATCCAAGCAAAATACACATCATCCTGCAACTTCGTGAGTGCTTATGCCACCAACA
ATTCGGGAAAGCTATTAACTGATACTGATCTTAATGAATTAAATAGAAGAATGAATTGTATAGACATGTTATATTAGCAT
CTTCTGTTTTTCCACGCATATAATATGCAGTTTCAACTCTGAATCTAGCAACGTGGCAAAATGCTCTATTCGACTAGTGT
GGCAATGGGGCCAGAACGACAGCAAAATCCAAAACCCTGATCAGGCATCACACAAGAAAATATAACTTGCACTAAATTAA
CTAAAAAATAAGAGAAGGTCAAAGGCAAAGTATGAAGAGCATTTCCTGATTCTAGCCACATACTAAATTTCAtTTTTTTT
CCATTTTGTTTTTGTGAATGTTACATCTGAAACATAGAAGAACCCATTTATCAAATACTATGAGCAGCTATAAAAAACCA
TATATGAGCGGCTCTAGAACTTAGATCAAGAAAAGCATGCAACAATAGTACAAGAGTATGAAATAGTGATATACCTCAAT
GTTGGTATCATTTGGCAGAACCATTCGATGAAGAACATCTGTAGCAGCCTGTTTCCAGTCAATCTCCCCTGGATCACCAA
GCCCTTTGCACCTTACCTTCCGAATCTTGCTAATCTCACAAATAAAAGACCTTCCTACCCAAACATACACAGCTCTACCT
GCATCTTTTCCAGAACCTGAAGTTGGAATAATGAAAATATATGCACCTTTAGAATCCAAATCATCAATGCTACAAATAGC
AAGTTTCTCCAAGCTGGGCCAACGATATACAACATGCTCCACTACGTTACAAGATGCTCCACCAGTATCCACAACACCAT
TAAACATAGCCGTGCTCCTTTCATTGCATGGTATTTTCTCCAAATATTCATGAAAGCCACTAAAAACAGCAGGTTCTTTA
TCAGATGGAATACCAATGCCTAAAATATCCAAAGAACTATGCAATTCATCCATTTTACACTCAATTATCTCTTGTGGGGA
ATGTAAAATCTCATCCGCAGTCGCTGCTTCATTAAAAGACTCATTTGTCACTTCTGATATGCCAATGTCACCTTGGTCAT
TGGCAACACTCTTCAAATGACCTGCTTTATTCTCAAAATCATCAGTAAGCAATGGCAGCTTGAGACCCTTTGACAAACTA
CCTCTCCGCTCCGCAATAGAGAGGGGAAACTTTTTAGACAGCGGAGGAGCTGTTTGTGAAGAAGTCTGGGAAGTGAAGTT
GACATCAATATACTTTGAAGTTTTAGATATGGACTGTGGAGAAATCTTGGAAGGGAGAACAGACACACTGGAGTTAGATG
GAGTTGAAGAAGCTAAATCTGCACAAGAGATAACTGAAGGTGACACAACTGGAGAATCAGAAAGACATTTTGAATTGATG
CTTGAATCAGACGAGATGGAGTCTGGCGAGAGATAAGGAGGTGATGAGGCTGATGATGAAGAAGATGTTGAAGATAAGGA
TATTGTAGTTGGTGAGGGTGAACACAAAGACGATGAAGACAACATAGAAGAAGAATGTAGTTGTTTAGTTGCACAATTGT
CTCTCGTTATAAACATAGAATCAGGATAGACTCTAGAGATACCTGACTTTGTTGAAAAGACAAAATCCCTCATATTAGCC
GATACAAATTTTCGCCTTAGCATGCTCCAAGAACTTTCTCTAACTGGAAGGTGGGTTTCATGCTCAGTCTCACACGACGC
AAAAGGAGGAACAAAGCCACCTGAAGTAGCTTTTTGGAAAATCTCAAAGTCAACATCGTAATTATCCACCTTTCTTTCCC
CTGGACAAACCTTACTTGATGACTCAACAACATCCCCTCCATTCTTTAATTTGTCCATCAATGGCAGGAAATTGGAGAAA
GCGTCCCAGAAGTACAGAGGTTCCTCACCTTCCATAACTGTTATGATAGGGCCCTGCACTTTCTCATAACGAACAATCTG
GCAAACAGCCCCTCTGGCATCTCTCTCCATGATTGCTTCACATTTCTTACCAATCCAAACATATATTGAAGAAGGTATAT
GTATAATAAACGCACCTCTAGAATCTAATGCTGACGGTGAGGGATCATTTAACATTTTTGGGACGAGATGCAAAGGATCG
TATGGTGAATGAGGTGCGACTCGGTACAACCTTAATAATGAACTTGGGCTCAAAGGAGAAGCATGAACCCTTTTTTGGCA
TTGTAACAACTGACAAGCAAAACCCATATTTGGATCCGCAATACCCCTTGCTGCCTTTACATACTCGAAGGCGTCATCAA
AACTTTGTCCTTCTCTCCACATACGATAAGCAATAACCAACGAGGTTGACCGAGAGACCCCTTGGCAGCAATGAACAAAA
ATCTTTCCATGTTGCTCCCTGACATCTTCAAAGTAGTCAAAAACATCATAGAGAATACTAGTAATATCTTCTGACGGGCT
ATCCTGCAACCACAAAGTCCGGTATATGAAATCAGACTTGAAATACTCGGGGCATACAAACCCCACACAATTAAGAACAT
GGGTAATCCCATTTTGTTTTAGTATATCCTTATCTCTTGCCACTGCATCCCCACCAAGATAAATGTGTTCAGCCACCTTT
GAACACTCTTTATCGAAGAAAGCAATTTTTTCTCTTCTCACAAGCCCACCATTAGCCTCTGGATTTTTATGTATGTTTGA
CAAATCTAGCTTAAGCCTCTCACTGTTGCTGTGTGAATCCCTCCCACTGGGGGTGGCAGGAAGTGGCCACTCTCCAATAT
CATCAGATCCTGCTCTCGGCCACTCATCTAAACTTCTACGAGCAATTGCTAATGGCTGCAACGGTGGCAGACACGACCTA
GCCTTGAAACTATGTTGCGACCTAGGAGTTAAAGGCCTCCGACCGTGAGAACTATTACTTCCATTTGGGTCCAAGCCATC
TTTTTCCATATCTGGGTTAAGCGGAGGCAGTGAAGTCCTCGAAGACGACCAAGATGCTGACCGCCAGTACATTCTCCGAC
CATTTGCAAGTTGACATTGTTCCTGAGAACCATCAGCTCCACCAGCTGACGCATCTTCCTTTCCCGGCATTCCGACAATC
AAAACTAGGGACAAACTCTAACTGCCACAGTGAAACTTCAGATACAAAATTCCCTAAGAACTTTTAAATTTCTGATTTTG
AAGTTCACATCCAGTAAAACTAACCCGAAAAACCACCAAGTCAGACCCACCCCAAGTAAACCGAACTAAACAAAACTAAA
GTTCCACAAATTTCACCTGCAAAAGTGTTGAACAAAAAACAAAAAAAACAAGTCAAACAAAGTCAAAATACTCCACACAA
CCAACAACAACATACGCAACAACGTCCCATCCCCAAAGTGGAGTCTTGGGAGGGTAGAGTGTACGCAACCCTTACCCCTA
CCTCCAAAGATAAAGAGGTCATTTCTGATAGACCCTCAGCTCAAGACTCCACACAACCATTTACTGAATATCAACCAAAC
AATCAACTAGTTCTTGCGAGGGTAGAGTGTGCACAAACCTTACCCCTACCCCAAAGATAAAGAGGTCGTTTCCAATAAAC
CCTCAGCTCAAGGCACACaACCAATTACCAAAAAATCAACCAAACAATCAAACTAAACTTCAACAACAAAACTAGTCAGG
TCAGCTATATTCACCTTTATATACCCATTTTGCTCTATTTAAACCCCCTTCACTCCAACATAACTACACAATCAAAACCA
CCCCATAAAAAACAAATCTTTCACAAATCTGAGATTCAGAACCTAGCAGCATAACACATAAACAACAGTAACTAACCAAG
ATCTAAAAAACCCACACTCaAAAAAACACAAAAATTCAAGAAAACACCATATCTTTAAAGGATTCAAAAACCCCAAGTGT
TAAAAGTAAGTGTACAGTCTCTAAGTGAATCCATACAGTaAAAAAAAAAAAAAACACCCAATTTATGCTATGTATAGGAA
GACAGaAAAAAGGGAAAATCTTGGATTTATAACTTACTGAACATAAATAAAAGTTACCATCATTGAAAAAGAGACTCACA
AGAACAAATTTTTGCCAAGGAAGTGTGTGAAGAGTATAAACAAGAACGATGGGAGGTGTAAAAGACTGTAGCAAAACAAA
GAAATGATGGAAAGAGGCaAAAAAAAAAGAAGCTATATAGCGGCCCTTTTCTTTTCtTTTTTATTTTTTTTCTTTATTTA
TCTCATTTTACTTCATTGGTATTCAAAACAATTATTCTTACCCGCGGTGGATAGGACTGCTCCTCCTTTGATCGAGTTTT
CGAGTTCAAGCTTTAGCTATGAATAAACTGCATGTATTGATGAGTCTCTTTAAAAATGGATTTACGTAGTGTGAATTCAT
AATAGTCATGCTCTATTGAGGGGATATAGGACATCAGGTGAGAAATCAAAAAAAATCTTCAAACTTAACCGTCAAAAGCA
CACCAAACAAGAAATTAAGTTTTCGCGCCTTTTATATTTTTAATTATTTATTGTTTTCTTTCTTATATAAACTACGTATC
ATTTTTTCAGTATAAAAATGTATTTTTGACGTTGAGTTGATCAGCATTTAGAGAGGTAAACTCACTTATATTGACGAAGT
GGTTCACTCATaAAAACAGAGTaACGTAAAATGAAATACTGAATTGAGATATTTGAGGAACACTGAATTTAAAACGTTTA
TACAATTATCTAtTaTTTTaAAAAAAATAGTGAAGTAAAAATGTCAAAGTAATAGTTAAAAATCAAGTAAATTGAAAAAT
ATATgGGTATTTAAAATTTGTGTaAACTAATTGATCATAAtTCTTCAAATTATCAAATTTCTAGTATGCTTATCTAAGAA
ATTAAACATTACCTGATGAAATTTTGATTCAACTCTATAGACAGTTCTGTTTTGAGAATGAGAGTCTTCTCTCGACTCTA
CCATTTATATAAGGGTGTAGGATCTGAGTTAAGAACAGAGCAATAACTGAATTGTCCATTATATTTTATTAGATATGCTC
GTCATTTATTCAAATGACCTTCTCATAAATAGAAATAGCCTGATTTACGCATTTCATTAATCACGAAAGTTGAATAGAAT
AAGAAACAAATCAAATTGTCAAATATGAGTCTGGAAAAGGAGAAATTAATTACGGGAGTTTCAATTCAGTAAATTAGTCA
ATTCAGTTTTGAATTCATTCTTGACTCTGTCACTGGTATAACGTAATTCAAGTaAAAAAAAAAGACCGAAGCAGTAAATG
AAATAGTCTTTTTTACACTTTATCAGATATGTTTATATATAATGTTTTGTTGACCTTTTCATAATTAGGTTCTTCCGTTA
CAAAAAAAATTaAAATTAtTTTTTATATGGTGTTCGACATTTATATTTAAGCTCAATTAATTTAAATTCGTACATTGTAG
AACTTATTTTGGGCCAACACTTCCAATAGGATTTCTTTCATTTTGAGGGTTCAAACATGAGACTTTTGATTAAGGTTGAA
GAAACTCTAATCATCCAACAACAATCTTATGTTAATGGTTTACAAACTTGATTAATGAAATTCAATTATTTGAAACATAT
AATATGAATATTTAATTGGAGTACAAAAGCATCTTAATATATTTATTTTGTGATTAAGGGTTAAAATGTTCTTAAATTAT
GCAGAATTTAATAAAAAATGTTCTTAGTTAATAGTTTGACCTAAAAATGCATGTGTTGTCACCCACTTGGTCTaAAAATG
CTCCCATTATTACtTAACGAGTTAAAATGTCTTCTTCTTTATTTATTTTTCAAATAAATaAAtTGtTTTTTTaAAAACAt
TATTTTTCTAAtGCTGAtTTTTTTAAtTaGAAAAtAtTTATCCTAttTCaAtTCaaAAAAAAATaAGCAGTAAAAATAtt
TTCtAttTTTTTAGAAAtTTTTTATCGTTATCTaAATAAAAATTAATGACAgGTTCACTATAGTCTTATATATATGGCAT
ATATTATCAGTTTGAAAAGTACATGAAGTTTTTAtATTTTAAGTGTTaAAATAAAATTAAGAAGAAACAATATTATTAcC
TATTTAtTTAATAAAATCTAATAAATAAGGAGAAAATTGTACATTATATTTATTATATTTTCTTAATATACATGAAAAAA
AGGATAAAGTTACAACTAAAATGGAATGAAGGGAGTAATAAAAGTAAAATTTTTATTTTTATATTCAATATAGTGTCAAA
AATATCTAGCATATAAAAATTAGCTCGTTTGTACCCTCATTTTACCTTTTAGTCTAAAATAATACAATCACTTTTTTTAA
TACAAGAATACGCCTTAAACTAACGGATTAAGCAGGATGTCTTTTTGTAATTTAAAATAGTTACTGACTTATTATGATTT
GTCATATATGTATTATTTAATTTTAAAATTGGAAACTATACAAATTTGATCGATTAGGTAAAGTATGTATTCAAATTGGA
CCCGATCAATATATTTATCTTGATTTGACCCACGATTGTAAGAGAGTAGACGCTTGTAAATAGTTTCCCTTTTTGGGGTA
TAATTATTCTTTTTCCTTTATAAAACACAAATTCGACCTGACCCACCCTCACCAAAGGTCATGTGAAAGTTAACTAGTTC
TTATGGTTTACTATAATTTACTAGTAATGTGTTCTGCCTCATTTTATTATCGATTTTTAATTTTTGAATTTTTCATTTGA
TATTAAATAATTTTGAAGTTTGATTGATTTAAATTTTGTATCAGAAAATCTTATTTTGATATATTCTTACTATAAACTCA
ATTATTATTTATTACTGTAAAATATAAATTTAAAATCATCGTATAAATTCATAAAATTCAAATTATGAATTCGCAAAAAT
AGAAGGTCAATCTTTCAATGTCATAATCAATACCTTGTTTATTAAATATCATTGAAttTAAAGGACTCACGTTAGTTATA
TGATATGAATTCTCTGTTACATATTGCACGCAATTTATTTTTGCATTTAATAGTGATTATTGTATGGTTTTATATATTGT
TTTAAAATATGAGGAATCCATGTAAAAATAGTAAAACTCCTTTAATCTTCGACTCtTTTTTTTTAAAAAAATAATCTTGG
CAGATAGAATTATTTAAGGTAATATTAtTTTTTTCTGGATATTTATATTGAATTATGTAAATTTATTCTATTTAATTTAT
TTTAAAAATTAAAGTTGTCAAAAAGGGTCAGCCCAGCCCACCCCAGCCCAAACCTCGCGGGCCAACGAATTTGATGGATT
AGGGAGGGCCGACCCTTCATTTCTAAATGCTCAACCTAAAATACTCAATCCAACCCAACCCTAGAAGGGTCGCGGGCTGG
GGCGGGATAACCCTTCtTTTTTTCTTTTAAAACTTAAAATTCTATGATATCAATAAAATGAGAAGATTTTCAAATCAAAT
ATGGCAAACAGTGGTGTTGGTTTAATAACAATAGCAAAAAATCTAGTGTGATTAACATGTATCTAGGATATTAGATACAC
GAGATACATGTATCTGGTGTGATGCATCCCTCATATGAAAGCGAGATAAGAGAATGACGAGCGAGATAAAAGGGAGGCGA
GGGCGCAGGATCTGTCATTGTATCCTAGATACATGCGAATCCACTTATATAAAGTGTATCTACAACAACTTACACCTAAT
TTTGAGTCCATGCATCCCGAGATACATGTATCTGGACACATCAAAAACACATCAAAGTATGATAAGATTCGTACTATTAC
AACATAATGTGCATCTAAGTTATTAGCTCATACACTAGTTTTGGCCCATGGACCGACCCGATCAAGCCTCAAGGGCCAAG
AGCTTATATGGATCGAGCTTATAAGCCTTAGTTTTAAATGAGCTTGAAAATTTTTATCACAACCCTACCCTTAATAACGG
GTTGGATTGGGCCGACCCCATGGACTAAGCCCATTTTCACTGCTCTGGTAAAAATGCATGTTAAGTAACTATGGTTTAAT
GTTAAAGGTTTGTGTGTAAATAAGTAAATATTTATGTATTTACATCTAACTAAATAATTAATTTTAAGATCAACAAATGA
AAAATGCATATCACTTAACTATGGTTAGCTAAATGCTAAAAGACGTATATGCAAGACATATATCTTATATTCACTGGCTC
AAATAAAAGTTATCTAGTAAAATTGATGAGATACACATAAATCACATGTGATATCATTATTTCATTATaAAAAAAAATAT
TTATTCAACATGACTATTCATTAGATCATGATAAATATCATATTCACATTGAGTATATATATCAATACAATAAATTCAGA
ATATGTCTTTTATACACATCTATGACTAATTGATATGGTTAAATGATATAAATTCAATAGAAACACCAAATGTGAACAAA
TATGGAAAAACTACTAAATTAGACATACATCACAATCATATATACTAATTTTACCtCTAGTTTCAAACAATTACTTATAT
TAcCACTTTTaATAATTTATACCATATATTTTTTAAAAATACAATAAGATATACAAATCCCTTAAAAATGGGATTGATTA
ATTATCTTTATATTTAAACACCTAAATTAATGGTGAATTAATATaAAAAAATTCTCTCTTCCAAATAAAATTCCCACTAT
TCATTAGTGTCTATCATCCCCACACGTCCTCCACTGCTTCCACCATCTTTTTCTTCTTTCTTTCTCTCAAAAATTATCAA
AATTGAATATTGGCATTCAAAATTATAGGTAGAAATTTGTAACTTTGTATCAGTATTCTCATGTATCTAGAATAAAGTTC
TCCCTTTTCATATATCTATGATAGAGCTCATATCGTTTAAAATTTTAATTTTAAAtTTTTTACCAAATAGGTCCTACATA
GTATGATCTTGTTGCTATTTATTCTGTCATTGGTGACCATTTCCAAAATTGAATGATTCTCAGTAAATGTACAACACATT
AACATTAATATACAATATGTTTATGAGATATGAACTTTATAGTTTTGTTTTCTCTCAAGATTTTTTCATTGCATGGTTTA
ATCTCCATCCGCTAACATTCAAGCTAAGAATAGATCTAAGCACGGAAATGACCCAATATAAATGAAAGAACTATGTGAAG
CTCTACTTACCAAAACAAATACATCACTAACCCCAGTTACACATCTAGTGCAAGATGTTGTTTCTAACACATCTTCTTAA
GGATACAAACCCAGAAAATTAATAAAACATGTATCTTGATCTTTTTTACCCGTCAGATACACGTATCTCGATTTTTTAAC
CCTTGGATACATGTATTCAAAGGCCAAAAcCTGTTAGAGTTCTTAATTAATACTCaATTACTCCTTTAATTAAGGaAAAC
AGTAATACACATCTATTTCAAAATTAATAAAACATGTATCTTGATCTTTTTTACCCGTCAGATACACGTATCTCAATTTT
TTAACCCTCGGATACATGTATTCAAAGGCCAAAATCGTTAGAGTTATCAATTAATACTCAATTACTCCTTTGATTAAGGa
AAACAGTAATACACATCTATTTCAAAATTAATAAAACATGTATCTCGATCTTTTTTACTCGTTGGATACACGTATCTCGA
TTTTTAACCTTCGAATACATGTATTCAAAGGCCAAAATCTGCTAGAGTTCTTAATTAATACTCAATTACTCCTTTAATTA
AGGATAACAGTTACACACATTTAATTaAAAAATAATAAACATGTATCTCGCTTTTTTAACTATCAGATATATGTATCTGA
CAAGTCATGATGCATGTATCCAAATATCGAAATATGGTGTAGGAAGTAATATTCTAAACTAACGTGAATCCTGGTAATTA
GGACCTAAACTAGTGGGAGTTGTGTAGTTTGCCCAACAAATATACCATAAATTATTTTCCATCGCCACtTTTTTCTCAAA
AATAAGGGAAGCCAAATATCTTGTAACACTAGCAAATATCATTGCACTTCCTTTAGATGGACAGCTTTATCTGATAGCTA
TTATTAGTGAAGCATAATAAACATTTCATAAAATTAATTGAGACGTCCATTAATTAATCCCAACACTATAATTATATAAT
TAAAAATAATAGTGCAGGAATAAATGTGAATATCGTGTAGAATAATTTTTTTGCAATAATAGTGCAAATGTGAGTCATAT
TTTAAACTTCACAATAAAGTAGTGCTTCCTTTTTCACTCAATTTATTTATTGAGTGGGAAAGAAAGACCCCTTTAAACTG
CTTATTGAAAAAGTCGATTATTTGACTATCCTCAGATTTTTCTATAACATTCATATTCTATAATAAGATTTTGTCATAAT
GTTAGAATCGACTTTCATATTATATCACATGATTTGTTCTCTATAATAGCATCTCGCCATAACAATTAAAAAATATTCAT
GACATCGTTATAAAATGATTTGATTATATAAATGTAAACAATAGTGTATGTGGCAtTTTTTGTAGAGATCCAACTAATAT
AACTATTATAATAAAATACACATTTTATTTATTATTTCTTAATTAAAGGAAaCATAAAGTCCATATATATAATTATAGAA
AATTGACGAAGCAGTATCTCATGCCCTTGAATATTATATAATACAAATGGAAAGATAATAGATGCAGTCATATGGTGCAT
TTATCTCAATAAATTTATTTACATATAATATTTACGTATAATTTCACCATATATTATGAATTAATGTGAGAATGTCGATC
GCTTAATCATAATTAAGAGATTAAAGCATTATATATAAGACATGATACACATGTTTTACATTTATTTGTTTGACATAAAC
ATTAGAATAATGATGAGTAGTGTTTGATTTAAGTCACAAGGGGAATTGGAATATTCAATTCAAATGTCTTATTCAATGAC
CTACTTAGTCAATAATATAAATTATTTATCTCTTAGCCAAGATTCTTTTCCAGATTTAACTCCACTAATGTTATACTAAT
TGAATTAAATAGGAAAGTTTAGTCAAGTCTAAGTCTAAGTCTTTCTTTATCCCGCGTACCAAACGATACCTCATAGAGTC
ACTATCATTGTCAATTCTAGAATCAATTTATCCCCAAAATTTCATGGCTAGTTTTTTTTTttGGTTTTCCATCCGGAGTT
GAGCTCGCACCGTACAAAAAaGGAATAAGTTTCTAATTTCCGAAATTCGTCTTAGCTAAACCTATAGAATTCCACTTTTT
TTTTTCATTTTTCCGGTGTCTGATACCCACATTGGAGCCCGACTAAATCTGAATTCGCGCCGAGAAGTCCCACATTGGAG
GGTAAAGTGCTCCCTAACAAAGGCGACTCCGTACCCAAAGGGGCTCGAACCCGAAACCTCATGGCTAGTTGAGATGTTAA
GTCAAAAGAGGAATTCACATGAACTTTATACATATATAAACCTTTATATTCCAATTATTTAATTTTTGAATAACATGGTA
ACATATTATGGAGATCAGTCTTTTAGCTTAACACGTGAAAATGGAAAAGGAATGAATTAAGAATATGAGATTACAAGTTT
GAATGTAATACATGAGGCAAAATATTGCCAAATCCAGTCTTTTAAGTATGGAGTCTTGCAAGATCATACAGTTTTCTCTT
ACTCACATTAAGAAAACACAATAATGGTACAGTGAAGATCCCGAAAATGAGCGAGTAAACAACAGACAATCTCAACGTAG
AATCGTTTCTAAGGCCAGGAGACTATACAGCAGACAATCTCAACGTAGAATCGTTTCTAAGGGCAGGAGACTATACAGCA
GTGTCAAGCTGACGAGATTTACTAGGTCATGAGCTTCGCAAACTTACCAGTTATAGCACACGGATCTAACTTGATGATGC
TACACAAGTTATTGTTCATAACATGACCCTGGCCCCAATGGAGGACGTCGAGCATAAAAATTGGTAACTGGAGCAGCTGG
AACACCACGCCTTGTCAAGAGGCATCGGAAGTACTCCAGCCTCTGTAATGCAGTTGACGTAGTATTTCTTGATGATGTGG
TCTCCTTGTCGCTCCACAACCGCTCTATAAAGTAAACACAAAGGCAGTATCAGTAGCAAGATTGAAATTTCTTCTGGAGA
AAGAGAACCTAATATATGACAGCAAAAGACTGAGTGGAAGATCTAGTAGAAAGCAGTGGTTGAGTTTTGTTTCGTCGCCA
GTCTAGTAAAACAAAGATGTCAATACCAGAATGAAAAATAAGTAGGCAACAGGAGGGAGTTGCTCGGATGGTAAACACCC
CTCACTTCCAACCCTAAGGTTGTGAGTTCGACATTTGGATAAAATGGTGGGAGCTCCTAGGGAGGGTAAAAAAAGGTAGG
CGTTTGGACATGAATTGAGTGATATTTGGATTTAAAAAAAGTACTCCTTCTGTTTCAGTCTGACAGTATGGTTTTGACTT
GGCACAGAGTTTAGGAAAGTAAAGAGAACTTTTGAATCTTGTGCTCTTAAACAAAAGATACGTAGAAGTCATATAGAAAG
TTGAAATTAAAGAGTTTAAAAGGAAAAAACCTTCTTTTTGAAACGGATTGAAAAGGAAAGTAAGACAAATAAATTGGAAT
GGATGGAGCAGTATTTAAAGTTGAAAAATAGTATTTGGAAGTTGAGGTTGTGTTTGGACATGCATTTCACTTGGAAACGA
GTTTGAAGTTGTGAGTGAGAAAAATTCACTAGAAAAACTGGTCAAAGTTGGAAAAAACTAGCCAACAAATCATTCTAATG
TGTAACCAAACATTGTTTTGAAATAATTTTTGAAAAGAAGGAAAAAATTCATGTCCAAACGGGCAATATCTTGGTTTCAG
AAAGAAGTTGTCATGCTTCTGCCACTTTTGCTGAACGCTCCTTTGAGAAATCATAACTAAGGTTGGAGGACAAGATATAT
TCATGATATGCAACATAGTTGAACTGCAATAAAGTGTCGTGCAATCCAACATATCCAAGAGAATACCTGCTGCAGCTGCA
GCCCGTGGCCATATGGTTTGTTGAACATTGGAGGCATCTGCGGTTTCTCCCCACATGCATACTTCACCTCCAAGTACAAG
ATTTTGCTCAGAGATACTCTTTATTCCTTCCAGTGGTTCTGCATAATAGACTTCCTCCCATGGGACATCTAAGTGATCGA
GATACCAACTACCCTGATTGCTCCAAATGCATCTAAAACCACTTGCAACTGCCTTTGCACAAACATCACCACGTAACCTA
TATCAATAAGATATTCAGATGGTTGCATACTTAAAAAGGGAAAAaCCCATCATATTAGTGAGCAGATATATCCAGTCAGA
TTGATCCTCACCAGTTATGCACCACAGTCCGTGGGTTAAGTTTAGATGGAAAATTGTTGAAGGTTTCTTCCCTACAAAAA
TAAAATCCATATACCATGTCATACATTAGAAAAAAACGAATGACTGCATTTCAACCCAAAATAACTGCTCAAGCTTGCTT
GTAAATCAAACGAACGACTGGTATCCTTTTCAAAAAACAAAATTTTATTTTATGCATTATAAGACAGCAAGAGACACATC
GTACTCCAATTAACTTTTTTGCAACACATATTTTTAATACTTTTGCCAAGTCGCAGATAAAATAGAAACGTAGAAAAGAA
AACACCTTGCCCCGCAAGTTCAAGGAACCACAGTCCAACAAAATCTTCACTCTGATTTGAATCTGTTTAATATATTATCT
ATATTTTGTTAATCTTCACTGTTCCCTATTTTAACTGATTAAAAGGAAGAAAAACACGAACATACAAGTACAACAGGGCA
CTTTGTTTGTGATTTCTAAGAGAATTTACCAGTTAACAGGTGTCCAGTTGTGTGATATAGCTATTTCTTGAGCTTTGAGT
ACAAAATACTGATATGCATCCTTTGCAGTCATATTATGATCTTGAAGCCTGCAAACAGAATGAGTTGATGAACAGCACTG
CTTTGAAAAAGTAAAGATAGGAGACATAATTAAAGGGATGAATCAGGGCATGTTATCAGCAAAAAATAAAGGTTACAATC
CATCTAAATCTAAAACACAAAATGACATAAATATATAGCCTACATACAGAACGAATGATTACTTCGTCCACAGCCCTTTA
TTGATATCAAGAAAAAAACAGATAGTAGCATTTCTAGTAATACCTGGGACATATTCTCAATGCAAAGTATATCCTGCACT
AACTGAATCACGAATTGGTTTATGTAACATAAATGTGTGAAACATAAGATCCATATTGGTAATAGGATCCCCTATAATCA
CTCGTGATTTTCATCATCATTGATATAAGTCAATATATAGATGCCGCTGTTCTTATAGGCATAGTGCAATCTATTTCCAT
GACTGAAATACTAACTGCGCCTTTTTTTGGTTTGACAAACAAGTTAGAGCAATTTCAACATATATATGGAACTTCAAAAA
CATGAAGGACATAAGAAGAGGGAGGTTACCATTGTTTCACGTGTGGTGTAGTTGTCCAACAAGCTGCAAAAATGAACAAT
ATTCAGTACTTATTTTCGATGAACAATACTCAACCACAAAAAAGATCCAACAACGATCATTTTCTTTTGGCGTGTAAGTG
CATGCATGGTCAGAAAGATACGCATATAACGAGAGTTCTGGTTGAAAAAGAGAAAATGACAAAAAGTGACATCAAAAGAG
AAATGGTCAAAaGAGAAATATCTTTTTtAACAACCAACATAAGAGCATATCACTATCAACTGTTCGATAGAATCCGAGAA
GAAAGTGAAAGAAATATTTGCAGTACTACAATGGAAGAAAAAAATTACTAAGTTATCAGTCATATGGATGGATACCACGA
AATAGAACTCCGTAAACACGACTTATAACATGATACAGCACTGAAATTGCTGGGACTCTAAAATGAAGGATAGGTTGCCA
GTACGTACAGTATATTTTCTATATCTGGATTCTATTCTATAGGACTCTTCTTCTTCTTTTTCTTCTTAACAAATAAAAAA
ACTAAATAGAAAAACAGAACTGTTATAAATAATTCATCTATTCTGCAATTGATTTATCCAAGAGAAGAGCTGAAGAAGAT
AGTAACTTAACCCTTAACTTTAAAATAAAAACAAGAGTAAACGGCATAATCAAAGATGTGGGAACTAAAATACAAAATAT
TTCAATTCTAAGACACTTTGCCCTTTAGCTATTGGTTTTTCTGGTATCTTGAATCAGTATACTTCTAGAGCCAACGATTG
CTTAAAATCTTCACAGTTGTGATTCTGAAGCAACAAGTTATCTTAACTTGACATTGGTGGACATATCATAATTGTTTTCT
ATTCTCTTGGTCCAATGATATTAGCTAAAATTACAAATGCAACAAAATGTAGGGAAGCTTCTGCAAAAAATAGAAAAATA
GTACTAACTTGTGTTGACCTCGTCACCGCCTAAGTGGAAGAGCTCAAATGGAAAAATCTTCCTCATATCTGCCAAAAAAT
AAATAATGGAAATTTAACATCCGTGGTGACAAGAAAGAGAAAGAATGTCTTCATGCGCAGCAACTTTGAGTTCAATGGTC
CTTTTTGAGAGGATAATGCAATACTAAACTATGACCAGAGGATCAAATCAGTAAATGGGAGGCATGTCCATTATCAGAAT
TAAATATGCAAGGATGCAATGTACATAGAGAGAGAGGGAAATGTCATACGAGAAACAAAAAAGGGAGAAAGGCAAGAAAA
GAGAAAGAGAGAAGGACAAGAGACAGACAGAAAGAGGAGAAAAAGAGCGAAACAAAAGAATAAGAGGGTTGAAGATGGGG
AAAGAAAGGGGAAGGGAGCAAGAAGACACGGTGCAAGATAGAATTGTAGGGATATAGATTGAAATTACATACACTTCCAG
AATTTTTACGCTATCAGGTACTTTAACATGTTTTAGAACGTTACCTGTCTCAGCTTCTAGGTTAGTGATCTCATTTTTTA
TAGAAAAGTTAACTACAGTTGCTTGTAGCTAATTTTAGGTGACACAATTTTTTTATATTGTTAGTGTATAGAAGTTAAAC
TGATGATCAACTCAATTCATTATGTGTTTCAATAGTCTCAGACAAAGTACAAAAGGCACTATTTATAGAACAGTGAACTC
AAAGTATTCTTGAAACTCTAACTAAAAGATAAGATTATCTTACTAAAAACTAGGTTCTAATCTCTAAATAAAAGATAATG
ATAAATCGAAGTATGAAAATATATCCTTTTTAGCTACATCACAAAGAAAGTTAAATGTAATTATACAAATCCAGAAAAAA
TGGTAGACTTCTTAAAGGGAAACCTTCGAAACTAACCAGCCAGGATGCCTGATATCACATCAAAAGTATAGTTTTTTGAA
ACATCTAAGGGCTCTTTACAAGATGGAGAAGGCCAAAGATCAGGGTACCCTGCACCCCTGTAGAGTGAATAAAACCAAAC
TGAGAAACAACAGAAATTTATAACACAACTAAAGGGAGTGATGACCTACAATGAATAAGAAAATATTCATGTTCTTTGTA
ACATTCTCTCTTTTTTAAACATCTTTCTATGCAAAATATTGTCACCACACCAAAAATGTCGGAACATTATTACCCCCCCC
CCCcACAAATAAACTATGTTTGTTAACCAAGTTTGTTCAATGGCTCTGCGCTTATTAGTTAGGAGGGAGGTCAGAGATTC
AAACAAATTAGGCTACTTCATATTTCTTTCTGTTTTACTTCAAAATAAGCAGGACTTTTCCTTTATTTCAGAAACCCAAT
TTGATGACTGGAATGGTGACTAAATAAGACCAATCTGAAAAACTAAAGAATTCAATACACATGAAAAAAAaTTCCAATTA
TCACCTAAAAAGTACAGCTCTCAAAGTTTTTTGTGCTTTTTAACTAAGCATTGATATCTTTACCTAAGTACCACACTAGC
GGGATTAATTTAAAACCTGCAGGAGATTTAGTCAGATAAAAGTGAAGAGCAATTAAGGCAAACTACCAGCAATTCAAAAT
CCAAAGATTCGTAAATTTCTAATAGACCCAATATAGTACGACTGTACAAGGAATAGACCAATTTAAACACTTACCATGAT
TCTGCATGGCCGGGAACATCAACTTCTGCCATAACATTGATACCTGTGTAGGTAACACTTTTGGAATTAGAAAACGACTA
CACATtCTTTTTTAACTAATCAAGAAAAGTATAGATGCATTGCGTTAACCAACAACCAAAAAACATTAGATGAGGTGATG
AAACATTTGCATAAACTTCAAAGATGTCACGTACCTCTCATCTTTGCAAAGCTTCAATTGATGTGACATCATGAAGAGAA
GAAACAAGGAGAACTCTGTCAGCATCAATTTATAATATAGGAACATCTAACGAGAAGCCAAAAACAGAACAAACAACTGA
AACAGATGATAACGTAAAAGAATATTATAGTTCTTTGTATCATTTATTCTGGGAACTTTAACAATATCCAGAACAATTAA
TTGAATGGAAGCATAGATATTGAAATTATATAATCAAAGACAACGAAAGGATAAGATTGTAACTTTAAGTTCATAGTAAT
TGTTCAATGAAACACTAGAAGAAGACTCTCTTTGAAAGTTCCCCAATTGATTGATAGGTTTAACCAATTCTCTAGATGGT
ACAAAATGATCCGGTTAATGTGTTGAACTAAATCTCATAATAAACTTTTTGATCAAATTTAAGTATTATAATGGTATCCA
TTATTTGGTGTGGTCAGATTTGCACGTAAAACTAGAATATTGATCCAGTGTAATATAAGTAACTCACTATTGTTGGCCCC
TCTAAAACCATACAGCCAATTGTTTAGAATAATACTACATATGGTTTTCTAGTAGCCACTTGAGATGAAGATTTTAACAC
CTCCAGCCGCCGCCCTTTCATTTTTTACTTTCTTCTCTAAGAAATATGGAGCAAATGCTCAAAGTATTTGATTCACCCTG
GGGATTTTATTTAAAACTCAAAGGCAATAAAAGGAAAAATCACTTAGTTACTGCGCTCAAGGTTATTGAAAAAGGTAGGG
GGAAATCCTTCATACCAAAAAGACTTCATATTATCTGAGTTGGGGGAGAAAATTCTTACTCAACAATTTCAATGGCATCC
TCGACAGTGTAGCGTTCTGACTTTATATATGCCCCTTTCCACAAGTTTGGGTAAGAAGGCACTTCTAGAGGAAATGACTC
TTCATCTATGATGTGCCAATGGAGAACATTCTACTGATTCCAATCAACAATATCAGAAATAAGAAATTGCTCATTTCTAA
AACTGGATCAGTAAAATAGGATTCAACAACTTACAAGTTTAGCATAGGACATAGATTCAATAATTTGCTTGATAATTTCA
ATTGGCAAATAGTGCCTTGATGTATCTGCAGAATAATACAACAAGTAGATCAGTTAGTGCTCTGAAAAAGGCAACATCCG
GATGTTTTGACTCATTTTCAGAAGTATGACGAATTACATATAAAGTGACCACCAAGTCAATAAGAGTGCACGGGAAAACT
GTACGGCAACTAAATCCCAAGAATTAGCTGTATCAGTACAAAAGATTGGATCTTACCTAACAGAAGACCACGATATGCAA
ATCTGGGCTTGTCTTGAATAAACCATGGAGCCTTATGAATTTGCACTGTTTTAACCCCGTAATCAAATTTACATAACTGA
CTCAATGTCTGCATAAAAGGGTTTGAGTAAACTTTTTGTTATCAGTGAGGATATGAAATTAACAGTCATAAATCCCTAAT
TCCACTAAGATAAACCGTAGTGGCAAAAATCCCTGTCCACTATGATAAACCATATTCATTTAACATACGTACCTCAAGTC
CTCTTAGTGCACCATAAACAGAATTTGCCTGCAGTGTTGACAAAAAAAaCTATTCATGTACTTCTAGTTATAGTCACTCC
AATCAAAGAATGCACAATCTAGCACCATCATCACATAACGGTCAAAGGCAGGGGAAGAAATTACAGGACATGACTTTTCT
GTTGCATTCTTTTTTCTTGATAAGTGAGTTAACAGTACAGATTGGAGAAGTTAACTATGATAAAGTAAGATTAGATAGGC
AAAGGTCATATACTATCAGGAGCTAGAGCAAGAGTACTAGAAAAAGAATACTAGAAAGTTCTCCACATGTAATTAAAAGG
GAAGCCATGCTACATAAGAAAAGTACATGGATAGGAAAGAAAAAGAATACTAGAAAGTTCTAAGTAAAGCATAGTGTTTT
ACATTTCACTAAGGATGAAAACACTAATAACTACAAAATGTTCTGCTTCTTTATTAGAAATCATTCTCTACATTCTTCCG
ACTCCTTAAATGTCTACCTACTAATATCCTGTTAGCTCTTGAGATTCTTCAGAAACGTCAGAGATCAACTTATGTTACGT
AGAGGGGGCGAATCATTCTCTACATCCTAATCATTAGACATATTCTTTAACTACCATGGAAATTTTGATCTAGTTCTACT
TCCTATTTTGTTAAGTTTTATATCACATTCATCAACATCATCCTACTGTATGCTACAAAACATAGCTTCTCCAATTGAGA
GTTTGTGGGCAGGAAAAGATTTTTCAGCACAAATAGAACTTATAGCTCAAATTACTTTGAACAAGAAATAAAGAAAAGTT
CCACCACATCAATGTTAACTTTACCTCAATCGAGACTCCCCCGATAATTGAACGTTCATTGCTCTTCGTCACCAATAATG
AATAGCTCTCATCAACGCCAAGTTGCAACTGAGAAAAAAAACAATTCAACAAACCCATAAAAAATCATTCACATTAAGCA
TCGATTGGTTCAAGTTGTTGCAAATATAAATAAATATGTCTCCTCTCTATCAGCAAAAACGTTTAAAATAAGGTCATTCA
AAACAAACCAACAAATATGAGATCAAAGGTCCAGAATCAAGGTATTAGGCCATATGAAATATCATGTCTCAAAATGTAAA
TAGAAAAAGAAAAAAaGACACGTATAAGATCTATGCACTCATAGTATAAAAAGTATTTCCACAATCAGGTCTTTATAAAG
TAAGTACACGTAAATCTCTATAATAAAGCACTAATTGGTAATACTCTAAAAACAATTAATCTGCTATCTCAGCTTAAAAT
TCTCTACACTGGTCATTTATATAACATTATAACTTATGTCTGATAAAAAATTCCTATCTTTGGTGAAGACAGTTCACACA
ATTCAACACAATATGTAGCAAAAACACTACTGGCTTCTACCCATATGTTGAAGCCTTGGTGGACAGAGTTACCCCATACC
ATGAAGTTTTGGGTTCAAATCCCAACAGAGGCAAAAACACTAGACATTAGTCGAGGTGCGAGTGAGCTGCCCAGACACAC
AGTTCTAATTTGGTTTCAGTTAATATAACTTAAATCCATTAAAAATCATATCTTTTGAGAAGAGTTCACGCAATTCAACA
CAATATGTAGCAAAAACACTACATATTTGATTATTTCTCATTTGTCCGAGGTCTGACGTCCAAGGCAAAAACACTAGATG
ATTTCTTCCCATTTATCCAAGACTTGATGGACAGAGTTATCCGCAGTATTTACTAGTGGGAGGTAGCAACTAGCCTCCAC
CAAGATCATTAAAAAAAAAAaGTAATTACATGTAATTGGTAATCTAAGTAACACTTTTAAACAACTTCAATCCATAAAAA
TCATATCTTTAGACTATACATTTCACACAATTCAACACAATATGAATCTCAACATTAGCATAAAACATTACCTCATCGTT
ATCGGAGTGAACAATGACGGTAACCCTATTGACGTCAAAATATTCACCAGATTTAGCTAACTTAGAACCATGCTTAAAAA
TAATCTTCTTATATCTCTCAAACGCTTCTGCAACAACAACTGATCCACCACCACTACCGCTATTTCCGGTAAAATCAAGT
GTCAAATTGGGATCAACAGTGACCGTATCGTTACCGGAAGTGAATTGAGCCGGCAACGGCCATAGATATGTAAGAGATTC
ATCGAGCTCTATACTGTGATGATGCGTTGACTTTATCGAACGAGCGTTGACCAGTGAGAATATGGATATGGAGAAGAAGA
AGAAGGTTTTGAGTAGAAATTGAGAAGAATTGAGGGTTGAAATTGAGGGCATTTTTGTTGGAGGATGAAATTGAATGAAT
GAAATGAATGAATTTTGGAATTTTTTGGATAGTATATATGATATTGATATGATCATGGGGTCAATAATTTGATGACTAAT
CATACCACTTATGTTTTAATTTTTtTTtGATATTCGAGGTTCGAAATTCATATTACAGTTTTAATTAGCACTCGAAATCG
AAACTTGTTACGATGCTCTCTATATGAATAAAAAAAATTCAAATTCGAGACTTCTAATTAAAGGTGGAGTAATCCTATCA
ATGCAGTACTATTCATGTTGGTCATACCACTTAATATTTATATTTCACGAGTGGACTCTAAGAAGAATATTACTCTATAT
AACGGAATATCAAGTGAATTTTAGGGAGAAAAGTGATGTTTGCGATTTATTTCAAGGGTGAGAGTAAATTATGTAATTTt
CGAGTGAATATATATATATATATATACTAAAATTTTTGTGATTCAAATAATTTGATGGGGAAAAGGGTGTAATGGTGAAA
GCATAATGATGATTTTTATTTTATTTTTTGTGATTTTTTATTTTATTTTTTTGAAATTTTCAATTGAAGTGTAAAGGTTA
GTGGTTGGGTCAATTGAATGAGTGAAGAAGTTGTACTGGTTTTGTCATTGTTCGTTCTGCTTTTTCCATTTTTAACCATT
GGCGGTATTTGTCCTATGTTTATTTGTTTTTtCTTATAATTGTAAACATCATTTATCAAAGATCAAACGTTTATTATTAT
GCTAAAAATTATAATTAATAGTAATTATAATTTTATTTTTAACTAAGTCCATCAAACAAAGGGGTCTATTCAATCATGAC
TCTAACTTGAACACGTTAGCTCCTTTGTGAACCTTGCCATTGACATGATATTATCGTTACCCAACAATCATCCTCTTAGT
ACATTATTATTACTATTATTATAGAAAAAATGACATGATAATTGTTATCACAAAAGGCAAAAACAAAATTTGACATTCGA
TATTCGATTTGATACTTCTAAAGTTCAATTTCGATAATTTGACAATCAATAATTAAAAATAGACGGTAGATATTATATTT
TCAAAGTTCAATTCATATGCTAGATTAAACTTGAATGTAACTTATACAAATCCTACCAGTTTAGAAGCTAATTACTTAAA
TACATTATAATTTGCAATATTACGAATCTTACTAAATATTGGTGTGTCTGAATACATTCAGATACATGTATCTTGGGATA
CATAAGGTTAAAATTAAGTGTAATTTATTATATATACATTGTATCTAAGTGGATTCACATGTATATGAAATACATAACAA
ATTTCGTTCATCTCCCTCGTTTTCCACTCTCCTATTTATTTGATATCTCAAATACATGTGAATCATACAAAATACATACA
GATCTCGCTTACCTCCCTCCCCATCTCACTCGCATCTCCCCTAGTTTTAGAGTTCCTATATGATAGAAGATTCTTAATTA
GTAGTAAAATACGTAATATTTTATAAGTATAGGTAATAACAATATACATAGTAATAGAATATGTCTAATTATGTAATTTT
TTCAACTTGAATTGATTCGATAATTCAATTTTCGATGATTTATGTCCTCTCCGAGGTAAAGACCCAATAACAGGCCCAAC
CCAAATGTCGAGCCCAATGTCCCAAAATCCCAATCGATAAGAAAAAACAGTCTATCTTCTCCTTCTAGAATTGTTTCTTC
CTTCCTTCCACGTCTGCTCGCTGCGTCTCTCAGTCGCCGTTGATACGGCGACCTTTTCCGGTGGTGGTCGGTGCTCCGGC
AGCGTCGGATTTCTCGTATTGTTCAGGTAAGCTTATTTGCTTTTATATTTCTCTGGAGATAAAAAAaCTGATAGTTGTAG
TAAAGTAATGTTGTTGAATCTTTTATTTGAGTATTTATGGAGTTACATTTAAGTTTCTTCAAGTTTGAATAAGGTCACTT
TTTTTTTtGCATTTGAAAAAATTCGATTTTTTTTTtGGCATTTAGAACAGTTTCCATTATCAAAATTGGGAATTTGTATG
ACTAGAGACTAGGGGTAGAAATTAAGCTGGGCACGTCTTTTGGACGATGGAGGAATCATGGATCCTTATAGTATGGTCCA
CCGAAAAGGAGCCTTAGAATAATGCTGAAGTTATCGATGTACTATAATCTTTAGGTAAGGGGTTTGAGCTGTGAAAACAG
TCACTAATGCGTTGAGTAATGATAAAGTTATCTTCGTGTGACGTATAGATAACACGCTCGAGGTGTGGAAGCAGTTACTA
GTGCTTGCATTAGGGTAGACTGTCTACAACACACGCTTGAGGGATCCACCCTTCCCCGAACTATGCATTTGTTTGAAGTG
CCCTTGTTCCAACATTTGACATAAATACCTTTCACCTGATGATTAAACTGAGTGTTTCAGTCCTTATATTCTTTTTTGAG
AAAAGTTTCAGTCCTTGTATTCTTGTTGAAGTTTTTCTTGTGTAATTTTTCATTTCTTCCACAAATGATGTAGAAACAAT
ACTGCCTTAGCGACATTAACAATTACGTTTATTCCCATCACAGTTCAAAGCTAATTTGTCCCCTTTTAGACTGTACAAGT
GGTATGGATCAGTAATTAGTCTATGAGCAGAATTTTCTCACTTGCTAGTTGAAAAAGGTGAATTTAGGATATTACTGTTA
AATCCTGCATTTCTAAAAATAACTCTTCCCTTAACATTGGTGAAGGGCGAGAGAGTAGCACTTCTTGCTTCTGGCTTAAA
GGCGTAGGACAATTTCACCTTCTTTTGTTTTACGATGATTGGGACAAAATTGAATGTAAAACCACTCTCTTTTTATGGAC
AATGGGTAGCATTGGTACATTAATTGGAAAAATACTAGTGTCTTCACTCAAAATTGCAAGTAGCTGTAGTTTATATATTT
TGAAACCTCGAGGCTTCTATTAGTGAAAACATTAAGAAAGGGGTATGTGTTGGTCACTAGTTCATAAAGTGGCCTGTGGC
GGGGGGTAATAATTATTCTATATTGCTGGGATAAATAGCCCTTTTCCCAACCCGAACTTGGTTTATCTGATGCTTTGCTG
AAGCTTACTTGCAAGCACAACATCTGTCTCTTATACTACAGGGACACAAGAAGTTTCTTCTTTCAAATAATAACAAACTT
CAACTTCCTATTTTATTAGACTCTCCATTGTGTGTAATTATTGATGGTAAAACTTTCAGCTTTTGGATTTGATAGTCAAT
CAGGTTTATATGCATTTTCTTTGTTTAGACAAGGGTGCTTCAAATTTCATTGAAACGTTTGGCTCAGTCTGCTTGGTCAT
TAACCTGCATTGCAGTGCATTTACAGCTCTGTGTGCTTTTCTTCTTTGTAGATCTTGTCAAAGGGCTTGAATATGATCCT
AAATGGATATTCCTTGAGGTCTGGGGGTATTTGTAAGCCTTACAAGGCATGTAGCTCCAAGTCCTATGGATCTGCATCGT
CATGCATCCCGCTGCCGCCTTCCAAGGTTATAGTCACATGTGTTAGACGTTCACCGGCACCTCATCAGTATCCAGCATCC
TGCTCCAAAGGTGTGTATGAGTTCTTGATGGTGATCCTTTTGCATGTCATTATTTTTTATTTTGCACTTCTGAGTTGAAA
TTAAAACATTATTGATTTGGTGTTTGTTGTTGCATCATATGCATGACTGCAACTAAACTTGATTGATATTTGGTTTCTTA
ATGAGGTCATTGGCTACTATTCTTTAGCTTGAGATAGCTGATTTTAACCAAAGCATAGATCTGATTCTTATGTTAGTTCT
GCCTAGCTACTTCTGTTTTCAGTTAAAGGAGGTTTGAATTTGAAATTTTCAGATTTCTGCGTGTGTAAGTGCATTTTTTT
CCTTTATAAAAACATATTTGCTCTTAGTAGGTCTTATTCATTCCTATCTTGTACATTGTCTGAAAATCATTAAAATGTTG
TTAAATTAAAAATTCCTGTGAAAATGACATTTTATCACTACTTTACTCACTACCACTGCATGATGACTTCTAAAGACATT
CAATTAAGGATTCCCGTGAAGACTTTTCCTCACTACTCTATCCAATAGTACCAGACAACCACCGGCCTCTACCACATATC
CACAACCGCCAACAACCACCACTAACTAACTTCAATGTTAGTTACCATCGCACAGCCTCCATGTCAATCAGCTCTACCAT
CAGCTACTTCCATAACCAATCACCAACACCAACACCAACTTCCTTCATGTGACTATTACCTACCACCTCCACCACCATCA
CCACCAACCACATCCATTACCAATCACCTCTACCACCAGTCATCGTGAACAACCACCATCGCCTTCCACTGCCAACAATC
ACTATCGGTCACAACTGCATAACAATCACCTTTGGCCACAACCATATACCTATTCACCAGCCAGGAATGCACGACCGCCA
TCATCGTCCACCTCCCATCAACCAGAACAACCACCTACTACCACCTCACAAGTCAGAACTATCACAATTGACCACTGTTG
CTGGCTTTCAAAGTGTGCTTCTTAAACAAATAATTTTATAATACCAAGTAAGTTAAGCTTTTTTCTAATACTTTGTTGAT
ATAATATTTAAACAATAATTATTGTTTATTTGAATTTTATATTTATTAGAATTTAATTAAAGATATATTATATCCATTCA
GATAATGAGAAACAAACAGTCTTCATCATCCCGTCTTCAGGTTTAGATATAACATCTTAATCATCAGATTCAGAAATCTT
TTAATCATAAAAAAGGGCTTTGAAATGCCACATATGCTTCAAGCTCCCTCGTTTAGAAATAAGCCATGTAGTAGTTTAAA
GCCTCATTTAGAAATAAAAAAATAGAGGTTTAAGGGGGTATAGGAAGGCATACGTAGTAGTTCTTTTAGAGGTTTCAGTG
TTAGAAGAACCATGATTGAGGGAACAAAATGGTCAACAGATCATTAATCCAAATACCTGATATATCTTATCCCTACAAGT
TTATGGTATAATTATTTTCTGTTGGCTCTATTAGTTTAAAGATTTGAAGCTAGTTTCTCTATTATAGTTGTGTTGTCATT
GCAGGATTCAGCTTCCTTGATCTTTCTTCTGCATCATCACTTCTTTCAACTGGTGAATATGGCGGTCTTTCTAATGCTAT
ACCCCAGTTACCAAGGCGAAGCCAATTGTCCATGACCCCTAGAGCATCGAAGGATGTCCCCTATAGTTACAGATTCCCTC
CGATGACCAAAAAGCCGAGGTGGTGGTGGAGAACCTTAGCATGCCTCCCTTACTTGATGCCACTTCACGAGACTTGGATG
TATGCTGAGACAGCATATCATCTCCACCCCTTCTTGGAAGATTTTGAGTTTCTGACATACCCTTTCCTCAGAGCTATTGG
GAGATTACCGGGCTGGTTTTTAATGGCATACTTCTTTGTTGCTTATCTTGGTGTAGTGAGGAGAAAGGAATGGCCTCATT
TCTTTAGGTTCCATGTGGTAATGGGGATGCTACTCGAGATTGCCTTGCAGGTTATCGGGACTATAAGCCGTTGGATGCCA
CTTGCGGTATATTGGGGCAAGGTTGGCATGCATTTTTGGACCGCCGTTGCGTTTGCCTATCTGTTCACAGTTTTAGAGTC
CATAAGATGTGCACTTGCTGGGATGTATGCTGACATTCCATTTGTGTGTGATGCTGCTTATATCCAAATACCTTACGATT
AATGAAAGCCAACATATAAGGTCCTTGTACCTATGTTACTCGAACTCTCCAAAAATGTTGCTGCACTCATGTTGGATCCG
ACACACACCCATCGATTTTATTGAAGAGTCCGAGCAATATAGCTCTGTACACATGAAAAATCATGTTTCTTATGTCTTTT
TGATAGAACATCAACACAAAGGAAATCTTTTGTGTAAACTGAGTTATTTTATTTTCAACCTTGTAAGATCATCAGATAAC
TTGTTTTGCTACCTTCACAGCCTAGTAAATACTCTTGTTTTGTGTACATATAAGAGTACTAAATTTGAATTTTATCTTTT
TATTTTTTTGGATATGCGGTGTTCGAAGCTCAGGCAAAAATAGTTGGACTTCAGTCATATATGATCGAGGTTAAGTCATT
TTTGCCTAAACACCGGATAGAAATGGTTGATGTCAGGCAAAATGATTGAACTTCAGCCGCATATGTTGAAGTTTGAGCAA
AGAAAAGGTGAAGTCAGACAAAAATGGCTAAATTTCATACCTCAGTCTTATGTGTCTGAAGTGTGGCAAAACCGACTAAA
TCTTAGTCATGTTCGCTTGAACTTTGATCATATGTGTATAAACTTTGACTATAACTCCCCTATATCACTCAAAAATGATT
GGAGCTTTAGTCATATATAACTTTAAATATTGCGTTTTGATTTTATCAAGTCTGATTTCAGATACGGTATATATTAAGTG
ATTATATAAATTAAATGACGATATCAAAACAAGCTGCTTTAGTGGAACTTTTGCCACAATTTTTCACTACAAACTAAAGA
TAAAAGAGTAAATTTTAGGTTTAGCAAACATAAAAATCATATTTGTATGCTATAACTATAGTTTGCATAATTACGCTCCA
TAGTAAATTTTATGTTTACTATGGAGCATCAGATTTGTATAAATCGCAAGCAGGCATTCGTTTGTATAAAAGTGCAGCGA
TTGCATATGTATATCGGTTAAATAATTGTATTTATGTAACTACTATGTATACATCAATGATTGTGTTTGTATATCTGCAT
AGAATTTGAATTTATATACAATTGAATCGAAATAAAACATTTGTATATCAAATCTCTCTGTCTCTCTCTCTCTTTATACA
AACGCAAATTATACATTGTAATTTGTATAATTTGTGTTTGTATAAAGCGATAAAGGCAAAAGAAAACTGATAGGGGAAGA
TTTATATTTGTATAATTATAAGTGTATAGGACGAAAACATATGTATTTGTATTTGTATATACAATATTTGTATTGCGTTT
GTGTTTGTATAAAGTGAGAGAGGCGAGCGAGATTCTCTGGGGAGAGAGGCGAATGACAAGTGTTTGCTACAAATTACAAT
TAAATGAAGGGTAAATCACTTAGATAGCGATTGTATATGTATATCGGTTAGATAATTGTATATATGTAACTACTATGTAT
ACATCAATGATTGTGTTTGTATATCTGCATAGAATTTGAATTTATATACAATTGAATCGAAATAAAATATTTGTATATCA
AATCTCTCTGTCTCTCTCGCTTTATACAACACAAATTATACATTGTAATTTGTATAATTTGTGTTTGTATGCGAGAAAGG
CAAAAGAAAACTGATAGGGGAAGATTTATATTTGTATAATTATAAGTGTATAGGACGAAAACATATGTATTTGCATATAC
AATATTTGTATTGTGTTTGTGTTTGTATAAAGTGAGAGAGGCGAGGGGAGTGGCAAGCGAGATCAGAGAGAGTGGCGAGC
GTGATTCCCTGGGGAGAGAGGCGAATGACAAGTGTTTGCTACAGATTACAATTAAATGAAACTGTGCTTATAACATTTAA
TTTAAATTAATAATTTACTATTTTATACAATTTTCCAAGAAAATAATATTTGGGCTATGGCTTATATCATGTTGGACTTG
CTAGTAATGGGCCATCGTCACTTAACAACGTATGAATAGTTCACTTAATTTGAAAATAATTTTGTCAATAGCTATTTATA
TTGTGGTCCATGAGGCGTTGAAGCAATGATAATTTTTTTGTGTGATATTAGGTAATCGATGTCGTGGAAACATTATTAAT
GCATTGGAGCAATAATAAAGTCTATCTCCATGTGACTTTTAGATAACAGATTTGAATCGTGAAAGCAGGCGCTAATGCTT
TTATAAGAGTAAGCCATCGACAACATACCAGGATCAATTCTTTTTCGTGTCTTGTTTGTTAACGTTGAATGTTTAGTGCC
TCAATTTATTTACATTAGACTAGACTATCTACAACACATCTTTTGAGGATCGATCTTTTTCGAACCCTACTAATGCGGAA
TATTTTTATGCACTTCAAACAAAATAGAGACCCCACTACATAGTTCTATGTCAATCCCCTCAGAATTTACGTTATGTGTT
TTTGTTATCCAAAAGAAAAAAAGTCTTGCTCTTTATTATGTCAAATCAACAAGGCATTTGATTGATGCTTTATAATGATT
AGTCTTTGCCTAAATTTTTTCAATTACGAGATAATACTGATTGAACGCACGGGCGGATCTACATGGAGTTCAGGGTTTAT
TTGAATTTTCTGAATTGAAAAATTATATCGTATATATAGAATCAAATATGTACTTTATGTCTATATATTTAATATCGAAC
CCTCTCAACACAAGTAATTATTTTATGTGTAATAACAATATGATAATTAAACTATTTAAGGATAAAAATAATCCGTGAGT
AAATTTTGAATTTTTAAAGATAAAAATAATATGTTtCCAAATTTTtAGGAAGTTAATTTATTTTAGATAATTGAGGTTTT
TTATCATGCTTTTAGGAGACTACAATAATAACATATTCAACATAAAATTTAGCAAAGGTGAAACTGATCGCATACTTTAT
TTCTATTTTCATGAGATTTTAACCAAACTTTTAGGCAAGAACATAGATGCGTTCAACACAAAAATCATACAAAAAAGTAA
GCTTTTCCACTATATACTTTTTAAAAACTTGATAAGTACAAATTACTCCTTTAATATTAACTAAATATATTCTTAAAATT
AAGTTATCAAATACCCCCTCCATCCCATTTCATGTGACACTTTTCGAATTTCGAGATTTAAACAAGTTTTTTTTtAtCGT
AATTTTTTCATAGATCTTTTATATATTTTGAATTATCAATTATTGTGACTTATAACACCTTTTACATAATTTATAAATAT
ATAAATTTCATCTAAAAAAAaTTGAAAATTTCATACGTAAATTTCCAATTAAATTTAAATTGTTTGACTTTCGAAAAATG
CCACATAAATTGATAAAAGGGATCACTTTTTCAAAATTAACTTTTCAAAAAAGCACTTTTTTTAATTATTATTATTAAAA
AAaGTTTAACACTATATGGTCCTTCCACGTGTCATGATCTCTCCTACCTCATCAGCCAGCTCAGCAACCTAAATAGGTCC
CACTGACACGTCATTATTATTCCAACCAATAAGATAGCGAGTTATTCTCACGCTCAGTAAATTTTGAAAAATTATCAGTT
CCACTTTTTCGGTTCAAAAAAGTTCCGCCACAAGCTTTTACCACGAGGACCACAACTACCTCCACTATATCCCTAAAATA
CCCAAAACACCCTTCTATTTTCATCGAATTTACTCTACTCTGCCATTGCGTACATATAGTATTCATTACAAGTTGGCCAG
TGTTTTTCTTTATTTACATTTTCACGGGAAAAATGTTGGAATTAGTGCCTCCCGACGGCGATCACGGCGGAGAATGCGGC
GGCGAAGAGCAGCTGTTGTTGATGGAGGCGAACAATGTCGACAGGTCATGGAGGTTGAACTTCGATGAACTACGGTTATC
GTCTGAGAATAAAGAGAAACCTCATCCTCATGGATTACATGATTGTCTCGGTGTATTGAGTAAATTTCTTTTAACTTTTC
ACTTGTTCTTCGTCGTCGTTGAGTAGTTTTTTGAGTGTTGTTTTTTGTTTGATTAGTTGTGTTATTGTGTTAGATTGATT
GTTAGTGTAGTGAATCGAACGGAAACATGTTTAGGTAGCTGAATTTAACTAATTAGGGATGGATGAACAGTTGATTTTGA
TATGTGCTTAGGATGAACTGTAGTTATCGTCTGAGAACAAAGAGAAGCCTTCTCGTGGCCTCTATGAGCTCACTGGTTCT
TTTGACGTAGTTGTGATTCACTTTTTACGACTACGAGTAGATTTTTGAGTGTTGTTTTTCTGTTGTTTAGTTGTATTAGG
TTGATTTGTAAGATTAGTGAATCAAACGAGAGTTGTTTACGTAGAGCGGAATGTATTTAGAGGATTTATAGAGCTGATTT
GAACTAATTAGGGATGGAGGAATAGTTGATTGATTGATATTCTCTTGTGCTTAGGACGAACTGCAATTATCATCTGAGAA
CAAAGATAAGCCTCCTTGTGGCCTCCATGATTGTTAAATTTCTCCAGCTCTGTAAATCATCCATATAGGTTGTTGTGGTT
CACTTTTTACGACTCGGAGTAGATTTTGAGGTGTTGTTTTTCTATTGATTAGTTGTATTAGGTTGATATAAAGAGTAGTG
AAATCGATGGAGACTTGTTCAGGTAGAGTGGAATGAATATGGAGGATTTATAGAGCTGATTTCAACTAATTAGGGGTGGA
GGAATAGTTGATTGATATTCTGTAGTGAAATTTTTGGGGAAGTCTTTTTTTATACATCAATTTGTTGCCACGTGGGTCCA
ATCTTTTGAAGAACAATAAGATTCTTGTATGGATGGTTTAAAATTTGCAGAAGATGTGAAGCAATATTTTGTGCTTTTTT
TGATTGTTCTGTAGACTATTGAACATGCTTGATGCCCAATTCAATGGTTTAGAGAAAATTGGCATATTATGTATTTAGAG
GGATGATTCTTTTTGGATGGTTACTGTAATAAGAACATATGCTTTTGAGCTCAAACTTAATGTGTTCATCACTTCAGCTA
GTGAAAAAAaGAAGGGAACTTTAGTTGAGTGCACTCGGTGGGTAAGTCTATTAAGGTCATGAGTTCAAGGGATCCGTTAG
TTTCCTCAATGTCTCTGCAGTGCTTAGGTCAGTGTAATAGAACATGTGTAGTTGGGTGTGTGTGTGTGTGTTTGCTTGCT
TGTGACATGAGCTAGTCAATAGATTGTTTGAGAGGCTACTTTCACATTTTCAGTTGAACTGTTAAATATGGCCACGAAAC
TGTAACTTTCGGATTTATATTGGTACTTTTAAAATTTGTTATCAACCTTGATTAATTGATATGAGTGGTATCATCAACTC
TTTGGGTTAGTTCTGAGAGGAGGCTATAGTGCTTTATAGAGATGCATGTAGAAGGGACGGCTTATCACACTTTGTGTTTT
TATCTTTGGTGCTTACAGGTCAAGAAGACAACATTGCCGTTTACTACCAGCAACAAGTGGAAATGCTCGTGGGCTTCAAT
GAAATGGATGCCTTGGCTGATCGTGGTTTTGTACCTGGGATGTCAAAGGTTTTGATCATTTTTATCTGCTTTTTCTATAT
GTATAAGACCATCTTCTATATGTATAAAACCAATCATTTGTTCCTTCTCTGTATGCAGTCATTCTTCTCTTATTATATAT
AACTTGAAGGCCTGATCTTTTAATAATTAAAAAAAAATGAATGACTCGAAGCATAGACTGACAAGGTCAATTAATTTGTT
TACAGGAAGAGAGGGAAAAATTGGCCAGAAGTGAAACAACTGCCATTAGGATATCAAATATTGCAAACATGGTTCTCTTT
GCCGCTAAAGTATATGCATCTGTCAAGAGTGGTTCATTGGCCATCATAGCATCCACATTGGATTCACTGCTTGATCTTCT
CTCTGGTTTCATTTTATGGTTTACAGCTTTCTCCATGCAGACACCAAACCCGTATCAATATCCTATCGGAAAGAAACGCA
TGCAGCCTTTGGTTAGTGCCACTGCTTTTATTCTCCAAGTCTTTCCTAAGCCTTTAATTGGGGCAATTTGCATTCTGCAC
TTGTCAGTTGCTGTTGGCTAATGTGCATGACTGCATATAATAACTATTGCCTTGCTTGTTCAGGCAATAAAAGCTGTCTA
ACTCTAACAAGGTAATTGTACTGTGCATTCTTGTGGCATTTGATTCTAGAGGGACCTTAAACACTTTCTCTTCTATTTTT
AGTTGATGCTCATGGTAAACCTTAATATGCATTTTGTTTGTTGATGCAGAGGAAACTTAGCCTTCTTCTTGAGATCAATC
TCTAATCATGACATCATGTAGTCCAGAAACAAAAGGAAAATTTCCACCTAAAGTAAAGAACCACGAGAAATGCAAAGTTA
ATTCATCTAAGACAAATTAAATGAATTACAATAACAATCTATCTGATATTAACCAACAACAAAATGTAGAAGTTGGAGAA
AAAATGTGCAAAATTTTGATAATGACCTGTAGCAGACAGCTTACATGACTACAGTATAACCTACAGATATTCAAATCTTC
AGCATCACTTTCTCCAATTGTTGTCTTCTTAGTGTACCTTGAGTGGAGAACCAAATCAGTACGTTGCTGAGACAGAAAGA
ATGGTGAGAGAATATAGGTGAAGCTGGGGAAAGGCTACTAGGCAAGGAAGGGAGGGAGGGAGGAGAGATGATAAAGACGA
GACCAGAAGGGAAGGCCGCAGAGAGATTGAAGCTGATTTGTCATAGTGAATTTACTGAGATGAAAAAAACAGACTGTGGC
TGACAGTAAGAAGAATGAGAGGGGGTGGTTCTGAAGGAAGATATGAAGTGTCTATTAGTAATTTGACAATATTTAGGTGC
TTTGTTTGGACTGgTGGGGGGGGGGGGGGgAgTGAATACGGTCTATTCCCTGTTTATGGTCTGTGGTGGAAACTGATGCT
TCTAGCTACCCATATGCACCATTTTCTTCCACATCAGGTTAGTATTGATAGCCATAGTGTTGGCGCTAAGTTGTGATCCT
CAAATCCATTTGGTTAGTAGTACTTTGGTGTATATACATATAGACATCTATAGTTTCAATATTATCATCTCCTGATGTTA
CCTATAAAAAGCCCATCATCTCCTGATGTTCTACTGGTCCAATATCTGAATAGAACGAAGGAGGGATCCTAGACTTGAGC
TACATTTGAGTTCTTACATATTTTTTGTTGCAGTTGATTTATCCTGTGGCTCATTTGGATTATCAGAATTGACATTAAGG
ACTTGCTCTTTTAATTTTCAGCGAGTGTAACCAGTCTGGGACATGAATTTGGTGTAGTACTATCATAACAGTTGCATTTT
AGTTAGGAAGCTTATGAAGCACATCAGAAGGAGGATTATTGCTCTCTAGCTTGGTCGTTTGAAGATAATTTTTCCTAATA
TCTGTGAATTAACTTAAGTACCTCTGTGAAGTTTTACTATAGTGCTTAGTAAATTGCCATTTTGGAGATACTAGTCTATT
TAGTCTCTGTGTTATCTGTTCAGATAAATTTGACCACCTTGTTTTAATCAGTTCATAATTCCTTAGGATCGTGGGATGAT
CCCTCTGTAAATATGATCAGCTTATTTTGATATTTGAGGTGTTTATTGGCCATTAGACATCCATAAAATTGCCCAACTTT
GGCAGAAGGAGTTTTTTCTTTTGTTTCTAGAGAACCATTTCTAGAATATTGTCATTTTCACATTACATGATTCTAAGGAT
ATGATTTCTTCTCCCATCATTTATTGCTAGCAAGAGAAAAACAAAAGAAGGAAGTTTTTGATTTAGATCCAGACTCTATG
TAACTTCCACTCTTTTGCTGATTGTTGTGTTGAAAAAGATATAGTCTGCAAACAAGTTTTACCCTGCATGCTGGCTGATC
CTACTCAGTTGAGTGGTTTTGCATATTGTTTGATATTTCATGGAGCTACAGCAAAGTTCAGGTGTATGGCTATCTCCAAA
ATGCATTTCTTGTTTCCCGATGGGTTCAAGTTGAACTCTGTATTAACTTTCAGTTTTACTTATATTATTCCTACATATCT
GGTGATAGCAACGTACATGCATGAATAGAGATATTGTATGATTGTTTTCTATTCTTCTTTGGGAGCTGGTCCAATTCAAC
TTTGAAAAATGATACAGGGAATCCTTGTATTTGCTTCTGTCATGGCAACTTTGGGACTGCAGATAATTCTGGAGTCTATG
CGTACACTAATATCCGATGTAAGTCGTGGCTCATAATATTACCAAGTTTATGTTATAATTATGTTGTATTGTCTGGTTGA
AAATTACATGGATTTGTAGGAGTCTGATTTCAGCCTTACCAAGGAGCAAGAGAGATGGGTTATTGGGATTATGGTTTTTG
TGACTTTGGTGAAACTAGTTTTGGTGTTGTATTGCCGGTCTTTCACCAATGAGATTGTGAAAGCATATGCCCAGGATCAT
TTCTTCGATGTTGTCACAAACATCATTGGACTAGTCGCGGCATTGCTTGCTAACTACTTTAGTGGCTGGATAGACCCTGT
TGGAGCTATGATTGTAAGTTATATCTCCTTGATGCCCTTCCATTTGGCCATATACAACAACATTTCAATATTTGCAAATT
ATGTTTTGGCCATCAATATTTGCAAATCCTGAACTTAAGTATTCGAAATAACGGTGAAATATTGAACAACTGGTTTGGGG
AGTTACAAGTGAATTAATTGATTTCACTCTCAAATACTCTTTTTTCAACTTCAAGCAAATATTGTCCAAAATGCTCATGC
TCTCACTTCAATCGATGTTAGTGGCTTTAACCAATTTCCCATCTGCTGCAGCTCGCACTGTATACCATTCGAACATGGTC
AATGACTGTGTTAGAGAACGTAAGCTCTCTTGTCGGTAAGGCAGCTGCACCAGAATATCTACAGAAGCTGACTTACCTCT
GCTGGAATCACCACAAAGCCATAAAGCATATAGATACAGTGAGAGCCTACACATTTGGTTCTCACTACTTTGTCGAAGTT
GATATCGTCCTACCTGCAGACATGCCCTTACAAGAGGCACATGATATCGGCGAGTCATTGCAGGAGAAGCTCGAATTATT
GTCAGAGATCGAACGTGCCTTTGTTCATCTCGACTATGAATACAGCCACAAACCTGAACATGCACAGGCATACCTATAAT
CAAACGGATATTGGTAACATCTTCTCTTAACACTGTACTTAGTATTATATACCACAAGTGAACTTTGTAATGCTATTCGA
AATCGGTCAATCTGGTGATTGCTCTTAAAAGAAAAGCTACTATTATCTGGTAGAACAGGGATTATGAATTATATTTTTGT
TAATTTATCCTGCTTATTCATATAATATATCTGCCATGATTCCTCAGTTTGCTAGCTCCTGATACTTGAATTAATCGAAT
CAATAAATTTTGAATACCGATAAAGAATTGTAGTACAATGGAGGAATATTCCAAGATAGGCCCACTAATAACTATTCCCA
GTAAATTCACTTTTTTAGTTAAAATGGGGCATGATGCCACTATAGTTCTGGTCCCTCTTTTGCATCAATTGTGCTCCACA
AGAACAGTGCTCAATTCCCTTTGTGGTTTCCATTTACCTTTAACTTTTTTGTTGGTATTCCTTGTCGAGCTTTTGAAAAC
TATTGGGTGGGAGAATGAATAATCGACTGTTAAAGATCTTAAATAAAAGGGAAAAAGGACAAATATATCTCCGAACTATC
GTAAATGGTATGTAGATATCCTTTGTCATACTTTTGGGACATTGGTTCCTCTGCTGTCCAAAAACTAGAGCATATATACC
CTTTATACTAATGGACATACATGTGTCATAATCTTATTTGCCGATTAAATATCAGATCGACAGATAAGATTGTGCCACGT
GTCCCTATTTAGTCTTCCGTTAGAGTGAAGGGCATATATGCTCTAGGTTTTAGACGTCAAGGGCATCAATGTCCCAATAG
TATGACGGAGGGTATCTGCATACCATTTACGATAATTCGGGGGTATATTTGTCCTTTTTCCCTAAATAAAATATTAACAT
GAAGACATATATCACGTGTTCATTGAATTGATGTTTACACCATATGCAAATGTTTTTTTGTTGCGTTGTTGTGTATGAAG
AGGTATAATTCACATTACTATGTAAATATTACAATAAAAAGAACAAATCGAAATCATAATGAATATGGTGAAAAAGATGA
AATCTCTCTCCTTAATTAAAGGTTTCAGATTATAGCCTTGGAACTGAAGAAATTCTTAGGGGAGAACTATCCTCTTAAAT
TGACTATTGGGCAACACGAATTTAAATTAGTGTATTTTTCAGATACCAAATGATTTCTAATAAATGACTTCTTTTAATTT
TTGTAAAACTTCATATTTAGAAACAAATTCAGTTTGTCTCATGAGAAACTTTGAAGGACAAAATAAAATAAATCTAGATA
AACATTTTTTTTGGATAATTTTACTTGCCAAAAATAAAGGAACATCACTAGTTGTCTGTTGTTCTTAAAAAGTCTTTTTG
AATGTTTCTAAAATTATTTTTTtAAGTAGTGGCCAAAAGTATTACTTACATCACTCGCAAGAACATTTTTTTTAATTCCT
ATTTTGTAGAAAATTCTCTTTGATGTATTAAATTACATTTAAGCCAAGCAAACTTTCCAATCTTTTCTAATAATAATATT
GGCTCTAATTGGAAGGGAAAAGCCCAAAATGGAAGAGGCAGCAGAAAGAAATTAAAGGCATACCATGTTTATATATTTTA
TCTAATCTAGCAAAATATAGATATCATTTTAAATTAGCTTTAAGTCAAACTCAATGTATTGAATAAAAATCAATATATTG
ATTTACAACTTTTCCAATTCTTTTGTTATAAGTTATAAATAAAAATGATTTTGAAATCTAGATATCTGATTATATAGTTT
ATTGAAAATATGACCTTAGATAGAAAGTTAGTAGATAATTGAGTATTATTGTCTCGTTTATCTTTCTATATttAGtagCc
GTAGAAgTACATTGTATTGTTGTaATTAtTGtTcCtTTTTCATAATGcTTTATCAtGtTatTTTTTAtTTTTTTTCAAAT
TGCTTTGAATTATTTTGCCTTGAATCAAAGATAGTGACATAGCCaAAAAATTTACTAGGAGtTTCGaAATGTaAAAAATG
AAGGGAGTGTTAACATACAATGTTTGTATATAAAACTAAATTTTAATCTACTTAAACAGTGTAATTTTTCAATGAATGAA
TATCAATTAAATTAACCCTCCTTATACTACGATGGCTCGATGATAAGGATCTATCTACAACAATCTACCTATCATTTAAA
GTAGGAATAATATCAATATATACATTATCTTCTCCAGGTTTTACACCTGAAATTACACAGAATATATAATATTATTAATG
TTGTTGTGGCTATCTAATTAAATAATAATTAAGCTAAACGTGCAAGTGATTTCTTGCACGTCTCCCCCCAAGAAGAAAAT
GAATTTTGTTGCTTTTTGTGTATAATGCTAGTGGGAATGAACCTGCCCAACAATGTGTCTTTATACACTCTTGATCTATT
AGTATGTAGTAGTAAATAGTAGTAATAATTATTCAGATAAGAtTGCtTTTTTTTTTTTTACCGGATGTTCAATATCCACT
TACTTTTAAAGTTTGATTAATTCAAATTTATATCAGAAAATTTTACTTTATAGTAAAACGTTTTTTATCAAAGATAATTT
CATATCCAATGTTAATTAGGGGCGGATCCAAAGTTTTACCTATGCATTTAATAGGAATTCAATAATTTCTTTCACTTAAT
GGTTATAATTATTTATTTGTGAATTCAATTAATAATATTGTAAATTAGTTTGAGATTACCGCGTAAACTTATAAATTTCA
AATCTTTATTTCGTGTCTGACAAATATAGAGTGATACAAtttTGGCTAGTCCAAATAACTTTTGCTCAAATAATATTTTA
TTAAACATGTACATATTTGGAATTTAGAAGTTAGTTATTCGTAttTGAAGTTACATTCTaAAATCATAtTCATAGCCTAT
ctTTTGAATTTGTCACTTCACCTCTTCTGTAAGATCCGTaAAATCTATCaAATAAAAAATaAATaAttTTTTTTTCtTTT
CTAACAAAAATAAAAAAAATCaTaAAAAAAAAAACTATAGAATTATaAAAAATATATAAATGACCTACaAAACTATTTCT
CCTATAAAATTCAGAGTaaAAAAATACAAATTAATCTCCATACCAAACTTATAAGTTATAACCACATGATGAATGTCTTT
AAATACACTCTTATAGCTAGTATAAATAAATaTTTTAATATCAATTTATAATTTAATCATGATAAATTAATATaATTTGA
TATAAAtAtTTTGTGTATATTCTGAGCCGAAGGTAAAACAATCACTTCAATAGGTAGTGATAAAATTTGCGTATATTCTA
TCTTTCTTAGATTCCACTGCTGGATTTTCATTGAGTATGTTATTATTATTGTTGTTTGCGTATAACTTTTACCTCATAAA
TATAACTCCATTCATAATCATACGTTTTATATTCGAGCCATAAGATTGATTCATCACTGAATaAAAAAAAAGCTTCATCC
CAAAATATAACTTTTAAATACCATCAAGAGTTGCGATGGAGGTATTATCCTCAATCTTTAGTCAGAAGCTCTGATTTAGA
ATTCGTAAGTTTGAGTCTCGAACATGAAGTCGTCTTTGGTATaAAAAAAAAATCCGAAAGTGAGAATTTTTAGTATAATT
TTAATACGGATACAGAACATCGAATATGAAATAAATACAAAAATATaAAAAAGGGAATAAAATATTAACAAGATTCCTAA
ATCAGATTTGTAAGATTGTTTTTAAAAGTCTCATCAGTCAATCATATGGCAAATGCAGTTTATAGTTTTTCCGCCAATCA
CCATTTTTCTTCTTCTCTGACACTTCCCGGTGGGCTCCACCTTACGCCGCCGTTCGCCGCCGTGCTCCGCCATGGACAGA
ACCTACGCTTCTCCGAGCTCCCAAAACCTTACGGCTATATCAACTAATTCTGTAGATTTCGCTTCATCTTCTTCTCCTTC
TCCAACTTCCATGTCGACCGGCGGTAGCCGCGCCGTGAAAATCATCCAGCTGGAGCATCCGTCTGCTACGGCATCGTCGT
CGTCGGCGACGGCGTCTGCTTCGGCATCTGTTGTATCGAAATGGAAGGCGAGGATGAAGGGGATGACGTGGAAGGAATGG
ATTGAGCTATTTTTTCCTTGTTATCGTTGGATGCGAACGTATAAAGTGCGTGAGTACTTGCAATCTGATCTCATGGCTGG
TATCACAGTCGGTATCATGCTTGTTCCTCAGGTACAAtTTTTTTTCATTGTTTGTTAAATTATGAATTGAATTAGTCATC
TCTGTTACCGTATGAAGCATATTTGTTCGAATTCACGGTCAAAGTTTAGAACTTTGAATCTCGAAATTTCAACTGTGCCA
AATAAAATGAGACAGAGGTAGTAATAGAATTAATAGGTTGATAGTGCTGAGTTAATCACTCTCTCAATCCCATTCTATGG
GAAAAGGTCAAAGTTCTTCCAGCTTTTAGAAATAAAGTTTACAGATTTGCAAACTTGGTAAAGAGTATTATAAGTTGCAA
CAGTTAATAATTCAATTTATTTAAAAACATTTAAAAAGTTGTAGTCAAAGAAAAATGGTTTTACTTGGTGATTATAGAGG
GAGTACTATTTTTATTTATTTTTGGTTTTCTTGCTATACACATTGAATCCAGCTTATAAACTGTGGGTGCATGTACTGTG
TCGGTTTCAGAGTGTGCATGTACGCGTGTTAAGAGTATTGAAGGATCTCTTTTCCTCAATATACATAATAAGCAATGCAC
CATTGCGTATAAATTCTAGATCTGCCTCTAGTTATAAGCTTACTGTTGATGATAGGTTGGATATCTGGTGCATTTCATTT
GTGTAATTTAATCATTAGTCAGTTCATACCTGTCTGTCTCCACTTCTCTTAAtTTTTTTCCTTTTTCTCAACAATTTTAT
AGACCAACGTCACAATTTAAGATAATGGAGCTCTGGTTCCTCTTTTAACTTTTATGATTTGTAAACAGTATAATTGATGA
TGTGATAGAACTATAGACTGAAGGCCCTGCTGGGTTCACTTGTCCTCTTTATCTGTTTTTGATTGAGAATGAGCATGTGG
ATGCTAGAATCTTTTAGACTAATTGCTAATAGCAAAATGATGATTGGATAAAATGTCCTCAGTCCGCACTGTTAGTCTTT
AGCATTATATGAGCTATCATCTTATGCTAGACTGCTTGTCAAGTGTGCtTTTTTTTTAGGCACTTTTGGTCTTTCAATGA
GAATGAATTATATACATTTTCATTTTAACTGATTATGTTATGTTTACAGTCGATGTCCTATGCAAAGCTGGCAGGGCTTC
AACCCATATATGGACTTTGTAAGTACACAATTGCAGCATAATTTACTTATTTAGGTTTCTTTCTTCATTTCAACAAAGTG
AAGCAGATACTCTTCTCGATATGTTGATGAAGGCACCTTTGAAAACTATGCTGAAATGGAAATAAATCTCGATTCATATA
TTGAGCTCTGCATTAGGTGCTGAGGTTATTTTCCTTGTTTTGAAATAAGAAGGCATTGTTTTCTCCTCTTTGAAGCACTG
TTTTCTTTCCTCCTTAATTTAGCATCCATAGCTGAAGAAAAAATCTATGTGGATTAAAATCGCCATGACCATTCCAGAGT
TTTTCGAATGTCTAGTTGTTTATGAACCTTTGTTTCCTAGCTATGTTCATTTGATTCTTTATAACTACGAAACCTATCTT
CTGCTTACTTAGTAATCTTCACAATTGTAGCTTTTCTTAATCTGACCTTTGCTAAACAGATTCTGGTTTCATCCCTATAT
TTGTCTACACCATATTTGGGTCATCTCGTCAGCTTGCAATTGGTCCAGTTGCATTGACGTCCCTTCTAGTCTCAAATGTC
TTGAGCAGCATAGTTGAACCATCAGACAAGTTATACACAGAGCTCGCTATACTATTAGCACTTATGGTTGGCATCTTGGA
ATGCATAATGGCGCTGTTACGGTATTTCTTCTTTAAGCTTTAATTCTTTCTTATCATAACTTTGAAATATCTAGATTGTC
ATACTCTCTTGTGGTCAAAGTGAGAATCCATGTCTATCATCTCTTATACACACACAAAAGTTATAGCTTCTAGGAGAATT
TGTTCACCATTCCCCGGCTCTACTGATTGAAACCATTCATAGCAAAGGGGATTGTAACATAGACCATGCTTAAACACTGG
GCTAGACCTTACTTCCTAAGAGGAGTATGATGCAAATATCGCCGTCCCTGTAAGACTTGGAAACTTGTTGCTTAGCATTT
AAAGAGTTGATATTGATTGCTAATAATGTGCCTTTTGATGTACGTTGGGCTCTAATGAGTTCTGTACCCATGGTTCTCTT
ATGAGCTGGTTGAAAATTCTGAAAATTGGTTATGTTTCTGACTGAATTTGTTCAAAGTCTCATTCCCAGTTTCATTCCTC
TGTAGGCTTGGATGGATCATACGTTTCATCAGCCACTCTGTGATATCTGGTTTTACAACCGCCTCCGCTTTTGTCATTGC
CTTGTCCCAAGCAAAGTATTTCTTGGGCTATGAAATAGAACGGAGCAGCAAAATTATACCTCTAGTCGAAAGTATAATTT
CTGGAGCAGATAAGGTACTTCTCAGAATTAAATATTTGCAGGTTACTCCATCTTTATGCATGCTAAGAGAAACATAAATG
TGAGTAATTTAGGTTGAAGTATGCAGACTAGATACTTGATTTCTTTCTTTTGGGTGGTCAGCACACTATTCACTGACGAC
CAGAACATGCATGAAACTAAAATTTTCTGTGCAATGTCAAATATAACTGTCTACTTAGCTTTTATGATGATTCATGTCCT
GCAAAACCTTAATGTTGGGGTGAATTTTTGTGTTTAGTCAAAGGTTTGTATAAATGGGTAAAATTCTACAATATTGGTTT
GGAGAGCTATATCTCTCAGTCATGTATAGACAAAGGACATTCATTGAAAGAACTAGTACATGAAGGTAATATAAGTTAGG
CAGTGGTAAGTGCTGAATGTCGTCGAAGAGGATTTTGAATCATTTTGTTGGAGACTTGGAAACTGCTTCAAAATAGGCAG
TTGTAAGTCAACAAAATTTCCATATTTCCTTGTCCAGAGTAGATTTGAAAAAAGGCAAGAGAACTATTATGCATTGTTTT
AAGTCATTCAGTTAATTCTTTATTTAATCGCTACAAGATATTTTTCGTTGAAGCAACGACTAATTCTATTTTCTTTTGTA
GTTCTCATGGCCTCCTTTTATTATGGGCTCACTGATGCTAGCTATTCTTCTGACCATGAAGCACCTGGTAGAAGCTTGCA
ACTTTTTCATGTGTATTATAAACTTTTTTGTCGGTAATATGAAGGTTTCATTTGTTTTAATTGTTTTCTTCTCAGGGAAA
AACAAGCAAGTACTTGCGGTTTCTGCGTGCATCTGGTCCCCTCACAGCTGTTGTTCTGGGTACAGCTTTTGTGAAAATCT
ATCATCCACCTTCAATTTCGTTGGTGAGAACGATATGAATTAAGCTCAACCTGAACTGCAGGAATTGAGTTTAAGATTAG
CCTAAAAAAACATTACATGTGACCAAGTCTGAGAACGCAGAAATAACGACTTCAGTTACATTTGCCACTTTTTTCCTCAC
ATGGGACTGAGAAGGATAGTTGCATAAATTAATTTTAACATCTGACCTACAGGGTCAGCCAGACCTACTCTGCATGATGT
GATTTGAAAGAACTGTTATCACTATAATAAATATGTTTATCCGATGGTTTAGGTGGGAGATATACCTCAGGGGCTGCCAA
AATTTTCTGTACCAAAGCAATTCGGTCATGTAAAGTCTTTGATCCCTACTACAGTTCTTATTACTGGTGTGGCTATCCTG
GTAAGTAAGAATTTAAGCATTCACTGTCCGTCCTTTTCTAGACAATCTGTTTGTGATAGGTGATACTAGTTACCAACATT
ATAGGAATCAGTGGGGATTGCTAAGGCACTGGCAGCAAAGAATGGATATGAGTTGGATTCAAATCAAGAGGTGTGTGACT
TTCTATTATCATCTCAAGAACTGCTATTCACTTATTTTCTATGGACAAGTATGATTTATCTAGTCTGTTGTGAGATTGAG
CAAGATCTATTGTTTAATGTGTATGAGTTAAGTGATATGTTTTCACCAAATATTTGTAATTTGGATAGTTTACATTTTAA
ATGTTCATATTTAGCACATCTTACCTTTTCCTTTTCTCCCTTAATTCCATTGTTAGCTGAATGTTTTTTTAAGAGCTTCT
GATCAAACTCTAGTTCTTCACCAATTTCACTCAAATTGTAAGAAACATTATCTGGTTACTCATTTCGTTCTCCTCCTTCT
ATTGTCACTGTATAACAACCACAAAAAGTCTCATGCGAAATCAGAACACTTTGTACTAAACTCGTTATGGTTCTGTTATT
GTAACAGTTATTTGGTCTTGGGGTGGCCAACATTTGTGGCTCATTCTTTTCAATTTACCCTACAACAGGTGAGTTTGGAA
TATTATATGTGGCTTGATCAATTTCATATTTGTATCTTTTCAAAATTTCTCCCAGCTGGTTTCTGACAAAGCTCCTCTTT
TCTAATGCCATGTTAGGCTCTTTTTCTAGATCAGCTGTAAATCATGAAAGTGGAGCGAAAACGGGCTTATCAGGGCTTGT
GATGGGAATTATAATGGGTTGTGCACTATTATTCTTGACTCCTGTATTTGAATACATACCTCAGGTAAAGGAATTTGTTT
GAAGGTGTAAAGTTTTCACCTGACTCTCGGTAACTAGATTGCTTTCAACTGTCACATCATTTGGAGCAATGTTTTCAGTC
TCTTGGCCTCTATCTTGGCTCCAATTTGTAACGTATGCTATGGGATATAATTATCATTATGATAAGGGAGGATAACCTAT
TGGGGGTTTGAGTCCATATGGAGCAAAATGGGGAAACCGTCACTATTGAGCTCCTGTTCTTTTACTCtTtTTTTTGTGGG
GTAGGTGGGTGAGGGTGGAGTTCAGCATGTCCAGAAAAAAGAGAGATGTAATCATCTTTATCTGTTTATACCACTCATAT
TTAAGTGCATTTCTGTATCAACGATCTAGGAAGGTCGGTGGCAATAAAATATGAAAATAAATACATTTTTCATATTTCTA
AGCTAAGATTAAACAAAAAGATGTTGGACACTGTAGATCTTTCCATTATTGCATGCTTGCAGTTTTGTGTTCAACATTTG
ACAGTTTCCTGTCTTAGTTATGATATTTTAAACTTTCCACTTCTCACTATTTTTATTTATTTGTATTGCTGTGGCAGTGT
GCTTTGGCTGCGATTGTGATATCTGCTGTAATTGGACTGGTATGGCCATCTTCTACCCCAAAACGATGTGTTCCATTTTA
TATTTTCAAAGTTGCCATTCTTTTGAATGGACTTCTCTATATGACAGATATAGCTTTTAGTTGAAGTTAACAACATCAGC
AGTTAACTAAATACAACAGCAACTACCCAATCATGCTTCATTTGGGTTTATCATGTCATAGTTCTCTGATGTATCTAGTT
GGCTTGCTTGGATTTTTGCATTATATTCTTTTGAAAGATTGGTGTCAAATACTGACCAGCAAGGGAAAAACATCCTGCGT
CCTTACCCtTTTTTTCACTTAAGGCTAATTAGTAAGTGTTATAGGAGCATTTTCCAGTTCATTGTTTGATTGTCCTGACA
CACTATTGATATTTTCCCTGGGAATTATTGCTGTATGATCAGATAATATCGAGTCATACAGTAATACATGGAAGCTGAAG
AGAAAGTAATATGTCAAGGATCATTTCATTTGAGGATTTGCATTTATAATTTCCTGAACAGCTCTTAGTTATCAGTTTCC
TATTTGTTTTATATGATTCCTATCCACTTCTTTGTTTATTTCTAATTACTTTCACTAAGCACACCACATTCCTGTAAGAT
ATTCACAACCTTGAAGCATCATGGATGAAATTCTTGTTTAGGTGCTGACTGTTTTAGGATCAAGTAAGACCACATTCTGC
ATTTCACTATAAGCACAGATAAATGAACTTTAACTGCAGCAAATATCATGTTCAGATTGTAACATTATATTCTTATTTCT
ATTTTTCCTCATTTCAGGTGGATTATGACGAGGCTAAATTTTTGTGGCGTGTTGACAAGAAAGATTTTCTGTTATGGACT
ATTACTTGCATGACAACCTTGCTTCTAGGCATAGAGATTGGTGTCCTTGTTGGGGTTAGTATCTATCTATAATCAGACTT
AAATATATTGAAAATTTCATTCTGGATATTCAATTAAAGTTTTTTCATACACTATAAACTGAGAACTATCTTTTCTTGTT
CAACCAACTGTTTGTTGCTACGAGCTTGGCCTGCTTGCTAGTTACTTGATTTTATGGTGTTCAAAGTACAATCACTTAGC
AGGAAATGCTTGAAGTTAAATTCATTGATAATTGAATGTTATGCAGTATTTGCTTGAAGTCCAATGCCTTCTTTATTTTG
AAATTCACATAATGGGAGTCAAAACAAAGACCTGTTGCTCCAATTCTAAAACCAGAAAAAGAACCTGATGATATGTAATG
AAGATGTTAATAGTTCCAATATACTGGCTGATAACTTCTATATTGGAAAAATATATTTATGATCTTAAGAATAAACTCAG
CTTGCCAACTTTTTTGGTCTCATTTGTTCACAGGTTGGCGTGTCACTTGCTTTTGTTATCCATGAATCAGCAAATCCACA
TATTGGTAAGTTCCTGCAATCGTCCCTACCTTGTAATTGAATCACTGACTTAGTTAATCATTGCCAGCACGATTCTTAAG
CTTTTCATAACACTATCCTGTAATTGAATCATTGACTTCTTCATGTTGCCATTGCTATTCTTTGGTGCCTCTCCGTGTCC
TCTAAATATTCAGGTCAATATAATGTTTTATCTGGATGCTTCTCTCACCCCTCTTTCAAATTTTTCATTTTCTTGGTGAC
ACTTCAGTCCTTACAAGCATTTCTCTTCCCCTAGTTGTTTACTGCAAAGTTTCAAGATAATTAAGTACTTGATGTTTAAA
CGGCAGTGCTAAGTTCTGTTAtTTTTTTCCTTTAGGTCAATGCCTTATAATTAATGTAATTTCTTATGACATGACTTGCT
TTCAGCTGTCTTGGGGCGTCTTCCTGGAACTACTATTTACAGAAATACTCAACAATACCCCGAAGCATATACATATAACG
GTATTGTGATTGTTCGAATTGATGCACCTATATACTTTGCCAACACAAGTTACATAAAGGACAGGTGAGAACACTGTCTT
TTCGTTTTCTTTATTTTTCCACAAGGACAACAAGTTTTCCCTTGAATATAGTATTTCTGAAGCATGGACTAAACTGTTAA
GGTTCTATTGCTTTCAGCAAATTATATCCTACATGTCACTGTGAATCTCTTTTATTTCTTGCACAGGTTACGGGATTATG
AAATTGAAAAAGAGGAATCTAAAGGTCGAGGACCAGAAGTTTCAAGAATTCATTTTGTGATCCTTGAGATGGCCCGTAAG
TCTCCATGAGTTGGCACAACCTGAATGACTAAATGATGATGAATTTACCAATCCTATTTCCTTTGCTATGTTTTACTAGT
GCTAAAGCTTCTTCTTTCTCATACAGTTCTTCTAATATTTTCTGGTATTTGATATGAAACTGAAAGGAAAGTATAATGCT
TTAGGGGTTGAGCATACTCTTATCTGCCATTTGTTTCATTATACTAAACACACTTCATGTGTCTATTCCAGCTGTTACGT
ATATAGACTCCAGTGCTGTTCAAGCTCTGAAAGAGCTCCATCAGGAATATAAATCGCGAGACATTCAGGTTGAGAATGTC
TCTCTTTTGCTAAGACTGTACAAATATGCATCCCAAATTCTATATCCTAGAACTTACTTTCCAGCCTAACGATACCATGT
GTTGTATTGCAGCTAGCCATTTCCAATCCCAACCGCGAAGTGCTACTGACCCTAGCTAAAGCTGGTGTGATTGATCTGAT
TGGCAAGGAGTGGTACTTTGTTCGAGTTCATGATGCAGTGCAAGTTTGTCTTCAGCATGTTCAGCGGTTAACTGAATTTC
CAAAGGCACACGACTCTTTGGCAGAAAACAAACCAAGCTTGTTCCAGAGGCTACTCAATCAAAGGAAAGACGATTTTTTT
CAACCTGAACTCGAATCTGGTGTCCACGAATCTCTTCTTTCCAAGGACACCAATCCTCAACTCGAGCCACTCCTGTCAAA
AAAGACATGATGATGGAGACTGCTTCCAAGATGTATCAGTATGTATGTTATATAATGTATTCGATTTTTTTCCGACTTTG
GTTTGATTGATTGATTGACTGTAATTAGCTTACCTTTCTATTTGAACAGAGAGAGAGAGAGAGAGAGAGTTATTTATCAT
ATGTTATTAGTATCTTTTTCCTGGCTGATATGCATTCTTCCCAAGTTTGTAATCAGATGCCAGTGCAAATTTTCTGTAcA
TCACAGTGGAAATAAAAGAAAAGCATATTGTTGATATCATTTCAATTTGCATTGCAAACCTTAATATTGTACAATTGTAG
GAGTGTGTTCGATATGGAGGAAATAATTTTCAATTTTCCCATGATTGGTTAGTCAAATTTGTTTTAAAAAATATTTCTCT
AGGAAAGCAAGTTCATGATACGAGGAAAGTGACTTCCTTGATGAAAGTAAGGAAGAAAAAAAACCATAACTAACATCCAA
ACCCTCCACACCATCTGCCTCCACCCCCACACCTCGTAATTATTTATCAAACACTAGAAAATACAAAATAGACTTTTTTT
ACTAGGCAAAGGTACGTACCACAAGTGTTATTGTAAAAAAACTATTTTTGAAAGATAAATTTCCGCTACTACTCAAAAGC
AAACAACATACCTAGTGTGATCCTTCCCACAAGTGAGGTCTTAGGAGAGTGGTATGTACACACACCTTACCCCTCCTATC
TTTGTGGGGTAGAATGGTTATTTTCAAAAGATAACTACTCGAAATCACTTATAGTTAAACACAACCAAAATAAAGCGAGG
AAATAACTATAAGAATAAAACCGATTAACTCGCTTTCACTAACTAAGATTTACAACTCACTATCCATCCCACATCGAGGG
TTGCAATATTATGAGTGATATTTGAGTATTATAAATAATAGAAAGTATGAAGATATAAAATTGCCTTAAACTAATGAGTA
AGGAAAACAAAGCGGGCGGTGAGAGCCGGCCGCAGCGCTTATCAATTAACACTTCGGTGTTTAATTTGGCGCAAGAATTT
ATGGAGGGGTTATAGGCTGGCCAAGTGTTGACGCTGCCTACTTTGCAGAACTCACTTGTGCGGGCCTCCCAACACCCACC
CCCAATACCTAGTCTTAAATCTTGTACTATATTGAAATATGAACCACCAAGTTATTGAGGTATCGATGTGGTTGAAAGAG
CGTATGATGAACTAATTCTAAGATTTGTGGATTAGGATGATAGGTTAGTAAAGTATCTAGAATATGATGAACTAAGTCAT
TGAGATTGTGGATTAGGATGATAGGTTAGTATAGTATCTTGTCCAGTGAGATTGATTTAGTCATTAGGGTTATGGATTAG
TATCTTGTCTAGTGAGTTTGATTTAGTCATTAAGGTTGTGGATTACGATGATAGGTTATACGTGTAAGAGTTAATTAGAT
AGAATATGATGCACTAAGTCGTTAAGGTTGTGGATTAGGATGATAGGTTAGTATAGTATCTTGTCTAGTGAGATTGGTTT
AGTCATTAAGATTGTGGATTAATTAAGTCATTAAGGTTGTGGATTAGGATGATAGGTTAGTATAGTATCTTGTCTAGTGA
GATTGGTTTAGTCATTAAGGTTGTGGATTAGGATGATAGGTTATAAGTATCTTGTCTAGTGAGATTGGTTTAGTCATTAA
GGTTGTGGATTAGGATGATAGGTTAGTATAGTATCTTGTCTAGTGAGATAGGTTTAGACCGATGTGGgAGGTTGTGGATT
AGGATGATAGGTTAGTATAGTATCTTGTCTAGGTAGGTTAGTATAGTATCTTTGTCTAAGTGAGATAGGTTTAGACCGAT
GTGGTGAGCTTCAAGAGGAGTAGATGTGGTCGAAAAaGCATATGAGTTAATTAAGATGGAATATGATGCACCAAGTCATT
AAGGTTGTGGATTAGGATGGTAGGTTAGTATAGTATCTTTGTTTAAGTGAGATAGGTTTAGACCGATGTGGTGAGCTTCA
AGAGGAGTAGATGTGGTCGAAAAAGCCTCTTTGAGAGTTAATTAGATAGAATATGATACACCTTCAACTAATGAAAGACA
TGAATTTAGATAAGAAGTTATAAGGTTATGGATTAGGATGATAGGTTAGTAGGTAGTTCAGTATCATTTTGTGGTCTAGT
GAGATAGGTTTAGATCGATGTGGTGAGCTTCAGGAGGAGTAGATGTGGTCGAAAAAGCATATTTGAGAGTTAATTAGACA
AAATATGATGCACCTCCAACTAACTAAAAGACATGAATTTAGATAAAAAGTTATTAAGGTTGTGGATTAGGTTAGCAGGT
AGTTCAATATCATCTGTTGTCTAGTGAGATAGGTTTCTCCTTTGCATACTAGTAGTATTAACACTATTCTTGTAATTTTT
GATCCCTCGATTTATGCTACTACTTATTTTTATAGTGCTTATTCGGTTATCGTTTTATTTTATTGTGGATATTGTTTCTT
CTGTATGTTTTGGAATTTATCCTCTATTGTTTGCGATGTCTTCATTACTTTTGTTTTAAATATGCTTTGATATGCATAAT
TTGATTCGAGGATCTTTCAGAAACAGTTTCTCTAACCTCCACAAGACAAAATACTAAAATTTGCATACATTCTATCTTTC
TCCATATCCCGATTCTATAAAATTACAGTAAATGAACATGTTGAAGAATCTTCTCGTGTCAAAAGTAATTCCACAGTTAA
ATATATTTATAACAACAAAACAAAAAAGTTATTTCATCCTATTCGTATAGTTTTCAATTAAGCGGATGCAATTAAAATTA
TTTGGCTATAGCTCCGCCCCTGTGTCAAATCTATGTCTCTTGCTTTAGTAGGATGGAGGTACCGTTCCCACGTGAACGGA
GTTGTCCCATTGACAACTCAATTTGGACATCTTTATTTCATGTGAAGTTAAAAATGAGAGAAATAGTACACCTTAATTTT
CCGGCTTCGTAGCATGTTGTCGGTCTTATTTTTGTATTATTTAAATGCCACATTTTTATTTTTGCGTAATTGATAATATT
ATTGTTATGTGATTAGAAGATTAATTACGAGTTTGATATGTAGAAACAATCTCTTGTAAAAATGTTGTGTATAATAAACT
TTTATAGTCTGATCTTTTCCCGAAATTCAACAACAACAACAACATATCTAGTGAAATTTCACTAAGTGGAGTCTGAAAAA
GATAGAGTATGCACGGACTTTACCACTACCTCATAGAGGTAGCAAGAATGTTTTCAATGTAAAATCTGCAAGAAAGAGAC
AACAACAACAGTAAACTAAAATAGTGTACTAATCGAACCACAATAAACAACATAATGACTAAACTACAAGGATACGACTA
GTACTACGACAGACAGTAACAATCCTAAACCTTTACAAGACAAGACAATAATCCCATCTCTATTAACTTTCTACCCTAAT
ACACAAACTTCACATAACAAAAGCTTAATACATCGAACATATCAACTTTTGGATTATTTGTCTACAGATGGACAAAATTA
TCAAGTGGAGGCTGCTGGCTATGAAAATAATCCTATAAAGACAAAAAAATGGTCATTCACAAATCTCCTCTAATCCTCTC
TCCACCAATTATCATTTATCTATCACGTGGGATTCTTGGCCCTACAAAATACTATATTTCTCTTTTGGTACACTATATAA
TATAATTCATATTTTATCATAATATTATATCATACAATATAATATAATTCTTGTGCATTTGATCTCTCATATAATATTTT
CTTCAACTTGCTTTTTGTGAAGATCAGATACTAAACTTATCATGGGGGATTCCCCTGCTTCTTACATATACATGGTAACT
AAAAGATTCATATTTCTGTTTTTTTTTTtATATAATTATGGTATCTGAATTAGTTTGCGTGCATCTTGATTAATTTTATA
TAGTACTTGTTAATTCCCATCAATATATGTATCGAATAACTCTGTTCACCAAAATTTGGACAAATAGAAAAAATCCACCT
ATTCATCATGATACTTCAATGAATTAGCAAGGGTTATTTTTTtGTTTTCCTTCTTTTGATTCTATATTAGAAAGGGTGAT
ATATGGTAAAGCAACGATAAAGTTGTCTTTATATGACATATAGGTTATAACTTATGAGTTCAAGCCGTGGAATCAACTAT
TGATGGTTGTATAAGGTTAGTCTGCCTACAACACATACCCTAGGGTGCAAGCCTTCCTTGACCCTTCATGAACGCAGGAT
ACTTCGTCCACCAGACTCACGCACCCTTGGGTGCAACCCTTCCTTGACCCTTCATGAACGCAGGATACTTCGTTCACCAG
ACTGTCTTTTTTTCTTGATTTTATATTTGAAAGGGAGTCTTGGAGCACGGTAAATTGTCACCATGTAAGTTATGACCCAT
AGGTCATGGATCACAGATTCAAGTTGTGAAATCCGTCACTAATAGTTGCATTATGGTAGACTTCCTACATCACACAACCT
CTTAAGGTGCAGCCATTTTTTGACCCCTTATAAACGTGAAACACTTCGTGCATCGAACAAAGGGACAACCTTTATTCTTG
ATTTTGTATTTGAAAATTTGGGAACTTATCTTTTTGGATTATTTTCTTGTTTTTTtGTTTTTATTATGTACTAACCTAGT
TGTCCTTGATGTTAGGTGCAGCATCTGATAGAAAAGTGTCTAATTTTTCACATGACTAAAGAGGAATGCATAGAGGCCCT
TTCCAAGCATGCAAATATCAAATCTGTCATCACTGTTACTGGTTAGTGTTGTAATATTTCATCGAATTTAACTTATATAT
AACGACAATGTTCAATTTTTCTAATATATTTTAACTTGTTATAACAAAGCAACCAGCATTACTTTTAAAAACTTACTAAT
CCCACTTATTATAGACGGTATACTGTTTCTCGATAACCTGATAGTATATTAAAAGTTAACATATGAATATTAACTTATTC
ACTGCTCATAATGATGATTGCTAATATGCACAATATTATTTTCCGATGAAGAATGTTCAACTGACAATCTTAGCTACACC
ATTGCTAATATGTCATTTCTTATATACCTAACAGATCATTGTGATACTTATTTGTATTTTTCAGTGTGGAATGAGTTAGA
GAAAGAGAACAGGGAGTTCTTCGAGGCATACGCTAAATCACATAATAAAAATCGCGCAATAGAGGCAAAGGCTGAGGCAG
AGGCGGAAGCAAGTACAATGATTCAGAAATTGTTATTGGATCATGATCATACTAAAAAATCAGACAAGGAATAACAAATA
ATCGTGTTGTTGATTGTAACGTTGAAAAAAATTATGTTCAAACAAGCAAATATGTCATGGTTCGAGGAGTCTACATGTCG
TGTATAGACCTAAAAGACTTCAACAGTTTGTGTAGCCATAAATCCTATTGTATTCATTATATTCGTTAAATGGTGCCAAG
CTCAAAAGGTAAGTGGTAATTGAAGTACTAATACGTCTCTAAAAAATGTCATTAGGTGTGTGTTGAATCCTCTAAACGTA
GTCCAACTTTCTAGGATCTGACATGGATGCGACAATATTTTAAAGAGTGTTAGCAACATAGCCAGACAATAGTACTATGT
GGTACTTTATTGAAATGTTCACTATACTATATATGCTAATTCAATCATGGCCCTGTTGGTATCTTTTGTGTCCTCGGTGA
GGTGTTGCCTAGTGAATTTGGGCCTCTAGCTGTCTTGTTTTGTTGTAACATAGAGTTCATGTGACATGTGATTTTCTTGT
TATTTAGCTAATGGAGTGTCAACATAGTGGGGGCTACTTTGTTCATTTTCACATCTCAATCATGCACCTTTTCCTTCGGA
AACAACCTCTCTACCTTCACGTGATAGATTAAGGTCCATATTCACCTAAATTTCACTGGATATGTTGTTGTTGTTAATCA
TGCACCTTTTGGAATATGAACTTTATAGTGGATGTGATTCTGTATTGTGAAAATTCGGGTTTGTAACAATCCTCGCGTTA
CTCCCACTCTTTGATAACTACGTACTAAGACGCTTCAAAAGAACTATGTTCACTACTTGCATTCACCTTAAGGGCTAATC
CAACTTAACCCAAGATTATTATTGGCAAAGTTAAATGAAACGATATGATCAATAATGATTCATATCGTCTAACCCAACTA
GTTTGGAATTAAGGTGTAAAATTGTCATTATAACTTATAGTAAATGCAATGAATTTTTTGTCTCTTTCCGGTTAAAACGT
CTTTGGAGCTCATGGTAAGATAGGGGACGCGAATGGGGTGGTGGGGTAATTTTTTCACTTCACACTTATCTCGAGAGATT
AATTTTTTTTTTTATCAACGAGGTGTGGCTTAACGATCAATGAAAAGGATGACTCGAGAAAATACTCGAGGTGAGTGCAA
ACTGACATGAACACTACTAAACAAGTGGAAAAGCTTCTCTAATTTGAAACTTTTTTACACACTACACTATGCATGTCCTT
TATTCTTTTCTCCCTCTTTTTAACGATCAAAAACACGCCTAAACTCATACTTTTCTGCAAATTTCACACCTTAACTATCA
GTTATTTCTTTTTTCTACCTGAACGAACCATCACTAAGTAGTTGATGTGTGAAATTTGCAATAAAGTGATAGTTCCGATG
CGTTTTTTTACCATTATTTCTAAAATAAAATAAAGGAATGTCAATGTAACATCCCTTCAGCAGACTTTAACTATATCTAT
CTAGCAATTCTGTATAGCAAAAACTGAAGTAAAAGATCAACAACCAACACCTTACATTAACTAATAAAAGTTTCAGAACA
TAACTCATTTATTAGACACAAACAGTACAAGGATTGATCGATCCACAGACCAACGATGAACGTTTTTATTTAGATCATAC
TATATAGATCACGTTCATAATGCTGCACCCATCAAACTGCTAACTACCCGAGACACAACACGATTACAGTTTCGAGTCAG
TTCATGCGTTAAACCTTTGGAGCCCACCCTGCGATGACGTACTTTTCTTCAGCCTTGGTATTCTGGAACGACTCTCGCTC
GAAGAGCAGCTGTAGAAGGAGAACATAAAGGTGTCAACTTTTGTGCCACTTTTGCTGTTGTTTCAAAGAATTGGAAGATA
TGATATCTTTGGCACAAGCAAAGGCATGGACATAGAGAACCGAAAGAATATGCAATCGTAACATCAGAAGCTAAACATGA
AAAACTCGGTTGTCTTCATAAAAGAAATGCCTCTGGGTGTGTGTGGATCCTCCAAAAGTAGTGTATTTTTGGAGAATCCG
ACACCAGTGCAGCAACAAATCAACATATGAAGAAGCAACTGATCAACAAATGTCAAGTTCCATACCATACTCAAAAAATT
TACATTTCTCGGTCCTTTTATGCGAGAAGGTTTAATGAGGCAAGGACAGTGAAAAGTCAAGTTGATTCATACATTATACT
AGTAGTTTAAGAAGAAAAATATAAAAGGTAGCTGCCGAAAGCTACTTTTGGTATGGAAAATCATCACATCTAGTATTAGG
TTCGAACCATCAAATGAATTTGAATCATTATAACTGTGACAACTATATATCTATAATGTGGTTATTCTTTTAAATTCTAA
TCATCAGAGTTCGAATTTTAGAGACACACCGATAAGACATAAACAAACTACTCCAGCACAAAGAATGTGATCAACACCCA
CAGACAAAGCAGATACCGACCATGCACACACACAAGGACACAGAGAGAAACAGAGTGCATACCTTCATGTAATTACGCAC
GTGACTCAAGCTTTCAGGCACACTCCACTTCTTGAAGTGTCCAAGAGCCACCTCGAGATGGTAAAGTTTTGGAGCCAAGC
TCATATCAACTGAACAAACATTCTGCCCATTGGCATATGGTCCCTGATGAAATTCACAGCCAATAGAAGTTAAGATCATG
GTAAAAATGAGAGACGCATACTTTAAGTTTAACATATCAGACAGTTCAATGTAAAACAGCATACATGAGCCTTGAGATGC
TCTTCCAAAGCCTTTAGTTCATCAAGGAGAGCCTGCTCAGTACCGTCACTAGAATCCTTGCTCTTCAGAAACGAGACGAA
GGTAGGAAATATTTTTGAGCCCCTGCAATCCCAAACAAGTTACAGATGATATTCCACCCGCCAACATCAATAAAATAAAA
ATCAAACTGCAACAGATGCTAGCTTATTACCATGATGAATCATACAAACACATTATAGAGACAATCATCTAAAAGGAAAC
ACTGGATAGATAAACTAAATAATTACTATGTTCTATATTGAATGTCCAATTTGACTTGCATATTAAGAGGTGAGAATCTA
AAGGTGAAACATATGAAGCACAATGGTAGCCTTTTTGCTTCTCCAAACAAGTAAGAGAAATGTTGTATTCAGCAACGGAA
GATTAAAATACAAGAGGTGGTGTTTGGTGCAACAGTTCAAAAAAGAGTTTCCGCAGAACTACCTTTAGATTGTTATTAGA
ACTGTTTTCAACCAAATGCCAAGAAAGACAGATTTTCTTCAGAATTTTAAACCAAATCTCACCTAAGATAATTGAGATAT
AAGATTAAATCAAAATATGTAAATTCAATTTGGAACACAGGAAGTGAAGTGTTTTTGCTTGATCTAAAGAAACTCAAGCC
ACAAAAGTGAAGAGAACTATCACAAAACTTCATTTAAATGTAGCTTGCAGAAACCTAAGACGAATTCACAAATCACTTCC
CTCCAAGGAATAAAGAACAAAAGGTTGGGGAAGTACAACAAAGAAACCTTTCCACGGAATTTTGAAGGAAAAATGCCATG
TTAAAGTAATTAGAAATAGCAACTCTGTAAAACGCTTCCACTTTTGATTTCTATAAGGAGTTCAAGCCAAAGAAAGCGTT
AAAAATGTATCTTGCTTCTTTTATTTTAATAACTTTTGCTACATACAACATGAAGTTCCAACTTATAAGTATATTCATTA
CCCAAAACACTAAAATCTAAAGCGAATACCAAGATGCAGTCAATAAAACATCCAGAGAAATTAAGCACCCAAGGGTGTGG
CCTAGTGGTCAATGAAGTAGGTTGAGAACCATGACGTCACAGGTTTAAATCTCAGCAGAGACAAAAACACTAGATCATTT
CTTCCCACCTGTCCTTGTCCAACTTGCTGGTGGGAGGTGGCTGGTATCCAGTGGACTTAGTCGAGGTCTAGAGAAATGTG
GCCAATACAGAAACTTATTTAAACACATGGAGGAAGTAGGGAAGAAAACATACACAGAGGCATATTCAGGGGGAGCAATG
AGAGAGGGATTTGGGTATTTCTCTTCAATAATCCCAACAATGACATCAGAATCCGGGATCCATTTGTCACCAAAATTGAT
CACGGGAACTTTCCCTTCCGGGTTCACCTCCAAGAACCTAAAATCACAACCCCAAAACAAAAATTTCAGTTTCAGAATGA
AAAAAATGTTACCTTTGGGACAAAAAGAAAGTACTTTTTTCTTCAGATTTACCATTTGGGCTTGTCACTAACATTGATCA
AGTGCTTCTTGTAAGTCACTTTCTTTTCCTCCAATGTCAGAAGTACCCTTTGGCTAAATGGACCTTAATATCACAAAACC
ATAAAAAAAAaTCAGAAAAATTGAAACCAAACCCATGAAAATTTGCAAAACACTCTCACACATACAAACTAAAGCAATGG
TATATGACTTAAGAGGGTAAGATTACAGTCTCAGAAGTACCCCTTTGGCTAAATGGACCTTAGAATCAATAAACTACCAC
TAATTAAGAAAAAATGAAACCAAACCCATGGAAACTTGTCCAAAACTAACAAATAACACAAAACAATGGTATAAATCTTA
GAGAGTAAGAGATTACATTCTCAGAAATACCCTTAGACTAAATTGACCATAGAATAATAAACCATCACAAATTCAGAAAA
ATTCAAACCACCCTTGAAAaTTTACCCCAAAAACAACATAGACACACAAAAaCAAAGGTATAAATCTTAGTGAGCAAGAA
gTTTACAGTCTTTAGAAGTACCCTTTAgCTAAATGTACCTTAGAATCAAGAAACCATCACAAATTCAGAAAATCCAAACC
AACCCATGAAAaTTTGCCCCAAAAACAACACAGACACACAAAAaCAAAGGTATAAATCTTAGTGAGCAAGATATTTACAG
TCTTTATAAACACCCTTTAGCTAAATGTACCTTAAAATCAAGAAACCATCACAAAATTCAGAAAAATCCAAACCAACCCA
TGAAAATTTGCCCCAAAAAaCAACAGACACACACAAAAaCAAAGGTATAAATCTTAGTGAGCAAGAAATTTACAGTCTTT
ACAGATACCCTTTATCTAAATGTACCTCAAAATCAAGAAACCACAACAAATTCAGAAAaAAAAaTCAAACCAACCCATAA
AAAACTGCATCAAAAACAACACACACAAAAGGGTATGCATATAATCTAAAAGGGGTGAGAAATTACAGTCTCCAAGGACA
TCAGGGGCACCCACAGCAGCCTTGACACAAACTTCAACAGCCATTTTTGATGAACAGAAACTTCACTAGAGAATTCTGAA
GAAGATAGCTCACAAATTGAGTGTGTTCTTTGTGTGTGGGGAGTGTACAATAATATAGTGTCCTTTTTAAAGCATTTTCC
ACATGTCCAATTATTAATGTTGGGATGTGGGTGGATTTTTCTAAGAATTTGAAATGAAATATAATAAAAAAACACACTCA
AAGGTTTTACGTATAAAATATGTCAGCTTCTTTAATTATATACGTCAAATTTAAATAAAAAATACTTAGAGGTTTTACGA
CTTATTGAAGTGAACATGTATAGTTAATAAGATAACATGTTTTATACGGTTAATTTTACTACATAATAGACGAGTGAGAT
CACACACCAAAAAAAAAaCTAAAAAGGAAAAACTACATAATTATACACACTTTACTACTCTATTTATACTTAATTTATCT
GTAGTTTAAAAAaTTACACATAATAACACTTTTAATATTTATATCATATATTTTAAAATATTTAATGGTAAATTAGCAAT
TTAAATTATTTTGTCACTGCAGAAACTTGTTGGTCCACTTCAAAATTGGCCCGATAAAGGGAACTCTCCAATATTAAAAC
TGATGGATACACGTATTTCACCTTTATTGATACATGCATCTCACATTTACTGTCAAAAAAAGAACGGATGAAGAAGATGA
AGTTTAAGACTACAAAATTACTTTGGTTTATGATTTCATTATTTTAGGAAAACTTGTTAGAGTTGATATGCAAGGATTCT
ATAAATCAGTTTGGGTTGTTAATTTGTCATCAATTAAACCTTTAATTAAGGAAATAAGTTACATCCCTTAGATTCAAATT
AATAATTTATGTATCTCGACTTTTAAAACTGTTGGATACATGTATCTCGCCTTTAATGATACATGTATCTCGCGATCAAA
ATATGATATAGAAAGTAATATTACAAACTATGGTAAATCCTTGTAATTAGGATCTAAAGTAGTGAGATTTAAGTAGTTTG
CCCAACTAAAAATGTCTAGTCGGAACACTTTATTTGGTTCGAATCTAAATAAAGTATTATGACAAATTTAAGAAAATGAC
TATgTATTGAGATATtATTGTATTGTTACAACAaTCATCGATAATTACtATTGTTAACCTTCACTATATATCACCAATTC
ACTATTAATTATTACTATAATCAACCATAGTTATAAATTATAATTGTTATCAACAATAAATAATCAACTATCATCACTAT
TCATTATTTTGTACCGACATCCGACACTAATACCAACACCATTATTCACCATTACTATCAATCACCACTTTAATCGATTT
CTACCACCACTGTCATTGGTCACACCATTATTAACTACCATATACTTATTTATTTATATAATTTAGAAATATTAATATTT
TATATTtATTAATTTTTCATAAAGATAAATTGTaTACATTTAAATTTtGTGAAAAAAaTTaTTTtAACTAATTAATATTT
AGATTTtGATGTAACGTTTTAATAATTATATTTATATTAAaTTCAAaTTtAAATATCTTAATTTtATGCTATTCAAATGT
AGATTtAATTTCATACGTCTTAATATTAAAaGAAAAaGAATACCTCAaCATAATTATaTAAGAAATCTTTTtGTTCGAAT
TtAcGTtAAaTATTAaTtAATTtGATCCTCATAtACTTcGTATACTTGTGGATTAtTTTTAAtTTAAGTGATTAGGTGAA
TATGGAAGTTAAAAATCAGTATAGTAGAATGTTAGTAAACAGTCTAACATTACCTAATTTTCTTATCAGTATTaTTATAA
TTATTGCTCTTTTACCATCTTAATCTTCAATTTCATCATTAATTGTTGTCtCATTTTTCGATTATATTATTATCTCTTAT
TGTTATTGTTATCTCTTTTTTACTACTATTAAATTTCCTTTCAATAGTTGATTTTAATATGCTTTATTTGAGATGAGAAT
TTATCAAAAATAAAATTCCTACCTTCACAAAATATTATTAAAATTGCGTACACATCACCATTTCATATATATTCCAAATG
CATTCACGTCTAAAAATCATATTCTCTAGTTTTTTGTTTTTTTATTTGGATTTCATGCCTTTTCTCTTCTTTATTTTATT
TATTTAGGGGGGGAACTATAAAGATTATTTGCTGCAATTTTGGGAATGGAAGAATCAGATACCAAATTCTGAAAGTGGTA
AGATGTTTGTATGGCACCAAATTCCCATTTGATTTAGAATAAAGTTATTCAAAAGCTTTTTCTGAAAAAAAATAGAATCT
AAAAAAGTGAACACACTAATTAGTTGAAGAAGATTTGACATTTACTATATATATATAAAAATAACTTTAGCTAAATAATA
TAATTTTTAATCAAAGAAAATTCTGATAAATCCAAACTACAAGTTGGCTCCGCCCATGGTCTCAGAATAGGAGGTGGTGT
TCCCTTGCCTTGCAAATTGATACTTTTTTTTTAATGTGGTTCATGTGTTGTGTTTTGGAGGGTTTGTGTCTTATACAAAT
AATGATGTTGTCAATCGCGTTTATCATTATCACGATCTATACATGCGCGTAAAGAGGCTAACTTAGTAGTTGATAAATTA
GCTATTTGAAtTTTTGATAAGGGTCTTATGTTAAATGATTTCGACGtTTTTCTTTTTTGAAAAGGTTTGCATATGTCAAG
CGAATTTAGACGTTGTAATCAAATATCATTTACATTTACAAAATTGTAAAGAAATTAAATAATTTTATCTTAATTATATA
AATTGATAAGCATTCATTCATTCATTTTACTTGTCCAACTTAAATTTTATATGATTCATATAAATAATGATTGACATGAA
TATTTTACTACAATAATTATATTAATTGATATTTAATCTCAGATTCTGAGATATAATATCGAAATAAGTAAATAATATTG
AATGTAAAATATATTTTAAAAAATTAAAATATAATTTTAGAATGAATAtTTTTAATAATATTTTCCTAtTTTTTACATAG
TaAAAAACaAAAAGATGTTCATATTGTAATGATTGGACATTTGACCGACCAAAATTTTGGCGCAATTTTTTTTGCCGACC
ACCGTAATGGCGGCGACGGCCTGTTGACACCCAATTTTCGTCAATCAAAACCCTAAATCAAAAAAATATTATTTATAGTA
AGCTTGTAATAATATAGCAGTTTTTTATTTAGTATTTAATTAATAATTAAAATTAATTAATCATTTCCAGCTATTCTTCT
TCATCACTCAATTATTTTCAGACAATTTTTTCATACACAAATCCACCAAAAGCTCAATTTTTTTTTACATATTTGTTTCT
CGGGATTTGGTCTTCTTGATTTTTCCAGTTTTTTTGGAGGTGGGGTTGTTTTTTTCTTGCTTAAATTTCAATTTTAATCA
ATTTTGATTATGATTAATTTATAAAAAGCATTATGGATTAAAAAAATATTTTGATGGCTGCTGTTATTATATTGATATTA
TCAATTTTGTTGGGTTTATCATCATTAGTTACAAGGAGGAGGAGCCATCTTCAATAAAGGTAGAATCTTTGGTTTCTGGG
TTTTTGATATTCTTGAATTTTTTATGATTCTTGATTTTTTTGGGGGTTTTTGTCACTATGTTGTGTTGTGGGTCTGTAAG
TTATTGTGTGAAATGAGTTAGATTGGATTTTTGTTAGTTATAGTAATTGTTAGGATTGATGATGATATGATATGAGCTTA
AATGAAAAAATGGGGATTCATATAGCGGACTCGAACTTGTTTGAGGTTGTTGTTGTATAGTAATTGTGAGAATTCCAGCT
ATGTGAGGTTTGAAAAACACAGTTTACTTTCAAGTTCAAATAAAGGAAGATAGTTGTGGTAGGACAAAATATGTACACAA
GATTGAGGCATAGtTTTTTTTTGAATTGGGGTAGGGGAAGGGGATTACAAGGTGGAGAATCGAATCAAAGCACGTAGTCA
ACCAACTGAATTACTGAGATTCCCTCGATTGAGGTGTAGTTGAGTCTTCTGAATATACAGAAAATTCGTATAACTGATCT
CAACTAGTTTTGAATTCAGGCCTATTTGATTGAGAGTGATGATAGGGAATGATTCTGTTGGGTTTTGAGTTGACTTTTGT
GTTGTGGCTAATGATAGTAATTTGATGTCTTTTATGATGGCTCACTGTTGGGCTTTCTCAGTGTTGGGGTTTATACTTTA
TTGATAATGATAATGTTTAATAAATATGGTCTGCTGCTTTTTAGCTCTGGGAGAAAATATTTGACTATGTGTTTCTACTT
ACATTTACACTTTTGGCCTGTGGGTGGTGACATTTGAAGGTATACTATGTTTCATTCTTTGGCTAAAGAAGCAAATAACA
TGTATTTCCACATCATCTAATCTTTTCTCGTTAGCAATCGAAGGAAGGGGCAGAGCATGTTCTATTTTTCCAAATCTTTC
AAGATCCGCATCAAAAGCTTTCTCATCTGGGTGATTTAGATGAACTACGCCTTCCATCTTTTCTTGGCAGTTATCATACT
GATATGAATTTGGCTGTCTGTGTTGTCTCTAACATGGTGTGAATGATAGTTTTGCACTTCTCTAGTTTAAGTTTTAAATG
CTGTCAATGGATATTGCTTGCTTGGGTGATTAAATGTAAGTCATGCTAGATTCACTATAAACACCACTCTGAAAGGCATA
TGGTTTCTAGAGCTTTGATCTTTGAATTTTTTCATTGTATTGTTTGTTTTGTGTGGAGGGATGTAGCCATTTGTGTGCAA
GAACTAAGAACTACCATTAATGTGTCTTTGCTTATTTAAAATGCTTTTGTTGTCGAAGGCATTATCTTATTGCATCGGAG
AAAAGTTATAAGTTCCTAACAACATTCAATGTGATTTGGAATGTTTTGGAATTACAATTACTTCTTTACTCAGTTTCTGC
AAACATGTTTTATTTCTGGGATGGTGGCATGCCTTTCAAGTTAGTTGTATATATTTGTTCAAATCTGCTAGAATGAAGTG
TTAGTATCTCACAATGTCTTTAGAGTTGGTGTGTACAATTTTAGTATTTAATTAATCCTTTAGAACGTTCGTTAGAGTAA
GTGTTAGATTAGCATCAAATTGATACTTCTTTGGTTAAATACAATACAGGTTATGGATTGTATCTCCTACCTTGTTTGTT
ATATTCTATTATCACCAAGTCATTAATATTTCTCCTCCTTTCTGTTATTTTCTTGAAAAAACATGATTTGCATCTATTTT
GCTCTTGTAGACATAATTGTTTATCTGGAAAACTAACAAAATTCCCATAATGTCTGCACAGTGCCTGGTTTAATCAACCA
GACTGGTTAAAGAGTTGTTGAAACAGATGGAAAGGAAGCAGCACACACCAAGTGTTATAGCAAGGCTGATGAGCCTTGAT
GAGCTTCCACCTCGGCAGCACCTCCCTGTTAAGAGAAGGAGAGTACTCTCTGAGAACTATCTCCAGAAAATGGCTTCTAT
AGGTTTGCGAGAGAAGAGTTCATTTTCTGTTGGCTTCTCCCGTGGAATAAATACTCAGAAGTGTCAAGTAGTTAAAGATG
TATCTGCAGCCAAGTTGAAGATGCGGAAATATACTAATTCGAGTGTTACTTTAATAAAGGAGAAACATTCTTATCTTATG
GACTCCGAAGGCATCTCAGAAAGTTTACTTTCAACCAAGCATTTGCGTGATCTACAGGCTTATAAACCCTATTGCCATCC
GGTTCACTCAGCTGTCGCTAAGACAATATGCAAGATGTCTGCTAGGACTACCGCTAAAGAAAAGACTTCGAAATCTCTTC
AGACACTTGAGATTGGTACACCTAAGGATGATGTTGGAGACTGTTCTATTCATCACTTGAAGAAAATAAACTTTCAGCTT
GATCCAAATGAAAACATGCCTCATCCGTCTACAAGAGTTATTGTGGTCAAACCTAGTTCTGGAAAGTATCGTAAAACCAA
ACATCAGTCTGTTTCTCGTAGGCATGGCTTGGAGTCCGATCCCGTTGATTTGAAGTACAAGAAATTCACAGAACATGAAA
ATGGGGCAGTACATAATAAGAGACCAGGAAGAGCAGAAAGCATCAGTGACACTTTTCTGAAGGCCGAGGCTCTAAAGCTG
CCTTCTTCAAAATTATATAGTAAACAAAGAAAAGATAATACACTAAATTTCTTTTCAAAGAGGTCATCTTTTTCCAAAGA
AGTTAAGAAGCAAACCATTGAAAAGTGGAAGCTGATGAATGATCTTTCAGAAGTTGAAACAACTTCTAGAAGCCAAAATC
TTGGAGAAATGCTTGCTACGGATGACTTAGAAACTAAGCCTCAATTTTTGGACTCCAAGCGTGACTCACAAAGTTTTTGC
AGTTCATTCAGTGTGAACACTCAGATCTCAGGCTCGTGCAGCAAGGATTCGTTAATTCCAAATCATTCTGCTGGTTCTAT
GATAGCCTCTGGAAGTCCTGAAGGTATGATTGGCCATAAAGCTTCTCTATATGGCTGGCATCTGAGGCAGAAAGTAGCTG
TTACTGAGAAACATTCCAAGTCTATGAACCAAAAACAGAAAGATAATATGGAATATAGAGACTTGAACTTGAAGGAAACC
GATCAGCGCAGTCCAAATTCAGTTCTGGAGCCACCGTTCCAGGAAGAGAAACCCTGTACCTCTGCATTCCACGGCTTATG
TAGTAAGTAAACACAAAGCTTTGTTAACTATTCTCAACAGATTTCATCCAATCTCATTTTTGTTCTTCTGAACTTGTAAG
GTGTAGCACGGCAACTTCAGCTTCTTGAGACCAACTCTGAGGAAACATATTCAGAAGGATCTGAAATGGGTGTCTCAACT
GATGGAGACTCCGAGACAGGGTCTCTGGATCTCCTTCAAGATAGTGAAAACATATTGAAAGACTTCAAAACCGCAGATGG
CAGGGACTTCTCCTATCTGGTTGATGTTTTAGATGAAGCCAGTTTGCACGGCATGAACCTAGGAATGTGTTTTGAGACAT
GGCATTCTTTGGAATGTCCCGTGAATCCCTCAGTGTTTGACTTGTTAGAGAAGAAATACGGGAAACAAATATCTTGGCTA
CAATCAGAGAGGAAACTTCTGTTTGACCACATAAATTCAGGGCTAAGTGAAATTTTGCATTCATTTCTGGAGATCTACAT
AATAGAAAAATCTTTAAAAAGAAGGTGCTGTTCTACTATGAGGAGAACTGATATTGAAGAAGAGTTGTGGAGGATGCTGG
TTAGTCATGAAAATGAAATACTCAAGGACTTGTCTGGGAAGGCAATTGGAAATGAGACCAAATGGTTGCAGGTCGAGGAG
GAAATTGGTAGCATATGCAGAGAAATAGAGAAATATTTGTTGGATGAGCTAGTTGCAGAATTAGCTTTGCATTGAGAGCG
TATAAAATGGGATTTTGGCCGCTAAGTTTTCCTACTACTTCCCTCCTCAAGTTACTGGGAATAGATATAGTTTTTTTTCA
ACAGCAATTTCGATCTGAAAGTATAGGATGTTGTGTAGAAAATCTGAAAGATGTGGCACTATTTATTCTTATATTCATTC
AAACATGGTGTGCAATTCTTGAAGGATTATTTTTTCTATAGAATATCACCATGCTTATGCATGAAGATAGATGTCAAAAG
ATTTGGTGTAAACAACTAAATATCAATACTATTGATCTATTTTTGAAGGAAGAGCGCCAGAAGTTGAAAAGGAGTTATCG
TTGAGCAGGTGTTTGTGCTATTAATTCTTGCTTTCAATTTACTATTAAGGGCATCTTTCTTTAAATAATGCTACAAACTA
CTTTTCCCTTGTGCCTGTTTTTCCTTCTACAGCTGTATTGGTGGAAAAAGTTTCCAGGTAGAAGATTTTGGTAGGTCTTT
CATTTAATTAGATATCTTTTCATATACACTTTAGTGTTTCATGATGTGTGATGGAAAAATGAAACTCCCAAGTTGGATAC
ACCTTTTTGTACTGAGTAAAATAGGTCTGATATAGATCATAATATCACCAGTACATTTAACCATTCAATTACATGCTTCA
AAGTACGAAATATAAAGATTCAGAAATATAGCAAACATGTTGAATTAATATCTAGGGGGCATGCTGTTTAAGGGGTGATG
TAGACAGTAAAGTGGGTAATTGTCTCCAGTCCATCAGTTGTATGTTGGTCCACGTGAGGAAGAGTTTCAATGGTGGCAAA
TCCTTTAGCATTCTCATACTTGCCAGTCCCTCCTATGATGGCAATGTGAGAAATTGGTGTGGCTGTCCTGTGAATTCCGA
AGAAACTAATAGTATCATCAACTTCGTGATTATGTTCTCCGTGGAAAAGTGTTGTCAAGGCTAAAGTGTGGCTGGTGCCA
TCTGAAGAGCTTGTCAGGTAAAATCCTTGTGCCCTCCCAAGAACAGCTGATCCCAGCTCATGCCCCTCTGTTAATTCATT
GTCAACGACAGTAATAGAGCCAAACATGAGCTGCTGAAGCGATAATCCAGAAGGAAGCTGTCCGGCTGTTACAAAAGGTT
GGTTGTTATCACCAGTAACTACATCGTTGTTTCCACTGTTTTGCAGGACAGTGTTAGCTTGTTGCTGACCGTTAAGGCCT
GCAAGGAATGGATAATTGTTGTTATTGACGATGTTGTTAATGTTGTTCAAAGAAACTCCTCCATTGATTGGGAAGATTTG
ATTGTTGAGCTTGGAGAAAGGCAGATTGTTGGCATCGGAAGTGGCTACAATTCCAGTGACCACTCTTCCTGAAGGAAGCG
AACCACCAAGGATGTCATGCATGAAAAAGGAGAACGTGGGGTGCTCAAGGATGGGACTTTCTACTTTGGCGCCTGAGGTA
GCAGCTGATGTGGTCCCACCTGGGGCTGCAGTGTCCACTCCTGGTGTTTTGGTGACAGGGGTAGTTACTGGTGCTGCATC
AGCGACAGGGGCTGCTCCATTATCTGTTAAGTCAGCAGGAGGAGTCGCTGATGCAGCAGGGGCGATGACAGGGACTGAAT
CTGGTTCAGGGTCAGCTGGTAAATCTGCTGGAGGAGCCACTGTGTCTGCAGGGATGGAAGGATCAGCTACTGGTGCCACA
TCAGAATCAGGAGCGGTGACAGTAGCTGGTAATTGGTTACTCGGCAATGTGGTAGCTGGGGCAACCACAGGAGCCACAAC
AGGCTCATCTATTTCTGATGACGCATCTGCCACTTGGCTCACTTCATCAAGGATTCTTGCTGAACTGGCACAGTCAAAGG
TGAGGACTAGCAGAAAAATGCACAACGTGGCTTGGAGTGTTTTCGAGGTGAGTTGGGAAACTGTCGCCATCTTTTCTTGA
AAACGGTGCTAGAGTGAGATATAGAAGGCAAATGAAGTTGAGTAGATGGTTAATTGATGAGGAAAGACTGGAGCCTCAAT
GGTTATATATAGCTTTATTACATCCTAATAAAAAGTGGAGCTGATAAGGTGGTTTTGGTAAGGAGTGATAGATATGCCTG
TTTTTTCTTGTTTTGTTGCAGAACACCAAATCCACTTGGACATCAGGTTTGGTTGAACCAACTCTGAATTTATTTTTTTC
TGATTAACTAGACAGTTATCTCTTTATTTAATAACCGCGGTGTCCGGGCCAGCTTTCGTGGACTTCGACTAATTCCACGG
GATACCTGCCACCTCCCACCAACTACATGTACCAGTTAACTTAGGACAGATGTTCATGTGCAGATATACTATGGACTTCA
CAGAAGCTTTCATCTTTTCAACATCTACAGGCAGAGTTGCCATGTCTCTATCTTCCTGTTTTTCCGAGCTTAAGAAAAAT
TCATAATTGCTAGCGGCAGAACGCAACTTAAGTTTCCTTCATAGATGATAAAATATTAAAATTTATCAGTAAATCTTGTT
GAAGGCAGAAAAATTCTCTGTGAATTTCACACAATTCTGAAAGAAATGAGTTCCTAAACCTCAGAATTCTCCTTAAGTTT
CCTAAACCCGATATTTAGTTTAAAATTTGAAGGAAATTAAGTTGTTTTCTCATAAATAGCACATCTTCAAGAATCCTCAT
ATATGTATTATCTATTCGTCCTCCAGCATTGTTTGTATTTCTTCTTTCAGGCCTTTGCAGCTTATTCCGTGCTCCTTAAT
TGGTCTGTTAACTGTTAACTTTACGAATTTAGTCAGCTGATTTAGCAATACTATGTCTGCCCCTACACTTTCCTTTGAAT
CTGCGCGGAGAAAGCAGTTTTGCCTATGCATGACTTCAATTTGATTTGCTTATCTAGTAAAATGTTTGTAGTCAGAATTT
TTTTATGTGAGTTTCAATCTAACTTTGCTACTGTTTAAGATCTGTGCATTTTTCTGATGAAACACACTTAGAAAAAGTTC
ATGGTGACACCAATTGTAGTTTATGTAACATCTCCCTTTGTATTGACGGAAAGCAAAAGTTCCACACAAAATTTTCATCC
TTATAACAAAACAATCAAGAATTACAATAGAGAAAGAAATTGTGAATTACAGCTCAATGATTACTCTAGCAAGTTACTAA
CTTTAACCAAGATAAACATTGAATGAAAGAATCTTGTATGCTTCTTCACTTTTGTTAGATGTTACATTGACAATCTTGAC
AGTAGCATAGCCATTTGCATCATGATACTTTCCGGTACCTCCTATTACTGCTATATGTGATTCAAAAACATCGCCCCTAT
GCACCCCGAAAAACCTTAAACTATCCTCATACTCATTACCAAGAAAAGTAGTAGTCATCGCCATCATATGACTGCTACCG
TCTTCTGAACTTGCTACATACATTCCTTGAGCTTTTCCCATCAAAGATGAACTGTAAATAGAACCTTTGTATATGTCCTC
ATCGATTGTTATCACTGTCCCTAGTTCTAATTCTTGAAGTGTGGCTATAGCTGGGAATGTCATGCTGATCCCTTCTAAAT
CAAGCGTGTGAGTATGCAATCCGTTCATTCCAACATTTGGGTTTATGTCGGTCAAGGGAATGCCTCCTACTGGAGGGAAA
TAGCCTAATGGTTTCGAGAAGGGAATTTGATGATGACTATTTACTCTTGTTGATGCAGGTATTGATGAAGGGTGTTTTAG
ACTAAGAACATCTAGCATGTAAAAGGACGCTTCATGGCGTTCATGATGATGATTGTTCGTCGAGGAAGGATTGTTATTCA
GAGTTCTAGCTGAAAATGATTGATTGCTCAATGTCAAGAAGAACAAGAACCAAGAAATGACTAGTTTGGAAGGAGACTTT
AGCATCTTGATTGTTTGTAGAAGATATTTCAATAGGTTCTTTGAGAACTAAGTGAAAAAAGGGGAAATCTCCAATAATAC
TTTAACTTTTGAAGTGGAGTAGTTAATGTATTAATGAAGTAGTTAACATTGTTATGTTAGTTGACTTCTAAGGTCCTAAG
GACCATTATTTCCTATCAAGAAAGTATAAAGGaAAAAAAAATACTTCTCGTTTTAATTTATTTGTTTGATTTTGACTGAT
TTTCAAATCTCGTGATTTTAAACTAAAAATATGTAGAATATACTAAAATGCCCTTTGATTTTGTGATCTTAATAGGTCTC
AGAGGTAGAAATTCCTTGTAGATAATGAAGAAAGTCCTAAATCCAACTAACAGTCATCTTGGCCCACAAAAAGCGATATT
TCAAGGCCGGACTCTTTATTTGCTCTAAGTCAATATTTTAACGAGCAATTTTACTTTCAACAATAACAACAACATACTAA
GTGAAATCCCACAAGTGGGGTATGAGGAGAGTAGAGTGTATTCAGACCTTATCACTACCTTGTGAAGATAGAAAGGTTGT
TTCCGAAAGATCCTCAGCTCAAGTGTATCAAACTTAGGTAAAAGAAGAAGAAAACGATGGAGAAAGCATAGTGATCAAAA
ATAATAGTGTAAAATGCCCCTAAATATGTTGGAGTCCATAGTCAAAGGACAACTTTTTTTCTTCAAAAAACATAAACGGC
ATATCTTTCtTTTTTTAAATCCAAAAGGGCCAAGTTGCTCCTGAGAAAGCGATATCCTTTGCACATAATTAACTCAGTTG
ACTCCGTTAAAAAAAATACAATTAAAATTGCTTCCCCAACTGCAATTTTATCAAAAAAATAAATGAAATTAAAAGGGCAG
CGATTTTTTCAATTTTTTAAAAATTATTTGTTGGTTCCCAATCAAAATACTAATAACTGTTTGTTGGTTCTTATATCCAT
AAAAAACTTTGTTACTCATCAAATAATTCTCAAAAATCCTCAAATATTCACATTCGACATCAAATTTTATGTGTTTTACC
ATCGACTAAAAATATTTACCATCGCTAGCTAATATAAATAACATTATACCTTAACTATACCCTTATTATAAATACGTCGA
ACGACTATTTAAGTTAATTTTTCAAATATATAAAAACACTCCCACACATGTGATCAGGAGAAAACAAATCCAAATTCTAA
TTAAAATAGGGAAGTGGTCGTTGGTTCTCATAATTATAAAAATAAAACCTTTGTTCCTCTCATCAAACAAAATTCTAAAA
ATCCAACATCAAATTCTAtTTTTTTTCCTTTTTCTATTCTTTGGTCTCTTGGGATAAATTGTCGAGAATCTATCAAAAAC
AACCTCTCTATTAAGGTTTATGTCCAAACTCCACTTGTGGTATTATACGAGGTATGTTGTTGTTGGTCTCTTGGTTTAAT
TGTTGAGAATATATCTATTAAAGTATGTGTACACATTATCGGTTCAGACTCTGCTTGTGGGATTAAAATGTAAATTTTGA
TAATTCATATTTTACAAGTTAATTATGGGTTTCTAATGGATTGAGATTGTGATTACATGGATGGAGCTCGAATCCTCTTC
GTTGAAAAATTACACCATACTTGCATAAACAAGGTTTAAATTATTTTATATGTATATATAGCAAATATTGAATCCTCCTA
GCCTCTTTTTATGTTTACTTGTTTATATTTCGAATCTCGTGGTTATAACTTGAGTCATAAATATGGAGTCGCCTTTGGCA
GGGAGCGGTTTTGCGTAGGACTTTTCGGCGCAAATCCAGATTAGTCGAGTCCCAAAGTAGATAGCGAACACTGGGTGGGA
AACTAATTTTTTAAAAATAAGAATGTGTGTAAGGCTGCTTTATATCTTGGTTATTAATGTATACCCCTTGATGTATGTGA
AAAAGGTGACTAATTTAACAAAAAAATTCAAAACAAACTGTTCTAGTCCAACCTAAGGTAAATTGAGGATAGGTGTAACA
GTTATTCCGAGGGTCTATCAGAAACAGTCTCTCTACCTCCGAATGTAGGGGTAAAGTCTGCGTACACTCTACCCTCCCCA
GACCCCATTTTTGCAAGACTACACTGAGTATGTTGTTGTTGGTCTAAGCTTTGCTTTGACAAACATTCAACATCTTAAAG
TATATTTTCAACTTGTGTTTAAGTTCCCTCTTTTCTTTTGCTTTTTGCAAATGATCAGAAGTCAGAATGGCGATGACAGA
TAACATACACAAGATTCAGAATCACATATCTATTGAGGATGCTGCAAGAATGAGTGTTTTGTCCCGAACGTGGAGATATA
TTTTGTATATGTTTAGATGATCATTTTGTAAGTTGGAGTGTTCAACTGACTCAGTAGAGACGAGTTGAGGTATCTAGATG
TGTGCATACTCAAAGCTGGAGTGTTTACTTGCCAGCTAGCTGAGACCAAGATTGAGATTACGTTTATGTATTATGCCTAT
TTGTAAATGTTTAACCTTATTATTTTGTTGTTGTTCAATGTCTAGTTTATTGCTTCTGGTTCCTCCAATGAGCCTCACCA
GATTGAGAGGTCTTTGTCTTAGTGAATATGTTTTTGGCAATGAAGATCAAAGATTTGCTCTTTTAATCATTCTTAGAAGT
TCTCCCAATTTAATGTTGCTTCAATTTCATGTAAGTACTACATAACTTCATGAGTTGTTTACTCAATTTTTCGAGTAAAG
AGTTGAAAACACCACTTAtTTTTTACTTTTAATCTATTTATATACGATGATGATCCAGAATAACAAAGATGAAATCGAAG
TGGGTGTAAATTATTGTCAAGTACTAGACTACAAGACACAACAACTCAACAACTTACGAACATTGAAACTAAACAGATTC
TGTGGTAAAAGACACGAATTGCTCTTTATAAAGTTAAATCCCATTGtTTTTTCTTCTTGTGTTTACCTTTTATGTGTTGA
CAATTGACACCTCTTAGTGAAAATTCTGGCTCTACTATTGATTGTTACCGCCATTGACTACAAAACTGTTTTGAACTATA
GTGGTGTTAGCTTGTTGCAGATAATCATTGAAGATAATACGTAGTCACATCAATGAAACCTTATAATATAGAACATGGAA
CTTTCTATATTCATATATAGAAGGACTCATTGATTTCAAGTAATGTAATTCAAATATAACTAACAATTGGTTAAAATAAA
CTCGATTCTTATTTGTTTTGTCACTCTCCTTGGTTGGCATCTGTTTATGTCCTCACACTCAGTATAATAGTAATATGATG
AAATTTTTTATCTCAATATGTTGAGGAAGTTCATATAATTTCATTCTCGAAAAATGCAATGTGACAAATAGAAATGAATG
GACGGAATATGCATGATTAAGTGAAAGATAAATAAAGCTAGCACATAAtTTAtTTTAATTAATACTCCTTGTAttTTAAT
TTACATGTCATAGTTTGAAATAAAAAATCAAACTTTTAAATTTTAACCTTAAAATTGGTACATGACATCTTTAGGTTCTT
aAAATTAAGTAACTGTTTGATCATAAAttTCAAAtAtTTTTTCACTTTaTATGAAAtTTATgAAGTTGAAGTTAAAGATG
TAAtTAttTTTGGTTAtAttTTTTACaAAAATAtTTATaAGTGaAACGTgGGTAAGTATCACTTAGAAAATACTTTATTT
GTTCATTTTTACTTGTCACATTTTATTTTATTACGAGCATCAATTTGACTAATTTTCGAAGCTAAACTGAACTAGATTGA
TTCAATATTTAAAATCTAATATTTAGATATTTAAAAAATATATGAAAAAACATCATAAGTGGCAATCCTTCTCATATTAA
TACGATGAAAAAATTCAAATTGAAGGTCCAAACAAAACTTCAAATTCATATCAATCTAATTTCAAATCATAATTTCATAT
CGCTATAGCATGTCAGAGGAATAAGTACATATCATTTTTTGCTAGAAAAAAATATCTAAAACTATATGCAGAACATTTCA
TGAAGAACTTCTACACAAACAGTTACTAGAAGACACAAGCTTTGACTCTCACCAAACTAGATGGTAGAATGCTCAAAGCC
AACAGACCTTGTAGGCATGTTAGTTACCTCTAATTAGGGGTCGCGGGATCCCAATCATCTCACCATACCCCTCGATGGTA
ACGTATAGATAATCTACTCACACCATAGTGCGTAAGACAAGAAATGAACAGCTCCATCGAGCAATTACTTCCGCGGAGAG
TAAATACATCATTGCATATCACTGTTTCCTAGCAAGTGAGTCTCATACTATATGCAGAACATTTCACTAACTTGTACACA
AATAGGCAAATAGCTACTACAAGATGCACTCACCAACCTAGATGGTAGAATGATCAAGCTAAACAGACATCATCGGCATG
CTAGTTACCTCCTGGATTCCGATTCCACGACCAATTAGTTGGATCTCCAAGTTGCCTTGGCTTAAACTAGATACACAATC
ATGAAAACCATAGCCAGAAAGAAACACAATCCACCAACAGTAAGATCAGCAATACCAAGAAAATCATTCTTTCCACCAAT
CCAACTACTAGTTGTAGAAAGCACAAGCTTCTTCTTGCCATCAAAACTATACCGTCACGTTTATAATCTACTTGCACCAC
AGTGCGTAAGACGAGAATGACCAGGACCTTTAAGCAATTACTTCAATTAAATATAAGTAAAATAGAATAAACACGTATCA
AATAAAAAATATTTCACAACATATCATTGTTTCCTAGCAAATGAGTCTAAAGCTATATGTAGAACATTTCATAAAGAACT
TGTACACAAAAACAGTTACTAGAAGACACAAGACTTGTATCTCACCAAACTAGATGGTAGAATGCTCAAGCAAACAGACT
TCATGGGCATGCTTGTTACCACCTGTTTCCGATTCCACGACAAATAAGTTGGCTTAACTAGATACACAATTATGAAAGCC
ATAGCAAGAAAGAAACACAATCTACCAACTGTTGGATAAACAATACCAAAGAAAATCGTTCTTTCCACCAATCCAGCTAG
TTGTAGAAAGCACAAGGTTCTTCTTTCCATTGAAACTATACATATCATAAATGTTTTGCAATATCACATTTATAATCTAC
TGGCATCATTCAAGTCTTTTAAGCAATTACTTCGATTGTACACACATATTTTGAATAAACACTTATCAAAGGGAAAATAC
TTCATTACATATCATCGTTTCCTAGCAAATGAGTTTAAAAGTATATGCAGAACATTTCaAAAAAAAGAACTTGTAGACAG
ATAGCTGCTACAAGACACAAGCTTTGTCAACATCAACCTTAGATGGTAAAACGCTCGAGCCAACAGACTTCATGTGCATG
CTAGTTACCTCCTGGGTTCCGGTTCCATGACAAATATGTTGGATCTCCAAGCTGCCTTGGCTTAACTAGATATACGACCG
TGAAAGCCATAGCCAAAAAGAAACACAATCCACCTACAGTAAGATAAGCAATACCAAGAAAATCATTCTTTCCACCAATC
CAGCTAGTTGTAGAAAGCACAAGCTTCTTCTTTCCATCGAAACTATAAGTATTGTAATTGTTCTGCAGCGTCACGTCTAT
GACATCACCCTGCTCCAGATCCACCTCTATCTTCCCATACAACTTCCTAAACGTCGGAAGTGCAGCAGTTCTCATCCAAA
CAATTAGATTTTCTTGCTGGTCCAACGGATCATTCGTAAGATTCCCACCCCCAATTAGCGGCCCAGTCTGAAAGTTTAAC
GGAAAAACATCTTTTCCAAACTTATGATCCCTATCACTCTTCCAAGCTATACCCTTGTGGTTCACATCCAACGACTTGTT
ATTAATACTTCTAGTAAAACTATAAGTATCATTAAACAAACTCCAAGCAATCAACCCACAAGGCACaATTGGTTGACCAT
TAACACGATCTTCCGGGTCACAAGAACCAGTATCATCCCTTTTACTAGCACTTTTCAACTGCTGATCGCTTCGACTTTTA
ACATACCTACGATGATTCTGATAATAATTCTCAAGCTGATAATAAACATAAATAGGCTGCTTCATTCTCTTAGGCACAGT
CAAAGTCCTAACACATGTTTTATCTATGCTAGAATTAGTTATAAACCCAATTTTATCATCTGTCGAATTCAGTGGCACAC
ATACAGAATCATAACGATCAACAATTTCAACAACATCTCTAGATGCTAAAAGTGAAACAACCCCAATTGGGATAAACACA
ATACCAACAAGTAAAAATACAGAAATCACCCATTTTGGAGTTAGAATCGGTTTGCAAGCTGGAAGTTCCTGTTGAGTGAA
TCTTGAATACTTGGGTCGGTTTGAATTTCTTCTAATTGAAGTGTTATCATCAGATCCAGCACCCCCAGTAGTTGAAGATG
AAGGGTTCATCCTTTTTTCAACTCAAAATCAACTGAAACACAAAATCAATTGAACCCAGATGATTTTTTGATGAATTTTT
GAGAAATTTTTGGAGAATCTGAAGAAAGTGATGAATTTGAGAAATGGGTTATCGCTGTAATTAAGGAATTTTGATCGGAA
ATCGGAATATATGGAGACGATTAGCTGTATGTTTACTCGTTTTTAGGGATTTAGTTTATTCAAGACTGCCTGCTTTTGAC
TTTGAAAAGTATTAAAACGACGACGACTTGATCCACGTTTCTGTTTCTTTGCTACTCTCTCCGTTTCAATTTTTTCGTCA
TACTTTCCTTTTTAGTCCGCTAAAATAATACTATTATACTCTCTTCGTTTCTATTTATCTTCATTCTTACCAAAAATAGA
TGTTCCTTAATACTATCTGTGATTTAACAAAATCTATACATAAATAGTTATTGATCTTGAATATGTTCCTTAATTTTTCG
TTCTTCTTCTTATTTACCCTTGAGAGTTATTAATCTTGAAAGTATAAATTTGACTGACATAGAAAAAACTAAATGGTAAT
TCATCTTTATTGGTCATTTAAATTAATCAAAATAAATTAATTTATGTTATTCAAGAGACCACTAACCATAAATAAAGGTA
TAATGGTAAACTTACCTAATTTCTTAAGATGCGTGAAATATAAAATAGTGACATATAAATAGGAACGAAAGAAGTATTAC
ACATGGTATGTTTGCATTTCGATATATTTGACAACAACAACAACAACAACAATAAACTCAATGTATTCCAATAACGTAGG
GTTTGAAGATGATAGAATGTAGACATACCTTATTATTACCTTAGAAGTAGAAAGATTGTTTCCGATAAACGCTACTCAAG
ACACTTTGACATATTTAACATATCTTTAGTTTATAACTATAAGATTCAAAATTTTTTGTATTAAATTAAAATCAGATAAA
TAAATTTAAACGGAGTGGATACATTCTAGAAAGAGAGGGTGAAGGTTACAAGGAAGATTCTTGTGATTGACGAGTAGGTA
GGGTGGCGTGGGTAGGATGCCATAAGAGTAAATTTTCCCAAAAAAATTCTCACATAGGGTGGACCATATTAGTATATACT
TTATTTGTATTTATACATTTAATTTTAAGATTAATGAATTGATAAATCAAAGTGAAAAATAATTAACCATGGTTAAGGTT
TAAGAAGTGTATAGTAAACAAGATATGTAGTGGTATAATAATTTTGGTTATCTACTTGTTTACTAGTTGAATATTGAGTT
ACAATTTTAGAAAACTAATACAACAAATTTCATTTATGAGCTTTTAAATTGGTACTATAATTAGAATTTGATAAAATCAC
CTTCAAACAATCACATTGAATATTTGTATGATTAAAATTCAGGCATTCAATATTTTTCTAGTTAATAATCCTATAAATTC
AAGTAAAAATATTAAAAAATTATTGCTAAAACTTTAAATCGAAAGTCTTACAACTTCAGTCTCAAACGTCAAAAGTTAAT
TTCCAAGTGGCTAAACATGCATAACTCTATATACTACAACTATTGCTTAAATGAAAATCTTTATACAAATAGCCAACTGA
TTTTATTATTTATTTTCTAACCGATACACATAAAAACAAATAGACATGTATTCTCATAAAGAGAGGGCCAGAAAAGATCA
ATGAAATATTAGAGCGCGAGCTAGCTAATCTACCAACAAGTCCTGAATTTCTCATCCACGAAGGTAAACTTGGGCTCATT
GAATAAAAACACTCAAGTTGAAGGCCAATGAGTGATTGCGACAACTATGGACCCCTTAACTAGGTTACACTAAAATTATA
TAATTATACACATATATTACATATACTTTATATAATTTTCATCTATTTTTTATTAAAACAAATTGTATGAACGACCATTT
AGGTTAATTCTTGGAAAAATTGTATATAGTAGCAAACTATTAATTCAAATTAAATGTTATACTATAATTTACTTTATTTC
CAATTCGCAACTACTGTTTCATATAATTTGCTATAGCAATTTCTCCGAGCGAAAGGACAAGAAAATGGTTGCTTCTTTGG
CCGTTGTTACAAAACTGGCGGGATTCAGAAATAGAGTATACAAGAAAATTTAtTTTTTTTCATGAATTTTCAAATACATA
TACAGATTCAACTAATACAAATTTTTATTTATATACATATACAACTGAAAAGCACAACAAAAAGAACATATATTTATACA
AATTGCAATGAGAGATTTGATATACAAACGTTTTATTTCGATTCAATTGTATACAAATTCAAATTTTATGCAGATATACA
AACACATAAAATTGAATTGAGAGACTGCTAGCGATTTATACAAACGAGAGGACAATGATTTATACAAACGGCTGCCAGCG
AAATTATACAAATCTGATGAGGAGCCAGCGAGTTATACAATCTGATGCTCCATATCAAACATAAAGTTTGCTATGGAGCG
CAATTATACAAACTATAACTATAACATACAATTTTTATTTTTATGTTTGTTATATGTGAAAGTTGCTCTTAATTCTTCTA
TCAGAACGATCGATCAATACGGGCTAACCCATAATTTAACTATATGGGCCAACTAATTACTAGGCAAGTCCAGCCCAAAA
GAGAACTTAAGACAAAGCCCAGTATATAACCCTATAATATACCCCTAATTCCGTCCATATTCCATTTAGGGTTTCAGAAT
CAACACTCACGAGCCGCCGCCGCCGCCTCTGTAGCTATCTCCACCAACATCAACAATGGGTACGTATACTCAAATCACTG
TAAAATCGCTAATTCTGAATCAATTTTATAGTTTTTCTTCAATATTTGTGATTTATACGGTTAAAAATAGTCTATCGTAG
TGATTTTCAGTTTAGGTATAGTTTGATTGATTGATTTGTTACAATTTTGTTATTTATGATGAATTTGAACGTAAACGGAG
GGGAGTTGATACAGAGGTTTCATGTAGTTGAAATTGTGATTAATTTGGAAGTGAGGAGGAGTTGATTGATTTTGCTTCGT
AAATCTGATGTAGTTTTAGTGGTTAATTTTGTGTTTTTGGTGAAAATGCAGCCAGAATCAAGGTTCATGAGCTGAGGAAC
AAGTCGAAGCCTGATCTACTGACTCAGTTGAAGGATTTGAAGGCAGAGCTTGCTCTTCTTCGTGTTGCCAAGGTCACTGG
TGGTGCTCCTAACAAGCTCTCCAAAATGTATGCATTCTGTCTTTGTTTGAGTTAATTTAATATTTGTTTGGATTTAGTAG
AATTTCGCTTGAGATTAGTATATTGCAAGTGATTAGTATGATTGCGAAAGCATACAGTTGAAATGAGCTACATGTACATT
ACTTATCTTATATTGCACCCCGAATGACACTCGGTATGATTAACATTATTGTTCTGTATAGTTCGATCCATTAATTGCGA
ATTACTTTTCAAGTGTTGTCTTTTTTTCCCACTTGACATATATAACCAGTCAAGCTCACTTCAAGTGAGTGATTGGGAGC
ATTGCTAGAAACCTTGTAATATGAGAGTGAAGCAATTTGTATGCTATTAATGGCTTGTTATTAGTGAAGCTTATTATTCT
AACATCGTACGGAGACTTAGTATTGGTGATCTTTTGAAATGGAGTATTGGTGTTTATACTCATAGCATGCAAGAAAAACT
TTGTTGGTGGTGTCTTTGCAATAAAAACGTAGTTGGTGGTGTCTTTTCTTAGTTTGGTGACTAAACGATAGAATGAATCA
ACTAATGCAAATGTTTTGGCTATTATCAATTTGAGTGTTGTATGGCTTTGTTTATACTTTTGATATCGACCCTGATTATC
TTAATGATTGTGTGGATGCAGCAAGGTGGTAAGGTTGTCTATTGCCCAGGTTCTGACTGTAATTTCACAGAAGCAAAAGG
CTGCTCTTAGGGAAGTTTACAAGAACAAGAAATACCTGCCTCTTGACCTGCGCCCAAAGAAAACTAGGGCCATCCGCAAA
CGTTTGACCAAGCACCAGGTAATCCTTGATTTTAGCCTTCAACTAGTGTTTATGCACTTAGAGCTATTGAGCTTCTGGGG
TCTTAATTTTGCAATGCATATGTTACTCTTTGTTCTATATATGGCTTCCTCTATCCCATTAAGAATGAAACTATTGCTAT
TTAGTGAGTATAGTATTTATTTATTTTTGGCTACTCCTTCCGTCCTAATTTTATGGGACACACTTGCCCTTTTAGACTGA
ATGTCGCCTTTCGATAATTAGACACAATTTATCTTTAGAATTCTCCTTAATAATATATAACCACACAAAATGCTAGGGTT
TGTTTTAAACCACAAATTTCAGAAGTCTTCCATTCTTTCTTTAACTTTATGCTAAGTCAAACAGTGCCACGTAAACTGAG
ACAGAGGAGAGCTATGTTTGCAACATTTTTTCAAATAGATATTGTATCCGGATCCTAACAACTTGTTACAACAGAGGGCT
TTCTCTTTTTAAACAATGAATGTGGATGTGGGGTGTTTGTCATGCTATTCTGCCACAGTTTTCTTCAATATCTCCTGCAT
CTTCTTTTTTCTCTTTCCTAGCAATGTCATTTATACCTAACTCCAAGTGTAAAACAACATAATTAATGACATTAACTTAA
ACTCTTTATATCCTCACAGGCGTCTTTGAAGACGGAGAGGGAGAAGAAGAAGGAGATGTACTTTCCTTTGAGAAAGTATG
CTATCAAAGTGTAGGCTAGGATCTAAGTTCGCAGAAATTTTGGTGTTTGAATCAGGATATATATTGGTTTAAACCATTTA
TCATGCAAATTTTGTTTAGTTTGCTTTCGTTTGGCGCTTATGACATTAGAAACATGACTGATATGGAGCTTTATTTGTTC
CTAGTATCAAGTGCTTGCCTATTTTATGTTATTAAAAGTACCTTTTTCATTAGGTATCTTATGCCATGTTGAGATTTTTA
TTTGATCCTAGTGGGTTTTAAAAGTCTATTTTGACTTGGTTAGACAAATTATTGCTTGATTAAGTAGGGCATGTTGCCGT
TAGCACCTTGAATGGAATTCAATTAATGTCATAGTAGCAACTTACACAAGTTGATATGTACATGTCTTGTGCTCACACTT
ATTTTTCTAGAATATCTCATGGACGAGCGCAAACAACACGTAATGTGTGGATTAAACGCATTATGATTTTACTATTTTAT
TGTACTATAGTTTAATATTGAAGTTTAGAAGAACAAAGGGATGAGTTTTGAATTTTGTGCCAACTAGTGGGATTGAGTTG
TTTCTCCCTTAGAGCATTGGGTATGGAAAAATCTTTGGCAGGAACGCTTCCTTGGAGGTCCTATGTGGTGTGAAATTGGC
TTAGTCGGACTTTAATGTGTGTACTAAAAACCATATGGAAAATCAAAAGAAGAAGAAAACAACTAGTTCTTGGAGTATCT
TAGGTACCGCGTGAAATTAGTCTTAAACTAAAGATCCTTTAATTTTGATTAGTACATTACAAAATCTTTAACAAATCAAA
TCTCTTTATCATTGCTTAGTCATAGATTTGGGTCGATTAGGTAGAGTAGTGAATAAATAAATAAAAACAACCATTTTAGT
GACCATCAACGTGCCTTTTTTTCAAAGGATTATAATAAAAGTTATGATCTGAGATTAATGACAGAAATGCAATGGACTAA
TCACTAATTCTACATTATACGTGCAACCCTCaAAATTTTCTTCTACCTTTTTTTTTTGGTCTCTTATGCCTAACATTATT
CAAGAATTATTGAATTGGTCCAAAACATTTTTTTGGTAACGGTCAAAAGAAATTATTCTAACATTTAGTATTATATTAGT
CATTAGAGCAATTATGAAGATAAGATATGAGTATAATTTAGTTGTCTACTAGAAAACTAACTCGTGCTATTTATTACTAA
TATTAAAAATAAATAGCAAGTTCGTTTAATCAACCAAAGTTATTGTAGACATGTTTACGCGTAGCCCATGTGATTGCCCA
TTAAAATAATGCAAACCAACATTTTTCATTAATAAGATATTTAGTGCGAGGATTTGTATTAAGGAGGTTCAATATATGGA
AAAGTAAACACACGAAGAAGTCGAAGGGTGTTTAACATCTAATATAGATATGTTTAATCCCTTTCGACTTCTTCGTGTGT
TTGCTTTTTCATATTTTGAACTTCCTTAATTCGTGCAAATTTTGGCTCCATACTTTACTTATGACATATATATAAAATAA
TTTTAATCGTGTATAAATAATGTAATCTTCCATTGAAAGAGATTCAAATGACCCCCTCAATCCTACTTTGTTTTGCCCCT
GTGGAGAGGGTGATATGTATAAATCTTATTGCTATCTTTGTGAGGTGCATAGATTGTTTCGTATAAAGATACCCAAGTAC
TCAAGAAAAATTGTTAACtTTTTTTTtTCTTTCAAAATCAATGGTATTTGGACTAGTTTACGTATAATTTCTGTTTATAG
TATAGGTGTCGGATAGTTCATCCTATCAATATATGTATCAGGTAACTTCAGTTGTGTTTGGGCCACGTATTGGGTAACAT
TAATGGTGCTCGAGCCATATATCAGATAACTCTGATGGTATTTGTCTAGTTTATGCACAACCCAATAAATAACGAAGATA
TATAACTCAACCCATCAGACTTGAGCAAATGAACCAAAAAACTCATAATTTTCTCTATTTTATTGATCACTAGGACACAC
CTTCGCTTAAAGGCGAAATAATTTTTTTCTTCAAATAATTTCAACATTAGAAATTATTAGCTAGAAAAATATAGCTTTCA
TGGAATAAGCAATTTGACTGTAATTTCCAATTGGAAGTCATTTTAATGAACTGAAAGTCGTTTTATTGTTAAAGGTGCAC
CCATGCTCCATATAAATTAGTTGGTCAATATAGTCTATTTATTCAAAATATAATTATTGCTATTAAGAAAAAAATATATA
ACAAAATGTACACTTAAATCATTTGGAAAAAACAAGCCCAATTTATCTAGGAAAGACAAATAtTTTCCAACTGaAAAAAA
AGAAGAATATATGGTTATTTACTTCtTTTTCTCTCAATCtTTAAtTTATGCCTCTCATAATAAATACTAAtTTTTTATTG
GATATAAtTTTTTTATTTTTGTATATAACATTTCACAAGTTATATAATGATTTCAGTTTTTAAAGAATTTATGTTCCACT
AGGCATAAGTTCGATTGTTAAATAATAAAAAtTaAAAATTAATTCATCTGAATAGAGAAAATGTGAGATCAATTTATTTA
AAGGAAAAAACGTGCAATTTTATGAAGAATATATATGTAATATGGACCATGATGAAATGGTCACAACTGAAAAAACCATA
ATACCAACCCCCATTCAACACCTTCCAGGTTGTTTCCTTAGTCAAACTAATTACATTATCTGTGAAAATAGGaAAAAAAT
ATATAATAATAATAATAATAATAAAGTAATGATATTTTTCATATTATCTATTTAATATGTTAATATAGAACTTATACCAA
AATTCCATGAAAAAATGTGGAAGCATCTAATGGAAAAGAGGTGGCTTGGCATGGAAGAAATGAGTGGTCAATGACTCATG
CAGAATTAGAATTTAAAGTTTATAGCTTTTATATCAATCTGTTTAGATAAATATATATTATAAATATGAGTTTATAGTTA
AATACATATAAATATTCAATGAATTTCTTAATATATACACATAGTTTGGATAAAAAATATTATGTCATGTGAATCGATAA
CTTAGAAGCTAGGTTTGTCCCCTAGTCTAAGATACAAATGTGAAAATCTTGAGCAAATTATAAATTGAAAAGCCATAAGG
TAGGAGTGATTAAATTATAGCTTCCATCGATTTTGGCTCATAAACATTTCGAATGTATACTAAATACGTAGATAAGTCAA
AAGATGTTTATATAAATCAGTTTGATCAATTTGTCGCTTACCCAAACACCCTCTAAATTTCTCTAGATCTAACATAACAA
CTTTAGGGCATTATAAAAATATACAATGGACAAGAGGATCCTTGATGCGATAGTAAGAGCTGCCGCCAGTGACCTGCTGG
TCATAAGTTCAAACTGTAGAAAAAATCTACTGTAGGAACACAAAATAAGACTACGAACAAATTATAATATACAATACGAT
TCGATCCTTCACCAAACTTGCACATACAGAAAGCTTTGTGCATTGATCTACTAGTTTCTTAAAAAATCTATTTTAATATG
AACCATAAAGATTATTTTTTTGGATTTGTAATCATAGATTGGGATGACCATAGACTTTAGAATTGATTTGTATCCATACA
TTGGGATGACCAGTCAAATTCAATGCCCAACTCAACCCTCATCTTAAGGATCTAAAAATTTATTTAATAATTTTGGTGGA
GTTTTGTCAAACAATATCTCAGTTCAAATCAAGGACTTAAAATAGCTCTTACAACCAATATTGGTTATAATGAAATGATT
GTGATTCCTCTATCCTTAATCAGATATTTCAGGTTCAGTCTCGAAAATGaAAAAAAAATCATGTTTGGAGCGCCACCTCC
AGAAATGAGCCCTCCAATTCACTAATTCAAACTAATCAGACTCTAACACAGATATCGAACACCAAGTGGGAAACCATAAA
AAGaAAAAATATGCTCTTAGAATATGCAATTGTCAACAAATCCAGCTGTATTGGCTCTTTCTTACCTCAAAGTTTCAAAA
AAATAATAAAAATCTAAAGTCTTTATCAAGTCCATTTAGTGTACCAAGTCAATTTTTCCCTCTTCTATTTAAACTCTCTT
ATCATAACTATTATTCTTACACCAAATATTCACAATAACTTTCTTTACTACAAGATCAAGAATCATTACTCTTTCGTTTC
GATATAAAAATAAATAAATATATTTTTTCACAAAATGGCGATTCTTGACATGTCTAAGAGAGAACCATCATCACCATCGA
CACCACAGAGAGCCAAGAAGAGCCTATTCTCTTTCGCGAAAACCACTTCATCCCTCTCTTCCTTTTCTAGTCATATACCT
CCTCAGAAACCTTCGTTGACATTCTCTCGATCTATCATGGAAGAGAATATTGATAACGCGGACACTATTATCAAAAAATG
GGATCATAAAGAATCGTCTAACGAAAAATTCACTTCACTCTTTCAAGAAGACAGAAAAGAAGCCAAAGAATACATTCAAT
GTGTCAAAGACTTGAAAAAAGCTATGCATTTTTTTGTTACACAACATTCAACTTGTAACAAACTTGTACTTGCACAAAAC
TTGATGCAAAAGGCTATGAAAAGACTAGAAAATGAATTTTACCAAATTTTGTCAACAAAAAAGGAGCATTTGGATCCTGA
ATCAGTATCCAAGTCTAGTCAATCCTCACACATATCAAGGTCGATTTCAGTTGATTCAGAAGAATCAACTGACCCCGGAA
ATGAGATTCAGCACACTACTGGTGCTGAATCCATTTCCGAGGCTGAACATCTTTCACTTCTAACAATGTCTGATCTCAAA
ATGATCGCGGATTGTATGATTGACTCTGGCTATGCAAAAGAGTGTTGGAAGATCTACAGGATCATCAGGAAATCCATTGT
AGACGAAGGACTCTATCGTCTTGGAATTGAATCGCGTAGCTCAGCTTATGTTAACGCGATGAAACCAAATGTTCTCGAAC
ATCAAGTCAAGCATTGGATTGATTCAACTAAAATCGCGGTGAAAACACTCTTCTATGGAGAGAGGTTTCTTTGTGATCAT
GTTTTTTCAACCTCGAAAACGATCAATGAAACATGTTTTAGTGATATAGCCAAAGAAGGAGGAATCGTTTTGCTTAAATT
TCCTGAGCTCGTTGCAAAGACGAAGAAATCACATGAAAAGATTTTTCTTTTAATGGATTTACACGAAACAATAGCTGAAC
TATTGCCAGAGATCGAATCAATCTTCTCGTTTGATTCGATCTCATCTGTCAAAGTTCAAGCTGTTTCGTCATTAAATAAA
CTTAAGATCTCTGTTCTTAATATCATCTCTGATTTCGAGCTGTCAATACAGAGGAATTCCTTGAAAACACCAGTTCCTGG
TGGGGGAATTCATCCGTTAACCAACTCTGTTTCGGATTACTTAGCTTCGTTAGCAAGCTACAATGGAGTCCTCTCATATA
TCATTTCTGACTCTACATCAACGGAATTTTCTGAAACTTATTTCGACAGTGCATTGATAAGTGAAACGCCCAAAAATTCA
TCAGTCTGTGCTAAATTGGCTTGGATTGTACTCGTCCTGCTTTGCAAACTCGATTGCAAAGCAGAGTTGTACAATGACAT
CGCGTTATCCTATCTCTTCTTAGCTAACAATATCCAATTCATTATCGAGAGGGTACGTGGAAGTACCCTCAGGATCATAT
TGGGAGACGAATGGATATTGAACTTGGAGAGAAAGGTAAAGTTGTATTCAACAAAATACGAAAATGTAGCTTGGAATAAG
GTGTTTATGTGTTTGCCTCAGAGTTTAGATCCCTCGATTTCCTCTGATACGATTAAGGAACACTTCAAACGATTCAATGA
ATCGTTTGAAGCAACGTATCAGAGACAGAAATCGTGGGTTGTACCTGATGGGACTCTACGAGACGAGATCAAAGTATCGA
TTGCAAGAAAATTGGTGCCTTTTTATAGGGATTTTTATGAGTACTATATGGTAGTATTGAGTGGGGAAAAAGATTTGGAG
GTGTTGGTAAGATTTTCACCTGATAATATTGGGAATTGTTTGTCTGATTTATTTCATGAAAATGTTAGGTCAAGGAGTTT
AATATTGTCATCATCAACATCATTGCCAAATTCATGTGTTTGGCAATGTATTTCTTAAATAATGTGTACTAAGTACTGTA
TGTTGCTCGAACTCTTTAAAAATGTTACTGGATTCTCAAAAAGTAATGTGTTCTTGGGGGATACCATACATGTGGGACAA
CGTTTTTGAAGAGGTCCGAGCAACATAGATTACAAGTTGTTGATTTTAATACTCGAAGTTCTCTCAAGTCTTGAAGAATT
CTAAGTAAATTGTGTGCTTGATTGCCCATGAGTTCTATTTTGAATAGAGAAGTATTAAATTAATAAATGTTGTGGGATTC
TCAAAAAATAATTTATTTTTGAAGGATTTGATACTGATGTGACAATATTTTTGAAAAGGTCAGAGCAACATAGATTACAA
GTTGTTGGTTTCAATACTAAAAAGTTCCCTCCCTaAAAAATAAGTAAATTGTGTGCCTGATTGTCCATGAGTTCTATCTT
GAATCGAGCAGTATTAAATTTTATTGCCAAAGAGATATATTTACTAAAACATTATGAATGAATATGTTACTTTTTTTCTA
GCATTACAGAATATATTTTTACTTTTTTTTCTTTGTTGCACATTTTTAAAACTAAAGCCCACCTTTTAAGTTCGATTAGC
GCTTAATGCCCAATTAGGTTTGGAGTGTTATTGAAAGATTTTCGCCTTTGATAACACTTCTAGTTGCTGCCTATAAGGAT
TTTACAATATTAATCAGAATGCTAGATAATGAAAATAAAATGGAATAATGTTGAATGCATAACAAAAGTATTTTTGGCTA
TGTTTGCTCAAACTTTTTAAAAATATTAACGAATGTTTCTCAAATTATTAAAAAATAAATCAAGAAAAATATATTTATCA
TAGGTTGTTTTCTTTTTGTTTTATTTGGGCCAGTCACTATTGGGTCGGCTAAATTTTTGTTGGGCCTCTTTTTTCATTAT
AAAATCGGCCCAATGGACATATTAACTTCtTTTTTTAAAAAGAAAAGGAAAGAAAGTAGGGGAAACTACATAAATTGGCC
ATAAAATCCAAAATAATTACAAGTTCATACTCAAATCCAAAGTAATTCTTGAAATATTCATTCTCTCATAAATAATTACA
GTCCATACGCTCCACTCGTTAAGAGTGATAATTTTTGCTTAACTGATACTAAATCAATATATATATATATATTGTATTGT
ATTGGTATCATTAAGGTTTCTTGTTAAAAAATTACTCATTAGTCAATAATACTATAAGAGTATGTATGTATATATCTAGT
ATTTATACCTCTCTTCTTATAATTCCATAAGTAGTCTTAAAGTGAAGGTTGCGATCTTCAGCCTTAGGGAGGAACAGTGA
GGAAGTAGCCGTAAAACTGAGGTTGTTAGGCGAAAAACTGTTCATGGCCTGAAGGGAGAACTTCTGCGGAAGTGATAAGG
ACTATTCATCGAAGAAAGAGGAGGAAGGTATACATGCAAACTTTTGTTTCATATTATTAATTCTACAATACATTATATTG
CATACATTACTTAGACATAGGAAAAAATACTTAGTACCTATAGGGAATTAAAAATATATGAACAATCATGCTATTTGCAT
CATGCTGTTGCATATATACTTGCTTATATTAGCATAAAATGAAATTTTTGCAAAGATCGTTGCATAATATAAGAAAAAGA
GCTTGGGAGCATAAAAAAGCATATACTGATTTAGTATCAATTCAGTGAAATTATCAGCCTTAATGATACCAATCAAGTGT
ATGATACTGATTTAGTATCAATTAAGCGAAATTATCAGCCTTAATGACACCAATATAGTATATGATACTTATTTAGTTTT
AGTTAAGTGGAATTGGTAAGGGGGTATATACTGTAATTATTTAGTGAAGTATGAATGTAAAGGGGTATATGTTTGTAATT
ATTTTGCTTTTATGGGGTATTTACTTATTTTTCCCAATAAAGTATGATAAATTGATAATGGAGATATTCAAGAAACTAAA
CACTTCAATTTTGAGAGTGCATGTCTGGACACTTCAATTGATAACTAAATAGTCTAACTCGTTTCCACAATGTCTCGTGG
ATAACCAATATGTTGATGTGACACATAAATTTTGAAGGTGTCTATATGATCATTTTGTAATAAGTTGGAGGCGTTTAACA
TTCTTCTAATATAGTGAAGACAAATTAAAATGTCTAGATGTGCACACTCAAAATTAAAATGTTTATTTGTCGGTCGAGGC
CAAACTTGAGTATATATTTATGTATTATGTCTATGAATAATACTTCATTATTTGTCTCAATTTATATGATGCATTTTGGT
TCACCATGAAGTTCAAGAAATTTTTTTTTGAAACTTATGATTTATATTAAATAATAAATATTTATATAATTATAAATCAT
CTCATTGAGATAAAATTAAAAATTGGACATTAAATTAATTTTATAAATAGTATATATATAGAtTTTTTTTTTTAAGATAA
ACTaAAACGAAAGATGaAtTAGTGGtTGCTgGCCGTCTAtTTTGACCAATAGaACCAGCTTTATTATTGTACTCTCTCTA
GtTGCTCtaAtTTTTTTTATTTTTTTTAAAAAGctTTaATTTCTGTCCATATAAAAAAGGAAGATTTAGtTGTAGAAtTT
CACATATTAAtTAAGGAAGATTAAAGTTAACAAATTGTTTATATAATAATTGATAAAGAAAAGATAATTATATATAAATT
ATTTATTTTACATATGAAGGAAGTAGTTTAATTAATGTAAAGTAAACGGCGAGATaAGTTTATTCCAtTGAAAATAAAAA
ATTATCCAAATTTATTATTTTAAGTGAAAATATGTGGTTCATAGTACATATATCTCTATATTTCAtTTTTTTGTCCAATC
AACTAAACCTTTATAAATAAAAGTATATCTATTaAAAAATCTTATCATTGTTTAATTCTTGTATTATAATTTTGGTTAAT
AGTTTCGAAATAGCTTGTTCACAAGCTAAACGCTATTTTCATTTATGTGTTCTTATTTTAGAGATATTATTTTTCTAATA
CAATCAATTAAATATTTATGAAAATTTTATGATGAAATTATTTTTGTAATGCCTTCAAATGACATGTGCTTCATCACCTT
CAATCTATCGAGTGAAGTGTTTGTATGAAGTAAAATTCAGACTTAAAGATTCGGACAAATTAAAAAAGTGATACATGATA
AGAAGAATATGTCAAATGTGATTTAGCATGAATAATAATCAAATGTTATCCTCAGTGTCTGGTGATGATAATTCTATTGA
TGAAAGATATGAAGTTAAGACAATCATAATCAGATCGATGTCATATTTATAAAGTTCGCTTAACTCTGAAAGTATGGAAT
CAAACACTAAGTTGTGACCCTAATAAGCTCAGGGGATAGTCATTGCAAAAGAATCCGAGATCTCCATCATCCGTTATGAG
AGAACTTGAGATCTTCACCAACTACATAACTAAAGTAGATACTAGACTTAATAGGGATAAGATTATTGAATGATGCTCCT
TAGGATTTAACTATGAAAAATCTTTTATCTACTCTTTTCAAATCATCTAAGTTTATTCATTCACATTTTTTAGATAAATA
AAGAATAATTATTGATTCTTTTGCATAAAGtTTTTTTAAATAATTAGAAATAAAATAAATAAAATAAATCATTTTCAACT
TGTTATTTCTCATCACTTTCCTAAATTCTGTCTTCTAGTTCCTTTTTaAAAAAAAATATGTTTTATGCTTTTTCATCCTC
CACTTTCCTTTACACTTTCCCTTTTCTCATTTCTCAAATCTGATAAAACTCTCATTTTTCTTGACTCTCCGTTTACTTCA
ATTCCTCTCTGAAATTAATTTTTTTCTTCTTCTATGGCTTCTCCTGTGGAAGAAGGTAACTCTAGCCCATATTTATATTT
TGCATAAAAATTGAAAAAAATATATTCATAATTGTATTGATCATCAAATTATCAGTAGCTAATTTTTCGAtTTTTTTTTT
TGCTTTATTAGCTCAAGATTTAGTTATAAATATATGGGTATTTCGTAGTTCTTTTTATTAGCTAGTTTCGAAATTTTCAG
TTGTTTTCTGCTATATTAGCTGGAAATATAGTTTTAATCATCTGGGTATTGAACAATGGAGATTAATATGGAGAAAAAAT
GGTTCTTTTTAAATAAATAAGaAAAAATTATCCATGGATTTATCAGTATATACTTTGGTGAtTTTTAGttTTTTTTTTTT
TTTTTTTGCTTTATTAGCTGGAGATATAGTTTTAAGCATATGGGTATTTCTTAGTAGAGATTTATATTCATTGAGTAGTA
CCTTGCAAACAACAACAACATACTCAGTGTAATCACACAAGCGTAGTCTGGGGGAAGGTAGGATGTACACAAACCTTACA
TCTACCTGTGGGGTAGAGACGTTGTTTCTGATAGACACTCAACTGAGTTGTACCTTGCATAAGTaAAAAATCCTTAACTT
GAGCGATTTACTATGGTGTGATTTTTCATATTATTTAGATGGCAATATGCATTACTGTACCTCGATCTGAAACTAGTTGA
GGAAATCTATATCAATCCTTCAAATTGGGCCAAAGTTATCTGGTACATGTTGGTGGTGGGAGGTGTCTCGTGGAATTAGT
GGTGGTGTGCGAAAGTTGTCCTGGACACCACGGTTATCAAAAGATTCTAAGAACAGCCACTTAGATGGCAATCTGAATTT
TTTtTAAGGAAAATTTAAGTTTGTTCAACGGATGAGAATAAACTTTACAAGTTCTTTTTATGCTTCAATAGTGTTCAGTT
CTGAAGACTTTATGATGGAGTTGtTTTTTTATAAGTGGTATTACAACCTGATTCTTGATTATCTAATACTGAGTAGCTAC
TCtTTTTTGCTGACTAGTTCTGTTTGTGCTTGTACTAGGTGAGAGAGATGTCGAGAAAGGACTGATTACTCCAACCCCAA
GCCATAACCCTCTAGCTGAGCCATCACCAACCCCATCTCCATCTTCCGCAACAGCACCAGCTCTGGTGCTTTCCAATTCT
GGCAAGAGAATGGACCAAGCAGGGaAAAAGaAATATGTAAAACAGGTTACGGGAAGGCACAATGACACCGAGCTTCATTT
AGCAGCTCAGAAAGGTGATTTAGCAGCAGTGAAGCAGATACTTAATGACATTGATACTCAAATGGTCGGGACGCTGAGTG
GCGATGACTTTAATCAAGAGGTCGCAGAGATCAGAGCATCTGTAGTGAATGAAGTGAATGAATTAGGAGAGACAGCACTC
TTTACAGCAGCAGCGAAGGGATATCTTGAGGTGTTGAAAGAATTATTAAAGTACTGCAACAAGGATACTCTTACTAAGAA
GAATCGGTCAGGATTTGATCCTTTGCATATAGCTGCAAGTCAAGGACACCATGGTGAGGATCTTAGATTTCTTGATCATT
CAACTTATTTATCCCTTTACAGTTCAGCTTAAACTCAGCTTGTTAACTTTTCTGATATGGAAAGATGAAGGATCGAGTTT
AACAAGATGCTGGAAGATTGAAAAAATTGCTAACCAAGTTTTATGTCTCCCCCATAATCTTATTAAGATTTGACAATGTA
CTTGCTTTACTTTACATTGAAAAGGGAAAGTATGCCTTGAAGTTGCAATGTTAAAAACCGGTCGTAGCTTTCGTAATACA
TAAATAAACACTCAAACTTGGCTTTGACTGGAAAGTAAGCGCTCCAACTTTGAGAGTGCACATCTAGACACCTCAACTTG
GTGTTACTTTACATTGAAGGTGTCTAAATGATCATTTGGTAAGTTGGAGTGTACTACTGACACATTGGAGACGAGTTGAG
GTATCTAGGTGTGCATACTCAAAGTTAGAGTGCTAAGTGCTTAGTTGTCGGTTGAGACCAACTTTAAGTGTCTGTTTATG
TATTATGTCTAAACTAAATTCTGATTTGAACCCGAACAcCCCCCTACCCAATCCCTTACTTGTCAAAAGAGGGTATTATC
CTTGAAGAGATCTTGTTTTAGAATGTCATGCCTTCAGTCTGAGCAGGCTGATGCTGGTTGGTATTGAAGGTTCAAACTTT
TTGAATTGACCTACTGCAACCTTGAAATTGCCAAAAATGCGTGTGGAGAATTATGCAGTAAACATTCAGGAAAAAACTCT
ACAGTTCAGTAAAATATTGAAGATGGATAAGTTTCATGGTGCCAGAAGATACTAATTATTGGACAAAGACTTATTTTTGC
GTTCTTATGACAGGAATCGTCCAATTGCTTTTAGAGCATGATACCGGACTAAGTAAAACATTTGGCCCTTCAAATGCAAC
CCCTCTTATAACTGCTGCCTCAAGAGGACATATTGCAGTGGTCAATGAACTGCTGTCAAAGGATTGCACCTTACTGGAAA
TTTCTAGGTCCAATGGTAAAAATGCATTACATTTAGCTGCCAGACAAGGGCACGTGGAAATTGTAAAGGCTTTGCTTGAC
AGAGATCCACAATTGGCCAGGAGGACGGATAAGAAAGGACAAACTGCATTGCATATGGCTGTAAAGGGAATCAGTTGTGA
CGTGGTGATATTGCTTCTCGAGGCTGATGCTGCTATAGTTATGCTTCCAGACAAGTTTGGCAACACAGCATTACACATAG
CTACCCGGAAAAAACGCGCTGAGGTATATAATCTGTTACTCAAACATGAAACTTTTGTGTAATACTTCTTCGCCCCATCC
TTCACACCAAATACGACATCACTATTCCTCTACTGTTCTCTGTTTGTAATGCATGGTGTGCTTCAAAGCATGACACAAAC
TTACTATTCCGTGTGATCGATGAGAAGAAAATTGTTCTTAAATCTGATGTTTCTCTTTCCTAATAAAAAATGTTAATTGT
GAAATTTGGTTTATTGAATGGATTATGGTCAAGTTTGTTGGTGCATGTCTCTAAGATTATACAAAATTTGGATCACCATG
TGTTCAATTGTTACAATAATCATGGTCCTTGGCCACATCGTTTCATCTTGATAATGAAATACTGCATGGTATCCATTCTT
TTGTGCTACCTGAACCACTCCCCTTCTTGCTTTTAAGATCTGACTGTTGGAACTTACTTGGCCTTCATCTCCTCTTATGT
ATAATGATATTGTGATTGATAATCAATTTAAAACTTTTGCCGTGCAGATAGTAAGAGAGTTGCTACGCCTGCCTGATAGT
AATGTTAATGCACTGAACAGAGATCACAAAACAGCTCTTGACATAGCTGAAGATCTTCCACTCTCTGAAGAATCCTCAGA
TATAAAGGAGTGTTTATACAAATATGGAGCTGTTAGAGCTAATGAATTGAACCAACCAAGGGATGAGTTGAGGAAAACTG
TCAGTCAGATCAAGAAAGATATTCACACACAGCTTGAACAAACTAAGAGGACAAATAAAAATGTCCACGGAATTGCTAAA
GAGCTTAGAAAGCTCCATCGAGAAGGGATTAATAATGCAACGAATTCTGTGACTGTTGTTGCTGTTCTCTTTGCCACAGT
TGCCTTTGCTGCTATTTTTACTGTGCCTGGAGGTGATGATAATCATGGAGTGGCTGTGGTTGTGAGCACTGCTTCTTTTA
AGATCTTCTTCATCTTCAACGCCCTTGCTCTTTTTACATCTCTTGCTGTTGTCGTAGTTCAGATTACATTGGTTAGAGGA
GAAACTAAGGCAGAAAGAAGAGTTGTCGAGGTGATTAACAAATTGATGTGGTTGGCTTCTGTCTGCACTTCAGTGGCATT
TATGGCATCCTCTTATATAGTAGTCGGTCGCAAGTATGAATGGGCTGCAATATTGGTAACTGCAGTAGGGGGAATAATAA
TGGCCGGGGTTCTTGGAACCATGACTTACTATGTGGTAAGATCAAGGAAGAAAAGATCGATAAGGAAGAAGGAAAAACAT
GCTAGAAGTGGTTCCAACTCATGGTACCACTCTGAGTTCTCTAATTCTGACATCGACAGGATTTACGCCCTTTGATGAGG
AAATGGAGTTGTTCCAGTGTTATATGTAGTGAAACACGAATTCTGGAGAGACCGATGAACACCAACTCATATCCTTCCAT
CCTATCCCTGCATCTGGAGGAACTGCAAGTTTCAAATGAAGATGTTTGATCTGTTCATATTTGGAAGGGAGGTTCCATTT
TACGTGTATCATCGTGTCAACCAATAAGGCTTCTGTCCCAAGCCAGAACAATGGCGATCATGTATAATTCTAAGCTAAAC
TCATGGAACTGTAGATTGTAATTTTTGGCATTGGGATCTATATATTCCCATTGATCTAGAATGGGAAAAGATTATGTATC
ATCATATCATATTCATATGGGAAAAAGGACAAATATACCCTCGAACTATCGTAAATGGTATGCAGATATCCTCCGTCATA
CTTTTGGGACATTGGTGCCCCTGCCGTTCAAAAACTAGAGCATATATACCCTTTATACTAACAGATATACACGTGTCATA
ATCTTATTCACTGATTTGATATTTATTAAATATCGAATCGACGGATAAGATTGTGCCATGTGTCCCTATTTAGTCTTTTG
TTAGAGTGAAGGGCATATATGCTTTAGTTTTTGGACGGCAGGGATACGAATGTCCCAAAAGTATGACAGAGGATATCTGC
ATGCCATTTACGATAGTTCGGGGGTATATTTGTCTTTTTTCCCTATTCGTATTCATTCATTCATATTCATATATTATTAA
AGGTGGGAAGCTCCAACCTTCAAAGTTGGATTATCATTTTGCCTCTCCACTCAATAAAAAATTATAGAACATCTAATTAA
TTTGAATATTAAATAAAAAGCATATCATATAGTAAATGTTCAAAGTGGGAAAGTATAAAATCAAAAAATGAAAGATGAAA
ATGTCCATATAAAGTTGCTAGACATTTTTACCCTTTTTAAAGACTTAATTAGTTATTTTATATTTAATCATATCATATTG
TATTAACtTTTATCATCAACGTCGAATTACAAGTTCACCAtTTTaAAAAATCaAAATATCATAAACCATTTAATTAAATA
TTATaCAATCATATTTTAATTACTTGaAGGTTGaAATACaAGTTCAACACACTATAAAATTTACAGCCCTTTATTGAATT
AAAATCAAATTTAATAAGAGTAATGTTTAAATAACATAAATAGTGAGTAAACaAAAAACTCAACAATCAtATTTTAATCC
TCCACATTCAATTCTCCCTAAATGTGTGAAACTAATTTATTCGCCTGTGCTTTTAAGTACTCCCTCTGTCCTTAATTACT
TGTCCATTTTTCTTTTTTTAATTGTCTCTAATTACTTGTCCATTTTGACAAATCAAGAAAAGATAAAtTTTTTTTGCCTA
TTATACCCTCAATTAATTGTATTGAAAAATATAGAACTTTTTGAAAATTCTAAGTTTTTAATTCATCCCTCATAATTAAT
AGGGATAAAATAGTAAACTTACTATGTCAAATATTATCATAGGTGTCAATTCAAAAGTGAACAAGTAATTAAGGACATAT
AGAGTTAAGTTGAACAATTTCTTCTTTAATGGGTCAATTTTAtTTTTTCACCTCTTATGAGCATATGTAATGTAACTTAC
ACATATTTTTTGCCTCTAAACACCTTCATTTATAACAATATGAATTACCTCAATTATTACTGCTAATTATTTTAATTTTT
CTTCTTCTCACCTATTAATTGtTTTTTCACAACCTTCCACATTCCTTGTTATTTTCAAAATATTTGATTTATTTTCATTA
AATGATTTATCGTAAATACTTCTGCACATGCACATTTTTTGAAAGTGTAACAATTTTTTGGGAAACTAAAAAGTTAGTCC
AACTAAACTGACTTGATATATTTATTATTTACTATTAATATAAACTCATGAAAAAAAACTCACATATATGGATTTGTGAA
GGGTTTTTAATCCAAAACTCAACGGTGGAGTGATTTGGATGGCAGAACAAGAAATTGTTGTACCAGTAAGAATTTTGACC
AACTCAATTATTTCTAATTTTTTAtTTTTATCTTTTTTTTTGTGAAGAACATATGAATTGTTACCAAGTATGTAGGTCAC
TGTTTTTATCTTCATATTTTCATTGCAAGGATACTTTCATATGTCAAAATGAAATTTCTATCAATTATAAAACTTTGTTC
TATCAGAAAGTATATTTATCATTATTTCTAATGATTTTATATAAATTAGTATAATTAGTATGAAATACACGTGTCCAGAA
CTAGAATTATAAAAAGTAGGAAGCTTTAAAACGCAAAATTGAATTACCAtTTTTTCCTACACTAAATTATAATATTATAA
TCATTTAATTAATCATTaAATAATaAATCATGTATCATATTACaAGTgGaAAGACCCTAAAtgaaacgttacattacaat
taatcataatatcaAATTATTATAGGTAGACAAATGTATCTCAAATCTTATATAAAaaaaCACATTTTAAAGAAATATTG
TATTCTTTTACATCATAGAGTAACATGTATGCATGTTTAATATAAAGTAACTATTATAAATAGTATCAAAACTAACTTAA
TCTATATTTCAACTTTGCAAATATTAAATCCATTTTGGATGCAAGTGTAAGGAGATTAAAATATAAGATTCATTATCTTT
AGAAATTTGTATTTTTTTATATACTTTAATATCTATTTTTATTATCTAACATATCAATTGAAATTGTATAGAAGATTTTG
ATATCAACTAATAGGAATATACGTGCAACGCACGTAATCAAAACTAGTATGTAAAAAAGACTCAGAAAGTTATCAGTTTC
TATGGTATCTACCACTTTGTGTAGTGAAGTGACAACCTTAATGGATAAATCCTATGTAAACTACATGTATGCTAAACACA
TCCGAAATTTTGAGCCGAAAGTTCATTAGAAACAACTCCCTATCTCATAAAGGTGGGATAAAGCCTGCCTACATTCTATC
ATTTACAAGATGCTATTTATGGGATTACATCGAATTTAACGGAGAGTTTTTTTTCATGAGAACTGAAAGTGGTAAAAACT
TCTCTTATTTGGTCACTAACATCAAATATGCTATACACAAGAATATTTTGAAATAAATGATTATAAACTTGTTGATGAAA
GGGTTCAACACATGATTCATTAACCTTATGAAAGTGCTAGGGGCATTGGTTAGGCCAAAAGGCATAACAAGCCACTCATA
TAGACCAAAATTTGGTCCAAGGAGTCACACAAGTAAAAATTGACAAAGCAAGTATATCCGAATGCAAAGTCAAATTAAAG
AAATTTAATGCTCTAAATTCAAATTTGTCATATAAATTGAGATAAAGGAATTAATACTTATCAAAGTTTCAGTAACTATG
TCTCGGTCCCAAATAAGTTGGTGTTTGGTTATATTTAGGGGTGTTCATGGTTTGATTTGGATCAATTATTAGTTAAAATC
AAAACCAAACCAATTTAAATTGGTTTTTAAATATCTAAAACCAAACTAAATCAAAAAAATAACCGTCGGTTTGGTTACCG
TCAGTTTGACTAGATTTTTCGGTTCGAAAGTAATAAGTTTGTTGAGGACATATGCATCTTGATAGACACAAACACTTGGT
ACATGAATAATTCACAAATAAGCTATTACACGAACAAAGTGATTCATCCAATGTACCAAATTTCAGAAACTAAAAAAATT
CATTGTCAATAGCATAAAGTTGGTTCAATATTCTGGAGATCTCAACATCTCATCAATAAGACTTTTCAATAAAATTACAC
CTTAACATATTGACAAATTACTTTAAAAAAAAACCCATATTTCATAGTCAAAACTAATCAATTACCATCTTCTTTAGCTT
GAGCTTTAAATTATTCAATGTTGTGTTAAAATTTTTTtATAAAGAAAAGAGAAAATGTGATCTTTAAAGTAATGAATATT
GAGAGATTTAGACTTAAGGTTTTAATAGTTGGGCTAAAATTTAAATGTTGGGCTTCAGAAAATAGTAAAATTAAAGACTT
AAGTTAATTAAAATTTATCAAAAATACTTATATTTTATTTGTAAATAATTATAAAATTTATATATATAACTTCTCAGTTC
GATTTGGTTATTTTTGTGGTTAATTTTTAGGCAAACCAAACCAAATAATATTGAATTTTCGAAATTTAAAATCAAACCTA
ACCAAATCAAACCAAATATCAATTTTTTAATCGATTTGATTTAAATAGCGATTTGGTTTGATTTTATAACCATAACCATG
AACATCATCCCTAGTTATGTTGTTATCAATTAAAATTATTGAAAATTTTGATACAAAAAGAAATGTCAATCATTTTGAAT
TTTGAAAAAGTTGGGTAGTATAAATACAGAAATAGATGAAGTTCCCAAATTTTTTCCAAATGTAAAGCAAGTTCAAAAGG
AAAAATTGAGCATAAGAGTTCACTTGCTAAGGCTTCGAGGATGGTACGCGTACACGTGAAGCACGGCGACGGCGGTAGCG
ACGGCGCCGGAGAGTTTCTCTACGACACTGAAACGACTTCAAAAATTGATGAAATCGCCAAAGACATTATCGAAATTGCG
AATTTTCAATCGAAGATTCAATGCTTCGCCGTCGAATTGGAGTCTCATCTCTCTAAGCTTCAAGGCGATCCTAAAGGTAT
TTACAATCAAAATTTCTAGTAATGTCGAAATAATGATTTATTAGTCGAAGTTGTTTATTGCTTTTGCTTCGGAAAATTAA
CTGTTGAAATTCGAGGTTTATCTCTTAGCTTCGAGGCAATCCTAGAGGTTTTTACAATCAAAATGCTTGTGATGTCGAAA
TAATCATTGATTAGTTGGAGTAGTTATAGCTTTCGATTGGGAATTTGAGGGTTGAAATTTGAGCTCTACCTCTCTAAGCT
TCAAGGCGATCCTAAAGGTACAATCAAAATTTCTAGTGATGTCGAAACAATGATTTATTAGTTGAAGTTATTTATAACTT
TTGCTTCGGAAAATTAATAGTTGAAATTCGAGCTTTATCTCTAAGCTTCGAGGCAATCTTAGAGGTTTTTACAATCAAAA
TGCTAGCAATGTCGAAATAACCATTGATTTGTTGGAGTAGTTATAGCTTTCGATTGGGAAATCAATGGTTGAAATTTGAG
GTTTATCTCTATAAGCTTCAAGGCGATCCTAAAGGTATTTACAATCATAATGCTTGTAGTTTTGAAATAATCATTGATTA
GTTGAGGTAGTTATAGCTTGCAATCGAAAAACTAAAGGTTGAAATTCGAGCTTTATCTCTCTAAGTTTCAAGGCTATCCT
AGAGGTTTTTACAATCAAAATGCTAGTAATGTCAAAATAATCATTGATTAGTTGAAGTTGTGTATAGCTTTTGATCGGGA
AATTAACAGCTGAAATTTGAGTCTTCTCTCTAAGCTTCAAGTCAATCCTAAAAGTATTTACAATCAAAATGCTAGTGTTG
TCGAAATAATCATTGATTAGTTGAAGTATTTATAGCTTTCGATCAGGAAATTGAAGGTCGAAATTCGAGCCTTATCTCTC
TAAGCTTCAAGTCTGTCCCAAAGGTTTTTACAATCAAAGATGCTAATAATGTCATATATAATCATGATTATCAGTTGAAA
TTGTTAGTATTAGTTTCACTTGACTGTTAAATTGTCAATGCAGTTATGCCTCTGGTTAGAGCTCTCTCTGAAGCTACGTC
ATACGCTTCAAAGGTCTGTTCCTGTATTGCTTTATCATTTTCTCTGAAATGATATTTATGTAATTAAGATAGTAATATCA
TGATGTTTTTTCAGTTTGAGCAACTTATAGATTTATTATCCCTCTGCACTATTCATATGTATGTTCAAAAATGTATGACA
CCACATAAATGTTGTTATAATGTGCTGGTGTTCAGTCAGCTTACACTCAGATAATCCACTGAGTACCAGTCAGCATGCAT
ATGCAGGGGTGATTCTATTTGCCAAGGCTTCGATTAGTTATATTTTCATAAAGCGTGCACCATTTTTGAAACTTCAAAGT
CATTGAACTATTCATTACAATTAGATGTGGTGTTTTCTCAAACGCTGTTTTCGTCCATTATTTTTATATCTTTTCTGTGA
CCACTAATGTAATAGACAGGTCAAAGTAACATCATTGACTATGTATCTAGTCACACACTATCATATTATGGAACAAAGGG
AGTTTTTGCAGTGAGATGTGTTTATTCCTCCTCACATCAAATCTGTCATTTATTTCTTTACATACAAAGCAGAGATTGAA
GGATTAAGGAAACGACTAAGACATGAAGCAGAATGTCTAGATGACTGATCATCTTTAACAATGCCACATATATTAAACTA
TTTTTATGTTTGACACTGTCTAAATGATAGGAAGCATGTAAAAGGTTTTGAAGATTTTAATTGAGTCAAAAGATGTTTTT
GCATCCTTGCATTTGGTGGTTCAAATGATGTATGATATGCTCCTTTTATTTCTGTCCGTTGAAATGGATTACAGGATCAG
GTTATACATAACAAACCTCTATCACTTTATGTGCTAAGAGATCACACAAAAAGCATTGAGAAGGAATTTTTGGTAACGTA
TTCAGTAATGGGATTATCAAGTTCCGATTTACAGCAGTTCTTGTCAGGTATGTTCACAATCATATATTTCAGCCTCCTGT
GTCTTGCATGTTTTCGTTCAATATATAAAAGTTCAGGACAAGCAGTCATGTTTGAGACTTTATGAGTTTATAGTCACCGT
GACTTTATTTCAAGTTCCATGATTACATGTTATTGTTGGCAAGTAAGTCCATTGTTCTTCTTACCTCTGGATAGAGACAT
AATCATTTGAGGCTGCAAATATGCTTTTAACTACATGTTCAGAAAGAGATGCAGTTGCTTGTTTATTTTCCTATGAAAAA
ATCAGTTTGATGACAAGCTTCTAGATACTTACCCTTTTTCTCCAAAAAGAAAAAaTCATTAAAGCTTCTGAACCATTTGA
TTATTTGATCTCTGGGCAAATGAAAGTGAAGCCATTTAAACATCTCAAGTGAACAAGTGAATATTGCAATTCTTTATTAT
GGTTTCCACTTGATATTTGTCCTGCAAGCCTTTTTAAGTGAAACTCAAAACAGTCAGCAATCATGGATGAATATATGATT
CTTCAGACTTGCAAATCCTTGAAGAAAACACAGTGCAACTTTTATGGGCAGGAAAAGAGCTCACCAGAGGGAAAAAATTG
TGTGACTTTATAGGAAGAAATGAGAAGACAAAGGTACAGTTTTCTTTTTCTCCACTTCACAAGAATATATCAGTACACTT
AACACTCTACCGGCTGGTGGCAGATCGTAATCAGGCTGCAGTCACCTATTCCACCTCCTGCTTCACTTTCTGGTACTTTC
TTTTCCTTATTAGAATGATTTTTTtATTTTTTtGGGCATAATACATAAACAGACACTCAAACTTGACATCAACTGGAAAG
TAAGTATGCCAACTTTGAGCATGCACATCTAGATACGTCAACTCGTCTTCACCAATTGAACATTTAATGATCATCTAGAC
ACCTCCAAAACATGTCAGCGTCGGGTCTCCATGAGACACGGTGGGGACGAGTTGGATTGTTTAGTTGTCAGTTGAGACCA
AGTTGAAGTGTCTAGATGTGCATTAAGTGCTTACTTGCCCGTTGAGGCCAAGTTTGAGTGTCTATTTATGTATTATGCCT
TTTTTTTGACGTTTTGTTTTCTGCACCTTTTTTTGCCAAACATAAAAAGAAAACTTCATAGTTATTCTTTTATTTTGAAG
GTGGAGAAAAATCTTGAAATAAAATGATGTCGTCTGGTCTTTGAATGACTTTTAAATCGGGAAACACACTCCTCTTGAAT
GACCTTTGCATTCTTTCCTGTCTGAGCTGCAAAGGTTTGTGACTTATCAGGATTCAACTGCCTGCTAGTTGACTGCATAT
TACTGCACAACAACAACATACCTAGTATAATCCCATAAAGTAGGGTTTGGAGAGGATAGAATGTACGCAGATCTTACCGT
ACTGCATATTACTGTTGAACGAAAACTATTTATGTACCCCTTGCATCTCAACTACAACCAGTATCCCGAGGATTCTAAAG
CTTAATACACTACAAGTCAAACTCGGTGAATCCACTCACTAAATCATCTATGTAAATTTGTACCTGAATGCATATTGCTT
TTGGAGTTTCTTCTTCCAAAAGGTGTTTTATTTCGACTAGTCATGTGTGATTCCTTATCTTTATACTGTTGTAGTTTATG
CTCATCATCTTGCCTAGTTTGATGTACATATTATGGAAAGTGCAATGCACATGATTTGAGCTTGTACTTCTTCTTTCAAT
TGTTTTGGACTGAGTCGTAGTAGTTGTAGTTGTTCTTTTGATTCATCTAATGGTCCTACTTCTGGGACAAACAAGGAAAT
AATATAAATGTGTAGACCAATAAATTGTACTAATGCTTGATGAACTAGAGAGGACCGACATGAGTGAAATAATATCATAG
CAATGCTTTGATATTCCCTGGAGACATGAACCAAAAATAATGTTTTGATTTTTCACTAAAATACCTTAACGAGCACCTAA
AGATGTGGCCTAGTAGTCAATGAAGTGGGTTGAGAACCATGAAGGCTCAGGTTCAAATCTCAGCAGAGATAAAAAATACT
AGGTGATTTCTCCCCATTTGCTTTGGTGGACTAAGTTACTTGGTACCTGGTGTTGCTGGGAGGTGACAGGGTATCCTGAG
GAATTAGTCAAGTGGGAGAGTTGGCCGGACATTACAATTTATTTTTTTtAAAAAAACCTTAATGGCCGGAAGAGGTGGTT
GTATCCATATTGAATATTGAGTTCAATTATATAACAAACCAATCCCATTTTTTTAGTTCACAATTAAGAAAATAGATTTT
TGCTTCAATCTCAAACTAGTGGAGGCCAGCTATATAATAATCCTATATATTCGTTGTCTGATTTAGGTTCATTCCAACAT
TATTCAGAGAACTCCTCATAAAAAGGCAGCTCGGTGCACTAAACTCCTGCTATACGTGGGGTTTGGGGAAAGGCCAACCC
ATAAGGGTCTATTGTACGCAGCCTTGCCCTGGATTTCTGTCAGAAACTGTTTTCACAGCTTGAACCCATGACCTCCTGAT
CATATGACAACAATTTTATCTGTTACAGTTACGACAACCTACCGTCGTCCTCTTTAATTTGTGGTCGGAGTTAGTTGAAA
AAACACTCACACACATGAGGTGTATACACTAGCTGATGCTGTCCCCTAAATGCACCTTTATGACTAGCAATAGTCAATTA
AAATAGTCTCACTTCAACTTATTGCTTAATTCTGGTAAATTAATGTAGTTTAGTATTATTATTTTTATGTAGTTTAGTAT
AAGTATTCGGTGTGGGTGATTTTTTCCAGAATTAGTTATGCTTTATAAGTTCTTACTTAGGTGAAAACTCTTTACTCCCG
CTATTTCTTTTTTCAACCTGCTTTGAAATGTTTTTTCTGAGCCGAGGTTCTATCTTTCAAGGTAGGGGTAAGGTTCGCCT
AATCCTCCCCAAACCCCACTTGTGGAAATTCACTAGGTATGTCATTGTTGTTGTTGTACTTGGGGTGAAAGCTTTAATAC
TTAAATACTCCAAAAATGTTGCCTCACTCGTGTCTCCATAAATGCACCAATTTTAGAGAATTTGACACCCTTGACCTTTT
TGAAGAGTCTGAGCAACATGGCGGGCCGGGAAGTTCCATATGTCATCCTCTGGTAAATGAAAGGGTGATATAAAAAATAT
CTTTAAATCTTACTTTGCTTTTACAAGTGTCTTGAAAACTAGAAATTAGTGGTGATGCTAAATCTAATAACTTTGACTGT
ACAAAACATACAGAAAAAAaGGAGAAAAAGGAGCTTAGTAGACAACTTTTAGTTAACTTTTTTGGTATTTGATTCTCTAA
ACACTGAGAGAAATTGGTGGGGAGAAAGTGTTTGTTGTAATATGCTTATCAGTGTATTCCTAAGTGCTCAACATAATCAA
TGAATCTTTACAACAATGTTTATTTTGAATCTAATTTTTGTCAAAAATGTGGCTAACATCTTCACTTGGTTTAAGGGCTC
TTATACCCATTTGAAATTCAAAAGATGATTTTCTTTTCCTCTAAAAGGAACATTAAAGTATGTATTTTTTCCCCCTAATA
TTGTTAGAAAAGTTGTTTATAAAAATCTGGCCTTCCTTGTTCTCACAAAAGCCTGATGTGTGTATGTGAATTAGGTGCAT
GTCACGGATTCGAATCTTCGATGCAGGCAAAAGCTTGATATTGAGCGGAGAAGGGTAAAGAGGTAGATTCATTATCCACC
TAGTTTCCACCCATACATAGTACCAAGTTGTTCCGGGATTTGGGTTTTCCTCACTATAAATAAATATGGCGGGGAAAACC
CAAATTGATATGAATGGGAGATGCTGCTAAAACTAGTTTTTCTCGGTAAGGATAGATACAAAGTCACTCGACTAAAATGA
GAGTGAACAACCACAATCTTACACCATAAAATTATACGGAGGAATGACTTGAAAGAGACAATAACCAAATTACAACCACA
AATCACAATAAAAACAAAGTAATTCCACAAGTGGATTCGGAAAGAGTAGAATGTATGAAAAACAAAAAAAAaTATTGAAT
CCAAATATTTAAAAATCGTACCAAACTGACCAATAAACAATTCTATAAGTCTCCTCCTAAGTATAAATAAAAGAAGTGCT
CCTTAAACTTATTGCTATTGGAACCATTTATTTATTTAGCCTTAAAGTGAGTTAATATAATAACATAATCTAATGCATCA
GCTATTCTTGAGTGCCACACAAGTGGGGGTTTTGCAATCAAAATTAATGATTATTTTTGGTATTTTCTTTTATTAGAGTG
ACCTCACTATAATATTTTATTTTATGATGAATCAGAATTTTCCCTCAATAAATAAAAaGATTTGCTATCATTAGTCTGTG
ATGATAAGAGATAGTAATATGTATTAAaCAAAAAGTTATTATACACGaGAAATAAAGAGCATAAGTATTCAAtATTAATA
GAAAaGAAAATTCAATAGTAAtACTTTTGaTTTGTtaCCAAAAaTTATTTAGTGACGTAAGGCAaTAAtGTAAAAaTTta
GtGAGCATAtATGAAATTAACCTCCTTAAaaTATAAAGTTAGAAAATACTTAACTCAAATTAAGCAAAGTGACCCAGTAT
AAAAGGAATCATGTATGATAAAATAAATAATTATTGATGTACTTTAAGGACCATTAAACCACTATCTTTTTTCTGCCTTC
ATTGATTCTTATTCTAAaTAAAATCATCATTAGCTTCATTAATTTACACATTAAACTAATAGCACTAGCAAATTTATTAC
TTCAACTTAGGCTTGAAGCTTTGTAATAATTTTAATATGTAGCAGTCAAAAGACAAATTCATTTTTTGCATTATGCTCAA
AATAGCTCTTTATTAGTTCATCATGAAGAGTATTATTTTTGTTTAATCATTTGGTATTCAAACTTTACTTGACCGACTAA
TTCGAATTAGCGCCATGTAGGGCTAGTCTAAAGGGGAAGCCTTTTTTACCTGAGTTCCTCCATTCCTCGGGCTCGAACCA
AGGACTTTGGTTAAATTTGGAGGAATTTCAAAATCCCATCCATCTCCCCGAAGTTCTTGTCTATGTTGCTCGGTTTCTAA
AAATATTATCATACTCGTGTCAGATCCTCCAAAATGGATAGCTTTTGGATGATCTGACGCACATCCAACGACATTTTTGA
AGAGTTCGAGCAACATAGGTTTTTGATGGTAGAATAATTCCTTATTAATGATAAGCAACTCTCTATTTGTCATTTGTAAA
TGATCACCAAGGGATAATGACTCTTTGCATGAAGTAGTTCATTCAAGGTTTAAATTTCAGTAAAGACAAACAAGACTAGG
TGATTTCTTTTGATTGTCTAAGGTTTGATACATAGAGTTATTCGATACGTGTACTAGTAGCAAGTAACGCGTACTCGGTG
GAATAATGTACTAGAAAAACCTTCATTTGGCATTTATCACAAATTTTCTAACAAGAGTTATGCTCTGGAAAGCCAAGTTT
TGCTAATCTACATAGAGGCTTATTACACAAAATTGTGAAAGAAAGAAGCAATCATATATAATAAGATAACTTAAAAGTTA
TTTTCATTTCAATTCCTCCAGTAAATGAAGAAACCATTACAAGAAAAAACCCTAGGTGGTTTCTTCCCGTCTGTCCTAGC
CTTGGTAGACAGAGTTGCCTGATACCTGTTGCTGGTGGAAGGTGACAGGTATCTCGTGCAATTAGTTGAGGTGCATGTAA
GCCACGGTTATGATTGAAAAAaGGAAAAATTTATCCCCTGCAGAGTCCAGGTCTTTCTTGTTCTTCAGTGATCACTTTAG
AAGCTGACAATGAACAAACTCCAACGTCTGTTATTGTCTTTCTTGCATGCTGAGAGTTTTTGCAATGAGCAATTGCTGCT
TGAATTGAGTTCTCTATATCTGAATATGAATTGTTGTTTCTCTTGAAGAAGTGCATTTCTTGAAATTCATTCGAATTATT
TGAGCTTGAAGCTGACAAGGAGCCAGAAGTAGACGATGAAAATGAAGACGAAGATGATTTAGTTGTCGAAAATCTTTTAA
TAGCTCCTGAGAATGACCTTCTATGTCGACCTCTAATATCTTGATCGCGATCATTTTCTTTTTTGACCCCTTTTGAATTC
GCACCACCTGTATGAATTTGCCCAAATGGTTCCTTCTTACCTTCTTTAGCTATTGGAAAAGGCCCTTTTTCGATGTTTCT
TGAAGCAGCTGCAGAGTACTCGTTCGAGCAACCAGATTTGGAAAAGAAAGACTTGAGATAAGAGCGCGAAGACTTAAGTT
TAGAACCAAACGTGGAATTCTTTATTTGCTTGAGTTTCTTAGCCCATGACCTTTTTGTATTCTCATCGTCTGCTGGAAAT
ACGTTGTTTGCATCAGCTGAATACTCGAACATGTATTCTTCTGGATTGAGTTCCCTGCTAACTTGACAAGACTCAGCGGG
AGAGATATTACATGATTCAAACGGAGTGTTATTACTCATAGGAGTATTAGTAGTGGTTGTGAACAAAGGAGTACTAAAAG
ACTCATCAAAAACATCGTTTTTTCGAGTTCCATGAGCATGTTTAATAGGATTTTGAAGTAATTTCTCTACCATTTGTGTT
GTACCAAAAGGGAGGTGAAGTGGGAGAAGTTTTCCATTATGGAATAATTCATCAGCTGGTGAAGTTGTTGTGTCTTTATC
AATAGAATTTGGAAACATTTGGAATTCAAATTCTCTAGCTTGAGAAGGGGAATTTGTGAATTGTGAAAATATGTTTGAAT
TTGAACTTACTTCCATGTCTATATAATCTTCTTCTTCAACTACATTGTCACATGAACGACGAATTTCTGCATATTCCATG
GTGTTTTTCACTCTGTGTTTGTGAGTTTTTGGAAGTTTTGGAAGTTTTGGAAGTGTAAGTTTGAGTTTTTAAGAGCAAAT
GCAGGGGAAGAGGACCATTTTATAAAGAGGATGGTTGTGTAGCTTTTTATTTTTAAAAAAATGGCTTGTAAATAAAGTGA
TATTAAGCATATTTTAAATGATCCCAAATATGAAATTTAGTACATAAAGGGGAAAATTGTGTATATTGTTATACATTTCT
TAATTCGTATAATACTTCTTTTAGTCTCATTTTCCACTTGCCCTTTTATTTTTGGGGCTAGTGTCCAGGTCAGCTTGAGA
ATACCTCGACTACTCCATCTGTTATTTTCCTCCTTTTATTTACCCTATTGGACTTATACTTTTTCGTAGTTGATAGTGAT
TTATGTGCGTAGAAATAATGTCTACTGGTCACTTTTTGGCTTTGTCTTTCAAAATAAACATTGTCATAAAATTTCAAATT
CCATAGATGAAGTTCTGTGACGATATCCCGGAGTTTCACTTGTGAATTTTGAAACTCTATAACAACGACTATTTTTTTAT
TACATGTAAATTTTGAAACTCTATGGCAGCGACTATTTTTCTATTACAAGGGTTGAAAAGTGGGTATTTGTGAATTTTAC
CCCCTAGGTGCAAGCACATAGCTTGAGCTAGATATATAGTTTGAATAATTTTAAAGAATATATACTTATAGTAAGTTCAC
ACTCATTGTCTTAAAAGAGTAGTTAGGTAGTGATAGTACTCAAGATCTATTGATTTAAAGTTCTAAATTCAATGAATGTC
TTTCTATTTCTCTAATTGTTAAGAAAAAAAATCTCAATGAATCATTTGATAGTTATGGAGATTTATTATCAAATTACTAC
CCAATAATGATTTCTCATTTTTGTGTTATGTCTCCCCCACCAAACTCATTGCTTATATCATTTTGGACATTAATTCATGT
ACTTCATGAACATGTCTTCAAATTTGATAATTTTCCTAATAAAACAAAGGTAGGTAAGTCAAATTAGAGATATATTTTTC
TTACTTTTCTCTAATGTCTAGTTGTCAAATTAACTTAGATCATATTAGTCCATCATTAAATCATTAACACCACCAACTTC
TTATAATCGAGAAATCCATCTGGAGTCAATCCTAAATTTTTCGCTGCTCTTGTTGTTATTGCTCTCACCTGTCACGATGC
CACCTCAACAGCTGAATCTCTCTGACCTTTTCTATCTATCTTTAACCAACTACAACTCTACTACCCTTCTCTACTTAAAT
ACCACGTTTAACTCACATGGCGTAAGTACGTCACAAGTTCCTCAACTTTTGTAACTTGAACTAAGCCACAATGCACTTAA
TCAATTATAAGAGTTGTCGTCGTATAACTAAGAGATCACTCAGGCCGTGAAAATAAAGTAGAATTGTTTCACATATAGCG
GAAACTTTGTGCATCAAGCTATATACAAACTTAATGAACTTTGACATTTAATCCATTTCATTTCTAAAAATAAGAATAAA
AAAATCATCACAATTTTCATCATTTTTCCCCCCTATAAACGAGAATGTGGGATTTTGTGTGCATGTCACTTTAGCTAAAA
CAGTTATTTACTTTAGAGAAAGCTTAATAAAAATAGATATAATAATACTTGGAGCTCACGAACCACTTTGCTTTGCCTAG
TTTCCTGCTTTTTTTTACTGGATTCCAGGAGCTTTATTTTTAACTTTATCTTACTGTCTTTATCAAGAAAATTTTAAAAA
ATGTCACTTCACCATAGTATATTTATATGTTCTTTCACCTAAATTTGTTCACTTGTCTGTGTCTTTTTCAATATAGATAA
TAATTAATGCACAAAATCAAGAAAGAACATTATAAAAAACGAGAGATAATGAACAAAAAACACATATGAACTCGTCTTTT
TCAATATCAGTTGTTCTCTTTTCTTATCAAGACTATCACCGATTGTTCTATTTTCTACTTGAACTGTCATCATTTATGTA
TTAAAATACACTTAGTTGCGTAGATGATGATCGTTCAAAAAGAAAAGAAGATTGAAATGATAGTTGGATTAATCAGCTTC
TCGAGATGTGTTTTCATCTTTAATTATCAGTTGTTTCCTTTTCCTACTTAAACTATCACCATTGATCTATGTGCTAAAAC
ACACCTAGTTGCGTAGATGATGATAGTTTATCTAGAAAAAGAAAAAaTTGATAGTTGACCTAATCAAATCCAAGATGTGT
TTTAATACATAAATGGTATTCCCCCCATCTCATTTTGTCATGTGACACTTTTCGAATTTCAAAATTCAAACAAGTTTATC
TTTGACCGTAAGTTTTTCATAGATGTTTTAAACATTTTGAATTATCAATTATTGTTACTTATATCACTTTTTACGTAGTT
TACAAATATGTAAATTTCATTTCAAAAAAATTGAAAATTCCATACGTAAACTCCCGATCAAACTAAACTGTTCGACTCTC
GAAAAATGAAAAGTGTCACATATATTGGGAGTTGGGACAGAGGGAGTAATATAGTAATTATCTGCGTCTTTTTTTCAATA
TAGATATTAATTTACGTACAAAATCGTGAAAATAATATTAAAAAAGAATTAAACAATGAATAATTAGATTGTTGACATTG
AACTACTAATAAACAAAACAAAGAAACAAGAAAACACACGATCCGACAGTTTATGGTGGAGGAAAGAAAGGTTGGAACTC
GAGAGACTCTTTCTTTAGTTCTTTTCAAGTTGAAACTTCCCCACTCTCATTATAAAATTTTGTATATTAATATACTTGTA
CAATGTTTGGTATATGATATCTATGTAATTAATAAAATAATATGTTGAGTTATGCCGATTATATTACTCTAGTAGTTTCT
TGCCCTTTGATTCTTATTATAATTTATTATTTCTTATATTTTGATTACTGTATTATTTTTTTtAGTTACGTTACTACTCC
TTCTTTCATACTGCTTTATCATATTTTCTATAGTATTTTGTCATGACTTCTTTTCACTTTCGTCATTTTTTTCTGAACAA
CTTTGTATTGTTTTTCCTTGAAACGGGGGCTATCAGAAATAGCATCTCTGCTTTTCAAGGTAGGGTAAGGTCTGCGTACA
CTTTACCCTCTTCAGACACATTTCTTTCATAAGGCCTCATAATTAAGAGTATCGATACAACGTATATGATACTTTACAAT
CTTCTTAGCTATCAATGTGAGACTTTATTCATACACCAAATTATAACAATCTTCCATCAAACCTAGTTTCATGTGACATA
CATTACCATATTCCATGGGTTAATTTTCGAGATTCATTGTATACCATCGATGTCACCAAACATTTATAACCATTAGAGCT
CAAAGCTAGCTTATTCTCATACGTGTGTGTCTTCAAACTACCTTCAACACGGTAAACGTCGTAAATAAAGCTCCACACCA
TCTCTCTGTCATCTACATATTCATTTAGTCAAATTATTGGCTCTAACATCAGTTGTTGGGCTACGTCAGTAAAAAAGAAC
TCTTATAACATAATGTAATATTGTCCGCTTTAGGTCAAATTGCAGGGTTTTTTTTTCTTCAGAAAGTATCACACCATTAA
GAATATATCCACACATCGCATGCATGTTTTCAATTTTTCCACTAGTAATATGAGACTTTTTTTGTACATACGTCCAAATA
GAATGCCATATTTTGATCTAACTTAACTTATACATAAAACTATATATTATTTTTATGGGATAGAATGTGAGATAAGAATT
TATATTTTAATGATATCATAAATAGTATCTATACATAGAATCATTGCTCTCAAATTGCACATAAGTTGCCTCTGAGAACA
CCAAGGGGCACAACTTTTTTTTTtCTCCATTCCAAGATAGACAGAAAAGGAAGTGAAAGAGCAATTACAGGCACAATTTG
GATAAATATATGACCGACCAATAACAGAAATTCTGGATGTTGTTGTTCTAAATTTTCATGTCAAAAATAACAAAAAAaTA
ATATTTAGACACTTTTTTCATAGTTGAAACAGTGAGGGCCTTCATTGTTGGATATCTTTTCTTCACTAGGAGCAAAGTTG
ATAGACATCTTCTTAGGCTTAACAACCTCAAAATATGCACATTTAGCTAGTCATTTTCACCAAAAAAAaGTTGCACTGTA
TATAAAGACGGGTTCAGAATTTGAAATTTATGGGTTCTTAAAACGATCTGGAGTTAATATTATACAATAATAATTGAGTT
TATAGTTGAATACTTATAGATATTTAGTGAATTTGTTATTGTATATATGTATACAGAGTATATATGAGCAAACGCTAATG
AGTTCTCGTAAAGTTTATGCATTCTTGCAACGATCTCAAGTTAATATACTAATAATAATTGAATTTAAAGTTAAATATTA
AAAAAAaTTCTTATTATACACTAAGTTAATAGATGTGTTTGTATATtGCCcTTTATCACTTAACTAAGGTTTATTAACGT
GCCTTCCCACCTTATTAAATCACTTAACGATAATAATTTAATTTATTCGATTTCGATTTGACGTAAATACCTGTTATATA
TATGACCCACCAATAGCATAAATTCTGGATAATGGTTTCAATTTTTGATGTAAAAAATATTTAGAGACATTTCATAGTTG
AAAACAGTGAGGGCCTTCACTGTTGGATATCTTCCTTCACCAATAGCAGAATTTAATGTTTTTTATGAATTTTTAAAGGC
GATCTCAAGATGATATACAATAATAATTGAGCTTATAAATCACATATTTATAGATATTTAGTAAATATTCTATTTTGTAA
ATTACTATGACGAAAAGTTATTGAGTTCTCGTGAACATGTAGGTTGTACTCTAGATTTGTCACTGCAAGATGCTAAGGGA
GGATCTAAATCATATATTGTATGTGTCCATGGGAATTCAGTAGCTTTTTCGTAAAGACTCTATAATTAATTTTTTtATTA
AATATTTAAATATGAACTCAATCATTATTATATATTAACCTGAAATCGTTGCACCAGGTATCAATCAAACTTCGCTTAAT
TATATCAAATATATACCTCTTGACTTTGATCATTTAAAAACTCAGATTCTTGAAAAATATCATGGTAACATTTATCAACT
ACTCCACTTATGATATTTAAAAAAAaTAAAATTAAGATCCTCTGTTCTAAACAAGTTGGGATTAGCTATATAATCGGTGT
TCGTCATATCTCTACAGTGTAGATGATATATGACCCACCAATAGCAGAAATTCTGGATAATATTGTTCCAATTTTTCTTG
TTAAAAAaCAACAAAAATATTTAGTGACTTTAATAATTGAAACAGTGAGGGCCTTCATTGTTGGATATCCCCCATGCAAT
AAGAGCAAAGTTGATAGACACCTTCTTAATCTTAACAACCTCAAAATATGCACGTTTGGCTAGTCATTTTCACCAAAAAA
AGTTACATTTTATACGAAGACAGGTTTAAAATTTAAAGTTTATGTGCTTTTACGATGTTTTCAAGTTAATATCCAATAAT
AATCGAACTTATATAGTTGAATATGTATAGATATTTAGCGAATTTCTTAGTATATATATGTAAGATATGAGAGAAAGCTA
TTGAGTTCTCATGAACCTGTTGGTCACTTGGTTGTACTCTAGATCAGCCATTGTTAGAGGCTAGGAGCGGATCTAGAGCA
TAATGTATATACGAGTTCACGGGAATCTAATAGTTTTTTTCTTCATATATACTATGTATTTCTCTTTAAAAATTCATAAT
ATTTATAAATATATGACTGTGAAATTCAATTATTATTGTATATTAACCTGAAGTTGGTGTAGGAGAGCCTATAAACTTAA
TTCAAATTCTAAATCTACTCTGACAGAGACAGATTTCAAGATTTGAAGTTTATGTGTTCCTCCGATAACCTCAAGTTAAC
TATCAATGAATCATTTGATAGTTAGAGACATTCCCTAGGATATCTTCCTTCATCACTAGGAGAAACGTTGAAAAACAATT
ACACTGTATTTATATAAGTCGATTCAGAATTTGAAATTTATGAATTCTTATAACGATATCATGTACTCTAGATTTTTCAT
TGCAAGTGGTTAGGGGCCGATCTAGATCGTATATGTGTCTATGGGAATTCCGTAGTTTTTtCGTAAATACCCTATATATA
TAATCAAAAAATTTACAAAATATTTAAATGTGAATTCAATTATTATTGTATATTAACCTGAAGTCGTGGTAGGTATTGAT
CAAATTACTTTGCTTAATTGTATCAGATTAATACTTCATGACTTTGATCATTTAGAAACTCAAATTCTTGAAAAATAACA
TTTATCAACTAATACTCCACTTATGAAaTTAAAAAAAaTCAAGTTAGATGAAAATATAATCTATTTATGCATATGGTATT
GATTTGAAATGAAAGTTTCATACATTGCACCCGGCTTTATCAAACCTTCATAAAACGCATTCGGCTAATGCGATTTATGA
AGATTTGATAAATCGGCTATATCGAGTAAAAAAaTAATTTTGTGATGCATAAACTTTGTTACATATTTTATCGTATTATG
ATGTGTTGTATTGAATCTTCTATAATAATATTTTACTATAACAACAATATTTTTATAAAATCGATCTATATCATGTTATC
TGATATTATATGTTCTCCATATATAATAACATTTTGCCACAACAACCAAAAAATATCGAGAAAATCAATATAACAGAAAT
TTAACTATACACTAAAATATCAATTTCCCAAAAAATACTACTCAACCACTAACTTAAAATCTTGGATTTGGATCTTATTA
TTTTAAGTCCATCCAATTCTTGTACACTTTATTTATCCAGAAGCATAAGAGGCCATGGACAATGATTTAGCCATCCAAAA
GACAAGACAACTTTCCAAATTATAAAATTTTGGACCATATATTAATTCTGTTTAATTCATTAGAAAAAAaTAATAATTAA
ATTGATCCACATATATCCTTGTCTTGTTCACACCATAACCTTTAATTTAATTTAAAGCAAGCACTAAAAAGTCCCTTTTC
TTCTATGGACCTTTCATCCCACATTAGAGCAACGACATAAGTCCAACAATAAGGCTAGTTAAAGGGAAAACACTTTTTAT
CAAGGATTTTTTTTAATTCTTAAAGCTCGAACTTTCAAATTTTGTATTTGGAAGGGTTTCTTTTTCAACGCAATATTCCG
TATTCCTTCACTTACTTAGTTGAAGAAAATTAGAATCAAGAAAAAATAATGACTTTTTAAAGTAATAAATTAAGTGATAC
ATTTGAAAAACCAGCCATTTAATCTGGTTAAGGATGAAGGGATCAATATATCTAGCCAACCATTGGTGAAGCTAGAGGAC
GGAGGATTAGGGGGATGATCAATAATTTTGATTTTTGAGAAGTATCATGATCGTCCAATAAGAATCGGGGATCTACAAGC
ATGAGTGCTCACGCGCACATTATACCCTATCTATAAGATTGATTTTTATTCATGTATACTCGATGTTAAATGTCCTTGAT
CTTTTTGTGTATTTACTATTTTATATTTTGAATTTTCTTAGTGAAATTTCAACAGGGGCGGCTCAACGTAATCGGAGGCC
TAAAGCGAAATCTTAATTAGAGGCCTAAAATCTAAATAAACTTCACATGCATTTATTTAAAATTTATTTTTCTTACATTT
TTAAATGCAAAGTATTACCTAATATTTTTTtATATATATAAATGATTTATTCGATTTCCTTTTCAATTATTAGTTTTAAA
TAAGATTTTATTAATTCAACGTTGAAAAAATTATTTTACTCGGGCAGTCATTATATGAATTGTTAACATAGTTCTACAAG
TAATAAGTTGACAAATTTCAAATAAATATAAGAGTTAGAACCATAGCTTTGATGAAGTTGATAATTTGGTTACCCCACAT
TTTACTATGGTTGTTGTAATGCTTGAAAATATAAGAAGAAATGGAAAAAGAATTTACAATTCAACTTGTTCAaCACTTTT
TGACTATTAATTGATATTTTTGACAGAATATTACTGTAACTTATCAACAATTTAAAGAAGAGAGTGTAAAAGGAGTTAAA
AAGAAAATAATGTGAGTATTAGTAGAGAGAGTGTAAGAAAATAAAaCAATATTTTCTTAATTTTTtCTATTTGAATTGGG
TTGAAGAGAATAAAATAATAATTTTAAATATATACTTTTtATCATAAATAATTAATGTTTTTCTTTAAAAAaTTAACACA
TAATTTATTCTTGGTAAAAAATTGAGGCCCCCTAAAATTGGGGGCCTAAGGCCAATGCCTTATTTTTGTATACATAGAGC
CGGCCCTGAATTTCAAATCCACCACTGCACCAAAGACTAGAAAAATGGTTTACAAAAATAAGTAAGCATCTAATCCGATC
CATTGAATATAAGTTGGATAACTGACCATTTAAAAATGGATCGAATATGAATATATCATCCACTAAAATAAATATCTAGA
TATATAATGCATGAATATCAATGTTATAAATGTCTACTTTGTTTTTTtGTTATTTTTCATGAATTCCTTATTAGTGGTAT
TAGTATTTATTTTTtCTTCCTCCTCCTTTCTTATGCTTCTTATTATTACTTGTTGTTACTTTGTTTCGACTATCATATTA
TTTATTGGTTTTATCTATATATCTTTTATTATATTCTCTCTTTTCCTTCTTGTTTTGTTATGTCTTACTTGAGTTGAAGA
TTAATTGAAAATAATTTATCTACCCTCATAAAGGATGGTAACGTTGCGTACACACTATCCTCCCCAAACATTACTTGTAA
GATTTCACTAAATATATTGTTATTGTTATTGTTATTTTTCATGAGTTCTTATTTTTTAGAAATCTAAACTTATTTtGGTT
TTTAGCTTGTATTATCACTTGACCATAAATAATACTAATATCCCTATTATCCGTTAGTTAATTCATTTTTCATCCATATT
ATATGAATAAATCAAATAATTTATTTATTTTtATTTAGATCATTTTtAAACCATTCATATTCGACCCGATCCGTCTATTT
ACCACTACTAACTACATCCATACCACAaCCCTCAAGGTGGACGAATGCTTATTTCTATGGAATTGAAAATAATGATAATT
TTATGGATTTCAATATATATATATATATATATATATTTGTTGGATTGAAGTTACAGTCACGAGTCAATAAGATGCATTAT
CTATATAATTAATTAATTAAAAACTTGTACGTTTGTCTTAACTCAATTAATTAAGAAAACAAAACAAAGTACTTAATTAT
TATCTTCAAGAATCAAATGGATGTTTCTAAGAAATTAAAGTTTCTATCTTAACTCAAATTTACTAGATTACCCTCTTTGA
GAGTACATATTAGATGTTTTAACTTGATTTCAACTGATAATTAAATACTAAAACTCGTTCTCACTGAATCTAGTGAACAT
CCAATGTATCTAGTGGATACACAATGTTGTTGTGACACATGAATTTGAAGATGTCTAGATAATACTTCGTAAGATAGAGT
ATTCAATTCATGACACGATGGAGACGAGTTGAGGTGTTTAGTATTTAATTGTCAATTGAAATCAAGTTAAATTTCTAGCT
ATATTTCCTAATTCAATCTACTATAAACACAGAAAATGGAAAGAAaAAAAAaGCTTTTAGAACTCATTGGTAATTATTAG
AGAGAAAGCCCAAAATAGTCCCTCATCTTTGGGTTAAAACTCAAAGTCATCCTTGAGTTTTCACATGGAGCACTAACAGT
CCCTCATGTTTGCAATATTGGTGCACTTTTGATCCTCCCCTAAACTTTTGCCTATTTTTTAACATTAATTTTGTTCATAA
TTTTATGTAAGGAATGTCTCATCGTCTTTTTATATATTTAGTAGAAATAATAACTCTATGTGAGAGAAGGTGAGAAGAAG
AACACCTTGTTCTGTTTAGTATAAATATCACTGCAACTAAACTAAAAATATTTTAACGTATGACATTGCAAGAAAAGAAA
AATTTGTACTATTATACGTGAAATTGTCATGATGAACGTCTCGACTTTACCTGCAATAAGATTTCTACTAAACAAAATAA
GGTGTTTTTCTTCTCACAATCTCTCACATGGAGTTATTATTTCTACTAAATATATAAAATGACGATTACACATTTCATAC
ATTAATTATGAATAAAATCAATGTTAAAAAATAGGCAAAATTTTGAAGGAGGACCAAAAGTGCACCAATATTGCAAACAT
AAGGGATTATTAATGCTCCATGTGAAAACTCAAGGATGACTTTGAGTCTTAACCCAAAAATGAGGGACTATTTTGGGCCT
TTCTCCTATTTAGTACCCCAAGAAAAGTAAAGGAGATTCAATATTTACTTGATAAACATAAAAATAATTTTAATTTTGTA
TATATAATGTAATTTTTTGTCAAAGAAGATTCATATGAACCTCTTTATCTTTACCTAGCTCCGCCGTTACTCAAGAATGT
AGTGAAAAGAATGAAATTTCACCACTCTTAATTTGAGATCTCGAGTTTGAATCGTGAGAATGAAAATTTTCTTTGTAAAG
ACCACTTTACTACCTAAATTAATATATTTAACATGAATTTAAATTAGTCAAATCAATATACTTCTAATCAATAATAAATA
TTTCTCAAAATAAATGCATGGTGCTCTTAAGCTAGCTGGACTCTATACTTACATGGTCAATGTAGGTGGCTATTCAGGTT
TTCAACATATTTAGTGAGAGTAGTTTACTTCTTTACTAGTTGGTACACCAAATTAATATGCTTCCCTAACCACTTCAATT
TTTGCTACTAACATTTATTTCAATGGCCATCTAATACCGTAATTCACTGATCTGATTAATTTTGATTTACATTTATATTA
AAGAAAATTCTAATTTCAAGGTTTGCATTTATAATTTTGAAGTATAACACTCAATGGCCAAAAACTTGTTGCTGATTTTA
AGTCAAAGAAAATTATTTGACGTTTTCTTTTTAATTTTAAATCTCAATAACGGACGTTCTTGATCGAAAATTCCATCTGT
TGGAATATTGGATAGAACCTTTATTGCCTACTTGTGGACAAGAAACAACAATCTTTGCTTAATGCGTGAATTGGTCACAT
ACCATATCCCTTGGTGATCGTGTCACTAAATTTCTATAGTTATTAAAGTATCTTTATAATGGATACGGATTAGCTAGATG
TATATATCACGAATCATATTTACATTTAAAGTATTTTGTTACACTTGAATCACCTTCGAAAAAAATGCACATCACCTAGA
TCATATTATCAACCTATTGATTTTTAATACGCTATCAAATTTAATTTATGCGATATAGTTTGATTGAGTAAGTGGAGTTT
AAGTAAGAGGAAGTAAGTGTTTGGAAGTTGTGATCATAAACATGACACAAATCCTATGTGAATATAGTGTTATTAGGAGT
AAAaTAAcAAGTTTAAAATTAaTATTTAAAtaTAAAcaTTTTTTTTttAAtGATGATAGAcTtATaaTAAAAataTTGTG
ACACTCAAGTATGCTAATCAAaTAAAAaTGTAGTTAAGATTGGATAatCATATAATTTTAAAAaaGAAAaaTATCAaGCA
ATATtGCAAAAGAAaCAAAGTaCACgCAAAtCAATTTTTCTTCAAGTCATTTgTCCATATTAATAAATGACAAAAaTTAC
AAATGAAATTAAATAACTACTTGTTATTATATGTTGCTATCAATTAGTTGTTTGAATTTTCATTTTTGTGTATAAATAAA
CGCGTTTTGGTCTCATCAAGACAAGGACATATTAGCATATGGTCCATCTCCATTTATTTATCTCGAAATTGAAATATCCA
AAATAATTTCATAAATGATCATTTAATTTTTACCAATTTTGACGAAAAAATAATTTAGTTATGTCTATGCATCAAAGGTA
ATAAAAACGTAAATTAGAGCCTAGATTGCCAAAATTTCTTACATAATATCAGATTCACATGACACTATCTAAAATATAAA
TATTTTATTTTTCGATATCGAAATTAAAATTTTTAACTAGAGGATTCTACGACTAAAAGTAAGTCAACATGTTCAATTAA
TTCTCATTCATTGGTTATTGCTTCGTCACTTGGTGAAATATATCGATTAATTAAGTCTTGGTTGAAGATTTATTTTTCTA
ATATCTTTTTGTAATGCCAAGTATATATTATATAATGAGTATATTGTTGATGTGACTTTCTATTGTATTTTTTtAATCGA
ACTTAATATTTTTtGCTTCTCTTTGAATGATATATAATATAGTTTCATTATAAAAATAATAATTTTATGACTTTAGTGCA
ATAAATGAAAATTTGAATGGCCATGGATAAATTAATTCTCAAAATTGTTTTTGTTGAAGCTACAACAAGGAAACTTCCCC
TATATCAAATCAATTAGACAAATAAAGTAAGTTAAGTAGGTGTGAACAATCAATGTCTTTTGACAAATTTATTGCATGTC
CTTACTTTCTATGaCAAAAAAAAaGTTCTAaTTAAATTtCTTTTGTTGAAAAATtATTTtATGCAAaTAaTTTTTTttAG
gTtAtATTtATAaTTTtAACcTCAAaGTAACATAATAATTGgTTTTaTATATaTATATATATATATATATAAaTGATTTT
TtAAACTAATTAAAAAAAaaTATATAAATGATTATACTAAATTTTGCGTAAATTTGTAATAAACATAATAAATCCGCCAC
TGTTGTTGATGTAAAGGAAGTTTCCATTTTAGTGATAACGAAAATTCAATAATTATTTTAGATCATAAGTTAAAATTATT
AAAATTTCTGGCTTCCCCATATaTATTTATTTATATAAACTAAATTTTTtAAAATATATATAGGATTTGGATACAAAAAT
ATTAAATTTATGTAAATTTGTAACAAACACAATAAATCCGCCCTTGTAGTTGATGTAAAGGAAGTTTCCATTTAAGTGAT
AACGAAAATTCAATATAATTATTTTAGATCGTAAATTAAAATTATTAAAATTTCTAACTTCGCCACAATTTTCTCATAAT
CTTCTAACATCATTTTCAAAAGTCTCACATGGAACATGAGAGACCTTATCTTAATAGCTGTTATCCTCTATTCCATCTAA
TGGTCTTCCTTTCTTTATTTTTTtGTAGCTTTGTTCATAATTCTATGCACCAATTTTACCTTTGACTCTTAGTTTATTTT
ATTATTTTCAAGTTCCTTTTAAATTCTTCCTTGGGAATTCTTCAAACACTATGTGCCACATTCAACAAATATCAAAAGGA
TTTTTTTTTGTTGCTTTCACTTTTTTGATTTGTTTCTTAAGGTAATTGCATTTATGGTCCTTCATTTTTTATTTTTTTTt
AATTTtGGATCATTCAAATATTTGATTAAACACATTTTATCTTTAATTAACTAACGTATATGTTTTGGTCCCTTTGTATG
AGAAATATGTGATATTTAGACTATTTTTGAATTATATTACCTTAAAAAATGGAGTAATAAACAAGATCAACGACATGCTC
AGTGTAATCTCGTAAGTGAAATTAAAAAATGATGCAATGTACACAAATCTTAGTCCTATCTTGAGAGGTATAAAGACTGT
TTTCTATAGACCATCAACTCAAGAAAAAACATATCGATAAAAAGTTAACACAACGCATCGATAATCGCTAATTGATTCAT
TAAATTAAGAAGATACCCGATCCAAGGGACTAAACTAAAGGTTAAATGTGTTTAACTAGAAATTATAAGGATCAAAATCT
AAATTTGTTGATATTTGAGGGACTAAAATTGCTATTTTCTTATTCTTAAAAAGCTAATCTTGCTTGTGTTAGAAAAAAAA
TGTGTATAAGGGTAGTTGTGCTTTTCATCATTTTTTTCTCATACACCAAATTGAACATAGAACCATTTTTTCTCCATTCT
TAAATTAGACTTCAAATTCTTGAATGCTAAGTGCAACACAATTACACAAAGTTGACAACTTTTTTTTTtCTTGAAAGTTT
AGTCCATTTGGTGTGTTTGGGGTTGTTGATATCACATATTAAGTTCATTTCAAGATTtCAAAGTTTTTTTTTTTTTtCAC
TTTCTTGAAAGTTTAGTCCATTTGGTGTTGTGGGGGTCTAGTGAAATCAAATTTTAAGTATATTTCAAGATTGCATTTTT
TGAACAATGACATAAAAATTGAGTCTTTTTTAGCTCCTCATTTCAAGAAATGAAAACCATTATGGATTTTGCAATACTTC
ATTTGTTTGTTTTGGTATTGTCTGTGTTGTGTTTGATGATATGTGCCTTAGAGTTTGATCCTGTTGATAACTATCTCATA
AACTGTGGTTCATTTGAAAATACTACTATAGGTGATAGAGTTTTCTTAGCTGATAACTTGAATTCCCCTCAAAGGGTATT
TGTTAATACAACTCTAGAGTCTATTCCATCTAGTTATAGTTCAAATCTTTATCAAACTGCTAGAATTCTCAATGAGACTT
CGAAATTCACATTTTCAATCAAGAAACAAGGGCGCCATTGGATTCGCCTGTATTTCTATCCGTTTTCGTATGGAAATTTC
AATCTAAGTTCTGCTAAGTTCTCTGTTTCTATTCAGAACTTCACTTTGATCAAGAGCTTTCAATCATTGAGTGGTCCTTT
AGTAAAAGAGTACACTTTGAACATTACTAGTACTAGTCTTGTTCTTACGTTTACGCCTTTTTCTAGCTCGTTTGCATTTG
TAAATGCGTTGGAAATCATTTCACTTCCTGATGAGCTCATTCCTGTTGGTATTGGAACTCATAGTTTGAGGGAACAAGCT
TTAGAAACAGTTGTGAGGGTAAATATGGGGAATGTTGCAGTGTTGCCTCGAAATGATACCTCGTGGCGATCTTGGGAATC
TGATGAAAGATACTTAACAAGCAGGAATCTTTTTCAGTTTGTATCGAGGACACAAGCTGTGAATTACACACGAGGAGGGA
CTTCTAGGAATATTGCCCCTCCATCAGTGTATGGGACTGCTACGAGGCTGCAAGTGGATGATCCCGCTGTTTCTATAAAC
ATCACGTGGTTGTTTGATGTTGATCCTGGCTTCGATTATTTCATCAGGTTCCACTTTTGTGACATAGTAACTGGCTACAA
TGATCCAAACAGAGTAGGCGGCGACCATGAACTATTATTCAATGTTTACATTAATTCCCAATTTGCTTCGAGGGACCTTG
ATCTTAAAAACAAGACATCAAATGTCCTTGGTTCTCCGTATTACATGGATGTTTTTACAAGGTTAGAGAACATTCACAGC
ATTGGCATTAGCATTGGTCCAGCAGGTATACGTAATGCATATCCGGATGGCCTCCTGAATGGTCTCGAGATCATGAAAAT
AAGCAATGTCAAGGGAAGTCTTGATGCCTCAGACGCTGAGATTCAGTCCTCGGTGCCTACTTCAAAGAAGACTAAAACAT
GGTTGATCATTGGATCAACTATTGGAGGATCGATCATTTGCATCGTTTTGGTTGTGGTGTCTATTCTCTTTTGCAGAATT
AGAATAGGGACAGCTGTTGATGACTCAACAGAGGAAAATCATACAGCAGTTGGAGCTAAAGAAGCATCTATGATTTCCAA
ATCGAATATGGGGTACCAGTTCCCTCTTGTAGCAGTTCAGGAAGCAACCGATCACTTCAGTGAAAGCATGATCATAGGCT
TTGGTGGTTTTGGAAAAGTTTACAAGGGAATTTTGAAGGATAACACAAAGGTGGCAGTGAAGAGAGGATTTCATCAATCA
CAACAAGGTCTTGCCGAGTTCATGACTGAAGTCGAAATGCTGTCTCAGTTTAGACATCGCCATTTGGTCTCACTGATCGG
TTACTGTAATGAAAAGAATGAGATGATAATCATTTACGAGTACATGGAGAATGGAACTCTTAAGGATCATCTGTATGGTT
CGGACCTTCCGAATTTGAATTGGACACAAAGGCTTGAAATTTGCATAGGATCAGCAAAAGGACTTCACTATCTTCATACT
GGTTCTCATAAGGCAATCATACACCGAGATGTCAAGTCCTCGAATATACTTCTAGATGAAAATCTCCAGGCTAAAGTTTC
TGATTTTGGACTATCGAAAATTGGTCCAGAAATTGATCAAACACATGTTAGTACTGCAGTGAAAGGAAGTTTTGGATATC
TTGATCCAGAGTATTTGACAAGGCAACAACTAACCGCTAAATCTGATGTCTATTCCTTTGGTGTTGTAATGTTTGAAGTC
CTCTGTGGAAGGCCCGTTATCAATCCCTCTCTTCCCAGAGAATCAGTAAACTTGGTTGAACATGTGATGGAATGTTTAAG
GACAGGAGAAGCGGAGGCAATCGTTGATCCTAGGATTGCACATGAGATTACACCAGAATCCCTGATGAAGTTTGTAGAGA
CTGCTGAGAAATGCTTGGCTGAATATGGTGCAGACCGGCCAACTATGGGAGAAGTTTTGTGGAACTTGGAATATGCATTG
AAACTTCAAGGGAAAGACGaAAAAACAACACCAGAGAACAAGATATCGGATAATCAGTTGGATAACAGTGTCTTAAGTAC
AGACTACAGCATGGGGAGTATGGCTGATCTTGCTGGTGTTTCAATGAGCAAAGTTTTTTGCCAAATGGTAAAATCTGAAA
ACAATGACTCATGTGATATATGTTAGGATAAAATGCAAGTCCATCTAATGAACTCTGCCTTTGGATTGTATATTTGTACT
CTCTTTTCTTTAGATTTCTATGTTATAACAGATACTTGTGTTGTTTCAATTGATTTGAAGCCGCGGTTATACTATACATA
CATAAGTTTTCATTAGGGTTTTTTAACCGAGTTGTTCACTAGCACGATAGAGCAATTCAAACGCGTGTGGTTGAGAGGGA
TGATGCCCATTTTATTTGAAGTGTTCATGTGTCTCTATCTATTCATCATCACAAATTCGCAATTCAATGTCATAATGGTA
TTGCATTTATCATTTTTGGCAAGTTTATGTTCTTCAACTATACAACAACATACCATATGAAATCCCACACGTGGGGTCTG
GAGAGGTTAGAGTTTACTCAAACCTTATCCCCACCTCATGAAGGTAGAGAGGTTGTTTCTGAAAGACCCTCGACTCACGT
AACACATATCAAAGCAAATTTGATGTTCTTCTACTATACTTCCAGAAAGTCTCCAAGATTATGCACATATGAGATGAACA
TATTGAACATTTGTTAAATCCTTTTGGCTTCTAAAGTTTAAAAATGGTTCTTGCTATAACTCAAGGCTGATGATTCAATG
ATGCATGTTGGAGATTATCCTTTTCTTCAAGTGAACTTTCCATTCTTGGAATAGTTACGGAATCTCCATGACTAGGATTA
AATCTTATTTCGAGGTCCATCTTTCTTTTCCTTTTTGTTTGTTTCGAGAAATCTATTAATCAATTCTAGTTCTTTCCTTT
TCTCTTGATTCTTTTCCGATCTAGATGTATAAATTTTGTTCATAGATTAATAAAAATATGCAAAAGCTCTATTTGCCTCT
ATTATTCTGTGAGTCTCTTCCTTTTTACGTATGGCATCGTCACTCACTTTAGTGACATTTACTAATTCAGAACTTAATTT
GAAAGTCATTTTTTGACTCGGTTATTTTCGAACTATGATATGAGTTAATGGTTTCATTATTTTTTCACATCTCCTAAAGT
AACTTTAATAAGAAGCAAATTTGCATTTGCAACAAAACATATAAAAGTAAAATGAATATAGACCTAATGTAATCTCAAAA
ACTAACTCATGAGGTAAGAATTATAATCTTGTCGAAACATGGTGACCACTGACCACATGTCGTTTCCTCAATCGTCTGTA
TTCAAAACTAGACATTTGTTACGTGAACAACATATAACAATATACTATAAAATCCCCTCTGTGATAGCCTTCATTTTAGT
TAATTTGTGTTAGACAATCGTGACAAAATCTAATAATAAGAATTAATTTCATAGTAGTaAAATTTTTaAAAAAAATATAA
GTACTTAAAACCCGACCCATTAGAGCGCCAAATCTCAAATCGATAAATCTATTCGAATTTGAAAGAAAAAAGAGTTTCAG
AATCCCTAAAGAAAAATTGATAATGGAGAGAGAAAAATCGAATTATAGGAGAGAAAGAGGATCCAGGGACGGAGAGGGCG
ACGACGATCACCGCCGTCATCGTCACCGTTCGAAGCATCACCGTGACGTAGAGAACCGACACCGGTCCGATGATCGGCGA
CGTCGAGACCGTGAGAGATCGATTGAACGTGAAGGAAGCAGAGATAGAGGTCACGATAGCGAGGATGAGAATCAACGTCA
GATCGATGATCGGCGACGAGATCGTGAAACGGAAGGAAGCATAGATAGAGCTTATGATCGTGTAAGGCGTGAGAAATCAC
GTGATCGGGATAGATGCGAGAAATCGTTTGAGTTAGAAGTTAACAGAGAGGATTCAATGGAGAGAAGAAATTCGCATAAG
AGGAAAGATAGAGGAGAGAATGTGGATAAGAGGAATGTAGATGAGAAGAGAGCTAGGGGTTCGGAGGTTAAGAAGGACAA
ACTGAGAGTTGGGGATGTGAAGTTGATGGATAAGGAAGATGTGGAAATCGATGAAGAAAAGAAGGGAAAAGGATTTGAAA
TGAGAACTGTGAAGGAAGAACCGAAACCGGAGCCCTATGACGATGGACAGGGTGTTGATACCATTGATACTGTGAGtTTT
TTTGTTTCAATATTGTTCTACCAAGTTGCATATCACATTTACATTGTTGTGTTGCTTTTACCTATGTTTGTATATGTCTT
GCGTAGTTCTTATTTCCATGCACCTTTGTTACTGGGATACAACGCTGCATACTTCTGCATTGTATTTATGAATTACATTT
CTTAATTGTTGTTGAAATTGCACCCTAGGTGTGGCCTCCTCTCTTTATTATGTCTTAAGAAGTCTGTAATCTGGtTTCTT
TTTTATCTGATAGAGCTTAACTTGACTAGTCTGGCACGTCTTGTTTCTCAGTTGTATGTTGTTGTTGTATATTCTATTGT
TTCTTTCATCAGGATGTTTGTCCTGATTTATGCATTTGACTTTCTTATTTGCAGAGTGTGGCAATGGGATCATACAGTGC
AGCATCAAGGACTTCCCCTGATAAACCTTTGACTCGTAGTGATTCTCCTGCTACCAAGGTATCTTCAATTTCTACCACAA
ATGAAAATAAGGGAGTTAATATTAACAGATTTCATAAGGTTCTTGGGAAATCTAGTACAGATGGGGCAGCTCATGACACT
GGCAAGAGTGCGACCTTATCCATTGATGCTAAAGGAAATGCAAACGATCTCAAACAAAGGCATAAGGCGCTGAAAGAAAA
GCTTAAGAGAATTCCTTTGGTAAGTTTGCATCTAAACACCCAGCTTATTTCTACAGTTTGTAAGTCTGTTCTCCTTTTAC
CTGGGCTCCCTATTCCTATCTCTTTCTTTAGTGGGAAATGAGAAGCACTACATGATTAAAAGCTAAGTTGCTTGGACGCT
CCAAATATGTTGCCGCACCCGTGTCGGATCCTCCAAAAATGTACTACTTTTGAAGGATCTAACACGCACCCGACATCATT
TTTGAAGATTCCGAGCAACTTAGATTAAAAGTATGCAGAAGGGCCTTAGAGAGAAGAGCTTCTTTTTTATCCTTTTCCCT
CTTAGGTTTATAGGGAAGCCTTCCCTTTGTTTTGTGTCAACGATCTTAAACTATTATTTATGTTCTCTTTTAATTTCTGT
AGTTAATCAAGGGTGCCAACTCTACGAGAGATGGAAGTTCACAAATGGGTTCCAAGGAGAGCCTTAAAGCCCCTTCAACC
AATGTGGCGATATTGCCACCACCAGTTGCATCTTCAGATGCAGGGATATTACCCACTCCAGGTTCAGAACGTAGCACATC
ATCTATAGCTACCATGGTTTCTGTTAATATGCTACCCAGTAGCTTGCCTCATGTTGCGGGCCTCACAGCACAGAGCTACG
AAGCGATGAAGCGTGCGCAGGAGTTTTCTGCTAAGATCGAATTCCGGCAGGACCTGGAGTGTCCCTCCCTCACTAACATG
TTTCCTGGGCAAATGCCTCCAGAGGTTATAATTCAGCCAAAACTCGCTAAAGCCACCGTTCTTCGTTTGGATGCATTTGG
CAGGGAAATTGATGAGCAGGGAAATGTGGTCAATGTGCCTAAGCCATCTAGTACCCTTAAGGTACGGCTCATACATGTTC
AGGCCATCTTTTTTAGTGTTTCTATATTTTTTCAAATAGCTTGTGGTGCTGACTTTGGGTTGTTGTGCAGGTAAACATCA
ATAAGCAGAACAAAGAGAGCTTCCAACTTCTCAAACCTGAACTTGACATTGATCCTGATAAAAATCCTCATTTTGATCCG
AGGATGGGCATTGACAAGAACAAAATATTGAGGCCCAAGAAGATGTCATTTCAGTTTGTGGAGGAAGGTAAATGGTCCCG
AGACGCAGAAATAATCAAGTTAAAGGTACTTCATAATTTGTTCTCGTTGTTGTATTTTCACATTCTTTTGTGATTCTCTC
TTTATTCTTCTTATTACTCTTGATTAGGTTTTATTAATTATGTAATTTTTGATTTTGCAGAGCCAATTTGGTGAATTACG
AACCAAAGAGCTGAGGATAAAGCAAGTGCAATTGGCAAAGGCAAAAGCAGAGCCTGACATAAATCCAAATCTTATTGAGG
TGTCAGAGAGGATTATCACCAAAGAAAAATCAAAGGAACCAATACCTGATGTTGAGTGGTGGTAAGTTGTTTCAATCTCC
CTTTTTTTACtTTTTTTAGTCTATCATGTGCTTTCCCCCCTAGTGGACCCTTAATCCGTCTCCTCACTCGATGTTGAGGC
CACTATGCGTTGTGTGTTTAGTGAGTTCCACAGATGGAAGTGGATCTTGAACACTATTGGTCTTGTGTCTAACCATCAGA
TGGATAATTGTTTTGATGGGTCTGTGTCCTGGGTGCTTCTAGTCTGTGTACATCACTTATAATGTGACTTATCTCCTTGA
TGTGGTTATGGTCTCTTATCTTGGCACTGTCCTATCTGCCACACTTTACACACTCCGGATGAGTTCATGTGATGTGAATT
TCTCTCCCCTTTTAATATAACTTTCGTTTAAGAAGAATCCTACAAAATTGACATCTGCTACTATCAGCGGTCCACACTAC
TGGTATTGTGCAATTATAATGTGATTGAAAGGACTTTAACTTTTCCATAGTTTATTCAATTTACATGATATGTGGATGAT
CCTCGGGTGTGATCTCCAAATTTTCTTTTATAGCTATGCTTACCTTGTTTTAATCTTCTTAATTCCGAAAAATGATGACT
TTGACTAGACACTTACGTATTTCTTGTTTCTTCATCTGACATGCCAGGGAAGCTCCTCTGTTACGATCTGGTGCTTATGG
TGTTATGGTCAACGGTAACTTAACTGATGATATGTTGAAGATGGAGAGGATCACCATTTATGTGGAACACCCCCGTCCTA
TTGAGCCTCCTGCTGAACCTGCTCCACCTCCTCCACAGCCACTGAAGCTGACCAAGAAGGAGCAGAAGAAAATGCGCACC
CGGCGCCGAATGGATCAGGAGAGAGAAAAGCAGGAAATGATACGTCAGGGCCTGTTAGAACCACCAAAACCAAAAATTAA
AATGAGCAATCTTATGAGAGTCCTTGGCTCAGAAGCCACTCAGGATCCCACAAAGCTTGAAAAGGAGATTAGAAGTGCTG
CTGCTGAGCGCGAGCAGGCTCATATAGACAGAAATCTTTCTCGGAAGCTCACTCCTGATGAGCTTCGTGAGAAGAAAGAA
AGGAAACTCTTTGACGACCCAACTATTGCGCCAGAGACGATAGTTTCAGTATACAGGATCAATGACCTTTCACACCCTCA
AACTCGCTTCAAGGTCGATGTCAATGCACAGGAGAATCGCATGACGGGGTGTGCAGTTATCTTGGGAGATATAAATGTGG
TGGTAGTTGAAGGTGGTAAAAAGTCCATCAAGCGATATGGGAAACTTATGCTTAGGCGAATAGATTGGGCTGCTGCTGTT
AAGAAAGAAGACGAAGACGAAGATGAAGAGAAGCCTCTCAACAAGTGTGTGTTAGTCTGGCAAGGGATTGTTGCTAAATC
GAGCTTTCATAGGTTTTTGGTTCACGAGTGCAGGACTGAGGCTGCTGCTCATAAGGTCTTTGCTGATGCTGGGGTTCTTC
ATTACTGGAATTTTGCTGTAGACTTCAAAGATGATGAGCTTGAAATCCTCACTTTGAACTCGAATATCTAGACATTTTGT
TTGATTGTGTCCCGCTTTCATGGAAGACATTTTCTGCGGTTCAAGGCATGGGAGGAATACTACAGTAGTACTCTTTTTGT
AGTTTTATTTGCTGAGCAGTTGTGGCACCTCTCCAATGCTTTGGTCTCATGTTGGTTTCTTTTGTATGGTGATAGCTTTA
AAATGTTTTTGAACTGAACTGATTTAGGATTACTGCATCAAGGAAATTCAGAAATAGGGGAGTGGTCAATAGTCTCGACC
CTTTCCTGGACCCCAAGCATAGCCTCTAATGCACTGCGCTGTCtTTTTTTTTAGGTGAGTGGTATGTGGTCGGCTTTTGC
ACCCTTTTTTTATTGAATGGCTGGTGTCCAAGCCAACTTTCGTGCACCTCTACTAATTCTACGAGATATATATGTGAAAA
TATGCCTTaAAAAAATGACGAGACTGTACGTAATGTTTATCCAACTCATTACGGAAGTCATCATAAAGTTTTTAGAATTT
TGTTTGGATGCTCCAAGGCACCAGATCTATGGGCTAATAAACACGAAAAACTAAGAAAGTTGCGTAATTCCTAAAAGTTG
GCTCGTAAATGTGAAAATATTCCTTAAAAAAATGGTGGGACTACGTAATTGTCATGACTCAAAGTACACCTTAAACGTGA
CATGACGTATAAGACCCCGAAAGGCCTACACAAACCACTTGACATAAATATACACAACATCATAGAGAAAAGCATGAAAT
CTCACAAGTACAAAGTTCGACATATAAGTGGAAGTACATCAAAGTCTTGGCAAGCTATCTATTACATCAAAAGAGTGGTT
GGGACATAACCCGTACACCACATACAATGCCTGAAAACGAAAATATAAGGAAATCAATAAATGTGACATTGTCCTCAAAG
TATGAGGACTCACCGAGTCTTCAAATTCTCCAAGTGCTCACTAGCCACGAACGGAGGGAGATGAAGCGTCACACCTTACG
CCATTAAACAATGTAGGCACAAGTATGCATTAGTACATGAAATATACTAATTATGAGGGATATGCATAAACATGAAAACA
TGATCATAAAGGGACATAATAGGAAAACATGATATGCATGACCAAGCTAAATGTAGTAAAACCTGTAAAAAGGATCGTAA
AGTATGAACATAGTCAATGCATCTTAGAATCATATGAAAACTTCATAAAACTTTAAAAAGTAACTTAGTTTATCTTGTGG
GATATTAGCTTTAATCGAAAATAGACCATGTGAGCTAAGTACATGAAAATCGGTAAAAATTGGTTTTACCTACTTTAGGG
CTCGTTTGAACTTGAAAACACTGGTTTTCCCCTCGGGGCCAACTGACTCCATTACAAAGGTTTTAATAGACGTCCACGAA
AAATTTCGGCCAAAAAGAAGCCGAAATTCTGGCTCACCAAAAATCCATAGACTATAGTACATGAAAATCGGTAAAATCTG
ATTTTACCTGCTTTGGGACTCGTTTGAACTTGAAAATGCGTCGGTTTGCCCTTCCGGACCAACTGGCTCCATTATAAAGA
TCTTAACGAACGTCCATGAAAAATTTCAGCAAAAAACAAGTAGGAAATTCATATCAACATTTTCAAGGTCAAACGAGCCC
CAGAGCAGGTAAACCCCATTTTGCCATTTTTCGTGTGCTATAGTCCATGTATTTTTGGTGATTCGGAATTCTGACGTGAT
TTTTGCAAAAAAATTTCATGGACGTCCGTTAAGACCTTAGTTATGAAGCCAATTGGTCCCCACGGGTAAACCGAACCATT
TTCAAGGTCAAACGAGTCCCAGAGCAGAGAAACCACCTATTTTACCGATTTTCGTGTGCTATAGTCCaTGGAtTTTTTAT
GATCCAGAAtTCCTACGTGATTTTTAtGGAAATTTTTCATAGACGTCCATTAGGACCTAAGCTATGGAGCCAATTGGTcC
CCACgGGaAAAcCGGCCTAtTTTCAAGGTCAAAtGAGcCCCAGaGCAGGTAAAcCCCCtATTTTGcCaATaTTCGTGTGC
TATAGTCCATGGGTTTGATGATCCGGAATTCGACGCGCtTTTTGCTGAAATTTTTCACAGACGTCCGTTAAGACCTTAGC
TTTGGATCCAGCTGGTCTCCACGGGCAAAATCGACCCATTTTCAAGGTCAAACGAGCCCTAAAACTGGTAAATACCCCAT
TTTGCCGATTTTCGTGTGCTATAATCCATGGATTTTTGGTGGTCCGAAATTCCAACGTGGTTTTTGCCAAAAAATTTCAT
AGACGTCCGTCAAGACCTTAGTTATGGAGCCAGTTGGTCCGCACAGGAAAACTGGTTCATTTTCAAGTTCAAACGAGCCC
AGAGCAGGTAAACCCCATATTTTAACAATTTTCGTGTGCTATAGTCCATGAATTATTGGTGATCCAAAATTTCGACGTGA
TTTTTGATGAAATTTTTCATGGACATCCCTTAATACCTTAGCTATAGAGCGAGTTGGTCCCCATGGGCAAACTGGCCCAT
TTCAAGGTCAAACGAGCCCCAAAGCAGGTAAACCCCTCATTTTGCCCATTTTCGTGTGTTATAGTGTATAGATTTTTAGT
GATCCGGAATACCGATGTGATTTTTACCGAAtTTTTTCATGGACGTCCGTTAAGACCTTAGCTTTGGAGCCAGTTGGTCC
CTATGGGAAAATCGACCCATTTTCAAGGTCAAACAATCCCCATAACAAGTAAACCCCCCATGTTACCGATTTTCGTGTGT
TATAGTCCATGGATTTTTGGTGATCCAGAATTCCGACATGGCTTTTGCCGATACTTCTCATGGACGTCCGTTAAGACCTT
ATATATGGAGCCAGTTGGTCCCCACGAGAAAACGATCTATTTTACTCTTCAAACAAACCCTAGAGCAGGTAAACCCCTAt
TTTACCGATTTTCGTGTGCTATAGTCCATGGAATTTTAGTGATCCGAAATTCTGACGTGAtTTTTGCCaAAAAATTTCAT
GGACGTCTGTTAAGACCTTAGCTATGGAGCCAGTTGGTACCCATAGGCAAACCTGCTCATTTTCAAAGTCAAACGAGCGT
AGAACAGGTAAACCTCCCATTTTACCGATTTTCGCGTGCTATATAGTCCATGGATTTTTGGTGATCAAGATTTCCGCCGT
GAtTTTTGTTGAAAtTTTTCATGGACGTCCGTTAAGACGTTAACTATGGATCCAGCTGGTCCCCATGGGTAAATCGGATT
ATTTTCAAGGTCAAACGAGTTATAGAGCAGGTaAATCCCCCATTTTGCCAATTTTCGTGTGCAATAGTCCATTGATTTTT
GGTGATTCCAAATTCCGACGTGATTTTGCCGaAATTTTCCATGGACGTCCGCTAAGACCTTAGCTATGGAGTCAGTTGGT
CCCCAGCGGCAAATCGGCTCATTTTCAAGGTCAAACGAGCCCCAGAATCGGTAAACCCCTCATTTTGCCGATTTTTATGT
GTTATAGTCCATGAATGTTTGGTGATCCGTAATTCCAACATGATTTTTGTCGAAATTATTTATGGACGTCCGTTAAGACC
TTAGCTATAGAGCTAATTGGTCCCCACAGGAAAACCGACTCTTTTTCAAGGTCAAACGAGCTTTATAGCAGGTAAACCCC
AcACTTTGCCAATTTTCGTGTGCTATAGTCCATGGAtTTTTGGTGATCCAGAAATCCGACGAGAtTTTTGCCGAAATTTC
TATGGACGTCCGCTAAGACTTTAGCTATGGAGGAAGTTAGTCCCCACGGGCAAACCGTCTCATTTTCAAGGTCAAACGAA
CCCAGAGTAGGTAAACTTCTTATTTTGCCGATTTTCGTGTGCTATAGTCCATGAATTTTTGGTGATCCGTAATTCCGATG
TGAtTTTTGTCaAAAAAATTTATAAACGTCCGTTAAGACCTTAATTATGGAGTCAATTGGTCCCCACGGCTAAACTGTCC
CATTTTCAAGGTTAAACGAGCCCCAGAGCAGGTAAACCCCCGATTTTGCCGATTTTCGTGTGCTATAGTCCATGGAtTTT
AGGTGCTCCAGaATTCCGACGTGATTTTTGCTGAAATATTTCATAGACGTCCGTTAAGACCTTAGCTATGGAGcCAGTTA
GTCCCCACGGGAAACCAACCCAtTTTCAAGGTCAAACGATCCCTAGAGCAGGTAAACCCTCATTTTGCCGATTGTGTGCT
ATAGTCCATaAAtTTTTGGTGATCCGGAATTCTGACGTGAtTTTTGCCGAAATTTTTCATGGATATTCATTATGACCTTA
GCTATGAGGTGCTATAGTCCATaaattTTTTGGTGATCCagaAtTTTGACGTgGTTTTTGCCGAAATTTTTCATgGActT
cCGTTAAGACCTTAgtTATgGAGCCAGTTGGTCCCCActTTGcCCAtTTTCAAGGtTTAACGAACCCAGAGCAGGTAAAc
CCCCCATTTTGCCGATTTTCATGTGCCATAGTCCATGAAtTTTTTGTGATCCGAAATTTCGACTTGATTTTTGCCGAAAT
TTTTCATGGACGTCCATTAAAACCTTAGCGATTGAGCCAGTTGGCCCCCACGAGTAAACCGGCCCATTTTTAAGGTCAAA
CGATCCCAGAGCAGGTAAACCCTCAATTTTGTCAATTTTAGTGTGCTATAGTCCATGGATTTTTGGTGATCCGGAACTCC
GACGGATTTTTGCCAAAAAATTTCATGGACATCCGTTAAGACCTTAGCTATAGGGTCAATTGGTCCCTAAGGGCAAACCA
GCATATCTCCAAAATATTCATGAATTAACACACAAAAAATTGAGAAAATCACCTAATTCCTATCAATCACATATATTTCA
GAAAATTTATATTACTACTATACACGGAAAAATCAAGATTCATGAATTCTTATTTAGTGAAACATAAAATACATAAAAAG
TGATATCTAACTTTCGAAAACAATGAGTATCATTTATTCTAGAAAATTCATGAAATAATACACACACAAAATATGATATA
TTCTTGAAATTATGTTTTGTGACACACAAGCTCCAAAAAATGATGTTCACCTTTTGAAAATAATGAATATCATTTAATGA
ATCGTCATCAATGTCGCACAAAATTTGAGCTGAAATAGAGTTGACCACACATATTCCAAAAAACTATAAACCCAAAATCA
AGTCGATAATATTTTTTTAAAATACAAAATTACTAACTTAATAACTCGATACTGATAAAAATCAATAATAACATTTTTAA
TTTAAGTTACCAATTAAATTGATTTTTGCACACGCCTAACTAAACCTATCCAAATTAGGGATGTTCAAAACCGAACCGAA
ACCGATAATTTGAACCGATAATCCAAATCGATAATTTGGTTATTGGGTCAATGATTTGGGTTAATGGTTTAACAGTTCGG
GTCTCAATTTGGCAATATTTCTAATCGGGATCCCCGATAACCCGATAAAAAGTTTAATTAATTACATTTATATCACTTAA
GGCCTTAGACACTTTAGCCTTTAGGGTTTACACTTCAGTCTTCATACTCTTTACAGTGACTTTATAGTTGACACTCAAAT
TTCACAATAATATTCCAAAGTTGCGACATCACTCATTGATTCATTGTCACTGCTCCCACGCCAGTGAGTTATATTGAATA
TCCTTCTCTAAGTGTCTAAATTGAGGTTCAAATAGTTGGTTCCCTTAATTTAAGTCTTTGTTTTTATCTTCTTATTATAG
TGAGTAAGTCAGTGAGATATGCCTGCAATATTGCATTACTACAATCTGTAATGAAAAAGTTTTTATTAGTAATGGTCTCA
TGATCATTAATGATTTTCGTTAGTAGTGTTGTAATGGTTTTTCTTTATAGTTCATATCAAATTGGCTTGGCCTTTATGAG
GAATCCTATTGAGTTTGCCTATTTGGGCAATATTGACATCTCTGTCTAGGTTAATATGGAGTTTTATTAAGTGTTTTATG
TAGTAATGGACTTACATGGAAAAGTTCATCAATGAGTACTGACTACTACGTATTGTTAATTAGTGATTAATCCATTAGTA
ATTTTTAAAGAAAATTGTGTGAACTGTTAACGGTTAACCCGATAATCGAACCGATAACGATCACTAATTGATAAACTAAT
AGCCGATAAATCGATATCTTAACGGTTCCATAATGGTTTAGCATGATTACAAACCGATAACCGATAATTAAAACCAATAA
ATTCCAAAACCGAACCGATCGATACACTGCCCTAATCCAAATTCAAACGTAGTCCTCCACGTGATTCCTTTTTGGGTACA
CGCCACGTTTCATTTCTAGAAAATCTTATAGATGGACTTTCtTTTTTGTAACAATTATGTGGATGATCCCAAAGTGTTGT
AATAAACCAAAAATTAGTACCACTACTAAATTGTTCCAACAAGATTGATTTCTCAATTTATTTTTTCTATATTTAGCACC
TTTCGTGTTTAAACATCTTAAATAAAATCTTTAAAGTCAAAAATCTAAAAAAAGGCAACtAtTTTTTTTTCCTATCTGAT
GTTCGGTACTCACATTAAAGCATTGATTAAATCTGGATTGCGCACTACAGGACCTATTAAGGAGTGGCGCTCCCAACaaA
AAAAAAATCATACTCATGACTCAAATTCAAAAACATTTAATTAAGGATGAAGCTGTCGCATTATTGCACCATAGCCTATG
TTGATCTAAGAAAGCAACTTGGTAACATGTATCTCATGCATGAAGAGTAAAGACAAATAAATTTGGCCAATACCTTGATG
TTGCGTTTAATAATGCACATAAAAAGTTTGTTTTTATTCGGTTGATTTTTCTTGAATTCCAACGTGTGACATAAACTTTC
GTACTATAATGTATAACCTACTTTTTTGTATATACTAATTTTCTTGATAACTTGAGGAGACTATATATGACCCTTGTTTT
AGAAGTCATTGTAATAATGTAAATTTATAAATGGGGTTTGAAAATAATAAAATGTTAGAAGATTTTAGTAAAAATTAGGC
AAATGACATAGTATATATATAAGAAAGAAATTACTTTCTTTCCCTACTCTTTCATTAATTACCAAAACTCCCtTTTTTTA
GTGTTTTTCGGATACATAATATAGCAGTGTGGATACATAATATAGCAGCGCGAATACTTTAATTAATAACGGGCTTATAC
TTAAATTATTAAGTTGTTAGCAGTACAGATACTTAATTAACGGGCGAATGCATAATATAGCAGCACGGATACTTTAATTA
ATAGCAGGCGGATACTTAAACTAATAAAGTATCCGGTTAAGTTGAATTGGGGGAAAATAAGGGATTTTTGTATTTTAGTA
AAAGAGTAGGGAAATATTGAGAATAGGTAAAGAAGTGTTGTGTATTTAAGTAATTTTTCCAAGATTTTATTGGATTTTTT
GTGGGGTAGATAGACTATTTACGATAAAAAAATTTGCTCAAAAGGAAAGTTAATCAAAAAAGAATGGCAAGAAAAATTCA
GTTCGGGCGCCAATTAAATTTATGGGTGTTTTGAATTCTAGAAAAGACATCTTAGAAAATTAATTCCAAAAAAGACAGCT
TAGTAATTTTAATAAAGGAATTTAAAATATAAAAAGCTAAAGAAACACATCAAGAAAATAAGGGATCCGGCTCCTCTCCA
TTTCCCTTCTCTCCATTTTCCCCAAGTTCTTGCTTAGATGAGAGACACATGGCATAGATAAAAATTAATGGCGAAGATTT
AATTGATTAAAATAAGATTTTAATTATGATGTAGATAATTAATATTTCATAAGAAAAATAATAATACCATAAAAGTCATA
ACAATATAATATCTTGTCCATAAATATATTATAAAAACTTTTCTCTTTTCTAtTTTTTTTCCTACGAGTATTTTTTTATT
TTATTTAAACCCTCCCCTTGGAGCTCCCACCCCTTTTGCTCCCTTGGTGACTCGAACTTGCAACCTCCGGATTGGAAGTG
AGGGGTGCTTACCATCCAAGCAACTCTCTCTCGTCACGAGTATTTATCTTCCGTTTGtTTTTTTAAAAAAGAGTTGAGTA
AGTGTTAGATAGCAACTTTGAATTTTCTCTTTAAGACTAGTTAACATATAATTAATAGAAAAAATAATCGCACGGaAAAA
AATTAGAAAAAGAGAAATTATTTTATAATATATTTATGGACAAAAGGAGAAGATAATACTAGAAAGAAAAATATTAGAAA
ATTGGGAAtTTTTTTAATAATATATTTATGGACAAGATAATATATTGTTATGATTGTAGTATTGTCAtTTTTTTTAtGaA
ATATTAATTATCTAAATTATAATTAGAATCTTGTTTTAAtTCAATTAAATTTTAACCGTTAATTTTTACATATACCATGT
GTCTCACATTCAATCAAGAACTTGGAAAAAATGGAGGaAAAAGAAATGGAGAGAAGCCCGATCCGAAAATAAGTGAATTC
AATATCGACCATATATACATaAAAAATAATTTTAACTTTTCTATATTTATAACTTTATTTATGTATATAGTGTACGTTTA
TGCAAAAGTCAATTACACGTCACTACAAACGTGGATTGATTATTGTAAGAAGATATGTACGTAGTTCCATGCATGCTTTT
AATTTTTGCATGTGTTGGGTTGAATTTTGATGTAATACTTTTATTGTATAGTTGAAATCAAATCGAAAAGCAACTTGTTA
AGTACCATCTCGTGCAGTGTCGAAATAAAAAAATTCGTTAAAAATATTTAAAATTTAATATATATATTACCTATACATTT
TATACAATTTTCTACATATACTAATTTTCTCGATAACTTAAGGAGACTTTATAAATATCTTGAAAATATTGGAAAAGTTA
GGGAAATGAAGAAGAGAAAATTTTGTTTTGTTTTTTAAATATGTCTTGAGAATATATCACAAGTTCAAGAAAAATAATTT
GGTCAATATTAGTATATGTATAATATAAAGTCACGGTATACACGTGGCACTTATTCAACTACAGACAATTTAAATAATGC
AAAAAATTGTTCATATGAAATTTAACGTGCTAAAAAATATTTTCCATAAGAATTTATCATTTGTAAGTAACAAAAGCCGA
CTTAATTATTGGTCAAACTAAAGGATGAGAATACAATAATTTTGACAAGACTTTCGACCAAAAACTTTTTTAGTCCAATG
ATTTGATATTTAAAATTTATTAATCCAATTACATCGGAATCACATTGAATAGACTTTCAAAATTTAAATTCGATGGATTC
AATTCTGAGTTTTGAGAATTTATACAGTATCAAAGAGCTTTTAAAAACTTATTATATTTAATTGTATATAGCAAACATTG
ATTCATAATTTGGAGAGGGGTCATTGATTTGATTAATAATTTGTGTATAAATTCACTAAGGGTATAACGCTTGTTAATTA
CCAAGaAAAAAAAAGACATTCTCGAGACTTAAATTTGATATTTATTTATTTATTTAAAAACTCGATATTTGGTTTTAAAA
AATATGAATCTTAAATCATTTCACTTCGTGCATTCAAGGTGTCATATAGAACTAAGGGGGTTCATTCAATCTTCTTTCAA
TAAAAAGTTACATTATTTATAAATGATTAAAGTTATCTTTTTTATGAATATATAGTAGATGGTGAATCTCTTTTGTCTTT
CTTCGTGGATTTACTTTTTCGTAGTTGAACCCTTTAATAAAAAATTTAACTTTGTCACTATACGTACACTCTTTCTGTAT
GGGCAGAGTTAGCTAGTGCGTACAAGAGGATTTATCTGAATCTCTTTAACTTAAAAATTACACAACATATATAAAATTAA
AATTATTTTTATGAACTTATAGTAAATACTACATTGAAGGAATCTCTAAGCTTTTCGTTCATTTATTTCTTTATATTTAT
ATTTATATTTAGAATCTCCTATGTTAATATTGCTCAATAAAATATGCTATAACCGGTTAAATTAAATAAAAACTTTTACA
ACTATCTAATATACTATATCACTCATTAAATCCATTTATCCAAAACAGCCACTCCATGCATGTGTTAGAGTTTGAATTTT
GATGAAAAACTTTTTAtTGTATAGTTGAAATATGAATATAAATTCAAGTATGATCTAAACTGCATTTAACCCTTTTTGAC
TTTTTCCTCTATAGGTGACGGTGATAAAATAGGGTTGGCTTCATATTTATTGCATATATATACACTCACCaaAAAAAAAT
GaAAAtTTTATaAAAAAAAAtTTTAAtAtTgtAttTTAAAGtTATATGtTCATAAGGACTGTTATAGAAGTCAACTTATA
GTCACTATTAAAAATATTATTTTTTCATTGaAATTTCCCACTAAAAAATAtTTGATgGATATTTTTATCGGTATTTTAAT
TAAATCAGTGaGGaAAGGaAAAAATATCTAGTACTTATTCTCAATGTTTAATGAGAATTTATTTTTCACCATGTCTTTTC
CCAGTAAGTTGATTAGCTAGAAATAGAATGGGAAAATCGTGTTTTATATATAACATAAATTTCTATTGATTGGTGATGGA
AAAAAATTGTATTTCTAGTAGCAAGTGATGAACTTCGCATACTTTATATGTTTCGCGTTAAAATTATTTAATTTTTAGAT
AAACTCGATATCAATATTCTACGTCCGAACACGTAATGAATTGAAATTAATTAGAAATTTCCACATAAAATAATATGGAA
GTTAGCTAGCAGTTCGGTTTATCTGTAATTTACCTAACCACCTTTCGTGACTTCAACAATATTTATATATATAGCAACAA
AAAGATCTTCATTCTTTAATTTCAGTTTTTTTTAGCCAAATTAAAACTTAAAATTGAGATATTTATATTCAAAAACTTGa
AATTaAAAAAAATGTATTAATCAATTTGAAAAAGACACCGATATAATACGCGTTTATTTAAGAGTTTCATCATCTGAAAA
AGACGTATCGAGGGTTAGAGAAGAGAGGGAAAGGTTATAAGTAGTCCTAAGACCCTTTTTCCTCCCAATGTGATGCACAA
AGCATTATATATATATATATATATATATATATATTGTGTGTGTTCATTAAATTTTAGGGAAAATGGTTTAAATGACACCT
ATATTATGATTAGATTTGTTGTAACACACACATACTTTAGGGAAGGTCTTATGACTCGCCTAGACATGGAAAAAACTTAC
CCGCATCGGATGTTTACACCAAGCCAATGCAATTTTCATTATTACGTGATTTAATGAAGTAAAATGAACTATAAATTTAA
ACACATGGCATGCATGTATTGGCTTGGTGTAAACACCCAGTGCGGGTAAGTTTTACCCTTGGACATTTTTGTTAAAATAT
TTTTTGACATTTATCGGGTGAGCTGAACAAAAAATCAAAGTTTTCTTATTTTGTTTATACACACGCTGAACAACAGGAAA
AACAAAGGTTTTCGATCGTTATCATTATCATTCACACTTATAGTAATCAATCGATCAACAATATCTCAAAGCAATAGTAA
TTTTCAATATATTTGAAATTTTTTGGACTTGTTTCATTCAAACTATCGAACGTGATTTGTGTTAGTAATATGGATAAATT
AAATTAATTGAAGGCTATAGACTATAGTTTAAAGAAAAGTATTTTGTGATTGAAGCATTTATGAAAACTTGGGTTTCACA
TGTTTCTTTGTACAATTTCTAACAATTATGGACATATTGGTCCCATAAATAAACATGTACGAAGTTGTACAGTATATGTA
CCAAAGAAAGTCAAATAAAGTGAACACAAATATGAAACTGTTCTTAAGAATATTTTTCGTAATCAAAAAATTTTATAATT
TGAATCGCAATGTGATGTTTGAATCGCAACGTTTTCACATGTTTAACTTCAGCTGACTTATTTGAATAACAAAATGCAAG
TGAATTTAGAGATAGAACAGTAATAACATATTCAGAATAATTTCATATGTGGAATTAGAGAATGGTGGTATATATGTAGT
CTCATTCATGTTTTTCTGAAGATAAAGAGATTGTTTCAATAAACCAACTCAAGATTGATTCAAATTTTGAAATTTATAAA
TTTTTAGATCGATTTTAAATTAACATTACAATAACAAAGtTCACAtTTCAAATACtTATAAATATTTAATTAAtTTTTAA
ATACATaAACAAGATCTAGACAAAAGaAACTCTTAtTCAATcCtCTAGACCCGCCTGATATAAACATTTTGATTGACTAA
ACATGTGTTAACAATGTAATAAAAGTACAAAGTGATATGATTTTGACCATGATTATCAAGTACAAATTCATTTAAATAGC
ATGATAAACCTTTCTTTTAGTGGGGGCCTACATATTATTTATAACTaTAAATGCTAAGAGCAAATTATTAGTTAATCAaC
TTCTAATCAAGTATTATGACTTATTtCTTTATATGCATATAGTACTATGAACAATAAAAACTCAAATTTTGCTTTAAAAC
TTGGCAACATTTTCATTCTATAAAATAAGTAATTTTCAAAAGAAAaGAAAaTGAAAGTAtGTTtAATTTTATTAGAAAAT
TGTTAAACATACTTTTATTTCCAAGTAAACACATCTTTtAAAACTCGTATTTtGGAAAATTAGGCCCAATTTTTtATGTG
GGGCATGACGGATaCAAAAaTACTTATTTTTtAATAATATTGTCTTTAAAAAaTAAAaGCACGTATTTTTTTTTttAAGG
AACtACTTTATTTCTCCTTCTACTTAAAAATACAAAAAaCTaTGTTTATTACTAAACGAAaaTACTTATTTTTtATTACC
AAAATAATGATCACAATTCACACATGCCTTTACTCTCCAAAATAATAATTTTCTTAAATCACTTTTTAACCTTTTAAAAA
CTTAACTACACATGTTGTATATAAATCATGGTAGATCTAGACGTATTTATCTGATACTTGTATTGATATGAAAGAAGCAA
ATATAGAATTGAAATAATAGTTAGATGCGTACAAACTGATACGACACATTGTCATAAATGTTTATAAAAAACTAGCTTCA
TGCATCAATTTTGGCCTTATTTTATATAGTAAATTAAAGCAAAGATTTCATATGAGTAATTGATTATCCAAAATATTAAT
TATATAGTAGCTTATAGTATGAGATCATCTTCATTAATTCATGCCTCATTTTTCCACCAATAACTATTTTTTGGCAAAAC
AGTAGATAACCATCCATACCTACTTCTACAAAAGTATTCTTCTGGCCAAACTTCCTCCAATCACATCCTTCCACGTGTCC
TCTCCCCACCCCCACCCCACAACCCCCTAGGGGTGAAAAAGAAAACCAAATGTGTAGATGTAAAGAATTAGGAGATTTAG
GTCACCTTACTACTTATCTCAACTCCATTCCCCTCACCACACAATTCAATTATAAACAAATTTTAGTATTACCCCCAACC
CCCACCCCAAAGAATTTGATATGACTTAATTATATACATGTATAATCATTATTAGTAATATTTATATATAGTTATATTTT
AACAAATAGTATAAATATACTATTAATGTGAATTGATTTTATTATATGAACATAAATATTATATTTATGTTCTTAATATT
AATCGTTATGACGAGCTAATAAATATATATCATGTTTAATTAGTGTAACGGTAATCAAATGAGATGTTTTAATAAGAGAT
AAAAGATAGCTAATTTAGACAAATATATACTTTTATAATTATAATTAGGATTATTAAGTATTTTTCTTAAAGAGCACAAA
AAACTTTAGAAAGAGAACGTAATCAAATGAGATCTTTTAATAATAAGAGATAAAAGATAAGCTAATTTAGACAAATATAT
ATTTTTATGATTAAGAaTATTAAGTATTTTTCTtAAAGAaCACAAAAATCTTAAAAAAGGAAAACATATAATATAGAACA
GTAaTCAAATGAGATCTTTTAATAGGATAGCTAATTTAGACAAATATATATTATTATGATtAAGaTTCTTAAATATTTTT
CTTAAAAGAGCACAAAAAAATTTAAAAAGTAAAaTATATAATATGGACCAAATATAGTCAAAATTtGAGATATCCTTCTT
TTAAAAaGCTAACCCCTACCCCACCCTGACCTATAAGAATTTAATATGTATTATGAGCATTAATTAAATTATATATCAAG
ATCATAAATCTTGGTCTCTATATATAGCAACACATCAAGAAACCAATCAATATCCCAACTCTTTTAATTTACTTTTCTTG
AAGAGAAATACAAAGAGTAATTTAATAGTTGTGGGGGCTTTGGAAATTGTTTTAGACAATCTATTGAGTCTCTTTTACAC
ACACAATTTGCTAACCTACTTTCAATCTACTACATAACTCTCAAAAAAAAAAAAaCTATATATCAATCACACTACCATAA
ATTCCCACAAAATTCATCTCATTTCTTGCCAATTGTTCTAATGTTTTCTCTATAAACATACACCAAAACCTCGAATTATT
ATATAATTCGTCATTTAACCAAACATCTCATCTCAGTACCAGAATTGAATATTTCAATCAAGTTCTTTCGATAAAATTCT
TTATACTATCAGTGTGTGACAACGGATGTCAAGGATAGTAGCGGAAAATATGTTACAAGGGGGAGAAAATGTACAATTTT
ATGATCAAAGAGTACAACAAGCCATGGAGATGTCACAAGCCAGCGCGTACTCTTCACCCACCCTAGGCCAAATGCTAAAG
CGCGTGGGAGACGTGAGAAAAGAAGTCACCGGCGACGAAACTCCGGTGCACCGGATTCTCGATATGAGTGATACTCAAAG
CATATCATCTCACTCTCTTCCTTTTGTACTCTCCTTCAACAACCTCACCTACAGCGTAAAAGTCCGCCGGAAAATGTCTT
TTCCGGCGATACTCCGGCAACCGGCTGCCGGAGTTTCCACCGGTGATCCCGTCGCCGGAGAAAATCTGTTCACGAACACA
AAATTCCTCCTGAACAATATCTCCGGTGAGGCCCGGGACGGCGAGATAGTCGCCGTCCTGGGTGCATCAGGGTCGGGGAA
ATCGACCCTGATTGATGCCCTCGCGAATAGGATCGCGAAGGAGAGTTTAAAAGGAACGATAACGTTGAACGGAGAGCCAC
TCGATTCGAGATTGTTGAAAGTAATCTCAGCATATGTAATGCAAGATGATCTTTTATATCCAATGTTGACAGTTGAAGAA
ACGTTAATGTTTGCAGCTGAATTCAGATTGCCACGTAGTTTATCAAAATCAAAAAAGAAAATGAGAGTTCAAGCTTTGAT
TGATCAATTAGGACTACGAAATGCTGCAAAAACAATCATTGGTGATGAGGTAACGTTATATATACAGTATAATTTTTCAT
CGATGCCTACAAACTGATCATATTTTTTTTTtAACATTTAATAAAAATTTACTATTTTGAACAACAGGGTCATCGTGGAG
TGTCTGGTGGTGAAAGACGACGAGTTTCGATTGGAATTGATATTATTCATGACCCTATCATATTGTTTCTAGACGAACCA
ACCTCAGGTCTTGATTCGACTAGTGCATACATGGTGGTGAAAGTTCTTCAACGAATTGCTCAAAGTGGAAGTATTGTGAT
CATGTCAATTCATCAGCCAAGTTATCGAATTCTCGGGTTATTGGATCGGATGCTCTTCTTGTCCCGTGGTCAAACGGTTT
ATAGCGGGTCACCTATGAACCTCCCACATTTTTTTTCTGATTTTGGTCACCCAATTCCGGATAGTGAAAATAGAACAGAG
TTTGCTCTGGATCTAATTCGCGAACTAGAAGGGTCCCCTGGAGGGACAAAAAGTTTGGTTGAGTTCAACAAAACATGGGA
AAATACGAAAAGGAGTAATGAAAATCCTGAAATCCAAACACCTACTCATGGATTGTCATTGAAAGAAGCGATTAGCGCGA
GTATTTCAAGAGGGAAGTTGGTTTCAGGGACAACGAGTGATATTCATACTAGTCCAGCATCAATGGTTCCAACTTACGCG
AATCCATTTTGGATTGAAATGCTTGTGTTGTCCAAGAGATCATTTACGAATTCTTGGAGGGTGCCAGAGTTGTTTGGTAT
CCGTCTAGGGGCAATCGTGGTCACGGGGTTCATCCTAGCTACCATGTTTTGGCAACTTGATGATTCCCCTAAAGGGGTTC
AAGAAAGGCTTGGTTTCTTTGCATTTGCTATGTCAACAACTTTCTATACTTGCGCGGACGCGTTACCTGTGTTCCTCCAA
GAGAGGTACATTTTCATGAGGGAGACTGCTTATAATGCTTATAGGAGATCTTCCTATTGTCTATCTCATGCTATAGTTTC
TTTGCCAGCATTGATCTTTCTTAGCTTTGCATTTGCTGCTATAACTTTTTGGGCTGTAGGCCTTGTAGGTGGATTTTCGG
GCTTTTTGTTCTATTTCGCGATAATACTAGCCTCCTTCTGGGCCGGGAATTCATTTGTCACGTTCCTCTCCGGTGTAGTT
CCTAGTGTCATGTTAGGTTACACCATTGTGGTCGCGATTCTAGCCTATTTCCTCCTCTTCTCAGGATTCTTCATCAATCG
CGATAGGATTCCACCTTATTGGATATGGTTTCACTACCTATCTCTGGTGAAATATCCTTATGAAGCTGTGTTACAAAATG
AATTTGATGATGCAACAAAGTGTTTTGTCAAAGGGATTCAATTGTTTGATAATTCACCACTTGGAAATGTGCCTAATGCA
TTGAAGGAAAAATTGTTGAGTACAATGAGTAACACATTAAATGTCAAAATTACAAGTTCAACATGTGTGACTACTGGGGC
TGATATATTGGTTCAACAAGGGATTACTGATTTAAGTAAGTGGAATTGTTTGTGGATTACTATTGCATGGGGGTTTTTCT
TTAGGGTTTTGTTTTACTTTAGCTTGTTGCTTGGAAGTAAGAACAAGAGAAGGTGATGAAACTACTACTCAATCGGGAGT
ACTCTATCAGAGGTGAATCCAGATTTTGAATACAAATCGAGTGATCAGTCAGAGGTGAATCTAGAATTTGAATACAGATC
GAGATACATATGATGGATTCATCTTCGCGAGTGCTAAGGGTTGTGTTTGAATTGTAAACAAGGATGTTTGTTTGTTTTTt
ATTTTTATTTTCTTGAAGAAACGATGTGTTTTTTTTtCTTCATGTTTTTATTTTTACTTGAAGTGCGTGCTCTTTTATTG
TAATAGAATAAATGTAATATTTTTTGACAATCTAATGAATTGATTATTGTTTCAAAGTCGATGAGTTTAGAATTTGAATA
CAAATCGAGTTCGGACTTGAGACATGATATATAGGTTCACTACTTCAATGATGGATATGTTTTCGCGCGTTAAGAGTTGT
GTTTAAATTTTAAACAATGAATTAAGTTGGGATTTATTTTTATTTTTTGTAATGTGTTTACACTTGAAGGTACTCTTTGA
TTGTATTAGAACAAAAATGTATTTTTTTGACAATTTGACTATATTATTATATGTCAAAGTTTATTTGGTGCAAAGTAGTT
GGAATTGAAAATCAAGACAAGAAAAAGAAAGTTGCTTGCTTGAAGAAAATAGTAGTACCCATGCACATGTAGGTCACCAA
ACTGTTAATGAACATTATACAACTTTTTTTTAAATCTTATATCATAGTTAATAACATGTAAATCACTAAATAAAAGATTA
AAAAAATAAAACTAGAAATAGTTATGAACTTTGTCAAATCACTTGTAGATAACAAATTTTTTTAATAATTTATCGTTAAT
CCATCTGCTAAATAGGATTAGTGACAAAATATGTTACTATTTAGCTACAGAATTTGTTTGTCACCAATTTATTATTTTTG
TGCATAGCAACATCAGCTTAGAAATTATTAAAAATTGGAACTTAACAAATTTGAACTTGTGTTGTAATTAAGAAATTGAG
TTTATAAAGTGATTAATCAAATTAGAGAAATGTGTCTATTCATTTTCATGCATCTTATTCTGAAGCAAATCAATGTGACA
GCCAAAAGCAATAATATTGCATGCATGGATATTTTTACAAAATTATGCTGAATTATTTCATCTTGAAATTTGAATATTCT
TGTTTTTATTTCAAACTTTTTTtGAAAATAATTTTCACAAGTCAATAATTTATCAAAAATAATCTATCTACTCATCAAAG
ATAGGAATAAGGTCTTCATGCATGTGTTATTCTCTTCAAACCTCAGCGACTATATATGTTATTGTTGTATTATAAAGTAT
GACTTGACATGACATTTTAACAATTATTTTTCTATTTTTTGTAGGAAAACCATAGAATGTACTACATAATGCACTAATGA
AATTTGGAAATTGGTAGAATTTTTATTTTATGCAACTTTATTTGTTTGTATTTTTCCCCACACACCACACAATTTTCAAT
ATTCTTCTTTGTTTTTTGTTTTGCATTTATCTCCTCAATTTTCATGATTGTACCTTTTGGGGGTTTGTAGGGCACCCTTG
TCCAATATATAATTGGCTTTTTTTTTtCATTTATTAATAAATCAATATTTTACATTTTCATTGAAATATAGTATTTTGTT
TGATATTATAATTCTTTATTAGTCTGTTTAAAAAAAAACACTATATTTATTATATTATTTAAATTAATATTTTTTATAAC
CACACAAATGATATAACAAAACATGTTTTAAAAACTTCATAACCAAAAACATTATAGGCAGGCTTATAAGCATATTTAAT
TATAATAGCAACATTTACATGTTTGAAACTTTTGGTAATATGTCTATTTATTGTCCACACTATATTTCAACATCCCAAAT
AGGAATATTTCCAGGCTGGAATAACATGCAATATTGTTGGTTTCTTGTTGATTTCCTTTTAACTTATGATTGAATATAGT
TATTATTGTAACTCAATTTCTTGTAGCATGGGTAGGAGTGAGCATGATATTATGTGGTATGGTATTTGAAAGTTTTAATA
TTGTAATTTTGGTATTCAGTTTTTAAAATTATAGTATTATCATATCAGTTTAATTCGGTATGGTTCGATATTTTGAAGTT
CGATTTCAGTATTCTATGGTATGGTAAATCGATAACTACAGTTTGTTCAATTTCGACTAATATATACTCGTATAATAGAG
TATTATGACTTCGACAATTAAAAGAAGGTTTCAATCGTATCATACTAACACATTACACATGTAGAAATATATATTCAAAA
TAAAGTACACACAACTCCTTTTGTTAATCAATTATATTTCAATCATACTAGAGTAGTCAAAGTTTCAATTTCTAAACATT
TAGTTTATACTAAATACTAATACTAGGTTGCATATTTGTTAGTATTTAATAATAATAATAATAATAATAATATATATATA
TGTTATTTATGTAATTATATACTTCAGTATGGTATTCGGTATTTTGGTATGTTATTTTtAAaTATCAAATACTGTATCGA
ATACCAAAACAAAAAaTGTATACCATATATCAAATACCATAATACTAAAACCATGATATTAAATTATTGATATGATATGA
TAATTCGATATATACCATACGATGCCCACCTTCTTCTTTTTTtACTTTTTCAAACTTTAACTCAATAGAAGTCGAGAAAA
CACCATTATGACCTTTCTATTCGACAAAATATGTGTAATAGATAAGACTTACTGCAATGAAAGAAAAAAGATCTACACAA
TACAAATTAGTTTGATTAAATTTCAATTATGTTTGCACATTTTACTATGTGTGATTGGTAGGAGTCTTTTTAGTATTAAT
ATATACTTAATATACTAGGAAAAAAAATTCAAAGAACATCTAGTGGTAAAGAAGCAAATTAAATCTTTATAATATTAGAT
TGCGTCTGATCGAGCTTAAATGAAGCGACACAAACAGTGAAGACACGGCTAAACATAACACATACTTATTATAAAACCCA
ACAAAGTACATAAAAAATCTTGAATCCACTATTTGGTTGAAACCATAATCACATTTTTTCAAGAAAAAATAAAGAAATTA
GATCTAGTTAGGTGTTAAACTACCCTTCCAAGAAGTTCATCTATTCTCAACCACTCAAATCTAAATAATAACTTAGAATA
ATCCACATTAGTCCATAATATAACTCATCATTGATTAGAAGTCTCGGGTTCGAGCTTTCTGGTATGGAATCACCTTTATT
AGGGAGCGTTTTACTCCTAATGTGGAACTTCTCGGCATGAATCTGAATATAGTTAGACCCAATACGGATACCGAACGCCG
AATGGAAACCAAAAAGAAAAAaCATAACTCAATGGTCATAACCTATTTCAACTAAATAAGCTTAAATCTTTATGTAGTTA
TTAGTTAGGTAATCTAATCATAAGTTCACCTATAATATATAGTTGTATATATATGTGTGTGTGTGTGAATATGTATATAT
GTCCATTTAATCATCTTTCTTCTCATAATAATACAATTATGGCAAAGCCTCTTCTAATTTTTGTAGTTTTGATTCTAATT
AGTCTAATTATATGTTCAAGTTCAGCTACTAATTACATTGTGGGTGATAGTTCTGGCTGGGATATTAGTACTGATCTTGA
TACATGGTTAGTTGGAAAGAAATTCATGATTGGAGATGTACTCGGTAAGTATCATCGATCATATTTAATATCAGTTTAAG
CTATACACACTAACAGTTTTTAAAAAAATATCAACGCAACTTTACAGGTCGTAATAGGTTATTACATAGATTTACTTCTC
GTAGGTCAACTTAACCAGATAGCGTAAATGTTCTTGGAAAAATTAGGATAAAAAAATATCATTCAACTCAATGAAATATC
TTAACTTTTAGGATCTTCATAGCATTTCCGATAGTAAATCATATTGTGTGTTTGCCCTTGACTATAACGGAGCTCCAACA
TGAAATATAACGGAGGTAATTTTAGATCATAATAAAAAATAAAGAGCAAATTTGGACCTTTTTTTtCAAAGTATTTTGCC
ACGTGGAATCCATCCAACCCACATTGGAGCTTCGTTAAAGTCGAGTACGATTTTCTAACGACAAGAGTATGAATAACCCT
AAAAATAGTAATATCTTAGTTACATTGATTATACTTCTTTTTTTtCGCAGTGTTCCAATATTCATCGGTACATAGTGTGT
CCGAAGTAACGAAGGAGAATTTCGCGGGGTGCAACACGAGCAACGTACTCGATTCGAGTAAAAATGGCAACACAAATTTC
ACATTGACAGAGCCAGGGGATAGATACTTTGTTTGTGGTAATAGGTTACATTGTCTTGGAGGAATGAAACTTCGCGTAAA
TGTAGAAAATGTAAATGGTGCAGCAGCAGGATCCCCTGCTGCTGCACCATCACCAGAGGGAGGGGCTTCATTTTCCCCTT
CTTCAAAGAGCAAAAATCCATCATTTGTTCCTAATTTTGCTTTGTCTAATATTCATGTTGGATTGGATTCTATGGTACTT
GTAATTCTTGGTTTTTTGTTCTTTGCATTTTCACTAGTGTAAACTTGAGGATTTCTCATTTTTCATTATCAAAATAGATT
GTTTCTTGTTATCACTATGGTTGTTTATGTCTCGAGTTGAAACAAATTACTATAATTTGTCCCTTCAATATTTTCCACAA
ATTTTATGAACGGAAGCTCAAAAACCCCTATGTTGTTCCTAGTTTTGCATTTTCTAATTATGTTGGATTGGATTCTCTAG
TCCTTGTAATTTATTTGGTTTTTACTCATGCTTATATATTCATGTCAAAACTGATTCTTTATTTGTACATCCGTTCCTCT
AGCAAGTCTGAATATTCTTGTTGTTTATGTCTCGAATTGGAACAAATTACTATAACCCGTCCCCACCTAAGGATCAGTTG
ACATTTTCCACAAATTTTACGAACGAAAGCTCTTATTTTCACATGTCTCATTCCTCACCTAAACTATGATGCAGAAAATG
TTGTTGACTAGTTCTGTATAAAAGAGACAAAATTGCTACCAAAAGAACCAAGAAAAGTAAAGAAACAGAAAAAGGTAAAA
GTTTAGTCCCACATTCATACACATCTTAAAAGGCATTTTCAAGGTAAAGCAAGTGACTTGGTGACCAAATCTAAGTAATG
AATCAAAAAGGGTGCAACTATATTGATTATATCTACTTAACCTACCAATTAAGAATCTAGATTAGTCAAGAATCTAGATT
AGTCGGGCAAGTTGACATTAACGATCCGACTAATATAGATTCACACCAAATAGGGCCCATTAAAAAGTATCCATTCACAT
AGCTCAAAATTCGAGACCTCTAGCTAAAAGGGGGGAGAAATCAAATCATCTCACCGCACCTCTTGATGGTTGGTTCCTTC
CATATCACTCAATCACATTGATTATTTCGCCTTTTCTAGTAAAGCAAATATGAAGGAAGAACAACATAAACAGAAATGTT
CAACAGAAAAAAGGATGAAAAACAGAAAGTGGTATTATTAAGCTTGTCGAATCCTAGCATGTCGGATCAACAAAATCGGC
GAATTTCAAATCACCTATCTTACAACTGCAGGCTAGGTAAGCAAATATACATCAATTCTGGATCCAAACTACAGTACAGG
TAGCTGTTGCTTATGATTATGGTCCCTCTATCTCTATGTATATTGCTGTCTCTAAAAGAATCAAGAATTCCCCAATCAGA
GATTAAACCACAGGATTGAGCCATTACACAAACATCCCCCACACCAGTAGAAACAGCTTCTTGCAGTACACGTTTTACAA
TTATCCGACTTTTGTATTGTTGTAATCAAACGAACCTTGTCGAGTTCCTGTATGAATACCCAGGACTGGATTTACTTTCC
CCTTGTATCTGGAGCAGAAGCATTGTCCTAGCATTGGATCCCCCACTATTGTCAACAAGTGAATGAGGTTCCTATACCAG
ATTTCGTGTCAAAAAATCATTAACAGCGAGACTGGCATCTCCATGTGACACAGCATCTTCAGGTTCTGGCATATAGAGAG
TTGACACAGATGCCTGCGCATTTAGGAACAAATGAACTGTCAGCGTATAGAGAAAATCCCCTGATCATAACAGATCTACA
TAAACAGTTGCTAAAAGCATCCATCCCATAAAGAAAGAAATATAATTCTAAATAATCATTTAGAAGAATGGTTCTTGAAC
AGCAGATTAAGAGGAGCAGAAGAATAAGAAGATAGAAACCATTTATACCTGATTGGGAACAACACAAGAAAAATCGAGCT
CATGAAGTAAAAACAATCAAGAAAATGTTGTCTGAAGAATGAAGTACAACCCCTAGGGATAAATACTGCAGAAGAATTCT
TTTTCATATTGAAAGTCTCCAACAGAAAGGAGAAAGGAACCTGAACTTTGTGAACCAGTTACGAGTGATCCTCGGGTGTT
TTAGAGTCTTTTTTTATTTCATAACTGAGAAATCCTCAGTGTGTAAGCTGACCGAAACCCAGTTAGCCCACAGGTTCAAA
ACTCAGCACAGTATGAGCCCATCCCTCTACGTTATACATATATACCAGGTACTAGGGGTGTTCATGGAAAACAGAAAAAC
AAAAGAAGAAATAGACATTTTTTGGTTCGGTTTGGTTTTGGTTTTGGTTTTAAATTTTAAAAACTGACAATTTGGTTTGG
TTTTGGTTTTGGTTTTAAGGAATAAATAACCTAATCAAATTGACTACATAAATACCTCAGTTAAAAATTATGAAGAGTGT
ATTTTTATTCACAATTTTTAGAATTTTACGGTACAAACTAACTCAACCCCAAAAGCTAAGCCCATGAAGAAAGAATTGTC
CAATATCATATAAGGAGACCAAGGACCCTTATCCCACCTATGTGAGACTCCAACACTCCCACCCACCACCCCACAGGCCC
AGAGCTGGACATTTGGAGCGTGGACAATATAAGACAAAACATTAAAACAATGAATTGGGATGGAACGGGCTCTAATACCA
TAATAAAGAAATGGACCTTGGGCCTAACTCAACCTCAAAAGTACGAACATGAGGTGAGGACTGTCCAAACCATATAGACA
GACCACCAATCCCCTTTACCCTCGATGTGGGACTCTTCACACACGCACCCCTCACACACAAGAGACATATGGAGCGTGGG
CAATTTTAATATGGGGTCCAGCATCGGAAAATTTGAATTGAAATGGGTCCTGCTCTAGTATTATGTTAAATGGACCTTGG
GCTTAACTCAACCCCAAAAGCTAGCTCCGGGAGAATCGCCAAGACCATAAGAAGAAACCAAGGACCCCTTATCCCACCGA
TGTGGAACTCCAACATATTTATTGCACTCTTGGTTCATAATCTAGGTATTTGCTTTATAGTAATTAAATTATTTACCTTT
ACTTCCTAGTTCCCGTTGTAGTCTTTATTTTGATAATTACAAGATTCTATTTCATGTTCAAAATAACTTCTTTGTGAGTC
CTTTAATTATTCATCATTGTTTAATTCAATTATCATCGAGATATCTTGGTAAATCACAACGTAAGAAGTTTTATCAAGCT
CCTTTAAATGGCTAAATTTTTGGACAATGCATACAATTTTCTCGAAGAAGCTACATATATAACTTGTATATATATAGTTC
TTTCTTCCCTTAAAAGAGTAATTGATTTGGTAATGAAATGTTGAAAATAGTTGATCTAATATGTGCTTGGAGGTATATTG
TCATGCATTTAAAAAACAGCAAAAATCGAACTAACCGACAAAAACTGAAGCGATGAAAAAACCAACTTAATTGGTTTGGT
TTGATTCCAACATCTGAAAAACCGACTTAATTGGTTTGGTTTCCTTTTAGAGGCAAAGTAACCCAAAACCGAACCATGAA
CACCACTACCAGGCATTGACATGGTTCGATCTCGTGACATGTGCCGGATTGATTGCATAACACGTGCATACATCATTGAC
AAGACCAGAAGGCTTTACAAAGTTTGATCTAGAGTTGAGGGGTTTGACCAATATTAACCATGGTAGACCAGTGTTAACTA
GGAGCTGACCAAGTTTTGACCACTATTAGAGTTTCTAGGATGAATCGAGCATGGCTCCACATGTCCCACTAGCCCAAGAC
TCATTTTGTTATGTTAGCACTTCTATTATCTCAAGTACTTGGACTTGGGCCCAAGCCCATTGTTTAGCTAGTAGTATTGA
GTTTGAGTAAAATGCAtTTTTTACCTAGTTTTGAATGATATGTTTGTGAGGCTCTATATAGAGACCTTTTGGGTTCTTGA
AGAACTCCTTGGGTTGCTATTGAAGGTGTATCTTCCTCCAATAAATTTCATATCTTTGGATCAATTGTTAGAGGATGTAA
TTATCTTCATATACTAATTGTGGCTGAATTCTATCAATTTGGTTCCTAGATCCTATCTTTCTATCTCGTCTTAGTCTATT
CTTATTTTCTTTGTGAATTTTCCTTGTTTGCTACTTCTTTCCATTGTCACCTATCGACACATCCATACCATGCAACTTGT
AGAGTGGTTGGCATTAAATACTTCTGTATAAATCAGGAGGCAACGCACCTTTGCATCAAACTGCATCTCTCCAGAATTAT
CGGAAGTGAGGCATGCACCATGGGTTTTCAACCATTCCACACAATCCTCAGCACCATCTGTGTCCTCGCTTTCTTCAGTT
GTTGATACGACACTTGTGAAGCCTAGAACCTGGGCAATGTAGGTGACCGGAACAGTAGGCCGATTTGAACGAGACATACA
TCTAACAGCCGCATATCGCATTTTATCGGCATATAGATCTGCAAAGACAAGTACACATCATCAAATTTAGCAAAAAAAAT
GCAATAGCTAAATTATCAACCATTCAGAACAAAACACACCCATAAGACACGTGTTAAGATTAGGAGCTGTCTTGTATAAT
CTGAAGTAGGCAACATAGTTTCCAGTGGACACAGCTGCTCGAACTGATAGAGCATGTTTAACAGCATCGTTCTGTCTAGC
CTCTGCTGGTAATCTGGAAAAGGaAAATGCACAACAAAATAGTTTAACATCGCAAGTTTGATAAGAGGAGGTTTTCCAGT
ATGTATTGACCATATTTTGAGCAGATTTTCTCAAGCTACCAGCACCCAGGTGTATGGAAATTGAAGCCAGATATACTATG
AGTTTGACAAAAGTAATGGATTAGACCACAGAAAGACTACAATTCACTTTCCCTCTGTGGCACTAGTGTTACCTTTTGCA
ATATAAAATAAACTCTTTTGAGCTATGGACTAAATTGTGACATTTGAGATTTCTATTCAACTTAAACATAACTACATAAG
TTGATGCCCtTTTTTCTTTATTCTAGGTTCACTTGAAAGGCAACTTTCCATCTTCTCTTCACACTCTCTGTCTTCTGCTT
TCTTCCCCCTCACTCCCTTCCTCACTATCACACCCCCAAAACCCATCCCTTCCCACCTCAAGTCTCTATCTTCtTTTTTC
TTTTGGTTTTCTCCTTGCATAACAAATTAAGTTGATCAGGGGAATGGACACACTCCCAAATTAAGCACGAGCTTAACTGT
TCTGATTTAGCCTAAACTTTGACAAGCTTATGTTTATATTAAGGTCAAAAATGAAAAGGTAATAAAGTTTTGCATAGAGG
TCAGGAATTAAAATGCACAAGTCTAACTGGCCAGTGAATAGTCATGCAGACTCATAAGTCATAACTAGCAAAAGCTATGA
GTTGGTGATCCACACTGATTGAACCTGTTGCATAGCTAAGTCATAACTAGAAGGAATAAACCATAGAGGATTTGTCAACA
TCTGTCTGCTGCAATTTAACCTCACAATCATCATTAAGGTTGCAGGAAGCAAGGATGTCACGAATGAAATTATGTTACAT
GCAAATCTTACCAGATCGCCTCTTCTTTTTTTTTCTTCCCTATTGCCGTTGCAGATGCCTAAAAAGGACTAACCAGAGGA
ACAGCAAAAGTACTTTGGGTGCTCGCAAACCAAATGACAGAATAGAATGAAAGCAGAGAAATAAGCAACACGACAAGACT
TACAAAAGTTTCACaAAAAAGAACGCAAGAAAACCAGTATAGTAAGTGGCTGACTGACCTAGACAACGCTAATAGCAGAT
CTCTGTTGTTACTAGAGTGCAAAAGAACACAGAGTAGATTATATGCAGCAAATTCCATATCACATCCCTTGATTCCTTCT
GCATAAAGCGTTTTTAGCTGCGACTGACACTGCATATACCAGAACTAAGAGAGTAAGTCTAAGAGTAACACTGAAGCAGA
TAAACCAATGATGTCTTCGCAGCAAATTACACATTTGTTCATGACATGTCCAAAAACTTTGGTCCAACGCAATTCAATAT
TGCAATTGTGCCAGCATGCAAACTCATTTAAAACAAGAAAAAAATTGAAAAGTTTTAAAAATATATCAAGGTAATAGTTC
AGAAAAAAACTTTCCAACACAACCAAACGATTTTAGGGAGGAGGTGGGGAACATCTACATTTCTTTAATCAAAATACATA
AGCAGCTATACATATAAATTTACTGCTCAGAACACAATGCTGCTTTGCGTGTTGACAAAGACCAAAGTAGGACGCTAGCA
GAAAGAATCTGCATCGGGAAAAGAAAAAGGATATAGGTGAAGCCGGAAAAATGTGGGCAGTGATCCAATCAAGTAATGCC
AAAGTACCAATAAAGCATCAGGATGGAGTGACCCAACATTAGTAGTAAACACCAACAGAGACAAAATGCCATTTATGTAT
CCACATAATTCAAAATAAGGACTTATTTGTGGCATAAAGTGGACCATTCTTATACCAGAAGTGAACCCTGAAAGGGCTAT
AAGAACTATAATGGCAATACTAACAAATAATCATATTGCATTTTACCAGCTAAACTTCCCTTGCAAGTGCAGGTGTATAA
AAGGATTTGGACCATGGAAAAAGGTAGCATAAATTGTCCATAGAGAGCCAAAAACATTTCACCCTGATATACTTAAACTT
[truncated: 899,611 more chars]
