# Supplementary material for: Homologues of potato chromosome 5 show variable collinearity in the euchromatin, but dramatic absence of sequence similarity in the pericentromeric heterochromatin
Source: BMC Genomics. 2015 May 10;16(1):374. doi: 10.1186/s12864-015-1578-1 (PMC4470070; doi:10.1186/s12864-015-1578-1)
Supplement: Additional file 3: — RH BAC tiling path sequences. Description of data: Nonredundant, multifasta sequence files of the individual BAC MTPs. The sequence contigs and scaffolds in the MTPs can be either ordered or unordered, depending on the quality status of the tiling path sequence. [file 12864_2015_1578_MOESM3_ESM.zip › mtp_6915.fasta]

>mtp_6915.contig_1
ACTTGTCCACGCCATTGATTTCCTACTAACTCTGTTGACAAAACAAGTGCACAAGTCCCAATAGTAGCCCTTCCAAATCC
ACTCAAAAACCTCAAAAATGAGTAAATCCAAATATTTGTTGAAATTGATGTTATGGTTCCGGCAACTGACATGACAAGAC
ATGAAAAAACCAACATGTTTTTTCGTCCAAGTTTTGTGTCAGCCAAAGTGGATAATACTAAACCTCCAATAAGACAACCT
ATGAAAAATGAAGACGCTGGTAATCCACTGAGAACTAAACTCATACCTTGCTTCTGTAACGACCATTCATTAACGGCATG
TGTGTCGGTAAAGACACTAATAAATGTTTGTTGTGCATCGAAAACCCACGATAGAGATACGAGGACGGATTGTAACAATT
GTGCCCATCCAAATTCACCAATGCACCTTTCTATCGTCTCATCGAGCGTTTTCGATGTATTTTTTCGATTTAATAATAAT
GGTTCATATGATTGATCACTCATATTTTTTTTTAATTTGTGTATACAAATTAAAAGTGTGTATGGATTTTGAGCACCTTG
AGAACTTTGTTTATATATGAAGAAAAAAAACACTAGTTGCATTTTAGTTTTTATTTAATTGAGGTCCCACAAATTAGGCA
AGACAATATATACCAGTACAATTATGATTTGCTGGTATTCAACATTTAGAAAATTTCATAAAGAGAAAATACATAATTAC
CACATTAAACTTAGGCTCTTTTTTAAAGAAGACACCTTAAGTTTGCGGAGGTCCTATTACCCCACGGAACTATTTAAATC
CACAATTAATACGTTATTTTGATCCATTTTCATGGCAATTGTGATTTCACACTACAAAAGGCGTGAAAGAGTAAAATTGC
AGCCCCAAACCAATGGAAAACTGACACATGGCATTGTTAAACCAAAGTGAAAAGAGTCCCACGTTTCTTCTTCCCCAAAC
CACCATTAATGGCTGTTGAGAGCTTTTCTCAACAGCAAAAATTGGTTTTTTACCACGCGAAGCGAATTTCTTTACTATAT
ACTCTATCATCAAGTTTTAGCAATACATCTTAAGGTCTTTTATATGAAAAATCTACTTAACAACGACATAATACTTGATC
AATTTAGCACCTAATTTACCTTTCAACAAAGAAATTTGAACCCATTTCCGTTCATATAGTTTCCCAAGATCAAAAGTATC
AAAGAATCTACTCGTACAAATTCAAAAAAATGTGAAATTCACTTATAGAACTCAAAGCTAGTCTTAATTTCGGAATACCC
ACAAAGCTAAAAAGTATTAAACTAATTTTTGGGGGAAAAATTGAAATCAAACACTTAATAAACAGCCAAAACACTAAAAA
ATAACACACAAAACTTACATAAATATATATTTACAAAGATATTTATTTTGAAATGAAGTAAATCGAAAGAATTGGGAAAA
GGAATTGGAAAAGATGAACATGAATTTTTCTGAAAAGGTTTAAGGGTTAAAATGTGAGTGGGTCAGGATTTTACCCGACC
CACTATTAAACAAGTAAGAAAGATAAAAAAAATATTATTTTATTTGGGGGTGAAACACACGCACGGATTATGAGATTGCA
AATATTGTAAAAATAGTGTATTTAAATTGTTGGAAATGGTTGGATGGGATAATAGGACCTCCACAAACTTTAGGTATCTA
CTTCAAAAAGAGTACAAGTTTTAATGAGATAATTATGTATTTTCTCTTTCATAAATTATTAATTTTTATTCTTGAAGGAT
CATATCATATTGATATCATGTGTGAATGACAAGGATCTGATTTGACTTGATCCTTCAAACAGTAAAGGATAAAAAAAAAA
AATATGTAAACTTGAAGATAAATGTTTTAAATTAATAATCTGATCCAAAATCATGTTCTTATTGTTACTTTTGGGTTAAA
ATGTTTTTTTTTTCTAAATAAATGTATTATTTCTTTTCTATTAAAACACATCTTTTTCCTAACAAAAATATTGTAATACA
TCACTAATTCTCATTTAGATAACAATAAATCCTCTTTTGTAATAAAATAGAAAATTAATATTTTACGGATTGAAGTAGGA
TATTGGATCTTGACATGTCGGTGGTTTTTAACCGTAGGCATTTTGCCAGGAAGTTGATGGGCCTATCATGAATTAGGTCG
GGGTGGCTGGTGGTTTCGGAATCTCATAAAAAATGCTTTTTTTATGCCTCGGGTAAGCATTTGCTGATATATATAATTCT
ACGATTTTAAACTAAAAATATGTAGAATATGGTAAAACATTTTTTATTTTGTTGGTCTTAAAGATGAAAATTTGATTTTG
AAAATTACCAAAAAAAAGAGATATCATACTTTTTGAAATGAACTAAAAAAATAAATAAATTAAAACAAAGGAAATATTAC
ATTGTATTAATCCATTGTTCTAAAAGAACACGTATTTTCTGTATCCATGGGAACAAGTTACATATTATATCTTTGTAATT
ATTCCATTCCAAGTTAAGTGACAATAGTAACATGAAATTAGATGATTGTGAAAAGATTTAAAAAAATATTTGTTATAGAA
ACTACCTAATTAAGAAAAAATGGTCCTTAAAACATTCACATGTGTTGAAAAGACTTCAGAGACGAAATAGACCAACAAGA
ATTGTGACGGAGTCTTTTTTTCACAAGTGTTTACTCTTAATATAGAATTTTTTAGTACGAGTTTAAATTTGATTGGACTC
TAATATGAGTATTTAACATTAGTGGTGGACATAAATATAAGAGAATCGAACCAAACTAATTCGGTTCTTCAGTTTTTCTG
TTCGGTGTCGGTGTTATTTTTTCACAAGTTCGGTTCCTCGGTTCAATGGAAGGTCTCAAAATTTCGGTGCACCGAAGAAC
CGTACTTTTATTAAAAAAATTAAAAATTAAGTAGCTATAAATGTACAATTCAATATTTAACTTCAAATATTAATTCTCAA
GAGAGGAACCCAAACATATTTTTATGGATGTACATTATGTAAAGGAACTCGTCTTCATCCTTGTTTTTTTTGAAAAATAG
TTGGAGACACAATGTTCTTCAAAAATACAAATATAGTCTTATAGTTAGCATAATAAGTGTTCCTAGCGAGACACATCATT
TCTTAACATAGTTTTAAATTCTAATTAAGTATCTTATACATTGATTTTGTCCTCGTTTTATTTTTCTTTCGCACCGAAAA
ACCAATTTAAAAACATTGAACTAAACCGAACCGAATTAGTTTTGTTGGTATATGATGCACATTTTTCAAAAACCAAAAAT
CGTAAAATCAAACCGAAGTTTCATAGAACCAAACCGAAGAACCGAATGCCCCCTTATTTAACATTGAGTAGAAAACAATT
TTTTAAAAAGGAAATAAACCAATAAGGATTGTGGTGGCCTTCTTGAGCAAGCGTTTTACTCTCAGCATAGAAATTTTCGA
TGTGGATTTAAATTTAGTTAAGCCTTAATATAAAGGGATATATAAGGGTCTGAAAAATATCACAATTTTGGCCGAAATTC
CTGTTACGATACCAAACTTTATGGAGGACCTATTACCCCCTTGAACTATTTAATAGTGTATTTTTTACCCCCTGAACTAT
TTAATAGTGTATTTTAAAGATATATATGTGCCCACGTGGACACATTACTATTTATAATTTTGCATTATTTTTTATGTCCA
CGTGGGCAAATATATATGTTTAAAATACGGTATTAAATAGTCTGGGGTAATAGGTCCTCATTAAAGTTTGGTATCATAAC
AGCAATTTCGACCAAAGTTAAGATATTTTCAGACCCTTATCCCTAATATAAATATCAAACACTTAATAAGGAAAAAAACT
TTAAGAAATAAAGAAAAGCAATACATCATGAGCCAACTAATACTACATATATTATTATTTTTAATATACTCTATCAAACG
ATCCCGAGAAAAAGATAAAATAGATAGGATGCTAGCAATTAAGTTTTCGTAACATGTTGAATCCGCCCCTACTTTTCTCA
CGTACCATAGTTTTGATGAAAAATAAAACAAACAAATAAATAGAATATTCCGGTTCGGGTACTGTGAATTTGAAAAAGGA
TTCGAGTTATTGCAGTAAAAAGGAAACGGAGAAGATGATGAAGGATAAGAAGAACAAGTATTACTATATTCCGGATAATT
TTCAAATCAGTTGATCAGGTTTTGGTTCTTACTCTTTCTTTTATGCTATGCGAATCGAGTCGTGGAAGTAGTTACTAATG
AGCTTTATATTTGACTAGATATCGAGTTTGAAAACATAAATAATATTTTGGCTTATCTTAAATGTCTTCTATCTCTTTCT
ATACCTATCAGAGCATGTTATTTAGCCTAAAATGAACATTTTAAAGTTTACCAGAGGAATAAGGCACAATTAATCTTGAC
TATGACCGAAATTTCAGAGACACACCCCGAACTCATTTTTTTGACCAAACATCTCTCACGTGCCTCAACTATGTGGAGAC
ATGAAGTGTGTCATGTAAGTCAAAAGGGTACAAAATTACAAAAAAAAAAATGAGTTCGAAAAGTTAATAAGACCTTAGTT
TAGTTAAGATGTGTCTTTGAAATTTCTGTCATAGTCTAAGATACTTGTGCCTTATCTTTATAAACTCATGCTATTTGATA
GTTTATAACACTCTTATGTCTATTAATACAAGTTAAAAAGCTTGATGGAAAAAGTGCTAATGTACCATGCACATGATTAT
ATCTTTATAAACCTATAGTGTATGGAGATTTTTATGCAGTGTATTGCTTGATGTAAACTACGATAGTCAAAACTATGGTT
AAGGATGAAACTAAGCATTCGTTCTGGTTCTAATTATTTAGACAGGTAAAAAGAGCAAGAGTAGAGGTATTAGGAGATCT
CACATAGAATTTATGTGTACTTCATTTTTCGAGATAAACATTTCGTATCCGGTTATACACTTAAAATAGCAACTTAAATG
ACCGGTGTATGTAAATATACATGTATATTTTTCTCGAATTTAACTTTGTTTATGTCGATAATGTAAAGAATTTTTACATT
ATCATGTTATTTTTACTTATTGTAGTAAGTAACTTACCTTAATTTTAAAATTATAAATTCTACGTTTGTTGGAATGTTAT
CTATAGATATATCTATTTTGTTCATTGTTAATATATACTCCATTAGTTGTTACTTTATTTTTTTCATAATACAAGAAAAT
TATATTCACCATAGTAAAAACATAAGTTGACAAAGGATGAAAATTTTCGTCCTAATTGTAAAGAAAAGAGAGAAATTCTA
TTGAGTTATTTAAAAATTGATAACAAAATCAGCATATGTTCAAGTAAAGAAAAGAGAGAAATTCTACTAAGTTATAACAA
AATCGACGTTTGAAAAGTGAAAAGAGAGAAATTCTACTAAGTTATTTAAAAATCAATAAAAATCGACATATCTTCAAAAA
GTTTAAATCGCCGTCTGTGGGGATCAAACCCACGACCACGCGGTTAAGAGCCACACGCTCTACCACTAAGCTAAAACAGC
TTCATTGATTATTGTATTCTTAATTAATATTATAAAATACTGTTATTAACGAGTTTTAGATAAGATAATTACATAAATCA
AGTTGTATTAGAGATCTAAATATTTTCCATATTTGCAATTTGATTGCATATTCCATTTAATTGTACAAAATTAATTTGCC
TTATTTTTTGAATAAAAATTATATTTTCTTGATTGTGTTTAACTTAAGCATGAAATTTATGAACGAAAGCAAGATTGACA
TTTGATATACACATAAAGTATACTTAAAACTTATGATTGATCTTAAATATATTTCATTAATGGTAAAATTAAAATTAAAA
AATTATAAACTTTTCAATTTTAAAAAGTTGTCCCTTCTCTTTTCTTTTCTCGAAACCGATAAAAAGTAACACGTAAAATA
AAAATTATTTTATTAATTTTAAAAAGGCATCAGTCCGATACACTAAGGTCCGTGAACACTACTTTGGGAAGGTGTTAGAC
CACAAAAAATCGCTTTATTAATTCTAATTGTAGTAAAACATTAGTCCACCTTCCAAAACCAGCAAAGCTCCTCTATAAAC
AAAGCAACAATCTTGCCATTTTCTAATCACATGCTGTAAGTTTTTATTATTGAAAAATGTCAACAACAAAGAATAAATTC
AGTGTGATTTTATAAGGGGAGTCTGGGGTTGAATGGGATGTATGAGGACTTAACCTCTATCTTTGCAAGATAGAGAGATG
GAATCTGATAGACCTTAGACATAAAATTTATTAAAAAAATTGTCAACAACAAGAACAAACTCAATGTTATTCCAAAAGTG
GAGTCTGGGGTTGAGCGAGGTGTACATAGACTTCCTCTACCTTTGTAGAAGAGAGACCGAATCTGATAAACCTTCAACTC
AAAATTTTATTGAAAAATTATCAACAACAAGAACAAACTCAATGTGATTACATAAGT
>mtp_6915.contig_2
TAAGATAAGTTACTTGCTACAACATGTAAAAGTTTCATACAATGACGATATATTTAACTTGCTCAAATATATAGTTTAAG
CACAAAAAAAGAAAATAGAGAGGGGTTTGAAATCTTACCAATTATTTATCGAAACACACTTCAACTATTAGTTGTTCTCT
TTTTCTATACCAGAACGACAATGATATTTCAAGTAGGAAAATGGAACAACTGATAGTTCATGATGTGTGTTTCAACAAAC
ATTTGGTAATAGTTAATTAAGATAGAATATTGGACGTAAAAAGCGACATTCTTTTTTAAAAAGACATAAAAAGGAAAGTA
AAACAAACAAACTGAAATAGATCGAGGGAGTAATAACTTACATTATCATGTTCTTGATCATCAAATTCAAAAAAGGAGCC
AAAGAAGCTCAATGTCAAGCTACTCCTTGTTGTAATACTTTTCAAAGTTGACACAAATTCCTCTTTGTTCCCTCTTACAT
AAAGCCATCTTGGTGATTCACAAACCAAAAAATGTACCAAAATTGAGTACAAAATTGTTGGAAGACATGTCCACAAATAC
AACACTCTCCATGAAGACTCTTTATTCAAAAAAGCAATAATTGGCAGTGATAGAAAACCAATAGAAAAACAAACAAAACC
GATTATACCAACTTGTCCACGCCATTGATTTCCTACTAACTATGTTGACAAAACAAGTGCACAAGTCCCAATAGTAGCCC
TTCCAAATCCACTCAAAAACCTCAAAAATAAGTAAATCCAAATATTTGTTGAAATTTATGTTATTGTTTTGGCAACTGAC
ATGACAAAGACATGAAAAAATCAACATGTTTTTTGGTCCAAGTTTTGTGTCAGCCAAAGTGGATAATTGATGTGCCGCAA
AATCGTGGCACATTTGATGCTTGAAAACTAAGAATTAATACTAGAATCACATGTGAGACAGATGAAAAGTAAAAAAAAGG
AAGAAATGAAGAAAAAGTCAAAAGGAACCCAGTGACGACCACAGACGACTTCACGGGCCGTGGTCATCACCACGGTCTGT
GGTCGTAGTCGTTAAGTTGCACCAGTGAAGAGGTTAAAAGAAGTTGCTAAGTGATGGGGACCAAGTTAGAATCACGGGCA
CCTTTACGGGCAGTGAAGATCGAGACGGACCGTGGTTGCTTCCGTGGTGCACTTGCCAGTGGATTGCCTTGAAGACCCAT
ATTTTGGGAAAGTTAAGTAAAGACCACGAACGCCTTCACGGCCCGTGGTCCCTTTGACGGTCCGTGGTCTCGTCCGTGGT
GCACTTTCCAGTGGATGGCCTTGAAGACCCAAATTTGGGAAATTTAAGTAAAGACCACGGACGCACGGGCCGTGGTCCTT
GTGACGATCCATGGTCTCATCCGTGATGCAAGTTCCAGTGATCGAGTTTGAAGAGCAACTTTTGGGGAGTGTCAAAGGGA
AGACCACAGAGGGCTTCACGGTCCGTGAAGCCCTCTACGAGCCGTAAAAGTGGGCGTGAAGGGTCCGAAATTTCAGTCTT
ATTTCAATTAGGACTCTGTTTTAAAACAATTATTTTGAATTTATTAGGTCATTTTTATGTCATTATTATCTATCTTACGT
TGGACGACGAACTACTCTCTATTATTTTTAGACTTTGATTTTTGATTTTGGATATTAATCCGAGTTTGAAGTTTGGATTC
AGATTATCAAATTATCAAAGTGATTATTGATTTGCCGATTCTTCTCGTAAGTACTTTTTAACATGTTTTTCGTTATTTAT
TGCTGATTGTTTGCGTGAAAACATGAGGGGCTAAATACCACAATTGGAGTTGTTGGATCCATGACGTAGTTTTAACCGTA
ATTTTGTAAAATGAGTGAAATGCGTTCAGTGGTTACAATTTGTAGTTTTAGTTTTCGTGATTCTTGCAATCTGATGAGTG
CACGCATTAGATTGAGCCTGTATCTGGTATTTGTTCGAGAGAACTACCAGTTAGGAAAAAGCTGAACTAATCTAACGAAT
TGGAGTTAAAGTTTGAGTTCAAGAGAAAAGAACTTTAACATCAACTCATTGTAAGCGAGGGTCAATGTTAGTAACACTCT
AAGTCTGAGAGGACGTGAGTGGAAGTTGTCTGCTTAGACTGAGAAGTGTCAGATGAAAATTAATTCGCAATAATTGTGTA
AACATTGAATTGCCTGAAACTCAAATACAGAAGAACACTAGAACTAACGTTATGGTGAACACAATCCTGGTTTCTCTTAA
TCAACTGAATCAATTTTATACCGTAATAGTCTGTTAGTTGTTAATCTGGACTTTGACTGCAAGTTTTAGTACTTATAACA
TCTCAACCAAACCCAATTTACTTTTCGTAATTGTCTGTTTAGGAAATAATAACAACATTTGAATAAATGCGACAGTGAAA
TCTTATCCGTAAAGAAATTTTCTGTGGGATCGATCTTAATTCTAGTTGAGTTCTATAAATTGACATCGATCGTTTACACT
TCTTATTTGATGTGTAAGTTTGGACGTATCAAATTTTGGCGTCGCTGCCGGGGAATTTCGATTCAGAAGTATTTTACTAG
CTTTTATTCGATTTGTACTTATATTTCCTAATTTTACGTTTTGTTTTGTGTTTGTGTCTCTTTCAGGTGAGTTCTACTGT
GTATGCCAAGTACCCGGAGTAAATGAGCTTCATTGATCCCTTACAACTCAGAACTCTAAAAGACTCTTCAAAAAATGGTG
AATACACAAGAACTTGAGGCGCAAAGACAAATGTGGGGACTAGAAGCTGAAGTCGCTGCAAGAGGTGTTCAGCAGAACGG
CGGGAACAACCAACGTGGTAAATGAAAATAGAGGAGTGGATGGATTGATCTCTCCTCATCGCCAACTAATAGCTCCAAGG
GGTAGAGCTCAGCATCTAGCGCACATGATGTATGACGAGGATGATGCAGATTTAGATGGAGCTGGAGCCACTGGAGCAGT
AGTGTTACCTGCACTACTTCCAGGTGTTAAGTCCACAATCACCAGCACTATGATTCAATTATTGAACCTGAAAGGTATGT
TCAGTGGTGCAGTTGGTGATGATACGAGCCAACACCTAATGAATTTTGTGGCAATCTGTAAGTCACAAGAGATTCCTGGA
GTCAACTAAACAGCAATGAGATTGAGGTTGTTTCCATTGTCTCTTACTGGAGAGGCAACTAACTAGTTTAATGAGATACC
AGATGACTCCATCAGAACTTGGACTGAGCTGAAGGAAGCTTTCCTGGAACGATTCTTTCCAAAATCAAAAGAGTTGCAGA
TGAAGGATGAAATAAGTACACACAAGCAGATACCAGGAGAAGCAATGCATGACATTTGGTGAAGATTCAGCCAAAAGCTG
AAGAAATACCCCAATCGTGATCTAACTGAGAGGCATCTGAAATAAGCTTTTTATAGATCTCTAAACTATGTCACTAAACT
TATTGTTGATGCAGCTTGTGGAGGATCATTTATGAGAAAGCCATTCTCGGAGAGCATACAACTGTTGGATGAGGTATCAA
AGAATAACAGGGAATGGTACACTAGAGATGCAAAAGTAGGAGAGCTTGAGTACACATTTGAGCTTTCAGCTGAACAGAGG
AAGAGAGAAGAAGAAAGGGACCAAGACATGGCACATATGAGGACATAAATAGATCTGCTCACAAAGCACATTGTAGCCAA
GTCTGAAAAGGTGAATGTCATGGGACAGCAAAATAGGTATGAGGATCAGGATATTGACCTTGATGAGGAAGCTAACTACT
TTGGGAACCAAGGAGGTTTTCGAAATTATAACTCTGGAAATTAGGGTTACAATTCTGGAAATCCAGGTCGGAACTATGCT
AGGGATGGTCAATATGATAGGTCAGTATATAGAGAGCAGGGAAACTGGATAAACAGAGATGGGTACACGAATGATCGCAA
TGGTGTTTATGTGCCCCCAGATAATAGAGATCGGGCATGTGGTAGCTCCAGCGGGTCTAAGCTGGAAGACATGATGGCTA
AAGTACTCCAGAAAGTTGAATCAACTGATGCAAGGGTAAAAGAGATGAGAGGTGATTTCTCAAACATGAGTCAATTGGTG
AACTCTTACACCACCTCCATCAAGCAGATTGAACAGTAGTTGGGGCAACTCTCAGCCTCATTAAACCAAAGGAAGAATGG
GTCACTACCAAGTGACACCATCCAAAATCCTAAGAAGGACGGGCTACGCATGGCCATCGCCACCAGGAGTGGTAAAGTTC
TTACTAACCCTATTCTTGTAGGTACTAAACATGAATAGGTATTAGAGCAAGCTGGCAGAGAATATGATGAAGCTGAACAT
GTAGATGATTTGGAGGATCCTCAGCCTAAAGCACAACGTACGAGAGGAAAAGCGAAAGAGGTCTAGGAAAACATGCCTTT
ACAGCAGATTCCTAAACCACCTCCTCCTTTCCCTCAAAGGCTCAAAACGAAAGCTGAAGATGGGAAGTTTACAAAATTCA
TCACCATGTTGAAGCAGCTTTCAATAAACATACCACTGGTGGAAGCCCTGGAACATATGCTAGGATATGCCAAGTTCATG
AAGGACTTGGTTACAAAGAAAACAGATGTAAGTCTTGATTTTACTAATGATGTTCATCATTGCAGCGCTATTGCTACCAG
ATCTCTGGTTTAGAAGACGGAAGATCCAGGTGCATTCACTATCCCATGCACCATTGGGTCAATCAAGTTGGCAAAAGCTT
TGTGTGATCTAAGAGCCATCATCAACTTGATACCATTAGCCATTTACAAGAAACTGGGATTGGGATTTCCAAAACCCACA
GCAATGAGGTTGATAATGGCTGATAGATCAGTTAAGCGACCTGTGGGAGTCCTATGTGATGTACTTGTAAAGGTGGACAC
TTTTATCTTTCTATCTAATTTCGTGATCTTGGATTGCGAAGTGGACTTTGAGGTTCCCATTATTTTGGAAAGACCATTTT
TTGCCACTGGAAGGGCCTTGGTAGATGTTGAGAGAGCAGAGCTGAAGTTCAGACTCAACAAAAATGAGGTAAAGTTCAAT
TATATGCAAATCAATGAAGCAGCCACATGATATGAATATAGTATATGCAATAGAGGTGGTTAATGAAAAAGGAATGGGAG
TACCCATCGAAGAGAGGGTGGTTGTTGAAACCTTAGCTGCAGTGCTAATGAACTTTAATGCTAATTTCCGGTCGGACTAT
GCAGAGACCGTGAATGCCTTGCAGGGTATTGGAGCACACTCGTATGCTCTAAAGAAATTGGACCTTGACTTGAAAAATAG
GCCAAGCCCTCCAGCAAAACCATCCATTGAGGAGCCATCGGTGCTGGAACTTAAATAGTTACCTAGTCACCTAAGGTATG
TATTTTTAGGAACTAACAACACTTTACCTGTGATTTTGGCTGCAGATTTAAATAATAAATAGGTTCAAGAGGTGATCAAG
GTATTGAGAAGGTACAAAAGGGCATAGGGTGGACCATTGTTGATATCATCGGAATACCTCCAGCATATGCATGCATAAGA
TCCAGCTAGATGAGGATTGCAGCCCAAGCATTGAACACCAGCGAAGGTTAAACCCACCTATGCAAGAGGTGGTCAAGAGA
GAGATCATCAAGTGGTTAGATATTGGGTGGCCTATCCCATTTCTGAAAGTCACTGGGTCATTCTAGTTCAATGTGTCCCC
AAAAAGGGCGGTATGACTGTGGTGGCAAATGCCAAGAATGAGTTAGTTCTGCAGAGACCAGTCACTGGATGGCGAGTATG
TATGGACTACAAGAAGCTAAACAAGTAGACTATGAAGGATCACTTCCCAATGCCTTTCATGGACCAGATACGGAAGAACA
CTAGAACTAACGTTATGGTGAACACAATCCTGATTTCTCTTAATCAACTGAATCAATTTTATACCGTAATAGTCGGTTAG
TCGTTACTCTGGACTTTGACTGCAAGGCTTAGTACTTATAACATCTCAACCAAACCCAATTTACTTTTCGTAATTGTCTA
TTTAGGAAATAATAACAACATTCGAATAAACGTGACAGTGAAACCTTATCTGTAAGAAATTCTTTGTGGGATCGACCTCA
ACTCTAGTTGAGTTTTGTAAATTGGCATCGACCGTTTACAATTATTATTTGAAGTGTAAGTTTGGACGTATCAATAAAAC
TAAACCTCCAATAACACAACCTATGAAAAACGAAGACGTTGGTAATCCATTGAGAACTGAACTCATACCTTGCTTCTGTA
ACGACCATTCATTAACGGCATGTGTGTCGGTAAAGCCACTAATAAATGTTTGTTGTGCATCGAAAACCCACGATAGAGAT
ACGAGGACGGATTGTAACAATTGTGCCCATCCAAATTCACCAATGCACCTTTCTATCGTCTCATCGAGCGTTTTCGATGT
ATTTTTTCGATTTAATAACAATGGTTCATATGATTGGTCACTCATTTTTATTTTTATTTTGAATTTGTATATTCAGATTA
AAAGTGTGTGTGGATTTTGAGCACCTTGAGAACTTGGTTTATATATTAAGAAAAAAAACACTAGTTGCATTTTAGTTTTT
ATTTAATTGAGGTCCCACAAATTAGGCAAGACAATACCAGTACAATTATGATTTGCTGGTATTCAACATTTAGATAATTT
CATAAATTATTAATTTGTATTGTTGAAGGATCATATCATATTGATATCATGTGTGAATGACAAGGATCTGATTGGACTTA
ATCCTTCAAACAGAAAAGGATAAAAAAAAATATTTTTAAATAATGTAAAATTGAATATAAATATTTTAAATTAATAATTT
GATCCAAAAATCATGTTCTTATTGTTACTTTTGGATTAAAATGCCTTTTTCTTAAATAAACATATTTTTTATTCTTTAAA
AACATATCGTTTTCCTAATAAAAATATTGTAATAAATCACTAATTCTAATTTAGATAATGATACATTGTAATAAAATAGA
AAATTAATGTTTTTATTTTTTAATACTTTCCTGATTGAATAAGGATAAGCATTTGCTTATATTTATAATCTTGTAATTTT
AAACTAAAATTATATGTAGAATGTGCCAAAATATTCTTTAATTTATTGGTCTTAAACATGAAAAATAGAATTAAAAAATT
ACCAAACAAAAGAGACATCATACTTTTTGAAATGAACTAAAAAAATAAATAAATTAAAACGAATGAAAGATTACATTGTA
TTAATATATTGTTCTAAAAGAACACGTATTTGCTGTATCCATGGGAACAAGTTACATATTATATCTTTGTAATTAATCCA
TTCCTAGTTAAATGACAAAATTACATGAAATTAGATGTTTGTGAAAAGATTAATAAAAAAAAAAATTGAATAGAAACAAT
CTAATTAAGAAAAAAAAAAAAAGGGCCTTTAAACATTTTCATGTGTTGAAAAGACTTAAAAGACGAAATAGACCAATTAA
CAAGAATTGTGACGGGGTCTTTTTTTTACGAGCGTTTATTTTTAATATAGAATTTTTCAGTACGATTTCAAATTTAATTC
GACTCTAATATGAATATTAAACACTGAATAAAAAAACACTTTTTAAAAAGAAATCAAACATTAAAGATTGTGGTGGCCTT
CTATAGTATGCGTTTTACTCTCAACAAGTAAAACGTAGGATTTTTTAACATAAATTTAAATTTTAATAAACCCTAATATA
AATATCGATCATCAAATAAGAAGGATTTAAAATAAATAAGGGAAAGGAATAATTAGAAATGTTTGGTACGAGTCATGTGA
ATGTATAGTAAATATTAGTTTGTATTTGTTGTGCTATATATTTGAAAAATATTCTAAACTTATATTTAAATTTCATTGAT
TTTAAATCCTAAATATTTATTGCTGGAGGAATTTTATATGATTATATCTCATGGTGCCAAATGATTTAAAGAATCATTGG
CTATTGATTGACGCACAATTGGCGTCGTACGTAACATTTTGGAGATGAATTCAGAATTTAAAATTTGATGATTTTTTTAA
TAATATATTCAAAATTAATATGTTTTATATTTTATTTTTATTTTAGTTTGTTTGATAAAATAATCTTTTATTTATAATTT
GACTGCTATTTAACCTAATATTTCATATGACGTTTAAGATTATAATGAAATTAAATGACATTTTAATACATTATACATAT
TAATAGTTATAAACCATAATATTTAAAAGTATTCTTTTTTTTATTAAAGTCCATGCTCAATTAAAATTGTGTGTTTGGCC
AGATTTTCTCAATCTACTTAGTTATGAAGAGTTGCGGTTTATATTTAGGTAATTAATCTGAAAAATATATTTATTAATAT
AAAAACATTATTTTGTACTAGGCTAATATTTTGAAAGTATTTTCGGAAAACTTTTTTACTTGTTTTACCTTCTGTAAAAA
TAATTAAATTAATATTACATACATTATTTTTTCTGTCTACTAAACTATCCAAGAAAAAGATAAAATAGGTAGGATGCTAG
CAATTAATTTTTCGTAACATGTTGAATCCGCCCTATTTTTCTCACGTACCATAGTTTTGATGAAAAATAAAACTAACAAA
TAAATAGATTATAATTAATTAAGCTAGTGGGTACACTAGGATTGAGTTGGCATATTTGGCGTTTTTATTTGGGATAAAAA
TAAGTCAATTTAGACCGCAAGTGCACACCAATTATATTCCACACGTTTGTATTATATTAGTTAATTACTGTCTTAATTTA
AGTGATGTTGTTTGATTTGATATGAATTATTTACGATTTATAGTGTTTAGGTGATTGTATCTTGTCGTTGTTGTTACAGT
TTTTTTGTCTATATATATTTTAGTTATTTTTATCATCTTAATTTAAGTGATGTTATTTGATTTGATACGAATCATTTATG
GTTTATTGTGTTTATGTGATCATAAAAATGAAACTATTAGGCTTGTGAATATGTATCTTGTAATTTGATATTCTTTTCAA
TAACTACAATATATTCGGTAAAATTTCGCATGTGGGGTGTGTTAGGTATGAAGGAAAACATTTTCCGGAAAATGTTTTCC
AAATCAACTCATTTTCCTCAAATTTAAGAAAAATGACTTCCCTTCAAAAATTAAAGAAAACATTTTCCAAAACTCTCATC
CAACTTTAAATTGCAATTTTTTATTGAAAAAATCAATTTATTTTGTCCCTACCCTCAAATCAGCCCCCCCCCCCCTCCAA
AATAAATAAATAAATTTAAAGCTTGTTATTTTAAAAAAAAAATAACGTTACCCCACCCCTCACCCTTACCCCCCAACCCC
CTACCACCACCACCACCACCCCAAAAAAAATATTAAAAATTGTTTTTAAAAGGAATTTCCAATTTTTTTTATTTTTTTAC
CCCACCCCACACTCGACCCCCCCCCCCTAACCCCGTCCAAAAAAAATTAAATTTGTTTTTAAAAAAAAAATTCTACTACA
ATTTTTTATTTTTTCACCCTTCCCCTCAACCCCCCTCCACCCCCTCCAAAAAAAAAAATTAAGTTTGTTTAAAAATATGT
ACTACTTCAAATTTTTATTTTTTCACCCCAACCCGCGACCCCCCCCCCCTCCCCACAAAAA
>mtp_6915.contig_3
CGATGAAGTCCTTAGCCAGAGCGTTCCAGCTAGACCACTGTTTCGTTTCATGAGACGTAAACCACTCTAGAGCCTCTCCG
TTCAGACTTCGGCTAAAAAGCCGCATTAACAAAGCTTCGTCTCTCCCGACTCCCACGAGTTGGTCACAATAGGCCCTCAA
GTGTGCTAAGGGGTTCCCCGTTCCTCCGAAGATGTCGAATTTTGGCACCTTGAACCCCTCTGGGAGGTCCAAATTCGGAT
GAATGCACAGGTCTTTGTAACTCAACCCGGCGACCTCAGGAATGCAGTTCAACTCCTTCATGGCCTTTCTAATTTCCTCC
TTCATATCTATCTTGGCGGTCTCTTCTTTTGACCTCCACTCTCTCTCCCTCTCTTCATAGTGGTCGAGCTCCGAACCATG
GGCGTCATGCTCGTTGGGGACGGGTATTTGGAAGGTGGTTTTTTGTGGTAGTGGTGGAGCAATGGAGGGACTTTGGGCAT
TTTGAGTGGCTTGGTAATTTTGAGGGAAAGTCTGGGGGTTGGTATGTTGATTTTGGTAATTGAGGGAAATGTGCGGGCGG
TTAACATTTTGGCTTTGAGGGGGTAAACCAGTTTGGTGGTTTGCATTGGAGGAAGGGAGTGGTGCTTGGGGGTTGGTATT
TTGAGGCGGGGGTGGTGTTTGGTAAGAGGCTGAGGCGTAGTGGGGGTTTTGGGTGGTGAGGTCAATGATGGAGGGATTAC
GAGCAGGACTTGAAGGTGGATTCCGAGCTTGTTCCACGTTAGGAGGGGGAATTTGAACTGGAGGTCTTCCATCTGGTTGA
GCGTTGACAGCAAAAGTCGGAGGAGGCAAATCTTGTCTTCTCTGCATCTCGACCCTCATCTCAGCAATTTGTTGCATCAA
CTGCAGGATCAGTTCATTCTGATCGGCAAGGACGGGCTGAGCTACCACGACATCAGTAAGGTCGATTTCTTCGTTGTTAT
CACCCATTGCTGCTTTTCCTTTTTGGGAACTTTGACTAGGGAAGGAATCTGTAGGCCCTTTTGATCTGGTAAAATAGGGA
TGATCGGCCAGTGTGTCAACACAGATCAGTTCTAACTACCTGTAGAGAAAAACAACTCAAAGGCAAATTTGTCAATATTA
GTTCTGGATGAATAATGCAAGATATCACATATAAAGCAGATAAACACATAAAGGTTGTTTTGTCTGAGAACATGTTAACC
CACGAATAATGGGGACTGATTTTTTGAACGAGCAGGAATTTGCTCGTTTTATTTTGGGGCTAATGACTCAAAAAGGCTAA
ATTGCGTTGAGCTAAGGTCTTCTTGCTGCATCTTCCGGCATCTGTTGATCTGAACTCAATGTTTCCTTGTAGAATGAAGG
GGAAAAGGAAAATTTTAAAAGATAGGGGCCGGGCCTTGAAAGGCTGCCTACGTATCTCCTAAGGAGAATTCAGGCCCTAC
GTAGTTCGAATACAGAGGAAATTTCCATTTTCATTCATTCATTTCTGGTGATTACAAGGAAAGTGAAGAACAGATAATAA
AATTCCTAAAAGATAGATGATGCCTTCATCGAAACTCCTTTCTCTGAATGCCGTATTAGCCACGGGGAGTAAACTCACGT
GCTTCAGGGGCGGTTTCCTCATTCTCTTCTTTCCACTGTCCCCTGACAGGAGGTCTATAGACAATTTCCTCCTCAAGTTC
TTCTTCAACAGACTCAGGTCCAGTGCCTTCAGGACCACTGTTGGTGGCCTCTTGGTTGAAGAAAGGGTATTTTCCATGTA
GTTTTTGAAGCCTCACGGTTATATCATTGTTGAAGGTATCATGTTTCTTCCGCATAGCAACCGTCTCCTCGCTCACGACA
GCATATCTTGCCATCTTAGCCGCTAACTCCGCGTCCAGTGCTGCACTTTTGGCTTGCGCAGCGGCGGTGGCTAATTCTAC
TTCTATTCCTCTTTCTCCCATCTCTCGAATCTCTTGTTTGAGTCGACGCAGTTTCATCCTTAGACTCTCCTCAGTTGTAT
TCACTTCGACATTCTTGCCCTTTTCCATCTTAGCAGCAATTTCACCTTTTCTGAGATGATAGAGTAACATTTAGGATTTG
GTAGTAGGATTTTATTTCTGGCTGAGAAACTCAAGACTCGTGGAATTTTGGTTGGACATTTTGGTAGTGACTTGTATTTG
GCATTTTCAGAAAACTTTGACAAGGAGTGGGCTAAAAATGTCCTCATTCAAAGCAACAATATCACATAAACAATTTAAAG
CACACAAACATATATCGCGTGTCCTAAACAAGTAGGGGGCCCTTTTGTGCCAAGGGTAGGCCTAGCGTATTTGAAAGATG
TATGTGTAGAATTAAACCATTTTGTTACCCCAAAGCAAATTTCGCATATAAAATGATGTTCAAGAAGCGAAAATAAGCAG
GGGAAGTAGGGAATAAACGAAAAACACAAAGGAAAGGCCCACGCAGGGGTCATTTGAAAAGAGTACCAAAATACAAGAAA
GACAGGCCCACGCAGGGGCAAATGACAATAAGTACATATAGCAAAACCCACGCAGGGGCGAAATCCGCTAAGACGCTCTT
GATGGCCCCGCCTCTGATCTGCTCCTCTTGTTCTGTGCCATGAGATGCTGAAGCCTATATTGAATCATTAGCAAGTATCC
TTCACTCCGGCGGCCTTTCTCTTCCCAGTCCTCGAGACACATTCCGCTTTTCTTATCTCCAATCCATAAGTTAAGCTCTC
CCAAATCGCTTCTCAAGCTTTCTAATTCTTGAGTTACGCTCTCGAGGGCATACTTATCCTCCTCTTGCTTTCGGAGAAAT
TCCTCGTGCATTTCCTGAGCTTCTTTTCTTACTTCTCTTAGTTCTATCAAAGCTTTGGACTCTTTGTCCTCTACACTGCG
ATAAATGTTCGGAACTGAGAAAGAGATACCTTGTATATTTCCCTTCAACCAATCTTTGTAGGTTTCATCGTACCCAGCAT
TGAATCGGTCCGCGGCAATGGTGTCGTCTTTCATTCGCACTGCTCTTTTCCATTCTCTTAGCATCTCTGAAGCATCAGGC
ACTCTATCATCCCCAATGTCGAACACATAGATACGGTAGTATGCTTCTGGAGGTGTAGTCTGTCTTCTTCCGAACTGCCT
CAGGACCCGGATGGGCGCATATGGTCGGATACCTCGAATACCTGGTAAAGGAAGCACTAGTTTTCTGTCGCCCCGTACTA
TGGCATCTTTCGAGATGAAACGATCGAGCATCCACTGGATATTTTCTTCTCTCAACTCGGAGAAAATCTGAGCCCATCTC
CCTCTAGTTCTCCTATTTTCTAAATCTTTCCAAAATAGCATATCATTCAAACCCTTGAGAGCATTGTTATCATCGAGGGT
GTGTAGCTTTTGAGTCCCGTGTCCCTTCGCTAAGTGGCTCAGTATCCACCATTGGAGGAGGAGATTGCAACCCTGAAAGT
AGCGATGTCCTTCCTTGCATTTTCCCAAAGCACGATACATGTCGGACAGGATGACAGGCGCGATAGGATAATACTTCACT
TGCCTTTGGTTCAGATTCCCGTGGAAGAGAGTGTGTGCAAGCATAATTACCCGGGTGTTGATGCTGAGGCTCGGGCCTTG
GGGAAAAACCATAGTGCCTAATAGCGCGATAGTGAATGCCAAAGGTCTGATCCCGTCCCATTCTCTAAAGGTAACCCTGA
ACTCTTGATTGTATTTTGCATAAAAGGTTGCATTCCCGAATCTAACATAAAGATCCATGAAAGAAATGCTAGAACCTTCG
GCCCAGAAAGCGTAATCCTTTCTTAATCCGAGCCAATTTGCAATATCCTCGAGAGTAGGCTTGTTAGGGATTAAAACGTG
TTCCTGTTTTCTCACTCTTCTTTCAAGCCCTGTACCGACTGTGTCTATTCCGTCCCGAATTTCCTCAATTGTCGGGGTGA
TCTCCATGGTTCCAAATCTGAACACCATTTTTTCGTTGTCCCAATAGCCTGTGAGGACTTCAATCAGTTCGGGCCACCCA
ACCATGTTAATGAGTTCTGTTAGGGCTCCTATATATTTGTTGAGGGCCCTTTTGTGAACCACAGTGAGGTCGTTGTACCA
CATCTTGAGTAGAACCGGGGCTTCCACTACCATGTCGAATTTGGGAAATCGATCCATATCTACAAAATAAAGCACGGTTA
AGATTCCCTCCCCCAAATAAGCAACAATTAGGTTTCCACACATACATCTTTCAAATGTCAAATAATATGATATGTCGTTA
GGTCGTGGACCTTGGACATGATTTTTGGCAGTTTTACTAATGGACTTAATACGCCTTGGGTATTAAGCCGTCTTAGGCTA
ATGCTTAGATTTGGATTTGGTTTCGCTCTACTCTAGGTTGACTAGAATTGGTTTAGAATTGACGGTTACCCGAGTCGGAC
GAACAACGGGGTGAAGTCTAATAAACGACGTTGGATGACCACAAGCCAACTATTCGTTTATCACTTCCAAAAAATTTGAC
TTGTGTTTTTTTCTGAAGGACAGTCGTGGTAAGCCACGTAACCGCCTTTTTTCCTAATGCAATCTATTTGCCGTTTGGCG
GAATCGAGTGCCATGAATGCCACAATTTATAATTTACAAGAATTAAAACAAGTAAGCAATTTAAAACAAATAGCCAAATA
AGTTAATCTTAAGGTTAGAACCATTCAACTCCCCAGCAGAGTCGCCATTCTGTTTATTTTGGAAAATGTATTTTTGGACT
GGTTTAGAGTCGCCACTTAATTTTTAAGAAAAAATCAAGAAAACTGTTGTTTTCAAAAGACTAAAACAAGAATCTAGTGA
AAACTCGTAAAGGGGTTCGAGGTTCATATTAACATTCTAGGAAGGTTTTAAAAGCACCTAGAATGTCCACTAATGTGGTT
ATCCGACAATTAATTATTTGGCTAAATTTTATTCGACTTAACTTAACTTTGCAAAAATTGAACTAATTCATAGTTAGAAC
TATTTTTAAAGGGGAAAAGGGAAATATTGACCTATTATTTAAGCGAAATATTTTGTAAAAATACCTATTTATTTATTTAT
TAAGTCAAGTAAGAGATGAATAATCTGGTTAAGTAATTAATTCAAAATGGGTGTCTTTTGGGGATTTGAAAATTTAAAAC
CCTTAAGATTAATAGCAGATAATGACGAGTAAATAAACACAACAAATAAAGGAGGGAAAGAGATTTGGGCCCAAATCTGG
TTTTCCTGTCCGCCTGGGCCAGTATTTGGGCCCATTTTCGTTTTGGGCCTATGGCCCAATTTTCACCTGTCCTAAGAACT
AACAAGTAATAGTAAGTAAAATGGCAAGGGCTTAGGCCCAATAATAACAAAATACAATTCCGAATAAATAAAGGTAGGCT
TTGGCCCAATCTTTTTCAACTCCCGATTTGCTCCGCTTTTCTTTCAATTTTGAGACCTGTTCGTCGATTTTGATATCTAG
CTGACTCGGATAAGAGGGGATATGGGCCTCCGTGGCCCAAAGGAAAATGCGAGGATAGAGTCCGTGAGGACCCGGACAAA
TTTCACATGCAAACACGAAAATGAGAATCAATAAGTAAGAGTTAGGAATAATATAGGAAAATTTATCATATTCTAATATT
TACTACACTACCATATACTAATATTTATTACACTACTATATTCTAAAATTTATTATACTACCATGTTCTAAAATCTATAT
ACTACCGTATTTTATTACTTACATACTACCATACTTTAATATTTATATACTACTATATTCTAAACAATTACATACTACCG
TAATCTAATATTTATATACTACCATATTTTAAATCTATATATTGCCGTGTCCTAATGTTTATATACTACCATATTTTATA
GTTATCTACTATCATATTTTAATATTTATATACTACTATATTCTAAACAATTACATACTACCGTGATCTAATACTTATAT
ACTACCAAATTTTAAATCTATATATTGCCGTGTCCTAATGTTTATATACTACTATATTTTATTATTTATTATACTACCAC
ATTCTAAAAAAAAAATTATATACTACCGTAATTTAATATTTATTATACTACCAAAATCGTAATCCAAGATAAACAAATAC
AATAGGTAATTAATATCTCATCCTAAGACTTTCAATTAAAATAAATAAGCTATGACCCCTTAGTGACAATATGCTTTTAA
CAATCCATTCCATACCAACAAAAGTCAACAGTAAGCAATAAGAGATAGTCCACGTTAACCGAACATTCAACTTATCATAA
AGCAATACACATAGACAATCATTTTCTTCTTAACTAGCGGACTCCAAATAAAAGAAGGATGCATATAATGCTTAAGAGTT
CTCATTAAAATCTAAGCTAACCTATCACATAACAGAACACTATATAGCAGCAGTAACTAAACAGTTGGACTAGCAGTGAT
CAAATGGGTTTGGACAAGGATAAATAAACAATTACTAACCAAAAACAAAGCAAACTATTGAAGTTGTCCTTTATTTAATA
GTCATTGAAATAAATGAAACAATAAGGAGACAAACCACAAGATATATTTGAGATCATTTATATCAGGCTCCACATACGGA
ATTGAGGTTATACTCCATGTTGTTAACTTACTGTCCTCTATGATTAAATTAGAATGGAGAAGGGAACCTATAACAGTCAT
TAGGGGGAAAATGATCCAAGACTACGAACATCAAGTAGCTAACTGAGGACTCTCTTGAACCTTAATAGATAACCAAGCAA
AGATTTAGACAAGGAATTAAGACTAGCTACGAGAGACCGAATATCCGCCTCAGACTTAAATAAGGTAAGAGAGCATCCAT
TGCATTTCTCCACATTCTTGACAAGAGGAAACAATGACCAAGAGATATAGCATAAAGAAAACCTGAAGTAAGACTCAATC
CTATGAACAAAAGTGAGTTCAAAACGGTTTTAGGCGTATATCAAAATGTGAGCTCAACTCTATCGAGACTTGCAACCAAT
GATCAGTTTTATAAGGCTCAAGTCGGCAAGAAAAAAAAATACATTCGAATGAATACAAATTTCCGACAGAACATTTGAGC
AGAGTGATTCAAGATATCGATCAACCCATTCCAAGCCATAAGTGAGAATATTCAAAAAATAACTCCAAACACTAGTATCC
GAACTGAAATAAACTTTCATTTGTGAGTATTTTAATTAGAATAGAATAGATCAAAATGAAATCAGAGAAAACTCTATAGG
AATAAGTTTATCACACAACATTCAAAATCTGGGCAAAAACGTGGAAGAGGGAAAAGGATATTACCTTTATCGGGCCAGCG
GAACGGGACGAGAACGAGCAGGAAGCTGAGTTCCACCGCGGAGACACGATCCGAACAGCAAGACGAAGAACCTGGATGGA
CTTCGAGCAGTCCTCTATTCGGAAGTGTATTTTCGAGGGATTAATGCTTAAGCCTTGCTATGTATTTCCGCTAAAAACTC
TCCAAAGAATTGCTCAAATTTTCTTAAGTGAAATTTTTTTTGTTCACTCTCCCAGATTAAAAAAAAAAACCTCCCCTCCA
CAGTGAATAAGGGGGGAATACATATAGGGATTTTTTAGGGCTGATTGGGGGGGAAAATTCGGGTCAAAATCCGGATAGAA
GAGGACATATTTCAAAATTCAAATTCCCAAACCTTGCACCAATTTGGAGAGGCACCTTTTCTTGCAATTTTCGCCCCATT
CCGAAAAAGGAAAGGGGAGAAAAATGTGTGCCTCTTTCTCTGCTGCCTACTGTTGTACCAGTTCTGGGTTTTCTGCGTGT
TGAGGGAGAAGAGGAAAAAGATGCAGGGGTATGGTAGCCTTTGCTGTACGTTTTTTTCTGTTTTTGTATTGTATGTTTGG
ATTGTTCAAAATAAAGTGGGTTGGGTTGTGTATTAGTTGGGAATGTTGGGCTGCTGGAATTTGGATAGAGGGTTGCTGGA
AATTTCATGGGCTGCTGGAAAAATTTAGGAAAGGGCCCAAATTTCTCTTACAAGTTGATCCAAAACGTGGGACAAGAGAT
GATTATGTTAGAATTACCAAATGAGTTGTAAACTTAGCCATTCTTAAGTTAAAGATCTAACCAAATCGAGATTAATTGGT
GAAATCGGTTAAAAATTAAGTAGAACGAATTAGTATAATTAACTAACGAGCTTTCTAATCTTAACGAAATAAAATAGTTA
GCTCGAATATAAACTAAATAATTTAAAATATAAACTATTATATAACTTAACTAATTAACCAAAATATTTAATTAAAACAA
AATCTTTTTGAGACGATTTTCAAATAATCATAAAATATACTAATTATATATATAATTATGTAAAACATATATATTATCTA
AAAATTATAAAAAGTGACAAAACTTATTTAAAATAAACTGCAAACTATTTTATTTTATTTTTAAAATTTATAAAAACTAA
TTATCTTAAATCGTTTAAAATCGGAGAAGCTCAATGATCAATCTATGTTGGGGAGGGTCAAAATTGGGTGTCAACAACTG
TCCCTCATTTTACTTGGATTGATGCAAGAAATTCGAGGAAAATGAAATTGACAAATTCAATTTTGACCGACCACGCCTTC
ATCCTTTAGAAGAGGGATTTGGTACGGACTTTAGGAATTATGGCCGAACCCCGGAAATGGGTTTCCTACATATCTCAGGT
TATATGAGAATTCAGGCCACTTGTAGTTTGATACGCTTGATTTGACGCACGAGTTGAATGAATTCGAAAGTCATCCCGAT
ATCAAATTCTGAAGAGATCAAAATGCTCGAGATAAGATTCAAGAGTGAATGTTGGAATACAGCCGAGTTTTCAACACTGA
TCCCGCCTACATATCCCTCAACTTAAGGAATCAGGCTGCTTGTAGTTCGACTCTATCGGTTGAAAAGGAAATCTATTATG
TGAGATTACCTTTGGTTCTGGAAAATGACGAAGTAAGTCGAGTATGAAAAAGAGGCTTGCAACCTCTTAGTCATGAATGT
GGTGCACTTCACACCCATAATTAAGAACTTACACGGACATAATTTCCAAAGCTCTTGGTGTATCGTCACTCAGATTGGAA
AGTTGCTTCCGGTAGAGACCAAAAGTTTCCGGATGCGAAACTGAAACAAGGAAACCTAAAGAAAAACCCACATGCCTTCT
GACAGGGGTGTGGTTTGATTGTGGTGGAAGTCGCTCATCTGCTCGCGTCCTAAGAGTTTGACACTCCTCTCTGGACTATG
TCCCAGTTCGCTGCTAAGAAAAAGTTCCACGTTGTGCTGCATCCTTTTTGATGTCGTCCGCACCTGTGATTTGTTTTGAG
AATTCATCCTCTCGGATGCTCTCGACAAAGACTAAGATAAAACTCATTAGCATAAAAATGCAATTCAAATGGGAGACAAT
GTCTTTTACTGTGTTGACACTTAATTGTTCTCCTTGAATATTTGACGTCAACTCTGTCGGGTTCGACGCAAAGCAAATAA
AGCTTATGTCTCATATTTGCAATATAGTCTTCAGTGCACTCTTTCTTCGATGTCAAAGTAATAAAATAGGCTGATGTAAT
ATGTTGATAGTTCCTTTGATGTCGTTTTTGCAAAGAAAAAAATGACGCAGTCGATGTTGATCTTCTTGTGATGAATAAAT
CTTTCTCTTGTGACGCATAACTCATTTCTCTTGCGATGTGTTGCTCTTTTCCGCGATGCATGATTTTCTTTTCCGCGATG
CATGAATCTCTTTTCTCGCGATGCATGAATATTTTCCCGCGATGCATGAATCTTTTTCCTCTTGCAATGAATGAATCTTT
TTCCTCTTGCAATGCATGAATCTTTTTTTTTTCTCGCGATGCATGGATTTTCTCTTGCAATGCATGAGTCTTTTTTCTCG
CGATGCATGGATTTTCTCTCGCAATGCATGAGTCTTTTTTCTCGCAATGCATGAATCTTTTTCCTCTTGCAATGCATGAA
TCTTTTTCTCGCGATGCATGGATTTTCTCTTGCAATGCATGAGTCTTTTTGCGATACATGACTTTTCCGCGATGCATGAT
TCCTTTTGATGATGCCTCTCTGATACTGAACGAAGATGATGTTTCACCCAGCTACATAGGCGATCTTCTGGGTATCTCTC
GGACGGCGTTATCGTCTCAATCGACAATATAAATAAAAATGACCCTCGAAGTAGTGGTATCATCTTATTTGACAATACAA
TATAAATGACTCTCCGGGTAGCGATATCGTCTCAATCGACAATATAAAAGAAATGACTCTCGGAGTAGTGGTATCATCTC
ATTTAACAATACGATGTAAATAACTCTCCGGGTAGTGATATCTTCTCAATCGACAATATAAATAAATAACCTTCAGGGTA
AGAATATTATCATATCTGATAATATAATGCAGATAAATATCTTCCAGGTATCTTTAGTTGCTGAAAAATAATAATATTAC
TGCGGCTTTCGTTCGTTCCATCTCTGAATATAGTTGCAATGTTCATTATGATCCTCTTCTTGTTGAGAATTAAATGAAAT
AACGCTCACTCATATCCCCAACTCTTTGCTATAAGAAGCATAAAAAATTTCCTGCATCCGCAGAAAAATCGTCACTTTTT
GGGGAGCTCTTCGCCCTTTTGACTTCTCCGTATTCATTGAATGGAGGAGTACACTGATATCGAGGCAAGCTTATAGACCT
GCATCCACAGAAAAATTGTTAGTTTTTAAAAGACGAACTGATCTGTGTCGATCTCTTCAGTTGTCCGCTCCTTGTCTGAC
TATCTCCGGTTGATTTCCTGATCTCCCGCTTCTTGATAGATAAGACAAAATATATTTATGCAAAATAATTTAGACACGAA
ATAAAAGTTTTTTTTTTTTTTTATTTTTTTTTTTTTTTTTTTTTTTTGAAAAATAGATTTTCAAAAAGGAGTATTTAGAA
AAGGTCGCTGCCAAGTGTCATGTCACGTCGAGCTTTAGCAAACGTCTTTGAGGTTGATGCCTCGAGGTCTATCCGATTAT
TTGCTGGAAATTACTCAAAGTTATTCCAAACTGCCGTTGAACCCTGTTGGAATTTTGAGATCATCCTCAAAATTTCTGTC
CCAATTAACTGTTTTAGCTTATCTTTAACCTTTGGTGAGTAATCGCGGAATTTTTGAGATCTTTCTCAAAAAATTTGTCC
CAGTTGCAAATTTCAAAGTAATTTCAGTCTTGACTTTGTTGGAAATATCTTCTTATCGAGAATTTTTGAGTCCCCCTCAA
AAATTCTGTCCCAGTTTCTATTGTAAAGAAAAAATAGAAATCTTATGAGAGATATGACCGAGCCCTTGTGGCGCCTACGT
ATCCCGTTGAGGCAGGAATCAGGTCAAACGTAGTTCCCCCTTAGGGATCAACAAAATAAAAAATAAAATTACAAAGAAAC
CGACCGAGGCCGACATAGGCCGCCTACGTATCTCATTCTTGAGAATTCAGGTCGAACGTAGTTCAAATGCAAGGAAAAAC
TAAAAGGGAATAAAAGGGTGACCGAGGCCGACATAGGCCGCCTACGTATCTCATTCTTGAGAATTCAGGTCAGACGTAGT
TCATTTCATAGGGATAGATTCTAAACAATGCGGTTACAAGAAAATAGAACGATTACAAGGAAATAACAGAAATACAAACT
AAATCTTCACACATAGTATCTCTTGACTGCATCTGAGTTGATCGGTTTCGGCCATTCGGTGCCATCCATCTCCGACAGGA
TCAAGGCACCTTCAGATAATACTTTGCGAACCATGTAGGGTCCTTGCCAATTTGGTGCAAATTTCCCTTTATATTCATCC
TGGTGAGGGAAAATACGTTTGAGAACCAACTGACCGATTTCGAATATTCTGGCTCTTACTTTCTTGTGGAAAGCACGAAT
CATTCTCTGTCGATACAGTTGACCGTGACAAACAGCAACCATTCTCTTCTCATCAATCAATGTTAACTGATCAATCCGCT
TGCGAACCCATTCAGCATCACTCAATTCAGCTTCTTGGATGATTCTCAATGAGGGTATTTCAACTTCTGCAGGTATAACT
GCTTCTGTTCCATATACTAGCAAATATGGAGTAGCTCCAACTGATGTTCTGACAGTCGTTCGATAACCCAACAAAGCATA
TGGCAACATCTCGTGCCAACCTCTGCGATTATCAATCATTTTTCTCAAAATCTTCTTTATGTTCTTGTTGGCGGCTTCTA
CAGCTCCATTCATTTGGGGACGATAGGCGGTTGAGTTTCGGTGAGTAATCTTGAATTGTTCACATATCTCTCTCATCAAG
TGACTGTTGAGATTCGCTCCATTATCAGTAATGATAGACTCTGGTACTCCAAACCTACATATCAAATTGTTGCGAACAAA
ATCAGCTACAACTTTCTTGGTTACAGACTTATACGAAGCTGCTTCCACCCACTTGGTGAAGTAGTCAATGGCAACCAAAA
TGAATCTGTGTCCGTTAGAGGCGGCTGGCTCTATTGGACCAATGACATCCATGCCCCAAGCTACAAAAGGCCAAGGTGAA
CTCATAGCATTAAGTTCGTGAGGTGGCACTCGAATCAAATCTCCGTGCACTTGACATTTATGACACTTCTGCACAAACTT
GCAACAATCATGCTCCATAGTCATCCAAAAATAACCGGCTCGGAGGATCTTTCTTGCCAAAGTGAGCCCATTCATATGAG
TGCCACAAACTCCGGCATGTATCTGGTCCAGAAGCTTTGCAGCTTCGTTAGCATCTACGCATCTGAGAAGACCTAGATCT
GGAGTCCTCCTGTAAAGGATTTCCCCACTTGCGAAGAAATTGAGGGCCATACGACGTATCGACTTCTTCTGGTTAAAAGT
TGCATTCTCAGGATAAGTCCCGTCCTCCAAATACTTCTTGATGTCAAAATACCAAGGCAAACCATCTGGTTCCACTTCAA
CATGCGAACAATGGATAGGCTGCTCTTTTACATCTATATCTACTGGATCAATATAACTTGTGTCTGGATGTTTGATCATT
GAGGCAATAGTGGCAAGAGCATCAGCCAACTCATTCTGCGTTCTGGGAGTGTGTCTGAACTCAATTTTGCGAAATCTTTT
GCACAACTTCTGTATATACTGCACGTACGGTGTGATCTTGGGGTTCTTCACAGCCCATTCTCCTTGGACCTGATGAATCA
GCAAATCTGAATCTCCAATAACCAGCAACTCATGAACATTCATATCAATTGCCATCTTCAGACCGAGGATGCAAGCTTCA
TACTCAGCCATGTTGTTCGTGCAATTAAATCGGAGTTTAGCCGCCATAGGATAGTGTTGACCAGACTCTGACACTAAGAC
CGCTCCGATACCTTTCCCTTGATGATTTGCCGCTCCATCAAAGAATACTCTCCAACCAGGGTATGCCTCAGAAATATCTT
CACCAACAAACGAAACTTCCTCATCGGGAAAATAAGTCTTGAGCGGTTCATACTCTTCATCAACTGGATTCTCCGCAAGA
TGATCGGCCAAGGCTTGTGCCTTTATCGCCTTCTGAGTCACATACACAATGTCAAATTCACTCAAAAGCATTTGCCATTT
CGCCAACTTCCCGGTTGGCATTGCTTTCTGGAAAATATACTTCAACGGGTCCATCCTAGAAATAAGGTATGTGGTATAAG
AAGACAAATAATGTCTCAACTTCTGAGCAATCCATGTCAAAGCACAACAAGTTCTCTCCAAAAGAGTGTAACGAGCCTCA
TATGGAGTGAACTTTTTGCTCAAGTAATAAATGGCTCGCTCCTTCTTTCCTGTTTCATCATGTTGACCAAGCACGCATCC
CAATGCGTTATCTGAGACCGACAAATATAGCAATAACGGACTCCCTTCTCGCGGAGGGACCAACACCGGTGGATTGGACA
AATAGTTCTTGATGGCATCAAAAGCAGTTTGACATTCTCCGGTCCACTTGGTCGAGGCATCTTTTTTCAATAGCTTAAAA
ATGGGCTCACACACCACAGTGGATTGAGCTATGAACCGGCTAATGTAGTTCAACCTTCCTAAAAAACTCATCACCTCTTT
CTTGGTCTTTGGAGGAGGTAATTCCTGGATCGCCTTGATCTTGGAAGGGTCAAGCTCAATGCCTCTCCTGCTGACTACAA
ATCCCAACAACTTGCCAGCTGGCACTCCAAAAGCACACTTGGCGGGATTTAACTTCAAATTGTATCGGCGCAAGCGATCA
AAGAACTTCTTCAAGTGAGTCAAGTGATCCGAACTCTTGCGGGACTTGATTATGACATCATCTACATACACTTCGATCTC
CTTGTGAATCATGTCATGAAAAATGGTTGTCATGGCTCTCATATAAGTAGCACCGGCATTCTTCAGACCAAAAGGCATCA
CCCGATAATGATATACACCCCAAGGCGTGATGAAAGCTGTCTTTTCTGCATCTTCTTCGTCCATCAGGATCTGGTGGTAA
CCAGCATAACAATCCACAAATGACTGCATCTTATGCTTAGCGCAGTTATCAATGAGGATATGTATGTTTGGCAATGGAAA
ATTATCTTTCGGGCTAGCTTTGTTGAGATCTCTGTAGTCGACACAAATTCTGATTTTTCCATCTTTCTTGGCAACTGGAA
CAACATTGGCTAACCAAGTGGGATATTGCGTCACTTCCACTACTTGAGACTCGATCTGTTTTGTAATCTCCTCTTTGATC
TTCAAACTCAACTCAGGCTTGAACTTCCGAGTCTTTTGTTTTACTGGGCTGAAATCTGGATTGATCGGCAACTTGTGGGA
CACCATGTTCGTGCTCAGCCCTGGCATGTCTCTGTAAGACCAGGCAAATACATCAATGTATTCTCTAAGCAAACGAACTA
GATCTCTTCTTTGAGCTTCGGTCAGATGGACACTGATTCTGACTTCTTTGACACATTCCTCATTTCCGAGATTCACAGTT
TCAGTTTCTTCAAGATTTGGCTTGTGTTGATTCTCGAATTGTCGAAACTCCTCAGCAACATGTTCGGGTACCTCATTTTC
CTCTTCATATTCCTCACACTCATCATCACCTGCCTCATTTTGTTCACTCGGTTCGTGACATGACATAACATTGACAGGTT
TTAAATTAATATTACTGAAATCATAAACAAACCAAAGTTAGAAAAGTAAAATATAAATAGATAAATAAACAATTTTTGAT
AGAAGAGGCTTTCACTTAAATTGAAAAACAAGCACAAACTTTGACCATGGCCGAGGGCCATTTTGCCTTTTTAAACATCA
CAAAGGAACTAAAAGTTTCAAACAAATAACAATTGCATAAAGGGTGGGTCTCGGGCCTCTTCCGGACTACCACCGATTTT
AAAACAAACAAAACGAATGTCCTTTCTACCCAGATGAGCGGGAAATCAGGAGTGGTGTGGAGGTCCAGTTCTGCAATTGC
TCCTCAGGTTCTGCATTACGGATGCCTGATGTCCCAGCCTCTTCCTCGATGAGCGCATCAATCTCCTCAAAAAGGCCACA
GATTCCTTCCCCGAGACCACCATCGTTGACATTTTCTCGTACCGGAAATGACTGGTACAGATGAGGAATTGGCCTGGCCA
ATGCTTGATCAATATTCTTGTTCTTCACCTCTACTTCATCAACATCCGTGGGGACATACCCCAAACCAAACTTTGCTCCT
TTGGCAAGAATTTGGATAGGCTCGACGATTCCTTGAAAGTGCTTCCCCAATCCGAAACCTGGTTCGAAACCACTCTGGAG
CATAATAGTAGCAATCATCTTATACACGGAGGGCATAGGAAGTTGCGAAGCTAAATCATCACCGGTGGCATTTACTAGCT
CCACCGTGTAGAAATCAGAACCTCGAGAAATCTCGTGAACGATCGGCGCATACCCATCGGAGTGACTCCCTTCACTATGA
ATGACCAATTCCTGGTCCTTCCAAACAAACTTCATTAGTTGGTGGAGGGTAGACGGCACGACCCCAGCCATATGAATGAA
CGGTCTTCCCAGAAGCAGGTTGTAACTGGTGTTGATATCCAACACCTGGAACTCGACGTTGAATTCCGCAGGACCTACCT
GAATATCCAAGTTCACTGCCCCTATCGTGTCTCTCTGCACTCCATCGAAAGCTCTCACATTGACCTGGCTTTGTTGAACC
TTTCCCAAGTCGAATTTCAGTTGCTTGAGAGTCGAAAGAGGACATATGTTGAGACCGGACCCATCGTCGACCAAAACACG
ATTTATAACTTTGTCCCGACATTTGATGGTGACGTGCAGGGCTTTGTTGTGCATCCTCCCTTCAAAGGGCAGTTCTTCGT
CGCAAAAGCTGATTCGGTGTCCCCGGATGACCTGATTTATCATGGCTGCTAAATTGTCACTATTAGTACCCACCGGCACA
TAAGTATCATCCAAAGCTTTCATCAACGCTTGCCTATGCAGTTGCGAACTCATCAACAAAGCCCATACAGAAATCTGAGC
TGGTGTCTTCTCCAAATGCTTCACAATTGAATAATCTTTCGGCTGCATTTTCCTCCAGAACTCTTCTGCCTCGGCTTCAC
TGATCGGCCTTTTTGTTTGGTCCTTCTTCTGCCCTCCTTGAGCCAACTCATCCGGTGTGTAGCACCTGCCGGATCTGGTC
ATACCCTGGGTAACAGCCGTTTCAATCACAAACTTTGGTTGGGTAAGAGTTTCTCGTGGCACCAAGGCAACAGCCTTCTC
GGGTGTCAGAATCACAAACTCTTTCTTCTCTCTGATGCTCAACGAAGCTACAGCCCTTTCCAGTTCATCAGGAGCAATCG
GAACTATTGCCTTCGTCACACACCAGTCATCATCTGTCTCTATCATATTGATAGTGGCGCCTCCATGATTTGGCAAAGGA
TTACTATTGACATTGGGCGTGACTGTCTGAAGAGAAACCACATTCTGGTCAATTAGGTCTTGGATCTTATGCTTCAGGTT
GATACAATCCTCAGTGTCATGTCCAACACTGTTGGAGTGATACGCACACCTCTGATCAGGTCTGTAAAATTTTGAGCTAG
TGTCAACCGGCTTGGGACCCACTGGATGAATATATCCTACCGCGGTTAATCGCTCAAACAGCTTTGTTCGGCTTTCAATA
AGGGGAGTGAAAATCCTAGCAGGCTTCTTCTCAAATCTAGGACGGGAGGGATCATAATTGCCTTGTTGGGGATGAGGCAT
TTGACGATAATTTGGAGCATTTGGACGGGGGGCTTGATATCTGGGATATGAGTTGGTTTGGTAGTTTGGTTGTGGAGCTT
GGTAATTCGAGGGGGTATTTTGGTAAAGTGGAGCAGGGGTTTGGTACGTTGGGGAAGGCGTTTGGTAATTTGTCTGAATG
TTGGCACAGTTGGGGGCGGCATTTCGGTAGTGATGAGATGGAGTCTGGTAAACTGGAGGGGGAGTTTGGTAGATAGTAGG
GGAAG
>mtp_6915.scaffold_1
AAGCTTGATTTGGGGAAAATATTAGGGGATACATTGTGGGTCTTTTTTTTTTTTTTTTTATCTTCCTCACAAGGTGAATT
CGTCAGGCCTCCATACCATTGTCATATGAGAAATCATTGTTACCACCTCCACCTCCATCATTATCACCTCCCTAATTTAC
ATCGAAATCCAACACCTTAGCACATCTTTATCATCTTCATTTATAATATCTCCAAGTTGTTCATGATTTCCAACCCCATT
AGTTTCATCATCTCCACCATCCTCATGATTTTTTTCCTCCTCTAATTCTTTCTATTTATTTAGGTAGATTGATTTTGCAA
GAGTATTACATGAGTTCAAAAATTTGTTTGGAATTAACAATAAAAAATTCGATAAAAATGGAGTGGCAGCAACGACTATG
GTGGTGGCAACACCTATTTAGAGGTGGTGAATGATGGAGAGATTTGTTTTATATTGCTATGGAGAAGAAAGAAAATAAAT
TAGAAAAATAAATAATTATACATATATTTATTAAAAAAAGATATTAAAAATAAAATTTTAGTAATAGTTTTTTATGTTCA
CTCTCTCAAAAAGAGTGAAATACACTCACATTGCCAACTAAGCATTTAGGGAGGTAATTATTACAGTTATAAACAGTTCA
AGTGGGTGATAGGACTCCCATAAAATTAAAGTGTGTAGTTGAAATCCGGATATAGATTAGGAGGACTTTTGACCATTTTC
TCAAACTAAAGAGACAAATGCTATATATTGTCAAACCTCACTTGGTGGCAAAAACTTGACCTTACATTATACCTAACACC
TTTTCAATTTTTTGTTTTTTATTTTAAAAAATCACTCAATTTTATCTAAGGGTGGATATAATCGGACGAGGGATGTCAGA
TGAACGAATTGACTTGAATTTTGATGGGTTAAAATGCATTAAAAAGTGGGTTGACCTCATTATTTGGGAGCATGCTGTTC
AAAAATGATTTTTAGCAGTAATTAATTAATGACAATAGTTTAATTAACGGCACCAACACTCTTTGTAAATATCCCTAAAG
CCTATGAACTTACTCTTTTTTTCAGAATATTTTGTTGTAGTTATTTTTTTTTTTAGATGGAATTAGGGGTCCAATATTAA
TTAATAAACTATATAGAAATTACTATGCCAAAATAAATAAGATAGAGATATCTTTATGTGAAACCAAAATCCTTCTTCCA
CAAGGAATTAACTAAAAATCTCAATCCACTCTTGTATTAGTATTTAACTCAAACTTCACTATATGTGCGTTTAGTCATTA
AAAAAGAAAACCACTTTATAAATTTTAAAAATTGAAATTGTATTTTGTTATATACTTTTTACAATAAATATTTAACATTT
GAATGTAATCTTTTTTAAAATTATGAAATTTAATTGTTCCTCTCATAAATGATTTTTTTTAAATATATATTTTAGAAAGG
AAGAGGTAGATACATAAAATAAAACTAAAAAGAAGAANNNNNNNNNNNNNNNNNNNNNNNNNNNNNNNNNNNNNNNNNNN
NNNNNNNNNNNNNNNNNNNNNNNNNNNNNNNNNNNNNNNNNNNNNNNNNNNNNNNNNNNNNNNNNNNNNNNNNNNNNNNN
NNNNNNNNNNNNNNNNNNNNNNNNNNNNNNNNNNNNNNNNNNNNNNNNNNNNNNNNNNNNNNNNNNNNNNNNNNNNNNNN
NNNNNNNNNNNNNNNNNNNNNNNNNNNNNNNNNNNNNNNNNNNNNNNNNNNNNNNNNNNNNNNNNNNNNNNNNAAGTAAA
TAAAAATTCAAATATGATTTTAAAAAGTTAAGAAATATACCTTACAATTAGAAGATTGAAGTACTTAATTAGTTGACAAT
GTAAACACTCGATGCGAATAATGAAATCCCATTAGTTTAGAAGGTAATTACTTAGATACGCTCTAGGTTTCAATATTATG
AATCATATCAAATTTTGGTACGTCCAGTTATATTTATCTTGGGATATATGAGGTCAAAATTAGGTGTAATTTATTCTAGA
TACACTGTATTCAAGTGGATTCGCATGTATCTAGGATACATAGACAAATCTCATTTGCCTCCCTCTCATCTCGCTCGCCA
TTCTCCTATGTTTTTTGGTATCCCAGATACATGTGAATCACACACTAAATACATGCACATGTATCTAGTATAATTTGTAA
GTATTTGAGATACATGACTATCTCCCTCTCCATCTCGCTCGCCTCTCTCCCTATTTCAGTGTATCTGGTAGCAAAAATAC
ATGTATCTATCTAGATGTATCTTTCGAAATATATGACAAATGAAACTCTTAATTCATGATAAGATACATAATTATTTGAA
AATATAGATATAATTAATATATATGGTATGAATATATATCTAATAAAGTTAGTTGTTTTATGTGATTCTGGTGGTCATGC
CTTAATTAGATATTGCAATGTATATATCTAGGTGTATCTTCCTCAATATATGACATAAAATTCTTAATTAATGATAAAAT
ACGTAATTATTTGAAATATGGATAAAATTAGTATATATTGTATGGATATATGTCTAATAAGATAGTTTTTTATGTGATTC
TGGCGGTTGTCTTAATTGGATATTGCAATGTTAATTGTAAGTTATTATATGTAACTATATTGGAACATGTTTTTTGCAAT
GAAACTCTTAATTAATAATAAGATACATAATTATTTAAAAATATAGATAGAATTAGTATATATAATATGAATATATATCT
AATAAAGATAGTTTTTTTTATGTGATTCCGGTGGTTACGTCTTAATTGGATACTGCAATTTTAATTTAAAATTATGTATA
TAACTAAATTAGAACATGCTTGTATAGTTGTATATATATCTAATATGTTCAAGTTTAGCATATAAATTTAAAGGTACTTT
TTTACTTACCACATTAATTAAAACACTTATATTATACGTGTTGTACTCTTGTTGTGACGTTGATTTTTTGTTATCATGTC
TAAAAATGATTTAAAAAATTAAAATAATCCATTGGATTTTTATGAACATATTGACCAAAAATAATGTGACGGTTTTATTT
TGAGAAGTAGGTAGCATTAGTGGCAGATAGAGCTTTCCGATATAAGTGCAACAAATATTTTTTTAAGTTATACACATCGT
TAACGTAAGGATTTTTTTTATCATTGATCAGATCATTTTTATTTGTTATATAATATGTCATTCGACTTATTTATGTAATA
CTAATGATGTATAAAACTTAAACTTTATTTTTCTCGTTATTGGATTTGAATGTGTTAAATAATTTAACTGATCAACAATC
TTAAATTGAAGATGGAGAATATTTATCATCTGATCAACCCCGCTCAGATACGGAAAATGAGAGTTGGGGAAATATCATGT
GCCAGTTGGACCTAAAAAAGTTGCTCAAACACGTGAATACTAGCTACCAGTTTGTTATGGAAATTGTTTCTATAAATATC
AAAACCTCCATGCAAACTTAAGTACACATCAACACAAGCCATTTTTTCTTCTTCACTTGCTAATATATTTGTATAATATT
TTTGGTATTTTCATATACATAAAGCTTAGTTAAAAAAAAAAAAAAAACACGAAAATGGTCACCGTAGAGGAGGTTCGAAG
GGCGCAACGTGCAAAGGGCCCGGCTACTATCATGGCCATAGGCACGGCAACTCCTTCGAACTGTGTTGATCAAAGCACTT
ATCCTGATTATTATTTTCGAATTACTAATAGCGAGCATATGACTGAGCTTAAGGAGAAATTTAAGCGCATGTGTAAGATA
TATAGTTTTTTTTTTTTTTAATTATTGTTATCATATAGTATTATATATAACTGGAGTTTTGATGATTAATTACATGTGTT
TCTAGTGTAGATTATATTTAAATAAGATATAATTACGTAATGCCAAAACTATGTTCTGGCTATTGATAGTTGAATGGTGT
TCCTAATTAATTGTATCACACGTGATATACTTTCCTTGATACTAACTAATTAAATATCAACATACAACAAAGATGAATTT
TATGGGATTTTCTCGATCAACTGATAAAATTTTAGTATTATTATTTTTTTGATTAAGTTTTTCATTTAATACAGGTGATA
AATCAATGATTAATAAGAGATATATGCACTTAACAGAAGAAATTTTGAAAGAGAACCCAAATATTTGTGAATACATGGCT
CCTTCACTTGATGCTAGGCAAGATATAGTGGTGGTTGAAGTGCCAAAACTTGGCAAAGAAGCAGCCCAAAAGGCCATTAA
AGAATGGGGTCAGCCCAAGTCCAAGATCACCCATGTGGTCTTTTGCACCACTAGTGGGGTGGACATGCCTGGGGCTGACT
ACCAACTCACTAAGCTTCTTGGTCTTCGACCTTCCGTCAAGCGACTCATGATGTACCAACAAGGTTGCTTTGCTGGTGGG
ACTGTAATCCGACTGGCAAAGGATTTAGCTGAAAACAACAAGGGTGCTCGAGTCCTTGTTGTTTGCTCAGAGATCACTGC
AGTTACTTTTCGTGGCCCAAGTGATACTCACTTGGATAGTATGGTTGGACAAGCCCTTTTTGGTGATGGGGCAGCTGCAA
TGATTATAGGTTCAGATCCATTACCAGAAGTTGAAAGGCCTTTGTTTGAACTCGTCTCTGCAGCCCAAACTCTCCTCCCT
GATAGCGAAGGTGCTATTGATGGTCACCTTCGTGAAGTTGGGCTAACATTTCACTTACTCAAAGATGTTCCTGGATTGAT
CTCAAAAAACATTGAAAAGAGTTTGATTGAAGCATTCCAACCATTAGGCATTTCTGATTGGAACTCTATCTTTTGGATCG
CTCACCCTGGCGGGCCGGCTATTCTAGACCAAGTTGAACTCAAACTAGGCCTAAAGCCCGAAAAACTTCGGGCTACTAGG
CAAGTTTTAAGTGACTATGGAAATATGTCTAGTGCTTGTGTTCTATTTATTTTAGATGAAATGAGAAAGGCCTCATCCAA
AGAAGGGCTTAGTACCACTGGTGAAGGCCTTGATTGGGGTGTACTTTTTGGATTTGGGCCTGGGCTTACAGTTGAGACTG
TTGTGCTCCATAGTGTGTCTACTTAGTATATATATTAAGGGGGTTATTAATTAAATTGATTATCTATGTAATAATCTTAA
ATTTCTTATATTTGGTGTATCATGCATTTGTTTTGTTTTCAATTGAACTTTGTAATGCATATTGTGTGTAATAAAAGTTC
ATTTCCCCTTAATCTCTTGATATAATTTTTTGTCCATTGCAAAGTTTCTAAAATTTGGCTAAAAGATAAGTTGTTTAATT
AAGAGGAGATAATCTAACTGAATGATACATTTATATATTTTGTTAATAAGAAGTATATATTGGGACGAATTATATTAATT
GGCTTCCACTCGAGTCATAAACAAACATATGGATATTTTTCATGGTGCAATCTTTGATTTTTTTTTATACATATATTTTG
TTAATAAGAAGTATATATTGGGACGAATTATATTAATTGGCTTCCACTCGAGTCATAAACAAACATATGGATATTTTTCA
TGGTGCAATCTTTGATTTTTTTTTTATACGTTCTCTCTGTTTTATTATATGATACTGTTTGACTTGACACAAAATTCAAC
AAAAAAAAGAAGAATTTTAAAATTAAATATTTGGTCTAAAATAAAACTTAAGTATTTATGTAGTGACAAATCATTTTATT
AATGATAAAAAAAAAAGTTAAAAATTCTTTTTAACTATAGAAATGTTATATTCTTTTTTAATTAAAAAAAAAAAGTATGT
TATATAAGCTGAGAAAGAGGGAGTGTGTTTTTAGCTACATCTTTTAGCCCACATATAGTTACTCATTTCGTCCACTTTTA
CTTGTCCGCTTAAATAAAAATTAATTGTCCAGTTTGAAGAATCAAAAGCTAATTTATTATTTTATAGTTTATACATATAA
TTTATCTCTAACTCCTAAAAATTATGCATTTCTGATCAATGCGTGAGATGACACTTATAGTAAATAAGAATGATAAAGTA
ACATTATCATTTTATATTATTTCTTAAGAAGTATTGTGTCGAGAAAATTATGAATAAATAAAAATGAACGGATAAAGTAT
AATTAGGATTAATGGATAACTTTAACCTTAGCCCACACGAAAATAAAGTCTAGTACGGTCTAATTTACTACCACAAATTT
GCCCCTAACATGGATTACATTTTATTGGACATAATATCCTTACTAGTACTAAATATATTGGGTCTGCTTTATTTGTGAGA
TGGAATAAACAACAATATAAGATATTTTATGAGATTATTTTAAGTCAGAAGTAATTGATTGATACATAGAAATGGAAGTT
ACTAAAGTTCTTCACATGAATGGAGGAATCGGAAACTCTAGCTATGCAAAAAACTCTTTACTTCAGGTATATATCATCAC
ACACCTTTTTGCTTATCGTTATTTGAAATTTTAGTGAAACACTGAATTTCTTATGTCATGTCTGTTTTTTTGTGGAAAAA
TACAGCAAAAGGTGATTCTCATGACAAAGTCAATAACAAATAAAGTTATATCTACTCTCTACAACAACCTTTCCCAAGGA
GAAACCATACGTATTGCGGATTTAGGTTGTTCCTCTGGATCGAACACTTTCTTGACAATCTCTCAACTCATTCAAACTAT
TCATGAAGAATGCAAAAGCAATGGCCAACAACAATCCCCGGAAATTCATGTTTTCCTCAATGATCTTCCTAGCAATGATT
TTAACACCATTTTTCGATCGTTGCCAACGTTCTATGAAGATTTGAGGAAACAAAATATGGGAGGAGATGGATTATTTGTG
ACAGGAGTTGCTGGTTCATTTTATACTAGACTTTTTCCTTTCAAGACTTTACATTTTGTTCACTCCTCTTATAGTCTCCA
CTGGCTTTCTCAAGTATGATTTGTTAGAGATAACATATTTTTATTTACTTATGATCTCCTGTTTGACTATAGATTATGAT
GTCAAAACTTGAAAATTTGAATTTTTGAAGATAAATTTTCCAAATTTGATAAAATTTCATGGTCAAACAGATATTTGAAA
ATAAAACTTCAAAATCTCATCCAAAAGATAATATATATATATATATATATATTCAATTTAACATTTTGCTTTTAGTTCGA
ACTATATATTATCTAATAATATCATTTACATCTTATTTTGAATAGATGATTTTAGATTTGAATTCGTCTTTGATAGGTAC
CTGATGGAATAGAAAGTAACAAAGGAAATATTTATGTGGCAAGTACAAGTCCGCCAAGTGTGGTTAAAGCGTATTATGAG
CAATATGAAAAAGATTTTGTAAATTTTNNNNNNNNNNNNNNNNNNNNNNNNNNNNNNNNNNNNNNNNNNNNNNNNNNNNN
NNNNNNNNNNNNNNNNNNNNNNNNNNNNNNNNNNNNNNNNNNNNNNNNNNNNNNNNNNNNNNNNNNNNNNNNNNNNNNNN
NNNNNNNNNNNNNNNNNNNNNNNNNNNNNNNNNNNNNNNNNNNNNNNNNNNNNNNNNNNNNNNNNNNNNNNNNNNNNNNN
NNNNNNNNNNNNNNNNNNNNNNNNNNNNNNNNNNNNNNNNNNNNNNNNNNNNNNNNNNNNNNNNNNNNNNNNNNNNNNNN
NNNNNNNNNNNNNNNNNNNNNNNNNNNNNNNNNNNNNNNNNNNNNNNNNNNNNNNNNNNNNNNNNNNNNNNNNNNNNNNN
NNNNNNNNNNNNNNNNNNNNNNNNNNNNNNNNNNNNNNNNNNNNNNNNNNNNNNNNNNNNNNNNNNNNNNNNNNNNNNNN
NNNNNNNNNNNNNNNNNNNNNNATCAAGTGTTCCACAAGTGTAGGGAGATCTATGTCAATTTCATGACTATAGAGAAGAC
CACATTCACAAATGTTATTGTCTCTTTGATTAAAAGGAACTAGGACAACTATTCTCCCTAGCCCTATTCACTTTTGTTAT
TCTATAGGCACCTGTATATGATATCAGGATCTGGGAGAGAAAGATGCAAGAAAACTTATCAACTTGACATTTAGCTCGAG
TATGTTATATTTGGTTATTTACTAAAAGCATCATCCTTTGAAGATGAATGATTGATTGTGGAGTGTGGAGTGTATTTAGA
AAATATAAACGGAGGATATGTATTGTTAGGTTTCATTTGTTAGTGGCGATTGTGATCCCTCAAGAGAACTGATGACTGCA
TCAAAGATGTAGTGCTTCTACATCTAAGCTAGACTTTTTAAACTAAATATGATACTTATAATCGCGACAAAGCCACATCA
CTTTTTCTTTCCATCACTATTACTTGTGATGTACCTATAGTGACAGAATTTGATAGGACTCTTGCACTATTTTGAAAATT
ATCAAAATTAATCCAAAAAATCCAATCTATCAAAACCCAACCCCAAAACGAGGTCGATAAAATCCTAGTGGGTATATTTC
TCCTACAAAAACTTATGCTAAAAACATAGTATTATTATTATTGTTTGGCCAAGAGACCTAAAACATAAACATGTTGAGAG
AAAATCTCCCCCTAAACAAAACTGTTTAAACAACTTCATTGTGGATGCTATTGTGTTGTTGATATGAAAAGATGAGTCTT
TCAATTTATAGAGTTCTAAATATTTCCTCTAACGAAAAAATAACCAAATATGGAAGAAAATTATATTTTTCTTTTCAGGA
AAAGTTAAAGCATTTATGGTAATACTTTGACTTTCCTTTAAGAAAAAAATAAAACTTAAAATATGGTATGACAATCCGGG
CAAAGAAAACCTAACACTTCCACCATTATCAACTTTTGTCGTTGCTGCTGGTTATTATCAACTATCACTATCCTTCCACC
CATAACCATCATCCTCACCCACAACTGTCATCGATGTCAATCACTACAATCAACTCTCATCACTATTAGCCACCATTTAA
AATTATCACCATTAATTACCATTACCACAACGATTATTAATCACTATCGAGTATCGACAATCATCACATATTGCAAACCA
TCACCATTATCTCTACACTATCATCCACCACAACTGATCAACTTCTACCATCAACCATTACTGCCACACATAACACCGCT
ATTAGCATGCAGCATCACCACCTACAACTATTATCGCTAGCCATCATCACTATCCATCATCATATAATTTTTAAAAAATA
TTCTTTTGATATGTATTAGATTAATTTTGTTTTTTATTTATTAATTTTTAAATAAAAACAAGTTTTATGCATTCAAATGT
TAAAATAATCCATCTTAACTACTTAATANNNNNNNNNNNNNNNNNNNNNNNNNNNNNNNNNNNNNNNNNNNNNNNNNNNN
NNNNNNNNNNNNNNNNNNNNNNNNNNNNNNNNNNNNNNNNNNNNNNNNNNNNNNNNNNNNNNNNNNNNNNNNNNNNNNNN
NNNNNNNNNNNNNNNNNNNNNNNNNNNNNNNNNNNNNNNNNNNNNNNNNNNNNNNNNNNNNNNNNNNNNNNNNNNNNNNN
NNNNNNNNNNNNNNNNNNNNNNNNNNNNNNNNNNNNNNNNNNNNNNNNNNNNNNNNNNNNNNNNNNNNNNNNNNNNNNNN
NNNNNNNNNNNNNNNNNNNNNNNNNNNNNNNNNNNNNNNNNNNNNNNNNNNNNNNNNNNNNNNNNNNNNNNNNNNNNNNN
NNNNNNNNNNNNNNNNNNNNNNNNNNNNNNNNNNNNNNNNNNNNNNNNNNNNNNNNNNNNNNNNNNNNNNNNNNNNNNNN
NNNNNNNNNNNNNNNNNNNNNNNNNNNNNNNNNNNNNNNNNNNNNNNNNNNNNNNNNNNNNNNNNNNNNNNNNNNNNNNN
NNNNNNNNNNNNNNNNNNNNNNNNNNNNNNNNNNNTTTATTTTCAATCTATAATCTCAATCTTTAAAAAAAGATCAGATC
GAGTTATTTGTTCAATTGAGATCTTATAATATTGCCATAATATTCTCTGATCCCAATTGTGTTTTGGTTACCAACATATA
ATTTTTTTAATTTATTATTTTTAAATATTGACGTTAACTTTTGTATTTATTATTGTCTTCATTGTTACGACAGAGGTATT
TGAAATCCATGACGAATGCCTTCGCGGCGAATCGATCGTTTGCTTCTTCTACTGCTCCAAGATTTTCCTCTGCTGGTGGT
CCTACTCATGTCAATCCTAAGAAGTTGGTCTCTTTTAACTTATTTTTAAGATTATAAATTTCATATTCCGAAGAGAAATA
CCTATAAAAAATGTCATTTGAGTATATAACTTTAAAAAAAATCATACGATATGTCAAACAGGTTTTTGATCCATGTCATT
TTAATGTGTAACATTTACTCTTTATGTTGACATAGTAATATAATATCAATTCATTTTACATCATCAAATCATCTTTACAT
TTGTAACAGATAACATGTCTTATTTTCAAGATTACAAATCTCACATTTTAAGAATTCTTACCTGTAGATATCTTTTAGGT
GAACATGATTGTGTAAATACTTCTTCTAGTTATAAATATGACATAAATACATAAATATGTCATTTACCTTATTTTCAACT
TACATCTATGTCCTCCAATTTTAGGTGTGCAACAAGTAGACACTTAAACTTGTATATGTGACATAATACATGTAGGACTC
CACGTAGGACACAATTTTTCATGTAGCATGCCACATAGAATGCATGTGTGTATATATATTTGTCCAATTTTCTACAAGTT
AAAATGCCTACTTATGCACCTCCAAATTAAGTTGGAGGGCGTAGATGTCAGCAGATGATCAGGCCAAGTTAAAAGATACA
TTTATGTGTTATACATATAAATAATGATCTAAGTTGTCTACACTATATAACTGACCTGATTATGAAACTATATTGTCAGT
ACATAAAACTTAAACTCGATATTTGATCATTTGAAAGGTTGTCAATGACTAATGGGGATATGGCACCAGTGTATGTATTG
GGTGGAACATTAGCAGTGGCAATAGGACTATGCATTTTCACAATGAAACAACAATTATTTCATGGTCCTGGAGTTTTTGT
CACCAAAAAAAAGAGAGAAAATCTTGCTGAAGTTGATTTCCCAGATGCAATGGCTAGTTCTGGTACTAAGTATATTGACA
AATCTGTCTTGAGGAAATTTGGAAGAATTCAAGAGCCTATTAATTCTCAATATGACATTTGACCCTTGACACAAGGTATA
GTTAATTACTCTTTACCTTTTCGCAAAAATTACGTTTTATGTCTATTTTTGAAAATATTTACGCTATGTATGTAGTCGAT
ACTTTATGTTTAGACACAAAAATTAACTCGTATTTGCGTATAAACATCTTTTATACACTTTATATGAGGTTGATACATTA
TATATATAGGAACTTACATAAATCTTTATCTCACTAGTTTAGGAGTTAATTACTTAGATACACTCTAGTTTGCAATATTA
CATATTTTACCAGATTTTGGTGTCTCCAGTCTCCAAATTCGTTCAGATAAATGTATCGTGGATACATGAGGTCAAATATA
GGTGTAATTTGTTCTAGATACATTGCATCCAAGTAGATTCGCATGTATCTTTGATACATAGCAAATCTCGTTCGCCTCTC
TTGCCTCTCTCTCATCTCGCTTGCCACATCTCATGTATCTGGTATTCCAGATACATACGAATCACTTTAGATGCATATAG
ATACATGTATCTAGTGTGTATCAAGTGTGCTTCGTATGCATCTGGGATACATACAAATCTCGCTTGTCTCCCTATTTTTT
TGTGTATCTAGTAGCAAAAATACATGTATCTAAGTGTAAGATACACATAAAACTATATATATAATTATCTCCCCGGATAT
AATATTGTATATTGGGCTACGTACAAAAATAACAATCCAGTATAGTCCCAAAAGCGGGGTCTGGGGAAAGGATAGAATGT
ACACATATCTTTCCGGCCACTTTCTCAGGTAGAAAAACTGATTCTAAAAGACACTCGACTACGCACGATGACATGTTTAA
CAATACATAAATGCTATGTAGGTGCTCATTATTCTTATTATTAATGAATTTTTCAATAAGAAATTTAANNNNNNNNNNNN
NNNNNNNNNNNNNNNNNNNNNNNNNNNNNNNNNNNNNNNNNNNNNNNNNNNNNNNNNNNNNNNNNNNNNNNNNNNNNNNN
NNNNNNNNNNNNNNNNNNNNNNNNNNNNNNNNNNNNNNNNNNNNNNNNNNNNNNNNNNNNNNNNNNNNNNNNNNNNNNNN
NNNNNNNNNNNNNNNNNNNNNNNNNNNNNNNNNNNNNNNNNNNNNNNNNNNNNNNNNNNNNNNNNNNNNNNNNNNNNNNN
NNNNNNNNNNNNNNNNNNNNNNNNNNNNNNNNNNNNNNNNNNNNNNNNNNNNNNNNNNNNNNNNNNNNNNNNNNNNNNNN
NNNNNNNNNNNNNNNNNNNNNNNNNNNNNNNNNNNNNNNNNNNNNNNNNNNNNNNNNNNNNNNNNNNNNNNNNNNNNNNN
NNNNNNNNNNNNNNNNNNNNNNNNNNNNNNNNNNNNNNNNNNNNNNNNNNNNNNNNNNNNNNNNNNNNNNNNNNNNNNNN
NNNNNNNNNNNNNNNNNNNNNNNNNNNNNNNNNNNNNNNNNNNNNNNNNNNNNNNNNNNNNNNNNNNNNNNNNNNNNNNN
NNNNNNNNNNNNNNNNNNNNNNNNNNNNNNNNNNNNNNNNNNNNNNNNNNNNNNNNNNNNNNNNNNNNNNNNNNNNNNNN
NNNNNNNNNNNNNNNNNNNNNNNNNNNNNNNNNNNNNNNNNNNNNNNNNNNNNNNNNNNNNNNNNNNNNNNNNNNNNNNN
NNNNNNNNNNNNNNNNNNNNNNNNNNNNNNNNNNNNNNNNNNNNNNNNNNNNNNNNNNNNNNNNNNNNNNNNNNNNNNNN
NNNNNNNNNNNNNNNNNNNNNNNNNNNNNNNNNNNNNNNNNNNNNNNNNNNNNNNNNNNNNNNNNNNNNNNNNNNNNNNN
NNNNNNNNNNNNNNNNNNNNNNNNNNNNNNNNNNNNNNNNNNNNNNNNNNNNNNNNNNNNNNNNNNNNNNNNNNNNNNNN
NNNNNNNNNNNNNNNNNNNNNNNNNNNNNNNNNNNNNNNNNNNNNNNNNNNNNNNNNNNNNNNNNNNNNNNNNNNNNNNN
NNNNNNNNNNNNNNNNNNNNNNNNNNNNNNNNNNNNNNNNNNNNNNNNNNNNNNNNNNNNNNNNNNNNNNNNNNNNNNNN
NNNNNNNNNNNNNNNNNNNNNNNNNNNNNNNNNNNNNNNNNNNNNNNNNNNNNNNNNNNNNNNNNNNNNNNNNNNNNNNN
NNNNNNNNNNNNNNNNNNNNNNNNNNNNNNNNNNNNNNNNNNNNNNNNNNNNNNNNNNNNNNNNNNNNNNNNNNNNNNNN
NNNNNNNNNNNNNNNNNNNNNNNNNNNNNNNNNNNNNNNNNNNNNNNNNNNNNNNNNNNNNNNNNNNNNNNNNNNNNNNN
NNNNNNNNNNNNNNNNNNNNNNNNNNNNNNNNNNNNNNNNNNNNNNNNNNNNNNNNNNNNNNNNNNNNNNNNNNNNNNNN
NNNNNNNNNNNNNNNNNNNNNNNNNNNNNNNNNNNNNNNNNNNNNNNNNNNNNNNNNNNNNNNNNNNNNNNNNNNNNNNN
NNNNNNNNNNNNNNNNNNNNNNNNNNNNNNNNNNNNNNNNNNNNNNNNNNNNNNNNNNNNNNNNNNNNNNNNNNNNNNNN
NNNNNNNNNNNNNNNNNNNNNNNNNNNNNNNNNNNNNNNNNNNNNNNNNNNGAATGTGAACATACATTGATGGAGAGCCA
ACAAAGAAAAGAAAATTAAGCAAAGTCCCAAAATTGATAAAAGGGAGAATTTTGTAGTAGCCATGAAAGATATGATTTAA
TATTCAAAACTCAAAAGATAGTGAAAAATATGTATGAAATTGTCCAAAATATATAGCCATTGCAATTACTTGATTTTGGT
AAATGATGCAAACTAATCATTAATTAATCAAGTTATTTCCTAATCTATACATCCATAGAATCAATGATATAAAATAAATT
GGGATTTTTTTTAATTATATCCTACTAATTCATTCATCATTTTTATAAATTATTTAATTTCCTAAAATACCTCTTCCATT
TGCTTTTACTACTAACCTCATTATTCATTAATATCTTTTAATCTATTTTCCTAATTAATTGCAAGGTGTATTTTAGTTTT
TGATGCAAAAATGAATAAATGCATGTTTGTATATGTGTGTTTTAATTTTTTTTCCTTTTCTAAATCAAGTAATTAGTGAA
TGAGATAAATAATACGAAAAAAAAGTTCGAATTCATAGAACCTACATAAATTAAATATGGAATTTTGAAAACTTCATCAT
GATTTAAGTGTGTTGCAATGCTCTTTTTGTTTTGTTTAGGATATTTGCTTATGATTAAACAATTTAATTCTTTGGAGATT
GTGATTAATTGAAGTTACATTCTCCATGTGTGAAATGGAAGTGTTATGGTTAAATTTGGATATGTTAAAATGGGATGAGT
CTATAAAATAAATAGATTTGAATTGAAATCAATTAATTAAAATGCAGGTCATTACCTAAGGAGGCGCTTACTATTAAATT
TTAATTTCTTGTTTGTTATTTTATAATTTTTTAGTATCTGATAAAATTATGTTTTTCTTTATTATGGAGATTTATAGCAT
ATCAATTTTTTTATAAAAAATTGGGAATATTTTGATAAGATTTAATTTATCATGGGTCAATTTAAGTTATATATGAATCC
ATTTTTAATGCGTTGAGCAAATAAAGAAGCGAGTCCACGATCAACTCAAACTTAAGGGGGTCAGGCGAATGTTATGTATG
AGTCTGAACCAATATTGATAAATCAGCCCAACACTAGATTAAGTGGCTATATCTGATATCTGAATTAATAAATAGCGACT
AGCTTGTAAAAGCAAAATAAATTGGGGAAATTATACCAATTAGATCCATTAGGTAAAGTATTTATCCAAATTAGACCCAA
CCTAAACTATTTACTCTGATTGGACTCACAACTTAAATTATTTACGTGAGTGCCTCCTTGTTTTATTCACTAAACCATTG
TTTCTTCATCCTTGATGCATATATATATATATACTTTGATGGTATCAAGCAATAAACACGAATTATTGTTAAAAACAAGG
GGTATGAAAGTAAATGGGTAGCCACTTATAAATAATTTCTCATTTTGGGTACAACTATTCTTTTCTCAAATAAATTTGGG
AAAACTTACATAAATCCTACTAAATTAAGAGTTAATTACTTAGATACACTCTACTTTCAATATTATGTATTTTATCATAT
TTTGGTACGTCCAGATACATTCATATATATATCTCAAGATACGTGGTCAAATTTGTTCTAAATACATTGTATCCAAGTGG
ATTCACATGTATCTGAGATACATAACAGATCTCGCTCGCCTTCCTCAACTCTCTCTCATCTCGCTCACCACTCTCCTATG
TATTTGGTATCTCAGATACATGCGAATCACACCAGATACATACAAATACATGTATCTACTGTGTATCTGGTGTGATTCAC
ATGTATTTGAGATACATAACAAAATCTCGCTCACCTCCCTCCCCATCTGGCTCACCTCTCTCCCTATTTTAGTGCATCTG
GTAGCAAAAATATATGTATCTAAGTGTATTTTTTAAATATATGGTAGGAAACTTTTAATTAGTGGTAAGATACATTTTAT
TTTAAAAGTATAAGTAATAATAATATATAGAGTAGTGAATTATGTCTAATTATATAGTTTTTCCATAAATTTATGCTATG
CTTATTGTGACTATGCAAAGACAAAAATGATTGTTATGAAGACAAATGTCGCACAAAAATAAAATATTGAGCTATGACTC
TTTGCTAATTGTGAACTTATTTGGTTGAGGCGCAATTTCTCCAAAAGCTAAAATATGTTGAATTCAAACAAATGACAAGG
CTACTCTTTCACATTGTTTCAAATCTAATTTTTAATCAAAGGACTAAATATATAGAGATTTATTGTTATTATCAAGTCTA
GATATGTTGCCACCAGATAAAAATGACCAAATAACAGACATTCTTACTAAATAGTAAATCCCTCATATAAATGAGCTTTG
ATTTCGAATATATTTACAACAACCTTAAAGCATATGACATGTACGCTCCAATTTGAGTAACGTTAAGTCCATATAATTAA
TACATATGGGACAAGCTTGCCCGTCTATAGATTACATTATAGTTTTGTTACACAAAATATGAACAAATAAACTATGTTAC
ACTTGACATCATATATAAAGGATTGAGGAATTACCAACATGGGTTGTAGTTCAGTTGTTGAGATCTCTCCACCCTTAATT
AGGGAGGTTCGAGTCCCTGAAAATGAAAAAAATATCATATTGGGAGCATCATCTCCAGATATAGACTTGTAATGCACAAA
TTCAAATTTAATTGGTCTTGGGATGGATAACAAAAAAAAAAAAAAAAAGAGGATAGGGGAGAAGTATGTGTAATTCTCCT
TATTTTTTTCTTTATTGATAAATAAATACCATTTTAGCTATCAACTTTCCTCCTTTACATTAACAAAATATGGGAACCCT
ACAACACTACATCTAATTGATATACTTAATAACTTTCTTGTAATAGTATAAAAAAAAAATTACAATCATGAAAATTCATG
ACCTTTTCCCCCATCACACAATCAAAAGAAAACCAAAAAAAATAAATCACCCCCTAAAAACATGACACAATAAAATTCGT
CTTTGTTCTGTTGTTGTTCATTCTTGGTACCGTTGATTCTAGATGTTAAAGTTGCCACCTCCTTCAACATTATTTTGAAG
AGTAATCCAAAGCAAAGAAACAGTAATAGCAATAAGGCCTGACCATATATATATAATTGTTGAGACTCTTCCTTTTCTTC
CCATCAATCCTTTAGCAAATGGATATAAATGTGACAATACCCAAAAGCTAAAAAAGACACCACCAAATAGCCTGTTCCAT
TGTGGTATAATACTATATACTGTTCTTGATATGCCAATAACAAGTGCCATTATGTTAACAACCATAATTGTCAATGGAAG
TATAAAAAGACTTGTCCATTTGACTACATATAAATCAGCATATATGTCATCTTCATCTTCACCAGTAGACTTAGATGTCA
ATGTGAATGAAATCTCAACACCAGCTATAACTTTCAAGAGGCCTTGTATAACAGCAGCAAAGTGAGCACTCGTGCCACCG
ATGAGCCAAAATTGTTCATTACGCCATAGTTCCTCAAGGCCTATACCAGACCATTTGACTTCAAGGAGGGAAATGAGGAC
AAGAGTGACAGTGATAAGTAAGAGGTACGAAAGAAAGTAGACGTTGAGGTTTTGTACAATGAATTGGCCAGTGAAGAGAC
AGAAGGCTGGGATGAAACAGTAGACAACAAGGAATATTGAGGTGAAAGGATAGACACCAACGTTGAAGTAGGCAATGCGT
TGTAAGAACTTGAGGCGAGGGCTGGCAAGGATGGGATTGTTACGAGAGTAGAAGATCTCGACTGAACCAGTTGCCCAACG
GAGAACCTGGTGTAAACGATCAGTCAGGTTGATAGGTGCAGTCCCACGGAATGCATCTCGTTTTGTAATGCAGTAGACAG
ATCGCCATCCACGATTGTGCATTCTGTATCCTGTCACCACATCCTCTGTCACTGATCCATAAATCCATCCTATTCTATCT
CCCCATTCTGTTTTGTCCTCAAACCTTTCAATCATAAACACATTAGTAAGTGGAAATGTATAGCTAACAAGTTGATAAAA
ATCCTAAATGTAGTAAGACAAACAGATTGAAACGGAGGGAGCAGAATTGTATAAAGAGTTTTTTGAAGTACCAGCAAGAG
ATGACTGCAATTGCCTCAGCTACAGTTGGTGCATCTAGAGGAGGACGCGGGATGAGCAAGGCACCAGGTGGCCTTCCATT
TTTAACAGTGATGTGATCGGCTAGAGGTCGGCCTTGAAACTCAGCCACTGCAATTGACTCAACAAACATTGTAGAATTTC
CAAATTGCTTTGGCAAGTCTAAGTCAGGATGTCCTGTTAAAGGTTGTGAATCGTCGTCTAGTTCTGATGGCAAAGCAACA
TTTTTAGCTTGTTTCTTGTTTTGTCCAAGGAAGCCGGTGTACTCATTAGCTCGAGGTGGGTGGAATCCGTAGAGTGCATA
GCGCCTGAACATACATCCAGTCCCGACGTATACAGGACCTTGTAGACCATCCAAAGCTCTCATATTTCCTGTTATCATAA
CATANNNNNNNNNNNNNNNNNNNNNNNNNNNNNNNNNNNNNNNNNNNNNNNNNNNNNNNNNNNNNNNNNNNNNNNNNNNN
NNNNNNNNNNNNNNNNNNNNATCAATTCCTTCAAATCTTTGAGGGAATTGTAGGTAGCAAATACGATCACCACCACGGTC
CATCATGTAACACATACCCTCTTGAATGGCCATGGAGTTGTAGACGTAATGATCACAATCCAAGTTGAGTATGAACGGTC
CATTTGAAAGAATTGCAGAAGCTCTTACCAAAGCATTCATAGCTCCTGCCTTCTTGTTATGATCATAACCTGGACGCTTC
TCACGAGAGACATATGCAAACATGGGAAGTCGGATGTCAATACCGGTGAAGTCTAGTTGCTTCTCATTGGGACCTCCCAT
TATTGGATCATTTACCGGCACCTTGCTCATTATCTACAAGGATAACATAAGTACTATGTCAAAAAAGTAACTTGGAAAAC
AAATAGGCGTAATACATAAACAGACACTCAAACTAGGCCTCAACTAGCAAATAAGCACTCCAACTTTGAGCATACACATC
TAAACACCTCAACTCGTCTCCACTACGTCAGTTGACAACTCCAACTTTATGTGCCACGTTAGTATTGAAAGTACACGAGA
CTCATTAGGGACGAGTTGGACTGTTTAGTTGTCAGTTGAAACCAAGTTTGAGTGTTGTTTATGTATTACGCCAAACAAAT
ATATCAATAAACAAGTTCATGATAAAAATTACTGTACTTGCAATATCCCAGCATGGTCTCCTTTTTTATGATCAGCAATA
GGCTCATACCAAGTGCCAGGCCAATGTGTGCCATCAGCCATCCAAGTTGCCTTTTGAAACTTGAAATCTTCAGGAACACT
CCCTCCATTGTTCTCCTTAGCAAGTGCCTTTTCCTTTTTTTCTTCTTTCGAGTTATGCATCTCGCATCTTTTGCGTATGA
CATCTGGTAGACCATTGATCCTAACCTTGAATTCATCATACTCCCTCTTGATCCAACGTCGATCCTTCACAAAATCAGGG
CGTTTCTTGTTTTTCGTTGGATCTGTCTTCTGACTGAAGTAACTGTCTGGATTTCTTGGCTCAATGTTATGTTTTCGACA
AAATGGCACCCAAAGCTTTAGTGAACAATACAAAATACTAGCATTAGTACTAATACACCGATAGTCTAAAATTGATAACA
TGATAAGACAGTAACTAACTGTCTAACTACACCGATAGTCTAAAAGATCTTCACACCCTCGGTGTATATAACTTAAATCC
AGTCGAAATTGTGATAGATAAATGAAGACAAACTAACCTGACCAAAGATCACAGCCTCAGCCATGGCTTCAAAGTTATAG
ATAGCACCACCATCATCAGAGATGTAAACAGATACTTTCTCAACAGGATATTCGACAGCAAGAATCGAAAGTATAGTATT
AGCCGTGACAAGAGGAGGCTCTTTATCAGGATCAGCTGTAGAAATGAACACATCAACTCCTGGTAGATCAGATCTACCAT
GAGGATTAGAAGGAGATGGTGTTTCGAATTTTTCTTTAAGTGCAGCTAAATCAGCTGATCTGTTTATAGGGTTGAATTTC
GGAAGGATATCAAGAAGCCATGAAAATGCAAACCATAATTCACATACTATCGATACTCCCCATAGCCACATTGCATCTGG
ATTTGGATTAGTTATACGCCACGTCAAGAAGAAAATTAACACCACTAACCGGATAAGAATAAGCAATCTGAAAATTGAAC
AAAAATGTGTGATTTATAAAAACACAAAGATAGTATATGCTTTCAACCAGTGAGTGGAGCCAGGATTTTCACTAAAGGGT
TCAAAATATGAAAGAAGTAAACACACGAAGAAGTCAAAGTTAAAAGATATTCAACATTTGTTATACATACAAAGGAGGTT
CTGAATTCTGATGAACCCCTCGATCCTACCTGACTCTGCCCCTACTTTGAAGAGTATCAATACCATCTCATAAACTATAA
ATGCATGAATGTGATGTACGAAGAAATATATAAGGTATTTCGAACCTGTAGGGGCTAATGATCTCAGGAGGGACTTTACT
TTTTCTTGTAAGTGGTTTCCATGGTTTATCCATAAAATCAGACATACTCATTCCAGTATCATGATCATATGAATCTTCAT
CTTGTTGCCAAAATGCATTTCCAATACCATATTTTCCTTTAGTCTCGAAAAGCCAACGATTATGATCAAAATCTTGAGTT
TGGCTCCTTAGCAACATTGATTTATTATTATTCGATTTCAATACAGACACCCTACGATCCAAACCCGAGGCATTTTCCCC
TCTTGCACCACCATCATCATCTTCACCTCCACGACTACCCATTCGCCTTTGGGACTCTGTCCTGAATCTCGACGAGCCAT
ATGGTCCAGGACCATCTGGCTTGTCACCACTAGCATCCCCGGCTCCTGGTTGATTATCAGGGGTCGGGGGCATCATAACT
GTATAATTTATGTAATCATTTTGATTATCTCCCGGGACATCCAAATCATCGTCCCGGGATAAACTCACCACACGTCCGCT
GGACGTGCGTCGTGAGAATTTCACCGCCTGTGGTGGACGGTTCGGATCTGTTTTTCTTGGATTCGAAGAAGTTGCCATTG
CAAATATTCTTCAAACTTTTTTATTTTTCGAAAATTATTTCAAGAAGAAGTTTGTATTTACATCTGCATGGCTTTTTGAC
AAACATAAAAATATACACTGTTTCCTAGACATTAATCAGATTATTTTTTTTACAAATGAACAGTGCATTGTTGATTTTCC
TAAAATTATATGTTCTTGATTTTCAGTGGTTTCAAAGTTACTTTTCAGTTTTCAACAAACATCACTCCATATTTTACTCT
TAGCCTCTTCTTCTCTCCATATAAATTTATTTACGATAAATTAATAGATGCATGATATATGTTTATTCAAAAGCTTTTAT
TGTTTAATCATTGTATTAACGAATCATCTAACATGTTAAATCATTACTCCCTCAGTTTCATATTAGTTATCTCTTTTTTC
CTTTATAAGCGTTTTAGGAAATCATAAACGAGACAGTTAGTTTTACTAATTTATCTCTTAAGATTTTTTTTTAAAATTTT
ACAAACTGGTTTACACTTTCAAAAAAGAATTAATTATAAGGGTTAAATTGAGAAAAACATATTAATTAATTCTTTCTTTG
TTTGCTAAATTGTCAAGTAATTTGGAATAACTATTTATAGTAATATGGATAACTACGACTAATATGGAACGAAAAAAAAT
ACTTATGTAACACTTTTTTTTATATATATATATTTGTGCAAAAAAAATAATCCACGAATTTCAAAAGTCTTTAACTAATC
TAGTATAAATGTTTTTTAAATTTATGTCAAGTCAAATGATGCCACGTAAAATGAGACATAATGGTTAACTAGAATAACCG
ATTCCAATATAACTAATCTAAGCTAACATAAGTCTTTCTTAAATTTATGTCGAATCAAATAGTAACATAAATTAAGATGA
AAGAGTTAATTAGAATAGATGATTCCAATACGACTAATCCAACATAACCTAATCCTAGCCAAACTTGTCATCAAACCAAA
CGACCCCTTAGGAGTTTTTTGGTATGGAGATCGCATGTACTTAGTTGTCCCATCATATATACGAGATAGTTGATCCATCA
TTATAGTACAAACTACAAATGATGAAATAAATAATTTCGAAATTAATTGATATTTGTAACTAAATATCATATAAAATAAT
GATACATTTTATCTCGAAATTACTGTCCCATCTTGCTAAATAACACCTAACTAGACAACTTACCCGCGGTAATCCATGAA
CTCATTACGATTATGAATGATCATTTTCTAATATCCTAATATTAGAAATTTGATAGTGTCACATATATTAAGAATTTGAA
AGATTGTAAAATTCTTACTCTTTAATGCATTTTATTTTCTACATATTTTTTAATTATGATATTTGTTCTTTGATATAATT
GGATTCTCAATATTGAATGATTTTTCATAAATTAGTCAATTATCACTTCCTTTATATATTATGTTTGTACATGTGCAAGC
TAAGTATAAGATACTCAATTTGATGACCTATTGATTATATATTCTTTAGCTAAGTATAGGGTTGTGACTATTCCACGACG
AGTTGTAATATTTTCAAAAGGTTGCGAATTTTCAGAAGGGTTGTGACTTTTTCAAAAAAATGTGACTTTTCGGAATGGTT
GTGACTTTTCTAAAGAGTTGTGACTTTTTTGATGAATTGTGACATTTCTGAAGGGTTGTAGCACAATAAACACATGTTCA
TAAAGGATTCCCTCACATTTTAAACATTGAATTTCCCATATTTTCTGTTATTCTTCCTAGAATACCCAATTTAGTACATA
TTCTATATTTATTTATGATATATAGTACCATAAATCATATTATTACACTACACACACCTTTTAACATTCTCTTTCTCTCT
TTACACTTCGTCGCCTTCATCAGCTGCAATCGGCTGGAAAAAACCTCTTTTAAATCCTAGCAAATCTATCAAAAATGGGC
GATGATCGTAAGGCGACTCTGAAAGTTCCAATCGAAGGCAAAAGAAACATCCTAATTACTACTGCTTTGCCTTACGTCAA
CAACGTTCCTCATCTTGGCAACATCATCGGATGTATGTACGATTTTTAATTTTTGTTTGGAATTTTTGGATTTGGATGAT
TTTGTGAAGTTTTTTTTTTTGTTGTTGTTGTGTTTTGTAGGTGTGTTGAGTGCGGATGTGTTTGCGAGGTACTGTAGGAT
TAGAGGATACAATGCAATATATATGTGTGGTACAGATGAGTATGGGACGGCAACTGAGACTAAAGCTTTGGAGGAAAATT
GTCATCCAAAGGAAATTTGCGACAAGTAAGCTAACTTATTTTGATCTTTGTGTTGGTATGGAATTTGGGTGTGTTTGGTA
TGGAGGAGAATGTATAAATGTATTCAGAGGCGTAACCAGAATTTCGGTACGATGGGTGCACTATTATGAAAAGGTGGATC
GAATCGGTTTGATATTTAGGTTCATATAATTGAAACGATAAAATGTTAAAATTATAGGTCCAAAATTAAAATTCTTAATT
AATTAAAACGCCAAAAGTGCTACCAATAACACTTAGAGAGGTGTTACCCAATTTTAGAAAGAAAAATAATACAAGATAGA
TATAAAATGTCAAATTTCTAATCTTACTGAAAGGTGCACTCAACCATCATCACAATATATGATACTTCGATTGTGGGTTC
ACACATCTATATTTAACAAAAATTGAAAAAATATAACACTACTATATATGATTTTAGGAGGGAAGCATGGGTTTACGTGA
ACCCGGTGATCCCCTCATGCGTTCACCTCTGAATGTATTACTACTACTATCTTTATGATACTTTTGAGTATTGGAGGGTT
GTTTGGTTGGTGTTTAGGAAGTGAATTATTCGTGTATTAAAACTAGCATAACTAATACTTCCTTTGTTTCAATTTGTTTG
TTATACTTTCCTTTTTGGTTAGTTTCGAAAAGATAGTCTCGTTCCTTTTTTGACAATACTTTAATTCTAACTTTTTATGT
GACATGTTTAAGATCAGACATTCAGTACATTCTATGTATCTTTAGTTTAAGATCACAAAATTCAAGGTTTTTTTTTTTTT
TTTTTTATCTTCGTGCCAAGTCAAAACGAGACAAACAAATTAAAAGGGAGGGTTGGCTGTGGTTAGGAAGTGAATTATTC
ATCTATTAAAACTAGTGTAATTAGTACTTAGTTCTTTCAATTTGTTTGTGTTACTTTCCGTTTTGGTCCGTTTTTAAAAA
AAAATGTATTTTTCCTCTTTAATTGTAACTTTCTATATGGCTTCTTTAATTTATCCTTTTACTTTATACAGTTGATAGCA
TGATGCCAACCCTATTTCACAATTTCTTTCTCCTCTTATTGGCTTGCAGATATCATGCAATTCACAAAGAAGTTTATAAA
TGGTTTGATATAAGCTTTGATGAATTTGGACGCACATCAACACCACAACAGACAGAAATTTGTCAAGCAATTTTCAAGAA
GCTCTGGGAAAATGATTCCCTTTCTGAGAATACAATGCAGCAGGTATCAGATTCTATTTTGATCTATCTACCTGGCAATC
ATTTTTTTTATAATTGTGGTGTCTAGGCCAGCTGCGCGCTCCTCGACTAATTCCACGTGATATCTGCCACCTCCCACCAG
CAACATGTAACAAGTAACTCTATCCACTAAGGCTAGGAGAGATGGGAAGAAATCACTTAGTGTTTTTGCCTTTGCTGGGA
TTTGAACCTGACACCTCATGGTTCTTAACCACTTCATTGACCACTAGGCCACACTTAGGGGTGCATCTTCCTGTCAATCA
TCTTTCTCCTAAAAAAGAAGAAGAAATTGTTTCCCTGGCAATCAGCTCGTTGCAACTTTTGTGTGCTGCCTATGTAGCTA
GACATTTTGATTTAGCTTTCAAATGCTTCTTCAACTGTAGTTGCAAGAACCACAGCTGGAGCTTAGTCAACATTTTCCCA
ACTGAAGTTCCTTCTCTTATGCAGCTTTACTGCGACACCTGCAAAAGGTTCTTAGCAGATAGACTTGTAGAGGGGCGGGC
CCATTATCCACCGAGTTTAGAAGGCTGTGATTGGTCCAAAGGGCGGGTCACAGACGGATTTCTCGGTTATAAAAAAAAAA
AAAAAAAAAAAAATAGACTTGTAGAGGGAAACTGTCCAGGTTGCAACTATGATTCTGCACGAGGAGATCAATGTGATGAG
TGTGGGAAACTATTAAATCCCACAGAACTAATAGAGCCAAGATGCAAGGTTCGCTTGTCCTCTCATTTTCAGTTAGATGT
GTATTCCTTACTGAGTTTTATTTTAAAAAGTTTCATGTTAGTTAATCAAATATTAGTTTCTTGAAAATAAATGCAGATTC
CTTCAGTGAGATACTTGATTTTTTGTTTGAGCCCAATCACAAAATTTGAAAAGGATTCAATGTCTTGCGATATAATTGAA
TGTATGAAGGATTGAAAGCACAAATATTACGCATAATCTTGTTCATATATTGGATTGGGAGTATATGTGTGTTAAAAGTT
ATACTAATTCATGTTGTGGACTAAGTGTACATTGGATGTGGTAGAAAGTTTTACAAACTGCTTAAATCTTAGCTTGCTCA
CTCAACAGGTTTGTTGCAACACTCCTTGTATCCGAGATACAGATCATTTGTTTCTTGAGCTCCCTTTGTTGAAGGATCAG
TTAGAAGCATATATCAACGACATGTCCGGGGGATGGAGTCAGAATGCTATCCGTATAACAGATGCGTGGTTTAAAGATGG
ACTTAATCCAAGGTGTATAACTAGAGATTTGAAATGGGGAGTTCCAGTACCACATGAAAAATACAAGGATAAGGTTGGTT
GAGTGAAAACAATTGATTGTAACTTGTAACTCTGGGATTATTGATCCACATCCAGCTATCAATTTTGTTGTGTCAATTTA
ATTTGAAGTTAACAAAAAATGTTACCTATGATCCTGGATTCATGACATTATTCATTGATTGGTAATTAGGTTTTCTATGT
ATGGTATGATGCTCCTATTGGATATGTATCAATCACCTCATGCTACACAACTGAGTGGGAGAAGTGGTGGAAGAATCCAG
ATAATGTGGAGCTGTATCAGTTTATGGGCAAGGACAATGTGTCTTTTCACACTGTAAGTTCGAGAAACTTTAAAATCACC
ATGTGTTAGCTGGTAGGCTTCTAATTTTGTGATATTAGGCCTTTTTAATTTATTTTGAACGGAGGATAATAGTGACAACT
AATGGCCCTGAAGCAGGGTGCTCATGTGTACTGCATTGTCATTAGTGTTGTCTTTTGATGTGTTGTTCTCTGATTCATGA
TTTTTACGTGTATTATTAGTTTTCTATCTCGGGAGTATGAGTAGTTTATGAGTACCAAGGTGGTTATATGTGAGGGAATG
AGTAGCTAATTCATGTATCAATGATGAATGTTGTATTTTCCAGGTATTATTCCCATCTGCGCTTCTTGGAACTGGTGAAA
GCTGGACACTTCTGAAAACTATCAGTGCAACGGAGTACTTGAACTATGAAGCAGGTTAGTTAGAAATTAGTTGAAGGTTG
TAATGTGTGATTGCTGCTTGAGACTTCAGTTTGGCAATTCTAGCCAATAATACATTGTTCCATGTTACTAACTTGATTTA
TATCCACTCACTTTTTTGGTTGGCCTAATCAGGAAAATTCTCAAAGAGCAAGGGTGTAGGAGTTTTTGGTAATGATGTAA
AAGATACAAATATTCCTGTAGAAGTATGGAGATATTACCTGCTAACAAACAGACCATAGGTGGGGCCATATTGCTTGACG
ATGTTATTTGTTGTCTCAGTGCTTGCTTTTTTGTCATCTATATAATCCTTACATGTTTCCAAAAAAAAAAGTTCCAAGTT
GTGTAATGCAATTGTATCACTAAATATTTCGGTTACTGTAGGTCTCAGACTCTTTGTTTTCGTGGGCAGACCTACAAGTG
AAGTTAAACAGTGAGTTGCTAAGCAACTTAGGCAATTTTGTCAATAGAGTCCTGAGTTTCATCGCAAAAGATCCAGGTAC
CTCAGCTAGCTGGCTTTTGGACATTTACATAGTTTTCCCCTGTTAATGCGCTATCGTAGTTGTCAAGGTTGCTTCTCTGT
TGATATTTTGCGTCTTTAGGGCTTAGGCTTTGAAAAAGTTTGGCAGCTTAGTTTGCTGTGTATTTATCTTTCCTATAATT
CCTATGGTTTATGTATTAAGGGCTCGTTTGGTTAGAAACAAATTATCCCAAGTTTAATTATCCTGGGATTGTTATTCCAT
CCTCAATGTGGGATAAAAATAACACTACAATCCCGGAATAAGTTATCCCATGATTTTATCCCAACAAAACATGGGATAAA
CTCATCCTAAAATTAATCCAGGGATTAGTTATCCCTTACCCCTCCTACCAAATGAGCCCTAAATGACATAGTTTGCTACA
TTGTTCATGTTTCCTGTTGTTAATATTCTGTACATATCTGGTTGATTGCTGCAAATCTGTTTCTATTTCTTGGAAATGAA
AAAATAAACAGAGTCACTCACTAGGCCTCCTTGAATTATGAAACTGGTATTTCAGAAAGCAGGAAAAACTTATCAAGAAA
GAAAATATAGTAGAAAATAGAAAGAGAGGTAGAAAATTTTTCTCTCGAGAAAGATGTAGGCTTATGGTTGGGTGGAAGTA
GTATATTTTGCTAATTGTGTAGAATCCATCTTGTTTACTTGGGAAAACGTCTTAATTCTTATCCTCTTTTTCCTACATAT
CTAACGGATTGACAATGCCCTCATACAGACTCAGGTTATGGTTCTATTATTCCCGACGCTGAAGGAGCAGAATCACATTC
CTTGACAAAGGCATTGGGTGAAAAAGTTAGAAGTCGTGTTCAGCAATATGTAGAAGCCATGGAGAAGGTGGTTAAACAAC
TTTTCCTGGGTTTCCCAGTTGTAGTGTTATAAGTAGTTTGATCTTATTTTATCAGTAAAGAAAAAGAAAAAAAAAGAAAG
AGATAAAGGAAGCTATGATAATAAGGTTACTCATCTGCCACGGGTGACACATTTTCTTGCATCTGATTCTATCTTGACTG
GTGCTCTTCTTTCTTTGATGCTTTTTGGTCTAGGTTAAATTGAAGCAAGGCTTGAAGGTCGCTATGTCTATTTCTAGTGA
AGGAAACAGTTATCTGCAGGTAATTGTCAAGTGCTTTCCAGCTCTATAGTTTTTGATCAATAACTGCAATGCGAGTGTAA
TTATCTCACTTTATTTTAACTTACTGAAATTTTGATTTTTCCATGTGACAATGGTAACGATTGTGGGTATTCTTATGGTT
ACTCTTCATTGCTTCAAATTTCTTTCTGCAGGCGAGCCAATTTTGGAAGCTTTACAAGGAAGACAGGCCTTCCTGTTCGA
TAGTGATGAGAACTGCTTGTGGTCTAGTATATCTTCTAGCATGTCTTTTAGAGCCATTTATGCCATCTTTTTCACGAGAG
GTAATATTTCTGTTGCCATCATGGCAAAATTGAACTTTGTGTTATGTCATCTGTCTATGTTCAGGGATTTGATGCTTTTC
CCCTCTTGATTCACAGGTGCTTAAGCAGCTCAACATGCCTCCTGAAACACAATTTTCACTGTCTGATGAAGGAGGTGACA
TTGAAAATGGCAAAAGACCATGGGATATTCTACCTGCAGGTTACAAAATTGGAACACCAGCACCATTGTTCAAAGAGCTG
GTAATGCATTTTAGTCTCTTTTTACTGCATGTGTATTCATTCTTTCATTTTGTTTGCTGGTTTGTAATTGATGCTGGTGA
TAATATACAGAAAGATGAAGAAGTTGAATTCTACAGAAATAAGTTTGCTGGAAGTCAGGCAGATAGGGCAGATAGGGCTC
TGAAGGCAGAAACTGAGGCCAAAGAGATGGCTAAACAATTGAAGAAAGCAAAAATATCAGGTTAGAATTTCTATTTATAT
GACTTTCTGTCATGAATTTATTTATTTCTAGGGCAGGCATGTTAAGGTTTTAAGGAAGGATCCTTCTAGTTTCTTTAGGC
ACAAGTTTCTGAGCAGTTGCTTTGATTGTTTTTGGAGCATTGATGACGTGCAGTACTTGCTGTGGTAATGGGATGCATTC
ATAGTGCAGTACAATATAATCTTATTTACTAGTTAAAGAAAAAAGTAAAAACCTATTGTGTATTCCATGGAGGTTTGGAA
GTGTCTTGGGGAGGTTGGAGTAGTATGGCTTACCAAGCCATTTGATGCTATACTAAGAAGTGGTGGGATGTCAGACGAGT
GAAGAAAGAATAACAAGGAGATATTTGAAGTTGTGCGAACTTTTGTAACATTAAACTTATGAACCAGAGTGCCATATGAT
GGAGCTTTGGGGTAGAGTAATACAGTGTGGACTTAGGGACACTACAAAAGTGAAAGAAAACTAGTTTGGATTTATTTTTT
GAAATAGGTAACTTTGTATTCACACTAAAGAACTCATCAATAACTGATGAGGTGGGATTTACAAACCCCCAGGGAGTGCC
ATCATACTCAAAATCCAAAAAGACAAACTTTCAAAAATTTACAATTGGCTTATAAACTCCACAAAGCTATCTACTTCCCC
CCACTAAATTTTGCTTACACAAAAAATACAAAAGACTAAGACATCTCATCTTGATCTCCTGTGAGCTGCTAACCTTTCCT
TCATAACATCTCTTATTCCTTTCTTTCCATAGTGTCCACCAGATGCAAGCAGGGATATTTTCCCACCAATCTTTCCTTTG
ATCCGCTCTTTCCAATTCCTTGCCAGTGTGTTAGGACCTCAAAAGTGGTTCTGGGCATTGTCCAGTTTACCCCAAGTATA
CAAACAAACATGTTCCACAGATCTGTAGCTATCTTGGAATGTGGAAACAAATGGCCAATATACGAACGCTATATTATTGT
TAATAAGATTGATGGAAATGAAGTTGTTTTGGAAGACCTACAATCTCCTAACATTCAGATTTAGTGAAATATTGTCTTCC
CCTTGATATGCTAAAGTGGACAAGTAAAAGTGGATGGAGGGAGTATTGAAATCCCTCCTCCTGTTTGTCTTTCCCTCTCT
CTTATTCTTCCTCTTTCTCTATCTTTCCGCTTCTCCCTCTTCTCTCTCTATTCTTCTCCATTCTCCTATTTATGAGTTGT
TTAGGGCTCCTTATTCTTTAGATAGACATTTGTCTTGAAAATATGAAAAAATTTGATATTAAAATCCTCTCCTCAGATCT
ATTTCTCTTTTTACCTTCTTCTGTTCCTCTATCTCTCCCTTTCTGTTCTCTCTTCTCCCTGCTCTCTTTTTGGTGCTGCA
TCACATTCAGTACCTCTTCTGCGTGGACTTATCAATAATTATATTACTTCATCAAACAAAAAGAACTTGTAAAAAGATAA
AGAGAAGTGTCTAATTGTTCCTCTTGTGCTGTTTTTCTTTTGAGGATCATGTTGGGTTTATAAAAATGAATTTAACCTTT
TGTCCCCCCCAACACACCTTTCTTCCCTGAGACGATTTAGCAATAGCTGTCTTTGAGGCACTTCTCACTGCTCCTTTCAA
GATATTGATTACCACCTCTCTTTTGGTCCTCTTATTTTCTTAACACCACACCTCTAAATAGTAAATCCTAATCGCCTGTG
AAGATTTCTTGCTTGGTGCCAAAAATTTAAGCTTTCAAGAATACATACAGCTCCTTATGCTTTCATAAGAGACGAGTAAA
TCATCTACCCTTATCGGATCCTGTCGGATTCTTATCTAAGTTCTAGGTCTAGTTGGCCATGGTTGGTGGCTGCAGTTTAG
CTCTATTCTTGCATGAGAATCATATGGGTTTTGGCTTACTTTGGTTTTTGTATTGTGTATCAGATGGTAATAAGAAGAAG
GAACGTGCAACAAAATCTTCTGAAACCAAATCTAAGGCCCCAGCCTCTGTTGAAGGAGACATTTCCATTAGTAGACTCGA
AATTCGTGTTGGCCTCATAACCAAAGCACAGAAACATCCTGATGCTGATTCGTTGTACGTGGAAGAGATTGATGTTGGTG
AAGCTCTGCCCAGAACTGTTGTTAGTGGCCTTGTAAAATATATTCCACTTGAGGAGATGCAGGTTTGGCTTCCACACTAT
TGCAATTTCCAAATATAAAATGAACTGGTGAAATTTATTTGCAGTGACATTTCCCTTTCAGAATCGGAAGGTCTGTGTTC
TATGCAACCTAAAACCAGCTAGCATGAGGGGGATAAAGTCCCAGGCAATGGTTCTTGCCACTTCTAATAGTGATCACACT
AAGGTAAGCAGCAAGGGTGCTCATCTCTTCTCTCCATATCTCTGGAAAATTGCTATGTGTCTTGCCATGATTAATTTCTA
CATATTCAACTCTGAATGCTATGACTACTAACCTCCACACTTAGAAACCCAATACCAAAAAGGAGAAAAAAGAAGTCCAG
AAAAGAAGGGAAAAATTGTACAAGATAAGCAGATTTTTTTTAAAAAGCAGCATTGCTAGGATTATTTTTGCTATGAAGGT
TAGAGCTTTAGCTGGAACCATTGCAAAATGTCTTGGCAAAGAGGTAAATGTGGATCTAACTATTGGCGCGACTCAGCGGA
GCAAGAGCCTAAAATTGCCCCTTAATTTGGAGCTTCACTCTATTAACGACTGATTTTAGTATAAAGTGGGCCAAAAAAAC
TCTATATGTTGGAAAACAAGAATCTTAGTGTAAAAATCTTATTATTCAAGTGGCAGGTATCTCGTGGAATTAGTTGAGGT
GCCTGCAAGCTGGCCCTGGACACCATTGTTATAAAAAAATGTCATGCCTTTCCAAATAGGACCTCAATTTTGCTGAAGTG
CACTCAAACCTGTGGAAAAATGTTCAAAATATCAAAGCATGTCTCAAGTATCTGCAGAAATGACTTTGGAACCTTGCTTA
GAATTTACAATTATACAGTAAAGTCAATCAATCAACCAATTAAGTGCTTTGATCCCAAACTTGTTGGAATTAGCATCCAT
TTTGCTCTGTTTTGGTCTGTTTGTTCCGATGCTAAATGATCTTGTCTTTAAGGCAAATTAAGAGTTCACTAAAACAAGAG
GTTCTCTACATCTCACATTTTCCCATTATACAAGAATAGTCATACGACTTTTGCAAGGCCAGTATAGCTTTTCTAGGACA
AAAATATATACATATATGTGTGTTAGCATGTTGTAGCTTTTGTAGTGAGATGTCTTTGGAGGATTCTTAACCTTCACATT
AGGTGGCTAGACCAAATATTTTATGTGCCTTGTGTATGTGTTTTTGTGGAACTACATTTTACTTGCTTAATTCTGAAATG
GAAATATGGAAAGTTAATTAATTTATGGTGGCATGTAGTCTAAAAAATGGAGCATATCTACTATCTAACATATCTACAAA
ACTTGGAAAGGTATCTGACAGAATGGGGGTAAGGGAGAACAGGATAAGTGGCTAAGAACATCTACTTTCTCTCTGCAGCA
ATATTGTAGAACGGGCATTCCATGACTGCTGTCTATTAGGACTCATCTCCTTGCCGATTTCATACTTTTAATTGATAGAC
TTGGATAAGTTATACTAACGTTGCTATAGAACGTCAGGTTGAATTGGTCGAGCCACCAAAAGATGCTGTGATTGGGGAAC
GAGTTACATTCCTCGGGTTTGATGGCAAACCTGACGATATCTTGAACCCTAAGAAGAAAGTATGGGAGACTGTTCAGGTG
GATTTACATACCAATAAGGAGTTAGTTGCCTGCTACAAAGATGTGCCATTCACCACATCAGTTGGTATTTGCAAGGTTGC
TTCCATTTCTGAAGGAACAATAAGGTAGGCTGATTTTTTTGGTTCATTTATTAGGAGAAAACAATGTAACTAACACATTT
AAAGTTTTTTCTTCTTTAGTGCTATGATAGTATTCTATCATCTTACTGTTATCAATTGTTCATAATATTACTATAGTAGC
AAGTTTTGATTCTATTAAACAAGCTAGTTACTACACAAGTATTTTTAATGACTCTTGGATCGGGCATCATAGGCGTTCCA
TATTATTACAACAATGATGGTTTCACACTGTTTATCATTCTGCCATTAGTTAGTTTGAGTTTGTACTATGAAATAAAGGG
TGTATGTAATAGATCTACGTAAACGCGATGCTTTGGGTTTGAAATGAGATTATTTAAATAAACGTTGAAATTTCAGGAAG
CTACAGGGGTTGGACATCCTGTTATGTGCCTTCAACTCTTGTTTTAACGGTTCAAACAATTTGTCAGTCATATTGTTGAA
AATAATGCAAAATGAACATCAATTTCCAAATTCTTATATAAGTCGAATTGTAATAATAGACTGACAAGTGACACCGCTAA
TGCAACTTTACCGGTTACACTTCGACTCGGTGAAGGGAAAGGTAAGAAGAAAATAAATCAAAAGGAGTAAATTTCTTGTA
TATTTTCATTTATTAATGAACAATTATTTAATTGTACAACAAAACTAGGGACTAAGGAAGAAACCAAAAAAATATAAACA
ATTTTCAAAAAGTGAACTGCACATAGTAGTCTATTCTTTCTCTCAAGTTGTTAGAAAGTGAACACTCTTTATCTTTTCTG
GAAGTTGAATGCCTTAATGGCAAATGCAAACAGGAAGGCAAAAACAACAGGCCATGCAACGATAATTGCTGCAACGACTC
CAAGAAAATCATGCTCAAATCCAAAATAACGCCCCAAGAATTGTTCAACATTTTCATCATCGCTAAGCATAGTTTGGAGG
TCTCCGAATTGTGATGCAACGAGACCATACAAGGTCCACGCGACAGGGCAAAGCCAATAGTACCATCTCCACCATATTGG
AATTCGCTGTTTTTAGAAAAACAGACGCAAAGATAACATGTCATTTTCCGATATTCAGTTTAGTTTAGGAGGATAAAAAG
AAAGATGTAAATGAAGGATTTTCAATAACTTACAGGTCAGGGAACGATGAATCCTGAGAAGAGATTCCATACAGCATAGA
AGAAGGCCGCAACTATAGAAGCAACGTTTTGATTCGGGGAAATAGCCACAGTCATCATGCCATAGAAGGTGAAGTACAAG
AGAGTGAAGTACATGATGAAGAGGTACCAAAAGAACTTGGCAACAGTCCATTCGAATCCGATCATTGCATACACAATTAT
ACCATAGAAAGCTGCTTGTACAAATACATAAGGTATTTCAACAATAACCTGTCCAAAGGCATAAGGTAAAGCAGAATACA
TTCCAGCAGCTCTTTCTCTGTAAAATACAGTACGCTCAACGGCTACAACAGGCTGGACTGATGATGAATTTTGTACACCA
AGGAAGAGAGTTGCAGCATACATAGATCCCATGGCATTAAAAAGATCCTGGCTCTGACTCCTGTGATCAATAAAGATCGA
AAAGTTTAGGGAAAAAATTACCTTTTTTTCAAGTTTATATTTACTTATTGTGATTTTACTTACACTCTTCTACCAAGATC
CCAGAACAATGTGCCAAAGACAAGTGCTAGGATGACCGTGAAGATGAATCTAACTGCCGTGTAAGATGGATTACGCCAGT
ATGACAAATGTTGCTTCCAGAGACGTGCCATACATTGAGTCCAGAAAGGCTGTGAAAATTGAGTTTCAAAATGCAGATCC
TTTGTACCAGGACGAGGTGTACTTAATTCAGTAATCAAGGCTTTGTTCCTCTTGTAGAGATCTGATTTCTTGTACAAATC
AACAAAGTCAACTCCTAACGTCATTTCTTGAGATGCGGCTGTGACTTCTAACATCCAAGTTGCTGGATTGTAAGCCTCTT
TTATCTTCCTAACTCCAGGCAATGACTGAACTCAAGACGAAACTGAGATAAGTATTTGATTATATAAACTAGGAAAAAGT
AAACACATATTTTTCTTTGCTAACGTACCTCAAAGTATTTGATCAAATGACAAGAAGAGCGACCCAGAGGACCAACATAT
ATCTCCTGTCCTCCTCGTTTCATTAGAAACAGCTGCAAAGCCGTGTTTCACTTTTAATACAGGCGGCAAAGAGAATGTGG
AAACAATATGCTTGGAAGGTTAATAATCTCACCTCATCAAAGGCTTCAAAAATGTCGATGCTAGGCTGATGAATGGTACA
GACGACGGTTCTTCCTGTATCGACAGTGTTCCTAACCGCTCTCATTACAATGGCAGCAGCTCTTGCATCCAACCCTGAAG
TTGGTTCATCCATGAAAATGATAGAGGGGTTTGCTACCAGTTCAACTGCAATGGTCAGCCTCTTGCGTTGCTCGGTTGAT
AGACCATTGACTCCAGGCAATCCGACTAAGGCTGATTGATACCAACCCACCTCTCAAGACATATTTTAGAAGAAAATATC
GACAAAAGAATAAAGAGTTGAATTATGGACAAACAACTGTTACAGCAGTTGTCTAGCAGTTATCTAGCAGTTGTCTAGCA
GTTATTATTCCTAATTTATAGTTTATAGTGTCAGTCTTATCCTTTTATGTTCTCTATATATATGTAATCAGGATTAGTTA
TTGGTATTATGTAATTAAGAATCAAAACTAATATTTTCTGGAGTCTTGTCCTCTTCATACGGACAACTTTATCTGTATAG
TTGTGTTTAAGATACTTGCACAAACTATTTACAGTAAATCTACTTGTTTTGTTCTATTTTGTCGGATCTCTACTTCTGGT
TACTATCAGTTTTGGTATCAGAGCAGATCGATCCAGATCCAACATGGTCAATACCAGATTGTCTAATTCCCAAGAAGGCG
TTCCCAATGTTGAATCTCTTGCCCAGCAATTATCTGCCATAGCGTCAAAGTTAAATACGATTGACTCCCTGGCAGCAGAT
GTTGCAACATTGAAGGCCCAGACTAGTTGCACTCAACAAGAAGAATCCAGTCACAGAAATCGTAATAAAGGAAAGTCTGT
TTGGCAAGATGAGGAAGAAGAAATTGATAGTCCATCTTGGTCAAAAAATCCTTCCCGAAAGCCATACACAAAGGTGGAAT
TCCCTAGATTTGAAGGAGGCGATCCTAGAGGATGGATTTTGAAAGCAGAAAAATATTTCTGCTACTATCAAACTCAAGAG
GAACATAAAGTTGACATCGCGGCGATGTATTTGGAAGGGGATGCTCTGGATCTCTTCTCTTGGATATATCGTGAGCGAAC
TTTGCTTTATTGGGAAGAACTTGTTAAAGCATTGCAGGAAAGTTATGGTCCTGCAGAGTTTCAAAATCCCGACGAGCACC
TTTGCAACATTCAGCAAACAGGTTCTGTACAGGAGTATCGTCAAGAATTTGCAAAGCGTTCATCTAGGGTTACAAATTGG
CCAGATCACTGTCTCTTAGGGGTGTTCCTGAATGGGTTGAAAGAGGAACTTAAATCTGATGTTAGGATTCACAAACCCAG
AACAGTTTACAGGGCTATGAGTTTGGCACTTGAATTTGAAAATAAATTAGGCACAACTCGCAGTAATAGAGTGCCTAATT
GGACCCCAAACAATAGACCCACGGTACAAAATCCATTGAATTCTTTTAGAAACACCCAGAACAATTCTTCATCTGCAAAT
CACAATGTACGCAGCAGTGTTTCATCCAACCTAGCCGCTTCACAACCTCTTCAAAGCGAACATGGGATACCGAGAGGAGA
AATCTTATGGCACAAGGACTTTGCTTTCGTTGCCATGAGAAATTTGCACCTGGTCATAGATGCAAATCTGCAAAATTATC
TCTCATGGAGATTACTGGAGAAGGTCAATTGGAAGAGGTTAACGAGGTCGATGCAGTAATTGGTGATAACCCTTAAGAAA
ATGACCTTGCTGAAATTTCCTTCCATGCCATTTTGGGACAATCAGTGGGTGCTACAATGAAGCTTCAGGGTGAGATCAAT
GGTAAAAAGGTTTTAATACTGGTGGATAGTGGTTCCACACATAATTTTGTGGCTGAATCCATTGTGGAGGAGCATAATAT
ACCAGTAGAAATGGTTACAACATTCCGTGTGCAAATAGGGAATGGGGATATCATTCGCTGCAATAAAGTTTGTCGGAATC
TTCAAATTCAATTGCCGGGCTTTACTATCACTCAGGATTACTACCCTTTTGCAATTGGAGGGGCTGATTTGGTTTTTGGT
ATCAAATGGTTAGTTTCTCTCAATACGATTCAAGCTAACTGGAAGGATATGTTCATAATTTTCAATTGGCAAGGGAAGCG
TTACAAATTGCAAGGCGTGAGATCGACAGATTCAACCACAGCTTCTCTCCAATCTTTTAACATGGTTTCAGAAGTTTCAG
GTAATGCAATCCAAACTCTTTTACATGAATTCCAGTTTGTGTTTTCTGAACCAACATCTCTTCCACCATTTAGAGCACAT
TCTCATGCTATTCCTTTGTTACCAAATTCTAAACCTCCAAACATCAGACCTTATCGTTACCCACATGGTCAAAAAACTGA
AATTGAGAACCAAGTTGCAGCTTTATTAGAATCTGGTTTCATTTGCCCTAGTTCAAGTCCCTTTGCTAGTCCAGTTCTGC
TAGTTAAAAAGAAAGATAACTCTTGGCGGTTTTGTGTGGATTACCGTAGCCTAAACAAAATCACTGTCCCGGACAAATAT
CCAATTCCAAATATCGATGAGTTGTTAGATGAATTACATGGGGCCACAATTTTTTCTAAAATTGATCTTCGTTCCGGATA
CCATCAAATTCGTGTCCAACCTGATGATGTCTATAAAATTGCCTTTCGCACTCATTCAGGCCATTATGAGTTTCTCGTAA
TGCCTTTTGGACTCACTAATGCACCATCCACATTTCAGGGTGCATGAATGATCTTTTCAGGCCATACCTTCGAAAATCTG
TCCTAGTGTTCTTTGATGATATTCTAATCTATAGTCCTGATCCTCAAACACACCAACAACACCTTCAAACAGTCCTCCAT
CTTCTTTCTGTCAATTCCTTTTTTGCTAATCCAAAGAAATGTTTATTTGGTCAACACCAAGTTAGTTTTTTGGGTCATGT
GATTTCTTAAGATGGAGTAGCAGTGGATTCAGAAAAAATATCTGCAGTGTTGGAATGTCCTGTTCCAAAGAATGTCAAGG
AACTTCGTGGTTTCTTAGGTCTCACAGGTTATCATAGGCGCTTTGTTAAGAACTATGGGATCATTGCTCGTCCTTTAACA
TAATTGACAAAGAAAAATGCTTTTACCTGGCATGCAAAAGTAGAGCAGGTTTTCCAAAATCTTAAAGAGGACCTTGACAT
CAGTACCAGTGCTGCGTCTTCCAGATTTCACTCAACAGTTTACAGTTGAGTGTGATGCTTCATCTGATGGAGTTGGGGCT
ATTTTACTGCAACACTGTCATCCAGTAGCCTATTTCAGTAAGGGATTTTCCTTTTCTAGTCGCATTAAATCTACTTATGA
TCGTGAATTGCTGGCTTTGGTCCTTGCATTGCAAAAATGGAAGCATTATCTTTTGGGTCGGCATTTTATTGTCACTACTG
ACCATTGTAGCCTAAAGTATCTCTTGCATCAGCGGGTGACTACTGCTGCACAACAACGTTTGTTGTTTAAATTATTGCCT
TTTGATTTCACTATTGTCTATAAGTCAGGAAGTGAAAACAAAGGCGCTGATGCCTTATCTCGTCGCCCTCAACATGCTGA
TTTTTTATCTTTGGTGATGCCTATCCCATTAGATTTCAGTGATTTGACAGAAGCAATTGAAGCTGATCCATATACTAAGC
AGATTCGAGATCAACTCTCTTCTGATCCGTCGATTCATCCTGATTTCTCGTTGTCTGCTAACCATCTTTACTACAAATCT
CGGCTGGTTATTCCTGATTATCCTGAACTCAAAGCCAAGATTTTAGCAGAGTCACATGATTCTCCAACAGGAGGGCACGG
AGGATACTTGAAAACTCTCAAAAGGGTATCTGCAAATTTTTTCTGGCCTTGTTTGAAGCATGATGTTAAGTCCTTTGTCC
AGAATTGTTTGATATGCCAGCAACATAAATATGAAACATTAGCTCCAGCTGGTCTCTTACAACCTTTGCCCATTCCTAAC
AGAGTTTGGGAGGATATCTCCCTTGATTTCATTGTTGGGCTTCCTCCTTCTAATGGCTTTGATACTATTCTTGTGGTGGT
TGACAGGTTTAGCAAATACAGCCATTTTCTTGCTTTATCTCATCCCTTTACTGCTAAAACAGTGGCTGGGGTTTTCTGTA
AGGAAATTGTCAAGCTGCATGGTTTACCGCGCTCCATTCTTTCAGATCGTGTTGTTGTCTTCACAAGTGCTTTTTGGCAG
GAACTTTTTCGCCTTAGTCGCACTCGTCTCCGTATGGGTACTTCCTATCATCCCCAATCTAACGGTCAAACGGAAGTGGT
CAATCGCTGCCTTAAAACTTACTTACGTTGTTTTGCTCATGACAAGCCCAAATCATGGCTTCAATATCTATCTTGGGCTG
AATATTCTTTCAACAGTGGATACCATTCTTCAGCCAATATGACTCCTTTCCAGATTGTGTATGGGAGAGAACCACCACTC
TTACATCCCTTTGTTCATGGAGAAACTAAAATTGCTGAACTTGAACAGCAGTTCGTGGAACGAGATCAAATGTTAGAGGT
ACTACGTTCCAATCTCATGAAGGCTCAATCCAGAATGAAGTCTCAAGCTGATTCCAAGCGACGTGACTTGTCTTTTAATG
TGGGTGATGTTGTTTTCCTTCGTTTGCGACCTTATCGACAGAAGAGTTTAGCCAAACGTCTTAATGAGAAGCTTTCACCT
CGATATTTTGGACCATACAAAATTGTTCGTCAAGTTGGTCCTGTTTCTTATGAATTGCAGCTTCCTGAAACATCTAAGGT
ACATCCTATTTTTCATGTCTCGCTGCTTCATCCTGCTCGTGGTTGTTCTGATATTGCTTCCCCTCCACCCTTACCACTAT
CGGGTGAATTGGAATTTATGGTGGAACCTGAAAAAGTTTTATCACATCGTTGGGTGAAAGAGTCAGGAGTGCCAACTCTG
GAATTACTTATTCAATGGCGTCGTCGTCCTGTTGAAGAGGCTAGTTGGGAAGACTATGACTTGCTTGCTGTTCAATTTCC
TCTGTTCTGCCTTGAGGACAAGGCATCTTTTCAGGGGGGATGCACTGATACCAACCCACCTCTCAAGACATATTTTAGAA
GAAAATATCGACAAAAGAATAAAGAGTTGAATTCTGGACAAACAACTGCTACAGCAGTTGTCTAGCAGTTATCTAGCAGT
TGTCTAGCAGTTATTATTCCTAATTTATAGTTTATAGTGTCAGTCTTATCCTTTTATGTTCTCTATATATATGTAATCAG
GATTAGTTATTGGTATTATGTAATTAAGAATCAAAACTAATATTTTCTGGAGTCTTGTCCTCTCCATACGGACAACTTTA
TCTGTATAGTTGTGTTTAAGATACTTGCACAAACTATTTACAGTAAATCTACTTGTTTTGTTCTATTTTGTCGGATCTCT
ACTTCTGGTTACTATCACTGATCTTAAGGGAGTTAGCTCCACAAGTTCCATAACTTCCTCAACAAACATCTGCAGAGCGG
TGATATATCAATTATGTTATTGCCCTGCCATACATGTTTCTTTAATATGTTCAACCAATTTTATGGAGAAAGGATTTAGG
GGAACCAACCTTTCTCTTGTTTTTGTCAACATCTTGAGGTAAACGCAGCCAAACTGAGTAAACTAATGACTCATAAACTG
TAATATAAGGCGAATGGATGTCATTCTGTTCACAATATCCAGAAATACGTGCAAACGTTTCTTGCTTCTTCGGATATCCA
GAAATCTTGATGTCACCATCAATATATCCTCCTGTTTTTCTTCCGGCCAACACATCCATCAATGTTGTTTTACCGGCTCC
ACTAACGCCCATCAAGGCTGTGAGAACACCTGGCCTGAAAGCTCCACTCACACCTTTTAGAAGTACCAATCTATCGTCAG
TGGAACCTTGGTCTTTTATTTCCTGCAATTCATTAGAATGTTAAGTTAGTTGTTCATAGAAAATAAAAACCTTACAAGTC
ACGAATATTATTTGTGAAAGGTTCTGGAAAGTTACCTGAGGCATGTCAACGGAGTATACAACGTTATCAAAAGTGATGGA
ATGCGGTTCAAATGGAAGAACCATTCCCTTCTTCTTTTCACCCTCAGTTTCACTTTCCTCAATGAGTCGAACATTCTCAT
CGTCTTCTGATATCATAACTTGTGGTTTTACCAAAAGCTGAAGATGTATAAGAAATATGGTATTAGCCCCGTTTCTCCGG
TCACAGTATAAGGCATCGTTCATTTTATGTTCTTTTCAAGGGGAATGTAAAGGCACCAGAGATACTCATGGTTCAGGTAA
GCGAGTCCAATACTGTAGCAGAGGTTGAAGATTATTATGAATCCGATAAGTGCCACAACACCTATCCAGTACCAATATGC
ATCTGGAAAGAACCCTCGAGATCTTACTACTGCATGTCCAAGTGGCTCAGCTCCATTTGGCGCAATCTGTTTTAATTAAG
AGGAATGAGCATCCATATATGAGAAAATTAGCTATTTGCATGTGGTTTGGAATAAAAACACTTACATGTTCCCATTTCTT
CCCATCAAATTCATTCACAAGAATTGAATTCACAGAATACATTAATGGTGAGATCCAGTAACCCCAGATCCTCCATTTCT
TCACAATCTGTAGCATCATGCAAAATAGAAAATAAATAAATGTATGACTGAACAAGAAAAGATTTTTTGCGAACACAATA
AAACATACTTCTCGAGAGGACAAATCCAAACAATGCAAATTGCAAAACCAGTGCAAATGCTCCAAATGTGGTAGCGACTC
CCATTGTTCTCCCCGCTGCACCAATGAATCTAAACAATCCCGATGCCATCTGGTGTACTAGTACGAGAAGCAAGAATTGT
TTGAACAATCTGCAAAGCCATAGTCCCTTAATAAACATGAAATTATGAAAGACCATCAAATTATTACTCTGCACTATTTT
TTTTCTTCCCTTACCTTGAAACATTAGGATCAAATCCCATGACATAATATGTAAGAAACGTCCAAAGACCAACTTCAATA
AATGTTATTGGGATTTTGAGAATCCATGTGGGAAGGGCATAAGCCCATGAAGGATAAAAAAGAAGGTCCCTTTGCTTGAA
GTAGACTGGAAGCTTCAAAATCGTCAGGTTGATCTCAGCCATTCCATTAAACATAATCACAACGACTACGAAAAAGAGAG
CACCAGCATACAGCCCTCCATCATCCATATTATCTCGGGGCATCTCAATACGGAAAAAGACGGTCATCATTATAAGTGCC
ATTACCACGAGCTGAGAAAACCTAACCGAAATAAAGAGAATTAACAATAGGCACATGGTATTGAAATGGAAAACACTTGT
TTATCTAATACACCAAGTAGTCAGTACCTGAAAGAGCTTGAATATGTAAACAAATGAGTTCCTCTTCATTAGTAGGACTT
CTCGTTCAGCGCAGACCTTCAACATTTGTTTCGTCCCTATACCATACTTCTGAGTAGACAAAGCAGCAGGGTGGCTTTTG
GTCTTGTCATATGGAGTTGCAAGTTCATCCGCGAGTTTCTTTCCAACGTAGAAAGACTGATATGCCTCAGAAAATTCTTT
TGATGTGATAAACCTATAAGGCTCATCCCTCTTAGCCCAATATTGTTGTTGATCCTTCTTTGATGTTACCTGCAATACAT
AATTTAAAACTTCATTCTTGTATGTCTAAGACATAGTTAACTAAATAAAAGTTTGGTCTACCTAACAGATTAAGCATTTA
TGGTGGTCACATACTTCAACATAGTATCATAATAGACGAAGGGTCGGTTTAAGTCTCATGACCCATGAAAAAGAACCAGA
ACAGTATGTGAGGGGACACATGAAATAATTAACTAAACATAATAGTGCACCCTCTCTAACAGTTTAAACTCTTAGATGAG
AGATGATTACCTACTTCAACGCCATTATCTATGTTGGTTATACTTTATTGTAAGACATACCTCTTGCAAAAAATCTGCCA
CACCTTTCCTTTCGGGGCATTTGAATCCCATGGATTCAAAGAATTCAAGAACGGCTTCCCGAGGGCCTTGATAGACAATG
CGTCCATCCGACAACAGAATGATGTCATCAAATAAGTTGTAAGTCTCGGGGGCTGGCTGCAACAGAGATATCACAGCAGT
TCCCTTCAAGAGCTGCACCGATTGTCTTAGTGAATTGACAATGGAGAAAGTAGTTGAACTGTCCAATCCAGTTGAGATTT
CATCCATGAAAAGTGCCTTTGATGGTCCAACAAGCATTTCACCCGTCGTTACACGTTTCTTTTGCCCCCCTGAAATACCC
CTTAACATTTCATCTCCCACCATAGTATCAGCACAGACATCCAGTCCCAAAATCTGCAAATGGAAGTCAAATTACTATAC
TGGAAGATAACGATACACAACATCCATAAGACAGGTTATCTGCTACTACAAGTTAAAAGCACTATATACATAAAATCCTT
ATTATGCAAAATACTGGATTGTAAATGTTACCTTAAGAACATAATCTGTAACAACATTTGCTTCCTGTCCTTTTGTTACT
GAAGCCTACATTTCCCAAAAACAATAAAAACTATAAATGTAAATTTACTAAGAGATTTAGTATTATTCTCTCTCACGTCT
TTATGTTGTATTCTTACCTTCATGTAGATATCAACATCATGATCTGGTTTGATATTAGCTGCTTTCTCTCTTCTTGATAG
TTCAGCCAACATCTCTATATAAGTTTTCAGGAAAAATCATAATTAACAAATGAATATCTAATGTTTTCACTGCAAAATAA
ATAATAAAATTCACTTATAAAAAATACATTTAGAGGTAGTTTGGTACAATGTATTAGAGAAAATAATATATGTATTAGTC
ATGAAATTGTTTAATCCTTTGTTTGGTAGGATTTTCAACCTATGATAATTACTACACACGCTATTCAATATTATTCAATA
TTATAGGATGTATAACTTCTTCATAGCAAACCATGGTATTGTTAGGATTTGAAACTTTTAGAGAAGAAAATAAGGTTCAG
CAGCAGAAACTTTTCATTCATCTTCAGCTTTTGAAAGCATACACACATATATCTACATAAGCTTTTCCAAAGTTAGTAGA
GGACCATACATATCCAACCACTATTGACTTTCTTACAAAACATATTCCATAAAACAAGGACTACCTTTCCTTTACATACT
TAACATAATATTTAAGAAAATAACAATTAAACAAAAGACATCTAGAAATATCTCATTTTCTAACACTCCTCCTTGAGATT
TTTCTTGGATACTCCCAACTTAGCCCTTAGAACTTCAAATTTCCCCTTAGGAAGAGCCTTGGTCATGATGTCTGCAATCT
GCTGATCTGAGCTGCAATGAACAAGCTGAACTTCGCCATCCTTCTCTGCTTGCCTGATAGCATGAAACTTCACATTTATA
TGCTTGCTACGACCATGTTGCACTGGATTTTTGGCCATAGATATTGCTGACTTGTTGTCAACCTTAATGACAGTAGCTTC
AATGTCATTTTGCTCCAGATCACGTAGAATCTTTCTTAACCATAAAGCCTGATTAGTTGCACCAGCAGCTGCGATGCATT
CTGCTTCTGCAGAAGATTGAGCTACCACCTCTTGCTTCTTTGAATTCCATGAGAACATGCCTGAACCAAGTGTAAAAGCA
TACCCAGAAGTGCTTTTCATATCATCAACGCTTCCTGCCCAATCACTATCTGAATAACCCATCAGTTGCCCTTGCTCTTC
CCTTTTAAACCAAATACCATAATCAGCAGTTCCTTTGATATATCTCAACGTTCGTTTAGCAACACCAAGATGAACTTGAC
TTGGAGCTTGCATAAACCTCGACAGTAAACTTGCCGTGAACATGAGATCGGGTCTTGTTGCTGTCAAATACAGCAAACTA
CCAATCAGACTTCTATAAACTGTTGGATCAGCCCTGTCACCTCCTTCAAACTTCGAAATCTTTTCATTGTGAACCAGTGG
AGTCGGTACAGACTTGCACCTCTCCATCTTGAACCTTTTAAGAATATCCCATGCATATTTTCTCTGAGAAATAAAGATTC
CAGCAGTAGCTTGATGAATCTCCATTCCCAGAAAGTAACTCATTTCACCCAAATCTGACATTTCAAACTTGGTCTCCATT
TCTTGCATGAACTGATTCACCATTGCTTTATTGCTTCCTGTTACCAGAAGATCATCAACATAGAGTGACACCACAAACAC
ATCTCCTCCTTTAGCCTTCTTCACATATAAAGTGGCTTCATTTTCACTTCTCTTGAAGCCACAATGAATGAGATGACCAT
CAATCTTACTGTACCANNNNNNNNNNNNNNNNNNNNNNNNNNNNNNNNNNNNNNNNNNNNNNNNNNNNNNNNNNNNNNNN
NNNNNNNNNNNNNNNNNNNNNNNNNNNNNNNNNNNNNNNNNNNNNNNNNNNNNNNNNNNNNNNNNNNNNNNNNNNNNNNN
NNNNNNNNNNNNNNNNNNNNNNNNNNNNNNNNNNNNNNNNNNNNNNNNNNNNNNNNNNNNNNNNNNNNNNNNNNNNNNNN
NNNNNNNNNNNNNNNNNNNNNNNNNNNNNNNNNNNNNNNNNNNNNNNNNNNNNNNNNNNNNNNNNNNNNNNNNNNNNNNN
NNNNNNNNNNNNNNNNNNNNNNNNNNNNNNNNNNNNNNNNNNNNNNNNNNNNNNNNNNNNNNNNNNNNNNNNNNNNNNNN
NNNNNNNNNNNNNNNNNNNNNNNNNNNNNNNNNNNNNNNNNNNNNNNNNNNNNNNNNNNNNNNNNNNNNNNNNNNNNNNN
NNNNNNNNNNNNNNNNNNNNNNNNNNNNNNNNNNNNNNNNNNNNNNNNNNNNNNNNNNNNNNNNNNNNNNNNNNNNNNNN
NNNNNNNNNNNNNNNNNNNNNNNNNNNNNNNNNNNNNNNNNNNNNNNNNNNNNNNNNNNNNNNNNNNNNNNNNNNNNNNN
NNNNNNNNNNNNNNNNNNNNNNNNNNNNNNNNNNNNNNNNNNNNNNNNNNNNNNNNNNNNNNNNNNNNNNNNNNNNNNNN
NNNNNNNNNNNNNNNNNNNNNNNNNNNNNNNNACTTTTAGATGCTTGGCAGATGGTTGTATTCCACTCCATGCCTCAGTA
GGAGTCTTTTCATCCACAGCTTTTGTTGGCAGCCTATTTAACAAATACACTGAAGTATGAACAGCTTCTGCCCAAAAGCT
TTGTGGCAGTTTCTTTTCCAGCAGCAAACATCTTGCCATTTCAACTACTGTTCTGTTCTTCCTCTCTGAGACTCCATTTT
GTTCGGGCGAATAGCTTACTGTCAACTTGTGATCAATCCCCATATCTTCACAATACTTATTGAACTCATTTGAAGTGTAT
TCACCACCATTGTCCGACCTCAAAGCCTTTAGCTTACAACCACTTTGTCTTTCCGCAAAAGCTCTAAATTTCTTGAAAAC
TGAAAATACTTGAGACTTGTTACTCAGAAAATACACCCAAGTCATCCTTGTTAAATCATCAATAAAGAGCACAAAATATT
TATTGTGTCCCAAAGATGATGCCTGCATAGGTCCACACACTTCAGTGTGAACTAGTTCAAGTTTTTCAGTTGCCCTCCAG
GTAGCACTTTTAGGAAATGATTTCCTGTGTACCTTACCCATCTGACATGACTCACAAACTTCTTTAGACAGTGAAATCTC
AGGTAAATCCTTAGTCAAGCCCTTTTCATACATAGACTTTAAAGTAGCATAGTTAAAATGACCATATCTTTTGTGCCACA
ACCACGACTCATCCTTACTTGCAAAATTTGCACTATCAAACCTCCCATCTAAAGGAAAAGTTTTATCCACCATTCTTACT
TTAACAATCAAACTATCTTCGGAGTCAAAAATCAAACAATGTTTGTCCTTAAAAAATAAGGAATAGCCTTTAGACATCAT
TTGAGCCACACTTAACAATTTACATGCTAAAGAAGGAACATACAACACATCATGTATAAACTTTGTACCTTGTGTAGTTT
GAAAGGCAACTGAACCCTTTCCAAGTGCATCTACCGTCTCACCATTTCCCATCCTTACTTTAGTTTTGATTGACTTGTCA
AGTGTATGAAACATGAGCTCATTGTGTGACATATGACTCGTACATCCACTATCTATGAACCATGAGGATTTGTTGGTTGT
GTTTTCTTCATGAGAAGCCATAAACAAGCTTTCTTCTTCATTTTCAGATTTTTCAACAAAATTTGCTAGCTGCACATGGT
TTTGTTGTGGTTAATTCTGCCTGGCCCTGCAATTTTTCTCAATATGACCCATCTTTCTACAGAATCTACATTGAATCGGT
GGCTTTCCTTTGAACCAACAGTCTTTTTCTTGATGATTGGTTCTTTTACAGTGGCTGCAAGGTGGAAACTTCCCTCTCTT
TGAAGATTCCTTCCTTGGTTTTCCCTTTTCTAATTTATCTCCTTCCATCCTTCTATTGTCCTTCATAGGCTGTTTGCCTT
TATGTTGTGCTTGAAACGCCGCTTCTGCTACTTCTTCATCTCTTATACTTGATCTTTGTTCTTGGGGGCTGATCAGTTCT
GCCACAGATAAAGTCTTCAAATCACAAGATTCTTCTATTGCTGAAATCTTGGACTCAAACCTTGCTGGTAAGCTTATCAT
CATCTTCTCCACCACCCTTGAATCTGGAAAGGTTTCACCAAACAGCCTTACTTTGTTTACAATCTCCATAAGTTTGGCAG
AATACTCTTTCACAGTATCTCCTTCTTTCATCCTTAACATCTCAAATTCTCTTTTGAGAGTTAAGAGTTTGACAGTCTTC
ACTCTATCACTTCCATCGAACTCCTCTTTTAGCTTCTCCCATACTTCTTTAGGTGTTTCACAAGCCATTATTCTTGTGAA
AATCACATCTGAAAGTGCTAAATGAAGACATGTGAGAGCCTTGGGTTTCCTTGACTTTGCATCTTCATAAATCTTCATTT
GTGCAACTGTTGGATTTGGTCCAAGTGGAAGAGGATCATCTTCACTTTCAATTGTTTCCCATAGACTAAGAGCTTTGAGA
TAAGCCTTCATCTTTATCACCCATATGTGATAATTTTCTCCTGTAAACATAGGAGGGCCTGCACCCAAGAAGCTGTTGGA
TGCCATGTTACTGCTGCTCAGCTCTCACCTTAGAAGGAGAAAAAACCTTAGCCTTCTTGCCTTCACAAATCCCTCAAGAA
GAAGGGCTCTTGATACCACTGTTAGGATTTGAAACTTTTAGAGAAGAAAATAAGGTTCAGCAGCAGAAACTTTTCATTCA
TCTTCAGCTTTTGAAAGCATACACACATATATCTACATAAGCTTTTCCAAAGTTAGTAGAGGACCATACATATCCAACCA
CTATTGACTTTCTTACAAAACATATTCCATAAAACAAGGACTACCTTTCCTTTACATACTTAACATAATATTTAAGAAAA
CAACAATTAAACAAAAGACATCTAGAAATATCTCATTTTCTAACAGGTATTAGCAATATAAGGGTTATTAATACATAAAT
AAGCATGGTTAAAGACAGAACCGTTCTTAAAACACCAAACCAAACAGTGAAATAGAAATAATCCTAATATAACTAATTTC
AGCATTACTAAAACACTTTCTTCAGTACTATTCGTATACATGTCTCTACCAAGCAATTCTTAATCATATATATATATTAT
ATTATTATTATTATATTATTATTATTATTATTTATTATTTATTATTATTTATTAAAAGCGGGAAGGTTTTAGGTTCAAAG
TTGGATTACGAAAATGTCCTTCACTAATTTTTTTAATTAAAATTCTTTTATTAACTTTTAAAGTCAAATCAATAATGACA
ATTAAACTAGACCAAATACATGGTTAGATGTTACAACTTGTCTTTTCCACTTCTTAATAACTTTAATTGTTACACTTTTT
AGCTTCTACAATTAAACACATTCATTCACAACCTTTCATGTACACAATTTTTCTCCTTATAAATTGAATAGAAAATGTTA
GTCCATTACACTTTGTATTTCATAATCTTAATATAGTTCTTATGTAAAAAATTTTCATTGGTCATTTATTTCTTAATTGA
TATATTATTTTGCTTAACTTCTTTCATTTTGCATAAAAACATAGTGTTAGATATTTGGCAATCATATAATTAAAGTAGGA
AATCTTCTTCTTTTTTTACCGATAAATATAGGGTATCCCAAATAATTAAAAGGGAAGCTTTTATCCATACAATCAGAAAT
TCTTCTCATTTTATTGATCCTGGCAACCTTAGTCTTAGGGTTGTAATAAAGTAATCCTTATATTAGTATTGAATTTTAAC
CAGAAACACTTTCCCTTAATGATTCGCCACTCCATCAAAGAACACTCTCCAACCAGGGTACGCTTCAGAAATATCCTCAC
CCACAAATGCTATTCCTTCATCGGGAAAATAAGTCTTGAGCGGTTCATACTCTTCCTCAACCGGATTCTCCGCAAGATGA
TCAGCTAAGGCTTGTGCTTTTATCACTTTTTGAGTCATATACACAATGTCAAACTCACTCAAAAGCATTTGCCATTTAGC
CAACTTCCTGGTCGGCATTGCTTTCTGGAAAATATACTTCAGCGGGTCCATCCTGGAAATAAGGTATGTGGTATACGAAG
ACAAATAATGTCTCAACTTCTGAGCAATCCATGTCAAAGCACAACATGTTCTCTCTAAAAGAGTGTAACGAGCCTCATAT
GGAGTGAATTTCTTGCTCAAGTAATAAATGGCTCGCTCCTTCTTCCCTATTTCATCATGTTGACCAAGCACGCATCCCAA
TGTGTTATCTGAGACCGACAAATATAGCAATAACGGACTCCCTTCTCGCGGAGGGACCAACACCGGCGGATTGGACAAAT
AGTTCTTGATGGCATCAAAAGCAGTTTGACATTCTCTGGTCCACTTGGTCGAGGCATCTTTTTTCAATAACTTAAAGATG
GGCTCACACACCACGGTGGATTGAGCTATGAACCGGCTGATGTAGTTCAACCTTCCCAAAAAACTCATCACCTCTTTCTT
GGTCTTCGGAGGAGGTAATTCTTGGATCGCCTTGATCTTGGAAGGGTCAAGCTCAATGCCCCTCCTGCTGACTATAAATC
CCAATAACTTGCCAGCTGGCACTCCAAAAGCACATTTGGCGAGATTTAACTTCAAATTGTATCGATGCAAGCGATCAAAG
AATTTCCTCAAGTGAGTCAAGTGATCCGAACTCTCGCGGGACTTGATTATGACATCATCTACATACACTTCGATCTCTTT
GTGAATCATATCATGAAAGATGGTTGTCATAGCCCTCATATAAGTATCACCGACATTTTTGAGACCAAAGGGCATCACTC
GATAATGATAAACACCCCAGGGCGTGATGAAAGCTGTCTTTTCTGCATCATCTTCATCCATCAGGATCTGGTGATAACCC
GCATAACAATCCACAAACTACTGCATCTCATGCTTAGCACAATTATCAATTAGAAGGTGAATATTTGGTAATGGAAAGTT
ATCTTTCGGGCTAGCTTTGTTGAGATCTCTGTAGTCAACACAAATTCTGATCTTTCCATCTTTCTTGGTGTTTGACACCC
AATTTTGGCTCTCCACATTTAACTATAATAATAAGAATAATAATAATAATAATAATAATATATGTGTTATGAATTTAATT
ATAGGAACACGAAAATATTTTTAGTTATTTATTACCTCATAATTTTTATTTTTTATTTTCTTATAAAAATTAAATATATT
ATATCACTACTTACTTTCTCCTTTTTTTTAAGTGTCGTTCTTAAAGAATTGAATCTAGTTGTGTTCAAATATAATTTTAT
TTTTTGTCGCAATGGATATTTTTCGTACATTTATTAAAATTAGAAAGCTTATTTAATTAATGAGTTACTAATTTATATTA
ATTTAATTTTTAAGAGTGACTAATTTTATCAATAAGCTAGTCTTGCAAAATAATTATTTTTAATTTAATAAATTATGACT
ATTTAATAAAGAAAGTAGTTATAATTTAAATGAATTTAATTTGAGCAAATTTGGCAATCCAAGTCTTCTTAAACCGGCCA
ATCCGTGTATGCCACGTAGGCGAGCACATGGATTGTGCTTCTATAGCTTAAATCTTGACCCTACGATTAAATATAATGGT
CCTAGTTAATTAAGCTTTTACCATTATTTAATATATATATATATATATATATATAATAACTTTTCCTTTCAATTTTTGAT
TTATTTTAACCGTCCGATCCAACGATCGGACGGCCCAAATTAAACAAGACATTTTTAACATTTTCCAAAAAAAAAGACTC
CATCACCGGTACACTTCTTCTTTTCCAGAAGTCACGCCTCAAACTTTCTCCTCCTTCCCCAGACGTCTGTTTCTTCTTTT
CCCCAAAAATTTTCCTTCCCCAAAACATTTTCCTTCTTCCCCAGGAACCTTTCACACCCCTCTCCCATCAATCTCTGCCA
AAGAACGGCTATGAACCGCCGGAAAATGGCAATTTCCGGTGGTTTTTGGCCAAGTCCATCCGCCGTCCATCAATCATGTT
CTCTTCATGTCAACTTTACATCTTTTCCAACTAATTTTCTGACCCAAAGCAGGCCTAGGAACCGCCGGCGCTTGCCTGAA
AGGGTGAGGGACACAAAGAACCGTTGGATCTTGGTTTGATATGCCCTCAATCTAATAGGTTTGAGAGTGAACTCCTCTCC
GAAAATCGGCTATAAAAGGAACCATTTGGCTTCGTTTGAAGATCATCCAGGAATGACCTAACTACATCCAAAAAAAATTG
AAAAATCGGAGAGCAAACAGAAAAGAGGGATAAGACACACTTCAAGCATTAGATTTCAGAAAATTTCTATATTCTTTCAT
CTTTCCATTTTCGGTTTTGAATTCGTGTTCGAGGAATTTAGAAGTTAGAAACTTTGACGTCTAAGCTCTAGTTTGCTGCT
CGACAAAAGGTACTTTTTTTTTTTTGTCGAATCTTTTCATTTCGTTTTGGTCTTAATGTAATCTGGTAGAACGTTTGCTA
TAGAAATATGCAATGAGGCTATTACTACAAATTTTATTAATATAGATATAATTTGGAAATATTGAATGTGAAGAAGGCTT
TAGTCTTAAAGCTAAATTGATGTTTGTGTTAATGATTCTAGGCAACATATCATATTTTAATCCATGTCAATAGGAGAAGC
AGGCTGCTAGTTTGGATGTAATATAAATCGATCTCGACTAAATTTTTAACTAGCATCTGTTTGATAGTGAATTCTTCAGA
CGCCTGAGCATGTGGTATATTGGTTAGATTAGATTCTATTTTTTATATTAAGAGTGAATTAAAAGATGGGCAGAATCATT
GTTGTTTATCTTAATCTAAAGTTCTTCTCGTTGCCCCCCAACTACTAGCAAGTTTGATCTGATTATATAACTCTTACATT
CCCTTTCTTTAGTTGCTCAAATTTAGACGTCATTCTTAGTTATTCTGTTCTTCTATTCGTTAGGATTCATGATTTGATTT
AAAGCTTGAAACAACTTTGTTTTCTGTTGAATCTTGAGTTAGTTAACTAGGCTTGGCTTGGATGTTTCTCATGCTTATTT
CGACTCTAATGTGCTGTACTATCTTCCTTCTCGGGTTCATATCCTTTTTTTTTGTTCATCAAAAATCATGCCTGTTTACT
TTCTTATGTTTCTTGAATACAAAAAATAAAACATATATAGCAAGAAGCCGTTAAAGTTAATGCTCGTTTAAGATATCACA
AGTTTCAACTAAGAACGACATAAGTCTACTTTGATTTAAACTTATTTTAATCTTCCTTTATGTTTGCGTAGGTTTGTCTT
TCATTCCATATTTCGTATGTGCGGCTTCTCTTTGTAAATTTAGTTTAGGAATGTGATTGCAATTCAAATTTTGCGGCTTG
TCTTGTATTTGAATATAACATCTATCACCCCTGTCTTTGGTAAGTTTCAGTCTGTATCGAATATAGTTTATATATTATTC
TAGTGGCTTGTTCAAGTGTTGCCGATTGAATCTGATTGTCCCCTCCTCATTTACTATAAGTATATGCGTAAATTGGTCGA
TATAACTGACATTCTTGAAGGGACTATCGAATAAACTTGTCAAGTTTGAAAATGACTTCTAACTGGAATCATTCTAGTAC
AACTAGAAAGTATGTTGTTATGAAGGTTTAGAGCTCATGTCATGTGATGAACCAAGTTTATGTTATGCATCTCTTAGTTA
AGTATAGCAGATTCTTGTCGAAGCGCTACACTCATGGGAATAGTTTCGTCCTCTGTACCGAAGAATTTCGACAATTCGAG
AATCAACACAAACCAAATTTGGAAGAAATCGAAACTGTGAATCTCGGAGATGAGCAATGTGTTAAAGAAGTAAGAATTAG
TGTCCATCTGACTGAAGCTCAAAGAAGGGACCTGGTCCGTTTGCTCATAGAGTACATTGATGTGTTTGCCTGGTCTTATA
GAGATATGCCAGGGCTGAGTACGAATATGGTGTCCCACAAGTTGCCGATCAATCCAGATTTCAATCTAGTAAAACAAAAG
ACTCGGAAGTTCAAGCCTGAGTTGAGTTTGAGGATCAAAGAGGAGAATACAAAGTAGATCGAGTCCCAAGTAGTGGAAGT
GACGCAGTATCCGACTTGGTTAGCTAACGTTGTTCCGGTTGCCAAGAAAGATGGAAAGATCAGAATTTGTGTTGACTACA
AAGAACTCAACAAAGCTAGCTCGAAAGATAACTTTCCATTACCAAATATTCACCTTCTAATTGATAATTGTGCTAAGCAT
GAGATGCAGTCGTTTGTGGATTGTTATGCGGGTTATCACCAGATCCTGATGGATGAAGATGATGCAGAAAAGACAGCTTT
CATCACGCCCTGGGGTGTTTATCATTATCGAGTGATGCCCTTTGGTCTCAAAAATGCCGGTGATACTTATATGAGGGCTA
TGACAACCATCTTTCATGATATGATTCACAAAGAGATCGAAGTATATGTAGATGATGTCATAATCAAGTCCCGCGAGAGT
TCGGATCACTTGACTCACTTGAGGAAATTCTTTGATCGCTTGCGTCGATACAATTTGAAGTTAAATCCCGCCAAATGTGC
TTTTGGAGTGCCAGCTGGCAAGTTATTGGGATTTATAGTCAGAAGGAGGGGCATTGAGCTTGACCCTTCCAAGATCAAGG
CGATCCAAGAATTACCTCCTCCGAAGACCAAGAAAGAGGTGATGAGTTTTTTGGGAAGATTGAACTACATCAGCCGGTTC
ATAGCTCAATCCATCGTGGTGTGTGAGCCCATTTTTAACTTATTGAAAAAAGATGTCTCGACCAAGTGGACCAAAGAATG
TCAAACTGCTTTTGATGCCATCAAGAACTATTTGTCCAATCCGCCGGTGCTGGTCCCTCCGCGAGAAGGGAGTCCGTTTT
TGCTATATTTGTCGGTCTCAGATAACGCATTGGGATGCGTGCTTGGTCAACATAATGAAATAGGGAAGAAGGAGCTAGCC
ATTTATTACTTGAGCAAGAAATTCACTCCATATGAGGCTCGTTACACTCTTTTAGAGAGAACATGTTATGCTTTGACATG
GATTGCTCAGAAGTTGAGACATTATTTGTCTTCGTGTACCACATACCTTATTTCCAGGATGGACCAGCTGAAGTATATTT
TCTAGAAAGCAATGCCGACCAGGAAGTTGGCTAAATGGCAAATGCTTTTGAGTGAGTTTGACATTGTGTATATGACTCAA
AAGGCGATAAAAGCACAAGCCTTAGCTGATCATCTTGCGGAGAATCCGGTTGAGGAAGAGTATGAACCGCTCAAGACTTA
TTTTCCCGATGAAAGAATAGCATTTGTGGGTGAGGATATTTCTGAAGCGTACCCTGGTTGGAGAGTGTTCTTTGATGGAG
CGGCGAATCATTAAGGGAAAGGAATCGGAGCGGTCTTAGTGTCAGAAACCGGTCAGCACTATCCTATGGCGGCTAAACTT
TGATTTGAATGCACGAACAACATGGCAGAATACGAAGCTTGTATCCTTGGTTTGAAGATGGCCATCGACATGAATGTTCA
TGAGCTTCTGATTATTGGAGATTCAGACTTGCTGATTCATCAAGTTTAAGGAGAATTAGCCGTGAAGAATCCAAAAATCA
CACCGTATGTGCAGTATATACAGAAGTTGTGCAAAAGATTTCACAAGATTGAGTTCAGACACACTCCCAGGACACAGAAT
GAGTTGGCTGATGCTCTTGCCACCATCGCCTCAATGATTAAACATCCAGATACAAGTTATATTGATCCAGTGGATATAGA
GGTAAAGGAGCAGCCTGTCCATTGTTCACATGTTGAAGCAGAACCAGATGGTTTGCCTTGGTATTTTGACATCAAGAAGT
ATTTAGGGGACGAGACTTATCCTGAGAACGCAACGTTCAATCAGAAAAAGTCGATACGCCGTATGGCCCTCAATTTCTTT
GCAAGTGGGGAAATCCTTTACAGGAGGACTCCAGATTTAGGTCTTCTCAGATGCGTCGATGCTAATGAAGCTGCAAAGCT
TCTGGAACAGATACATGCCGGAGTTTGTGGTACTCATATGAATGGGCTCACTTTGGCAAGAAAGATCCTCTGAGCCGGTT
ATTTTTGGATGACTATGGAGCATGAGTGTTGCAAATTTGTGCAGAAGTGTCATAAATGTCAAGTGCATGGAGATTTGATT
CGAGTGTCGCCTCACGAACTTAATGCTATGAGTTCACCTTGGCCATTTGTAGCTTGGGGCATGGATGTCATTGGTCCGAT
AGATCCAGCCGCCTCTAATGGACACAGATTCATTTTGGTTGCCATTGACTACTTCACCAAGTGGGTGGAAGCAGCTTCGT
ATAAGTCGGTGACCAAGAAAGTTGTAGCTGATTTTGTTCATAACAATTTGATATGTAGGTTTGGAGTACCAGAATCTATC
ATCACTGATAATGGAGCGAATCTCAACAGTCACTTGATGAGAGAGATATGCGAACAATTCAAGATTACTCACCAAAATTC
AACTGCCTATCGTCCCCAAATGAATGGAGCTGTAGAAGCCGCCAACAAGAACATAAAGAAGATTTTGAGGAAAATGATTG
ATAATCGCAGAGGTTGGCATGAGATGCTGCCATATGTTTTGTTGGGTTACCGAACGACTGTCAGAACATCAGTTGGAGCT
ACTCCATATCTACTAGTATATGGGACAGAAACAGTTATACCTGCAGAAGTTGAAATACCTTCATTGAGAATCATCCAAAA
AGCTGAATTGAGTGATGCTGAATGGGTTCGCAAGCTGATTGATCAGTTAACATTGATTGATGAGAAGAGAATGGTTGCAG
TTTGTCATGGACAACTGTATCGACAGAGAATGATTGGTGCTTTCCACAAGAAAGTAAGAGCCAAAATATTTGAAATTGGT
CAGTTGGTTCTCAAATGCATTTTCCCTCATCAGGATGAGTACAAAGGAAAATTTGCACCAAATTGGAAAGGACCGTACAT
GGTTCGTAAAGTGTTATCTGGAGGTGCCTTAGTCCTGTCGGAGATGGATGGCATTGAATGGCCGAAACCAATCAACTCAG
ATGTTGTCAAGCGATACTACGTATGAAGCTTCAGTTTGTATTTCTGTTGTTTCCTTGTAATCGTTCTATTTGTTTGTAAT
CGTCTATGTTTAGAATTTTATCCCTTTTGTAAATGAACTACGTCTGACCTGAATTCTCAAAAATGAGATATGTAGGCGGC
CTATGTCGGCCTTGGTCACTCCTTTATTCCTTTTTAATGTTACTCTGTATTTGAACTACGTTCGACCTGAATTCTCAAGA
ATGAGATACGTAGGCGGCCTATGTCGGCTTCGGTCATCTTCTTTATAAATTTCCTATTTTGTTAATCCTCGAGAGCGGGA
ACTACGTTTGACCTGATTCCTGCCTCAACGGGATACGTGGGCACCACAAGGGCTCGATCATACCTCCCGTAAGGTTTCTA
TTTTCTCTTTACAATAGAAACTGGGACAGGAACTCAAAAATTCTCAAAAGAAAGATCTTTCCAACAAACCGAGACTGAAG
TTACTTTGAGATTTGCAACTGGGATATAATTTTTGAGAAGATCTCAAAAATTCCATGATTTGCTCGCCAACCGTTCGAGA
TAAGCCAAGACAGTTAACTGGGACAGAAATTTTGAGGATGACCTCAAAATTTCAACAGGGTTTATCGCCAATTTAGAGCA
ACTTTGAATACTTCCCAGCAAGTAATCAGATAGATCTCGAGACATCACCTCCAAATGGCGTTCATTAAGCTTGACGTGAC
ATGACACTTGGCAGTGATCTTTTCCAAATTTTATATTTTTGAAATTTATTTTCCTTAAAAAACCTTCTTTCATGCTTCAA
TCATTTTGCATAAAATTATTTTGTCTTACCTATCAAGAGGCGGGAGATCGGAGAAATCAACCGGAGACAGCAAGACAAGG
AGTAGATAACCGAAGAAATCGACACAGATCAGTTCGTTTTTAAAACTAACGATTTTTCTGTGGATGCAGGTCTATAGGTT
TACCCCAAAATCAGCATATTCCACCATTCAATGAGTGTGGAGAAGTCAAAAGGGCAAAGAGCTCCCTAAGATTGACAATT
TTTCTATGGATGCAGGAAATATGTTATGCTTCTTATACCAAAGATTTGGGAATATGAATATCATTTCATTCGAATTCCCC
ACCAAGGCGAAGTCCATAATGAACATACAATTATGTTCAGGGATGGCACAAACGAAAACCACGAAGAGAGCAATATTTTT
ATTTTTTCAGCAACTAAAGATATTTGGAAGACGTTTATCTACATTATATTATCAGATATGATAATATTCTTACCCTAAAT
GTTATTTATATTGCATTGTTGAATAAGACGATGCCACTATCCGGAGAGTCATTTATACCATATCGTCAAATGAGATGATA
CCACTACTCCGAGGGTCATTTTTATTTATTGTCGATTGAGACGATATCGCCATCCAAAAGATACCCAGAAGATCACCTAT
GTTGCTCGGTGAAGCATTATCTTCGTTCGGTATCAAGGATGGCATCATCAGAAGAGAAAGAAATCATGCATTGCAAGAAA
AAGAAGTCATGCATCGCGGAGAAATAATGCATTGCAAGAGAAAGAAGTCATGCATCGCGGAGAAATAATGCATTGCAAGA
GAAAGAAGTCATGCATCGCGGAGAAGTCATGCATAGCAAGAGAAGGAAATCATGCATTGCAAGAGAAAGAAGTCATGCAT
CGCGGAGAAATCATGCATTGCAAGAGAAAGAAGTCATGCATCGCGGAAAAGTCATGCATAGCAAGAGAAGGAAATCATGC
ATAGCAAGAAGAAAACCATACATAGCAAGAGAAAAGTCATATATCGCAAGGAAAGATTCATGCATTGCAAGATAAGATTC
ATGCATTGCGAGAAAGAAAGTCATGCATTGCGAAGAAAAAACTCATGCATCGCAAGAGAAAAGTCATACATCGCAAGGGA
AGATTTATGCATTGCAAGATGAGATTCATGCATTGCGGGAAAAATCCATGCATCACGGGAAAGAAAGTCATGCATCGCGG
AGGAAAAACTCATGTATCGCGGGAAAGAAGCCATGCATCACAGGAAAGAAAGTCATGCATAGCAAGAGAAGAAGTTATGC
ATCGCAAGAGAAAGATTTACCCATCGCGAGAAAAGCAACATCGACTGCATCATTGTCATTTGCAAGAATATTTTAAGAGA
ATCATCAACAACGACATCAAGAGAACTGTCAACATATTACATCAGCCTATTTTATTACTTTGACATCAAAGAAATAGTAC
ATTGAAGATTATATTGCAAATATGAGACACAAGCCTTATTTGTTTTATGTCAAACCCGATGGAGTTGACGTCAAATGTTC
AAGGAGAGCAATTAAGTGTCAACACGGTAAAAGACACTATCTCCCATTTGAATTGCATTTTTTATGCTAATGAGTTTTAT
CTCAGTCTTTGTCGAGAGCATCCAAAATGATGAATTTTCCAAAACAAATCACAGGTGCGGACGACATAAAAAAGAATGCA
ACACAACGTGGAACTTTTTCTTAGTAGCGAACTGGGACATAGTCCAAAGAGGAGTATCAAACTCTTAGGACGCGAGCAGA
AGAGCGAGTTCCACCACAATCAAACCACATCCCTATCAGAAGGCATGTGGGTTTTTCTTAGTTTATCAGTTCTGGTTTCG
CATCAGGAAAATTTTGGGTTCACCGGAAGCAACTTTCCAATCTGAGTGACAATGCACCAAGAGCTTTGGAAATTATGTCC
GTGTAAGTTCTTATTTATGGGTGTGAAGCATGTCACATTCATGGCTAAGAGGTTGCAAGCCTCTTTTTCATAACTCGACT
TATTTTGTCACTCTTCCTGAACCGAAGGTTATCTTGCATAATAGATTTCCTTTTCAACCGATTGAGTTGAACTACAAGCA
GTCTGATTCCCTATGTTAGGGGATATGTAGGCGAGATCAATGTTGAAAACTCGGCTGTATTCCATCATTCGCTCTTAAAT
CTTATTCTCGAGCATTCTGTGCCTTTCATAATTCAGTACCGGGATGACTTTTGAGCTCTTTCAAAATCGTGCGTCAAAAT
CAAACGTATCGAACTACAAGTGACTTGAATTCTCATATAACCTAAGATATGTAGGAAACCCATTTCCGGGGTTCGGCCAT
AATTCTTAAAATCCGTACCAAATCCCTTTCCCAAAGATGAAGACGTGGTCGGTCAAAATTGGATTAGTCAATTTCATTTT
CCTTGAATTTCTTGCATGAATTCGAGCAAAACGAGGGACAGTTGTTGACACCCAATTTTGCACCTCCACAATATACATTA
ATTATCGAGCTTCTTAAATTTCAAGCAATTTAAAATAATTAGTGTTATACAAGCTTAAGAAAAATAAAATAATTTGCAAA
TTATTTTAAATAGTTTCGTCACTTTTATAATTTTTAAAATATACGTGTTTCATATTATATATATATATATATATATATAT
ATATAGTATACGTTATAAATATTTTAAAGTCATGTCAAGAGATTCACATTTTAAACTAAATATTTTATTAATGTAGTTTA
GTTTGAATTATAGTAATTTTTAGTTAATTAGTTTAATTATCTTAGATTTGAACCAATTATTTTATTTCGCTAAAATTAAG
AAGCTCGTTAATTAATTATATTAATTCGTCTTATTTAATTACTAGCCGAATTAACTAAAATAGTTCAATTTGGCTAGATT
GTTAATTCATCTACCTAACCCTTTATTGCAATTCTAGCCATTTATTCCCCCACCCTAACTCAAATTTGAGACCAATTTTG
GCCCAATTTCCAATCTCCCCATTCCAACCCATCCTTAGCCCAAAAGCTGGCCAAATTTTATACCAAAGACCCACCCAACA
ATACAACATACATCAGCAGCAGCATACAATCCATACATTACATTCCACAATAATATAATAATACAGCAGTACCAAATGAC
CCCTGTACGTTTGGTCTTCTTCTTCCGTCATCGTCCAGCAAAATCCAGAACAATCCAGCCCACCCAAATAACTCCAGACC
CGGCCATTTCCTTAATCCAAAAAGAAACCCAGCTTCACAACAATACACTGTAGCAAACACGACCCCAACGATAGCAACAA
AGGCGAGAAACAGTACAGCAGTCCAAGACGTACTCTGCGAATTTTTGTTTCTTCTCTAACGTCTCTATCCGCATTTAATA
TCGCAACAACAAAGGGAGCACGCGTCTACCCTCCTTTCCTCTTCCGGAAAGAGTCAAAATTGCAGGAAAAATGGTGTTTC
CCTCAAATAAATAATTTTTGAGTTTGAAATTCAAGTTGGCCCTAATTCCATCCGGATTACGTGTTCGAAAACTAGTTATA
AGAAAAAAGAAGAAGAAGAAAACACTAACCATATCTAGGGCCAACTCCTTGGCATCTTGCAGAAAATTCCAAAGTTTCCC
TTACAGTCATTTCTCCAATATGCAAGTCATATTGGCTGATATAAACAGCTGTTTTTTGTGGAACAAATTCATGTAGTTCA
TGTCCATTATAGGTCACATTTCCAGTAACCTGATTTCCAAAAAAAAAGGGGGAAACTTTTTTTAAAAAATCATATTTATA
AAAGGGTTCTACTTCTATGAATTGACAGTGACTTTTTTTTTCAATATCAAGCCATGTTGCTCGAATTCTTAAAAAATGTT
GACAGGTGCGTGCAGATACTAGGTAAGTAGTGCATATTCGAGGGATCCAACATGGGTTCGACACCATTTTTGGAGAGTCC
GAGCAACATAGGTATCAAGTCACTTTGAGGTAATTAAAAGCTATGTTGCTCTGTCTCTCCAATATGGAGTCGTACCCGTG
TTGGATCCTCTACAAATACACTCTTTTTTGAGTATTCAACATGCACATCACTTTTGAAGAGTCAAATTGTCCAAATAGAT
TTTATAGTCGGTAATCATCCTTAATTAATGAAATTAGGAAACTAAAATCAGATAAGCAATCTTCTATAGTAGGACATCCT
GACTTGGAATTGAAAAATCTCACCTTTAGAGTAGGATCAAGTTTTCTAGCCAAAGCTAATAATAGAGTCGTCTTTCCAGA
ACTTGGAGGTCCCAAAAGCAGAGTCATTCTGGAAGGCTTAATCATACCACTTACATCTTTGAGAATTGTGATTTGCCTCT
TTCTACTTGGAAGTATGTGAATAGAATTCAAGAATGTCTTTGGAGCAAAATATTAGAAAGAAATAAAAGGAGAAGTTAGT
TTCAATTAGAAAAAAAAGGCAGCTAGGTGCACAAAGAATCTCGCATTAGCAGGATCCAAGGGAGGGTCGCACCCCAAGGG
GTGTGATGCCCATAATCTTGCATTACCCTAATGTAAGGATTGGTGACTACTTCCACGACTCGAACCCGTGACCTATAGGT
CACATGGAAACAACTTTATTGTTGCTCCAAGACTCACCTCCTTAGTTTCAATTAAAAGAAATAGAAATATTAAAATGTTT
GTTTTTTTCTTTCATATTTGTACCTCAACAAAATTGGTCATGAAGTTGATAAAAGTAGGCAAAGTTCTGCTTCCTACAGA
TGCGTCTGCATCAATGTTTAGATGCTCATATCTCACTTCTATTGATGGCAAATCAATCCCAACTCTGAAAATTTTCAAAA
AAGAAGAAGTTACATACAGAAAATAGAAAAGGGATGCTCAACATAGTTAGAAAAGAAAGAAGAGAGAAGGCCAAAACTTC
GATGCACTAAGTTCTCACTATCCCTAGGTCTGAGGAAGGGCCAAGGTCGGAGCCACAATTGTAGTTAACTTTGACTCAAA
TCATGTTCGTGTTTAAAATTTCATTTAATATGTAAAAATAATCTATTCAGAACCCAATAAGTAAAACGAAGTGTGGTTCA
GAACCCATAAACTAAAAATTCTAGCTCCCCCTCTCGAAAGGCATCACATCTGGTCATTGTACGTGGCTATATCTTGTGTT
TCTGCAATAGGCTGTTATCATGGATTAAGCCTTGACCTCTGGACACATGGCCACAACTCTTGTTATGCGAAGGGTCAGGA
AAGGACCGAACCACATTAGATCAATTGTACACAGTCTTACCTTGCAACTCTGTAAGAGGCTGTTTTCACAACTTGAACCT
GTGACCTTCTGGTCGCACAACACCAACTCTTATGTAGCGCCTAGATTTCCCAAAATGAAAAACGAACTATATATATATGA
AAAGTTCAAATTATCTCAATTCTGTTCTTGAGTTTCAACAAGAACTTCTCATTATCTTCATCAGCAACTTTCACAAGCCT
ATCAAGCAAATTCTTCCTTTCTTGATGTCCAATATCATTTGTATCAACTTCAGCAGCAGCTTCACCTTCTTTTCCAAATA
ATAAACCTTTTCTCATCCGATCGAACGTAGGCAATTTTTCCAATGCAGCCCATTTAAGAGCCTCTTCATCATCCTCGTCT
CTTGCTGAACGCGAAAATATCGAGTTGCTAGAATCTGCCCTCAAACTTCCCCTCATACTACCTCTAAAATTGTTAAGATT
TGCTGGCTCCATCATGAACCAATGTCCACTTGATCAATCAATAGACTAATCTTTTTTTTTTAGTTCTCCTCAACTCTAAG
CAGAACTCCTAAACTATGCAAATGATGACTTTTCGTCGTACCTAAAAATGAAAAAAATGTTTCCAATACTTCAAACTTGT
CCAAATGAACATAACTAGAGTATTGGGAGATACCCAAAAAAAAATTCTTGATTTTTTTATTTTTTTATTTATTTTTGGTG
CTCTTTCACTTGTATGATGATATGGTTATAAAGAACAAAAGAATATTTGGTGCCAATTAGATTACAAGGCAGAGCACTTA
TATAGCAGCAAGCTCAGGATATATTAACGCAAATGTAGTCTTTTTATTCAACTATTTTTTATGTGAATATTTTGACTTTC
TAGATTATGACTAGATATTAAGGAAAATCTAGAATACTCAAAAGCCACCAATAAATCAAATCAAATATACAATGCTATAT
TATGAATGGCTGATAAAGCCAAAGTGCATGAAGTAAAATTGATGGTATATATATTTTTCATTTATAATTTAAACATTAGT
ACTAATTATTCCTACACAAAACTTGGAATTTAGTAAAGAATTAATTAAAAAAATACACAGTAGAAGAAACAGTCTCCAAT
TTGTTACCTGTTACAGAATCAGTACAGCTGATTTGTAGGGATTTGAATATATAGTTAGTTTATTAGTCTCTCTCAAAGAG
TGGCTGTTTTGCTTCACCACCACCGCGGAAGGAGACGGAACAGCTTTTCCGGCCGGAAATAACATCTCCGGTGACTGTGA
AAGAACTGTGTAGTACTTCACGCGCCGGCGCGTGCTTCGACAGAATCGATTGCGGTTGTATCTCCGGAGTGGCTCTGTAA
AATCCGGCTACTTTGGTGGAATTTGAAATGTATGGCGGTTGTGATCGGTCTCCGAGCATTTTGTTTGATGAATTCGGAAA
TGGTGAAGATGGAAATCAATTTTACTGGTTTGAGCTGAAATCAATTGAATATTTGATTTCATGAGAATTATCATATAAGA
GGTGTTTTTTTTTTGTTAGTATAAATTTAAATATTTATTTACGTATATTTAAATTAAAGAGTATATTTGTATATAATGAT
TTCTAATATATTTTAAAAATTTCGATCACACAAATTATCCTCTCCTGTTCGAAATCTGATTAATCAACTTGTAATAATAT
TGAATTTGAAGTTGTTTAACCAATTTTCTCTATTACCTTGTCTGTTTGTCATATGTATTAAATCTATCAAAATTGACCTT
TGATTAGATTTTATGTACTTTTACCATAGATCTTTTAAGAATATATATATATATATATATATATATATATATATATATTA
ATCATTATCTATTCAGATCATATTAATGAACTCTATATCTTTGAGTCTTGATATGTTGTTTGCTCTAGTATTGTATCTCC
TTTTGAATACATTATCGATTGGAACATCCTTATCTATCTTTGTTGAAGAAGCTTTGTCTTGTGTTTCAAAATATTTCTTC
TTTGAATTGAGAGTCATGTTGATTTGCAAAATATCTGTCACATCTCATTATCTCCAAGGATTAATAAGTGGATTGAGTCA
CTCTAGAGTATTTCCTCATTTTTGTGTCTTTTGTGTTGAATTTAAAACTCAATTCAATGTTTACATATTCTAAGAAGTGA
TAATGCTAAAAATATATGTCAAAATTATTTCGATCATATATGAGACAACAAATCATTCTCCACTAGTCTTTATAGTTTAT
ATATTGATACATCCTCTCAAAATGAAGTTATTGAGCAGAAGATTAGACATCTACTTGAGGCACTTTTATTTCAAATGAAG
CTTCTTAAACAATTTTAGATAGATGCAGTATCTACCGACTTGTTTTCAGATTAATCGCATGTCATCTTTTGTACTTATTT
TTCAAACAAGTCCCTATTTTTTTTTTTATGGGATCTAAGGTATTTGGATGCACATGTTATGTTCAAGATATTCGGCAATC
TATTACCAAGTTAGACCCCTTTGCATTGAAGTGTGTTTTTTCTAGGTTACTCATTCAAAATGTGTAGAGGTGTTATTCTA
ATGAACTTGAAAAATATCATGTATTAGATGATGTTATATTTTTGAGGACTAAATCATTCTTCTATGCACCTCCCATTTCT
ACAAGTTTGGGGGAAGAAAATGGGTGGTTAATTGTCAAGTCACTCATTATGTGATTTGATTATTTGATAGAGCAGTGAGA
TGTTGTTTCTCCACTTTCCAGTTCTTCTATTAATCACTACTATCTATCCATTTTCTGGCTAGACAAAGAATGGTGCCTAA
TTCAAGAGCTAAAGGACCATACTGCATTGTACAAACTAGAAGTAGCACTTCTCAACATTGAGAATAAAATTTGTGAAGGG
AAAAGTAAGAAGAAAATAAACCCAAACAAGGATTAAATCCCTTGTATATTGTCATTCATTAATAAACAAACAAATTATTT
GATTGTACAACAAAACTTGGAAATAAGGAAGAAACCAAAAAATAATAATATAAACAATCTTAACAAAGTGAACTGTACAT
AGAGTTCTGTGTCCTCTTCTTTCTCTCAGGTTGTTAGAAAGTGAACTCTCTTTATCTTTTCTGGAAGTTGAATGCCTTAA
TGGCAAATGCAAACAGGAAGGCGAAAACAACAGGCCATGCAACTATTATTGCTGCAACGACTCCTAGAAAATCATGCTTA
AATCCAAAATAACGCCCCAAGAATTGTTCAACATTTTCATTATTGGTGAGAGGAGTTTGGAGGTCTCCGAATTGTGATGC
AACAAGACCATACAAGGTCCACGCGACAGGGCAAAGCCAATAGTACCATCTCCACCATATTGGAATACGCTGTTTTTAGC
AAAACAGACAAAGATAACATGTCATTTTTCCGAGATTCAGTTTAGTTTAAGGTGGATAAGAAGAAAAATGGAAATGAAGG
ATTTTCAAAAACTTACAGGTCGGGGAACGATGAATCCTGAGAAGAGATTCCATACTGCATAGAAGAAGGCCGCTACTATA
GAAGCAACGTTTTGATTCGGGGAAATAGCCACAGTCATCATGCCATAGAAGGTGAAGTACAAGAGAGTGAAGTACATGAT
GAATAAGTACCAAAAGAACTTGGCAACAGTCCATTCGAATCCAATCATTGCATACACAATTATACCATAGAAAGCTGCTT
GTACAAATACATAAGGTATTTCAACGATAACCTGTCCAAAGGCATAAGGTAAAGCAGAATACATTCCAGCAGCTCTTTCT
CTGTAAAATACAGTACGCTCAACGGCTACAACAGGCTGGACTGATGATGAATTTTGTACACCAAGGAAGAGAGTTGCAGC
ATACATAGATCCCATGGCATTAAAAAGATCCTGGCTCTGACTCCTGTGATCAATAAAGATCGAAACGTTTAGGGAAAAAA
TTACCTTTTTTTTCAAGTTTATATTTACTTATTGTGATTTTACTTACACTCTGCCACCAAGATCCCAGAACAATGTGCCA
AAGACAAGTGCTAGGATGACTGTGAAGATGAATCTAACTGCCGTGTAAGATGGATTACGCCAGTATGACAAATGTTGCTT
CCAGAGACATGCCATACATTGAGTCCAGAAAGACTGTGAAAATTGAGTTTCAAAATGCAGATCCTTTGTACCAGGACGAG
GCGTACTTAATTCAGCAATTAAGGCTTTGTTCCTCTTGTAGAGGTCTGATTTCTTGTACAAATCAGCAAAGTCAACTCCT
AACATCATTTCTTGAGATGCGGCTGTGACTTCTAACATCCAAGTTGCTGGATTGTAAGCCTCTTTAATCTTACTAACCCC
AGGCAATGACTGAACTCAACACGAAACTAAAATTAGTATTTGATTATATAAACTAGGAAAAAGTAAACACATATTTTTCT
CATTTACAATGGCAGCAGCTATTACCTCAAAGTATTTGATCAAATGACAAGAATAGCGACCCAGAGGACCAACATATATC
TCCTGTCCTCCTCGTTTCATTAGAAATAGCTGCAAAGCCAAGTTTCACTTTTAGTATCAGGTGGCAAAGAGAAAGAGGTA
ACATATATTAGCATAATTGTATTGGAAGGTTAATAAGCTCACCTCATCAAAGGCTTCAAAAATGTCGATGCTAGGCTGAT
GAATGGTACAGACGACGGTTCTTCCTGTATCGACAGTGTTCCTAACAGCTCTCATTACAATGGCAGCAGCTCTTGCATCC
AACCCTGAAGTTGGTTCATCCATGAAAATGATAGAGGGGTTTGCTACCAGTTCAACTGCAATGGTCAGCCTTTTGCGTTG
CTCGGTTGATAGACCATTGACTCCAGGCAATCCGACTAAGGCTGATCTTAAGGGAGTTAGCTCCACAAGTTCCATAACTT
CCTCAACAAACATCTGCAGAGAGGTGATATATCAATATGTAATTGCCCTGCCTTACATGTTTCATTAATTTGTTTGGCCA
ATTTTATGGAGAAAGGGTTGAGGGGAGCTGACCTTTCTCTTGTTTTTATCAACATCTTGAGGTAAACGCAACCAAGCTGA
GTAAACCAATGACTCATAAACTGTAATATAAGGCGAATGGATGTCATTCTGCTCACAATATCCAGAAATACGTGCAAATG
TTTCTTGCTTCTTCGGATATCCAGAAATCTTGATGTNNNNNNNNNNNNNNNNNNNNNNNNNNNNNNNNNNNNNNNNNNNN
NNNNNNNNNNNNNNNNNNNNNNNNNNNNNNNNNNNNNNNNNNNNNNNNNNNNNNNNNNNNNNNNNNNNNNNNNNNNNNNN
NNNNNNNNNNNNNNNNNNNNNNNNNNNNNNNNNNNNNNNNNNNNNNNNNNNNNNNNNNNNNNNNNNNNNNNNNNNNNNNN
NNNNNNNNNNNNNNNNNNNNNNNNNNNNNNNNNNNNNNNNNNNNNNNNNNNNNNNNNNNNNNNNNNNNNNNNNNNNNNNN
NNNNNNNNNNNNNNNNNNNNNNNNNNNNNNNNNNNNNNNNNNNNNNNNNNNNNNNNNNNNNNNNNNNNNNNNNNNNNNNN
NNNNNNNNNNNNNNNNNNNNNNNNNNNNNNNNNNNNNNNNNNNNNNNNNNNNNNNNNNNNNNNNNNNNNNNNNNNNNNNN
NNNNNNNNNNNNNNNNNNNNNNNNNNNNNNNNNNNNNNNNNNNNNNNNNNNNNNNNNNNNNNNNNNNNNNNNNNNNNNNN
NNNNNNNNNNNNNNNNNNNNNNNNNNNNNNNNNNNNNNNNNNNNNNNNNNNNNNNNNNNNNNNNNNNNNNNNNNNNNNNN
NNNNNNNNNNNNNNNNNNNNNNNNNNNNNNNNNNNNNNNNNNNNNNNNNNNNNNNNNNNNNNNNNNNNNNNNNNNNNNNN
NNNNNNNNNNNNNNNNNNNNNNNNNNNNNNNNNNNNNNNNNNNNNNNNNNNNNNNNNNNNNNNNNNNNNNNNNNNNNNNN
NNNNNNNNNNNNNNNNNNNNNNNNNNNNNNNNNNNNNNNNNNNNNNNNNNNNNNNNNNNNNNNNNNNNNNNNNNNNNNNN
NNNNNNNNNNNNNNNNNNNNNNNNNNNNNNNNNNNNNNNNNNNNNNNNNNNNNNNNNNNNNNNNNNNNNNNNNNNNNNNN
NNNNNNNNNNNNNNNNNNNNNNNNNNNNNNNNNNNNNNNNNNNNNNNNNNNNNNNNNNNNNNNNNNNNNAGAGGACAAAT
CCAGACAATGCAAATTGCAAAACCAGTGCAAATGCTCCAAATGTGGTAGCGACTCCCATTGTTCTCCCCGCTGCACCAAT
GAATCTGAACAATCCCGATGCCATCTGGTGTACTAGTACGAGAAGCAAGAATTGTTTGAACAATCTGCAAAGCCATAGTC
CCTTAATAATCATGAAAATTATGAAAGACCATCAAATTATTACTTTGAACAATCTTTTTTACTTCTCTTACCTTGAAACA
TTTGGATCAAATCCCATGACATAATATGTAAGAAATGTCCAAAGACCAACTTCAATAAATGTAATTGGGATTTTGAGGAT
CCATGTCGGAAGGGCATAAGCCCATGATGGATAAAAAAGAAGGTCCCTTTGCTTGAAGTAGACTGGAAGCTTTAAAATCG
TCAGGTTGATCTCAGCCATTCCATTAAACATAATCACAACGACTACGAAAAAGAGAGCACCAGCATACATCCCTCCATCA
TCCATATCATCTCGGGGCATCTTAGTACGGAAAAAGACGGTCATCATTATCATTGCCATTACCATGAGCTGAGAAAACAG
AACAGAAACAAAGATTATTTGTAATTGCCACATGGTCATGAAATGGAAAACACTTTTATATTTCTAATAGACTAAGTAGT
AAGTACCTGAAAGAGCTTGAATATGTAAACAAATGAGTTCCTCTTCATTAGTAGGAATTCTCGGTCAGCACAGACCTTCA
ACATTTGTTTTGTCCCTATACCATACTTCTTAGTAGACAAAGCAGCAGGGTGGCTTTTGGTCTTGTCGTAAGGAGTTGTA
AGCTCATCGGCGAGTTTCTTTCCAACATGGAAAGACTGATATGCCTCAGCAAATTCTTTTGATGTGATAAACCTATAAGG
CTTATCCTTCTTAGCCCAATATTGTTGTTGATCCTTCTTTGATGTTACCTGCAAGAAATAATTTAAAACTTCATTCTTGT
ATGCCTAAGACATAGTTAACTACGTATTATCATAATAGTTTGGTATATCTAACAGATTAAGCTTTTATGGTGGTCACACA
CTTCAACATATTATCATAATAGATTGTTAGTTAAGTTTCATCACCCTTCATGAAAAATAATCAGAGTGGTACATGAAGAG
ACACATTGAAGACATAATGAACTATATTGTAAGACACAGTTCAACACAACATCATAAACTTCGCAGGTTATACTCTATTG
TAAGACATACCTCTTGCAAAAAATCTGCCACACCTTTTCTCTCGGGGCACTTGAATCCCATGGATTCAAAGAAGTCAAGA
ACATCTTCCCGAGGGCCCTGATAGACAATGCATGCATCTGACAGCAGAATTATGTCATCAAACAAGTTGTAAGTCTCAGG
GGCTGGCTGTAACAGAGATATCACAGCAGTTCCCTTCAAGAGCTGCACCGATTGTCTTAACGAATTGACAATGGAGAAAG
TAGTTGAACTGTCCAATCCAGTTGAGATTTCATCCATGAAAAGCGCCTTTGATGGTCCAACAAGCATTTCACCCGTCGTT
ACACGTTTCTTTTGCCCCCCTGAAATACCCCTTAACATTTCATCTCCCACCATAGTATCAGCACATACATCCAGTCCCAA
AATCTGCAAATGGAAGTCAAATTAGTAACATCCATAAGATAGGTTATCCGCTACATCAAGTTAAAAAGCGCTATATACAC
TAAATCCTTATTAAGTGAAATAATTGAATGTGGTAAATGTTACCTTAAGAACATAATCTGTAACAATGTTGGCTTCCTGT
CCTTTTGTTACTGAAGCCTTCATTTCCAAAAAAACAATAAAAAATTATCATCTATAAATGTAAATATAGTAAAAGCTTTG
GTATTATTCCCTTTCATGTTTTTCTGTTGTATTCTTACCTTCATGTAGATATCAATATCACGATCTGGCTTGATATTAGC
AGCTTTCTCTCTTCTTGATAGTTCAGCCAACATCTCTATACAAGTTTTCAGAAAAAACTAAGCAATTAATGATTGTATAT
ATATTTTCAGTGCCCAATTAAAAATAAAACTTAATGATAATTCGTATACACTTTACCAAACGATTCTTAGTTATAAGAAA
AAAATACTAACCATATCTAGGGCCAACTCCTTGGCATCTTGCAGAAAATTCCAAAGTTTCCCTTACAGTCATTTCTCCAA
TATGCAAGTCATATTGGCTGATATAAACAGCAGTTTTTTGTGGAACAAATTCATTTAGTTCATGTCCATTATAGGTCACA
TTCCCAGTAACCTGATTTCCATAGAAAAGGGGAAAACTTAAAAAAAAAAAAAAACTACCTTATTTATAAAAGGGTTCTAC
TTCTATGAATTAACAGTGTAAAATATTATAGTATCAAGCTATGCTGTTCGAATTCTTAAAAATGTCGACGGGTGTGTGCG
GGTACTTCAAAAAGTAGTGCATAGTTGAAGGATCCGACAGACCATTTTTGGAGAGTAAGAGCAACATAGATATCAAGTCA
ATTTTGAGGTAATTAAAGGCTATGTTGCTCGGACTCTTCAGTATGGAGCCGTACCAGTGTAGGATCCTCTATAAATACAC
TCTTTTGGAGGATCCAACATGCACCCGACATTATTTTTAAAGAGTCCAATTAGTAAACTAAAAAAAGATAGCAATCTTCT
ATAGTAGGTCAAACTGTAATGATTCCGTAAGAAGTCAATTATATAGTCAGTGAATATAAGATATATATTTTATATAATAT
ATAAAATTTAAAGAAAGGAGGTGAAAAAGTTAAATTTTTCTGAAAATTTTAAAAAAACTTACCTTTTAAAATTACTTTAA
TTTTTTACTTAGTTTTTATGAAAGAAGGAAGTTAAAAAAAATATTACTTACTACTACTATAATGAATTTTAATATACATC
TGTAATTTGTTAGTCACGCGAAAATGAAGGAAAATATACATAGTATATTCGATTAGGAAAATACCAAACTTCCCCCTATA
CTTTAGGTAGGATCTTTGTTCTGTAAGGGTGGAAGGGTAATATGTGATTCAAAGGTTAACGATAAGTGCAAATTTATTCG
AAAACTTAGATGAGGGGTAAATACAAACAATTTCCATATAACCAGTTTCACAAAGTACAAGGGTAAATTTAGTCTTTTTC
CTATGATATATTTGGTATTGAAAATCTTACCTTTAGAGTAGGATCAAGTTTTCCAGCCAAAGCTAATAACAAAGTAGTCT
TTCCAGAACTCGGAGGTCCCAAAAGTAGAGTCATCCTTGAAGGCTTAATCATACCACTTACATCATTGAGAATTGTGATT
TGCCTCTTTCTACTTGGAAGTATGTGAATAGAATTCAAGAATGTCTATGGAGCAAAAAATTAGAAAGAAAAAAAGAAGTT
AGTTTCAATAAAGGAACAACGGCATAAAACATCCCATGTTAGCAGGGTCTGGGGAAGGTTCATGTAGACAGTCTATCATA
ATGCAAGCATTAGTGACTGCTTTCACGATTCGAATTCGTAACATATAGGCCACATGGAAACAACTACACAGTTGCTCCAA
GCTCCCCCTTCCTTAATTTCAATTAAAAGAAATTGAAATATTAAAATGTTTGGTTTTTGTATTCATATGTTTACCTCAAC
AAAGTTGGTCATGAAATTGATAAAAGTAGGCAAAGCTCTGCTTCCTACATATGCATCTGCCTCAATGTTGAGATGTTCAT
ATCTCACTTCTATTGATGGCAAATCAATCCCAACTCTGTAAATTTATTTAAAGAGAGGGAAAAAAACCACAAGTTAAATA
CCAATCAATTAAAAAATAGAAAAGGGAAACTCAACTCATAGTTAGAAAAAAAAAAAAAAAAAGTCGAAATTTCGATGCAC
TAAGTTCTGGTTATGCCTAGGTCTGCGGAAGGACCAAGGATAGAGCCACAATTGTGGTTAGGGGTTCGATACTAGTAACT
TTGGCTAAAATAATGTATTTGTGTTAAAAAAAACTTTTAATATGTACAAATAATCTATTCAGAACCAGTAAGTAAAAAGA
TTGTGGTTCAGAACTCATAACTTTAGGTCCTGTATGGCCACGAAAATTGTAAAATTTGAAAAACATAGTTTTTGTTTCCA
AAGTGAAAAATGGCATTTGGAAATTGGAGTTGTTTTTGAATTTGTGTGTAATTTGGAGTGACCCCTTGACACACAACCAC
AACTCTACTTATGCACTGGGTCAAGAAAGGGCCGACATCCATTTTTGCAAGAGGTTGTTTTCATAACTTGAACATACGAC
AACTCTTACCATTATACCAAGATATCCCAAAATGAAAAAAAACAAACTATATATACATGAAAAGTTCAAATTATTTCACT
TACGTCTGAATTCTGTCCTTGAGTTTCAACAAGAACTTCTCATTATCTTCATCAGCAACCTTGACAAGCCTATCAAGCAA
ACGCTTCCTTTCTTGATGTCCAATATCATTTGTATCAACTTCAGCAGCAGTTTCACCTTCTTTTCCAAACAATAAACCTT
TTCTCATCCGATCGAACGTTGGCAATTTTTCCAATGCAGCCCATTTAAGAGCCTCTTCATCATCCTCATCTCTTCCTGAA
CGTGAAAATATCGAGCGGCTAGAATCCGCCCTCATACTTGCCCTCAAACTACCTCTAAAATTGCTAAGATTCGCCGACTC
CATCACAAACCAATGTCCACTCGATCGATCAGAAGGCTAATCTTTTTTTTAGTTCTCGTCAACTCTAATAAGAACTCGTA
AACTATGCAAATGATGACTTCTCGTCGTGCCTAAAAATGAAAAATGTGTCCCCAATACTTCAAAATTGTCCAAATGAACA
TAACTAGAGTATTGGGAGATACCCAATATGTAAAGAACAAAAAATATATTTTGGTGTCAATTTGATTACAAGGCAGAGCA
CTTATATAGCAGCAAGCTCAGGATATATTAGCGTAAATATAGTCTTTTTATTAAACTATTTCTTTTAGGTGAATATTTTG
ACTTTCTAGATTATGAGGAAAATCTAGAATACCCAAATGCCACCAACCAATCAATATCAATATATTATTATGCTAAAATG
TGAATGGATGATAAGGCCAAACTGCATGAAGTAAATTGATGATATATATTTTTTTCATTATAATTTAAGAAATAATAATT
TTTTTTTAATTAGAGATAAAAAATACTTCCTCCATTTCATAAAGAGTGATCTGGTTTGACTTGGCACAAAATTTTAGAAA
ATAAAGGAGAGTTTTGAATCTTGTAATCCTAAATTAAAGTGATGTGAAATGTACTAAATTGTCATTCAATTTTGTGGCTT
TAAACATGTCAGTGTGAAAAGCTGAAATTAAAAATCATTCTTTTTTAAACGAATTAAAAAGGAAAGCAGATCATAACAAT
TATTCCTACACAAAACTTGGAATTTAGTAAGGAATTAATTAAAAAAAAACACAGTAATAATAATTTTAAAAAAAAGTCTT
CAATTTGTTTACCTATTAGAGTATCAGTACAGCTGATTTGTAGGGATTTATATATATATAGTTAGCTTATGAGTCTCTCT
CAAAGAGTGACTAATTTGCTTCACCGCCACCGTGGAAGGAGACGGAACAGCTTTTCCGGCCGGAAATAACATCTCCGGTG
ACTGGGAAAGAACTGTGTGGTACTCCACGCGCCGGCGCGTGCTCCGACCTAAGGGATCGCGGTTGTATCTCCGATATGGC
TCTGTAAAATCCGGTTAGAAGTGTTTGAGAATTCGGAACTGGTGAAGATGGAAGTGAAGATGTAAATTTTTGGAGAAAAA
AAGTGGCTACCTCATAATTCATTATATAAAGTTGAACAGTTTTGTGTAGTATAATATAAATTAATGTCAGTGTATGTCAC
CCAAATTGTCACTTGGGAGGCCATAATAATGCGATGATGCGAATATTTATTTGTTCAAATTATTTACATCAAAGTTAAAG
AATATAGATGTCTGAAGTTAAAGGATGTGTTTATATATTATAACTTTCGATGTAACTTTTGATCACACAAAGTATCCTCT
CTGATTACTTTGTAACAAATATTAAATTTTGAGGTTGTTCAATCAATCTTTTCTATCACCTTGTCATGTGAATTAAACTA
GTGAAACGCGGTTATAAATTTATTAGTGAACTCATGGATTGGTTGGTTGTACTTTTTAAAATATTACACCTTAATTGGAT
GGTTGTTACTCATTATATGATATTATATTATTAATTTAAATATATGTTTGTTTTGACTGTTACTTAATTTTTATTATATC
ATATATTTAATTCATTTTAATTTAACGATTAAATATAAATAGTATATATATATATATATATATATTATTGTAATTGACCA
TTAGATAGTAAATTTGAAACCACAAAATATAAAATAATAATTTAAATATAATTTAACACTCATAGTTGTATAATAACTAT
TTTAATGATCGAAAAAATGAACTAAAGATATTTTATTGAAATTCTAAATACAAATTTGACAAATCGATGACCTTTTATTA
CTCATTCAATATTAATTTTCTCTATTGCTATGTGATTTCCTATCTCATTTAAACCTCATAATTATATAGGAAATTTTAAA
AATTAGGTATGTAAGACAATTTTATTTAGAAAAAAAAAGGGAATAGCAAGAAAACTATAGATTGATAAGAGGTATATAAG
GAAATGGAATAAATAACAATAATAAGAAAAAGATATTTTTTTATTTGAAAGAAGATGGAAGAAAGAGAAAAATTAGAAAG
AGACATGAAGAAATGAAATAAATGTTAATAATTAATGAGGAAAGAAATAATTTTGAAGAAATGAAATAAATGCTAATAGT
TAATACTTAATAAGGAAAGAAATATTAAGAGATTTTATTGAAATTCTTAGTAAGAATTGGAGAAAACGGTTAAATTATTA
TCCAATCAATATTAATATTCTCTATTATTACGTGATTTTCTTCCCTATTTAAAACTCATAATTATATAAGAATTTTAATA
GTTGAGTATGATAAGATGATTTTAATCAAAGTATAAAAAAAAAAAGAGAGAGAGAGAAAAGTGGCAAGAGATGCATTTTA
AGGAAATGAAATAAATGACAATAATGAGGAAAATTATATTTATTTTTAGTTTGGAAGAAAACGGAAGAAAGAGAAGAAAA
GAGAGATTTAAAGAAATGAAATAAAACTCAATAATTAATAAGAAAAGAAATATAAGTTTCTATAAATTTTTTGTTAAAAA
ATTAAGAAAAAGGTTTAAAAATTTCGAGAAATAAAATAAAATAATGATACTGCCCAATGAGATATGTCCCACTTTAATAG
AGTATATATAGATATAGATCTTTAGAAGAGGAAAGGATAGAAAGATTTTAGTAATATATATAGATATAAATCTTTAGAAG
AAGAAATGTATATATATATAGGAAGAATAAATGTGAGTCCATTTTTGTTGGTTATTGATGCTCAAATCCATTTGTTTTAT
AGGTAAATCTACAAACAGTTGTGGAAAACAAAAAGTTTCTTATCTTTTCATATTCTTTTTTCTTAAATGTATAGTAATTT
AAGAGATGTTTTTAAAGGGAGGAGATTAGTTGGGTAAAAAAATAAATAAATAAAAATGCTAATTTATATATATTTTAAAT
ATTTAACTTAAGTAAGTACAACTAATTTATAGTCAACCAATTATCTTGAAATAGGAAAACACTGGTATTATGCTAATTTT
ATCTATATTAATGCTTATAAGAAGAAAAGTGATTAATTTTATAATGGTATATATCAAAGAAACACAAAAGGCTAAAAAAA
AAGTACTTACTAAGAAGATAAATGCAAGGTTAAAGTAATTTAGCAAAATTTGAACGTCACTTTAAATGCGGAGTTAAATG
TGATTTTTAAATCATGGATATGTTTAATGATAGGAGTTAAATATCTTTTTTTTAATCATAAATACATTTACTTTGTAATT
AAAAAATGAGATAAAAGCTCAAAAAATTAACAAATAATATAAATACTAATAGAGATTATTGGTACCACAATCATCGTTTT
GACATTCAGCTTTTTTTTATATATATATATTGATTTATCAAAGTTGACCTTCAATTTAATCTATGTTAATAACTTACTTC
TCTATCACCTTGTCATATGTATTAAATTTATCAAAGTTGGCCTTCAATTTGATTTATGTTAAGTTAACTTACTATACATC
TTTAAGTGTAATATTTTATTCTTTTTCGATCATTGACTGTTTCGTGATTTTACTGTAAATCAAGTTATTGTTAAACAACA
TGTATATGATNNNNNNNNNNNNNNNNNNNNNNNNNNNNNNNNNNNNNNNNNNNNNNNNNNNNNNNNNNNNNNNNNNNNNN
NNNNNNNNNNNNNNNNNNNNNNNNNNNNNNNNNNNNNNNNNNNNNNNNNNNNNNNNNNNNNNNNNNNNNNNNNNNNNNNN
NNNNNNNNNNNNNNNNNNNNNNNNNNNNNNNNNNNNNNNNNNNNNNNNNNNNNNNNNNNNNNNNNNNNNNNNNNNNNNNN
NNNNNNNNNNNNNNNNNNNNNNNNNNNNNNNNNNNNNNNNNNNNNNNNNNNNNNNNNNNNNNNNNNNNNNNNNNNNNNNN
NNNNNNNNNNNNNNNNNNNNNNNNNNNNNNNNNNNNNNNNNNNNNNNNNNNNNNNNNNNNNNNNNNNNNNNNNNNNNNNN
NNNNNNNNNNNNNNNNNNNNNNNNNNNNNNNNNNNNNNNNNNNNNNNNNNNNNNNNNNNNNNNNNNNNNNNNNNNNNNNN
NNNNNNNNNNNNNNNNNNNNNNNNNNNNNNNNNNNNNNNNNNNNNNNNNNNNNNNNNNNNNNNNNNNNNNNNNNNNNNNN
NNNNNNNNNNNNNNNNNNNNNNNNNNNNNNNNNNNNNNNNNNNNNNNNNNNNNNNNNNNNNNNNNNNNNNNNNNNNNNNN
NNNNNNNNNNNNNNNNNNNNNNNNNNNNNNNNNNNNNNNNNNNNNNNNNNNNNNNNNNNNNNNNNNNNNNNNNNNNNNNN
NNNNNNNNNNNNNNNNNNNNNNNNNNNNNNNNNNNNNNNNNNNNNNNNNNNNNNNNNNNNNNNNNNNNNNNNNNNNNNNN
NNNNNNNNNNNNNNNNNNNNNNNNNNNNNNNNNNNNNNNNNNNNNNNNNNNNNNNNNNNNNNNNNNNNNNNNNNNNNNNN
NNNNNNNNNNNNNNNNNNNNNNNNNNNNNNNNNNNNNNNNNNNNNNNNNNNNNNNNNNNNNNNNNNNNNNNNNNNNNNNN
NNNNNNNNNNNNNNNNNNNNNNNNNNNNNNNNNNNNNNNNNNNNNNNNNNNNNNNNNNNNNNNNNNNNNNNNNNNNNNNN
NNNNNNNNNNNNNNNNNNNNNNNNNACCTGTGCAAAGGCATAAGGTAAAGCAGAATACATTCCAGCAGCTCTTTCTCTGT
AAAATACAGTACGCTCAACGGCTACAACAGGCTGGGCTGATGATGAATTTTGTACACCAAGGAAGAGAGTTGCAGCATAC
ATTGATCCCATAGCATTAAAAAGATCCTGGCTCCGACTCCTGTGATCAATAAAGCTCGAAAAGTTTAGGGAAAAAACTAC
CTTATTTCAAGTTTATATTTACTTGTCAATGTGATTTTACTTACACTCTGCTACCAAGATCCCAGAACAATGTGCCAAAG
ACTAGTGCTAGAATGACTGTAAAGATGAATCTAACTGCCGTGTAAGATGGATTACGCCAGTATGACAAATGCTGTTTCCA
GAGACATGCCATACATTGAGACCAGAAAGACTGTGAAAATTGAGTTTCAAAATGCAGATCCTTTGTACCAGGACGAGGCG
TACTTAATTCAGCAATCAAGGCTTTGTTCCTCTTGTAGAGGTCTGAATTCTTGTACAAATCAGTAAAGTCAACTCCTAAC
ATCATTTCTTGAGATGCGGCTGTGACTTCTAACATCCAAGTTGCTGGATTGTAAGCCTCTTTTATCTTACTAACTCCAGG
CAATGACTGAACTCGAGACAAAACTGAGATTAGTATTTGATTATATAAACTAGGAAAAAGTAAACACATATTTTTCTTTG
TTAACGTACCTCGAAGTATTTGATCAAATGACAAGAATAGCGACCTAGAGGACCAACATATATCTCCTGTCCTCCTCGTT
TCATTAGAAATAGCTGCAAAGCCGTGTTTCACTTTTAATACAGGTGGCAAAGAGGAAGGGGAAACAATATGCTTGGAAGG
TTAATAATCTCACCTCATCAAAGGCTTCAAAAATGTCGATGCTAGGCTGATGAATGGTACAGACGACAGTTCTACCTGTA
TCGACAGTGTTCCTAACAGCTCTCATTACAATGGCAGCAGCTCTTGCATCCAACCCTGAAGTTGGTTCATCCATGAAAAT
GATAGAGGGGTTTGCTACCAGTTCAACTGCAATGGTCAGCCTTTTGCGTTGCTCGGTTGATAGACCATTGACTCCAGGCA
ATCCGACTAAGGCTGATCTTAAGGGAGTTAGCTCCACAAGCTCCATAACTTCCTCAACAAACATCTGCAGAGAGGAATAT
CAATAATTGTTTAATAGAGTGTATACAAATGTTTCTTTAATATGTTCAACCAATTTTATGGAGAAATGATTTAGGGGAAC
GGACCTTTCTCTTGTTTTTGTCAACATCATGAGATAAACGCAGCCAAGCTGAGTAAACCAATGACTCATAAACTGTAATA
TAAGGCGAATGGATGTCATTCTGCTCACAATATCCAGAAATACGTGCAAATGTTTCTTGCTTCTTCGGATATCCAGAAAT
CTTGATGTCACCATCAATATATCCTCCTGTTTTTCTTCCGGCCAATACATCCATCAATGTTGTTTTACCAGCTCCACTAA
CGCCCATCAAAGCTGTGAGAACACCTGGCCTGAAAGCTCCACTCACACCTTTTAGAAGTACCAATCTATCTTCAGTGGAA
CCTTGGTCTTTTATTTCCTGCAATTCATTAGAATGTTAAGTTAGTTGTTCATAGAAAATAAAAGCCTTACGAATCACGAA
TATTATTCATGAAAAGTTCTGGAAAGTTACCTGAGGCATGTCAACGGAGTATACAACGTTATCAAAAGTGATGGAATGCG
GTTCAAATGGAAGAACCATTCCCCTCTTCTTGTCCTGACCATCAGTTTCACTTCCCTCAATGAGTCTAACATTCTCACTG
TCTTCTGATATTATAGCTTGTGGCTTACCAAAAGCTGAAGATGTTTAATAAATATGGTATATGTCATCGTTCATTTTATG
TTCTTTTCAAGGGGAATTTAAAGGCATCAGAGATACTCACGGTTCAGGTAAGCGAGTGCAATACTGTAGCAGAGGTTGAA
GATTATTATGTATCCGATAAGTGCCCCAACACCTATCCAGTACCAATATGCATCTGGAAAGAACCCTCGAGATCTTACTA
CAGCATGTCCAAGTGGCTCAGCTCCATTTGGCACAATCTGTTTAAATTAAGAGTAAAAATGAGCTATTTGCATGTGGTTT
GGAATAAAAACACAAGAATTAAGCTATTTGCATGTGGTTTGGTATAAAAACACTTACATGTTCCCATTTCTTCCCATCAA
ATTCNNNNNNNNNNNNNNNNNNNNNNNNNNNNNNNNNNNNNNNNNNNNNNNNNNNNNNNNNNNNNNNNNNNNNNNNGTTC
AGGTAAGCGAGTCCAACACTGTAGCAGACGTTGAAGATTATAATGTATCCGATAAGTGCCCCAACACCTATCCAGTACCA
ATATGCATCTGGAAAGAACCCTCGAGATCTTACTACTGCATGTCCAAGTGACTCAGCTCCATTTGGCGCGATCTGTTTGA
ATTAAGAGTGGGTATGAGCATCCATATATGAGAAAATTAGCTATTTGCATGTGGTTTGGAATAAAAACACTTACATGTTC
CCATTTCTTCCCATCAAATTCATTCACAAGAATTGAATTCACAGAATACATTAATGGTGAGATCCAGTAACCCCAGATCC
ACCATTTCTTCACATCATCTGTAGCATTATGCAATATAGAAAATAAATAAAGGTATGAAATGATTGAACAAGAAAAATAT
TTTTTGCGAACATAATAAAACATACTTCTCGAGAGGACAAATCCAGACAATGCAAATTGCAAAACCAGTGCAAATGCTCC
AAATGTGGTAGCGACTCCCATTGTTCTCCCCGCTGCACCAATGAATCTGAACAATCCCGATGCCATCTGGTGTACTAGTA
TGAGAAGCAAGAATTGTTTGAACAATCTGCAAAGCCATAGTCTCTTAATAATCATGAAGTTATATGAAGGTCATCAAATT
ATTACTCTGCACTGTATTTTTTCTTCCCTTACCTTGAAACATTCGGATCAAATCCCATGACATAATAGGTAAGAAATGTC
CAAAGACCAACTTCAATAAATGTTATTGGGATTTTGAGAATCCATGTCGGAAGGGCATAAGCCCATGAAGGATAAAAAAG
AAGGTCCCTTTGCTTGAAGTAGACTGGAAGCTTTAAAATCGTCAGGTTGATCTCTGCCATTCCATTAAACATAATCACAA
CGACTACGAAAAAGAGAGCACCAGCATACATCCCTCCATCATCCATATTATTTCGGGGCATCTCAGTACGGAAAAAGACG
GACATCATTATAAATGCCATTACCATGAGCTGAGAAAACAGAACAGAAACAAGGAGAATTAACAATTGGCATATGGTCAT
GAAATGGAAAACACTTATATATTTCTAATAGACTAAGTAGTAAGTACCTGAAAGAGCTTAAATATGTAAACAAATGAGTT
CCTCTTCATTAGTAGGAATTCTCGGTCAGCACAGACCTTCAACATTTGTTTCGTCCCTATACCATACTTCTTAGTAGACA
AAGCAGCAGGGTGGCTTTTGGTCTTGTCATAAGGAGTTGTAAGCTCATCGGCGAGTTTCTTTCCAACATGGAAAGACTGA
TAAGCCTCGGCAAATTCTTTTGATGTGATAAACCTATAAGGTTCATCCTTCTTAGCCCAATATTGTTGTTGATCCTTCTT
TGATGTTACCTGCAAGCAATAATTTAAAACTTCACTCTTGTATGTCGAAGACATCGTAAGCTACATAACAGTTTCGTATA
TCTAACAGATTAAGCATTTATGGCGGTCACACACTTCAACATAGTATCATAATAGACGAAGGTCGTTGGTTAAGTGTTAT
CATTACTCATAAAAAAGAACATAATACTGCGCTCTCTCTAACAGTTTAAACTCTTATATTTTATTGTAAGGCATACCTCT
TGCAAGAAATCTGCCACACCTTTCCTCTCGGGGCATTTGAATCCCATGGATTCAAAAAAGTCAAGAACATCTTCTCGAGG
GCCCTGATATACAATGCGTGCATCTGACAACAGAATTATGTCATCAAATAAGTTGTAAGTCTCAGGAGCTGGCTGCAACA
GAGATATCACAGCAGTTCCCTTCAAGAGCTGCACTGATTGTCTTAGCGAATTAACAATGGAAAAAGTAGTTGAACTGTCC
AATCCAGTTGAGATTTCATCCATGAAAAGCGCCTTTGATGGTCCAACAAGCATTTCACCTGTCGTCACACGTTTCTTTTG
CCCCCCTGAAATACCCCTTAACATTTCATCTCCCACCATAGTATCAGCACAGATATCCAGTCCCAAAATCTGTAAACGGA
AGTCAAATTACTAACTATAGGTAACGTCCATATGATAGGTTATCTGCTACAACAAGTTAAAAAGCACTTTATACATTAAA
TCCTTATTAAGCAAAATAATTTGATATTGTCAAATGTTACCTTAAGAACATAATCTGTAACAATATTGGCTTCCTGTCCT
TCTGTTACTGAAGCCTACATTTCCCAAAAACAATAAACATTATTAACATCTATAATAAAAGATTTAGTATTATTCGCTTT
CATGTTTTTCTGTTGTATTCTTACCTTCATATAGATATCAATATCACGATCTGGCTTGATATTAGCAGCTTTCTCTCTTC
TTGATAGTTCAGCCAACATCTCTATACAAATTTAGTAAATGAATCAAAACTTGTTTCAGTCTAATACATACACTATATTC
AGTACTATTCGTATACACTCTATCAAATGATTCTTAGTTATAAGGAAAAAAAATAGAAGAAGAAAACACGAACCATATCT
CGGGCCAACTCCTTGGCATCTTGCGGAAAATTCCAAAGTTTCCCTTACAGTCATTTCTCCAATATGCAAGTCATGTTGGC
TGATATAAACAGCTGTTTTTTGTGGAACAAATTCATGTAGTTTATGTCCATTATAGGTCACATTCCCAGTAACCTGATTT
CCAACAAAAAAGGGGAAAAACTTTAGTAGGGTTCAACTTCTATAAATTGACAGTATAAGAAAATTAAAGACTATGGTGCT
CAAATTCTTAAAAATATTGGCATGTCGGATACTCCCAAAATAGTGTTATTTTGAAGAATCCGACACAGGTGCAACAGTAT
TTTGGGAGACTATGAGCAACATAGATTAAAGGCATAATCATAAACATGCCATTTAACTTGGGCTCGACTGACATCTATGC
ACAAGTAGGCATCTAAACTTGTATAAAACTGAACAAATAGACCGAGTAAGTATGATATATTTGGAATTGAAATTTTTACC
TTTAGAGTAGGATCAAGTTTTCCAGCCAAAGCTAATAACAAAGTAGTCTTTCCAGAACTTGGAGGTCCCAAAAGTAGAGT
CATCCTTGAAGGTTTAATCATACCACTTACATCATTGAGAATTGTGATTTGCCTCTTTCTACTTGGAAGTATGTGAATAG
TATTCAAGAATGTCTTTGGAGAAAAAAATTAGAAAGAAAAAAAGAAGTTAGTTTCAATTAAAAAAAAATAGACAGTCCAG
TGCACAAAGCATCCCACGTTAGCAGGGTTCGAGGAAGTGTCACACCTCACAGGGTGAGATGTAGATAGTCTTGCATTACC
CTAATACAAGGATTAATGACTGCTACCACGACTCAAACTCCCTCCTTAGTTTCTTTTAAAATATTAATTATTATTTTTTA
ATTTCATATTTTTACCTCAAGAAAGTTGGTCATGAAGTTGATAAAAGTAGGCAAAGCTCTGCTTCCTACATATGCATCTG
CCTCAATATTCAGATGTTCATATCTCACTTCTATTGATGGCAAATCAATCCCAACTCTGTAAAATCATCCAAAGAGATTA
AAAAAAACACAATTTAAATACCAATTAAATAAAAAAATAGAAAAAGGAAATTCAACTCATAGTTAGAATAAAAAAAGAAG
AGAAAAAGTCAAAATTTCAATGCACTAAGTTCTCGCTATGCCTATGTCTGAGGAAGGACCAAGTTCAACACAAGGCAACA
ACTCTTATTATGCATGGATCAATAAAGGTCATTTCTGTTAGAGGTTATTTTCACAACTTGAACATTTAAACTTATGATCA
CACAACGACAACGACAAAACAAACTATATATACATGAAAAATTTAAAATTATGTGACTTACGTTTCAATTCTGTCCTTAA
GTTTCAACAAGAACTTCTCATTATCTTCATCAGCAACCTTAACAAGCCTATCAAGTAAATTCTTCCTTTCTTGATGTCCA
ATATCATTTGTATCAACTTCAGCAATAGTTTCACCTTCTTTACCAAACAATAAACCTTTTCTCATTCGATCAAACGTAGG
CAATTTTTCTAAAGCAGCCCATTTAAGAGCCTCTTCATCATCCTCATCTCTTCCTGAACGCGAAAATATCGAGTTACTAG
AATTTCCCCTCATACTTGCCCTTAAACTACCTCTAAAATTGTTAAGATTCATCCCCTCCATCATGAATATTCACTCGATC
GATCAAAAGGCTAATCAACTCTAACCAGAACTCGTAAACTATACAAATGAACTTTTTTTTGTCCCCTATACTTCAAACTT
GAGTATGGGAGATACCCAAATTTTTTAGTGATTTTTTTTCTAGTATTATGATATGGTTTATAAAGAAGAAAAAGAATAGT
TGGTGAGAAATAAGAGTCAAAGGCAGAGCACCTATGTAGCAAAAAGTTAAGGATACATTAACGCAAATGTAGTCTTTTTT
TGACTTGACTAGATTGTGACTAAATATTGAAGAAAATCTAGAATAGTCAAAAGCCATCATTCAATAAAGACGGTCTCTTT
TGTACGTATGTAATGCTAAAATATGAGTGGTGGAGAAGGTATCAGAGAAGCTAATAAAGTCAAAAAATACATTAAATAAA
TTGATGGTATGTAAAAAAAAAAATCATTTATCATTTAACAAATAGTACTAATTATTTCTACACAAAACTTGGAATTCAAT
ATGGTAAAAATACAACATACATAGAAAATTTTAAAAAAAAAAGTCTTCAAGTTGTGACATATACACAATTGTTGTGTCTT
TTATCTTCTCTGGAAGTTGAATGCCTTAATGCCTAATGCAAATGTCAAGGCAAACATAACAGGCAACGCGGCGATCACAG
CAGCAACAACGCCAAGAAAATCATGCTTGAATCCGAAGTAACGTCTCAAGAATTGTTCAACATTTTCATCATCGGTGAGA
GGAGTTTGGATGTCTCCGAATTGTGATGCAACAAGACCATACAAGGTCCATGCAACAGGGCAAGCCCAGTAGTACCATCT
CCACCATATTGGAATACGCTGTTTTTAGTAAAAAAAAAAGAACATAACATGTCATTTTTTGAGGTTCAGTAATCTTTATA
GGCATAAAATGAAGGATTTTCAAGGACTTACAGGTCGTGGAACGATGAATCCTGAGAAGAGATTCCATACTGCATAGAAG
AAGGCCGCGACAATGGATGCAACGTTTTGGTTGGGGGTAACAGCCACGGTCATCATGCCATAGAAGGTGAAGTACAAGAG
GGTGCAGTACATGAAGAAGAAGTACCATAAGAATTTGACAGCAGTCCATTCAAACCCGATCATTGCATACACGATGAGAC
CATAGACAGCCGATTGTACAAATACATAAGGTATTTCGATGACAACCTGCATGAAAGTAAAGCTTCATAGATCAATATGA
ATCCTTTTTTCTAATCTCAGAAAGTCACTCAACTATTGTCATTTCACCTACAACGTTGAGTGACTTTCTGAGATAATAGT
TGTTAGTTGAGTGACTGTATTTATAAATTAACTCCAGAGCATGTATAAATTGTGACTAAATTGAACTGTCTGTTTACCTG
TCCAAAGGCGTAAGGTATGGCAGAATACATTCCAGCAGCTTTTTCTCTGTAAAATACAGTACGCTCAACGGCTACAACAG
GCTGGACTGATGATGAATTTTGTACACCAAGGAAGAGAGTTGCAGCATACATAGATCCCATAGCGTTGATAAGATCCTGA
CTCCGACTCCTGTGATCAACAAAGCTCGAATATTTTAGCTTAAATACTATAAGATGTTTTCTTTTAAAGTTAATATTTAG
TTGTCATTGTGATTTGAACTTACACTTTGGTACCAAGATCCCAAAACATTGTGCCAAAGACAAGTGCAATGAATGTTGTG
AAAATGAATCTAACCGCAGTATAAGATGGATTACGCCAATACGACCAGTGTTGCTTCCAGAGACAAGCCATACATTGGGT
CCAGAAAGGCTGTGAAAATTGAGTTTCAAAATGTAGATCCTTTGTACCAGGACGAGGCGTACTTAATTCAGCAATCAAGG
CTTTGTTCCTCCTGTAGAGGTCGGAATTCTTGTATAAATCAGCAAAATCAACCCCTAACATCATTTCTTGAGATGAGGCG
GTGACTTCTAACATCCAAGTTGCGGGATTGTAAGCCTCTTTTATCTTACTAACTCCAGGCAATGACTGAACTCAAGATGA
AACTGAGATTAGTATTTGATTATATGAACTAGGAAAGAGTAAACACATATTTGATTATATTTACCTCAAAGTATTTGATC
AAATGGCAAGAATGGCGACCTAGAGGACCAACATATATCTCCTGGCCTCCACGTTTCATTAGAAATAGCTGCAAAGCCAT
GTTTATATTAGTATTCGGAAGCAAAAGGTCAAAACGGAAACATGTATTTGTTTCATTGTCTTGGAAGGTTAATGAACTCA
CCTCATCAAAGGCTTCAAAAATGTCAATGCTAGGCTGATGAATGGTACAGACGACAGTTCTTCCTGTATCGACAGTATTC
CTAACAGCTCTCATTACAATAGCAGCAGCTCTTGCATCCAACCCTGAAGTTGGTTCATCCATGAAAATGATAGAGGGGTT
TGCTACCAGCTCAACCGCAATTGTCAGCCTTTTGCGTTGCTCGGTTGATAGACCATTGACTCCAGGGAGTCCAACTAAGG
CTGATCTTAATGGAGCTAGCTCCACAAGTTCCATAACTTCGTCAACAAACATCTGCAGAAAGGTGATCATTGACAATGTT
AATGATTGCCATGGACACTTCATTAGAAGGTTCGACAATTTGTAGTATAGATTATCACTATGGAGAAAGAATTTAGAGGA
ACCGACCTTTCTCTTATTTTCGTCAACATCTTGAGGTAAACGCAGCCAAGCTGAGTAAACCAAGGACTCATAAACTGTAA
CATAAGGCGAATGGATGTCATTTTGCTCACAGTATCCAGAAATACGTGCAAACGTTTCTTGCTTCTTTGGATATCCAGAA
ATCTTGATGTCACCATCAATGTATCCTCCTGTTTTCCTTCCGGCCAACACATCCATCAATGTTGTTTTACCGGCTCCACT
AACACCCATCAAAGCTGTGAGAACACCTGGCCTGAAAGCTCCACTTACACCCTTTAGAAGTACCAATCTATCTTCAGCAG
AACCTTGTTCCTTCATTTCCTGCAAGTCATTGGAATGTTAAGTCTATTATTCACAGAAAAGAATAGCCTCACGAGTCACG
AATACTGTTCAAAAAGTTGTGGAAAATTACCTGAGGCATGTCAACAGAGTATACAACGTTATCGAAAGTGATGGAATGGG
GTTCAAATGGAAGAACCATTCCCTTCTTCTTTTCCTGACCCTCGGTTTCACTTCTCTCCATGAGTTCAACATTATCAGCA
TTCTCACCGTCTTCTGATATCATAGCTTGTGGCTTACCAAATGCTGCAGTTATGCACTTGGTTTAGTATGTAGGAATTTT
CTTTTCAAAGGGAAAATAGAGACATCAGAGATACTCACGGTCAAGGTAAGCGAGTGCAATACTGTAGAAGAAGTTGAAGA
TCAACGTGAATCCGAGAAGTGCCCCACAACCTATCCAGTACCAGTATGCATCTGGAAAGAATCCCCTAGATCTTATGACT
GCAGCTCCAAGGGGCTCGGTTCCATTTGGCGCAATCTATTTCAATTTATGTGGATATCAGCATCCAAATATGAGAAAATA
TTAACTATATGCACAATGTGTTATGCATAAACACTTACATGTTTCCAATTCTTTCCATCAAATTCATTCACGAGAATTGA
ATTAACGGAATACATCAGTGGTGAGGTCCAGTAACCCCAAATCCACCATTTCTTCACATCCTCTGCAGCATCAGGCAGAG
TAGAAAATAAATAAAGGTCAGATTTCAACAACAACAATAACTATGCCTTAGTCCCAAACAAGTTAGGGTCGACCATAATT
GAATAGTTCGACTATTACACATAGCATCAACGGATCAAATGAAACCTCGTGAATGACTAAATAATAGTTTCAAACACGAA
AAAATATACCTCGTGCAAGGACAAATCCTCCTAGTGCAAATTGTAAAAGAAGAGCAAATGCTCCAAATGTGCTAGCTACT
CCCATTGTTCTCCCCACTGCCCCAATGAATCTGAACAATGCTGATGCCATCTGGTGTACTAGTACGAGAAGCAAGAATTG
TTTGAACAATCTGCAAATACAGTAGTTGATTAATACTCAAGTATTAATTGTGAGGGCCACCTGATTAATTTGTAGTGTAT
ATTTTTCACTTACCTTGAAACATTTGGATCAAATCCCATGACATAATATGTAAGGAATGTCCACATTCCACACTCAACAA
ATGTTATAGGGATTTTGAGAATCCATGTCGGAAGGGCATAAGCCCATGGAGGATAAAAAAGAAGGTCCCTTTGCTTGAAG
TAGACCGGAAGCTTGAAAATTGTCAGGGCAATCTCAGCCATTCCATTAAACATAATCATAACGACCACGAAAAAGAGAGC
ACCAGCATATATTCCTCCATCATCCATATCATCTCGGGGAAGCTTAGTTCGGAAAAAGACACTCATCGTTATAAGTGCCA
TTATAGCAAGCTGAGAGAACACAACAGAAACAAAGAGATTATTACTATTTGAACATAGTTACGAGACAAAGTCATATGTA
GAGATATAGTTCTTATAGACCAAGTAAAAGGTACCTGAGTGAGCTTGAATGTGTAAACAAATGAGTTCCTCTTCATTAGT
AGGAATTCTCGTTCAGCGCAGACCTTCAACAGTTGTTTCGTCCCTATACCATACTTCTTAGTAGACAAAGCAGCAGGGTG
GCTTTTGGTCTTGTCATATGGAGTTGCAAGCTCATCGCTGAGTTTCCTTCCAACATGGAAAGACTGATACGCCTCTGCAA
ATTCTTTTGATGTGACAAACCTATAAGACTCATTCCTCTTAGCCCAATATTGTTGTTGATCCTTCTTTGATGTTACCTAC
AAGAAACAAATAAAAACTTCCACCTTTTAGAACCTAAACTTCATTCTTATATGTCGAAGACATGTTTAACCAAATAAAAG
TTTTTTCTATCTAACAAATTAAGCTTTTATGGTCAGACTCTTCAACATGATATCATAATAGATAGAGATCGTCGGTTGAG
TCACATTGCCACCCATGGAAAAAGAATCAAGCCAACACACAATTGGGAGTTCTCACTAAGTTTAAACGTTTAGATGAGAT
GATCACCTACTTTAACGTTATAATCTTTGTTGGTTATACTTTATTGTAGGACATACCTCTTGCAAGAAATCTGCTGCACC
TTTTCTCTCGGGGCATTTGAATCCCATAGACTCAAAGAAGTCAAGAATAGCTTCTCGAGGACCCTGATAGACAATGTACC
CGTCTGACAACAAAATAATGTCATCAAACAGGTTGTAAGTCTCGGGGGCTGGCTGCAACAGAGATATCACAGCAGTTCCC
TTCAAGAGTTGCACCGTTTGTCTTAGAGAGTTAACAATGGAGAAAGTAGTTGAACTATCCAATCCAGTTGAGATTTCATC
CATGAAAAGTGCCTTTGATGGTCCAACAAGCATTTCACCCGTTGTTACACGTTTCTTTTGTCCCCCGGAAATACCCCTTA
TCATTTCATCTCCCACCATAGTATCAGCACAAATGTCAAGCCCCAATATCTGCACATTGAAGTCAGAAGCAATTATTGTT
ACCGGCAGATAAGTAGTCCAAAAAATAATACAAATTACCTCCGACAACAGATTAAAGATGCTAACAGGAGAAATAAATTG
GATATTGTAAATTTACCTTAAGAACATAATCTGTAACAACATTGGCTTCTTGTCCTTCTGTTGCTGCAGCCTACATTTCC
CAAGAAAGAACAAGATTATAAACTATTCACCATGACGAAAAAAATAATGTAAATTCAAGTCTCTAATATTCGATAAATAT
ATAGGCTTACCTTCATATAGATATCAATATCAGGATCTGGTTTGATATTAGCTGCTTTCTCCCTTCTTGACAGCTCAGCC
AACATCTCTATACAAATTTTAAGCAAAAAAATACTTAATAAATGAATATTTACATGTTTTCACCAAAAAACCAAATACTC
CCTCTGTTTCAATTTGTTTGTCGCTGATAATTGTAACTTTCCACGTGACATATTTAAGACCACAAGATTAAAAGACATTC
TGATACATTCTACATTTCTTTAGTTTAAGAACACAAGATTCAAAAGTCGTTCTTTACTTTCTTAAACTTCGTGCCAAGTC
AAAACCAGACAAAGAAATTGAAAATGCAGGGAGTATAAGAAAATACTAACCAAATCTAGAGCCAACTCCTTGGCATCTTG
CAGAAAATTCCAAAGTTTCCCTAACAGTCATTTCTCCAATATGCAAGTCATGTTGACTGATATAAACAGCTGTTCTTTGT
GGCACAAATTCATGTAGTTCATGTCCATTATAAGTCACATTACCAGTAACCTGAATTCACAGAAAATATCGAAAACTTTA
GTATATTTTTTCTATCTTATTTATAATTTAAAACTTCATCTATGTAAAAATCTCACCTTTAAAGCAGGATCAAGTTTTCC
AGCCAATGCTAATAACAAAGTAGTCTTTCCAGAACTCGGAGGTCCCAAAAGTAGAGTCATTCTACAAGGCTTAATCATAC
CACTTATATCTTTGAGAATTGTTATTTGCCTCTTTTTACTTGGAAGGATGTGAAGAGAATTCAACAATGACTTTCGAGCA
AAAAAAAAAAATCGAAAAAAATTAAATTAGTTTCATATCAAAAGAACTAGAAATACTAAAGTGTGTATATTTTCATTCAT
ATATATATTTGTTTTACCTCAACAAAGTTGGTCATGAAGTTCAAAAAAGTAGGCAAAGCTCTACTTCCTGCATATGCATC
TGCCTCAATATTTAGATGTTCATATCTCACTTCTATTGATGGCATATCAATCCCAACTCTGTATAAAAAGAAAAAATACA
AGTTAAATACCAATCAAGTAAAAAAGCAAAAAGTCGAAACTCTGATGCACTAAGTTCCTGCTATGCATCTGACTAAGGTT
GGATCATGTTACGTCTATTGTACCCAGTCTTACCTTGCATCTCTGCAACAAGAGACTATGATACACTAAGTTCCCGCTAT
GCTTAGGTCCTTGAAAGACCGCACCACGTTAGGTCTATTATACACAATTTTACCTTGTGTTTCTACAAGATAAGATTGTT
TTCACTGCTTGAACCTGTGACTTAGTCTAAAAAACTTTCCCCTAGACCCTATATTTGTATAAATAATTTATTCAGAATCT
TATAAACTTAAAATCCTAGCTCCTCCTCTTACTACGACAACTTTTTACCGTTCAACCAAAAATTCGAAAAATTCCCAAAA
ATGAAAAAGATATATATTTATTTGAAAAGTTGTTTTCACTTTACCTATCAATTCTATTCTTAAGTTTCATCAAGAACTTT
TCATTATCTTCATCAGCAACTTTAACAAGCCTCTCAAGCAAATTCTTCCTTTCTTGATATCCAAGATCATTTACATCAAT
TTCATTAGCTGCACCTTGTGATCCAAACAATAAACCTTTCCTCAATCGATCGAACGTTGGCAATTTTTCTAATGCAGCCC
ATTTAAGTGCTTCTTCATCATCTTCATCTCTCGCTGATCGCGAAAATGCATCAACACCATTGTTTCTCCATATTGAATTA
CTAGTACTTGCTCTTAAACTACCTCTCATACTTCCTCTCATACTACTACCTCTCATACTATTGAGATTTACCGGCTCCAT
ATTGAACGATCCAACGTTCACTCAACTCTATCGATCAAAAGGCTAATCTCTTTTTTTTGTTAACTATTACAAAAATGCTA
TGTTTTTGGGATGCCCCGAGGGCTCGAATTCGTTTAAACTTTTTCAAATGGATGTTAAAATAGTATTTAGAGATACACAA
ATTGTGTTCTTGAAATTATTATGCCTTATAGAACAAAAGAATGAAAGGCAAAGTTAAGAGTTGGTGCCAAAAAAAGAATA
ATAACAGAGGAGTTATATAGTAAGATTATTCATAAAAAAAATAAAAAAAATAGTAAGATTATATTCATAATAGGCGGCTA
TTGTATACTTTACATTATTATTCAAAAAATTTAAAGAAAAATCTTAGTACTATTTAGATAAACTTTTATTTCCACATTAC
TTTTTTTTATTATCATACAATATTCTCTCCGTTTGTTTCAATTTGTTTGTCAATAAATTGTTTTTTTTCTTTTCTGGTAA
CTCGTTAGTTTTAACTTTCTATATGACATGTTTGAGATTGTAAAATAAAAGGTAGTTTTGGTATTTTTTTAATATATTTT
TTTAATTTAAGATTACAGACTCAAAAATCTTGTTTATTTTCTTTAACTTTGCGTTTAAGTCATAACAAATAAATTAAGAG
AGGAGTGTTGAAAACACCTCTGAACTTGGCGTAAATTGTTAGTTTCGTCTCCGAACTATTCACAGCCTTAGAAACACTCA
TTTACTTAACTAACTAAACTTAGATACGTCCCTGATTTGTCACATGACATAACAAGTGGTCTCAAACTGTTGTAGGAGCA
TGATGCTCTTAATAAAAAGTAAAGCCGAGAGAAATGTTGAAACACCCCTAAACTTGGCGAGAACTTAGGGGTATACAATT
TCACTCATGTTACAAAATTGGTAGTGTATTTAAGTTTAGTTAGCCAAGTAAAAGAGTGTTTTAAGATCGTCAATAAATTG
AAAATAAAACCAATAATTCGCGATAAAATTAGGAGTGTTTTCAATAATTCTCTCATAAATTAAATTAGTTAAAAGGGAGG
GAATATAATGTTAATTGATTGATTGATTAAGGAGTAGTGATAAATATAATATAGTAGTGATTATTCCAAGAGAAGGTGGA
GGAAAAAAATGTGATCTTTTTTATTTTAATTATTAGATTAGACCACTCTGTCTGACTTTTCGTGTTCTGAATTTGGAAGT
TTCCTAATGTATAATTAAAGTGGATGCATAAACAATAGAGGCAAATGTGCTAATTATTTTTTTAACAAAAAAGATAGAGG
GGAGATGCATTTGATTAATTAATTATCTATTGATGTATATTTGAGCAGACAGGCGGCTACCAATTTATAAATATTTATAT
ATATATATATTTTATTTTATTGCTCTTTTTTTTTTTGTATGTATGTACTCGTTTATAATGATGGCTGTATTTATACTAGG
TGTCTTAATTTAATTGAATATAAAATTTTAAAAAATGAATTTTGTTATTTAAATATACCAAAAGTACTTTCTGTCATATT
TTAAGAATTTTTTAGATTTATGAACTTAAAGACTCATATTACCGATTTAAATTAATTTTTTTATTAAGACGTAATTGTTG
TTGTTCAAATTTTTTGAGATTTATGGTATTGAAAATTTATATAATCGATTGAAATTAATTTGGATAAGACGTAATTGTTG
TTGTTCAAAAAAAATTGAGATTATTTTACTTGTATTGTTGAAATTTCATAAACCATTCCTATGATTATGTAATATCTTAT
AATATAGTAACATAAGTAGCTCAAAATCAGTGTCAAATTAAATACCAAACATGGCCTAACTATAAATTTCTATGAAAAAT
ACTATATTTAAATCTGAAATAATTGGAACAAACTTGAGGTGTTATAGCTTCTTTATACTAAATAATGCGTATAGTTAAAA
ATGTAATATATTTTAATAAATTAACTTATTTTTTTTAATGAATTCTTGAAAACACACATAAAAGTTTTTCTATAATTTAA
TCAAAAGTATTAAACAAGAACACATACTCATTTATTCAGATCAACATAGCTCAGGTTATGTCTTAATCAAATTTATTAGA
TGAATTAATTATGCCAAAAATCTTTTTTTTAACATGAAAGGAATTAATTGGTCGTAGCATTTATTGTTCATTCTTATTAT
GCCTGATACCTCCCATTCACATTATTTTTTTGTTTTTTTGGTTTTTATTCGATGATTGGTATTCATATTAGAGTCTAACT
AAATTTGAATTCGCACTGGAAAGTCCCACATTGAGGGTAAAACGCTCCCAAACAAAGGTGACTCCAATAACTCCATACCC
AGGGAAACTCAAACCCGAGATCTTTAATTAAGGATGAAACACTTACCACTCCACCACAATCCTATCGGTCCCATTCACAT
TATTTGTTTTTAAGGTCTAAGAACATAATTTACTCTTTACTATTCTTTTAAAAACATGCTGAATTAATTAATGACTATTA
GTATAAAAAGATAAATGAGATAATGTTTAATTATCTACTAGCTTTTTATTATTACAACAAAAGAGATCTTTTATTAGTAA
CAATTTTTTTAAATATTGATGCAAAACATTCGGCAGTAATTGAGTTAATGTTATTGTATCTAGAATTACTAAAAATTTTA
GCGATATTATATAAAGTGATAATTATAAATACTCATATCATATTATTATTCCTATATAATTATCGTAATTTTTTTTGTTC
AGTATGGTAGTACTCTAATATGTGTCATTTCTATAATTTTCTATCTAAAGTGGTATTACTCTAATATGTGTCATTTCTAT
AATTTTCTATCTAAAGTCATATTTCGATAAGTTTAAAAATATGTTCGACCAGCATTGACGCGTTTTAAATGTGGGCTAAA
AAGTGTTGAAAAACTTACTTATTAGAAATTACTCTATTATTTATTAACAGTCTTCTCTTTTGCCCACAATCTAGAAAGGT
TGATTTTCTCATTATTTTTGTCAAATGCTAACTAATTAACTAAAATTCGTTTTTATAATTTTAATTTTATATTCATTCAA
CCAAAAAAGACCATTGAGAAATAGTAGAAAAAAGTAATTACTTTTTTATTTCTTAGAAAGTAGACGAAGTCATTACCAGA
TGGATATTCATAGCGTGGTTGTAAGTATTTGTTTATTATATTTTAAATCATATATCTCGAGTTCAAATTTGATAATGAAG
TAATTTTTGGTAAATAAATATTTTATCTCTAAAATGTGATTTTTCAGTGTATTTTAAAATTTATTGGGTCTCAAAGCTAG
TATCATACACTCAAAAACTTCTGCATGATTAAGCAGTCAAACAAATGATAAAATATTTTTGTTAGATATTTTCAATTTTA
ATTTTATAAAAGTTTTATGTATGTTCTCAAACGTTCATTACGTAACTATGTTAACTAAATTGTAAAACTTAGAGATTATT
CTAAATAAAGTTGATGTGTTTGATAGAAAAATGTTATGCATAATAATGTGTTAAGCTTATTTACACAATACAATATACAC
GTTTGAGAATCGCACAACAAAAATTGAATCGAAACTAATTAACTAATAAAATTATTTTATCATATGTTAAAATAAAATAT
GATAAAACAATTTTCTAGAGACTTGACCTTTTATGACCAGTCAAGTAATTTGGGTTGTAATGAACTTCTATTGAATTCTC
ATTCTATTTTTAATGATTCTTTCCTAAAGAACCTTCTTTTGGTCAAATAAATGACATTTGAAAATATTGTGAGTGAAGAA
TTAATAAATAAAGTTGTCAAACACCTTTGTTCCAACAAAATGGAAAGTGATATAATTATTAAGATTTTCAATAGTTTCAA
ATATTACTTTCTATACCATATTTTATGCTTAGGATACATGAGTCTGAATCCATGAGATACATGCAGTGTCTGTCGAATTT
TAAAATTGAGATACAAAATTTATTTATTTAAATTAATTGGTTGGAATTGATTTCCTTAATTAGAGGAGTAATTGAGGATT
TTCAAAATACATAGATAATTAATTTTATTTTATTATTCTTTGAAATAGTAAATTCATTAATATTATTAATATAAGATAAA
AACATGTATATCTTGGTAATGCAATTTGATTAATTTCAAATTATTACTCTTAAAATAATAAATTCATTAATTTGATGTAT
CTATATCAATATATGATGTATCCAACAAACTAAACACTTAGATACATGAGTGTCCTGTAAGTACATTCATATGTATCATA
GAAGTATCTAGCATTAATTTCATGTATTTGTTATAGGTATCTAGTATTAATTTTATGTATCTATTTATATATATACATAT
ATATATATATATATAATATTAATTTCATGTATCTTTTATATGTATCTAGTACTAATTTGATGTATCAAATATCAATTGCA
TATGTTATATCCAAAAACATGTATCTTTATACATCTAATTATATGTATCTAAATATGGAATATACAAAAAAGAAGAAGCA
TATACATCTAATTATGTGTATTTAAATTTCATACGTTACATCCAAAAACATGTATCTCGAATACATAATAAGCATATACA
TTTAATTATGTGTATCTAAATATGAAATGTAGTTGAATCACATGAATTTAGGAACAAATCATGACTGTAGAGTATCTGTT
GTAATCATTAATATCATCGTGTTGTTAAAAATCATGTATCCGAAATTTAATGGTGGATACATATACATGGCAGACACCAC
ATTACTAAAAATACAACTTAGATCTTAATTAAGATTACTACTTATTGGATACACATGTTTCAAGGGCTATATCAAAGTAA
TATTGGTACTACCAAATCCATGTCACGGTAACCAAAGAAAGCCTTAGAAGAAAAACTCTCTACAATACTCCCTTTGATTC
TTTTGCGTTGTGGCATAACATAATCAAAACTAAGATCCATTTCTTCCGAAGACAAACAATCAAGACCCACTCTGAATTAA
AGTTTTCTCTGTAGCAGTTACTTTGATTTGATCTAGTTATAAATGAACAATACATAATAATATTTGGGCTCATGAGAATT
TATCGGCCATGGTGATGATATCTTGAGAAGAAGAGAGTAGATTAGCTATTGTTGGAATGAAATTGTACTATGAAATTCCT
GAATCATAAAGGAGGAGACATAATTGAGTGATAAATATGGGAGGGGAGAATTAAGAGATAGTGGTTAATTTTGAGTGAAA
GAGTTAATTAAGCAGATAATTAATCAATCCTATTTTTAAGGTATGTGGGTATCTAATAATCTAATTGTATCTTCAAATAA
TATATTAACATATGGTATAAAATATTAAAAGTGGTAATATATGTAATTGTTTGAAAGTAAAGATAATATTAGTATATATA
GTAGTGATGTATGTATAATAAGATAGTTTATCCTTTTTTTAAACTATATTTGAAATTAGCACCACTAGACCTTTTACCTT
GTTAATAATGAGGGTTCGATTCCTGCCATCTTAATTGTGGTTAATTAGAATTAAATTCTGAACCTAACTAACGTGCTTCT
ATACCACATTTTTAATAGTGTTTTGTCTTTTTTCAAATTGAGGACGCTCGGCTAATCCGGGGGTAAGGGGTTCATCTTTC
GAATAGTATGTTCATTTGAACGCAATACATTTTATGTGGAGTATAAATTTATGCATAAGAATCACCTAAATTGTAATAAA
TAATATATACGAATTCATAATTTCAAAATATAATAAATTCAATGTCAAGAACTTTAAAGATTGAACTCAAAATTTAATTT
TTAACGTTACTAAATTATAATAACACGAATACTCAGCTAAGGCACACAAAAGAATAATTTGATAAATCACAGGTAAAATT
TAACATTTTTTTCTATATAATGTATATATAATTACATCATTATTGAGGCATCTAACATGCCTATAAAAGCATATTTCAGG
GACTACCTCAGATATATGTAATCTGCTAAACAAATATTTAATCAGTCAAGGAAAATACACCCATGAGTATATTCGATGAT
GTCATAGAGTGACAGGTGGCTATGGATAATTTTTAAATTAGAAGAAAAAAATAATCATTTTTGTAACTTATTTCTGTGGC
TTTACGATGATTGATAAGAATTAATGATAATAATAAATTATTATTCTTCTTATATTAGTTATGCAGGTTATTTAATTGCA
AACCACACCATATTAATTTTATATGTAAATAACCTACCTCCTATCAACTATCAAATGTGGTATCACATATGCACGATTTA
ATACATGTATAACTCATCTCTAAAGTAACTATCAAATGATTCCTTAATTAATAAATAACAAAAAACTATACAAAGTTGAT
AATACGTGTATAAAAATTATATAATCAATGTATATTGTATACACATTAATTAAATACAAAATTATACAATGATTATATTG
GTTAAATTTTGTAAAATTAAAGATTTGTTTTTTAGCTTGTAAAAATCTCTTAAAACATACTAGTGTGAGGTGACTCAACC
TTTCTCATCAATCAAGATAAACAACTCTTAAAATTGCCATCTTAGTGTAGCTAGTTGGACTAAATGATCAATTATTTCAG
ATTTAATGTATTAAAAATATCCACTTGGACAACAAATTTTGACCCACTTATTGGTTATTCTTTTTATTTTTTTTATTCAT
TTTATGCTTTATCATATTTTTATTTATTAACATGTCCTTATGTTCCTTTTGAAATAGGGCACAATATATATTTATATATA
TATATATATATATATATATTTCATCGTAAGCCCTCTCTTTTTCATTATAACGAGCTTACGACAAAGTAAGGTGTTCGAAT
TTCTTTAGAGGAGCAGGTTAACATCTCCTCCCATATGTAGCAAGTTGAGTTCAATAACTTTTTTAGATTCTTTTATTATT
AATATAAAAAAAGTCATTCAGAATAAATATCTGAATGGTTCCATATTCAAAAAGAAAAAAGAAGCATGAAATTAGAGTTT
TTTCCACAAATTACTAAAACTTTACACGATACAAATTTATATTTGTTGAATTAGTGAATACCAATGATTAAAAAAGGAAA
ACGAAGAAAGCTATATCTTTTATATATATACTAGTAACGAAAGCCCGGGCGCTGCCCGGGCCCAACATTAATAAAGTTAT
ATTGTTATTCTCTCCGTCCCATATTAGATGAGAATCTTACTAAATTTTTATTTTTCATATTGTTTGAGCACTTATTAAAT
TAGGATAGAATTAATTAATTCTTTTCCATTTTACCCCTACAATTAATATGACCATTCCTATATTGTATGTGTATTTTTTG
TAACTCATTTCAATGTGCATTGATATAAAGAAAGGGCAAAATGGTGAAGTCTTCCAATGTATTAATGATTTCTTAATCAC
CGTGTAAAGTTGGAAGTGCCCATCTAATATGGGACGGAGGGAGTATAGTTTATGTATTGTTATAAAAATAGTAAAGATTG
TTATAATATATTTTGCTCATAAGTGAGCTAATATAGAAACTTATTTGTCATTTGTCTTTTTAATTTCAATTTTAAATAGC
AAATAAATGTAGCGATAAGATTGAGGGTAGAAATGAAGCATATCTTTCTAAATTTAAGTAAAAATAAACAGAGTAGAAGT
AACATTAGGGTTATCGATAGGACGATTCATTCGGTTATTTAAAAAAAAATTATATCATTCAATTTTTCGGCTATTTTATA
ATGTATAACCAAAATTAAAATTTTAAAATCATCCCAATCCTAATATATGTGACACAAGCAGTACAAAAATTAATCTTTTT
TTTGTTCTCTTGTAGATAATTTAAGTTATTATTTATTGTAAATTATAGTACTTTTTATTAAAGTTTTTAATAACATATGT
TACTTTTTATGTTTGAGAGTTAAACCAACTTTTTTTTTATGTGTTTTAATTTTATATGTGTTTTGTCCTTTTCCATTTTC
AAAAACTAATACTCTCTCCATTTCATTTTATATGTCATTTATTTTTATAAATATATTGGTTATTCCCTCTTCTTATGTCA
TATATTATGAAATTTGAGAAGTTATTGAAATTTTTATATGATTGTAAAAATATTTTAAATTGTTAGCTATTGTGATTTGT
AGTACCTTTTTTTACAGAATTTTGAAAATAATATTTATTACTCTCTTTGTTCTAATTTATGTGGCACATGCAAAATTTCA
AATATTAACTATTTTATATGTCTCTTTACTATATTAAGTTGTTAATTATTGTATTTTATAGTACATTTTGAACTTAATTT
TTAAAGAATATATGTTATTTCCCATGTCCCAATTTATGTGGCATTAATTGATAGATTTGTTGGAGTCGAGCGAATTTTTT
TGTTAATTATTGTAATTTATAGTTTCTTTTTCGTCAATTTCAAATAATATATGTTCTTAATTGATACATTTTTTGGAGCC
GGCAATTTTTTTTGTTAATTATTGTAATTTATAGTTTCTTTTTCGTCAATTTCAAACAATATACGTTTATCATATAATCC
ATTTTATGTGGTACCAATAGAATTTAGAGAGTCAATTATATTTTTTATATAACTTTTAAATATTTAAGCTATTAATTATT
GTAATGTATAGTATTACTTATATTATTTTTGAATATATATGTTACCTTTTTAATCCTAATTTATATGGCATTGATAGAAT
TGAAAGTGTCAAATAATTGTTAATTATTGTAATATAGTATGTAGTACTTTTTATGTAGTTTTTACTATTTTAAAGCATAC
TAAGTATAGTATTACTTATATTATTTTTAAATATATTTAAATCTACTACTTATATAAAAAAAAATAGTAGATAAGTGCGA
ATGTGAGGGTATTTTTAAATACCCAAAATACCCTCACCTTGAGACTTATGTTCAACCCTCTCCTTTTTTTTGGTGCCATG
TGTCAAAAGAAGAGTGAATTTTATTCACTCTTCTTATATAGTAATAATATATATAATTGTGTTTATTTTTTTATGTTATC
TTAAAGAATAGGCTTAATTGGGTCTAATCATCTTTATCTAAAGTTTATCTCTTTGCATTATGCCTATAGTGTATGTTCTT
AATTTTTATTTTTATTTTACTATTATTATTATTATTATTATTATTATCCTGTGAATCGGTCGAAATTAATTTTGTCACTA
CTCACTAGGATCACCTTTTTACGAATTTAAATTGCGTTGTCATATGCAGGTGAATCTACGATATGATACTACTTTACCCA
TTTTAGGAGATTAATTTGGATATAATTAAAAAGGTAAAAGCGGAAAATAACATTTAATTTATGTCTTTAATTATTTTTCT
TAAGAGGTGTATCATACACACTAATTTATTTGTCTAAGTGTCTATTTAGATTGACTTATTTTAGGCAATTTTAAGCCAAA
ATAGATTTTTTAAGTAGTTTCAAAGTGTTTGGATAAAGTTAAAAAAATGTTTATATAAACACTTATTTTTAACAAAAATA
AGTCAAAAGTAAGAAATTCTAATTTATGGTTGTTGATTTATAAGTCATAAGTCAAAAGTCAATCCAAACAGACTCTAATT
CACTTAATTATATGAACTAGAGAGAATAGTGATTAATTAAGAATCTTACTAATTTGCTCAATTATTAAAGGAAAAATCTT
TATCACATTGCTACTATACACAAAGAAAAATCCAAAATATATGGAAAAAAAAAAAAACTTAAAAGTTTGTCCTAAATTAC
ACAGAGCCAAATTTGAACTAACATTGTACCAACCAAACACAAAAGGAAAAAAAAAACTCTTTAAACATTTGTCCTAAATT
ACACAAAGTCAAATCAAAACTCAGTATTGTACTTACCAAACATTAGAAAATCGAAACTATAAAAAGAGCATCAATAGTAG
TGTAACAAAACAAACAAATTAACCATATGGCTTCTAATACTATTTCAATTCTCATTCTTATTGTGTTATCTCAATTCTCA
TTTTCTTTTGGTGATGGCCCCACACCAGTTGTTCACCTCATTAACAACTTGCCACCTGGTCATACACCAACTATGCAAGT
TACTTGTAAATTACAACATTGGCTCCCTTTGCTTAGTGTAACTTTGGTATTAGGTCAAGAATTTCCATTTGATGCTGGTA
TTATCAATGATATTTATGTATGTTATGCTGATTGGGGTTTATTTTATGCTTGGTTTAATGCATATGATCCACTTAAGGAT
GACAAAGGCCAACCTATTGTCTATTTTTCTTTTAGAGATCGCGGTACTTATAAGAGTTATGATAAAGCTACTTGGATTGG
AGTTACAAATTGGAACAACTGATCTCATAACTAGCTTTTCGTCCAGATCAAGATCAAATTCTGAATTTGTTTTTAAGGTA
CTAAATAGGGTTATAGAATTTGTGTCTGAGTCAATGAGATGGATAATTTGAATTACGCTTCTTCCTAAAGACAATTGTTT
GTTTTTTGTCTACGGTTTTCGGCGTTGTTATTTTTATTTTCTCTTTGATTCGCATTAATATATTGGTTTTATACTACTTT
TTAAGTGACCTACATTTTTGTTATTGTTCTAATTTATGGGATTACTAGTTACCCAAATTGAATAACTCATATAAAATGTA
TTAACATAAAAGTTTTAGATTAATTAATGTATGACAAGTGTCTTCCTACAATAGTGAGTTACCTTTTAATTTGATTTTCA
GTTTTTCACCATCTAAATCATAAAAATAAATACTCAAACCACGATTTGAGCACTTTTAAACACAATAACAAGTCCCCGTT
GGAAGTGAGGGTGTTTACTATCCAAGTAATTCCCTTTTCTTCGTGTTATTGTTTTAATTGTCTCAATGATTTATGTTTCT
TAAAAAACAAATTTATATAATTACATAGAGTGTCTAGTGGTTTTTTAGTCAATTGAAAATTGAACTAAGTCGATTATAAT
AAATCAGTACTTTTTTGGGTTTCATGTTTCATCCTTAACATTAATTACTTGCTCTCAAAATTATTTTTCAAGACCTAATA
CTATAATCAAGTAATAAGAATGTTGTAATAAAATACTCATATCAATTTATTTTTTAAAAAAAACATTTAAAGTGAACAAA
TAAAAATGAAGCGGAACAAGAAGGAGTAGTACACACTTAACTCTTTTGTCTTTTTTGGAGTATGTTGAATGTGACCAAAA
AACTGCAAAATTCAACATTTGGAGTGATTGTATGTTTTCAATGTTGAATTGGCATTACATGTTCCAAAGCATGACTTAAT
TGGGTTGTATTATTCTCTATACATTAGCTTAATTGCTAAGCAAGAACTATAACTAGGTAGTTCAACAACCTTCTCTTTTT
CCTATATATATATATATCAAGCATATGTAGCAAAGGGATTTCATATACATTGAAAGCATATCTTATAACAACAAAAAAGA
AAGATGGTATGTAATTCTTCTAAGTCTTTTACCTTGTCTTGTGATAGTAATTTGGTTTTTCAATTTATCTTTCAACTAAA
GTCATGTTTGAGAAAATAATATTTCTTATACTTCAATTTGTTTGATCATTCTAGATATTTTTTTGTATAAGACTACTAAT
ATTCAAAAAAAAAATTAATTTTCTTAAAATTTATGCTACATTAAAATTGAATAAATAAATCAAAACGGAAAGAGTAGATG
GATTATCAAGATTTATGTATTTCCTCTAATGTTTGTTCTAATTAGTGTGTTTTAATCATCAGAGTGCGTGGTTAGGTGCA
AGGGAGCTTTCAATTGAATGGGCTGACAATCCTCAGCATTGGACTTGGAATTACATTCACAACTCTAGGTATACAATCCC
CCACTCACCCACCCGGAGTAAAATAATTAAAAAAATAATATTTAGAGACGGATTCAGAATTTAAATTTATAGATTCATTT
TTTAATGTATCAATGACATGTGCAGTGTGGAAGTAGCTGAGCTTCTGAATGTTTGTTGGCTCGACATTCGAGGAAAGATA
GACACAAGTAGACTTGCTCGAAAGACTAGTTATTCGGCATATTTGGTGTTCAGGCTAACAGATAATCATCGCGAACTTGA
AAGGGGTATTGCATCAGTGAGATTCGTGAAGGATAAAGCCGAGGGGACAGATGAAGAGGGCTACACGGTTTTCATCTCAA
AGGCGAAGAGACATGAAGGAGAACGTGGCATATTCGCGTATCCGCGAAGCGATGCATGGTTGGAAACAAAGCTAGGTGAA
TTTTTCAACAATTTTGGAGAAGATCGTGAAGTTGAAATGAGGTTGATGGAGAACAAAAATCCTAATTGGAAATCTGGGAT
TATTGTTAAGGGCATTGATATTCGTCCAAATTAAATTTGAGATCCATTTAGTACTATTGTTATTTGGGCCTAGTCATGTC
TTGTCTCTATGTTTTATTAAGTACTATTTTCAATGTTATGATGCTCGATTCCTGTGGAATCGTAGTAGTCTAGTTGATTG
GCGATAACTTTCATTTTGGTGAAAGTTTGATCTCCTAGTAGTTGTGTTTGGTTTGTTTGTCTTTTGTGTCTTCTTTTGAG
TCTCACTATTGTCATGTAAGAGTGAGCTTGAAGTCTTTTGTGTTTTCTATCTAATTTCAAAATAAAAAATAAGAAATTTT
ATGGTTTTTACTAATTGAATATTTTTTATTTGATGTTGTTTGAGCTTAGGGGTGTCAAATGAGCGATAAGATGACTCTAA
ATAATGTGATTCATTCAATTGAAAGATTACTTGGCAATGGTCAAATTAAAAAAGAATATATTAAGATGACTATTCTTATA
TGGATCAAATTGAAAGAATCAATAAATGGACTGAACTGTTATAAAAAATTTGAGAGGTTAGATAAATATAACATATTTTT
ATGAATTAACTTTGTCACGCTTAATTGAGATGATTAATTACTTGGCAATGTTCAAATTTACCAATAATAATAATTATTGA
ATCAATAATTTTGATGGTGCATTGTGAAGCTTTAAGGATAAATCGTCAACTGACTGATTATAACAGTTCTTTAAAAATTC
ACACAAATTAATTGCAACATTTGTAACGGTAGGAGTTCTAAAAATTGTTATGACAACAAAATTGTGGTGGTTTCTGACTT
CTGAGTACCACCCCATAATTTGAGCCTTTTTTTTGAGCTATTAGTTGTTTCCTTTTTCATTTAAACAACTGTCATAGTCG
AGGTAGGAAAAGGGAATAATAGGAGGTGTGAAATTTGAAAAGAAAAGAAAAAAGATAATTCTAGTGTAATTTTTATCATT
AACTCAAATTTTCTTTAGTTATTACTTACTCCATCTGTCCCTAATTATTTGTCCACTTTTGAATTGACACACCTATTAAG
AAAATAATAATTGACATAGTGAATTTACCATTTTATCCCTATTAATTATGAAGTGGATGAATTAAAAACTTAAGATTTTC
AAGAAATTCTACCTTTTCAAAGTAATTAATTGAGGGTATAATAGGTAAAAAAATTTTATCCTTTCTTGATTTGTCAAAAT
GGACAAGTAATTAGGGATAATTAAAAATGAAAAAGTGGACAAGTAATTAGAGACGGAGGAAGTATTATCAAGACGTAGAA
CAAAATTAATTATAAATAGATACATCACACATTTGTTTATATATCAAATTAAAATTACCCCAATTGATATTAAAAATACA
TTATTTTTAATTATAAGGTCCAAATTATGGACCTTGAATAAGAGATTATATTATAGGTCAAAATTATGGATAGCCGCCTT
CAAATGAAACTTCAAGGAATTAACTAATCATGAACCCCAACAACATTTCTCCTATATATATTATGATGAAGCAAAAGGAG
TTTGATAGACTAATTAATATTGAGCCAGAAAGATATATATATAAGAGCATATATCATACCAATTAAAGAAATTAAGATGG
TTAGTATTATTTTTTTAATTTTTTTTAATTGTCTTGTGATTATTACTAATTTCCCTTTTTTTGGTCTAATAGTACTTGAT
TTTTTAGAATTATCCAAATTGATATGCTTCTTATAGTATATAATATAGTTTATATTGTATTTCAATATCAGAGTAAGTGG
ATAGACGCAAAAGATCTTATAATTGCATTTGTGGACGATTGGACATGGACTTCTCTTGATGACTCTGGGTATCTTTCTTT
ATTTATATAATATTATATTAATTTTTTTAAAGATAAAATTATGATTTTTTGAGGTAAAATGTATATTCTTGTGATTATTC
GATCTGGATTCGTTATTATATTATGTTTTTTGCTATCTTATACTTCAATTATCGTATTATCTTGTTATAGTTGTTGTTCC
TATATAAAAATGCTCGGGCGCAACTTTTTTTTTTTGTGTGTTGTTTTTAAAATGACTTCTTCATTCGATCCATTGCTTTG
AAATTATATAATTATAATTTTCTAAATATAAAAATTATAATTTTCTATCATATTTTTTTTAAAAATATTTTTTGAGTGAC
AGTATTTTTTATAAAAAAGGATTTAATCTTTTATGGTGGTTACTGAGTAAGTTTACACATATTTTTGAAATTTAGTCTAA
GTCTTCCTGATTTAATTTTTTTATTGAAATTTTCTTGTGATCACACTTGACATCCTCTCATGCTTCTGCTCCTGCTTTAA
TATAGAAATAGATTATAGTTTTTCTTGTCATATGATTTATCATTATCAAAATTTATAATTGTTAGCTTCTACATAACACC
TTGATTTTTTTATTACAACGATAAATAGATAGATGAACGTATAATATGCACATTTATGACAAACCTTACTTTTAATTTAT
TTATTTTTTTGTGTGCATGCAGCATAGAAGTGGCTGAGCTTGTTAGAACTTGTTGGCTTGACATTTCTACTACAATAGAC
ACAAAGCAACTTACTAAAAAGACAAGTTTTACATCATATTTAGTGTTCAAGTTAAAAGAGGATTCACATGGACTTGAAAA
GGCAATTGGATCAGTAAGATTATTGAAGCAAGAGATAAATGGTCATGAAGGTTACAATGTTTATTTCTCAAATGAACTAG
AAGGGAAAACTATTGGTCGATTTCCGCGTCGTTGGAGCGATAACGATAGCGATGAATGGATGGAAATAAAACTTGGTGAA
TTTTATAACAACTTAGGAAATGATGGTGAAATTGAAATAAGCTTGATGAATACCAAAGATGTTTTTACTCCTAAGTCCGG
CCTCATTGTTAAGGGCATTGAAATTCGTCCAACTTAATTAATTTGACGTATCATGTAATTGATTACCTACATTTTCACCT
TGTTGGCGAGGATCTGATTAGTCAACTTATAATCCCCTTCTCATATCCTAATTTTTTTTAAAAAAAAAAAACTATTTCTT
TGTTTCTATTTGTTAGTTTTAATTGTTTGTTTTGTTTTTGTATTTTCTCAATTAAGTGTTGATTTGTGCACCTATACAAC
TCAAGAAGAAGGATGAATTTGTCCCCTTATGTAGAAATCGTTGAAAGTATATAGTTCATTTAATGGAACAAATTGATTTA
TATTAATTATAAATAAAAATAAATCGTGGATATTTTATAAAAAATGACATAACTTTCAAGATGGAAGTTATCTTATAGTT
GATGTATAACAAGGGATACTTTTATGTATTCCCTTTTAACATATGAATAACTTTAAAAAATAAAAAACAAGGTTTTTCAA
AAACAATCATAATAATAACATCAGTGTATATATTCGTTCATAATAAGTTGAGGGCTTCCAAAAAATAGTCTCTTTACCTT
TATAAGATACGAATAAATTCACGTATTTTTTGTCTTTCTTAACTTTTACTTATAAAATTATGTTAGATATATTATTATCA
CGATACATTTGGCTCATAAAAGCTTCAAGACTCATAATTTGTATTGGTTTATTAGCATTTTGTATTGGTTTATTAGCATT
TTAATATTAATATCTTGTCCAGAGTTGTTGAGTTATATTTTGTGATTAGGTTGTTGTATTTTGGAGGAAACAAGTCGAGA
ATGACTACTACTGGACCGGTGAAAAATATTTACTGCAATAGACTTGAATCTCCTTAAAGAAAGCGAGATATCCATGCCTC
AGTCTGAAGAAATTTTAATTTCTTCATTTTATTTTCAATTATAATCTTGTATTTTTGTTATCTTGTAATTTTCACTAACA
ATTTGTTTAGGAGACAGCTTGACTATGAGGATATCCATGAGATGCTATGTCCTGTTTCCAAGGCCGAATGTCTGTCCACA
CTCTGTCCCAGAGCACTTCCCATGCCAAACCACAGAAATATTATATAACAAGTACCTATATTAAGAAATATTGAGTTGTT
TGGTGTCGTGAATAAAAATAATATTGAATATAATGTGTTAGTTTGATGTATTAAAAATAACACATATTACATAATTTTTT
CTTTAAGAATCGAATGATGTAAATTTTAACCAACATTTTAAGATGTATTATTAACCAAACTTCATTGCCCAAACCTCAAA
TAAAGAGAATTCTACTAGCTCAACCAATGCAAGATATATTAATTCTCATTCGACGTTCAATATTCATATTAGAGTCTGAC
CATTTTGGATTTGGGCTGTGTAGGACTTCATTCGGGAGAAACGCTCCGATCAAGGATTTTTCCATACTTAAAATTCGAAT
CCAAATCTATAGTTAAAAAATGAGCAGCCTCATCCGTCACACTATATCCATCGATGGTCAAGTAAGATACATATTGAATA
AAATAAATATACAAGTAAACATAAGAACTTCTCAGCATAACAGAACTGAAACAAGTATTTGTCCAAAGACCCAAAATATT
TTGAAATTTGTAATTCATATATCAAAGTACAAACATACACAACAAAAAAAATACACATTTTTTTATAGGTATATAAAAGC
TAAAACTTTACCTTAGGAGACGCATCAAGAGTAACATAATAACAAGGATGTCTCAATAAAACTCGAAGAGAGAGCTTGCA
AAAGCTCTTACCAGAGTTCGCATCCATCTTCATCATCGAAAACAGGTGAAACAAGGGTCTCATTATACGTAACCATATCA
ATTCTACGATGAGTATCAGGTTTATGAATACGAAGATCCTTGTAAATGTTATTTCTTGTATTGAATAACACCAATTGTTC
CCCGTCTATCAATAATACCTCACCATCCTCATTTATAAACATAGATGTATCAAAAATCCCCGGAACAACATAGTAAGGAA
CTGACGCGAATTTAATCCAAGATTCCTTAATATCATACTCTTTCATTACCCATATATCAACCGCGCCTTGAGATTCACAA
TGGCGAAATCCAAATAAAGATTCTGTAGATGACATTAAATCCCAAACAACATCCTCATTTTCATCATAGCTAGGTAAATC
TAGCTCCCCTAGTTTTTCACTTACCAAATTAAAGTAGACGATTTTCGAGTCATCGCCATTGAAATCGCAATGTGGGCGCG
AATCCCAATGAATAATACCATTCATAAAAACACCAGAATTACTATAAACATAACCATTAACAAACCCTTTAATTCTTTTC
CAAGAATTAGTCTTTAAACTATAAACCTTAAATAAAGAGAATTCTACTGCCTCAACCAATGCAAGATATATATATATATA
TATATATATATTGATTCTCATTCTACGTTCAATATTCATATTAGAGTCTGACTATTTTGGATTCGGGTTGTGTAGGACTT
CATTCGGGGGAAACGCTCCGATCAAGGATTTTTTCATACTTAAAATTCGAATCCAAATCTATAGTTAAAAAATGAGCAGC
CTCATCCGCTACACCATATCCATCGATGGTCAAGCAAGATAATATTGAATAAAATAAATATACAAGTAAACATAAGAATT
TCTCAGCATAACAGAACTGAAACAAGTATTTGTCCAAAGACCCAAAATATTATTTGCATTTGAAATTTGTAATTCATATA
TCAAATTACAAACATACACAACAAAAAAATACACATTTTTTTTATAGGTATATAAAAGCTAAAACTTTACCTTAGGAGAC
GCATCAAGAGTAACATAATAATAAGAATGTCTCAATAAAACTCGAAGAGAGAGCTTGCAAAAGCTCTTACCAGAGTTCGC
ATCCATCTCCATCATCGAAAACAGGTGAAACAAGGGTCTCATTATAAGTAGCCATATCAATTCTACGACGAGTATTAGGT
ATATGAATACGAAGATCCTTGTAAATATTATTTCTTGTATTGAATAACACCAATCGTTCCCCGTCTATCAATAATACCTC
ACCATCCTCATTTATAAACATAGATGAATCAAAAATCCCCGGTACTACATAGTAAGGAACTGACGCAAATTTAATCCAAG
ATTCTTTAACCCCATACTCTTTCATTACCCATATATCAACCGTGCCTTGAGATTCACAATGGCGAAATCCAAATAAAGAT
TCTTTAGATGAATATAAATCCCAATTAACATCCTCATTTTCATCATAGCTAGGTAAATCTAGCTTCCCAAGTTTTTCAGT
TACCAAATTAAAGTAGACGATTTTCGAGTCATCGCCATTGAAATCGCGATGTGGGCGTGAATCCCAATGAATAATACCAT
TCATAAAAACACCAGAATTACTATAAACATAACCATTAACAAACCCTTTAATTATTTTCCAAGAATTAGTCTTTAAACTA
TAAACCTTAACCTCATTATAACCAATATTCTTGATTTTAGAACTATACACTAAAATCAATTTATAATCATCATTAAACTC
ATCGTAACCAAAACCATACGTACAATAATAATCTTGATTCATAAAAATAGATTCTTTTGGAATTTTTTTCCATTTTCTAG
TAGAGGGGTTCCACAAAATAAGTGAATTTTCTACTGATAAACAAATCAACCCATCACACGATCCGATAAATCGCGTAACA
CAACTAGGGGATTCTACAGGATAATCAAGATCAACATGGACGATAGTTTCAGAAACATAGGAGAAAAGGGTATATATTTT
TTTAGATAAATTTTGGTTAGGGGTTAATAGAAGGAGTTTTTGAGGGACATTTTTGTGGTTGTTTTTAGAAAAATTGAGAT
GGATATTGATGAATCGAGGAGATGATAGTAAAGAAAGCCAGGATTTCGAAACAGATTTGAATTTAATGATGGATTTGACA
GGTAATCTTAGGAGAATTTCAAAGATAATTTCATTTGGGAGATATGGCATTTGTTGGGCCATTTTTTGATGAGTTGGTGA
GAAACCTCGTAAGGTATTTATAATGGAAGTTGATTACGACACTCCGTGCGTAAAGCTTTCGTGTATGTTCAAAAAAGAAC
TTGGATTATTATATTCAATCTTGCAAGAATTTATTTTCATTATTTGAATTTGTGGCTTTCTCATAATATTACTGAAATTA
TCAGTTACGTCAACATTCTCTTTTACTGTATTGTATTATTTTAGTAATATGATGTTTCCAGGGATGATTCGATACATTTA
TATCTGTTTTAATGTTTTATAATGCCATGCGTGAATTGTCTAAAGAATAAATTTATAATACTATGCAAATAGAGAATAGA
GTACGTAGTAGAGCTTTTTTGAAAAAATGAATAAATCGTAAGATAAAGAAATTTATAGTGTTTTATTAAATTAGAAGTAA
TGGTATGAAAACACGATTATACTACGAAGGTAAAACGCTTTTTAATAAAAATGACTTCATACCTCGAGAGAGGATAAATC
ACTTTTTCACGAAAAAATATGCTGATAAATATTAAAAATATTCTTAAAACTTTCATATAAAATATCTAATTATAATAAAG
ATTATCTTTATATCTCAACCAACTTCTGAATTATAAATTGATTAGATGAATTTAAATTCATTTTTGTAACCTATTTAAAT
TTAAAGTCAAATTATTCCTACTAAGCAAGTAAGCATAGATTCCACGTGATATATTATTTTTTTTGTCAGAATTTTTTTTT
ATATTCCTACTCTTAATGGGAGTACCGAACGCCAGGCCTTTTCTTTTTAACAAAAATAAATTGATGCTTTTAATAAAAAT
ATTTAATTAAAAGTCATTGCATATATTTTATGCTTCTGGAGTATCCAGGCACACCATCTAATCACTTTCCTAAAAGTAAA
AAAACTTAGGGTGTGTTCGATACGAACGAAAATATTTTTTGAAAAAAATACATAATTTAAATAAATATTTATTATAAAAG
ATAAGGATAAGAATGTCAGGTGATGAGGATGAGGGTTTACGACTTACGAGGATGAAGGTAAAAATGATGTGTGTTAGAAA
ATGAAAAGAATACAATTAATATAAAATGTAATTATTTTGTGATATTTGCTTTTTCTACTTCCGTTAAAAAAAGTAATTTT
CTTAATTTTAAGAATTTATTTCCTATAGAAAATGTTTTCTAAAATTTTTGATTACATGACATTAGTGTGTTGATGGGCAG
GATAGGCACAATCAATATCTTATAAAACTTATTTTCCCTATTTAGCTAGGAATTGTTTTCTTAAGAGAAAATATTTTGAT
TAATCGAATATGGAGAAATAAAAAAACATTTTTCTGAAAACATATCTAAAAGACAATTTTATTTATCTAAAAAATTATAT
AACATGTTTTAAACATGATCTACTTGAGATATTTCAATTGTTTAAGCAGTTTAACTTCGAAGTCACCAAAAAAAAAAAAA
AAACTCATGAATCCTCAAAGACCCTGAACCTCCCTTATTCCCCTGGGACCCCACCCCCACCCTTATGTCCATTCTTCTCC
ATTGTTCTTTTCTAGTTGCCCTTGTAATTATTACTATCTCTCTGTATCTTTATTGGATTGGTTGTGAGTAACTGTCAAAA
CTTTAGTTTTTTTTTTCTGTTGAAAAGGGAACATCTTTATGATTGAATTGCTGTTTAGTTGATGATTTGAAGTTCTATAC
TTGCTGCAAATAGGGATGTTTGGTGGCTAAAATCTTGGAATGGAATACTGTGGAATCTGAGTATTGGGTTTAACTTTCAG
TTTTGATTTTGTTTGTTTACTTTGTTGTTGTTATTTTATTATTTTGTTCACTCTCTTTTTTTCTCTTTTTAGGAGCATAT
GAAAAGTAGGATTCACAATGGTTGTTTATATAGTTTTAAAATATGATATTCAAATATTTTTGGGACTTTCGCTCACAAAA
TTTTGAACGTAGACACGATTTACAGAAGCTACTAGAAGAGAAGAAAGAAGAATTCCATTTATGAGCTCAAAGACTAACTT
GTACAATGACATGAACATGTATTTATAGTTGTTTATATAACTAACTATTAGGAGAATTAGTTATAACAACTTTTAAGAGA
AAAGACTATACTACCCTTAATCATCCTAACCACCTTTTAACTACTTAACAACCAACTACTCTGATGAAGTCTCATTACTC
CCCTTCAAGCTAGGAGGGGCAAAAATGTTTAACACTCCTAGCTTGGATAACAAATACTCATGTTGACTTCTGGACAACCC
CTTTGTCAAAATATCTGCTGGTTGTTCTTATGTTGGTATATAATTCACTTTGATTGAACCTTGTTGTATCCTTTCCCTTA
TGAAGTGACAATCTATTTCTATATGTTTTGTCCTCTCATGATAGATTGGATTTGCAGCTATTTGTATTGCTGCTTTACTG
TCACTGTATACTTGTATTGGCAACTGCACTTCAACTCCTACTTCCTTTAACATCCCAAGTAACCATACTCATTCTGACAC
AGTAGATGCAAGACTTCTGTACTCAGCTTCAGCTGAACTTTTGGAGACTGTGGTTTGCTTTTTTGATTTCCATGACACTA
AAAAGTTGCATATCTTGATCATGTAGCCTGTAACAGACCTCCTGGTAAGTGGACAAGAGGCCCAATCTACATCACAACAT
GCAGTAACCAATTTATTTGAAGAACTAGTCAATAGCAGACCCTGTCCAGGCTGTTTCTTGAGATATCTCACCACTCTTAA
AGTTGCATCCATATATGACTTCTTTGGCTGTTGTAGGAACTGACTTAGAGTCTGAGTGCTAAATGATATATCTAGTCTTG
TCATGTTAAGATACAACAATTTCCCAATTAGCTTTTGATATGATGTTGGATCCACCAGCTGATCTTCAGAATTCTTCTTG
TTCCTTATTTGCTCATCATACTGTTTTGATATTAGCTTGATATTAACATCAATGGGAGTTTCTGCAGGCTTTGTTGCTGA
CATTCCTACTTCAGCTATAAGCTCCAAGATATACTTTCTTTGATGCATAAGTATGCCTTGTTCTGTCCTAGTGAACTAAA
TGCCTAGAAAATACTTTAGTTCACCTAGATCCTTCATTTTGAAACACTTTTGTAAAGCTTGCTTTGTCTCTTCAATCAAT
TTCAGACTGCTTCCAGTAACCAACATATCATCTACATACACAAGTACAATGACTATACCAGCCTCTGAATCTTGAATAAA
CAAAGAATAGTCATACTGACTCTGTCTGAATTTGAGAGCAATAAGAGCTTCAGTCAGCTTGTGATTTCATTGTCTTGGTG
CTTGTTTGAGACCATATAGGGACTTAGTCAGTCAACAAACCTTATCCCCTTCACTGACAAAACCTTGAGGGAGCTGCATA
TAAATCTCATCCTCTAAATCACCTTGAAGAAAAGCATTAAAGACATCCATATGATGAATATGCCATTTTCTAGATGCTGC
AAGAGAGACTATAGATCTCACTGTGACCATCTTAACCACAGGTGAGAAAGTCTCCTTGTAATCTATGCCTTCTTGTTGAC
TGTAGCCTTTAGCCACCAACCTTGCCTTGAACCTCTCAATTTCACTAGTAGCCTTATACTTAATCTTATATACCCATCTG
CAACCTATAGGTTTCTTTCCTTGGGGAAGATCAGTAACCACCCATGTATTGTTGCTTTCTAATGCCTGAATTTCCAACTG
CATAGCATCTATCCACCTTTGATCTGACACAGCTTCAGAATATGTATTAGGTTCCTTCAGTGAGGAAGAAGCAGTAATAT
AACACTGATAAGAGGAGGAGAGATGGTTATAGCTCACATAATTTCCCATAGGATACTTCACTGCCTTTGGTGTAACAAAA
TCTGTCAGCCAAGCAGGAGACTGCTTAGGTCTAGTGGACCTTCTGATCTCAGGTGATACAACAACCAGTGGACCCTCTTG
ACTAGAATCCATAAGAGTGTCAGTACCAGAAGAAGAACTACCTGAGCATGGTTCTGCTAAAGGATCACAAACTGCAGTCA
AGTTATCATCTGAATTCTCAGGCATATGCTGGACATGTTCTAGATCTCCAAGGTGTTCAAGCTCTTGATTTGCAAGGTCA
GATTCAGGACCTTCATGCTCAAGATTATAAGATACATAAGATGGCTGAGACAACCCTTGATAATGGACATCTGAACTGCC
TTGGAAGATATCTGTGAATAACTGGTGTCTGCTTTAGCATATGCAAAGGGAAACATGTCCTCCCTAAACATAACATCTCT
GCTTACAAAAAAAACTTTGGTGCTAAGATCCAAAAGAATGTACCCTTTTTGTGTTGCTGAATACCCCATATGAATAGCAG
CCTTGGCTCTAGGCATTAGTTTATCATGTTCAGTAAGATTTTTGGCAAAGCATAAACAACCAATAGTCTTAAAATGGGAC
AGTAATGGTTTGCTACCATATAATCTCTCATAGGGAGTTTGAAAATCAAGTACACTGCTAGGAAGTCTATTGATAATGTA
GGTTGCTGCTAATACACAATGTCCCCAGTACTTGATAGGAATTTTTGCTTGAAATCTGAGTGCTCTTGTAACTTCAAGGA
GATGCCTGTGTTTTCTTTCAGCCACCCCATTCTGCTGGGGTGTATATGGACAAGATCTTTGATGTATAATACCTAACTTT
TGAAACAAGCTTGCACAAGTAGAGTTTACAAACTCAGTGTCATTATCAGACCTTATTGTCTTAACAGTCTTGGCAAATTG
ATTATGAACATATTACACAAACATTTGTAAGGAAGCACAAACATCATATTTATGTTTAAGAAGAAACAACCAAGTCATTC
TTGAGAAGTCATCCATTATAGTAAGAAAATACTTATTTCCATCAAAAGTAGTTGTATTATATGGACCCCAAAGGTCGACA
TGAATCAACTCAAAACAATCACAACTCTTGATACTGTTGGTAAGAAAACTAAGTCTAGTTTGCTTGGCATAAGGATAAAC
TAAACACTTAAACACCTTACACTGAATGTCTTTATTCATAGAAAACATTCTAGCAAGGACACCAGAAGAGACATGTCCTA
GCCTTTGATGCCACAACTCCATATCTGTAGAAACTTGAGACACACTTAAAGTTATATTCCTTTGATGACTGACATTCTTT
TGAGTATACAGACAACCTGTTTCTTCACCAATTTGCTTCACCTTTCCACTGTAAAGCTCCTGGAAAACACAGCAGTTAGG
GAAGAAAGTAACTGAGCAGTCTAGCTCCTTTGTTAATTTGCTGACAAACATCAAATTGTACTGGAAGTCAGGTAGATACA
ACACATTGGAAATATACCATTATCTCCTAATGCACATGAGCCTACATGTGTCACATGAGTACTGTCTCCATTAGGTAAGT
ACACAACCTTAGGAACCTCTAATTTCGAAACAGTGCCTTTGATAAACATATCTAAATCAGATACCATATGGTTAGTAGCA
CCAGTATCTACAATCCACACTCTGTTAATACCAGGAACATGTAATGAGTTACCTGCAGTGTGAGCAGCAGCAGGTGTAGC
ATTACAATCCAATGAGGCAATGTCTGTCTTGTGTTGAAAACCTTTGAGAATGTGATCATATTGATCCTTTGTGAAAGTGA
AACCCTTCAACAACTGCTTCACATCCAGTTCAGCTTGACTCAGCAACTTAGAAGAATTGGAAGGACCTGGTACACCATGA
TCACTCTGAGAGCTATCAATTTTTCTTCCCCATCCTGGTACCTGCACATTCGTATTCATACCATAGGAGAAGTGAATCTG
ATCAGGATTGCCATCTGATGCAGTACCTTATGGCTTCCTTTTTTACTTAAAGTCAGGTGGATACCCTACGATTTTGTAGC
AATACTCCTTGCTATGACCTTTACACTTACAAAAGTCACAAATCAAGACTGAGTTCCTCTTGAATCTCTGATTTACACCT
GAGGTAGATGCAGATTTAGAATACATAGCCAAAGAGTCAGCACTAACAGTGCTCATTCCCATGTTGTTGCTGTGAGACAT
CACTGTTTTTTGTCTTTCATCTCCTACCATCATAGCATAAGCATGATTAATAGTAGGTAGAGGATTTAGCATCAGAATCT
GACTTCTGGCCTGTTGAAAGGACTCATTTAACCCTATCAAAAACTAATACAACTTTTGCCTATTCATGTAAGCCACAAAT
CCTTTTGATTTATCACAGTTGCAACAAGGTGCAGGCACTAAAAGTTCAGACTCATCCCACAAAGTTTTAAGTCTTGTATA
ATACTCAGAAACTGAATTAGTACCTTGTTGCAATGTTACAATGTCTTTGTGAAGACTATATGTTCTAGAGCTATCTACTC
TATCAAATCTCTCTTTCAAGTCATTCCAAACTTGCAAAGCACTCAAAGCAAAAGCAACACCACTAAGAAGACTCTTAGAG
ACTGAGTTCATTAACCAAGACAATACAATGGCATTTACCCTCTCCCATTTCCCCTACAGTTCTTCACCATAAATTTCCTT
CCTTCAGGATCCATCCACCAATCCTATCTTATTTCTTCCCAATAGAGCTAGTGTAATAGATCGATTCCACAATGTATAAT
TCTCAATGCCAAGTAATTGAAAAGAGATAAGGCTAACACCACTCACATCAGTAGGACTAAGAAACAGAGGATGGTTGTAA
TCAATACCTTAAGATAATGAAACTGTATTAGAAGGCAAAGCAAAGGAACCAGCAATTTCTCCATTGTTGATACCTTGATT
TAGTTCTTAAGCTACTCGATCTGGAGACATAGTAATCAAACTTGTTGTGGAATAAGAATCAAACTCAATTAATAATAGAC
GTGAACTCTAATCTGCAGATCAACTGAGAATCTGTGAATTGATAAAGCAATTCTCTGATTCAACCTCTACTCTGATTTAT
GCGATTGTTGCCGCATGTAAGGCATAAAGAAGGCAAGGAGTTCTTTCCTAAAGGAGTCTTTAACGCTTCTCCAACCCTCC
GAAGACACGATCCTATTCTATGTTCTTCTCGAAAGTGTGCTAATCCATATGTTGTGCGGAGCTGAGTATCTTCTATTCGC
TGGGATAAAGTCTTTCCTCTGCAGGGGCCTCCATTGATCTGTCTGATGGGAGAGATCCACCAATTCCTTTATTTCAATGT
GTTGTATCCTCTACAGGGGTGGAGTACCCTCTATTCAATATTCGAATCTGTGAATCGACAAAGCAACTCTCTGATTCTTC
ATCCTAAAATGCCTTTCACAGTTCGTCACTGTGTATAGCTCTGATACCATGAACGTAGACACGATTTACAGAAGCTACTA
GAAGAGAAGAAAGAAGAATTCCATTTATGAGCTCAAAGACTAACTTGTACAATGACATGAACATGTATTTATAGTTTTTT
ATATAACTAACTATTAGGAGAATTAGTTATAACAACTTTTAAGAGAAAATACTATACAACCCTTAATCATCCTAACCACC
TTTTAACTACTTAACAACCAACTACTCTGATGAAGTCTCATTAAATTTCAATTTTTTTCCAAATAAAATGCATGTCCAAA
CACAACTTCAAAAGCTTAAATTTTCTAGTTTTAAGTTTCAACGACAAAATCAATGGGCAAGCAGTGTTTGCTTAATGGTA
CACATTTTAAGTTCCAACGATAAAATCAATTGGCCTTGTGTAGTGGAGTTAGGAAATTTTTTACTTTTATTCTTGTGGTG
TCTAATTTCTTTTGCTTTCTTTATTACACTCCAAAACAGTGTTTGCTTAATGGTACACATTTTAAGTTTCTTTTCTGAAC
TCCTAACTTTACGCGCAGTTTATATCAGTTTCACAAGGTTCCTTTTTATACGTTAACTACATTCTTGATTTATGTGAATC
AATCTGTATTTATTTGTTTGTTTGGCCTCCCTTTTAGGTCTCCAAGCTCTATTCACCAGAGGCTCCGCTAAAAGATATGG
ATGGCGGCAAACCTGATGATGGCAGCGTCTTTGATGATGGCATCCAGGTCCTACAATTCGCTAGGTGTAGTAAACTAAGA
TAAATACTAACTAGTCAATACTAAAAGTCATTTGGCAGTTTCCAGGGGTGACTCAATGTCTTAAAAAATGAGGAATCAGT
ATTAGGCCCCCAAATTGGAGGCCCCATTTTATTTTTTTAGTAATAATAGAATTATTATAAGTATTTCTTAACAAAAATAA
AATATATTGTTTCTTTCTTTTAGTTTGTTTCGAAACATTAAAGAATGTTTCTTTCTTTTTTATCAACTCTTAAATTTAAC
TTCCACATGACATGTTTAAGATCACAAATTAAAAAATATTTTGGTATATATATACACATTTAGTTTAAGACTATAAAAAA
ATATTAAAAAATTCATTAAAAAGAAGAAATAACTTTGAATTTTAAAAATAAAAAAAATAAAAAAAAGTTAGGCGACATCA
TTAGGGTTGTCGCCATTCACATCTTTTGAGGAGCCTCAGATGCATAGGACTTGGAGAACTAAAAGGGAGGCCAAAGAAAC
AAATAAATATAGATTGATTCACACAACCTTACGAAACTGAAAACTTTATAAATTGCGTACAAAGTTGAAGGAGAGAAAGA
AAAATTAAAATGTGTACCATTAAACAAACACTATTTTGAAGGGTAATAAACTAAGCAAAAGAAATTAGACAGGATAAGAA
TAAGTAAAAATTTTCCTAACTTCACTACACAAGCCAACCCAATTCTTTTTCTTTTTTTTCTGTTCGTAAGGCCAACTCAA
TGAAATTTATTAGGTAGACAAAGATCAAAAGGGCAAAGATCATTGACAATATACATTGAGTATATTAGGTAGTCACACAT
AAAGTTTGTATTCATTCTGCTTATTTGGCTCGAACAAATTTCAATTTGTTACAAAATAAACCTTCAACAATCCGCGGCAT
TAAAAAAAGACAAAGATCAAAAGAGCAAAGATCCAAAACTATAAATCAAATTTAAATAATTCTTATCGAACGAACTTGAT
TGAATAAAGGATGGATCAAAATTGTAAGATATCCAAAATTAAATCATTATTTATTATTAGTGTTATGAGTTATCTATGAA
ATAGCACCCCATACATGAACATATTATTTTTATACTTTATGAAACATGCTGGCATATTCTATGATACTACTCGACAATAT
CGTTTGAAAATTCTATTTTAGAAATGGGCAGAAAAATTATATGCATCGCGTATTTACGCTAAATTAATATTTATATATGT
TTTATGAAGATATAATTTTTTGTTAATTATAATTAATTAATATGTTTTTTTTAAAAAAAGGAACACTTTTATATCCTAGG
TTAAATGTTTAAAAACTCTATATGTTAAATTTTATGGGAATTACCAAAAAATATCAGACAAATATATTGTAACAAAGAAA
ATGTATTATTTTCATCTCAATTTATAGGGGTGTACAAAACCGAATCGAAAATCGAACCAAACCACAAATCGAGTCAAACC
GGAAAAAAAAACCCTACTAGTGATTTGGTTTGACTTGGTTTGGTATTGGAAAAAAAAACCCGACTATATTTTGGTTGGTT
TGGTTTTAACTAAAAAAAACCAACCCGACATTATATATGTAATTTTAAAATTTTATGTTATACATAAAAATATTTACTTT
GATATAATTTTAAAATATTTCTTATACTATTTAATAGTTTTTATCTTTTAATATATTATTTCAAGTTTAAAACTTGGAAT
TCGGAATGGTCCAATAAAGATTATAGTTCATAGATGTTGATAATTATAATAAAACTTAAATCAAAATCAAATTAATACTA
ATGCAAAAAGGAAATCAATTCAACACAATGAATGACAATAATATTGAATATTTGTTCTTTAGTTTTACATTGGTTTAGAC
AATTAAAATACATAATTTAATTTTAATTTTCCTTAAATATTTAGTAATGTAACTAATACTTATTAAACTTATTTTAGCAT
GATTTAGTACTTTTAAATTATGATCATTTTCATTATAACTTTCCAATATTTATTTTATATGATTTCATTATTATTTTTTA
TTGAATATTTTTGCTTCATCAGTACTCATATGATATTTTGTGTTATTTTTTTAAGAAACACCTTAGATAATTACATTTTG
GTTGGAGTAAAGAAATATTTGGAACATAAGTTAATTATATGTTTGTATGCAAATTTTACCGAAAAAATCCAAAAATCCGA
GGTTTATTAGTTTGGTTTGATTTATAAATTTAAAAATTCGACACAATGGTTTGGTTTGGTATTTGAAAAACCCAAACCAA
CCCGAAGTTGAAAAACCCAAAAAAATTCGAATTTTATTAGTTTGATTTGNNNNNNNNNNNNNNNNNNNNNNNNNNNNNNN
NNNNNNNNNNNNNNNNNNNNNNNNNNNNNNNNNNNNNNNNNNNNNNNNNNNNNNNNNNNNNNNNNNNNNNNNNNNNNNNN
NNNNNNNNNNNNNNNNNNNNNNNNNNNNNNNNNNNNNNNNNNNNNNNNNNNNNNNNNNNNNNNNNNNNNNNNNNNNNNNN
NNNNNNNNNNNNNNNNNNNNNNNNNNNNNNNNNNNNNNNNNNNNNNNNNNNNNNNNNNNNNNNNNNNNNNNNNNNNNNNN
NNNNNNNNNNNNNNNNNNNNNNNNNNNNNNNNNNNNNNNNNNNNNNNNNNNNNNNNNNNNNNNNNNNNNNNNNNNNNNNN
NNNNNNNNNNNNNNNNNNNNNNNNNNNNNNNNNNNNNNNNNNNNNNNNNNNNNNNNNNNNNNNNNNNNNNNNNNNNNNNN
NNNNNNNNNNNNNNNNNNNNNNNNNNNNNNNNNNNNNNNNNNNNNNNNNNNNNNNNNNNNNNNNNNNNNNNNNNNNNNNN
NNNNNNNNNNNNNNNNNNNNNNNNNNNNNNNNNNNNNNNATATGATGTATGGATATTCTTTGTGACGCCTTCATGTACGT
CACGTGATTGATTATTGATGTTTTTTTTCAAAAAGGTAAAAAAAAATAAAAAGGAGTACTGGTCAAGATTAATTTATCAG
ATTCAGAGCATGTAATTTCAGTTTTGTAATTAATTATTATATTGTTGAATAACTTTAAATAGATTCTTAACATTACAGAA
TTTTCAAATAAGTTTGTTCAAATCATGTTGCTTTGGGAAAAGTCATCTAGGGTAGGTTATTTTTTTAGTCGAGAGTGTGT
CGAGAATAATTTATATATTTTATAAAAATTAAATATATATATTATTATTTTTAAAATATGACTTATAAAATTATATTGAG
TATGTTATTGTCCAAGATAGATCCAATGTAAATCTAATAATGTTCAAGAGAATCGAAAAAATTAAATTAAATCAAATCAA
CGTAGAAAACCGGCACATTTTTTTTTACTGATTTAGTTTAGTTTAAATAACACAATACGAAAAGCACAATATTAATTTTT
TTATTTCATTATAATAATTTGTTGTCTACTATACCTATACCATATCCATGTCACATGAGTTAGAACAAAAGAAATATCAC
ATTTATTCGTAGAATCTCAATTTAAACTATGCGTCATGAGTGAGTAATGCTTAAACAATGTTCTATAAACAGCCTTGATC
AAATGGTTTTGTATTTTATGGTTGTTAATTAACTCAAAATTAACTTTTGTATTCCTAAAAGTCTATACCCAATGTCATAT
TTGGAAATTTGATACTAATATAAATATAACCAAAAGGAGAAAAAAATAAAAGAAGAAGTGTTCAAGGGTTAATTTATTGA
CTTTTGATCATCGAAAATAAACAAATACTAATATAGTAAAATAATGCCTTAAAACTAAGGAAGTTAGCAAACACTCAATA
TATCCATCCTATATTAATCCTCATGTTCATTTTTCGAGAGTTTTGTATAATTTTTTAAGATAAATTGAATTATTAGATTA
CCACCGACTACGTGCGTTAGCTTTACAAATTTGATGTGTGTGGTGGATGAAAAAATTGGATTAGATTATTTTAATATCAA
AAAATTACAATTTAGATATTTAAAAACTGTACTAAAAGTACTATAAATTGTAATTCTTTTCATATTAATATGATGAAAAA
ATATATCTTAGATCAGAATTAATATAATTTAGCTCTTGAAAAGTAAAAACATAATAAGTACTATTATGAAACAGAGAAAA
TAACAACAATAATGATAATTCTGATAAAGCCATGTCTTTTCTTTTTTTTAATATATAGGATAATAGTAATTGATTCTCCA
AGATATAAATTCTTGGGGAAACTACAGAAATTTATAACAACAAACGATTAATTAGTGTTTTTATTAGTGGGTATGGTTGA
AATTTATTGGAAACATATGGATGAAGCTAATNNNNNNNNNNNNNNNNNNNNNNNNNNNNNNNNNNNNNNNNNNNNNNNNN
NNNNNNNNNNNNNNNNNNNNNNNNNNNNNNNNNNNNNNNNNNNNNNNNNNNNNNNNNNNNNNNNNNNNNNNNNNNNNNNN
NNNNNNNNNNNNNNNNNNNNNNNNNNNNNNNNNNNNNNNNNNNNNNNNNNNNNNNNNNNNNNNNNNNNNNNNNNNNNNNN
NNNNNNNNNNNNNNNNNNNNNNNNNNNNNNNNNNNNNNNNNNNNNNNNNNNNNNNNNNNNNNNNNNNNNNNNNNNNNNNN
NNNNNNNNNNNNNNNNNNNNNNNNNNNNNNNNNNNNNNNNNNNNNNNNNNNNNNNNNNNNNNNNNNNNNNNNNNNNNNNN
NNNNNNNNNNNNNNNNNNNNNNNNNNNNNNNNNNNNNNNNNNNNNNNNNNNNNNNNNNNNNNNNNNNNNNNNNNNNNNNN
NNNNNNNNNNNNNNNNNNNNNNNNNNNNNNNNNNNNNNNNNNNNNNNNNNNNNNNNNNNNNNNNNNNNNNNNNNNNNNNN
NNNNNNNNNNNNNNNNNNNNNNNNNNNNNNNNNNNNNNNNNNNNNNNNNNNNNNNNNNNNNNNNNNNNNNNNNNNNNNNN
NNNNNNNNNNNNNNNNNNNNNNNNNNNNNNNNNNNNNNNNNNNNNNNNNNNNNNNNNNNNNNNNNNNNNNNNNNNNNNNN
NNNNNNNNNNNNNNNNNNNNNNNNNNNNNNNNNNNNNNNNNNNNNNNNNNNNNNNNNNNNNNNNNNNNNNNNNNNNNNNN
NNNNNNNNNNNNNNNNNNNNNNNNNNNNNNNNNNNNNNNNNNNNNNNNNNNNNNNNNNNNNNNNNNNNNNNNNNNNNNNN
NNNNNNNNNNNNNNNNNNNNNNNNNNNNNNNNNNNNNNNNNNNNNNNNNNNNNNNNNNNNNNNNNNNNNNNNNNNNNNNN
NNNNNNNNNNNNNNNNNNNNNNNNNNNNNNNNNNNNNNNNNNNNNNNNNNNNNNNNNNNNNNNNNNNNNNNNNNNNNNNN
NNNNNNNNNNNNNNNNNNNNNNNNNNNNNNNNNNNNNNNNNNNNNNNNNNNNNNNNNNNNNNNNNNNNNNNNNNNNNNNN
NNNNNNNNNNNNNNNNNNNNNNNNNNNNNNNNNNNNNNNNNNNNNNNNNNNNNNNNNNNNNNNNNNNNNNNNNNNNNNNN
NNNNNNNNNNNNNNNNNNNNNNNNNNNNNNNNNNNNNNNNNNNNNNNNNNNNNNNNNNNNNNNNNNNNNNNNNNNNNNNN
NNNNNNNNNNNNNNNNNNNNNNNNNNNNNNNNNNNNNNNNTATAGAAAGTTTTAATGTGTGAGGTGGTGTTGTTTAATTT
GTCTAAGAGTGTGTTTTCTAGTTATGGTGCTAGCTCTAGTAATATTATTGTGTGCATGTTTGGTGAGCAATTTGTTTACT
TTCGATTACACAGTATAATGTTGATACTCGTTAAGTAAATGTTGTGGTTGTGTTTGAAATAATTTTTAAAAAAACTATTA
CTATTTTTTTTGCTATAAATAAATGGTGTGATATGGTATTTTGAATAATTTTCTTAATAAGGCACTATCTTCATCCTTTT
ATAATTATACATTAATCTTTTGACAGTTGAATTTCTTTATAAAGATTTAATCTTTGGGCTAGAATACAAACCTTGAGTCA
GAACTTACGGGTCAAGGAACAATCTCAGATAGATAATTGTCAAGATGTGTATTCTTATCTAGCATAGAAAATATTGAATT
TGAAAAATCATGTTTTGAAATAATTGTTTCACATATATACGCAGATTCAACGATGAGTCTTTTGGGTTTTGCCTTCATTA
ACGGATAAGTCAACTGATAATAGTTAAATTCAAATCGAATCAACTGATATCTTATTGGTTTGGTTCAATAGTGTAATTAG
AATTTTCGCTCAAGTCTAAAGGAGCTTAAAATAGGTAAAAGTAAATACACAAAAATATCAATACACAAAAACATTGATAC
TTAAAATATAGGGAAAATTGTATGAAATAGCAAACTATTAATTCAAATTAAATGTTATAGTCATAGTTTATTTTATTTGT
AATTCGCAGCAAACATCCCATTTTTTGCCATCTGGTTCGGTATACAAATGTATAAAATGTGTTTGTGTTTGTATAAAGCG
AGAGAAAAGTGTATATACAAATATAAATACATATATTGTCGTCATATACAATTATAATTATACAAATACTGATCTTATTA
TACAAATTACAATGTATAAATGAATTTATACAAAACTGAACAATTTGTATAAATTAAATTGGATGTATCTAGCGAATTAT
ACAAATCAAAAGCTCCATAGCAAACATAAAATTTGTTATAGAGCGCAATTATGCAATCTATAGTTATAACATACAAATAT
GATTTTTATGTTTGCTATATGTGAAAGTTACTCCCTAACAAATCATAAAGATATTTGTAATAATATTAAAAAGTATAAAT
CAAAATTAACTACGTCAAAAACTTAACAAAGGAAATTCTAACCTTGAAAATATAATTCATATACATTTGTAGCAGAAGTA
AAAGTCTATAAATCAAAATTAAAGTAAGAACTTAACCAAAAAAAAACTTACAATTTTACAAAATAACAATTTAACGAGGT
TTTATCTCTTGAATCATTTATAATATTAATTCTATATAATATTCCTGTAATAATGGAAAATAAACAAAAAGGATGTTTGG
TCCGATTTATACCATATCTTAAAAAAAAGATTTATTTTTTATTCTTTTTATGAAAAAGAACAAAGAAAAAATATATATTG
TTATTGCTAAGGGAGATGTGAACCTACACGGACACGGTAAATCAATAAATGTAAGTTTTTCGTGTAAATAAAAGGAGGAA
TAATAGATATGGAGTGAAGAGGAAGTAAAAAGAATTGTGAAGAATATTTTGAGTATTAAAAAAAATATTAAGAATAAAAT
TGTAAAATATTTGGTTAAATCAAAAGTATTTATAAGCTAAAAAAATTATAAATTGAGAATAATCAGTCAGTCTCACGACT
TTTGATTTATTGCCCAGTTTATAAGTTTAGTTAAACCACCTTTAAAAAAAATTGAGATGTTTAAATATATCTTAATATTC
GTCTAACTATAAAATATTTAAAACAAGCATGTAACCTTAGACATCTATCATAACATTTATATTGTTATGAAGATTTCTCA
CTAAGAATTAAATGAGAAGTGTAAAGTTTATACTAATGTCATATTTGGAAATTTGATACTAATATAAATATAACCAAAAA
AATAAAAGAAGTTCATAAGGGTAAATTTATTGACTTTCGATAATCGAAAATATTTTCAATATCTCATACAAATATGTTCT
TAAAGTCATGGAAATATAGAAAAGAAGACAAACAATTACTAATATAGTAATATAATTCCCTAAAATTAGGAAAGTTCATA
ACAAAAAAGATCCTTCTTTATTCTATTTTATAGGGTTAGTTAGGTCTTTTATAGGATATAGTAATCGATTCTTCAAGATA
TAAGTTCTTGAAAATATCTTAGAAATATATATATATTTTTTAGAAAATATATACAAGTGATTAGCCTAACAATCTTATTT
AGTCATTATTTTCTTGAGTGAGTGTGGTTGGAATTAATTTAAAATACAACTAATACAAAAATAAATTGAGGAAGATTAAT
TGAAAGTAATATGGATTGGTTGACTGAACTTCCAGATTCAGGAAATTACAACTCTCATAAATATTTTTTCACAAAGAAAA
ACTAAGGAGACCCGACCTTCTATCTAGATCGGTGATTTCATTTGGCCGAACCAGCTATCGAAAGTCTTGGAAGCTAGCAA
TCTATACTAAGCTAAGCGAGATTACCGTCTTTGCCTCACTGTGGGTCAACACCTCTGAAATAAAATGGAAGACTTCATTT
AGTGACCCTACAATCGCCCTTTGAACTATCAGAATAAGGTAAAACTTAAAGATAAGGTCCAAGCCATATGAAAATATCTA
GTTTCTCTCAACCTACACTAAGCTAAGCAAGCTCACCGTCTTTGCCTCACCGCGATTCAACACTTCTAAAATAAAATGAA
GGACTTCATTCAGTGATCCTGCAATCGCCCTTTGAACTATCTGAATAAGGTAAAACTTAAAGGTAAGGTCCAAGCCATAT
GAAAATATCAAGTTTCTCTCAAAACATATCTAGTTTAAAGAACTAGGAGTTATAACATTTATAAAAGAAAGAAAAAAGTC
AATATAATTCCCACACATCTCTCCTAAATTACTAAAAGTATTGCAATGCATAATAATCCACTAATATTTATTGCTTTGAA
AAGTAGACAAGTTACGTATCATACTAACCATATAGAAATTCTTGTACTATAAATTTGAGTGTTTTTCCACAAACATTTTC
ACCAAGTTAACAACAATATTTCACTTTCTTTATCAATTTGGTGTTAATTTTTAACTTTTCATCATGGAAAAATCAACTCT
TCTTCCTCTTATCTTCCTTGGTCTACTCTTGAATTATCCATGGATGATTTTAGCTACTCGTTCTGTCGATTTTCCAGATC
ATAACACGTTATCATCATCAAATGAAAAATCCACAATAATAGTTAATCATCCTAACAAAATATCGAATGATCAACAATAT
ATGGTGGATTTTCATGATGTTCCAAGTGGTCCAAATCCTATTCATGACTGTGGAGATGATATATGTTAATGCACCATGAC
CTAAAACTACTATAGGTACAAATAATAATTTGCCTCTATGTTTGTTATGCTACTAAAGAAGAGGTGTTGGTAACTTTTTG
TTATCACTATATGTGTATGAATATATAAAAATGATGAATAAACCCTTTTCGTTTTGGTTTTGATGAAATTGTTTATGCAT
ATTTACATGAATGACAAATCACTATCATTTGGTCCAAATCCTATTCACTATCACTATCATTCTCGACACAAATTAGTATT
ACCTTCTCTCTTTTCAATTGTAGATTTGAATGTGTCAAAGACGGACAATTAATGTTGTTTTGACAATTTATTGCATGATT
AGAATTCAAACAATTCATCTAAAACAAAAGTGATCAATGTAGGAATTTGTGCTGTACTTCTATTCTTGCTAATATTTTCA
TTTTATGATCAACATCGAGCATATATGAGAATTTTCTTATCGGTTAAATGAAAAACTGAGCCGCTAGGACCAAAAACCAA
TAATAAATATCTTATTGGTTTAATTATTGATTTAGCATATTCACAAATCATAGTATTGCTATATATATGTATTACTATAG
ATGGTTATAAATAAAAATTATCACTAAAACCAATAATTATTTTTAAAAAGTACTCATCCAAATAATGTTTTCAAAAAAGA
ATTCCTATTATAAGTTAATAATATCTGATTATACTGTCTTAAATGTTAACATTTTTAATATTGTTCAAATTAGAAGTCAA
ATTTTAGTCAATTTAAAGTACTAATTAAGTAAAAGACCAAATGACAATTTTACGGAAAAATATATATTTAATAAAAGGGT
TAATTTATGTTTTACCCATTCCATGTCAAATTTAAAAAAAAAAAAAAAAGGAGGGGGGGGGGGGTGGGTAAACAAGAGCC
GACTTCTAATAGCAAATCTTTAATTGTTTTCCCATTTCATCTCAAATTGTATTAACGGTATTTCTAATTATTGTTTTTCC
CATTTCATCTCAAATTAGACTTAACAAAAGACTACTTCAATTATAATCAGGAAACGCTATTTCTAAACTTGTATAAATAG
ATGTAACATCCAACCTAAAATTATTCTCACCAAATTTTTACTTTTCACTTTCTCTCTTTGTTAGTTTGTTTGTTTGTTCG
TTTGTTCAAATATAGTAATTAGTACTCCTAATTATTGTTTTTTCCGACTCCATTTCAAATTAGACTAAACAAAAGCCGAC
TTCAATCAGGAAACGCTATTTCTAAACTTATATAAATAGCCGTGACACCCCCACCTACAATTATACTTACCAAACTTTTT
ACTTTTCACTTTCTTTGTTTCTTTGTTCGTTCAAATAATGGTGACAAATAGTGGAGAGGATGTTGATCTAGAATTGGGAG
TTGTAGCAGCAGCAGGGGAATCATCAACAGAGAATGCATTCAAAGACGAATATGTTCCTCCCTGGCACAAACAAATTACG
TTGAGGGCAATGTTCACCGGATTCATCCTCAGTGTTGTATTCAACTTCATTGTTTGCAAACTCAATCTCACTACTGGTGT
TATCCCTTCTCTCAATGTTGCTGCTGGACTATTGGGATTCGCCGGAATCAAATCATGGACGGCTCTTACTCAGAAATTTG
GAATGTTGAAACAGCCTTTTACTAGACAGGAGAATACCGTCATACAGACGTGTGTCGTTGCTTCTTCTGGCATTGCTTTT
AGCAGTGGCACAGCAAGTTATATGTTGGGAATGAGTCCATACATAGCATCTCAGGCTGATGCAGGAAATTTACCAATTAA
TACTAAGAATCTTGCTATTACTTGGATGCTTCCTTATCTTCTTGTTGTTAGCTTTGCTGGTTTATTCTCAATTGTCGCAC
TAAGAAAGATGATGATAATGAAGTACAAGTTGACGTATCCAAGTGGAACCGCAACTGCATACTTGATCAACTGTTTCCAC
ACTCCTAAAGGAGCAGAGCTCGCAAAGAAACAAGTTGGTTCCTTGTTCAAATCGTTTGGGTTCAGCTTTATATTTGGGGC
TGTTCAGTGGATATTTGCACGTGATGAAGGATGCGGATTTGCTAGCTTGCATACATTTGGTTTCCAAGCATATGCCAAAA
GGTTATACTTTGATTTCTCATCCACCTATGTTGGAGTTGGTATGCTTTGCCCATACATGGTCAACATATCATTGCTAACG
GGTGCTATAGTCTCGTGGGCTTTCATGTGGCCAATGATTGAAGCAAAGAAAGGGGACTGGTACTCTGCCCATTTAACTGC
AACGAGTCTTCATGGTATCCAAGGATACAGGGTATTTATCGCAATTGCCATGATGCTTGGTGATGGTCTTTTCCATTTTG
CCTACATGTTGGTGGTCACAATCTTAAGTTTCACAAAGAGGAACAGTAGTACTCAGCAAGATTGTTCAGAAGAAGACGAT
GAAGATGAAAAGATACGAAACGAATACTTCTTGAAAGACCAGATTCCCAACTGGGCAGCCGCTGGGGGATACGCTGGTAT
TGCAGTCGTATCTATCATTGTGGTACCCATGATCTTCCACTCGCTCAAATGGTATCACGTTTTGGTTGCCTATTTAGTTG
CACCTATCTTGGCCTTCTGCAATTCTTTTGGAGCCGGCCTCACTGATTGGTCCCTTGCCTCAAATTACGGAAAAATTGCA
ATTCTTACATTTAGTTATTGGGTTGGTTTGGAGAATGGTGGAGTGATTGCTGGACTAGCCTCATGTGGTTTGATGATGAG
CATACTAGATACAGCTTCTGGCTTGATGGGAGATTTCAAGACTGGTTACTTAACCCTTACATCCCCGCGTTCCATGTTCT
TTAGCCAACTCATTGGAACTGCCATGGGATGTGTCATAACCCCTCTAGTCTTCTGGATTTTCAACAGTGCCTATCGATTA
GGTGATCCAGAAGGTTCATACCATGCACCATATGCTCTCATGTATCGTGGAATTGCCCTACTTGGCGTCGAAGGTTTTGG
AAGTCTACCCAAACATTGCCTCAACCTCTCTATTTGCTTCTTTGTAGCTGCTATTCTCATCAACCTAGTGACTCAACTGT
TGAAGAAATTTGAGACCAAGTATAGAATTTATCGATTCATTCCGAGTCCAATGTGCATGGCCATACCATTTTACCTTGGA
GGCTACTTTGCCATCGACATGTGTCTAGGCTCATTGATCCTATTCTGTTGGCAAATGTATAACAAGCAGAAGGCAAAAGA
TTTTGGACCTGCAGTGGCTTCTGGTCTAATATGTGGTGACTCATTGTGGGGAATTCCAGCATCTGTTCTTGCTCTAGCTG
GAGTCAAAGCTCCATTTTGCTTGAAATTTTAGTCACATAATAGTTGTACAGATCACTTTTTGAGTCTTTTGGTTGTCTTT
TTAACAGTCTACATTAGGTTATATTAGCTTAACAGGTTATTTCAAGGCATGTGTATTTCATTATTTTAGTAATGTCAAGA
CAAGTTATATTTCTATATTTCTTCTTGTTTTCAAATTAGAGACGTATCTTGTGTGTTTTAATAGCAGTTTCGTTTCATTT
CTGCTGAACATTTAATCTACGACATATACTTCGGTGTACTTAAATTTGTTCTCTGTATGTCTATGAAATATCTCACAATG
TGAAAGAAAAAAAAGGCGCAAATGGAGTAATATAGAATATATATATTTAGTCCATGACTACTAATTGTAAAACATGAATG
ACAAATGAGTGACCACTGTTTTGGTCACATAATCCTTGTACAGACCACTGTTTTTTTACTCTCTGCAGCTGTAAACATAA
AGACTATTCTAGTATTAGCATTCATATGAGAAAATTCAAAAAATTACTAGAGTCTGTTGGGTGATTGTTCAAAAGATTAA
AAAAACTACACAGAACAGAGGAAGCTCATAGGCTCTGCCTCTATTTGGTTCATGCTTTGTATTAGTGTAATTTGCTAGTG
CAGAGAGCAATGAAACGTTTAACACAGCAACATCAAATGCTTGTAACTTTCCGTCAACATCTCCTCTTCTGTTTACCACA
AATAATAAAAACATGATTCAGGTGCATTCAACAAAGATCAATTCAGAAATGACAAAAAAAAACAAAATTTAAGAGTTTTT
TACATGTGATGAACATAAAAACCACTCAATCATACCTAACCAAATATTAAACAAGTGTTTTTGGATCGATCAAACTCTCG
TTGAAAGTGACTATATTAATCATGTCACCACGTTTAACAAATGAATCACACCATAACCGAAATCTTCCTTTGGATGTCCT
GAATGAATCACGTACTACATCGCGGCACTGAAATAGTACATCACCATCTGCAAACCTATTAACAGGTTTGACTAAAGAAA
CAGGGGAAATTTTTATTTTAAATAATTGAGTCCAAGATTCCTTGACACCGTAGTCTTTCATTACCCACAATGTAAAAGCA
TACTCCCCATCAACCTTACAAGCGGAAGAAAAGCAAACCATTCCATCTAATATTGAAAGATGATAGTCCCTGGAGACAGC
AAGGGAAAGATAGGAGTACATTTGCTCTGACAATGGTATAATTGTATATACCTTGAACAAGTTATCACAAGATAGTTAAT
GCACCCTGCAATCCCGAGATAAGTTATCCTACGAGAATTAGTTATCCCTTATTCCTTATACCAAACGAGCCTTAAGTTGA
ATCAACAACGTACAATTAAACTGAAATAACAACTACTAACCTGAGCAACAATATCCATCTCGTTCGATTTCTTCTTTTTC
TTTTGTTGGCATATGCAAAAATTGCACTTTTCCATATCGCAAATCTGATTCATTTTTTTTGTATTTGCATTCGATTTCTT
CTTCATCGCCTTTGGTGTCATCTTTGGAGCTAGGGTTTAGTTATTGAGTTAAAAAGACTAGTTTTCGTGTATTATATTAG
CATAAAAATTTAGAGATAGTATCACAGATGATCACTCAACTTTTGAATAGTTCACTCAGAAAGTTACTCAACTATGAATG
GTTCACATAGAAATTAGTCACTCAACTTTATTTTATAACGTAAAAGTCATTCAACTTAAACTAGTTTACTTAGAAAGTCA
CTCAACTTTATTTTTATAACTCAAAAGTCACTCATTTATTAGTATTTCACTTGAAAAGTCACCCGACCAATTTATATATG
TTTTCATTAAATTTTGTTCAAATGTAATTTTTATTTTAATTTTTTTTATAAATAATAAAATACCCATTTTACTAAGTAAA
CATGTTTCCAGTTATGAACAAAAGATAATTGTGCTTTAGGAAAATTGGTGGATTATTACATTGGTCCAGTTTGTTCCACT
AGTGCTTTGATTAGTTGATCTAGCGATTAATTTCTCGATTAGAGTTTGGAGTATTTTGCCAAAATAACAAATAAGAGTCG
ATGTGTTATACTGTGTAAATGAATTTTCAAGTTAATTTATTTTTTTTGTTTTACATGAAAGTAATTTTAATAATACAAAT
ATTTTGAGCTCAAAGGAAGGAATGATTTTTAACTCGCTAATCTACTCTATGTTAACTTTAAACTTATTGCTTTTTTTAAT
TTCGAGCAAAAAAGAGAAGGTCATAAGTATTATACCATAGAAAGAAACAAACATGTATCATCACATTAATAATTTTCATA
AAAAGAGAAAAACACTAGAAAAAAAAAGATTTTTTGACAATATAACTAGAAAATAAGAGAAGAAAAATACTAGAACGGAA
AATTAAAGAATTTTGTCAATTATTGTTGTGCGTTTTTCAAGAAATCTAAAATTAAACAATTAAAGCGGGTTCAATAAAAT
AATTAAAACGAATATATTACTATTTCTTAAAATTTTAGTTTGAAATAAAAATTATTTATATTGGTGGATGACTTTTGGAT
TATAAAAATAAAATTTAGTGACTTTCAAAGTGAAATATCAATAGTTGAGTGACTTTTGGGTTATAAAATAAAGTTGAGTA
ACTTTCTGTGTGAACTATTCAAAGTTGAGTGACTTTCTGAGTAAACTATTCAAAGTTGAGTGATCATCTCAAAATTTTAC
CGCATAATACATAAACATGGCCCTTAACTTGGCTTTAGCAGACAACTATGCCCTCCAATTTTGAGTGTGCACAAGCAAAC
ACTTAACTTGTATAAAATTGAACAAGTAGACACACGTGTCCTACATGACATAATACATGTACAATGCCACGTAGGACACA
AAGTTGTCATGTAGGACGAATATAATGTTTTTATTTGTTCAATTTTATACAAGTTTAAGTGTCTACTTGTGCACACTCAA
AGTTAGAGATCATAGTTGTCAGTTGACTCCAAGTTAAGGGTCATGTTTATGTATTATAAGGCAAAGAATCTTTAGTCTCG
TACTATTTATTTGTTATATTTAAGAATTAAGGCTTAGCATATAACCAAACCCCTACACTTTGTTTGGATGGTTATTACAT
GTTGTTTCATAATATATCGTATTGTATTGTATTGTATCGTACTATATTGTTTAATGAATACAATATTTGATAGGTTATAT
CACTCTCGGCCGTTACATAATGTCACACATTCATGATTTGAATGATAAACTTACAAGAAAAGTAGGGTATGGGGTAAAGA
TACTATGAAAAGGTAGAGTGAAGATGAAATACAATTATTAAATAATAAATAAAGATAAATTAGAAGAAAATAGTAAGGGA
ACAACGTGATCACACCAAATCGTCCGTTCCATAAAATGGGTCTTTTGATCGTTACCTAACGATGAATTTAAACGATATGA
TACAATATAATTTAAGTAACAATCAAAATAAATATTGTATTTAAACTAACAATACAATACAACGGGTGACAATCATCCAA
ACAAGGTGTAAATAGTTAAACACTATATATAGAGAGTCACTATCATAAATATAGCTTTAGCGGCAATAAATATGCATATT
AACAAAGAGTGTTAAAGTTTCTGTCGACATTATTTAATTGTGTTATTAGATGGCATTACATAGTGTTAAAGTGTAATTAT
CACTAGTAATTGTCTCTGGAAAAATTGTTGTCGTTATTGTGGTTAATTAATTATTGATAAAAAGTATTTTTGATGCAATA
AGCAATAATAGATGGATGCCTTTGCAAGTATGAACTGATTTATTCTTTGGAGCTTGAGTCGCGCGATAACTTGGAATGCT
AGAGTTTCTCTATTGACCTAAAAAGACTCCTTTTTTTAACATATCTTTTTACCAATTTAGTTTATATAAGAAAAAATAAA
GCTTATATTAGCAAAATTTAACACCTTGTTGGATGGTTCTTACTCGTTGTCTTTTACCCTATCTTTTCATAGTAGCTTTA
TTTTGTATCCTACTTTTTTTTAGGTTTATTATTCAAATTATGGATTAATGATAGAAAACAATACAATTTGTTCAAATATT
GTATTCATTAAAACAATATAATATGATATAATACAATACATTATAAAACAATACGTAATAAAACAATCTTAGAATTTTTA
AACATAAAAAAGTTGCACAAATGAATGTTGACATATTTCCATTTTATATCATATGGAATGAGGCATCCATTCATTAAAAG
AAAAAGTCAATTCTAATATTGCATAGTTTGATTTCAATTTTTTTGGTGCACCCTATAATCAAACCAAATTTACTTAATCA
ATGCTTGACACCTTTCACGAAATTATTTTGATTCCTTCATAATAGAAGTTGAGTATTTAGAATCTGTTTAGATTGGCTTA
AATGTTGATCAAACCTACTTTTTAAGTCATTGCCTTTACATGCCACCACTACTGAGCATAAATAGGGGATAAAGGAAGAG
GGAGAGTAAGAAGGATATAGAGCGAGCAAGAGAAAATGGGGAGAACATGGTCGGGGGAGCAAAAAGAGGGGGAGAGAGGA
AGAAAGAGCGAGCGAGATGGAGCAAAAAGAGGGGAGAGAGCGAGCGAGAGATTATGTAATTATTTTAAAGTATAGTAAGA
CTTAATAGATATGGTATAATTATCTAATTAGTTGGTTTTTCCATTTAACATATAATACAATAAAGTTTAAAGAACAATCA
AAACAAATCTTGTATTTTAACCAAGAACACAATAAAATATAATAGGTAACAATGCCATTACCTTAACACGTGTTGCTTGT
GGAAGACAAGAGGTGCTAAATATCTCGTGAAATCTCGAGACACACGAAAACGGACCTAAACACCACAAATATCAAAAAAA
AAAGTGTTTAGGGTCAATTTGGTCTTTTTCTCAACCTTTTCCCATTGAACAAGAAATCCCAACTTTTGAACTCTCTTCAA
TTTCAGTCCTCCTCCTTTCTCTCTACTGCTTTCTATCCTCAAAACCCTAGTTTTATCTCTGTTTTATATGCTATCTTCTC
ACAGATCGGAACCCTAAAACTTTACAATAGCTGACGATGGCCACTACGGTGAGCTCTGCCGGTGGTCTACTGGCTATGCT
GAATGAAAGTCATCCACAATTGAAACTCCACGCGCTCTCTAATCTCAATGCATTTGTTGATTACTTCTGGCCGGAGATTT
CCACCTCAGTCGCTCTCATGTAAGCTTCGATTGCATCTTAGTGCTATCTGTATAATACTAGTATTTCCTTTTGATTTCGT
GCTATTGAATTGGTTAAGCAGTAGCAGAATGTAGAAGTGTCTACATTGTTGATCAATTAATAGTGTTATTTGTATAATTA
GTCTATAATTGTTGTTTAATTTTTGAGCAATTAGTGTTATTTGTATACTAGTTCAACAACAACATACCCAGTATAGTCCT
GCAAGTTGAGTGTGGGGACGACAGAGTGTATGCCGCTGGTAGAGAGATTTCTACTAGAGCTTTGGCTCAATGAAAGCAAA
ACACCACATTTATGATGACACAAGCAGTAACACTAGCAAGATAGTAAGAAAATATCAAAATAGAGGTCTACGAGACAATA
TGTAGTAATAGAAAATTAAGAGTGAGAAACATGGAAATATAAAATAGTAGAAACACCAAAACAAATACGAATACTACTTG
ACGGGGAGACATAATGCAAAACTATTTACTTAACCTTCTACATGAATCCTTGACCTCCACATCTTCCTATCAAGGGTTAA
AGTCCTTGGTAAGCCGAAGGCTTGCCATGCCATGTCCTGCCTGCTCACCTCACCCCAATACTTATTCGACCTACCTCTAC
CTCTCTTCAGGCCGTTAGACGTCAACCTCTAACACCTCCTCACTGGGTCATTCTTCTCTTGACGTGTCTGAACCATCTCA
GCCTAGCCTCCTGCATCTTGATCACCACAGAGGCTGCATCCACCTTGGCCCTAATATCTTCTTTTTTTTACCATATCTTT
CCTAGTAAGCCCACACATTCATCTCGACATTTTCAATTCCGAACTTTCTTCATTTCATATTTGTATACCATTATTTCCTC
TAAATGTTTTAATTGTTGTAACAATTTCAAGAGATAAATGAAACCGCCCAAAACTAAGAGAATGCTGTGATTAGAACTAC
CCCTACTATGTTCTTTCCTCCAAAGACAGTAATTCCACACAATTATGTGTAGAACTTGTAGAGTTTTCGAAGAAAGTGGT
CTTTTTCTCTTTCAGTTTTAGAAGCTATGATTGTGTGCGTTTAAGCAATCGATGGGACAAAAGGAAAGAATGAAAAAGAC
TGTTATCTTTGGGGACAATATTGGAGGTAAGTAGAAAAGCTTTCACTTGAATACCATACTTCTCTCTGCGACGGGGTGTG
AACTTGTTATTTGTGCCTAGCTCCACACATTGCACGTTGTGCTTTTACAACTAGACCAAAGCCTTGGGAGCTTATGACAC
CAACTATCTTTTTGAGCAAAGATCAATTAGCCTATGGACAACAACTTACCCAGTATGATCTCACAAAGTGGGGTTTGAGT
AGGGTAGAGTGTACGCAGACCTTGCCTCTACTTCTGAGGTAGTGAGACTGTTTTAATTAGCTTATGGACACTGAAAAATT
CATCAAGCTCAAGATCTGTCTATGTATTAATTGATCTGGGTTATTTTATCAAGTTAAGATAATGTATTGTTGGAGCTTTA
CCTCTCAAAAAAATAAAATGTATTTCTGGAGCTTTACCTCAGAAAAAAATTGTATTGCTGGAGTTTTGTTTACTGAAGTG
TCTTGGATATCACATGTAGGTTGTGTCTTGTCCAAACTCATATGCTTTAATTTTCTGGTTATACTCGTGATCTATCATTT
AGGATTAAGGCCTCTTTGATTGATTGCATATTCTTTTTGTGTTTTATGATCTCCAATCTTTTTAAAATAATTTGTTGCAG
AGAAAGCTTGTACGAGGATGAAGAGTTTGCCCAAAGACAACTAGCAGCATTAGTTGCTTCAAAGGTGCCTTTTTTTTTTT
TTTTTTGTTTAGCATCAACTCCTCCCTACCACATCCAAAAGAAAGGAGGTTAATTATTCTGCAGAGCAGATGAGAAAGCA
AAAATCTCTAGCCTCGAGTCATTTTCTCTTTGATCCCCACACATGCTCTTTTGTCTTCAGGTTTTCTATCATTTGGGCGA
ACATAATGACTCATTATCCTATGCCCTTGGAGCTGGCCCTCTTTTTGATGTTAATGAGGAATCTGACTATGTTCATACGG
TTCTTGGTAAATATTCAAATCTGAGCACTCTCTTCCTATGAATTCTGTCCTTGTATAGTAATGTTAATATATTTTGCAGC
TCTTCTAGTAAGGACTTGCTTACAAACTTGAAAATGTCTGCTGTATCTGTATTTTCTAGGCCTAAATTTGTGTTATCAGT
GTAGTGGTGCCAACTCTAAAAACTTAAATACTTTGATATTTGGTGCTTTCTTGGGGAAATAGTAAATTAGCTAAACTGGA
ACACTTGATATGCATTGATTGAACTCTCATAAAGGGAAGCTTTCACTTGTTTCAGCTACCGTATATTATATCGTTTTAGC
AGCTCTTTCATTTTTTCATTTATTAATACCATTGTGTTTGTTGATGTGCTTTCTGCCTTCCTTCAGCTAAAGCACTGGAT
GAATATGCAAGTCATAAGACTAAGGCAGCCGAGTCAAATGATGAAGCTGTAAAGGTTGATCCTAGGTTGGAGGCTATTGT
CGAGAGAATGCTTGAGAAGTATGCAAATTTTGTGTATATATAAAATATAATGTTTGTACACTTCAAACTATTAAAGTAGT
TCTTTTGGGGTTTTCCTGCTGTTTTACAATTGCTTGCTTCATGCCTTAGGTGTATAGTGGATCGAAAGTATCAACAAGCC
ATTGGCATGGCCATTGAATGCAAAAGGCTGGATAAGGTTGCTGAAGCAATTGTAAGGAGTGATAATGTAGATGCAACTCT
AGCATATTGCAGTAATGTCTCCCATAACTTCGTCAGTCGCAGAGTATATCGAAGTGAGGTATTGATTGTTACAATATGCA
TACCTTATGTTGATCCTTTTACGTGCTAAGACTTGTGCTTTTTTCCCAGCTCTTCTTTTTCCCCTTCTGTGTTACTCTAT
AATCTGATTGTTTGCTTGAGTACCAGAGATGCTGTTGTCCCCTGCGGCCCTGCCTGTTCCGTGACCATGGTTATCACTGG
AAAAGTCATAATGTTTTTGTAATAGCTTATTTATAATCCTCTGACCCAATGTTAGACATCACTCCTATTAATGTGGTTCT
CACAGAGTACTATCTCTCTGTCCACAGTAGTCTTTTGTACCTTACAAGTTGTTTTGGTGCATGATTTACCTTCTTCAAGT
CCCTTCGCTATAAGATCACCTCTCATCTAAATCTGCATGTTGTCCTTGTTTCTTTGTAGACTAAAGTAAAATAATTAGCT
TAAATTGAGGAACTACTGGTCACATTTGTACGCCAAATTAATAGAATACCAGTAATTTAATTGCTTCTCTCAACAGGTGC
TTCGTCTTCTTGTTGAAGTGTATGAGGGGACACCGTCTCCAAACTATTTGAGCATGTGTCAGTGGCTTATGTTTTTGGAT
AAACCAGAGAATGTAGCAAGCATATTAGAGAAGCTTTTACGCTCAGATAATAAGGATGATGCCCTACTGGCATTTCAAAT
AGCTTTTGACCTTGTAGAGAATGAGCACCAAGCTTTTCTTTTGAATGTGAGAGATCGACTCTCCAGTCCAGAAGTACAAC
CTTCAGAACCTGCTGAGCCTAATACTGCACAGACTGGAGATGCTACTGCTGCAGAGGATGTTCAAATGGCGGAGGAAAAT
CAGCCTTTGATTGAAACAAGAGTAGATCCAAAAGAAGCAATATATGCAGAGAGGCTGGGAAAAATCAAAGGGATTTTGTC
TGGTGAAACTTCAATAAAGTTGACCTTGCAATTCTTGTACAGCCATAACAAGTAATATGAATGCCTTTAAAAGTTCTTTC
CATATTCGTTGCTGAAACATGAATGAAAATGCTCAAGTATCTTTTTTTTTCTTTAATCTATGCATACAGGTCAGATCTCC
TTATTCTCAAGACAATAAAGCAGTCTGTTGAGATGAGAAACAGTGTGTGTCACAGTGCAACAATATATGCAAATGCAATT
ATGCATGCTGGAACAACTGTAGATACATTCCTTAGGGAGAACCTAGTGAGTAGATTCTGAGTCTTTGACAGATAACCTTA
TCCTTCACATATGGTGTATGTAGCACAACAGTTTGTTCTGACAGAATGTTCTGCTCAAATTATCAGGACTGGCTAAGCCG
AGCAACAAATTGGTCCAAATTCAGTGCAACAGCTGGATTAGGTGTTATTCACTGTGGCCACTTGCAGCAAGGGAGATCAC
TTATGGCCCCTTACTTGCCGCAGGGTGGAGCCGGTGGAGGTGGTAGTCCATATTCAGAAGGTGGTGCATTGTATGCTCTT
GGGTTAATTCATGCAAATCATGGGGAGGGCATCAAGCAATTTCTTCGTGAAAGTCTACGAAGTACCAATGTAGAGGTACT
TGTTTTTATTAATTTGATCGTTGTACTTGTATTTATTTATTTCCCAGACCCCACTTGTGGGATTACACTGGGTCTGCTAA
TGTTGTTGTTGAACTTATATTTATTAATTTGATCGTCCTTCCTGGGTTATATTTATTCCACCCATTGTTTTTCTTTTTTC
TGTTATTTTCTTACATTACATCTTCTTAATGTTGCAGGTTATTCAGCATGGTGCTTGCTTAGGGCTTGGCTTGGCAGCTT
TAGGAACTGCTGATGAAGACATTTATGACGACATCAAGACTGTCTTATATACTGACAGTGCGGTTGCTGGAGAAGCTGCT
GGTATTGGTATGGGTTTATTAATGGTTGGAACTGCAAGTGAGAAGGCAGGTGAGATGCTTGCTTATGCTCATGAGACGCA
ACACGAGAAGATAATCAGGTAAAGTTGACACCTGAATACTTGTACTATCTCTTCATCTGAGGGGGGGTGTGTGTGTGTGT
GTTTTGATTTTATCTCTCAAAATGAATTATTCTTGCTTTTGTCTTGTAGAGACTATAGTATTGATTACAATTAGGATTGA
AATTGCAAAGAATAGAGAATCTGAATAATGGACTACATAAAGCATTTTGATTAAAAGTAAAACAAAGGAACTATTAATTG
CAAAGATATATTAGATTGCACGTATAGAAAGTAAAAAAACAACTGCAATTATGGATAAAGAGCTCTGGTAGGTATTTTGA
ATTGATTTCACTGGATAAATTGAGGTCAAAACATTGTGAAGTTATTTGAGTTATTTTGAGTCAGCTAAATAATCAGTAAA
TCAATATTTTGTTGTCTTTATTGAGTTTATTGATTAAAGTAAAGCAAAAAAAAATTAAAAAATCGAACTTGTATTTCTTT
ATGTCAGTAGGATAAACCTGCCTATGTTCACTGACAAATATAAATAAATAAATCTGCCTATTTATTGAAAACATTGTGGA
TAATTGACCTATTTTTATTCATATGTTAAGATATGATTTCATGTGCTTGAACATTTCCTTCTGACGTTGCATTCAGGGGT
TTGGCATTGGGGATAGCCCTCACTGTGTATGGAAGAGAAGAAGAAGCCGATACACTGATCGAGCAGATGACCAGGGATCA
AGATCCTATATTGCGTTATGGTGGCATGTATGCTCTGGCAATGGCGTACAGGGGAACAGCAAATAATAAGGCTATCCGTC
AGTTGCTGCATTTTGCTGTATCAGACGTGAGTGATGACGTCAGGCGGACTGCAGTCTTGGCGCTTGGTTTTGTTATGTAT
TCTGAACCAGAGCAGGTTGGAGCTTTTCTGATGCTGGTTTATTATGTGGTTCTTATCAATCTCATTATGTTATTTATGGT
CTCAGTTGTCAGCAGGATTACTATGTTTAACAGTCTTCTAGAAACAGAACCATGTTTGGTTCTACGTAACCATCTTTCGC
CTCCCCCATCCCGGACATGCAAAATCCCCAACCAGAAAAATTAAAGAGGAAAACTTCAAGCGAACTCCAGTTCTAAAAAT
GCTAGTTGTGTTAGCCGAGCTCAGTCGTCGGCTTGTGACCCATGTGGGCGCATTGAAGTGGGAACTAAAAGATGCTAATC
TAGTTAATTGTGTTGAATGTGCAGATGCCTCGCATTGTCTCATTGTTATCTGAGTCTTACAATCCACACGTGCGCTATGG
TGCGGCTTTGGCAGTTGGCATTTCATGTGCTGGTACTGGTCTGAGTGAGGCAATCTCATTGTTGGAGCCTTTGACATCAG
ATGTAGTTGATTTTGTGCGTCAAGGTGCTCTCATTGCTATGGCCATGGTGATGGTCCAAATAAGTGAAGCTAGTGATTCC
CGTGTTGGTGCATTTAGGTATTTATCTATAAATTTCTGCATAAAGTCTCTTTTGATTCCTCATCTGATTTTTGAGCTTTT
TTGCTTTTATCTGTTCAGGCGACAATTAGAGAAAATTATTCTTGATAAACATGAAGATACCATGAGTAAGATGGGTGCTA
TCTTGGCCTCTGGAATTCTTGATGCCGGTGGAAGGAATGTGACAATAAAGCTACTTTCAAAGTCGAAACATGATAAAATT
ACTGCAGTTGTCGGGCTAGCTGTTTTTAGTCAGTTTTGGTATTGGTATCCCCTTATATATTTCGTTAGCTTGGCATTTTC
ACCCACAGCTCTCATTGGGCTAAACTATGACCTAAAAGTGCCCAAATTTGATTTTGTATCGCAAGCTAAGCCATCGCTAT
TTGAGTATCCTAAGCCTACTACTGTAGCCACGACTAGTTCTGCTGTCAAACTTCCTACAGCTGTTTTATCAACATCAGTG
AGGGCCAAGGCCAGGGCTAGCAAGAAAGAGGCCGAGAAAGCTAATGCTGAGAAGGCATCTGGCGCGTCAACTTCTGCTGC
CACTACTTCAGACAAGGGCAAGTCCACTAGTAAGGATGGAGAGTCTATGCAGGTTAGTATATGTTCTGTTCATCCATTTT
CACTTCAAAGGTGGCCTTCTCTTGTTAGGGGTTTTGTGATGCTTCTTGCTGTGGCTGCAGTTCTTTATTTGTTGGGGTCC
TTGGGAAATTATTGATCGGAATTAGAAAAAATGCTCTGCGCTAAATGATTCTGTTTGTATTGCACCGCTGTTTGAACTGT
CAGTATTTGCTCACACTGTGACCTTTCTGATTGACAGGTAGATGCTCCTGCAGAGAAGAAGAATGAACCAGAGCCATCAT
TTGAGATTTTGACCAACCCTGCTAGGGTGGTTCCTACTCAGGAGAAGTACATCAAATTTTTGGAAGAAAGCAGATATTTG
CCAATCAAATCATCGTCTTCTGGCTTTGTGCTTCTGAAAGATCTTCGTCCTGATGAACCCGAAGTATTGGCTCTTACTGA
TACACCCTCATCAACTACATCCAGTACTGGTGGTTCAGCTGGACAACAGGGCTCAGCCTCAGCAGTAGCTGCTGACGAGG
AGCCTCAGCCACCACAGGCATTTGAATATACGTCATGATTGATTGGGTGTTAATTCCATGGAATCCATTCGAGGCACTGT
GCTGAATGGGAAGAGGTGAGAAGATATCCAGATTAAAGAGTAATTTTCCGTGATCAAGTTGAATTTGATTGTAAACCTTC
TTTCCTCTTATTACAGAGACGAGCATATAGTTATCGTTATACTGGAAATTTTACTCTCGATGTCCTTAGTCTATTCACGT
GTTCCTCTAGAGCGTATATTTCTTTATCGTCGTGGATTATTTTCGAGGAGCAAGATTCTACCATGTTTAAGACACGATAG
AAAGGCAGAAAAGGAGAGGATGTATTTTGTATCTTTACCTTGTTAATTCTATTTGGTACTTCTATTCTATTAGATGATAG
GTGTAGTAAGAAATTGTGTGCCAGCAATGAATTGATTGCTTTCATATATTTGTTTCCTAGATAGTTTTTACGATCTCACA
ATTCTACATCTACATTATATTTTTAAAACTTATCTTTCTTGCGCATAAGACATTTTTACATTAAGATGAATTATATAATA
TCAGAGAAACAACAAATGGCCTTGGTTATTTCAGATTCAAATTTGTAGATAACTTCTTACTAGCTGATCATATATACATT
CAATCTTAGTGCGATGAGCTTAACCGAGAAATGCTTCTTTTGGGTATGCAGAACAAATAAAAGCTATGAGTACTATATTT
TACATTAATCGTTCTAATCGTAAACACATAGATATAATAAGTTTTTTCATCGTCTCACCGACTCTGCTGCGAGGCAATTC
TAGTAACACTTTTTAACACCTACATTAATTTCCAATTGACAGCTCCTAGGCTGCTAAAGTGCTCACGTGCATGAATATTA
TTGAACCTATCTTCAAAGAAATAAAAGATTCAAACTTTGAAAATTTTCAATCTATTTTGAATCATAAAAAAATCACATAT
CAGAGCTTAAGTATTTATTAAACCCTCATGTAAAGAGGTGATAAAGTTGTTCTGCTTGTGATTCCCATTAAATATTTAGG
TGGAGGTGAAAAAAAAAGCGATGAGTAAATTTGTGAGGTGGAAATTAATCTATATAGGCTCCTCTTCTATATATTTTAAA
ATTATAAGTCATAATATATATATAGAGAGATATTATTATTTTATATATATGTACAAACAAAAATCACCTCCAAAAGTCAA
AGACAACTTCTAGCTGGATACTCTGCAAGGTCTATCATTTGAGATATATATATATATATATAAATCTTTCATGTCCCAAT
TTTTGTTTTTATTTTCATCAAAATCCCACTTAAGTTTTATCCTCTTCATATTGTCCAAATTATAAGGTTAGTTTACAAAT
TTCAATCTTCTTAATTATATATATGTATATACATCTATTTTCATACTATATTGTATAGTTTATAAAGAGAAAAAATAAAT
TAGATTTTCTTATTTTTCGATGGATTTTCAAACGAATTGATTTGTCCATTTTATAGACGGATTCTTTTGTCGTTCGTACT
ATCCATCGAATTTTTTAGTTGTGTTAGTCAAATATAGTACAGAAGTTACAAGTTCATCTGAATCTAGTTAAATGAAGAGG
CGGATGAAAGAACTTGAAATTTCAAATTCTGAATTCGCACTCATTATCTTAAATATCTATAGTTTGAATGTTTGATAATG
AATTTTTTTTTGTCAGTTTCAGCTAGAGGTGGACCCTAGGAGTGATCAAATTATTCACTAAAGATTTGAGTTTGCATGGA
CTTGTGAATATATAGTCAAAAATTTAGGGTTGTATAAAAAAAAACTATAACAAGACAATGGAGAAAGAAGAAAATTGCCA
GGTATATAAGTGTTTGCTTTTCTCATTTTTCATTGTTTCTATCCCTAGCCTAATTTAACATATTATAAATATATATATAT
ATATATATATATAGTTATGTTGTTTCACTTTGAACATGAAATATTTTTGCAGGCTAATTCTTTGCCTACATCTTTTCAAA
TGGCAATTATTGGTGAATCCTCATCAAATAATACTAATAATCAAATGGTTGATTATATGGTAAATTCACAATCTATACAA
CAACAGCAACAACATAACCAGTGTTCGTTAGGGTTTTTACCCTCGAATCCTTCTCTAGACAAGTTGAGCTTCGCGGATGT
GATGCAATTCGCGGATTTTGGGCCTAAATTAGCCTTAAATCAAACCAAGGTATTGGAACAAGATGTTGGGATTGATGATC
CTGTGTACTTCCTTAAGTTCCCCGTTTTAAACGAAAAGAAGAATGTACATGATAATGATAATGATGATGATGATGATCGA
GAAGCCTTAATGGTATCACAAAAAGAAAGTGGTGGAAAAGAAAAAGGAGAAAATAATAATATTATTGTTGAAAAAAATCA
AGAAGGGAAGAGTAATAATAAGAGAAAGAGGCCAAGAATTAAGACAAGTGAGGAAGTTGAGAGCCAAAGAATGACACATA
TTGCTGTGGAGAGGAATAGAAGGAAGCAAATGAATGAACATCTTCGTGTATTGAGGTCTCTCATGCCTGGCTCCTATGTT
CAAAGGGTATTATATCTCATCACATTCTTGAATTTTACAAGTTTTTTTTTTAGTGTCGAGTATTGTTGAACTATGTGACC
GTCTCATCTTAAAGCTTAAATCATCTTTTACTAATTAGTGATATATGTCTTTGTGGTAGTGACCCTTTATGGGATAGATC
TGATTCTTTTTCAAGGGGCAAGCACGTGCAAATTCTTTTTACTATAGTGTGGTAGTTAGGATCGAACTCATGATGTAGGT
TAAATCATTAGAGAACAAATTCTTTTTACTATATTGTGGTAGTTAGGATCGAACTCATGATGTAGGTTAAATCATTTGAG
AAAACACACTTTTGATAATTTATTTAGTGATATACGTCTTTGTGGTAACGACCCTTTACTTAACAGATCTGATTCTTTTT
CACGAGTCAAGCACGTACAGATTCTTCTTACTATTGTGTGGTAGTTATTAGGATCGAAATCAGAATATATGTTTCATATA
CTCTTATTATATCATAATAAAGTGTGTGATCATCTCATCTAATGATCAAATTTGTCAGATAAAACACACTTTTGATATAG
TTAAGTTATTTAATGACTTATTGAAGTGTGTGATGGCCACCTCATTTAAAAATTTAAGCTGTTAGCGATAGCTAACACAC
TTCTTTTTACTTGGTTATATTATATATCTACTCTCAACATGATGTATATTTGACAATCTTGTAGGGAGATCAAGCATCTA
TTATTGGTGGAGCAATAGAGTTTGTTAGAGAATTGGAACAACTCTTACAGTGCCTTGAATCACAAAAAAGGAGGAGAATC
TATGGAGATACTACTCCAACAAGACCATTAGGAGATTCATCAACACCACCATCAATGCCAATTAATCAAAACCCTAATAC
TATAAATCCTCATCATCAATCACCAATACTATTTCCTCTTCCAAATGAGTATAATATTGAAGGTGAAATTCAAGAAGAAG
TAGCTGAGAGTAAGTCTTGTTTGGCTGATGTTGAGGTGAAACTTTTAGGGTTTGATGCAATGATCAAGATTCTATCAAGA
AGAAGACCAGGACAACTCATAAAGGCAATTGCTGCATTGGAAGATATGCAACTTAGTATTCTTCATACAAATATTACAAC
CATTGAACAAACTGTTCTCTACTCATTCAATGTCAAGGTACTTATTATTAACACTCCCTCTGTTTCAATTTACGTGTCTT
ACTTTCTTTTTCAGTTTGTTCAAAAAAGTATGTCGCTTTTTCTATATTTAATACTCTTTCTACATCCCAATTTATGTGAA
GTTGTTTGATTGGACACATAGTTTAAGAATGAAATGAAGAACGTTTGAAACTTGTGGTTTGAAACGAGTCATAGACAACA
TTTGTGTGGTTGTAAATCATATTTCAGGTAGAATGAGAAGTTTAAAGTCAAATAATTACTAAATATAGAAAGTATCGTTC
TTTTTAGGACTGACTGAAACAAAGTCACATAAATTGGGACAACGGGAGTAATTAACTCTTTAAATCTACTGTCCCCCCGA
CATGTTTAAAATGACAAAATTCAAAAAGCGTTTTAATACATCATACACATCTTTAGTTTACGATCACAAGATTCAAAAGT
CTTCCTTATTTTTTAAGAAATTAAATTCGAGTCCAGTCAAACTAAGACACGTAAAATGAAACGGAAGGAGTAACACCTTC
TCACATGCTTACACAGTTTTTTTTTTCTTATTGTTGCCTTATTTCTATTTTTATTTTGCAGATTTCTGGTGAAACTAGGT
ACACAGCTGATGATATAGCAAACTCAATCCAACAGATATTCAGTTTCATTCATGCTGAAATAGCCCCATATGATATCAAC
TAGTTGAAGACCATTTAATTTTTCATTGTACTTTCTAGCAAGGTGGTGTGTTCTATATAGTTCGACTCCTCTTCTATATA
GTGGTCAATTACAGATGCACGGATTCAAGATTTTAGCTTTAATTTATGTGTTTATATATATATTCAAAGTTATGATTTGT
ATTTGTATTACTATTTAATACAATATATAATATTGATTGATTTTTACATATAAATTTATGATTTGCATCCAAAATATTAA
ATTGATGAACTCGATACCTCAAAACTCCATCCACGCCTATAAGGGCAATTTTCACTCCATCAACTATTTTTTCTTTTGAG
ATCAAGTTTGATTATTTTCAAGAATCAAAGTTATTTATTTACTCAATATTAGACTCATGTGTTATAAATAGTGTCCACAC
TTTAGATGTTCAATTCTGAGAATGTAAGGGATATATATTGCAGGATGAGTTGACATCTCAAGTGTGGACACTATAACACA
AGAGTGGCCAGCTATAGTGACATTGTCTCTTCTCACTTTCACGTTGAAAATCTCATATTGATCAGGCGTAAAATAATCTT
TAACAAAGACGATTTTGTATTTTCACAAAATTCAAACACGAAATATTTGATGACATTATCTCTCCTATGGTACTATGTAT
ACGTATTTAATACTAATTGAATTTAGGGTTGTTCATGGTTATGGTTAAAAAATCAAACCGAACCGCAATCCGAACCAAAC
CGATTAAAAAAAACCGATATTTGGTTGGGTTTGGTTTTAAATTTTGAAAAACTGATATTATTTGATTTGGTTTTACTAAA
AAAAATAAAAAATGAACCGATAAATTAGACATATAAATTTTATAATTATTTATATATTATTCACAAATAAAAGATAAATA
TTTTATTAAATTTTAATTAACTTAAGTCTTTAACTATACAATTTTTTCAAGCCCAACTATAACAATCCTAAATCCTAAGT
CCAAGTCCATTAAAATCAATTTTAGTCTTTACCTACCCTTTGTGTAATGATAACTCTAGTATTGCTTAATTGAACCGACA
ATAGCTTTCATTTGTGGATTGTTCATGTGTTAGATGTCAAACCGGATAAACCAGAAAAACTAAACCGACAATAACCAAAT
CGATGGTTATTTTTTTCATTTGATTCGGTTTGGTTTTAGAAATTTAAAAAACCGATTAGATTAGTTTGATTTTAATTTTA
ATCAATAACCGATCCAAATCAAACTACGAACGCCCCTAATTGAATTGATGGATTACTGTATTTTTTTGGCAATTATATTA
TGTGACTTGGGGAAGGTCAACGAGCCCAACTAACCCTACCTTATTTTCAGAGAGGGGGTTTGACTTGTCAGGACCAAATC
TTGTGTGTATTTGGCTGACATTAGATAGTGATACTTTAACCATGCTTCTTTGTAGGTCCGTTGTCTTAACAAATTGTATC
TGAGGTCGTGATCTAATAGTCAATGAAAATGATTGAAAATAATGAGATTTTACGTTTAAATTTCAATAAAAACAAGAAAA
ATATATGATTTCTTATTTGCTCGAGCTATTTCAAATGGATATATAGAGTTAAGTAATATTGGTGGGTGGTAGCGACAATC
GATATTCTGAAAAATTAGTTGAGGTGAATGACATTATGGTTAAAGGGCAATCTGGTGTACAACTAATTAAAACATCTTGC
GTTCAACAAGGTTTGGGGAAGGGGTCGCATCTCTATACATGTGTGCGATGTAAACGGTCTATTATAATGCTTGCATTAAC
GTTTTTTTGTTCAACTCAAACTCGTGATCTATAAATCACACAAGAATAACTTTATCATTCCTCACTTATTCAACTTGTGT
TTCCTTTATGAATTTTATTTATGAAAATCATTTTTCTTTTTGGTCATTTCTGCATTTCTTTCATGCATGAAATGAAATGA
TCAATAGCACATGAGTTTGGCCAAGTGGGGTTTGTATTTTTGTACATTTTGTTTATTTTGGTAAATATATTTTAGAATTT
AGATGCATGAATAAAAACTAGCTAGAAAATGTTTAAGCTAAAAAACAAAATAAATAAATAAACTTGACTAGAGTCTAGAT
GGTCCTTCATTATAAATTGTCGTATTGGTTATTGAAACAAACATGAATAATTTCAAAATAAAATAAAATAAAATAGAGAC
CTGAAAATTGAGATGTCTACAAAGGTCAACTAGACAAGAACTGGTCTTGCCACTAACAACACATGCATTTTTTATTTTAT
TTTAATATAAAATATAATTAAATAATTGAGGTGTATATTTACGTAATATAATTTTCCGATGAAGGAAAAATCAATTGACC
CCTATTCACCATACATAGCTCCGCGTAGATTTTAGGTCTACCTCATTCATTTTTATTTAACACATTTTACATGATAGTTT
CACCTATACTTTTATACACCACTGTTGTCTGTTATAAATTACTTTTTTGTTTGATCTTTATATATGTAGTTTCTTAATTA
TTACATTAAGTACTCATGTAATTAACATTCTTCCTCTACACTATTACAGTCATATTCTTAATTAGTTTAAACTTTAAAAC
TATAGTCTAGATAAACGATAAACTGTAATCAAACTTAAGCTAAAATTTTGACTCAAACTAATGTGAAAAATGAGTAAGTT
CATTAATTTGTTATGGTTCATGGTAATTTGAAAACCAACTACTGTTTCGTAACGGACTTGTATTATAATAAAATAAACAA
CAATAATATATTTAGTGTAGCTTTACAAATTGTGGTTTGAAAAGAGTAGAGTATACACATAATTTTCGATAGACCCTCAA
CTTAAGAAAAAACAGTTCAAAGCACTCTAAAAATTATAACAAAAGAAAGTAGAAAAAATAACGTATATAGTGTATATATT
ATGGTGATTCTTTATATATTGTTAAAAATGTTAAGGCTATCTGAGATTGGATTGTGGATACAAGAGGTAGGCCCAATTAG
GACTCAACTGGATATGGGCTTGGAAAGACTAGATTGAGTGGTCTCAAATCTTTTGAAACTTAGCCCACGTCTATTTTTGT
AAAGATTTAAGATGTATGAATTTGAATACGCAACTGAATAATAAAATGTATATTAAGATATGAAAACTAAACAATTCAAA
AAAACAATCAATATCTGAATAGATAAACATATCTTTATAGTTCAAAATTAATAAATACCAAATTTAAATAAGATACTACT
ACTAATAATAATAATCTAATACTATATCAACAAGATCAATGTTGGCGATGATGATAAAAATGTGAAAGTGCGGATGATTT
TGGATAATGGTGGAAGAATAAGTGTTTATGTGGTGAGTTGGAATACCATTTTAGATAAAATTGGATAGAGTTAATAAAGG
AAAGACTGAAAAGTTAAAGTCATAAATAGACCAAAAGTATAATATCAACGCATATATAAATCAATAGTATAACATCGAGG
GCATTTAAAGAATGACAGTCATAATATAAGGTCTACCAAAAGTAACTTCTCTATCTTTACGAGGTGGGGTTAAGGACGTC
TACGTACACTTAATACTCTTCATACCCCATCTATGAGATCACACTGGAGTGTTGGGGGTAAATATGACCAAAGTAAAAAT
GAACCTTTTCTTATTGAAACTGGCTAAGTTTTAAATACTTGTTAAAGGTGGTAGTTATCTCTACTAGGCCCAAACAAAAA
CAAAAAGCCCAAAAACACTTTACTATCAACAAATTAGCCCATTAAGATCCCCTTCTCAATATAACGAAACCCTAATCTCA
CTTCCTCAAAAACCCTAGCCTCTACCTCCATTTTTCTTCCTTCTTCACAGGTAAGCAAGAGAGAAAAGCAAAAATGGTGT
CCGGTTCAGGAATCTCCGCAAGGAGGATAGTGGTTGATGCTCGTCACCATATGCTTGGTAGGCTCTCATCAATTTTGGCT
AAGGAATTGCTTAATGGACAGAGAGTTGTTGTTGTTAGGTGTGAAGAGATTTGTCTTTCTGGTGGACTTGTTCGTCAGAA
AATGAAGTATCTTAGGTTCCTTCGCAAGAGGATGAATACTAAGCCTTCTCATGGACCCATTCACTTCCGTGCTCCGTCGA
AGATCCTCTGGAGGACCATCCGTGGGTTAGTTTGTTTACATTTTTGAGGTTCAATTGATGATTTTGCTTGGAAAATGCTT
GGTTTTGATGAAAGTAGATTTATTTTGTGATTTGTAGATTCAGTGATACCTGTTTATAGATATTTCTAGATACGATGATA
TATATTTACTTCAAGAAACAACAATTTAATAAATAGGGGAATGTGAGCTTAGAGTCTATCGGAAACCGTCATTCTACCTC
CCATGGTAGGGATAGGAGTAAGGTCTGTGTATCACTATACTTATCCAGACTCTGCTTGTGGGATTACAGTGTGCATATTG
TTGTTTGTAGTTAGTCTGGTAACAGTTTCTGTGAGTAGGTATTCTAGACAGAATGTGTTAACATATGCCTTTGTTTCCGG
GGAGGGGTGAAGTGATAAAACTTGGATACATGATAAATGGTAGTGTAAAGCCATACTTATAGTTTGAGATTCATTGGAAA
TATCAGTTTCAATTGATGATTTTGTTTGAAAAAGTGCTTGTTTAGCTGAAGGCAGATTGAGTAACAACTGGTTATAGATA
TTTGTTATTCTATAGTACTGAGATATATACATGTGTATATATACTTCATGAAATAAACATGGGATTCAGTTGGTTTGATA
ACAATATTCTATAAACAGTATTGGGCTATCCCCAATGCCAAACCCCCGATTGCAATTCGAACAATACTCTAGAGCTTGGA
AACACTATAAATGATATTGAAAAGTAAACAGCTCTATATACTGGTAGTTTGGTTTTCATTGAAGAGTGGAGTAATTTTTT
TTTTTGGGTACGCTATACTTTTTGCAGATTCTTCTTACTTGATGTAGAGTATGTTGTGGTATAGTGTCCACTTAAATGCC
ATTGTACTGAGTTTGTTGGAACCTAGTCATCTGCAAGGAAGAATTTTTAAGACTTTGTGATGTAGGCTTTTCATCTAAGC
ATGCATGTCAATGAAGGATGCACTGATGGCTTAAGTTCTTATACTATCCTATTCATGGTTGATTGATTTATTGGATAGTT
ATGTCAAATTTTGCTCTTTGGTGTGTCTGATCAGATCTAATTATTTTTTCTTAGGATGATTCCCCACAAAACTAAGCGTG
GAGCAGCTGCTCTTGCCCGCTTGAAGGTTTACGAGGGTGTTCCACCTCCATATGACAAAATCAAGAGGATGGTCATCCCT
GATGCTCTCAAGTAAGTTGCAAGGCTGTTCAGGTGCTTACTTTATTTTAGTACCAATGCTGTTTACACTGACATGTTTCC
CTGTTTTTGTATTTAGGGTGTTGAGACTCCAAGCAGGACATAAATACTGTCTCTTGGGTAAGCTTTCATCAGAGGTTGGA
TGGAACCATTATGACACTATCAAGGTGAATTTCTTGCTTTCTCCTTTCTATTTGATCACCAATCTTGATTGTTTTGATTA
GTGAGAGTATCCAAGCAGAATAACCTGTCATGTGCACAGACTGTTGTGCCTCATTTGACTCATCTTTCTCCATGTTGTTG
CGAATTTAGATGGTTGCAGGTTTCTCTTTGCCAATTTCACAGTGTCTTGCTTACCTAGTTACAATGTTACTTTTCTAATT
CAAATTTGTTTTTTTTCCGGCTTTTGTGTTTCTGAGATCATTTGCGTGAAATTTGGATAGTTGCTTACTTTGCTGTTGAA
ATATGGTTATTACAGGAGCTTGAGAACAAGAGAAAGGAGAGAGCCCAGGTAGCATACGAGAGGAGAAAGCAGTTGGCCAA
ACTCAGGGTTAAGGCCGAGAAGGCTGCTGAGGAGAAGCTCGGTCCTCAACTTGCAGTTATTGAACCTATCAAGTATTAGA
GTGTAAACGTAGTTTTTTTATCGAAGGTGAAATTTTGCTTGAGATTGAGATTTCAACTTGATCAGTCTTTTAAAGATGCT
ACCTGTACTGCATGGTTCAGTTTTTGCTTCTAGTAATATTTGAGCAGACTACATTGTTTAACTATCTTTCGAAGTTATTT
ATTTTATGGTTTTATTTAGATGGCTTTGTCTCTGCTCCTTGTTAGTTTGCATTCTTATCTGGGTTTAGCAATAAACTTCT
GTTTGTGATACCAACACAGCTGTGTATCATCGAGAAACTTAAATGTGCTTCTCTTAGGCTAGCCTGTTTCTCCATAGTTT
TATTAGTGAAATTTATTATAGCAGGGTATGAATTTAGGTAATATTTTGTTTGAGTTTTCATTTTTTCTATCTGTGAAATT
GGTTTCTTACTTGCTAAAATTGCAAGCCACACTGTATATATTGCTGCGTGTCTGAAATTTCATGCCAGTATTATCTTATT
TCTTCAATTTGATTTCTACTGTTGATACTTTTGTCATCTTTTACTATTTTTGCTGCCAGTATTTCAAACCAGTTTTGAAG
AATGATTTTTTGTCAGTCAAGGGTCTACTGTAAATAACCTCTTTACCCTGGGAAAGGCACTCCAACCTCTCCGGACTCCA
TAAGACCACTTTGGTCTCATGTATGCAGGGTGACGAGAGTGATATTTGTACTCGGTGCTTTCGTTTCTGCATCTTGAGAG
TAGTCATGCGAATGTTGTGGTGATTTCTTAGGCTGTTGCCTTTGATCTTTGTATAGTGTACGCCCTTGGGACATTTGAAA
TAGTTCTGAACTTGTGATTTATAATAAGTTATAAATTATCGAGCTTTGCGTGAATAGACTGAAAACTATTCTTATTTTAA
AGATAATATGAAAATCCTCGTTGACAAATAAGACTAATGTAGGACAATTTATTTTGACATGTCATATTCCTACCCAGTAG
AGGAGTACATCCAAAATAAGACATTTTTTATTGGTTTTGGTTATATTAACCGTTCGATCTTTTTGGTTTTGGTTAGTAAT
AGTTCGATCTTTTATTTAATCAATAAGAAAAATGTTATAAAGCAAATATATCATTTCTCCAATAAATTTGACGTGATAAG
ATGATTGTTATTTTACAGAACACTTGAAAAGAACTATATAAGTGCAATACAGAGAAATTAAGAGGCATAAAGTTCTTACT
TTAGATTTGGACATTTTGAATAGTGTGAATTGAATGCTAAAGGACAAAAGCAGAGACAAATATTTAATGTTTATGTATGG
ATAAAATACCGCCTTAATGGGTTACCAATTTATCCATAACCCAATATTAAAAAACTAAAATCGATAATCCGATAATTATT
TTTTACAAAACCATTGAAAATCTATAAACCAGTGCCGATAATTCTACATTTGATCAGTAGTATGCCAATAAGTATTAAGC
AATGATTATTTGAGTATAAAGATAAATTAGAAAAGAAATTAGTTAATTCTCTCTTAATTTGTTTATATAAATAAATAAAT
AAATAAATAAATAAAAGAGAAAAAATATTTTTAATATATTGAATATGTCAAAAAAAATAAAAAATAAAAAATAGAAGTGG
ATGATATCACATATTTTAATGGAAAGTGAACAAAAATTAAGGAAAATGATTAAAAAACATAGTGTTATATCATAGTGAAG
GAGGTTCATCTCGTGAATTTTTATATCATTGTTCACGTTCACACTTTTCTGAATAATTGCAGATTCTATGCCTTTAAAGT
TTGCTATCTTTTATTTATTAAAATTAAAAATAAACTACCCATGTTAAAAATCCGCTTTCTAATTTTTACCAAGGAAGTTT
GCTTTCTTTTATTTATTAAAATTAAAAATAAACTACCCATATTAAAAATCCACTTTCCAATTTATACAAAGGAAAATAAT
TATTTTTCAAAATTTGCTATTGACCTCACCCATTCACCTTCCATTTCAGACTGCAATTTATTTAAATTTTAATAGAATTG
ACTAAAATCAATTTAGGGAAACAAAATCTTCCTCAAAATATTTTCTTTGTAGAAATTTAAAAATAATACTCCATCTGTCC
CACTTTATATGAATTATTTTCATTTTTATCATCCAAAAAATTATGACACATTGTTATATTGATAAATAATAACAATTTAA
TTTCAAAATATTTATTTAATCTTTAACGAATTAATTTCTAGTCACATAAATATCAATGACTTATTTCAGACTATAATTTC
AAGTGTTTTTTTTCTTAAACGTGTCAAGTCAAACTAAATTGAGATGGAGGGAATACTACTTAAAAATAGTCAAACTAAAG
TAGTAAATTACTTAATTAACATTTTAGACCAGATTTAGCAAATCATTTAAATGATTTTCCCGTGAATAAATTTCTTTATT
AGACTCATACTTTCCATCTTCAATTTATTTCAAGAAAAAAACATTAAACATCTCCTTATATAGAGTTGAAATATCCAAGT
AGGTCTTTTTTTATTTATTCTTCATTTTTGTTTTATAAAAAAAATAATATTTTTCTTGTGAAAATGGTTTCTTTTCAATG
TTTATTTTTCTATACAATTCTTTTTCTATTTTTCTTCAATGGATTTTCTGAACAAGAAAATTCAAGAATTCATAGAGTTT
ATCATAGGAGAAAACAAATAATACCAACAATTTATGTTGATCAATCTGGCCATGGAAATTATTCAACTATTCAATCAGCA
ATTGATTCTGTTTCTCCATATAACCAAGATTGGATATGTATATACATTAAAGCTGGAACATATAGGTATTCATCTGTAGT
TTTCTTTGTTTCGATTATCGTACTATTTGTTGTTACTGCTAATCTGCTATTATTTTTTATATGGTTTCTTTATCACAAGA
TTTCCTTATCTTACTAATTTGGATATGATTTATCTGAGCTGAGGGTTTATTGAAAAAACAACCTATCTACCTTCACAAGA
GAGGTGTGAGGCTGCGATATACCACAATTTTTAGATCCCACTTATAAGATTACACGAGTATGTTAATATATTGGTATAAG
AAACATTTTGCTCATTTGATTTTAGTCATGTCAGTACAATTTTTCAGAGGCGGAGCTTGGTGGGGGTTCGTGGGTTCGGA
CGAATCTAGTAGCTCTTTTTCGTAGATTCTATATTTATATCAGAAAATTAAATAAATATATATGTATATTAACTTGTGAA
CCCCTAACAAAATTGTTTGACTACTCAATGGCATAAGGGAGATGTTGTAAAAATGTTTTCCACACTAGAATTGTGGGTTC
AAACCCTACTACCCCAAACTCCTAATCATAGCTTGCCTCTACTTTATGCCCTATTGTTAGATAGTTATACGTATATAGAA
AATGTATATAACTAGTAGTATTAGAAAAGTTATGTTTTAATAATATTAGATTGAGATGGACTTAAAGGAACCATATATAT
GAACAATGTAAGAATCATATCGTCGATGTCAAAGTATTTACGCTAAGAAGGTTCAACATCTACACAATACATATGCATAG
TGTGATTTTTATCGTGACCCATGATTGTTGTTATAGACTCCTATTATTTTATATATCATTAGAAAATGTAAAGTTTTTCT
AATTACCCTAGCTAGAGAAAAGTCTTTTTTATTGAGATAGGGGTCAAAATTAATAATACATGTGAGCTTTATATAATCGA
TCTTAACTTATTTGGTTTGATTAACAACCATTATTGTTATCCTACGTATTATACCACCTTCGACTAATTGAAATTATGCA
AGATTCTTATAATCGATCTCAACTTATTTGACTTTGACGAACCAACTATATTATTGTTATGGTATCATACCACCTTTGAC
TAATTGGAGTTGAAATTTTATGCAGGGAACAAGTGAAAATTCCTATAGAAAAACCATATATCTATCTCAAAGGAGAAGGA
AAAAGAAAAACAAATGTTACATGGAATGGCCATCAGTCTATTAATACTGATGCTACTTTCATCTCTGAAGCTGATTATAC
ACTTGTCAAAAGCATAACTTTTATAGTAAGACCCCCCACCCCCCTCAAAAAAAAAGTGAATTTATGATTGAATTAATTAG
AAATTGACTTTTCAGAAATGTTTTCGATGAAACTACTGTTTTTTTCAGTAGTGGTTATAAATTATTATTTTTTATAAGCA
TGGTGTTTAGGTTAGCTTGCACACACACTTTGATTAATTCCATGAGATACCTCTCACCTCGATAATCGTGATGTTTGGGT
CAACTTGCACATATATCGATTAATTCCCTAGGATACTTGCAACCTCCCACCAGCAACAAGGACTAGATAGATAGAAAAAA
TTGCCTAGTGTTTTTATCTCATATGAGATTTGAACATGAGACATCATAGTTCTCGATTCACTTCATTAACCACTTTCTTT
TTATAAAATTTATCAACTTGTATGCATCTCGATTAATTCCTAGATAGATAAAAAAAATCACCTAGTGTTTTTATCTCATT
TGAGATTTGAACCTGAGGTATCATGGTTCTCGATTCACTTCATTAACCACTTTTTATTTTTTGATTAACTTTATGTTTAT
TATTTTTATTCAGAATTCTTATAACATTCCTCCAAAAGGCAGCAATGTTGTGATTCAAGCAGTGGCAGCAATGATTTCTG
GAGATAAATCAACATTTTATAGATGTGGATTTATTGGAGTGCAAGATACATTGTGGGATGAACAAGGAAGACATTATTTC
AAACTTTGCACTATTGTTGGAGCTATTGATTTCATCTTTGGTAATGGCCAATCTATTTATGAGGTAAAATTGTTTGCATT
ATATTTTGTTTTATTGGTTATTAATTAGGGAAAATTAGATGGTTAAGCAAACATATGCTAGTTAATTAGTCATTATAGTT
GTAGTTTTAGTTAATTACCACTCGCAACCAACATTCAGTGATAATTAGGTAGGCCAAGATTTCGAGTTTGTATAATTCAC
ACGTTTGTATCATTCAAAATTCGTATAATATAATATGTATAACTTTTGTATAATATAGTTATTTGTATATCGGTTTAAAG
TTCAGAAGTTTGTGTTTGTATAAATTTGTTATTTCGAGTTTATACAAAAATAGCTCAACTATACAAACGTACCCGCAAAT
TATATAAACTCACCCGCGAATTATACAAACAAGACAACTTAAACTGTAGCTACAACCCGTAAATATGCAAACTATAGCTA
TGGAGCATAATTAACTTTATTATAGTGGCTATTTGCGAAAAATTCCCTAATACTAGACATGTTTGTAGTATGGTTATGTA
ATTTAACTTGCCATAAAGTTTGTCTCCGTGCCTATTTGACCATGGATAGTTTTCACTTTTTTTTCTTGAAAAATTGTTTA
GATATAGAATTTTTATAATTTTTTGGAATTTCACTTGAATTCGAATAACTCCGAAAAGTTGTTTTTACACTATTGTGTTT
AATGTATGTACATGGGTTTTGAATTTTAAATTTATGGATGTACAAGCTATTGTGTATATGAATGTATATCATAGGTATAG
TGTAATGTATACACAATATATATACTTTATTAACTAGATGTAAGATGTACTTTATTAACTAGATGTAAGATGATTAATGA
TTCAGACCTATAATTATCACTAGTTTTTCTTTTACCCTTCCCTAAGAGTTCTCATCCCTTTTGTTTTCTTGATGACTTGA
ACCTATAACATCACAGTTAGATGTGAAGGTTATTTACCATCCGAGCAACCTCTTTTATCGACCTAGTTTTTTGTTTGTTT
GATATATGCAGAGATGTGCCTTAGTAGTAAATGCAGGAAGATTAAATGGACCAGGATTTATTACAGCACAAGGAAGAACA
AGTCAACATGATCAAAGTGGATTTGTTTTCAAAAATTGTGAAGTTTTTGGAACTGGATTTACTTATTTAGGGAGGCCATG
GAGGGACTATGCTAGGGTTCTTTTCTATGATTGTTCAATGTCAAACGTCATCGTTTCGCCCGGTTGGTATGCTTGGAATT
CAAGTGGACGAGAGTAAGTTCCGATCCCTTCATATATATTTAAGTTATATATATTGATAGAAAATATTTTTTTACGTTAC
TCGTAAATTGTATTTTTCGTTTAGTGATCATCCGATGCTTGGAATTGATTCGATTCCATATTCAGAATTCACTAGTCTTA
TTTGTATATTAGAAGCATGATATAGAGGGTTTTAGCATGGTAAAAATTTCATAAATAGCTAATTATTTGCCATTTAAATT
GATTTTCATGAAATTTCAAAATTCATTGAGTTTCACTTGTAGAATTTAAAATTATATGAATCTGGCTATTTTTCAAAAAA
TAAGGTAAGAAAATATCTAATAGACACTTTTTCTACCGTTTAATGCTTCCTATTAGAGATGACTCATATTTTGGGATAAA
TTACGAAACTCTAGATAAATGTAAAAGAGTCTTTATCATTCTATTACATCCTTTAATTTGGTGGTAGGGTTAGTTGATAT
TTTATCATGTTATTAATTTTTAGAAATTTGCATATAATTAGTTTTGAAATGACAAAATTATATAAATCTTTTTTTTTTGC
ATTATATATATAGAACTTAGGATGTATTTGGTACGGAGAAAAACTCTTTTTAGAAAATATTTTTCAGTTTGATCACAAAA
TAAGTCTAATGTGATCTGCCCCTTGTCAAATCTGGAATAGCGAAAATTTAGTGCATTCAACTGCTTTTTTTTCTTTTAGC
TTTCTTATTGATAATTTCTTTAAAATATAAATTCATTATCATCATCATCATGATTATAACCATTTTTTTACTTATTTATG
ATATAGGAATCAATTGACATTTTCTGAGGAAAATTGCAATGGAATTGGATCAAACACTACACAAAGAGTGCCATGGGCAA
CCAAGTTGAGCCAACAAGAGTTGCAACAATTAACAAGCCTATCATTTATTGATAATGAGGGTTGGATTATGAAGCAACCC
CTCAAAGTACTTTAGATAATTAATTAATTAGATTATTTATGGCACTTAATTAATTAGTTTTTTGTATTTCTAGATGAATG
AGAGATACACGCTCAAGAATGTAACAAAAATTATTGGTAGAGATTTTGAACTCTTAATTAGCCCATGTTGGATTTTAAAT
GTTATTTTTTCTTCTTTTTTACTTGTAATAATACTAGTTATTAGGTTCCCGCGCCAGCGCGGGCCCAATGTATATTACTT
CCTCCGTCTCATTTTATGTGAGGTAGTTTGATTCGCCACGGAGTTTAAAAAAGAAATGAAGACTTTTAAAATTTGTGGTC
CAAAATGAATGATATAAATTTGTATGACTGTAAATTATTTCATTAAGGGTAAAATAAATATTTTATAATCAAATTGTTAC
TTAATATAGAAATGTGACATTCTTTTGGAACTGACTAAAAAGGAAAGTAAATAACATAAATTGGGAGTAGTTCTTTGTTT
CAATTTATGTGACACCGATGAAATTTGGAGAGTTATATAATTTTTTGTATGTGATTTTGTTAAATATATTTTGAAGTTGT
TAATTTATTGTGATTTATAGCACTTCTTATATCATTTTCAAATAATATATATTACTCTTTCTGTTCCATTTTATGTGACG
TAGGTACTTTTACGAAACTCAACTAAATTTCTTATATGATTCTTAAATATTTTTAGTTGTTATTTGACTTTAATTTACGT
TACATTTTTATGTTATTTTCAAACAAACTTCTTTTGTTTCAATATGGAATTAAAGAGTCAATAAAATTTCTTTTATGATT
TTTAATTATGTTTTTTTAATATCTTATATTATTACATTGTGATTTTAAGTACTTTTTATGTAATTTTTAAATCTAGAACA
AATTAAAAGAAAAACAAGGAAAAATTTAAATGAAGAAAGTACTAAAATTTTCAAATAATCATATTTCTATATTAAAATGT
TATAAACTTTAAAACTCCACATATATGCAGAAAATCATATACGGAAGACAAAATAATTTTTAAAATATATATTAAAGCTC
TTTCTAATAATATCACATATTTATTCTATTTTTCAAATAATATATATTTCTCACTCAATCTCAATTACGCAGTACATATG
AAATTTCGAGAGTTAATCAAATTCTTAGTACTATTTTAAACTATATTTTAGTACTATTTATATAATTTTTAAATAATATA
TGTTACTCACTCTATTATATTATGCAATACATGTGAAATTTCAAGAATTAACCAAAATTTTAATATTTTAAATTGATTTT
TAGTACTGTTTTTGTGGTAAATAGAGGAAGTTGAAGAAGAAGGGCAAATCGGTCAATTGACTGACTAACCCTAAGCTCCT
AAACATTCTCACTTCTAAATGGAAGCACGGGCACAATATCCGTTAAATTGTTAATTATTATGATTTATAATATTTTTTAC
ATTATTTTCAAATAATATATGTTATGTATTTTTAAATACTTTAAGTTGTGATTAATAATATTCTTAACGTAATTTCAAAT
AATATATGTTACTCCATTTGTCCCAATTTATGTGACACATGTGAAATTTTGAGAGTTAATATGTTTTTCAAATATTGCAA
GTTGTTAACTATTGTGGTTTATGGTATTCTTAATGTAATTTTTCAAATAATATATGTTATTCCCTTCGTCTTAATTATAC
AATTCGCGTAAAATTTTGAGAGTTAATCGAATTTGTAATATTTTAAATTTATTTTTTAGTACTATTTAAAAAGGAAAAAA
TTAAAATATTACTATATAAGAAGAGTAGTAATTATATAGTAATTTTTCAAATAATATATGTTATTCCCTTCGTCTTAATT
ATAGAATTCGCGTAAAATTTTGAGAGTTAATAGAATTTGTGATATTTTAAAGTTTATTTTTAGTACTATTTAAAAAGGAA
AAAATTAAAATATAATGAAAGAGGAGTGTATAAAAGTAGGTGGGCCATCTTGGTATCACGTGTCGAGAGAAGAGTGAATA
AAAAATAATATATGTTATTCCCTTCGTCTTAATTATACAATTCGCGTAAAATTTTGAGAGTTAATCGAATTTGTAATATT
TTAAATTTATTTTTTAGTACTATTTAAAAAGGAAAAAATTAAAATATTACTATATAAGAAGAGTAGTAATTATATAGTAA
TTTTTCAAATAATATATGTTATTCCCTTCGTCTTAATTATAGAATTCGCGTAAAATTTTGAGAGTTAATAGAATTTGTGA
TATTTTAAAGTTTATTTTTAGTACTATTTAAAAAGGAAAAAATTAAAATATAATGAAAGAGGAGTGTATAAAAGTAGGTG
GGCCATCTTGGTGCCACGTGTCGAAAGAAGAGTGAATTTTATTCACTCTTCTTATATAGTAAAATATTAGAAGTATGTTC
CTATTTTTGTGGAATATATGTTCATTGTTTCAATTTTATAGTCTTTTTGAACTTCCATTGGTTAAGGTTATTAGCCAGTA
GAAAATATAAACAACAATAATATATTCGGTGTAATTCTATAAGTGTAATTTTAGGTGAAGAGAGTAAACTGTACACTACC
TTTTGAAGATTATTTTCGATAGACTCTCGATCTTGACTCAAGTAACACATATCAAAATAAAATATGAAAAGAAGTTAAGT
TAAAAACATAGGAGAAGAGAACAATAGAAATAACAAATACTACAGAATATTAATAATGAAAATTATATAATGTTCGACTA
TCTACTAATCCTGTACCCTAATTCTCGACCTCCATATTCTCTGATCCTATCTAGGATCAAGATCATGTCCTCGAGAAGCT
ATAAAATTACCCACAAGGAAAGAAAAGAAAATTTGCTTAACTTATTATTATTATTAGGAAAATTATTATTATTTTTATTA
TTTTAGTGATACCTTAGCAAACAAATATTAGTAAACCTAAATCGTCTAGGAAAACAAGAAACGAATTCTATATATTTGGA
GGAGAATGACTTTTCATAGGACTAAATACTTATACACTAATTTGTCATTATTCAGATCATACAATAGAAGACTGCGGAAT
AATTTTTCTTAAGCATTCTTTGGAATTTTTTTTAGCGTCAAGAGGTATGTATTAATTTTAATTTAATTTTTTTTAGTTAT
TCAGACCTTATTTATAAAATTATTCAGTCGAGAACTCTTCAACTATATACTAAATAACCATAATTATTTATTTTGTTCAA
TAAATGAATTTAGCATTAACAATAAAAAAAACTTTAAATGAAAAGTGTGCACAATTTAATCACAAATGTATTTATTAGTT
TTATATAACACACAACACAAGTACATTCTTTTATTTATTCAAATTTTAGTATAATGAGGTGTTCATAGATTTAAATCGGT
GGAAGCCGACAATAATAAATACTCCCTTCATTTTATAAAGAATGATCTAATTTGACTTGACACGGAATTTAAGAAAATAA
AGAAGACTTTTGAATCTTGTGATCCTAAATTAAAGTTATGTCAAATGTACAAATTGCCCTTTAATCTCGTGGCCTTTAAC
ATGCCAGTGAAAAGCTGAAAGTAAAATGTTACAAAAAAAAGTCATTCTTTTTTAAACAAACTAAAAAGGAAAGAAAGTCA
TTATTTTTTATACGGAGAGAGTACCTTATAAATTGTTCACTCGCTCGGAAATAAAAATAATAATCTTGAAATTGAATTTA
AAATTAACTCTATCATTTATTTTTGATTAATGATTATTATAAGTTTTAGTAAGTCTCATAATTATTTATATTAAAATAAT
ATGATTACCATCTAAAAAAATCACATAAAAATGTAATCAATCTCATCCCGCATATCAAACAACCTATTGACATGTGGTGG
ATTAGCCCAAAATGACAAAAAAAAAAAAAAGTGCTCCTTGTGGGCTTGCCATATTGAGGTTTTTTGAATTTGCTCACCCC
CACCCCCCCCAAACCCCACACCACAACCCCAATGATGAGTCAGTTGATAAATTCTTTGAAAATTAACTGAAGAAATCTCT
CACCTTTTTTCTCCATATAGTTTTTGGTAAATCTCTGAAAAATCCCTTCTCTTTAACTTGTATATGAATACCCTTTGCAC
TTTAATCCATGGATGTAAAGATTTGAAATGAATGATATTTAGTCTATTTATGCTTTTATTTAGGTTTCCATGTATCAAAG
ATTTGTTTTTTTTCGTATATTTTGAATGAAAATCGAATTTTTTGCTAGAAATTTGTTGTTGTTGTTGTTGATTGTGTTTA
TTAGAACTTTGTGCTTCTGTGAGTTTCCAGTTATATACAGAATGTTTAAAACTGTATTTGCCTATTTGGTTTGAGCTTAA
CTCTTGTGTACACTTCTGATGTCTAACTCTAACTAATGCAATATGGTCATTGAAAATCGAGTAGTCGGTAGATGTGCATT
ATCTTGCTGTCTGTTCATACTAGTAGTCGTAGTATTGTTCTTGTAGTTTTTGGTCCTTCAGTTTCTGATACTATATGTTG
TTTCTTGTACTTTGACTGCTATGTAAGTAGTATTTTGTTTCTAGTATTGTTCTGTTACTATCTGTTGTTTCTTGTACTTC
AATTACTTATTTTTCTGGACTGCTTTGGGATTCTTTTTTTCTTGAGTTGAGGGTCTATCGGAAACAACTTTTAAACTTCT
AAGGTAAAGGTAAGGTATGTGTACCTATACCCTCCCTAGACCCCTCTTTGTGGAACTACACGGGGTATGTTGTTGTTGGA
TCATTGAAAAGCTAATCACAAGTAAATGTCTGTGTTTGTTGCAGATTGGTAGCCTGAAAAATGTTCTAACTACCCTACTA
TATAACCAGTTAAATTGAACAAATAGTATATAAATTATTTGCACTGTCAGTGTATGCTAATTAAATCCATTTGATTTTTG
TGGTCTTTTTAAGGGAATAATGGGGAAAAAGGCTAAGAAAAAGGCTAGAAGTGGTGTCAAGGAGACGCGGAATCCTGTTG
CATCTGCAAATCGTATTGATGAAAAGATCAGTCCGAATATTGAAACTCATGATGATGCAGTTTCTGTTGTAAATGATAGA
AAAGGATGTCCACATGTTGATAAGGTTATTGATGTGGACAAAGTCTCCACTAAACTTAAGTCTTTGAAACCTGTTAGGTG
CGAAGATTGCAAGGAAGGAGTAGCTGATAGACAAGCTAGTAGGACGAAAGGTAAACAAGGAAAAAAGAAGGGAAGTGCAG
ATCCCAAGCAGAAGTCTAAAGCCATTTGGGTCTGTTTAGTATGCGGTCATTTCTCGTGCGGAGGTGTTGGGTTGCCTACT
ACACCTCAGAGCCATGCAGTTCGGCATGCGAGACAATACCATCACCCTCTCGCTGTACAGTTTGAAAATCCTCAACTGCG
CTGGTGTTTTCTGTGCAACACACTACTTCATGCTAAAAAAGTAGAGGATGGCAGTGAACAAAAAGATGTACTTGAGGACA
TTGCAAAGATGATTAAAAGGCGTCCGTCTGAAGGGCCTACTGCTGATGTGGAAGCTGTTTGGTTCAGGAGTGGGAGTGTC
ACTAGCGAAATTAAATCAGAAGCTTCTGCTTCTATAAGTGCTGATGGAAAAGGTGGTTGTGCCATTAGGGGATTGGTTAA
TTTAGGGAACACATGTTTTTTCAATTCAATAATGCAGAACCTACTGGCAATGAATAGACTACGGGATTACTTTCTTAAGT
TTGATGGTTTTGCTGGTCCTCTTACCGCTGATCTGAAGAAGCTCTTTACTGATACAAGCAATGAGGCTTCATTGAAAGAA
TCTGTTAATCCAAAATCTTTGTTTGGTTCATTATGTACCAAAGCTCCACAGTTTCGAGGATACCAACAGCAGGACAGTCA
CGAATTGCTTCGTTGTTTACTTGATCGTCTGTGTACTGAGGAATTGACCCGCAGAAAGCAAATCAAATCTTCTCAGGATG
GCGGTAAATCCCTGAGTTCATGTCCAACATTTGTCGATGAAATCTTTGGTGGTAGACTCTCTAGCACTGTTAGCTGTCTT
GAATGTGGGCACACTTCAGTAGTCTATGAGCCATTCTTGGATCTCTCATTGCCTGTTCCGACTAAAAAACCTCCTTCTAA
AGGAGCTCAATCAGTCTCCCATGCCAAAATATCAAAACCTCCAAAGAGAAGTGGAAAAGTTCTTCCTAAAGTTAGCAGAG
ATGCAGCTTCTCTCAATTCTCAACGAAATGGAGAGAAACCTCTCAGCCATGTGTATCCTAAAGTACCTGTCACTGAGGGA
ATGATACTTCCTTCTGATACATCGCTAGAATCCATTGATGCTGGTGTTATGGCTGATAATACGGGTTTAACTTCACAGGA
CTCATGTTTCACTCCGAAGTCCCGTAATGAGGAAACTTGTGAGGGTGTGACTAGGCAGTTGGCTACGGTGGATAACTCGA
CATGGTTAGATTTTCTCGAACAGGATACACTGCCAAATGGTGATGACGCAGCTTCAGAAGTTGATCACATCCTGACTATT
CAGGATTCTGTAACTGGATCTGTTCAACCTGTTGACCCTTTGCAAAATAATCTTGATGCTGATACAGAGATGAAGTTGAC
ATGTACAGACAGCACTCGTTCTCCTAATGATTTAATGTGTTTGGATGACCAAGGACAATCCAAATCACAAGACTGCGATA
TAGCTTCTGAATTCAGTAAAAGGTTACTGATTAAAGAGTCTGGAAAGATCAGCTCTGTGGATTCAAATCTTGGAACAGAT
TCATGTACGAGGCTATCGGAAGATGATGCCCCGTTACAACTACAAGAGTCAGAGATTCTGTTACTTCCATACAAAGAAGT
AACCTCAACTGCTGGCGACATGTTAAAAGAAGGTTCTGAGGTATCCTCAGCTGCTGTTGGTTGGGAAGAAGATTCATTGG
ACTTGGATGGTGTTGGAGACTTATTTAGTGAACCTGAGTCTGATGCACGGTCTTTGTGCAATGCTGCTGTTTCTCAGGCC
AATGGACTGAGAGAAGCTAGTTTTGTTGTTTCAAACATCAGCGTGTCTGATCCGGAAGAGCTTGATAATACAGATGCTCC
TGTATCAGTGAAGAGTTGTCTGGCTTATTTTACAAAGCCCGAGCTTCTTTCCAAAAGTGAACATGCTTGGCAATGTGAAA
ATTGCACAAAAGTTCTAAAAGAAAAGAGAATGAGATCTAAGAATAAATTGACGAAGCCTAGATCACATAGCATGGTGAAT
GGACATGAGGACAAAAATCTAAATGGTGTGTCTTCTTCAGGAACATTTCCTCCGCCTGAACTGAGAACTCATAATGGAAG
TACAGACAAAGATGCGTTAGAAACTTTTGAGGACAGATTATTGTCCCCAAAGGGAACCAGCCTTCGAGCTGATCGAGATT
CAGTGTCTTGGCTATCGGAAAACAGCACACAGGAAAATCACAGTGAAACTAGCAGTCAAGTGAATAGAGACTATCAGACC
AATAAAGTTCAACTGCTGGAAGCTCCGCTGATTTCTGCTATATCTGAATCTGAAGAAAGTGAGAATGAGGAGACCGACTT
TAAAAGAGTTAGAGTTGAAAGAGATGCAACTAAACGGATCCTAATTGATAAGGTCCCTCCTATTTTGTCAATTCATCTAA
AGAGGTTCCGTCAAGATGCTCGGGGGCGCTTGAGTAAGCTGAGTTGCCATGTCAATTTTAGAGATGTAGTTGATCTGAAA
CCATATGTTGACACCAGGTTTGTTGATTCTCCTTCATTTTGGGCATTTAATCATTTCTGGACTTTTGTGTATCCCTTGTT
CATTAGACTGATTCTATTATTTTGATTCATATTTTATGCAAAAATTCAACAAATAACGGCAAAAAACTTTGGAGTCCACG
ATAGTGAAGTCATGGAATCTTTTGAGACAGAACTTTTCATTGATGCTATTACACTCTTGCATTCGATGTTACTTTGACAT
TCATTTAATATATCTTTGAACATCCTGCATGTTTGAGAACTTCAGCACAAGAAATTTATAACAAACTATGTACCTTTTAC
ATATCGTTCACAGACAGTATACAAGTGTAGAATGAAAACATCCTATTTAGAAATAATCTAACTTTAAACTTCTCATTTTA
CCTTAATGAGATGATTAATACCCACAAGTTTCAAAAGTGTTCCTTTCTGGAACTCTATGCTCACTCGAGTAACATCAAAT
AAAATGGGATGGAGGAAGTAATACTTTGTGCGTGTGTATCCGTGTAACATAACTTACCACCCTTGCTTTTTATGAAAAAG
ATGATTGAATTCATGTTCTTGTTTCCGACATGTTTTACCACAAAAAGAGAGAAAATACAGCTATGGTTCCCGAGCTTTTT
CTCTTATATAATCCACTTGTACTTGATATTCCTCAGCAGCAAGTTGTTTCAGTAACTGCAAATGCCCTTAGAAACTTTTT
TTTTTTTTAATCTTTTTAATACACAATACAAGATGAGGTCCAGGGTGTATGCTATTTGTTTATGATAGCGAGGGTGTCAA
CCTAAAGCTTGTACTGTGGCGATGCATTCTAGAGAGTTGGGGGTCGTTTGGTTGGGAACAAGTTATTATGCTCTCCATAG
TATGTTAGTGATTTCAAAGATTTGTCGATAAAATAACCTATGTTCAATGCACATGCAATATGTCATTTTTTCTATTAAGT
TTCTGCAAAATTGAATATCTCTGCTGAAATAGCCTGATGATTACTTGATGATCGCCTTTGCAGGTGTCTGCAGAAGGATA
CATACAAATACCAGCTTATTGGTGTAGTAGTACATTCGGGGACGATGAGGGGAGGTCATTATGTTGCATATGTTAGAGGA
GGTCCCAAGATCACAGGGAAAGACGAGAACGCGGAAGATTTTGTGTGGTATTATGCAAGTGACACTCATGTTCGTGAGGT
CTCATTAAAGGATGTTCTTCGCTCTGAGGCATACATTTTATTCTATGAAGAAACTTGATATAAATTTCTTAATTTATGAT
AATTTTTTGGCATACACACACAGAAGTAAAGGGAGGGGAGAGTGAGTAATCTCCAGTATCAACACCCATTTTTTATTTTC
AACTTTTGATGTGTACTTGATTAAGGAAGTTACTCATTTTAGAATGTACTTTTTTAAGAAAGAGAATATGATTTATTTTT
ATTTTTTATGAAAATTGAATTAGTATATAGGATGAAAATAAACGATAGCAAGGGGCGGAGCTACACATCTAGCTAAGTTC
GATAGAACGAATAACTCTTGCCAAAAATCATATATTTGTAATAAGAAATCCACTTAATATGAATACATAGTTTATCTAGA
TTGTAGTAAATTGCTTATTTAGAATTTAGAATTGCTAAACTTAAAATTTTCGACTTATTTTTTGTAGCAAAAAGGGAAAA
TTATATATCATGAATTATAGATCATTGATCGTGTCAATGTCAACTTAGAATTTATAAATGTTTGTACACTTTTCTTGATT
ATGACTATATATAATATATCAAATAACAAAATGTTTTTTTTTAAAATAATTATTTATACGTTTAGTGCCTGTCTTAGTAA
TTATCGGTTAGTCAACAAATATTAGTAAAATCTTTCATGATTTTTATTTCTCAAGTTTTTGTTTGCCTAGTCTATGCTCT
CTCTCTTATATTTTAATTTTTTTAAGAAAATAAATTTTCTTTTAGTGTGTTGAAATTATCAAAATAGCAAAAATGATGTA
TAAAACGATGCTATAAGATACTGATATAGGATGTATGGTTTTCCTTTTATGGCTGCATCCAAAATTTTGAGTTTATCAGC
TCTGGATTCTAGAAAAGGTAATTTACTGCATGAACAACTTATTTATACATATTAAATGAAGTTGTATCGAATCCGTAGCT
AGAGTTTTATTTTCCATTTGTGAAACATGGTGTTGATTATAGAACAAATTCTTCACCAACCAAAGGATTTTCTCAACTTC
ATGAGCTGATGATATCTTTGATGAAACAAAACAGAGTCGGGTCCAGAATTTAAACTTCTAAGTTATGTCAATTTACTATG
TGAAATCGAACGATTCTATAACAGTACTCATGAGAAACAAAATGTACCTAGAATCAGCAGAAGTGTCCCGAATGCAATGG
CAAGTAAACAGATTGCAGCAGGATGGCCTGCTTGGCTTGTTGTAGCGGGCACGAAAGCTATCCATGGATGGCTTCCCAGA
AAACTTGAATCGTTCCACATGCTTGATAAGATTGGTTACGGAGCTTACAGTACTGTTTACAAGGCTCGTGACCTCGAACA
CAACAAAATAGTTGCTCTGAAACGATTGAAATTTGACAATGTAGAATTAATGATGAAGGAAATCAACATTTTACGAAGGC
TGGATGACGAAAATGTTATCAAATTGGAAGGGTTGATCATCACATCAAGTATTATATTTGGTTTTTTATATCTTATTTTC
GAGTATATGGAACATGATCTCAAAGAACTTCTATCAATCCCCGGAGTATTTTTCTCCGAATCACAGATCAAATGTTATAT
GAAACAACTTCTAAATGGAATTAATCATGTCCATAGTCGAGGTATCCTTCATCGAGACATAACCACTTCAAATCTATTAC
TTGATAATCGCGGTATCCTGAAAATTGCAGACTTTGGCCTGTCTACACTTTCCAAATCCAAGCCTAATGTCCCTTTGACT
AGCTGCATTGGGACTCTCTGGTATCGAGCACCAGAACTATTAATTGGATCGTGTTTTTATGAAATCGAAGTGGATCTATG
GAGTATTGATTGTGTACTCGGAGAATTGTTTAATGGCAAAGGAATTTTGCAAGGTAATAACGAAGTTGATCAGTTGCATA
AGATATTCAAGCTATGTGGATCTCCTTCTGATGAATATTGGCGAAAATACAATTCGTCTAATGCAGCAATTTTGAAACAG
AAAGTACCTTACAACGCTGAAAATCAAAGAAACATTTCATGATTTTCCTGTTGCTGCTCTGGAACTTATGCAAATTCTGC
TTTCTGTAGAACCACAGTGCAGAGGAACTGCTGCTATTGCTATGGATCACAATTTTTTCAAAGTTGAACCATTTGCTACC
GATTCGTTTAGTTTGCCTAAATACCCTCCAACTAAAGGATTGGATGTAAAATGGAAGAATTCTAAGGTGTGTTCAACCAT
TTTCGACGAAATTAACTGGATGGATGAGAAGTATGATTTTACCAAGGATGCTTATGAGATTGCACCCTGGGTAACAATAG
ATGAAAGACGAAGATACAAAATGCCTGAATCTGCAAATTCCTCTGAAGGAGCAAATAGAGATAAGGGCAAGGAGGATCAG
GAACACAACTTCTGGAGTTTTATAAAGGGAAAGAAGAAGCAAAATCATGTTCCGTCAACTGCTGCCTCGAAGAGAGTTAA
TGGCCTTGATATCAAGGGGAAAAAACAACAATGTGGTTTATTAACTACTGCATCAAATCAAAATGATAGCGATTTCAAGG
GAAAGAAGAGTAATTTTTATGCTCGGTTACCTGTTGAATCGAACTCAATGGATGTAGATCGAGTGCTCAGGGAGCATGAT
CGGCATATCCAGGAAGTTGTTGAACGCGCCAAGCTGGAGAAGAAAATGAGAGCTAAAGTTCAGGTTGAAGGCTGAAAGGG
AAACTTGATGGACAAAGCATCCCATGGCTCGAACTAGTGACTTAATTATAGGTCACACAGAGATAACTTTACCGTTACTC
CAAGACTCCCTTCAGAAGGATGAAGTAAGCAAACTAGTGACTTATAACAGTAAAGTCTTTTTGTTACTTATAACAGTAAA
GTTATTATAGTGAGTGCAATTTAATTATTTTGTGAAACATAATTTTCGTTAAAGGGGTTCAAACTATAAAGAATACACAC
ACGAAGAAGCCAGGGGATTCAACATCATATATACATGCATAAAAATAATTTTAGCCTTAGATATACAATACAATATTTCA
CCGAACCCCTATGCACCATTCTGGTTCTGCCCCTGGTTATAAAGGTGAATTTCAGTTACCTTAATGACAAAAAATACTTG
TGTTTAATTTTGTTATAGTAGGTAAAGTTCAGTAAATTTATTGTTACATGAGTAAAGTTCAGTTACTTTAGTATAAAACT
TTATTATCATAGCTATAAAATTTCAGTTTCTTCACTGAAGATTATTTATTGATCTAATTACTCAATTTAAGTTACTTTAA
AACTCATCTATTAATTCAACCCAACTACAAGAAACAAGTCTCAGTGCAGTTTTGTTAAATTACTGAATGGGTTTCCATCT
AATAAGTCTAAGTGCTCTTTTATTATTAACTAGAGTTTTTGAAGGTCTAGCTTTACCATTTGATAAAAAATACAACATTT
CTTGGGGGAACAACAATGTGAAGTTATTGAAAAATGGAGAGGAAATTCAGCTATCCCTTGATAAATTTTCTGTGATAAAT
TTTCTGGTGATTTTACCTTTGTAGTTTTCTTTCTTCTTCCTAAATATGTTTTAACGTGATCTCAAATGACAACTAAGCAC
ACTTCAATTTTGAAAATGCACATCTAGACACCTCAACTCGTCCCTACTATATGTCTCGTGCGTGGACATCCGGTGTTGAT
ATGACACATAATTCTTGGAGGTGCCTATATGATCATTTGGTTTGATGGAGTGTTCAACTGACATATTGAAAACGAGTTAA
TAAGTTTAGATATGCATCTTCAAAGTTGAAGTGTTTAGTTGTCAGTTGAGGCTAGATTAAGACGTATACCTATACATTAT
GTCATTTTTAAATAGGGTGATGTGTCAAGTTTTGTCCCTTTACTATAAGAAATTGTTCAATTGTGCCTTAGCTTAGAGTT
TTTGGTCTATTCATTCTCTTGTTGTTCACATATTATCTTGTATTTGCCCTTGCTATTAACATAGCTCCAGAGTGAAATGG
TTGGATTCCACGTGTCTAAATTCTTCATGTTGATATTTATTATGATTTAAAATGACTATCAACTTGGAGCTCTATTGGGC
TTAAAAGGAAAAAAATGAGAGTTTTTTTCCTTACGATAGGGTAAAGATAAAACTAAAAGTTTAATGGATGGCAAAGTTGC
TCAATTTCAAATAGTACGAGGATAATTTGACTTTTCTTCCTTTCTCTCGTTTTTCGATTTTAAGTTTTTGTTTTCTTAGA
ATCCTAAATATCAAATGATTTTTAACAATAAATAATTAATAATCTGCAGGATGTGGAATTCAGTCCAAACAAAGTTATGG
CTCTGGATCATTCAAAATGAGAATAAAGCTACCAAACAAAGACTCAGCTGGAGTAGTGACAACCTTTTATGTAAGAACTA
AGAACACATATTTACATTCAATTTTTCACTTCTTAAGAGTTAAAATAATTTAGTTTATTACCATAAGTTTTATAAATATT
TATCTCTTAAGGACCTAGTTCGATGCAAAAGAGCATTTCGCGTGCGCGTGGGGTTCAAGAAAGGGTCATATTCCAAGGGG
TGTGATATAGATATAAACACTCAACCTAATACAAATGTTGTGGCTAGCTACTTCCACGTCACGATAATGAGATAACTTTA
TAGTTGCTCCAAAACTCCTCTTCCTTCTAGTACTAGATGGACTCTTTTTAAAATAAATTAGATAGAGTGACATGGACAAT
GAGGATTCATATAACCGATTTTACTTGGATATAGTAGTTATTAAATATTTCATTACATTCAAAACTCTAAAATTTCATAA
TTGTGGAAATTCTTATTTAATTTAAGTTACTCAATTTTATTTTATAAGTTGTATTGTTTATCTTCTTTTTTTTTATTGTA
ATCTTTTGGCAGCTACATTCACATACAAACCACCATGATGAATTGGATTTCGAGTTTTTAGGTAATAGAAAAGGGAAACC
ATACATATTGCAAACAAATGTATTTGCAAATGGTATTGGTGATAGAGAAGAAAGAATTCAACTTTGGTTTGATCCAACAA
CAAACTTTCATGAGTACTCAATCCTATGGAATTCACATCACATTGTGTAAGTTCATTTTTCTTTTCTGTATCCATTCAGT
ATCTGATATCCACTTTATGATTTTATTGATTCGAATTTGTGCCAAAAAGTCCAATTTTAGAAGTAAAACGCTCTTACTCG
AACTTCAAACCTCTGATTAACGCCTTGATAATAACTACATAGTAATGTTTCTTTCCAAAATTTAAAAAATAGATTAATCT
AGATGTAGCATGTTATTTCATAGTGTTTCATGTAAAGTTATATCAACCAACTGGTTCTTTCAATTTAATCATTCAGTAGC
CAAAGCTTACTAGTCTGGTTAATTTGGATCCTCGCCGAGTAGGCCCATTAAGGAAAGTAATATAATTTCCACATTTCTTA
GCATTTTGTGCTTATCGTATCACTCGGTTTGGTTGTTCAGATCTTTTCTGACCCTTGATAATGTGTTTGTTTAGGAGTAG
AGTAAGACGTAAGTTTCTTCTATAGCAAAAAGTCTTTCAATCTTTAGACTAATGAAGCAGAGACTTTTTAATTAAAAGTG
AATGAATCTCAACCATCCTTCTATACTTGTCGATGACCGTACAATCTTTACATGTACTATTTAATACATTTATTGTCTAA
TTGATTTGTTTATTTAAAGTTTTTTTGTAGATGAAATGCCAATTAGGGTTTACAAGAACAAATTCCATAGAGGAATTGGA
TACCCTACACAACCAATGCAATCAGAAGCCACAATATGGAATGGAGAAAGTTGGGCAACAGAAAATGGAAGTGAAAAAAT
CAATTGGTCCAATTCTCCATTCATAGCTCAATTCCAAGGCTTCAACATTGAAGGTTGCCCTTCTAATAATAATAGTTTGA
ATTGCAATTCAACAAAGTTGGGGTGGAATTCTAAGAAATTAACTCATAATCAAGAAAAATCATACAAAGATATTAGAAGC
AAAAATATGATTTATGATTATTGTAAAGATACCAATAGATTTCAAAACACTCCTTTAGAATGTTCAAGTGATTATTAAAT
ATTTGATTTTCTTATGATACACTCGATCCGATGCAATGTGAAATATAGAACCTCAAAAATTTAATCTGATTAATTGTTTG
ATCCATAAAAGTTTATAAATTGTTAATGTCATTCCATGAAGTTTTACTTATGTGTTGATCTAATAATTACATTTTGCTTT
CTGCTTCTACGAGACACATATTTGAAAAATAACATCTTTAGTGAAATTAAGAAAAATAAGTGTCTCGCGCAATATTTTAT
GTTGATTGTGTCTTTCATTCTACAACACATCTTTTTTCTCCCTCGTATCCCCCACCACTCGACATCCTTATAACTCACTT
TCAATTTTTATATAGTAATTATCTAAATTATGTAAAAATATTTTTAAAATAATATATTTACTTAGAATTTTTTTTAAAAA
ATCCTTCCTACCTAACACTCCAACTCTCACGTGTTCTGTTTTTCTTTTTGATTTTTCACTCGATGTCTAATATCCACATT
ATTGTTAAACTATTTCAGATTCACATCGCCTAGGACACTATCTAGAGAAAAGCTTCTCACATGTTTTTTTTCATCAGATG
TCTGATACCCACATTGTTATTGGTCTATTCCAAATTCACATCACCTAATAGGGCCCATTTGGGAGAAAGTCCACTCGGCT
CTCTACTAAGGATTTCAATGGAAATTACGTGGATAAGTAAACATATACCAGTTAATTAACTAATATAACTATAGTTTCCA
TTAATTAACACTTGCGACTTAATTTTATCTATAATTACGTGCACGTCTCTCCTCTCTTCCTCTCTCTCACCTCTCTCCTC
TCTTACATATACATATACAAATTATACATAAACAAATACAAAATGATATGATTGTATACAATTTATTCATTGATATAAAT
TATATTTCGTTAATACTGTTGTGTGTATATATATATATATATATATATATATATATATATACTACTTATATATACATACA
ATCATGTATATATATAAATATAATCATTGATACATATGTATACGAGTTATATAGAAAATAAGAAATAACATCACGAGAAT
CTAACGTGATATGTTCCCAATCTCTCACTCCTCTCTCTCTACTCAAAAACCCGCTGATCATCATCAATGGCGCCCCCAAT
TTTCCAACTGCTTCACCACGGAGTATAAATTCAATTCCTCTTCCACTACTGTCCGATTCTTCATTTCAATTTCGCTCTGA
AAATATCGAGAATGGCGAAGAATCACGTTCCCGATTGGCTCAACAATTCTCTCTGGTCTTCTCGTTCGCCGCCGCCACAA
CAATCGTTAACTCCTGCGAAGACTTCAATTGACAGTGAGGATATGAATCGCTCAACGAATTCAGCTGTAAAATCATCGGT
CAGTGCTGAGTCTTCGGTAAATATGCCAGTTCCAGTGCCGCCTCCTGCTGTAATTAGAGCTGAACCTCGTCCTGTGCCAT
CTCCGAGCCCTAAGGTGGAAATTATTGGTCCTTTAAATAGTAGTATTAGTAGTAATTGCCGTAGTGATGGTGAAAATGGG
AGCTCAGCTAGTAGTACTACGACATCTGGTATCTCTTCAACTGAGGATATTTCTCGCCAGGCTCAGCTTTCTCAAGAGGT
CACTATCTTCTCTCTTTTGAGTACATTCCTTAATAGGAGTATATGGAAGTCGAGAATTAGGGTAGAATGTTAGTAGGTAC
TCGAACATTGTCTAGTTTTCTATATCAGTAGTATTATTATAGCAATTTATTACTCTTCTACTGTCTTATTATTCCATTTT
TATCACCTGTTGTATTTATTACCTTTTCTGATAAAGTTTTTTATTACCTTTTGCTTAAGTTATATTGCTAGTGTTCTTGT
CTTCATTATTTTCAGCATGACTTCTTCATTACTGTATTTCCTTTTTCGTAATGTTTTCCTAATATGCTTTACCTGAGCCA
AGGTTTCTTTGGAAACAGTCCCTCTACCTTCACGAGATAGGGGTACGGCTGCGTAGATACCCTCTGCAGACCTTACTTAC
TTGTCGGACTACACTGGATTTGTTGTTGTTGTTGGGATAGAGCTTTAATTTATACACTTGTTAAGAGGTCATTTGGTTCA
TATACTGGTTGTATCATGGATTATAATGTACGATTGTTATAGGGAGATTAATTACCGTATAGTTTAATATTGTATTAGCT
ATCCTATGTACATAATATGAAGTGTAATATAATATCTGATGTTGGTAAGTGTTCTATCCCCTGCCTGGAGTTACATCATG
TACTAGAGTTAAAAGTATACACTTCCACGGCTAGTTCGTAATGCTGTCGATACAGAGACCTTTTATGATTAAAATGTATG
CATCAAAATTCCAGGTCCTCAGGGTAAATGCATTAAAACAGAACAGTTTTTGTAGATGGTGCTGCAGCGGTTGGTGGCAA
ACTTCCCTTCCCCATTCCCTTTCCCTCCCTTGAATTATTAATACAAAAAAGATTTTAAAAAATAATATATTATCTGAATT
GATGTATAACTGTATTAGTTAAACCAGAATTAAAAAATGGCCACCAAATAGAGGACAAACAATACCAAATTTTGATATGG
GATTCTTTTTCTTAATCTGTCCAACCAAACAGCCTTTCAACTTTTATACTAGACTGAGCATTTTTACTCTATACATAGCT
GAAAAGACAATTCCAAGTAACCAATTGTGATTTGGAATCTGAGAAATAAGGTTAAGTACCATGTTATAATATGTTTCCTT
GAGCAGAGGGTCTATTAGAAACAACCTCTCTACCTCCCAGGGTATGGTAAGATAAGGTCTGCATACACTCTACCCTCACC
AAACCCTACTTGTTTGTTCTACCATGTTATAATATGTTAAACTACATGGATAATGTAAAACATCTTTACATTGTTACTGC
ATATAAGTTAAATCTTGTGGGATGTGCATGACTTGGTCGTATCCTCCACCATGTATATGAGAAACCTTTAGTTAGCCAAT
GACGTTTTTTAGTCTCTTTTGTCTCATAAATAAATACAATGGCAATAAAATTATTATGCTGCTTGAGGGTTGAAAAGACC
TGATATTGGAGGACGTCGCAAAGAGTAGCTAGTTTTATGATAGGAAGGCCAATTGGGGTTTGTTCTTCTTGTTCCTAATC
TACTGTTTCATTTTTATATGATGTAGTTGTCAAGGAAGATTATTAATTTGGGGGAAGTCCAGAGGCTAGCATCACAAGGG
ATACCAGACGGACCTGGCATTCGTGCTATAGTATGGAAGGTACAAAATGTGTCACACAACTTAATATTATAAAACATTAA
TTTCTGGCATTCGTTTTGGTTAAAGTTAGAGAACATTCTTTTTCTAGAAATTTGAGGATAGTAAAAGGTCTCATCTTGGA
TACCTTTCAAGTGTATGGATCATATTGAGTGCATGTCTTTGTGCAGCTACTGTTGGGGTATTTGCCAACTGAGAAAGCGT
TATGGCCAACAGAACTGGCTAAGAAGAGGCCTCAGTACAAGCAATTTAAAGAGGAACTCCTTATGAACCCTGTAAGTTCT
GTTTTTTTTACTAATGCATGACATCTTACAACTTATAATAACTAAAATACCATAAAGACCTTTATAATCATGTTTACCCC
TCCTTTGTCTGTCGGTACTTCTCATGCTTCTGGCAAAACAATAAAAATCATCTTTCATAGGTGGAGGGGGTTGTAACCAT
TGATTACAAGAACTGCCCGTTGGAGCTTTACCATTACTTTTAGATTACCAAAATATAAAAAAAAAATGAGCAGAAGACAT
TGTGAAAATAAAATAAAAAATTTAATAATGTAGAGCTAATCAGATAAATATTGAATCTAAAATACTGAGAGCTGGTGGAA
CTAGTGTACCAAAATGCCAGAGTGAAACATAAATTAAGAAAACTGTAAATTGAAATTTGAACGTGATCTTGAACTGAAAG
GTTTGAATCTTAATTTTGCTTACGTCAAGTACTAATAAATAATATCATAATTGATAATTGAGAGTTTTGGTAGATTGTCA
AGAAAGAGGAGAGAACTGAGAGATTCAATGGTGAAAAATGAAGTTAGGATTGAACGGTATTTATAGTTGATATTTGGGAG
GGTTGAAATGTGATCACTCAAAGTAGAGAGTTAAAAATATGATTCCTTAAATCCCCTGCGTAGAGCTGTTTACAAGTAAT
TAAATATGGTTGACTACTACAACAAATATTGTTATGGAAACACAGACTTTTTTTGCAATAACTAATTTTGTAGTTTTCCT
TCTCTTTTCTGCGCAGAACATTATAGACATATTCTTGCGCAGATTGCTTATTGCTCATGTTATTTAGTCCCCTTGGTATT
ATTGGAAGGTTAATGTGTAAAAAAAGATTGTAAAAGATGCCCTCATAGAATCAATACCTATCAAAGAACAAAAATTGTTC
TCATGGAATCAATAATTCATGTATACTATGTTAGTTTTGTTTTTCTGGAAGCATCATTTGTTTTCAAGTACAAAAGTTTC
CTGAATGTTGTTATGGCTAGGCAGTCAGAGATTGCGAGGAGGTTGGAGAAGTCTGCAAGTCTTGAGAATGATGGAACAGG
AACAGACATTGAAGGCAAAGGTGTACTCTCAAGATCAAAAGTAACTCAGGAAGAGCATCCTTTGAGTCTTGGAAAAAGTA
GCATTTGGAATCAGTTCTTCCAGGTACCACCTTTTTTCAAATGATCTTTTCCCCCAGTACCTACATCTAAGATTATGTTG
GGGTTCTTCTGTTAGAGCACCATTGTGGAGCATAAGAATACATGTCTTCAAGACAAGTCCTCAAACTGAATGTCACGATC
TATTTCATACATTCTGTTTTCTGTAAATGTACCTTAAAGGGGCCATTTGATTCTTATGCTTGTTCTGCAAGGATTATAAT
GCATGATTTATTTATTTAACGAGTATTAATGAAGGGACTATACGGTGGATTATAGTGTTGAGATTGTTATGCAATGCATA
TTTAATACATGGATGTTATGTAGGGATTACATACTTTAAGCGCATTTCATCTACAAATACTTCTATCGTTTTATTTGCAT
TTCATCTACAAATACTTATATCGTTGTATTACTAAATACTAATACTCATAATCTTATGACACATTCTATCCCAATTCCCA
CATAAAATAATACATAAAAATTTCCAAATAGCTGAATTCATATATTTAGTACTGCCAACCAAGCGTTGCATTCCTTATGA
GGGGACTTTTTTTTTCCCTATACAGCTGACCAAACACTACATTAATTGTGCGTTCCAAATCTGTCCAACCAAACATTGCA
TTATTTCATACAGAACTTCATGTTGAGATTATTTTTCCTAATATCTCCAACCTAACGACCCCTATAAGTATGGTACCCCT
GTCGAACACTGCACTGTTATATTGAGACCGTGATAGACCCGGAGAGAGAACAAATGGATCAAGATTTTCTGAAAGCAGCT
TTTTAAATTTATTTTCGCTTTGAAGCTGTTGTCAGTATTAGTGATATATTAGCTTATTTGTTTGATTTCTTTCCTCAACC
ATACTTACATTACACTGGACACATATCAATTCTGTGATGACTGTCTTTGGTACACAATTAACATTTTAATTCCTTCAAAA
TGGAAAAAAACAAGAAACTGCAAAATTTGTCAAGTTGACAGGAGTATGTCACAACTTATTACTGTTGATAATTTGTCTTA
TACTATTTTCTTGTAGGACACAGAGATTATTGAACAGATTGATCGGGATGTAAAGCGCACCCATCCAGACCTGCACTTTT
TCTCAGGAGACACACCGTCTGCAAAATCTAACCAGGCAAGAGCTAGTCTTTTTGGATTTATAATACAAACCACAGTGGAT
TGACCAAGTCTATCTTTTGTTTCCAGGATGCTTTGAGGATTATACTCATTATATTTGCCAAACTGAATCCTGGTATTAGA
TATGTGCAAGGCATGAATGAGATCTTAGCACCACTTTTCTATGTATTCAGGAATGATCCCAATGAGGAAGATCCAGTAAG
TGTCTAAGTGATGCTTTGTTCTCTTAGTGACGTTTTGTGGTTGTGGGTAGTCACTCCCAGAACATGATAGTTGGTAACCA
AGTTTTGCTAAAGAATGTGGGGCCGGCTGAATTCTTTGATACTTGCAACTGCTAATCTTTGACCAATGAATTATTTTGAA
CACAGTTCTTTATATTTTATCTTGCTGTTTTGTCTTATGGATTTCCCTTGTGGCTCTGGTTCTCTGTGACAATGATAGTT
GTGGTTCTGTATATTGATAATTTGGTGAAGAGTGCTACTCGGTTTGCAAAACCTTTGTATGCTATATTTTTTTTCAGCTG
TTTCTAGGCTGAAGCTTCAAAGGTCCTCATCAATCAGTCTATTGATCATTTCTATCTGCAAATTATACAGGCAATGGCAG
AAGCAGATACTTTCTTCTGCTTTGTGGAGTTGTTGAGTGGATTTCGTGATAATTTTTGTCAGCAACTTGATAATAGTGTT
GTTGGTATTCGTTCCACAATTACAAGGCTATCTCAACTTTTGAAAGAACATGATGAAGAGCTATGGCGGCATCTTGAAGT
GACAACTAATGTAAGATTCCTTGTTTAGTGCATTATTGGCTGTTAGGGGTTGTTTGATAGAGTGTACTAGCAAAATTAAT
TAATGCATGCATTAGCTCTGTGTACTAATAGTACCTTGTTTGTTATACTTTTTCATGCAAGCATTAGTTATACACTCTAT
TGTGTATTGTAGTGTGTATTACTATTACCATGGATTTCTAGGTATTAGTAATACAAAGGATTTAACCCTTGCATTAGATT
AGCTATGACAAAACTGCCCTCAAAAGCCCTTTTAAAATATTTTACTCCTTTTTTCTGTCAGTTGTTACCTAACCATTATT
GAACCCAATTACTCTGAATTATCAGCAGTCGACTTCGTATTCCTTTACATTTTTTGTAATATTAACCCCCTAATCATTAG
GCATCATTGATCATACATTCTTTCTTCTCGAGATCAGTATGTTTTTTCTTATGACCTTGGAGCTAAACACAAAAATACTC
CAAGTTCTTAATTAATATCTCATCCCTTATTTGATAAAAAAATAAGTTTTTAATTTATTTTTTTTGATAAGATAAGTGGT
ATTAATAACAGCATCAGGAAGATGCAAAATTTACAAGATATGGCATTTCAGCTTACAAAAAAATCTCTGGCTAACTATAC
AAACTATCTAAGCCAGAGCTAATGAGTTAGTAAAATCCTGAAGTTGTTCTGCAGCTAGTGAAATTTTAGCAAAGAACTTT
ATTGATTGACTCAGTTTCATTGGAGTAGACATTTGTACGCCAAAAGCAAAACAACAAAATACACTTAAGCTTTACTTCCT
GTAGGTTGTTGTTCCTATTCTCAAAACATCTATCATTTCTCTCCCTCCATATAGTCCACCAAATACTAGTAGGGATCATC
CTCCATCTTTCTCTGTTTGTAGCCCCAACTCCAGCCATCTCCCAACTGAATAGAGTCTCATCAATCTTGCTAGGCATACA
CCAAGATATGCCTCTGAGATTAAGGAAAATCTGCCACAGCTGCTCAGTAAAGTTGCAATGTAAGAAGAGATGTCTCACTG
TCTCATTAGCCTTACCATATAAGGAGCATCTGTTGCATAGAGAGATTCCTCTCTTGGCCACTTTATTGCGGTGTTTAAGC
AAAAGAACCTTGTTACATGGATACAAAACTAAAAAGTGTGGAGGACATTTTTGTAAACAAACATTTTTTAATAAAAATTA
TGCAAGGCTTGTTAATTTTAATATATGAAACCAAACAATGTATAAGAAATAATACAAGCATAACTAATACAAGCATTACT
AATGCAAGCACTACTAATGCAAGCATTACTAATGCACTCTATTCTACATTTTTGTCCAATCTCGAGAACATCTAATTTAC
GCACCCTCTCTGCTTGCTAATTCTGTTATTTGCATATTTACATTATTGATGGCATGCTTTATAATATTAATGTAGTAGTT
TTTTAAAGAAAAAAAAATGCAGCGTTAATGTGCTTGTCAACCTGGAGGCTTAATCTTATCCAGAACTTTACTTTTTGATG
CAAGCTATGTTACACAGATCCACTTATAGGTACATATCTGGTATGGGTATCTCAAGTGTTTTTGCTATTTTTAGTGCATT
TTGAAGTATCAGCACTGTGTCCTACACCCTTATACACCCGTCCGACATGTATACGTCAAGGCAAATACAGGATCAACATA
ACATAGAGTGCAGGTGACCTTGCTCATACCTGGTTTAAGTCAGTTTTAAGCCTAACAGCTTTCCATGAAACATATTGGAT
TTGTTCATTTGTGAATTGTTTCCCTTGGAATGAAAACTGTTTTTCATTGTCTGGCACCTTATATACTCTGGGCAGCCAAG
TGACCCAATTGAGAATTGATTCAGATTCACATGTAGCCTGTCCCTAAACTGAACTATATTCTTGATTCAAGATCCTTTAG
TCATCCACACCTTCCTTTTAGTAGGATATGTCTGGATTTCTTCGTTCTTTGCCTTTCAGGTAATATTAGCAGCTGGTACA
ATGTATATTTAGAGAATATGTTGTATTGGAAACACATCTCTAGAGATTTATACATGTCCTGCTTCCTGTGTTGAAGAATT
ACTTGCCTGGATTACATGAATTTAAAATAATAAGACATCCTATATGTTTGTGATTGTCCTTGTGCTTTCTTACATCGGAA
TTGTTGGTTTTACTGATAGATGTGCTTAGTTGGTACAATAAATTCAGCACGTTTTCTTATTTTTCCCTTAGGTGTGAGAT
ATTACCTTGACTTGCTTATCTGATATTTTGAGTTTAACACTGATCTTTTATGTGTTCGTTGTTGGATGTTAACAGGTGAA
TCCGCAGTTTTATGCATTTAGGTGGATAACTCTCCTTCTGACGCAAGAGTTCAATTTTCCAGACAGTCTTCTTATATGGG
ACACTCTCCTAAGTGATCCTGAAGGACCTCAGGTTAGACGTCATGGAGTTAAAAGTTGATGTTCCATCCTTTATTAAGTC
CATCTTGTTACTCCTTTCTTTTTCTTTGGATAAGTAATTTCACCGACTTTTAGGGGGAAATTCCACATTAAGGATGTGTA
CAAAAAGAAACTCAAATGCAATTCTTCACAAAGAGCAATTAAGTCTTATAGGTGCTTCAAAGGTTTTAGAGAGTCAAATT
CCTCTAATGTTGCTGTCCATACTGGTTTCTGCCCACCCCAATGAGCTGGTTAATGCTCCGAAAGGCACCTCAATAATTGC
CAATATCTGATCCTCTGAATTTTCTATTTGTATGGGGGTTGTCATTCATCTGTCTCCTTACTCCTCAAATACACTTTTAA
GAGCTATATCACTTTTAAGATATTGCTTGCATGAGCTCATAGTTTTATCCGTTTAAAGATCTGCATTAGAGATTTCACTG
TAATGTCCTTCAGGAAGAGGCGAAAGTAGAAATACCCAAATTGGGAGGTCATATTCCACAGGCTCAAAACTGGAGAGGGA
TCAAATGCATGTGAAGTAATCTTTGGTTTCCACTCGAGTAATAGTTTCATCGCAGCGTGTTGTTTTGGAATTTCTTGAAG
CTAGGTGGTCGGTGGTCCAGTTTCAGAGTGAAATTTTTGAACTCTTGTGCCATTGCTAAGTGTAGATCTTTCTTATGACC
GTGAAAATAGGACCAATCGAAACCTTTTAAACTTGAATAATAGGCCTACCTCTCTACCCCTCTCCACTTCAATACCAGGC
TTAGTTCGTGTGACACAAAGCTCGAACCTGTGATCTAAGTCACAAATCCGTCAACCTTTGCCACTTGAACTAAACCCTGA
GGGAATTGTTAAATGTAGATTTTTTATATATTTTTTTTTATAACTGAGAAATTCGTCTATGACCCGCCCTTTGGACTAAT
CACAGGCTTCTAAACTCGGTGGATAATGGGCCCACCCCTCTACCCTTCTCCACTTAAATATCGGGCTTCGCTTTGCATGG
TGTGGGGCTTGAACCTGCGACCTAAGCCACAAATCCTCCCACCTTTTGCCACTCAAGCTAAGCCTTGGGGATTGTTAATT
TTAGATTTGTACAACAAAAACTTAATATTCATGTGTTCCTTTTCATCCTTACCTTGTGGGTTGGTGTGGAAGGGAAATTA
ATCTGTTGTGGCTATGAGATACTTGTGATCTGGTGAAGAAGCATATTGTTTGTTACTGTAATACAACATACTCCGTATAA
TCCCACATGTGGGGTCTGGGGAGGATACTTGTATGCAAACCTTCCCTCTACCTTGTCAGGGTAGGAAGGTTATTTCCGAT
AATGTAATAAATAACAAATATTATTAACTTGCAGGAAACACTGCTCAGAATCTGCTGTGCTATGTTGATTATTGTCCGGA
GGCGTTTACTTGCTGGTGATTTCACTTCTAATTTGAAGCTACTGCAAAATTATCCATCTTCTAACATCAGCCACCTTCTC
TATGTCGCCAATAAACTACGCGTTAAATCAGCTGGTTAAAATTTCTATTCAGGGAGAAAACATCTTTTCTTTGTATTTCT
CCACCGTGAAATTAAATGTGCTGTAATATTTATGAATGTCAATATCTGATATAGGTAATCAGTACATTGCATCTTCCCAT
CTCTTTGCCCCATCCGCAATCTGCTTTCAGCTTCAAGATGAATGTATATGCATGCGTTGTGCTAGAGATTTTCGTTGAGT
TTATGGAGAAGTTAGGAACTGTTTGGCTTGAATCTTATGTGTTCAGTTCACAAAGATGATAGTGATGATTTCATTCTTTC
AGAAATAGTCTCTACACTTCCATGAGGTAAGGATAAAGTTTGCGTACACTCACCTGTGGAACTACACTGAGTACATTGTT
GGAATATGAAAGTTCACAATCTATTAATCTATTAGATGGAACACGTTACATGAAGAAACATGAATTAGAGAGCAAGATGT
TTAACAATGCATCAGAAAATGTCATTTTAACCCTCGATTCCTCATTTCCACGTAGAGAAAGAGCTAGTTAGTTAATTCCC
CATGTACATAATTTTGTTATAGAAGGTGCAAGTACAAGGCATTTTGAACCATCCATCCAAGCACTATTGTAGCTCTCGTA
TTCGGTATGAAATTGACTTTTAACTTATTTTTTGGTATTAGGTAAGCAAGCAAAAAATATTGTCCCAAGATTATTTATGT
ATATAATTTAGACATATATTATGGTGGTGGGGTGGGGAGGAAACAGTCACACAAACAGTGTAGAACTTCACTTGTAGAAA
TTGTATTTCCTCCATACCAAACACACCCTTAATCTCAGTAGTGGAACTTCAAATAACAAGCCTAATGTATTAATTGTGAA
CGCCAGAAACCAGAACTCCCGTTAACAACCTGATGAAATGTAGGAAAGAATGTATTATTTTCGTATGAGAAGATACCAAA
TCGGATACAACAATGGTTCTCAGGTGATGAAGTAAACATCCTCAAACTCAAAAGATACAAAATGAAAAAAGTGAGCAAAA
TAAAATGCTCAGATTATCGACATTACAATCATCGAATGACTCTCTGATATTGCTGAAAGAAAGGTGCCGAGTCCCTTAGT
CCTACATATGAAACCTCCCTGGATTCTCGTTGATCGAAAAATTAACTCAAACACCAATCGAGGATATTCTCCATAAATTG
TTATCATTTTTTCCCAGTTACCTAACCTCCTACGCTGCTTTTATCCATTGGCAGCTACATTAACTGTTGTCACTTATAAG
GTGATCACTAAAAATGTACAAGTAAAACCATCATAATAGCTAGATAGAATGATCTGAGATAAGTGATACCTGTAAAACCA
ACTCGTAGATAAGGAAAATCATCGCATTTCTTCCATTTGACCTCATGGTGTAGCGTCATTTCAAGATCCATAAATATTAC
CAAGAAACTTCACACTGAACATCTATTTATCCACAGCTGACGTCAAATTTGATCCACTTGCCTCAAAGTCACTGATTCCT
TCACTCTCCATTTGACTATTTAAGATTTCAACAACATCAAGTGGTGGACATTTATCAGCAGGATTTACAGCTGATTTTTT
ACAAAAGCACTCTGGCCAAGAATTAGTATAAAATGATTCAGGTGAGATCCGCTTATGAGGTCCACCGAAGTTTGTTTTTA
ACATGGCACGCCTAACTGCTTCATCAAAACCAGCTGTATGACCCTTCTCACGATCAATAAAGATAGGAGCCAGTGCTTTC
CTATCAGGTCGGATTGTCGTGCGAAAACCGTAGTATAACCGATGACCAAGGAGATTGTTTGCGAAATTGCTTGGTCCATC
ATATGTTGGCATGAAAATATCAGAGAGAAGACAAACCATATAATCCACAGCTGAACCTAACAAGCCCATAGTGTTCTTCC
CCAGCTCACCTGTGGTGTCCACTGTACTATGGTTCTCCAAGCGGGGGAACATGGAACGGAAAGGTTTCATGAATCGCTCA
CCACCAAAGAGCTCACCTGCAGCAAGGTATATCCTAGTAGAGTTGTCAAAACCCATTGCACGTAAAATAAGACCCACCTG
CCAGATTAGAAGGGGAAATATCAATTACCTGAACAGCAATTTTCCAGTTAACAATACAAGTATTAATGTATATACTTAAA
CAACTCATAAAGAATGAATCAAATTACCTATTGTTTGAAAGAATTTCTACTGTCAACACTGGCGCAAATATAAATAAATC
AAGTTAAAATTGAGCTTCATTAAACAAGAGGATGATGAAATACTTTGATTTTTATAGAGTCAGGTTAGTATTTGAGCTAA
TTCTCAATTTAATGATGTGCGATTCTGAAACTGATTCAGGTCCTTGATATGACATTTCAAACTCGGATTATTAAAATATC
ATCATAAAGAACAACCACGAGGAATTATGCACTCATGGCGCCGTATTTGTGCACCTTCCTGTTGTATCCCCAAAAGGGAT
TCTTGGCTGGTTATATTAAAAGATATATCAACTTCCAGTGGATAATCTCTTTAATGACTTCTAAAGTTCACCTTTACATA
AATACACTTCCTTAAATTCGTAGTTACTCTTTGAAAAGAACAGAATTGAATAGGATACAGACCATTGATATCGTAAAAAC
ATTGGAGCTATACTAAGCATCTTTCACCTCTACTCTCATCCAAATGATACATATCTAACCATTCTAAGATGACTTTAAAT
CAAGTAACTTATAGCAGGGATAAAAATTGTAAATTTGAAGAATATCCACACATTGTGTACAAGTATCTATAAGATTACCT
CTTCTGGAGTTAGTGGACATTTCCCAATCGCCCTTCTTTCATCGTAAACAAGTCTCTTTTCTGCAAAATTCTCCTGTCTA
TACTTCTTCAAAATCTTTTGCTCCTCAGGAGAAAATATGTCAAAGCACCTGGGGAAATTGAGATAAGATTAAATAGATCT
CTAACTTAATGTCAAAAAAAGAAACTTGTGGTCTATACTAACTAGCACCAACTAGAAGTACTTCAAGGGCTAAGGATACC
CAGTGGAATAGAGCAATGATTTCTGTAGTTAGCTCGTAACTTTCCCAGCAAAAAAAGGAACAGGAAAAAAAAACAAAGTG
AGGAAGAGAGAGATTTGAAGAATCTGTTCTTCCTCTCTTTCAATCTCTTTTTCTATTACATTGTTGCGTTTTTTCCTTTG
GGCCACCTCAGGAAAGGACAGAAGATGGGGGACTAAAGCACCACTTGAGCTTTAATCTACTAAGGTGCACACAACAATCA
ACAATCAGTAACTTACCCAGCAAATGCTAGCATATCCATCTCAAAACGAAGATGTATTGTCATAAAGTGGCCTTGCGAAC
GAAGTTTATTGACTATTGATTGGCTTAACTCCACAATGTGAGGCTTAAATCGAAGCGCATGATAGTTTACTCTACATCTC
AGCCGCTGGTACTCAGGATAATCAATTTCTTCTGCCAGTCTATGTGAAAAAGGAGTAAGATAAATAGCACCATGTTCCTT
CATTGTTTTTAGAGCCTCTGTTGTATACCAACTGATAGGAGCATCTCTAGGAGGTCGAATCTGAAAAAAAAATGCTTTCT
TAAAATCCATCAGAGCCTTAAGAAGAACATGATCAAACTTTGCTGGAGCAATGTATACCTGTTTTGCTTTTATCTTCTTG
ACCTTTCCATTTTTTCGGGTTTCAGGAATGCTTTCCACTATTCTTACGTCATACTTCAATGTCTTGATAAAATGTTCAAC
ATCGTAGATACCTTGAAATCCACTGAGGATTAATAGAAATAAAGTTGCACGTTATGCCTCAGTTAATGGTAAGAACTCAA
ACTACTAAAAAGTTTGTGAGAATTATAAATGAATCAAGAGCAAGCTTGGGACTAAGTTTATGGTAACAAACTAACTCCAA
CAAATATTTTGAGGGACTGTCTAAAATCAATCAATATCATGCTCAAGGGAAGCTTCCTCCTCTAGTGATAAAGAAACCGG
TGCAACAGTCTATTCATTGTAAACACCATGATGAGACATAGGATTTACTTAGTCTAGTCCTACTTCCTAGTTAACTTTTT
GGAGAGCAGGATCTCACAAGGAATAGCAAAATCACTCAGTAATAACATCAGCTACATAAAAAATAAATTTTAAAATATCA
AGTAAGAAAAGAAAGTGTCTTCATGCCCATGATTCAAGATGAGTGGCTGAACTTCAAACTGTCTTTAATTTCTCAATTTT
TTTAATTTGTAAAGGTTGTCTCTATCAGAGAAAATCCACCAACTGCTGGGTGCATGACCAGTATACTTCTATACGCATAA
AGTCTCCCTTTACTTCAGTTTATAAATTCTTGAAATGGTTATAATTTCAAGAATAAAAATAAATAAATAAATAAATAGAG
AGCGCACATATATCACACTCAAATGGTTTTCCTACGTGCCATTAAGGTACAAACCATCTGAAGAGTATTAGATAAACTGT
TTTCTACTTTTTTTAATCATCGGCCAGCCAGCCTGTATACTCCTTTCATGACAGACTTATAATAATACCTTGCATGTTGT
TGAGGATACTTAGAACCAACATCATTATAGTAAAGAGATTTAAGCAAATTCTCAAATAACAATGTCAATCGTGATACATG
TTTTAAATGGTATAAGAATTAGGGAACTCGGGGAACTAAGTACCTATCATCGTGCCAGAAGGAATTTGCATCCAACTCAG
GTAACACCAGTGTAGCATTCATAATTCGTGCAGCAAGAACTGCATTACAGATCTATAAAGTCACAAGCATTTGTTATGTC
GAATATATCAATAACATAGAGGACGAAAAAAGAGAAACCAATCAATCCCAAATTAGTTAAGAGTAATTATATGAATTCTC
ATTATCCGTTCTGCTATATTAAGGTTCAATCAGACAATACTAAACAAGTGTTTTTTTATGACAGAGGTGTTTAGGCCAGC
TTGCACATGCCTAGACTATTCTGCCGGGTACATGTTGCCTCCCACCAACACAGATACTGAGTAATTTTGTCCAACAAGGC
TCAAGTAGATAGGAAGAATCACCTAGTGTTTTTGCCTTCACAGAAATTTGAACCTGAGCTCTCATGGTTCTCCTACTTCA
TAGATCATTAGGGCACACCCTTTGGGTGCAATACTAGAGAAATGCTTTGAGGCAGATTACGAGTCGTTAAAAACTAAATT
TTCTCTAAATCTCACATGTATCTTTATAAAGAAGTAACTAGATGAAATGGAAGGACAACAAACACCAGACATACTATTCG
TGCAACAAGAAGAAGTCTTAATTCAACTATATAGAACTTTTGTTCATATTATGTTCTGTTCTAGGCACGAGAGACTACAA
ATCTTTGAGATAATACATTCACATAAACTTAGGTCAAGTTTATCACCTTTAATTATCAAACAGTAAATGATCAATGCATC
GGGAAGTGTACAAAGGATATGGTCAAACAATTTCAAGCAACCTTATGGCATACTCCCTCTGTCCCAATGTATGTGCAATG
CTTGACTAGACACAGTTTAAAAAAGAAAGGAAGACTCTTCAAACTTGAGGTCTAAAATAAGTCATAGACATTTTGTGTGG
CTATAAATCATCCTATTATGGGTAAAATGGAAGTTCAAAGTTAAACTATTTCAAAATAAGGAAGTATGACATTCTTTTGA
AGACATACTAACAAGAAAATGACACATAAATCAGGACGGAGAGAGCATTATTCTGGAATTTTCATCTTTTATTGGACAAC
TTATGCAATCTCATATGACTGCAAATCCATTTAACATCTCTATTTGTAGATCCTTTACTGGTTGGTATACCTCTTGTATA
AGGCCTTTTTTTGGCCTTGTGATAAATGAAATTTACCTGATTAAAAAAAAGAAAAAGATGCAACTTCACCAACTACTTCA
GTCTAATCATTGTTAAATGTTAATGTATCTTTTTTTTCACGTAGCACTCGACTTCATTAATCATTCCTATTTCAATTTAT
GTTACATTTCCATCTTAACTTTCACTTTACTAGAACACTAAGACTAGATCTATCCGAATCTAACTTTCTTGTTCACTAGC
TTCTTTGATCCATCCTTCCAATAAGACAAGGAAACCTTCCTATCTAGCTCTACTTCCTGAAGTTGATGTTGTTAGACCAA
CTTTATAACCTACTTCCAGAAGATGATGTTCTTTGATCAAAAAATAGTAATATGGCAGTTAGAGGGATTTACTCCAGTAA
ATTATATGAAAAAATATTCATAAATCTCACACCAAGGAGGCAAGGATCAGTTACGCACCGCACTACGTTGTTGGTTCAGA
CCACCATTACACCGAACCCGTAAATAGCCATTGCTTTCACTGGCAGGAGCTGCAAGAGAGAAAAGAGAAAGAGATGTTGG
CATAAAGCTACAGCATTGCAGATTTTGATATCGTAATTGTGTTCATTTTGAATTTGGTCTGGGACATAGATAGATAAAAT
TGCATACGAGGCCAATCTGATCGAGGAGCAGATGACGCCCTCCAGCCATCAGAAGCAGCAGTTCCCCAGAGTGCCTCTGT
ATTGATCTGCCCAGATAGGAAAAAGAACATAAAAATATGTAACATAATAATCAACTGACGAAAAGTGAACTAATGGTTCT
GATTCCATGATGGACAACAGATCACATATTTATATACAAAAATAGCTAAAACCTAGTGGAGATGTGGTAAGATAAATAGC
TCAGCTCATGCAAGTATTCTACATTAGGTAGTATCATGTAATACTATATGTTGCACATTTATGTTATAAACGATGAGCAT
ATCAGAGATTTTTGCAATTATCAACTTCCTGCTTAGAGAAGAGGAAAAATGTAAAAATTTGAAATGAACTATCATCAACC
GAATATGTAGCTGATTTTCATTAGCCGTAAATAGGACTGTTTTTCTAGCTAAATCACCACATTTCTAATAAATACTGCAG
ATTCCTAACAAAACTAAATTCAACAGTAAATAGGACCTTTTTTCTAGCTAAATCACCACATTTCTCTTATATTACTGCAG
ATTCCAAACAACACTGATTTCATCAGCAAATAGGACTATTTTTTCTAGCTAAATCACCAAATTTCTAATAAAATTAAGCA
ACTAAAAAAAAATTACAAAAGCAATCCAAGCTAATTACAAATAGCTTAAAACGCAGTACCACAGCTGAAGAACTGTTACT
ATTACTACTCAACATCGCAGACATGAGCATGAACATACAAAATCACCACAACAATAACAGCAAACAGGACTTTTTCTAGC
CAAATCACCACAATTCTAATCAAATTAAGCAACTAAAAAAACTACAAAAGCAAGCCAAGCTAATTACAAACAGCTTAAAA
CACAGTACCTCAGCTGAAGAACTGTTACTATTACTACTCGACATCGCAGACATAAGCAGGAACATACAAATCACGACAAC
GATGACAGCAACCGAGAGCCTTTTGAACATTGCCTTAACACCTCCTAATTGCTGCTTCAGCGGTTGCCGATACCCAGGCC
TGTCGCAAAACCGCCATAGACATCAGATCCAAAGCGAAACTCAATCAAATCAACATACATAAACGAAAAAACTTGCAGAA
TTTTGTGAAAATAAGAGATTTATGCATGAATTTACCTCCGCATTTTGTTGAGATCCGAAAAATGGAAAATTCCGTGAAGC
TTCAAAGTAGAGAAGAATTTCGTGCGCTGAATCTTTGGAGAAATCTGCCGACACTAGGCGAATTGAAGGCTAAAAATTTA
AGAGTAAGAAATTGAGGAAACAATTCGTATACATATAATCGTGTTATTGAAGTCAGTGGTTTTTTTAGTTTTAGAAATTT
GTACTACATGTATAATCAATGTTAAATTTTTTTTACAGGTTGGCTTAATTATAAAAATACTACTGTAGGTAAGTGTTAGG
TACAATGAAAAATGTGTTTTTGAAATATTGGTGAATTTATTATTTGTTTTTTTGTTAAGTATTTGATACATAGGTAAAAA
ATATTATCTTAAAATATTTGTTTGATTTTCTCATTTTAATTTGTTTGTATTTTTTTTTTTAATTCGTTTCAAAATAATTC
TTCCTCTTTTTGGGATTCTATAGTTATATATAAGATTATAGATTTGAGGAGTTTTTAGTACATTTAACATAATTTTAATT
AAGATTATGAGTTTTCTTTAAAAATATTTTCTTAAATTTTGCCCAAATCAAAATCCAAACTAGTAATAAATTATAACTGA
GAGAGTTACAATCTAGATTTTAGACAAAGCTATTGAATGTGAAAGTTATCAGAATCTGTTGGGTACTATAATAAAAGATA
ATAAACATTTTATGAAATAGTTGAGGATCGAATAAACCAACTCAAACAGTTGAACTCATTATCTTATTATATTCAATTAA
TCTTTAATACTTTATTTTGCTGAAACATATTTTAGAAATCCAAATTGAAACCATACAAGCAACTCCATGTTGGAACACAT
TGTATTTAGAATTTATATATTCACGTGAACTCAAATATTTTTATTTTTTATTTTTTGATGAAAATAAATAAAACATTTTT
TTATTTTTTAATGAAAATAAATAAAATATTTTTTTATTAAAAAAAAACACTTTTATATTTCTACAAATTTAGTTTAATTT
TTTTTAGATACACTCTTATATTAGTGATGATGACTATACTCGTTGCATCACCATAGAAGCATTAAAATGTCGCTTTACCG
GCAGCTCCTCCGTAAAACCTCGGCGGCCCAAACCCTAAAACCCATTCTCCGATCAATTTCCACCGCCGCCGATTCCACAT
CTACCGCCGTACAATCGCATCACAATGATCACCAGCGGAACCATGAGTTCCGTCCACCGAGCGACTACCTGAATTCATGG
ACAGCACCTAAGGATCCTAAGGAGGCGGAGGCTAAACTAGCCCGTTTGCGCCGTGAATATGCGAAGAAAGTGAAGGAGGT
GAGGAAAGAGTACATACAAGAAATGGAGCTTCAGAGGATTGAGAAGATGAGAAAAGATGAAGCTAAAAAGGAGGCTCAGA
GGATTGCTAATGAGGAACGCAAGGTTGCTAAAGCTGCTGAGAAGAAAGCGAAGGCGAAGGAAAGAGAGGCTGCTGAAGAG
GAGTTCCGCAAAACTCTGGTATGTGACTAAAAAAATCAACTTTTTTGTCAGTTTTCGTACTTACATTGTTTTGATATTAC
TTGAGTATACCCATTTTGCTTATCCTAATATTGCGTTTGGTATGGATGGACACGGTTTGAACATTTTTTCATGTTTGGGT
GGAATATGTGACATAGGGAGGGGGGGAGGGAACCCGGCAAAACTCATGCTGAATCTCCCACTGCTTTGTCCGCTAGGCAA
CCGCCATATATTATAGACCTAAATGGAGCAAAATAGATGTAAAGGATTCATATAGCCGGACCAACTAGGTCAGATTGAGG
TGTAGTAGCAGGAGTTGTGACTTTTACTGCTTGAAGTAGCTACTAGGTGATGGTAGTTTTTCCTTAATATATGATAATTG
CCATCAGTGAGGAGTCTATGCAAGTATTAGAAGCTCTAGTTAGTTGGTTTAGGATGTATTTTAAATGAAAAGGAATAAGG
TAATGTACTAATAGTCAACATTTTCTGTATGATCACTCAATTGTTAGATACGGGCAGACTTAGGACTTTCATGTACTTGT
AATTGTGTTACTGAAAAGTGCCATGAGATACTTTCTTTTGAGGTTAAAGTATGAAGAGAGATCACATTGCTTAAAGAACC
TACAAGGCAGAGAATAAGAATCTGGACTTGTTCTTGCGGCTGATAAATACTGATAAGCAAAGTTGATTAAGGCATTGGAC
GCGTCAAGTTCTAGGTATCTTGTGCTATGAGTTTTGATTATGCATGTAAGTCATAGAGTTGAAGAAAATATTAACAAAAC
AAGGGATGTGAAAGAGATTTAAATGCCTGAAAATTCCATATAACATGTAGACAAGATTAAAGATAAACTTATTATGCATG
TGCTTCGTCGCTTAAAGTAAGGAGTGATGTGAATGGAGGGGCTATCACTTAAGAACAATTTCTGGCTCAAATAATGAGAT
GTTTGTTCTTTGGATCTCAACTTTTGAGGAATTGGATGGTAGAGGCATAATTATATATTGGATGCTGATATAAGTTATTT
TAATTCATATATATGTGGTATATTTAGTTTTCCATAAATTTGGCGCTTCACATAAGAATTAAGAAACATGTGTCTCACTT
CACGCTTAGTCCTTGGCTATCTTGAACCGGAAGTTGTAAATCATGTTATACAACACAAGTATTGAGACGGGATTCCTTTC
TTCTTCTTCTTCTTTTTGACTTCTTTATACTACTTTTCTTTATTTTAAATCCAAAAAAATCAAATGTTACTTCTGGCTCT
CATGTTCATCCAATTTAGATTTAAACTGTACAATTCTCATCGTAATAGCCACTCAAACGTAGTCATTCAATGGTTAGCAA
GGGGGATTGTTTTCCTTCTAGCAAAGTGTTTTTCAAACGCCTAATATAACTTTTTGATGCATGGATGGTTTATGTAGAGC
CTCTAACTCATGCATACATTCATAGTCATTCATAGTGCCGCCTCTTGAAGACAGATCCATGCACACGATGAGGTACATGC
ATTGGAACTTGTTTACTAAAACACTCCCCAAGTGAGGTGAAGTACCTAGGGCTCTGTGTCTTGTTTAAGACTTTAATGCA
CCTCAAGCATGTTTTTACGAACATTATTAGTAATCTTTTTTCCTCGATTTTTTAGAGACGATACATACCATTCAATTAGA
AGGTTCAACTGTAAAGTAGGTGCAAGAGTGTAGTCTGTTATATTGTCGAGTATGTCTGAAATGCATATAGCTTTGCTTGC
AAATATTCTCAATAAGTATAAATAACATCTTCTGTGCTTCTTTAATTATTATGTTTCAGCTTAAAGAAAGACAGGAAAAG
CTTGAATATTGGAGGATGAGGGAAAAGAACTTCTCGAAGAAGAAGAAAGAGAAAAATGATCTTCTACAACGGCAAAGTTC
CATGTGGATTGATGAGAAAGAGTTGGAGAAAAAGACACTTGAGGCTATTGTTGACACTGTTCATCTTTGAATTGTTTTCT
TTCTCAAACATTTTTGGTCGGAGTGTTGTGTTGTTGGTAGGAGGACTGTTTTGAATAAATTCAAACATGTGTAACTTGAT
TATTTGGATAGGATTCTCACCCTTCCCCCGGGGAACATTTGAGAAAATTGACTCGTGTTCTTCAATAGCCAAATCTGGCA
GAAAGTTTACTGTAAAACAGACTTGGGATGCCATCTTATGAACTCAGAATTGCCTCTCTTTCAGAGAATTATGTTTGTGA
ATCTTTACTTTCATGAAATTGAACATCGATTAAAATCTTTGATTAATAAGCCATATGTTGTTGCTTTTAAGATTGGTAGG
CCATAATGGAAGCTCACCTATTTAAGGGACTTCAGTTTTTCTCTTGAACGGGGAATTAAGTACATCTATCTTTACCGAAT
AAAGTAGATCTTAAGGAGCTACCACTCCCTCACGAATTCACCATACATCGATATCTTTTGGCTCAATTTCATCCCATCAA
AGGGATTAGATCTTGTAACTAGAGATGAGAAGGAGTTGCTTGGATGGTAAGCACCCCTCACTTCCAACCCGAAGGTTGCG
AGTTCGAGTCACCAAAGGAGCAAAAGGGGTGGAAGCTCCTAGGGAGGGTAAAAAAAAAAATAGACCTTGTAACTAGGGGT
ATGTGTTATCGATAAAGAAGAGGCATAAGCGTTGCCTCTAGATCCAATCCATCTTCCCTGGTCTCCCCATTTCCTCAAAA
ATTTCAACCAAAAGACAATTGCAACATAAGCACTTAAGCAGTAAAAAATTAAGATTTCTTTGACCATACAGATGTGCTAC
GCCAGATAATGAGGTTCATAATCAAAAACCACATTTGTGGGCACTTGCATAATAGCAAAATAAACCATGTTTATAACAGT
TCCTAAAATGCAAAAGCAAAAACATTAGAAAAAAGACTACTTGCTAGTCATGTCAGCCTTCTATATAAGTATAAATATAT
ATGATACACCGGTTGACCACTAATTTTACAGTAAACGATGAAACTAATTCAAACTTTCATTTACACATCTGCAAAATGGA
GAAGACAAAAAATCAGTAGAGCTGGCACTTGTTGTTCCTTGGTGCCATTTCATGCACGGCTTCTTTTTTCTTACAGGCCG
AGTTGGGAGTAATAACTTGTGCTACTGAGCTTTTAGTTTATGGATCTTTACATATGGGAAAAATCCGAGGAAGTGCTTGA
TTTTTGGATTCCATTCTCTTTGCTGAGCACGACAGTACATCAAGAACGTATTTGCAAAGTACACATTAAAACCCATAAGG
ACATGCCATAGTGCATGACCTTGTGGATTGAAGTACCAGCTTGAAATGTGTTTGCAGAATAGACGATCACACAGCCAGCA
GGCAGCTCCAACTAATAAAGTGGCCACATATGACTTTGCAAGCTGCTTTGCGGATCTGTCTTCTGTATGAATGTAATACT
TATATGTGCGAGGAATGCATAGAAGGCACAATAGTGCATAATGTAGCATGAAACCAATACCAAAGCGAATCTGCGAATGC
AGAAAGGCAAATACTACACCATAAAGGAACAAAAATGTGGGCATTGTAGTCTTGTAATGCCAATCTGGTGAATAAATTAT
ATAAATGTAGAGAAGCATTTCCCAGACCATGGGTGTCTCATCACCTTGCTGTTGCCTATCAATTTAAAGCATGGATCATA
ATAAATTAGAATAACTCAATAACCATCAAATTATTTCCAACATCTTGGATTTATGACAATTATTTCCCATTCATTCTGTA
TGCACAAGGCAAAAATATAGTTTTTATCTAACAAGAAACTACAATATCAGGCATACAACATTCACACAACAAGCAAGAGG
GAGGAGGTCAACTTGGTATCTGGTTCATAGTCAGCTTTATCCTGTTATGCAGCAAATTAACAAACAAGAGACTAAGCAAC
CATTTATGCAAATATTTAATATCTAATGGAGCTACACCATTCAGTGTTGAAATGCTAGCAAATTGTTACTTGTAGAGGCT
ATTCCTTTATTATGGAGGAAGAAACATGAAACATTTTGAAGGGACCAAGTCACATGTAGATAGGTCGATAGATTTTTTTT
TTTTTTTTTTTTTGGGGGGAAGGGGGGGGGGGGGGGGGTGGATAAATCAATTAGTCATTAGTGATGTAAAGAGGAAGTTT
ACAATCCACATGGTTTGAAGAGAAACGAAAAGGAGATGGCCAAAAAGAATCAGAATCAAATAAATCTATCATATACAGAT
ATGAATTCCTTCCAAGACAAGATGCAATAAAAAGAGAAAAGCTCATCCTAAATATCTATTATCAAGTTTATATACCAAAA
AGGAGAATAACTGAGATCCTGTCAAGGTTAACAAATAATTAGGTAGCATTAGCTGCCATGAGTATTAAGGTCATTCTCCT
TTTACCAAGATTTAGGCTTCCAACAGTCCTAACACTCTATTAGCTTCTTAGAAAGTTTGATGTAGTGAATCAGACAGAAT
AAGATTCTCATACATTTAACAAATTTTAGGTACTCATGTCAATAATGGATTCCCTTCTTCATGCTCCAGGAATGTGGGTA
ATAAATAACAATAAACCAACTTTATAATGAAAGAATTGGGAAATAAAGGAGGAAGTGCTTACATCTGCCCCAACGTGGCA
TGATATATCATGCTCCCTAAGGCAAGTATTATATTTGACATATGAAGGACACTGAACCTTTTCTCAAACCGCTGTCTGAG
GGCATTCACAAGACCAATCAAAGCCAAAATAATGCATGGGACATTTGATATGGTATTAAAGAACTCTGCAATATAGGAGG
AGCGGACATAATTTAGCTCACACCACTCTTTGGTAGATGTTACAGGACCCCAAAAGCTTGAAATGTCATCTGCCATTTTT
CAAAATATATATGTACCTGCGATGAAATAATCAGCTAAGTGAGCTGTTGCTATATTTCTTTGACAAAGATGCAATTCCAA
TATTCTGTGTAATGATAATAGTTCAAAGCATGTCTCATTAGTTACCGTCATATCAATAAATCAAATTCTCAGTATTTTCC
TACACAAGGAGGAAGTGGATCACCAATACCAAATATAGAGCCAGTAGGACATTTGTGATCGAGTTTTTGAACAACTAATA
TGTGCACAAACAATATTATAGAATCACTTAATAGAAAAACAGAACAATGAGATTATACTTGCTAAGCCAAATAAGTGAAC
AACAAGGTTTTTCTGGTCCTCTCAAGTAACATCAAGAACAAAAGGGTTTTCCAATTTTCATGTTACAAAATTTTAATCGA
AAGTCCATTCACCATGCTTAAACCAATTTAGTACATGATATGCACATATCTTGGATTCAATAGTAAACTTCATAGCAATC
TAACATATGCCTATGACCTATCAACAAAGGGCAGATGCAAGAGACTGGAAAACAGAATCATCAAACAGTTTTCCACAATA
AGAAGCATGTAGTTTCATCATTCTCCATGCTTAAACCAATGAACTTATTATCACAGAAAAACCAACCTACCAGACGCATT
TAATATTATACTAGACATAGTTTATTTTTTCCTCTCCAAACAGAACTTCTTATATTAACCTTTCCTCTCAAACAAACAAT
CAAATTTTGGCACATTTTCGTATATCCCTTGCTAAGAGTAGCCACCAAATTACAATGATTAATGATCATCAACCCTTGAA
TCACCATAAATACAGTTATATTAAACAATTTCCTTGATATCCTGCTAAAACAAAACCTTCCAAACAATGAACCAACCAGG
GGTATTCGACATGGGAGGAAAGATCATCTGAAGGGTTACTAGGTGTTATGTGTCAACTGAAATAATTGTTTTTATGAAGA
ATAGTTCAACTGAATTAAGAAAGTGTCAGCCACTTGCTCTCGAGTACAGTTGCAGCAGCAGATCTCTGGGGTATGTTTTT
CTCAATTTTTGTACAAGTTTGGATCATGCCTTACAGCATATCAAGAAAGCTTATGAGATCTGGTGTTCATGGAAAGTTGA
TAAAACCATCATGAAAATCTGGTTAATGGTGCCGGCTGGAATATTTTGATGTATCTAGAAAGAAAGAAGTTGTCGATGTT
TCGATGGAATCTCAACTTCAAATCACTCAAAAAGCCAAATGTTAACAAGATTTGTTTACCTAACTCAACCAGGCCCTTGT
ATCTACTACTTATCAATTTTTTGGATTGTATAAGCACTCTAGTTGTAGCTCAATATTTTGTATATGAGCTGACTCAATCT
CTCTTTTGTAATTTTTGCTCTTGCATCTGCTTGATGCTATTAATGAAATCTACTTACTTCATCAAAAAGAGCATCTGAAG
GTTACTTTTCCAAACGTGATCACGAGTCACACATTGACCCGGGAAATCACACATAATATGTATCACTAATTTTAAGCCTT
GATGTTTTTCGGCTAGCATCTTCCTCTCGAGGGTAAGGGATTTCTTTCCTTATCCGAGACAGGGCCATGGGGCTTAATTG
TTGAAAATCTTTCCCAACTATATTTCTATCTTAAAATAGATAATGACATTTCAAAGAACTATTTTCTGAGAATTCCTATT
ATATCAGTCAATTCCTCTCACATGTATACTTGGTGTATAATCTCTGCACTATCTTTCATTAAAATCCCAAATTGGCAAAG
AATGTGTCCTTTATACTTTGCTATAAATGGCTGAACTCGTAGAAAACTAACATATATCATCAACTCCTTCACCTAAAGGA
ATTTATCCCCATAAAACTCATGCCCACAAGCATTCTATGTCAAATTTGATATCTTAACCATGATCATGAGCGAGTGCATA
AATATACTCCTCAAAGATGAGTGCGAGCTATCTGGCTACCTTCAAACCTAACTATTAATTCATTGTCCGCTAAATCATGT
ATTCGACATTAACTGAAGTAGCCATAATTGATAAAATAATACTATAAGCAAAAATCAACTCCAATCATCTGTTTCCTTCA
CCTCATATAAACCGACATTCTCAACTTAACACAATGGATACCTTCCTACCAAAATTAAATTTTAAGATCACCGCAAACAA
AATTTTCCATTAATTCATGTATTCAACATTATTAGTCAAAATTCATAATAATTAGCAAAAATCACCTCAGATAAACCCTC
ATTCCCCAACTTAACACAAATGAATACCTTCCTACCGAAATTAAACTTTTAAGATCACCTTGAACAAAATGTTCCATTAA
TTTACATATTCAACATTAATTGAAATAGTCAAAATTGATAATACTTAGCAACAATCCCCTCATATAAACACCATTTCAAA
CTTATCACAAATAAAAAAATATAAAAAATCTAGTTCCTACCGAAAAAAACAAAATTGAGATCACCGCTGAACAAAATTCA
AAAACAGAATACAACAAATAAGAGAATCCAATAACATTACATCAAATAAGTATATTAAATTATATGATTGATTTAGCAGG
TACATAAAATCCATGCAAATAAACTACAAATTTACCTTTCAAATCAGATGCAATCCACCGTTGAACTTCTGTAAATCTGT
ATCAATTTGCTCCCGCGATATATATACATATATATTTGTATATGATATACACACACAGCGATCTTCTTCTTCTTCTCTCT
CGCTAGGGTTAAGAAAAAAGCACAAAAATTGGATTTTGTAATAGTTTAAAGGAACAAGAGATGCTAATATAATGGGGCGA
AATTAGGATTTGGACATTTTTGAGGCGCCTGAGAGAGAAATATTTAAATGTAACTTGGGACTTCGTGGGAAGCATTACGG
GTCGATCTGGGTCGGATCATAATCAAAATCAAATCAATTTAATTTTTAAAAAAAATATATAAACAAATCGGGAAAAACAA
TTGATCTCAATTGCTATTTACGTCCTCCAACCTAAGCACTTATACTTATATAAAGTTATCTAAATAAGAAGACACGTGTG
TTCTATATTGTGGTATAGTATACGTAGATGTAAATTGCAGTATAGAACATCGCATAAGACGCATGTCTATTTGTTTAATT
TTAATTAAATTTAACATCTTATTTGGATGGTTGTTACATGTTATAATGTAATGTACTGCTACTTTAAATATAACTTTTGT
TTGATTGTTACTTAACTTTTATTGTATCGTATCGTTTAAATCCATTGTTAGATAATGATGAAAAGATTCATTTTATGTAA
TGACCGATTTGGTGTGATTACATCGTTACCTTAATATTTTCTTCTCAATTTGTCTTTATTTATTGTTTAATAATTATATT
TTATCTTTTACCCCTACTTTTTCTTTTTCTTTTTCTTTTTCTTTTTCTTTTTCTTTTTAAATTTATAATTCAAATTATAA
ATATGTGACATTATATAACAATAAAAAATGATACAATTAATCCAAACATTATATTCATTCAAACAATAAAATACAACATA
ATATAATATCAGACCAAGTTATAAACCACGTTTATTGACAATTCTGAAGCTATTAAAATGATAGAAAGATGACAGAAATG
AGAAGCTTTTGTCAATACCATTTCTTGGAATTAACATCATACCTTTTTTTGTTTGTTCTTTTTTTTTGGCACTTCTAACT
TAATTATAAAAAAGGAAACAAACTGAACTTTGGCATTAAGAAAACTCAAAGTTTTTCTAAAAGAAATATGGATTTTATGA
GAAAACAAATTACAAGAAGTTTAGTAATTGTTATTTTCTTTGTATCAACAGTTTTTGGAAGGAATATTTTGCAAATATTG
AGTGAAAATGAAGATGGAATTTGTACATCTATGGTGGAAACTCAAGGCTATGGTTGTGAAGAACATAAAGTATGTTCAAT
ATCCTACAATTCATACAAAAGGTCGTTTGGTAGGAGGGATAAGCGATAATAATCTCGAAAAAAAATACAAGATCATTTTA
TCATATGTTTGATTAGTGTTATTAGTTAGTCTCGAGATCATTTATCCATTATATGTATTACAATGACGAGATAAGTTATC
TCATCATATTGATAGAATAACTTTATCTATCTCATCGCCCTATCAAACGACCCCTTATAGAATTGGTGTACTACTAGAAA
AAAATCACGAATTACTAATGGATTTTTTTTAGCTAAACAACAAAATTTATCACTAATTCTATTTTGTTGATGGAATATCA
TAAAAGTCTATTATATATGAATAATTTATCAATAGATTAGCAAAGAAATTTATAGCTAATCTTTTTTTTTTTGTGGTAGT
GGTGATTATATTAATATATTATACATTTGGGCATTTTATTTTATTTTGGTTATTTTTCTTTTTAGGTGACAACAGATGAT
GGTTATATTCTGAGTTTACAAAGGATACCTAAGGGAATATCTGGAAAGGCAGCAACTAATCCACCTGTTCTTCTACAACA
TGGACTATTAATGGTTAATTAATTCTTTACTTTGGTTTTAACTATCTCATATTCTTTTACTTCACATTGACTTATAAAGT
GTTGTCAGTCGGAGAACAAAGCATCCCGTGTTTTCTAAGAGTTTGGAAAAGGGTGAACTAATAATAGAATAGACAGAGAT
AAAAGCAAATATTGAAAACTCGGGAAAGGAGATTAAGACCTAACCCAGCTTTCTTTCGCACTCTAAGTGGTATAATGTAA
ACAAACAACCTACTATAATACAAATATTAGTAGGCTAGTGGTTGCTTCTATGACTTGAACTCATGATCTATGAGTCACAC
TGAGATAATTCTATCGTTTGTCCAAATTTCAAAGTCTTTTTTCAATTTAATTTCAAATATTACTTCATTTTCTCAAATCT
CGACCAAATCATGTTCAAACACTTATCACAAACTCTATTTTTGTGGCAATTAAGTTAGCGGCTTTCAGTGACGACAACTG
ATAAATCGCCACAAATACTTTTCCAAACCAAATTTTATCATTGTAGTGTTAACGAAGTTAATGAAAGCTTAATTGTTAAT
TTGTTCTAATTAATCAAAATATTAATTTTTCAGTCGGAAACAACCTCTTTACCTATAGAATTAAGGTAGGGGTTATAACG
CTATGTATAGACCATCGAGATTACACTAAATATGTTATTGTTGTTGTAGTCGAAATGTTAATTTTTTTTCGATTAATGAC
AGGATGGAATTACATGGCTGCTAAATCCTACAGATGAATCATTAGCTTTCATTCTAGCAGATGATGGTTATGATGTTTGG
ATTGCAAATACAAGAGGAACTAAATATAGCCAAGGACATACATCACTTAGCCCTCAAGATCCAGTTCAGTTTCATTAATT
ATTTTTGCACTATATATCATATATGGAACAGGAACCTCGACGTAACTGGTAAAGTTACAGTCCTGTGATCATGAAGATCA
CAGGTTCGAGCTGTAGAAACAATCTCTTGCAGAAATGCAGGGTAAGATTGTGGACAATAGACCCTTGTGGTACAGCCCTT
CCCGAAGCCCGCGCATAGCGAGAGCTTAGTGCATTGAGCTACCCTACTATTATCTCATATATGTATAAATATTTATTAAA
TTAGCCAAAACAACAACTTTTATAATTTAATATATTTTATTTTATATTATCAACAGGCATATTGGGAATGGTCATGGGAT
GAATTGGTGGATTTTGATTTACCTGCTACATTTAAGTATGTTCATGATCAAACTGGCCAAAAGTTACACTATGTTGGCCA
TTCTCTGGTGATTTTCTGGCTATTTTTTAAATAGCATTTCACTCATTCTTTTCTTGATCTAAAAAGGGATAATTATGGCC
CTAAACACTTTGGCCAACTAGTTTACAAAATACATAAACCATGTAAATTTTATATTAAATATACATATATTATACATTTA
TATACATATCTATACATATATAATATATATAATCAATGTATAAAATGTGTATATTTCGACAATATCGGTATATTAGTTGG
CTGAATTGTATATATTGATTTCACTCTTATGGTCATCAAACTCATCTTTTTAGACACTGAAGTTATAAAACTACTTTTTG
TCACAAAAAGTTATTTTCAACTCTATCTTTAAATAATAGTCATTGTCATAGAGTTTCAAAATTTACGAGTAAAATTTCAG
CTAATGTCTCGACTTTTCACATGTAAAATTTGAAACTCCACGATAAAAAACCATTTTTCGATTCCAATGATGGAAAACTG
GCTATTTCTTAAAATGGCCATATCCTCTTCATTTAAAAAATAGCCATTGTCATGTAGTTTTAAATTTCATAAACTGAAAA
GTGGGACTATTTTGGAATATAATCCAAAGTTCAACTATTTTTATATGACAAAAATTAGTTTTGTAACTTTGATGCAATAA
ACTGAAAATTTTAATGATCATCCATGAAGTGTAACGATTTGGGCACTGTCACGAAGAGAGGCTCGATGAAATAGACATGT
TTGTAAAGATGCAGACTACCTGCATCTAGACAGACGAACCCTCGAAAAATGTGAACCTAATATGTTTAAGAATAACTAAA
CTTTTTTTTTTTGAAATCTCAGGGGACTTTGATTGCATTTGCAGCAATTTCAGAAAATAAGCTATTAGACATGTTGAGAT
CAGCAGCTTTATTAAGCCCAATTGCTTATTTGGGGCAAATAAAATCTCCTCTTGCTATAAGTGCTTCTCAAAATTTTATA
GCTGAAGTAAGAGAACTAATTTTCGTACCACTTACAGCTTCCGTTTAATCATAGATTTTGATAATAAATATTCTTTTTTA
AAAAAAAAAATTACAAGTTCCAAAACTAATCCAGATCGGTCAGTTTTTGGATTTATGGATGAAATATCACTTTCACTCGC
TACATATTAATGTTTTTCCAAATAAAATACATGTTTAAACATACCTTCAAATTTCAAGAACTATTTTTGAACAAACTTCA
TGAACTCATTTTTTTTTTATGTTTAAACTAAATGTATGATTAAACGCCAACTTACTGCGTGTAACTTTAATTACACTTTA
ATAAAAGTTGTTAAACATTTCCTTGTTTATGTTTTTTTTTCAGGGTTTGTATTGGTTGGGAATCCATGAATTTGATCCAA
GAGGGTAAGATATTCCATCAAATTCATTTGATCTATGCTTGTTTTTTTTTTTAAAAAAAAAAAAAGCACTTGGAAGCCAA
GAAAGGAAAGATAAATAATGGAGGAATTATTTCACGGATGATCATTCAACTTTTAGTTTAAACAAACAAACAACCTTCTA
TTATATTTTTGGCTTAAAGATTGCTCTATCTCAAATAGTTCAAGGACAAAACTGGCATATTCTTTGTTTTCCTGAATTAG
TCGTTAAAAAGGGTTTTTTGAGCTATTTGGATAGTTGGAGGGTATTTTTAAGCTCGTTGTCCAATAACGATGAGTCATTT
TGGGGGAAACAACATAACGAATGGTAAAGTTGATCTATTTTAAATAGTTCAAAAGTAGTTTTGACCCTTTTCTACTTTTT
TTTATACATAGTTATCTATCTCACGTTAAAATTACATTTCATGTTTGTTAAATTCATTTAGAATTTGCACTTTTGGCTGA
TTTATATATATACAGAGAGGCTGTTGTCAAACTTTTGGAAAAAATATGCCAAGATCCAGGCAACAATTGCAGTGACTTGA
TGAATTCTTTTACTGGTATCTCAAATTCTTCACCAACTCATTCTTTTAAATTTTCTTTAGACAAGTTACATATCTGGCCG
ATCGGTTAAAAATAATTATATTCGTTAGTCAAATATAAATATACATATATATACACATTAATATACAAAAAATATACATT
TATAGACTATGCATTTCTCATTTTCTTTTTATAATGTGTACTATTTTTTATGTTAGGCCCAAATTGTTGTGTGAACTCTT
CAAGAACTGATATTTTTCTTGAGCATGAGCCACAGGCAACAGCAACAAAAAACATGGTCCATATAGCCCAAAGTAAGTTT
GCTACTTCAATGCAGATAAATAAATAAACATAAAAACTTGAAATTTCGGGATAATTTAACGTATGGTCACTAAACTTTAT
TGATATATAAAAAGGCTCTATTTTTTAATTAAAGTAACCGAACCGTATGTGAATGTCTCTAATATGCAAATGATCGGAAG
GTCAAATTGACTACAGAGACGCCAGGTTATGCCACGTCACTCACCACATTATTCACCTTGTCACCCTGTAACATTCCACC
TCATAAAAAAATTCACGATTTTTTTTGTCCATATTCTATGACATGGAATTTAAAGAGTGACAAAACCCTTACGTGGGAAG
GGATATGTTATAACTCAACGCGAAAAATTTGACCTTCTCATCATTTGTATTATATGAGCAATTCACTCATAGTTTAAAAA
GAAACACAGTATATAAAAATTCTAGCTTCGCTATTGACTGACTGTTTTTTTTTTTGGGATAGTGACAAGAAAAGGGACTA
TAGAAAAATTTGACTATGGAAATGATGAAGAAAACAACAAACACTATGGGCAACCAAATCCTCCACAATACATAATGTCA
AATATACCAAATAATATTCCTCTTTTTTTAGGCTATGGAGGGGCAGATTATCTTTCTGATGTGAATGATGTGAAGATTTT
GTTGGATAAATTGCAAAATCATAATCCAGACAAACTTGTATTGCAATATAGAGAAGATTATGCACATGCTGACTTTGTTT
TTGGTACAAATGCTAAAGAAATTGTGTATAATCCTATAATGGCCTTCTTTAAACTTAATTAAGAAGATCTAGTTATAAGG
TTAATGTATATTTGTTGTTATTGTTATTTTTTTCAATTATATATATAAGTAGATATATTATAGTATTTTAGTTGTAACTT
GTGAGTCAAAGTTGAATAAGTAGTATTGTATTCCCTCCGTTTTATTTTACTTATCCCCTATATCGGATATAGTTATTTCA
ATTTACTTGTTCAGTTTCTGAAATTAAATAAATTTTATTAGAGTATATTTTATCGTATGGTATTTTCCAGCACTACAACA
AACAAAGGATTTTGCGGTAATAATATAATTATTGTTATATTATATTTAGCAACAATGATAAATATGAGTTTTTGTAACCA
ATACTCTATATAAATATCGTTAAAGGGTTGAACAACTTTAGATACAATGATATTGATTCAATTGTCGCTAAATTTTTTTG
CGGCAATATTTCAAGAAAATCTATTGCCACTATATGTCTCTTTGTTGTAGTGTAGTAGACAAATTTAAAGTTTCAAAACA
TCATTAATAATATTTAATTTAATAAAATACACCTCTCATCAAAGTTTTTTTAAGGGCTGTATGCCAACTGCCAACATTGA
ACAACTAAATATAAAACGAAAAGAATAACTACATAAAGTACCAATAGTCAAAAAGATCGGCCAATTAATTTCAGTTTCAA
CAAGAACAAAAAAAAGGCACGTAGGAACTTGAAAGTAAATGAAAAATTGCAAGATTCAAATTACCAAATGTTGGGTAATT
TAAATTGCAAGAAAATTGTTAATAGAGAATGAACCACGAAGTCAATTAAGTGTTTAATTAACTTTAATGCTTAATTTATA
TAAGTAAGTTCTACACCTAATACAAATTGCTTTTGTGTTTTTTCAAATAAAATACAAGAGAAGACGTAAACACAAAGCAT
TCAAAATTTTGACTAACTAGCTAACTTTTATTAAAGAAAAAAAATTAAAAAATAAAGGAACTAATCTTACACTATTAATA
TATTGTTTATATACAGCAATATTAATATTTTTATTAGCTATTATCGTTCAATAACGAGGGCCGAGGGGGACTTTTTAAAA
TACAACAAAAGAAATCGACAAAATTTCATAAAAATTGCATTATGAGTAACGGAATCAAGATTTTCACTAAAAGAATATAA
CACATACAAAAAATTAATAATTTTAAACTTGTATGAATAATACAATTTTCTGTCTAGTGAGGTGACCCTTTCTGACCCTA
CTTGCAGCTGCAAGTAGGGATATATCTTGGTGGTTCGATGAAAAATCAATTTTAATTACTGAATCAGTTTGATTTTGTAA
GGTCATCAAATATAAGTATTTTATTGAGTATTTGATTAAAATAGACTATCAATACGCATTTCAAGAAATAAAATGATCAT
GCAGATTTTACATCATTATTTAATATGACGATATATTATTTTGTAGTACTGGATTGCTTTAGAATATATTCCAAAATTGT
CGCTACATTTGTCACGTTAAACAAATGAAAATGTGTATTTTATCTTTTATGGAGTACTATTTGATTTTATGAAGATTTTG
CATCATTTTTAATATGAAGAAATATTTTATATTGACTTTAGAATATATTCCAAAATTCATATGTATTGGCAGTTGGCTAC
TACTTTAATAATTTGTCACGTTAAACAAATGAAAATGTGTANNNNNNNNNNNNNNNNNNNNNNNNNNNNNNNNNNNNNNN
NNNNNNNNNNNNNNNNNNNNNNNNNNNNNNNNNNNNNNNNNNNNNNNNNNNNNNNNNNNNNNNNNNNNNNNNNNNNNNNN
NNNNNNNNNNNNNNNNNNNNNNNNNNNNNNNNNNNNNNNNNNNNNNNNNNNNNNNNNNNNNNNNNNNNNNNNNNNNNNNN
NNNNNNNNNNNNNNNNNNNNNNNNNNNNNNNNNNNNNNNNNNNNNNNNNNNNNNNNNNNNNNNNNNNNNNNNNNNNNNNN
NNNNNNNNNNNNNNNNNNNNNNNNNNNNNNNNNNNNNNNNNNNNNNNNNNNNNNNNNNNNNNNNNNNNNNNNNNNNNNNN
NNNNNNNNNNNNNNNNNNNNNNNNNNNNNNNNNNNNNNNNNNNNNNNNNNNNNNNNNNNNNNNNNNNNNNNNNNNNNNNN
NNNNNNNNNNNNNNNNNNNNNNNNNNNNNNNNNNNNNNNNNNNNNNNNNNNNNNNNNNNNNNNNNNNNNNNNNNNNNNNN
NNNNNNNNNNNNNNNNNNNNNNNNNNNNNNNNNNNNNNNNNNNNNNNNNNNNNNNNNNNNNNNNNNNNNNNNNNNNNNNN
NNNNNNNNNNNNNNNNNNNNNNNNNNNNNNNNNNNNNNNNNNNNNNNNNNNNNNNNNNNNNNNNNNNNNNNNNNNNNNNN
NNNNNNNNNNNNNNNNNNNNNNNNNNNNNNNNNNNNNNNNNNNNNNNNNNNNNNNNNNNNNNNNNNNNNNNNNNNNNNNN
NNNNNNNNNNNNNNNNNNNNNNNNNNNNNNNNNNNNNNNNNNNNNNNNNNNNNNNNNNNNNNNNNNNNNNNNNNNNNNNN
NNNNNNNNNNNNNNNNNNNNNNNNNNNNNNNNNNNNNNNNNNNNNNNNNNNNNNNNNNNNNNNNNNNNNNNNNNNNNNNN
NNNNGATAAATATAAATAGATAAAATGGTAAGTTATTTTTTGACTTTTTAAACTGGATAAGTAAAAACAAACTTTTATTT
TAGATATATACATGGCAAGTAGTAAAAATGAATGTGGGTGGGGGGTGGGGGTGGGTATTAAACGTAAATTGAGAAAAAAA
TAATTAATTTGTCTTGAACTTTTAAAATGACATATATTTTGACATAAATATGTTTAATAAGAACGATAACTATTTCACAA
GAACGATAAATATTTTAAAATAGAGGAAATATGAGGTTAATTGAATTGTGATTTTTGTAATCCAAATTGATAACCGAGCA
TAATTAGATTAATTTTTAATGACAATGACTTAGTATGGACTATATAGTATCCTAAAATTTTTAATAAAACGAGAGACTAA
TATAATGTTTTCTTTTCTTCCTAAATCGACAAGTATATTAAGATATCAAGGGAAAAGGTATGGATGGAATTAAAAAAATT
GTGATTATTGTACAATAATGATATAAAATACTAAATGTGATTAGGTGAAATGAATCTATAAATTATATAAAACTAATCAT
CATATCTTTGATTAGTTGAATTTTTCTTAATTAACAATTTTTTCAAGTTGTGAGGGGTCATTTGGCCGTTGGTTAGAAAA
GTGAATTATTTATGTATTTAAATTAGCATAGTTAATATAATGTTTGATAGTGTTTTAGGCGCTAGCTACATATAAAATTT
AACACACCAAATATATATATCGTGTTCAGTTATTCGTGTTCGTTTATATATATATATATATAGTTATGAGAAATCTTTAT
ATTATTTTACGTAGGATAGCAGATGAAATAAATAATGTATGAATAACTAAACTCTCCATAACTAATTTCCACGTTACTAA
TATATGTATAAATCTAATTAGTAACCAAAAGACGCTTGATTATCCACCTCACTGTCATAGCAATCCAAACGAGGGTGATT
TCCTACATCTTATAGAAATAAATCTTATTTCTCAATTCTTTATATAATTAGAGTATTATTTAAAATGGATCTAGTAAAAA
GGATCATTTAATATTTTATTTAAAATGACATTGTTATTATAAATAAAAGTAATGATTCTGAAGAAAATCATATAAGTATA
GCGAAATATCATTAAAACGAATAGTTATTAACTTACTATAACAATTCGATAAATTCATAATCGCTATTTTTTGAATACGT
ACTAGTACCTACAAGGTAATGTAAATCGACAAGTTCGTTGCGATGACCATGACTGAGACGACGTTGACTGAAAAAATATA
AAATTAATCCATAACCTTTCTTATGAGATAAAAGATACCATATGCTATTTTTGTTAGTTAAATGAAATTTTCCACAACCA
AATTGTATATTACGTATTGAAAGAAATTCATGTCATATTCTATCCAATTACGGTAATTGAAGTTCGGTATAAACTAAATA
ATCAATCTATACTTGCTTCGTACAAGCTACGTGCATGGGTGTTTAATTGTACTAAATCATATTAACGTATCATAATTAAG
AGATTTAATGGAGTGAGAATATATATTAATTAATTATAATTAAGTGAAATATATATCATATATGCATTTGTTTGCAGCAA
TTTTTGAAGTGATAAAAATAAATTACAATTACAAATAAAATATGAAGAAATATAACTTTATTGATAAATATGTAGGTACA
ATTTTGTTCCTCCCTTGATTCTTACTCCATGATTCGAGGGTTGGTGTATTTCTCGAACTATGATGATTTGGATTTGATCT
CTTTATGAATATTTCATTAATTTGTGTAATATTCGAGATGCCTCTTTAAGAGAATACAATACCCTTTATATAAGCATAAG
CTATAGGATTTAGGGTTAGAGTAGCCTCCAAGAAATCTAACTGGAACCAAATATTTTTTTATAGAGTTCTAACTAGAATT
GATTACGTCTTGTAGAGACCCACAAATTTACAATGTCTATTGTATTTATTAATTGAGAAAATACATAAAATAAAAACCCT
GAACTTAGCCGGAGAACTTACTTTAACACTTCAACTTTACGGGTAATTCTTTACCCCTCTAATTTCATATCAAGTGACTT
TAAATGCACCCAACTCACTGACATGACAAGTGAAAAAAATGCAAACGCGTTTGGTAAAAATTGAAAAGAGAAGATTGTTA
GTGTTGAAAATTGTTGCTTCAAAATCACTATTTAAGGCAGTGTTTATATTAATGGTGGTGAACTTGAATTTTTTTTAATG
TAAGATTAATCCTATTTTTTCCTAATTTTTTTCTTTCTAAAATTGTTAATAAATAAAAAGAAATAAAAGAAGAACTAAAA
AATCAAAATATAAATAAGTTTCAAGGTGGCACTAGCCGTGGCAGTGATGTGGCGCTGATGTGTCAATGACATGGAGTGTG
TGAGATGCATTTGCCACCGTGAGACTGATATTATAATCTTAAGATGATATTAAATTCATTTCAAATGAGATTAGGGGGGC
AAATAATTATCCGTAAAATTAAAGGGTTAAAGTAAGTTATTCGGGTTTTTTTTTTATGTATTTTCTCTTATCAATTCAAT
GTAAACGCTAATGTTTGACCATGCATGTATATATGCTTATATAGCACGTGCATTAGCCATTAGATATACTTTTTATAGTG
AAATAGTTAGATATTTAAGAGAATAATTATATTTAAATTAGGTAGTTATCTACTTTCTATAGTAAAAAAGTTAGATATTT
ATCTTTTTTTTTAGTAAAAAAGTTAGATATTTAAGAGAACAGTGATATTTAAATTAGATATTTATCTACTTTCTATAGTA
AAAAAGTTAGATATTTATCTATTTTTTTTAGTAAAAAAGTTAGATATTTAAGAGAACAATGATATTTAAATTAGATATTT
ATCTACTTTTTATAGTAAAAAAGTTAGATATTTATCTATTTTTCTAGTAAGAAAGTTAGATATTTAAGAGAATAATAATA
TTTAAATTAGATATTTATCTACTTTTTATAGTAAAAAAGTTAGATATTTATTTATTTATTTTTAGTAAGAAAGTTAGATA
TTTAAGAGAACAATAATATTTAAGTTAGATATTTAAGTGAAGAACGATAAAATAAATATATAAGAAGGTGGAACTCATTG
ACTGAATTCCTAAGTTATATAAACGGAAAAAAAAATCTTCAAAAATATCTCTAGAAAATTGTTCCAAAAAAATTATCCTG
GCCATACCAACTTAACTTTGAAATTGGCAAGTCAAATTTGGTAGAACCCATTCAAATTTTATCATCGCAATGAAGATTCC
ATTTCACTCTTTATAATTATTTTTTTATATTTTTTCTATTCCAATTTCCTTAAAAAATATTGTGATGGGATAAAATGTAT
TACTCATTCTTAATTAGAAGTTTCTAGTTTGAATTAAATGACTTTTTTGAATGCAAAATTTAAATTAATCAATAAGTAAT
TAATTTAAGATATGTCAACATTTTATTACGTTCGATTGATCAAAATTTTTAAAAGGTACTTTTCCTTAAAAGTTTCTTAA
AATGACATTTATAGTAAATGTATAAAAAAAAAAGTTACACAAATGATATTTCACCCGCCCATACACCCACCCGACCACAC
ACTTCTCATATTATTTATCTAAATTATGCATAAATGTTTCTAGAATAATTTTTAGTTTACTTATCAAATTAAGTTCTTAA
ATAGTACTATATTCTTGTAATTTTTCCTATTTATTATTGAGATTAAGTGGGTTAAATTGGGTGGGCTAAGGCCCAATCCA
TTTGAGTCCAAAATAACTTGAGTGGATTAGGACCTAACCCAATTCAATTTCTATTTCAATTCATTTTAACATCTCAAATT
TCAATCGAATCTATCCATTTAACATTCCTAATTATTAGTTATGATCTCATTTATTAACTCAATCAATTTTGAACCGTCCA
ATCCGACTCTCTTAGTTGCCACATATAATTAAACATCCTTTTCCTACTCCAAAATGACAATAATGTCCTTTTGTTTCTGC
ATTCTGTATCCAGATCATCTATATATATATATATATATATATATATATTTACTTATGTGATCAAACCCAAAGAAAACATA
CTAAAAAAAAAGTTTAAGCCCAAAATCTGCCATCAAAAGAGAGGAAGATGTGTTGCAACTCCCATGGCGTAATCCCTACA
AGCGAACCTCGTTTTCCCCTATTCTCCACCCACCCACCAACAATTTCTCCAAATCGTCGTCTATTTTTTCTCAACTGTCC
TTCGAATTATGGAGTTTTGAGGACAAAATTCGTGTCATTCAAACCTAAACGATGTCGTTTCATATACCGACACGGATAAG
AGCTTTTACGATCTTCTGGGTATACCGGAAACTGGATCGTTGTTGGAAATCAAGCAAGCGTACAAGCAATTAGCAAGGAA
GTATCACCCGGATGTTTCACCTCCGGATCGGGTTGAAGAGTATACACAGAGATTTATTAGAGTGCAGGAAGCTTATGAAA
CGTTATCGGATCCTGGAATGAGAGCTTTGTATGATAGAGATATGGCTAAAGGACTTCACTTTGGGTTCTCTGCTCGTTCA
CATGAGGTGTGTTTGCTTTTCTTTTTCAATTTGTGTCTTTCGTTAATTATTGAATGCATGAAAAATACCCCCAATTTGTC
TGCAATTTTGCCTTTCTTCGCCTCTGTTATACTCTTCAATTCTAACTTTCTATGTTGCATGTTTACAACCATAAGATTAA
AGGATATTTTGATATATTCCAGAGTAGCTATCTTTAGGCTAAAGCAGAAAATTCGTATAAAACGCACTCTACTGTGTGCA
ATTGTAGAGAGTTTGATCTCAATTATTAGTTATTATCTTAAAAAGTCACGTTCTTTGTTGAAAAACATTTGAAATGAAGA
AGAAGAAAGTGACTTTCTGAAATAATAATTATTACTAGTTAAGTGATCATCTAAGAAATCAACTCCAGTTCTGGGGTTTC
ATTTATATTTGGTCTGGTTAGTCATGATTCACCTATTGTATGCTGATGGGTGAAAAGGATTAAGGGTATTTGCACATAAA
GGTCAATGAAAAAAGCCTTCTAATTGAAATAGGCATAGTAGAGTATGTAATTTTGAAGATCCATCCAGTGAGGACTTGCA
TATTGGTTTTATTTTATTTGTTCTACTTTAGTTTCCCTTTATACCGGTAGTGTCCGAGCAGTTTGCATGCACCTCGACTA
ATCAACCGAGTATGTGCTACTCTCTCTTTTCACCGAGGTTTAGGCAGATGGGACTACTGGTGTGACCTCTACTGGAATTC
ATACCCAAGGTTATGACACTTATCCACATCATAAAGGATTATATGCTGAAGATAAGAATTTGCCTACATGTTCCAAAGAA
AGTAGAATCTTAGTATATTTGGCTAACTGTTGAGTTCAAAAGAGATATTATGTAAAGATTTGCGGAATATTTTCTGGAAA
AGTAGTCACTTATCTTTAAATTGTCGGTATCTAGATGCCTGAGGCATGACAAGTCTTAAAATGATCGTGCTCGGAGTCAA
CTTAGGTGGGTTCCCCTTTTGGTCGGATGACTGCATAATATAACCAACAAAAAAAGACACTTTATTGAGGCATCTACTGA
TGTATTTACTGGGGTATGACAGAACTGCTGGCAATTAGGAATATATGGTTTAGTCATTTGGTCTTTCTCATATATACTTT
GGTGTTCGATGGTGGTGTTCCCTTGCACTGTTGATACTTGTAATCTTTGGCGTTTCCACTGTTTTCTCTATTTGATGGAC
TAAATGAATGTTATCATGATAGATCTCATTGATCGAGTATGAGATAGTCCACTGTTTCTTGGAATAATTCAATTAGTGGA
ATCTTAAAGGGAAGTATGAAATACTTCATTTTTCCAATTCTTGGGACAAGAGGAGTGAATGAAACTTCTGTTTTCTGTTA
ATCTATCAAATATTAGAACTAACTTTTTTCATGTAAATGATGGTAACTGTTTGATAATTACTTCAATAATAACTAGTGTC
ACTTGAAGTATGGAACGTGGCCTTCCAGTCTTTGCCCTTTTTTTTTTACTCCTTTCCTGAAACACAACGCTACTTCGCGT
GTAATCTTGGTTGGTTTCAAGAGACTTTAATATGCGATGTTCTTTTGCTTCGGATCCAATGTTTAAATGATAACAAGTTT
TTGGACCTTAGCATACTGCTTCTGCCACTGTATCCCGTTTTTTATTCTCATTTATCTCATCAAAACTTGTCATTCTTATG
TGATCACTTGAACATAAGATTTTCCTTAGACAGCCACTCTGTTCTTTTGACATTTATGTACTTGATTTTTATCTGCTTGT
ACGCTGTATGACATGTTTTATGTTCTCGAATTCTTGGTATCCTCTTGCTAATTCGAGTTTTTGCTATGCTTTAGGCGATG
GAGGAGAAAGGTGAGTGGAAAAATCGTTGGCAGTCTCAGCTGTCAGAGCTCAAGAGACGAAGAACGTACAAGGAATCCAG
TAACAGTATGTCTTGGGGAGCACGGATGCGCAAGCAAAGGGACGATGCATAATCTGAATCAATAATAACTAATACATCTT
ATTTTATTTTGGATATACGGGAATGTTTTTAGTTTTCTGCTAGTACTAACCATATATGAATCACCTTATAGGCAGTGTAT
ATTGTACATAAAGTATATGAATCAAGAATATCATTTCCAGCAGTACACTCTTGTTTCTGGTACCTTGTTACTTTCAGAAA
AGACTGCTGTTTTATAGTATATTTAAGCAAGTTGGTGGCTTTCATTGATGTTGGCTATATATCCTAAGTTGTGCGGACTC
TTCACTTTCGTTGCCATGCCCGTATTGAATTTTCCAAAAATACACTACTTTTGGAGAATTCAATGCATGTTGTCATTGTT
GAAGAGTCCGAGCAACATAGCATATATGTCTATATCATTTGCCAGAAGAGAAAATGAATTTTTCTTCTGATTATGGCCAA
AATTGGGTGAAATCACATGATGTTGTGAAAGGTCTGATGCCTTTTTTTGTTTTTGCCTTCACCATGCTGCTGTCTGTACA
CAATGTATGAATAGTGAATATGAGGTGTTTATACACACTTTTACATTGTTATACACCTTATATATAATTATATACAATAT
ATGCATACATTGTACAAATTGCTATAATAAAATAATGTCGAAACTAGCTAATATCTCAAATCAAACATGAAATAAAGTTA
AGCTGAATTTTATTCCAAAATTATTATTTGATTTTTTCTTCAGTAGTGTTGATATGGACAAAACATATCAAAGAGAAAAA
ATTCAACTTATCTTATAATTTTTCTATTTTCACCAATTTGTAACACCAAAAATGCAAAAAAGGAAGGCCTTTAAATAAAG
GAGCCACTGCTTTGCCAAAAAAAATTGAGCCATAATAAATTAGAACATTGCTTGAGCAAAAGGTAATAATATCATTTCCC
CATTTAAGGATGTGGCATAATGGTCAATGAAATAATCTAGAATCATGAAACTTTTCACTCAACGTTCGCAAAAATTTCAA
GTTACTTCTTCTTGTTTGTCCAAATCTTGATGTATAAAATTATCTGATATTTATACTGATGGAAGATAGAACGTGCCCAC
ATAAAAAAAAAAGGTACCAATAGAATATGTCAATTCTTGATCATTTTTAAATGCCTATATTGGTGAAAGATAACAGATAT
CTCGCGTTAAAAATAAAATAAAAAAGTTATACCAATAAAAGATGTCAATTCTTGAAGTCCATTCTTGGTCATTTTCATTA
TCATCTTGTATGACTCAGTCTAGTGTTTAGCTGATAGACATAGCATTTTTTTCCTTAAATAAAGACCACAATTACAAAAT
GTGGTGCTTGGGCTATTTGGTTTATAATATCTTCCTATTTTTAATTTTCCAAGAAAGAGACACCCCACAATTTACTTTTG
AATTATTGATTTGTTCCCTAAAGAGAACCAAAATATATGTTGCTTTCTACAATTTGTCCTATGATATTTTTTTCTATTTG
AATCAATTGAGTACTATACACTTGTTAAAATCTTGGTCTTATTTTTTCTAAAATATTATCAACCAATCTTTTTGGACCCT
TTTTATTCTTAAATTTCATTGAAAGAATAAGAAACTTCAAGATTGTGATCTACACCTCTCATGTTACGAGGGGACCTTTT
GTGTCATTTGTCTAAAGTGAGGGCCACATGATAAGTGATTGTTAGCATAAAGAATTTCTACTTTCATAATTAAAAAAAAA
TGAAAAAGAAAATAAAAGAAAAATTCTTTTAGGGTAGGGGCCAAGTGAAAATTTTAAAGGTTGTATAATCAAGCGCAAAA
ATGACGAAACTTTGACAAGTGATTTATTGAGATTCTATTAGCCTTTTAGTATAAATAAGGAGAAAAAGATAATGAAATTT
CGATAAGTAATTTAAAAGGAAATATCCTTTTGGCCAGAATAATATATCTAGAAGGCCTCGAGAAATTCATAATTCATTAA
ATTTGTCTTTCAATTAATTTCTCATAAAACACAAGATTGATTCCTTTAAGCTTTTTATGAGCTCAATAAAAAATAAAAAA
TTATAAAGTGAAAGAAAAAGTCGTTTTTAACCTGTTGAGCTACCATATACAACTTTTTTTTAAAAAAAAAAAAAAAAAAA
GAAATAGTATTCTATGAAACTTACATTTATTGAGTAGGAGATTAATCAATTAATATAAAAGAAATTGTGATCATAAGATC
AACAATAATAATAATATATTCAGTATAGTCTCATAATTGGATTATGAGAAGAATGAAGTGCACATAAATCTTATCATTAT
CTTTATGAAAATAAAAGGACAACTTTCAATAGATTCTCAATTCAAAAAACTCGTATTTCATAAATTTATAATCTAAAATT
GATAAATTAAATAAAAATAGAAAAGAGTGAAATTATCTTGCAGTACAAATTTTAGACTTTATTCTATTCCCTCTAGAAGC
TTTGACTCCAAAAGTGATTTTTTCTTCACATTTTCTTTTTATTGGTGCAATTTTCTTCTAGAAGCTTTTTAGACTTTTTG
TTGTCCATATATATTGGACATAAATCATGAAAGTCCATAAAAATGGGCCACAACTCACAAGTCTCATTAGGATAGGTGAT
TTAAGGTTATGAATTTTCATGGTGTTAAAAAATATGATTGGTCTATTATGGAGTAATCATAGAACATCTATAGTATATTA
CATTTTTTTAATAAATTTACTTTTGATAATCATCTTCTTTTTTATATTAATTAGAATTTATAAAAAAAATAAACGAATTT
ACCTTATGTATACTGACACTGCCAGAGTATATGTTTTCTATACCATCAAAATTAAATCAAGGGAAAAATGACAAATATTT
CCCTGAACTATCGTAAATGGCATGCAGATANNNNNNNNNNNNNNNNNNNNNNNNNNNNNNNNNNNNNNNNNNNNNNNNNN
NNNNNNNNNNNNNNNNNNNNNNNNNNNNNNNNNNNNNNNNNNNNNNNNNNNNNNNNNNNNNNNNNNNNNNNNNNNNNNNN
NNNNNNNNNNNNNNNNNNNNNNNNNNNNNNNNNNNNNNNNNNNNNNNNNNNNNNNNNNNNNNTATCTGCATACCATTTAC
GATAGTTCGGAGGTATATTTGTCCTTTTTCCCTTAAATCAACCCACCAATAATATAAAAAAAAACATATATTTCCGAAGT
AGTTCACGCAAAAATAACTTAACTTCAATTATATTTGTCTACACTTCATCTTTATGAAACTTCAAATATTGTATATCTCT
GAAGTTGTTCTAAAAAGGATAGACTTGTAATTGTTTACGCACTATAGTTATGGCTTAACATGTGGTATGTGTAATCCGAG
TTAATTACTTACAACTTAAATAATCTAAATTATATAATTACACACAATTACAACCAAATTCAATTATGGCATCCATGGTA
GTGTATTGAAAACCAATGATCAAGCTTTGAAATCTTCTAAAAGGCCTATGACAAGATCCAAAATTAATGAACTTCAAGAC
AATCAAATTAAGTTTCAATTTGAGATTAAACTTTTCTTGTGTTGGAACAAAGAGCCCAAGTCATGGAAGATCTAATGTGT
GGCCCAAATTGAAGTCCAAATGATAAATATTAGAGGCCAAAAACTCAACATTTAGAAATTTTTTGCCCAAAATCATAAGG
TGAGAGGCAGGTTCCGAGGATGCTATCAGGTTCAGTCTCAAGGTTTAATCTAAAATTACTAGTCAGTCCAATTGCATGAG
TGAAACGCAAAGTCAAGCCTTTTATGCTGCCCAAATTTGAAGCTTTTTCATGTCAAAGTCAATTCAGGAGTTTCAAGATA
TGTGCCTAAATTTGGTTTTGGCTTATAATCCTAATTTGTTAAGACTAAGCTTATTGCTTTTGTAGGTAGTTTGGATTTAT
TTCTTTTTTCATTATTCATAAGGTAGTTGGTATTGTTTTCCAAGATTGTCTTGGATTGACTTCTTAATTATTTTTTTCCT
ATTGAAACCTTATTTGTGGAGATTTTTAGGCTAAATTTTGTGACCCCTTTGGCATTATATATAGGTGTGTTTATCTTTTT
TATTTAGAAATTATTCAGATTATTAATAAACTTGAGAGGTTTTCTCTTTTTACATCTTTGTGTATGACAATTATTGATCC
ATCTTTGAGTTCGTTCCAACGTTATTTTCATTCTTTCTATTTTTCTTCAAAGTTTTTATTTTTCTTTATCAAGTTCCCTA
AACGTGATTATTATTGTACATAAATTTCCAAATAATATCTAAACAAATCAATGTACTTTGCTATAGTATAGAGTGTGTTT
GAAATGAAGGAAAACGTTTAGAAAATACGTGAGTTTCGTACTTGTATTTTTAGTATTTGTGCGATGAGATGAGAAATGGG
AGTTTGGGGTAACAAGCAGAGGCGAATCCAGAATTTGAAGTCTTCTGGTGCATCAATATTATTTTAGCTCAAATATGAGC
TCTAAGATAAACTTAAAATTAAAAATAGTAAAATAGGGCTCTGGATTCAAACCATAGTTTCACAGTTGGTTCTCTTGGCT
TGTATCATCTGAATTCAAATCATAGTCTCATGGTTGGTTCTCTAGGCTTGTACCAGCAACACAAAGGCACTCATTGCTCC
TCATGAGTGCATTGTTAAATATATCCTAATTTATGTAAGTTTCTCAAGATAGATATACTTATACACATGATTTTTTTCAA
AATTAACAGGTACAAGTGCACCTCCACCTACAGAGGAGTTCGCCTCTAGTAACAAGGGATGGAATGGTCTAGAGGTGGGG
TTGGGGGTCATTGAGAGTGAAGAGGAGACGAACTTGAAAAACCAATTATTGAACTAATTTTTCCTCCTACTAAAAAAGTC
ATTTTTCTCATTCGTAAATCATAAATATTATATCTTATTATAAAATAATGTCTTCCAATATATATTCACAAACCAAACAT
GAAAAAATTAGAAAACGTTTTCCTCAAGGTCCAACACATCCATAATGTAGCAAAATGTTTCCTGTTGGACATTTGCAGAA
AGGATAGAAAATCCATACATTCAAATTGAAACTTTTTATCAAAGATTTGAAAAACTTGAAAATCAAGTGTTTCAAGAACC
AATTTTTAATATTAAAAAGAGAATCCCTAAATAAAGGGCCTAATTCCAATGTACATAATTTTCGTCGCAATTAACTTGAA
ACATCATGTTATATCTCAGTAAATCAAATGAATGCAACTACTAATTTTTTTTTAAAACTTTTTGTTTGTCCTTTTAATCC
CCTTCTATCTTACAACTATAGTAATACTATATGTTACAAATCAAAATTGTGGAGTTATAAAGACCACAAAAAGCTAGTTC
TTTTGCACTCAATGTGAAAGAGCATCCCAAGCAATAAACTTGCACAAGCTTATGCATCTTCCTAGACAGAGTGTGTCCCG
TCTCAATCCGATCCACCTGGGGGATGTAGCAAAATATATGACAATAAGTCACTCCTCGCCCCTCCATCTAAGCTAGCTAC
TGCAAGGTACATCCACGGTGATTGATAACTCTCGGAGACTTCTTTTCGGTTGGGAAGATACAGGAGCAGAACAATCAACC
TATTGTTATTGGATGGGTCTTCCTCAAGAAGTTGAGTCAATTTCAGAACAAGCTGCCACCATCACAACCTTGCTCGGTGC
AGCAACACTGAAAGAGTTTCGTCCTTGGGAATCATCATGTCAGATCATGTTAACAGCATTCAATAAGGTATAACATATGG
CAGAGCACAAACATCAGCAGAGTCTATTTGCAAAGCTTCAGACCATACACAATGTTCCTTCTTGACTTCATCTAGACACA
TTTCGGTACTCTTGGGCAGAGTTCTTTTGCTTCCGGACAACCATTCCTGGTCATCAAATCCAGACCAATCGTCCATCTCA
GGAACTGAGAGTATCTGGCATAAATACTTGGAATCTGGATGAGGAGGTCTTTTAGATGCTTCTGCAATCTGATCAGCACC
AGGAATAACAGAAGAAGCCCTTGCCTTAACACTGGACAATGATTTTTTAGATGCTCCAGCAACCTGATCAGCACCAGGAA
TCACGGAAGAATCCTTTGCCTTAACACTGAACAATGGTTTTTTAGTCAAATCAGCACCAGGAATCACGGAAGAATCCTTT
GCCTTAACACTGAATAATGGTTTTTTAGATGCTTCAGCAATCGGAACAGCACCAGGAATCACGGAAGAATCCTTTGCCTT
AACACTGAACAATGGTTTTTTAGATGCTTCAGCAATCAAATCAGCACCAGGAATCACGGAAGAATCCTTTGCCTTAACAC
TGAATAATGGTTTTTTAGATGTTTCAGCAATCTGATCAGCACCAGGAATCATGGATGAAGCCGTTGCCTTAATACTGAAC
ATGGGCTGACCTTCTATACTACCATTTACCTTGTGCTCCTTGTTTTCCACTTTTATATCAGAAGCAACTCCCTGTATAAT
AGAAGAAAACATGTCTGCTTTTGGGTGAGTGTCCAATTTCTTTCCATTCTGTGTTGGCTGCTGAGAGGATGAGGGCCGCA
GCAATTTAGCAGGCCTGACTTCACTCTCTGTATAGCAGAACAGAAAAGAAGCAACACTAATCAGCCAAACCAATAGGTTA
AATAGAGCTGAACACGCTTGTTTTAATTCAAGCAATTTGCATTAGAAGTACAGGATATATGGTGTCTACAAATTCCCTAA
CAGACTACTACTATGCCAAAATCACAAGAACTCTATCAAGGCAATCAGATACATAACTCGCATAGCTTTTGAGGGATCCA
CAGGGTATGAGGTACAGTCAATACAATGGAAAATAGTAGCTGTTAATAGTTTTTTAAACTCACCATGCAAGAAACCATTA
GTTTCAACATTCTTTCTCTTTTTGACAATTCCCTCGGTGGCCGTACCAGCAGTGTTTTCCTTGGACACAAGTGAAGGTTT
ATTGTTACTAAGAACAACAAAATCATTCTTATTGTTGTCTTTTGATTTATCCTTCCGGCTTCTCTTGTGTTCATTTTTAT
CCTTCGACTTCTCTTCCTTTTTCTTCTCTTTTTCCTTGTTTTTCTGCTTTCCATGACTGTGCTTTTCCCTTTCTTTATCC
TTGTTTTTTTCTCTTGGCTTGTCATCACGTCTTTCCTTAGGTTTCGGTGTTTCCTCTCTCTTCCCAACATTTTGTTCCAC
TGGTCGGGGAAATCCTTCAAAATTGTTCTTGGCCATTGTAGAATAACTGGGAGGTGTTGCATTAGCTCCAATTTTATGTT
CACCCCTGAATGTTTCCGCATCCATCTTATTGTTATCAGATCCTCTCTCCTTGTTCTTTTCCCTGTCAACCAAATTTCCA
AAAACTTTGATGCCCACTCTGTCTGACTTTTCATCTCTTTTCCACTCAACTGGAGATCTCTCTGCCAACTGACTTTGCGC
ACCCTTCTCTTCATCTCTGATCCTCCTGTCCAACTCCTGCACAAATTTTGGGTCCTCCGCCTCAACAACAGAGATGCTGG
TCTTAAAGGGCTTCTCTCCATGGTGGACATGAAACTGATTTGGGAGTTTGGCTTTCTCTGAGCTAATGTGTCTTTCTTTA
TGTTCATCTCTCCCTTTCTCTGAGCTGATCTGTCTATCTTTATGTTCATCTCTCTCATGAAGTTTCCCTCCACTAGAAGC
CCCAGGTGGAACAGCAACTCTTCCCTCCTCAGAGATGCTGCTTTTCTCTTTATCCTTATCCCTGTCCTTGTCCTTCTTTT
TGTCCTTGTGTTTTTCCTTCTTGTCCCTGTGCTTATCCTTTTTCTCTTTCTTTTCTCTGTGTTTACCATCACTTCTGTCT
CTATCCCTTTTTTCTTTATCTTCTCTCTTCTCCTTGTCTTTCTTTTCCTTTTTATGTTTTTTCTCCTTTCTTTTCTCCTA
CACAACATGAAAAGGAAACTGTTAGTTTATACCAAGCAGGTCGAGTACAAAAAAAAATTACAAGTAGCTCAAGTACAACT
AATGCCAACATCCTTATGCTAGGAGAAAATCCAGAAAAAGAAATTACAAATCTAGCACCAACTTGTAAATAACTGATACA
GTGGCAAAATTTGGAAACCAAATAAGGAACTCAAGTTCAGGTGGAAATCCTAGAACAATTTGAAGAAAGCCCAAGAACAT
AAGTTTCCAATTGTTAAAGAGGAAGAAAATCAACAACCAGTTGAGAATCTAAACATTAACATCATACCAAACAAAATGAA
TGAGTAAACGCAATGTGAAATTAGTAAGTGAAAAGAAAATTGATAATTAGTAAGAAAAGAGAAACACTGAACAGAGGCAT
ACAATCACATTGACTAAACCTGGCCCATATGTAAAGCTATAACAAATTGCAGAACGAGATGTCTGCAAAACAAACAATTT
AAAAGGCGATCACATCTCTGCATGGCTCCAGCTTAATTAGCAGGACGCAAGAGCAATATAAAAATTTTGCATCTTAAATA
TGCACTTAGGCACATGATGGAAACATTCAAAAATCAGATGATTCCTAATCACTCTCCGTTTGAGAGTCTTCCATGAACAA
TAACAGTGTTTCAGCAACAAAATTATAACTACTACAATGCCTCAGTACCAACCAAGTTGGGGTCGGTTACAAAAGTGTCA
ATGCCAAAAAAAAAGCCTCACATTCACCTCAGAACACACAATCCACTACAACAACAACATACACCGTCTAATCCGACAAG
TGCGCCTGGGGAGGGCAACGGGGATTACACTAGGTATGTTGTTGTAGTGGATTTTGTGTTCTAATGAACTTACAAACTAA
ACAGAGGTTGTACAACAGACCATTCATATACCTGATCAAAAGTGAGACACAAAACCAATATTTGTTAGATCCCTCAATAA
CAAGAAATCAACCACCTTACTTTGGACAAAGGAGGGACAAACAAGCAATTTCATGACAACACAAAATGCAAGACAGTCCA
ACACTCCAACTTATCAAGAAGTAAATCTCACATTAGCACTTTTCTTGGGGCAATCTGAACAAAACCAATATGAAAGGAAA
CCCTCATAAGGACATCATGACCAAAGGTCGTCCTCCTCTTGGTATACAATACAAATGCTCCACTAACAAATAAATTAAAA
ATTAGCACTAAACTATATGTCCACATGCTTTACAAAATGATATGAGCGCAAATATAATCAAATGAAATAGCATAATGCAG
CTGGTTCGTAAAAAGTTCTCGGCACTTCACATTTGCAAAGGACACTATCACCTTAGAAAACTTTCATGAAAGGTATTGCA
TCTCTATTATATAAAACTAGTCATTTTATGATGAATTCTCACAATACATAATACACCACGGAGACATGCTCATCTAGGCA
GTAGGCTTGTATTACATAGGCATATGGGTGTGGTGAAAATTGGGCAAGTGGTTCCATCACATCGTTGCCATATGAACCAA
GGTTCCTAGGGCCTAGGGGTGTGGGCGAAGTAGTTAGTTCGGCCTCGATAAATTGCAAGATAAAGAATGGTTCCCACATC
ATGAATGGTAAGGGCAAAATAGCATGACGTGAACATATAAGAACAAACAAAATATTTAGCGTTGTGTGAAATGTCTTGGT
AGTGAACTCATGAGCCATGCAATAAAATTTGGGAAATAATAATAGAGCATTGACTTAAGGGACTGTAAAAGTGAAGAGAA
TCAATTGGGATTTATGGGCCGAGTGTTGGCCAGTCAAGAACTCACACGTCCAGAAGATGAGAGTAGCGGAAATGAGAATG
TTGAGATGGATATGTGGACATACTAGGAGAGATAGGATTTTTTTGAAACTGGTAACTTTATTAGAAGAGATAGGATTAGG
AACAAAGATATTCAGGACAAGTTGGGAGTGGCCCCCTGTGGTGGACAAGATGAGGAAGGCAAAGTTGAGATTGTTCGGAC
ATGTGAAGAGAAGATATATAAAGAAAGGAATTCATATAAAATATATAAATCTCATAAATATGCATGAAGGATAGTATGAA
GGAGTCATCACTATTGTTAGAACAATTGTATAAAATATAAAGGAGTTCCTCATAACAGTGGGCTAGACCAGGATCAACAT
TGAAATCGTACTAGTTCATCCTAGTTATGGATGAGCTAACTAAGAATATACATGATAAGGTCTCATGGTGTATGATATTT
GGCTTACGCTATAAAGAAGCAGTCCAGGGACCAAATGCTTTGACATAATTAGAAGATAGAATATATGTACTTCAAGTTTA
GCCAATATCAAAAGAGTGAAGCTGAGGTGGGATTAATCGGGATGGAGATGCACAAATGCAAGCAATTCAAATGTATACGA
TTAATGTTTTAGGAGAATTGTATAGGACATAAAGATGTTACAATAGAACCAAACTACGATGGCTAAAAAGGAGAAGAGTA
ACCAGATTCAGTAACAAAAAAGTAACAACGAGTGGGTTCACTACCATGTTCAACCAAGTGATTCTGCCATGAACAGTCTT
AACAATCTGTTTCCACCAACTACAATAGAAATCTTACTTTTCAGATGTGTTGCTTTTAGTAATGAAAATACACAAACTAC
TAAATAAATTGAATTATTGCATGAACGACCACATGAATCGAGATTTGTACTAAACACAAATCACACATTCAAAGAGAGAA
AAAATCTAGAATTCGTAAGTGTATAGTGCAGCTGTAGCGTGTAAGCTTCTAACCTGCCAAACGAAAGGCAAAAAATTATA
ATGTAGATTGTAATGCGAAAGTTCCGGTCCCTATGACCTGAAGGTTGAATAGAACACCCATCACCACAGCACTAGATAAC
TTCGTTCCATCAAGGGTGTTGAACGTTAAACATAAATCAAAGACCAACAAAATTTGACCTATATACATAGTGTAATTTCC
AGTAAAGTGTGTTCAATTGAACACCCTTGTCAGATTGTAGCTCCGCCAAACAAATGTGTTATGCAATAAGAGAATGCCCT
ACATAAATGAAAACAAGTTCTGCAGAATGGTCGAAGACAAGCAATTACAATGTTATATAAGGGAGGATGTTCGGCCTTTA
AGTTCCAACATATCCACAAGATGAGTGTCGCACAAAAGGTGAATGTTAACATGGATGTGTGACTATATATTGATTAAACA
ATGTTAGAAATTATCAGTTTTATTGAAGGTGCAAGTGGCACACAAAGGATAAAATGAGATGAGATTGCTTGAGATGGTTT
AATATGTCTTACGTCAACTTTCAGAGTGAAACCTTGGTGTCTAAATGTATTGGGACAAGCTAGACCTAAAATTGTATGGA
AGGAAGTTATTGGTAAAGATTTATAATCTCATGAAATCCATATTCCTATGGGGCTGACAAAATCAATATTAAAGCCAAAT
GAGGAAAAAACAAAAAGAAATGGAAAAAGAGGACAAAGAGGACAAAGTTGAAGAAATTTCTATGTCAAGCTACATATGAA
ACTATAAGATGAAGTGCTTGATAAGAATATCAAGAATTACTATAGAATGATCACTCCATGAACTCTTTTTTTAATAATCG
GGGTGTCAGGACAGCATGCATACACTTGACCAATTCACGGGGCACTGCTACCTCCCACCAGCACGTTACTCAAACTAGTG
TATTTTTTTTTTTAAAACAAGGGAAACCCTCAACCGCTACCCTTTGGTTGCGCACAAGGTAAAACCCCGCTCCTATGCAA
TAGCTCGCAAAATACCTTCAACCTAGTGTATTTTGCCTCTACTGGGATTTGAACCCAACCCACTTCATTGACGATTAGAC
CACATCCTTGGTGCAACTCACTGTGTGAACTCTAACCTTAGTAAATAGAGTCATACTACCTTAATTTAACCAGATTAGCC
TTGTCTACACATTTATCTTCTTCCACAAATCTAGCAATTCACCGATTCCCTAAAACTTGGACTTTAATGGACAACAACAA
CATAACCAGATGATTATTAATTGACACATGGCCCAAGTTAAGATTCAATATATCAAGATCATTCAACTGAAACCACAGAT
ATGAGAAAAGAGACTATACAAATAAGAAAATTATGTAATCGCGTGAAGTACGATGGAAGGAATCATCAGTTCCACATTAA
GGATGACAAACATGGCAAGCATCCAGCACAAATTTCACCAACATGATTGAGTATAGCGCATCGATAGGAAGAAAATTAGC
ATACCATTCAATTGGATTCAATTAAGAAAAATGTTACCGGTCAACTCATACATGTTCTAGTAAACTTCAGATAACTAAAG
ATGTAATCTACTTACACAGTTCATCTTGAATTAAATACTAATTCGAACAAAACCAAAATCAGATCCCTTTATATTTCCTT
TAAGCAACTTTATACTATTTTTCAGCCGTGCTTTTCTGTGTTGCTTGGACTCTTCAAAAAAATTGTCAGGTGTGTGTTGG
ATCCTTCAAAAGTAGTGCATTTTCAGAGGATCCAACACGGGTACGGCATCGTTTTGGATCAACTTAGGTGCTTTTAGATA
ACTAAAGATGTCAGTAATCTACTTACACGGTACATCTTCAATTACATACTAATTTGAACAAAACCAAAATCAGATTCCAT
TATATTTCCTTTAATCAAATTTAATATTTTTCAGTAGTGCTTTTAGAATGTCCTCTTTCGATATATTAAGGCAATGTCTT
TTAGAATGTTATCTCCCGATATATTAAGACAATCACATTAGTCGCTTCAGAAGCATCCATTCTTTAAACTTCGAAGCAAT
TAATTGCCATTAAGCATCATCGAAAATAAAGATTATTTGAATAGTCCACGTATCACAATCCACAGCCAATAGTCTCCAAA
TAATAAATGGGGTACTCAGTAGGAATTATAAGAACAACAGAACACATCCACACAATGATGATAAAATTAAACAAACCTCT
TTTAATAAGTCCCCCTCCTCTGGTCTAAGCTTCTTTTCATATCCTGGTGGTGGAAACGGAAAACAGCGCGACATTGCACA
GAATTGAACTCCGAGATAAAAATGCTCCGTTAATAAAACAATGAACTCCAATTAATTTCACACAGCAGTGTTCCAGTAAC
GGAATGAACCAGCAATTATACTCCCGTCCATGCACCATATCCCCACATTCCTTTCCAGCTTCAGTTCGCTTTCATTTAAT
CCACTGTCAATCAATCAATCCAAAATCCTAGTAAATTAAACTTGCTATCCACTTCAAATTTTACAAACAAGATTCCAACA
CAGTAATTCCAAACTTCAGTCAAGGTAAACTTCCAACAATTCTAGAAGTATCTACAGTCCTCTTCCATTGCCTAAATCAT
TCTATTTTCCAGGGTTAAATCCCCTGTCAATATCCTCCCATTAACGGGCGATCTGCCTATGAATGGTCACTGAAAACTCT
TCAAAACCCAGGCAATCAAACCAACACTTGGGAGTAAGCAATCTGATTGAGAAACCCTAGAAAATTCCACCAACACCAGC
ACAAAGAGCAATGTCTCAGTAAGCAAAAAGAGTACAAAAAACTCCAATTCCAACAAAAAGGTCCAAGAAAACCAAAAGGG
TGTCGAAATTCAAAGGAATCAAAGTGAAAAATTCGAACTTTTCTTTGTTTTATCAAAAAAAAAAAGTGAATCCAGATAAA
ACCCAGAAATCCCAAACTACCCAAATGGCTAAATTTCAAGCTGAAATCAGAATCAATTGAAATCAGATTAAAACATTATT
CCTAGTTCTTCTTCTTTTTAGTGAGTATATAGTATATATGTATATATATATTTACCTTGTCCGCTCTACAAAATGAAGAA
CATTGTAGGAAGGACAAGATCTCAAGACAATCGGCAATAACAACAAATATAATAATACACAACAACCATCTCACTGTGGT
TGATAATCGATTTTGCAACTCAAGAATCTCGTTTTTGGTTTTTAGTAAAAAGGGTTTGAGAAAAAAATGGGTTTTTTCTT
CTCTTTGCTTGGTTTTTATGGGGTTCGGGAAATACACGCAAAATGGGGCAAAGAGGGCAAAAGAGAGAGAGAAAAGGGTG
AGGGCCTAAAGCCTCACATATATTGAGAGAGGAAAAAAAATGTTTTTGTACAAAGGGAGGATTTTAGAGAGAGAAGTGAG
ATCTCTCTCTCCATTAAGTTTTTCTTTGTCCCAAGTATTATGATAATGATAATTTGGTTCCGTTATTTCTTTCTTGATCT
GGTTTGATTATTTTTTCTCAAATTGTGGTTTATCAGAAACATGATTTCTACCTCCTAAGATAAAGATGAGTTACACATGT
TTCACCTGAGGTTACAGGAAGTGTGTTATTGTCATTTAACCTTGAAACAAAAAACGCAGGCTGGTTATAGAATTTGAAAA
CAAATACTGATATATGTGGGTGCTATTTGTACTTTGTAAGGTATGTATCTCAACTTCAATCTCTTTTTTGTTTGTGTACT
ATCAAAAGTTATATTTACGACGATGTTTCTGAATAGTCTCTGATTCTTAACTCATCACGTGAAGTAGATTATTGCTCTCC
ATAATAGGATGAGAATTTTCTTCGAGATTTATCGCTAATGCCTTGTTTTGATCCATTATATGCTTTGTTTAAATCCTCTA
TGTTGGATTTTAATTTCTAATTGAGTGGATAGTACGGACATGGCGTCATCTCCATCTTCTTCTAGTATATTATTAGCTGT
TTTTATGAGTGTGGCACGCATCTTTTTATTTGTTTCGAAATTATTGTACTACTTAGATATCTCGTGTTTTCTTGAAAAAG
TAATTCTATGATGGATTTTGGTATGATCTCGATGAGATTGATATTCCAATTCTTCTTCTTAGAACGTATTGATTTGACCC
CATACATAGGATCAAACATGTTGCTATCAAAAGCAAAATTTCGAATAAAATCTCTTTGTTATTTCGAAGCTATTAGAAAT
GAATTCTTTAATTAGAAAAAAAATCAATTTTGATGGAAGATACATATCAAAAGGGTTTTGTAACTTAATAATTCATTTTT
TTACTTTTATGAATAGGATTTCAATTCTCCATTACTCACGCACGCGCGCAGATCACGATCGATGTCGCATGGCGATGCGC
GCAGGCCACGACCGATGTCACTTGACCTCGGCTGACAGGCCACGGCCGATGTCGGCTGGCCGATGCGCACAAGCCATGAC
CGATGTCGCGTGGTTGATGCACGCATTTAATTTATTATCTTCCACTAGAATATGCATTTAATTTGAAAAGTCATTTTTTT
AGTTAACAACTTGTTTTGATTAGTTAATTGGATTGTACTTTTTGTTTTGATCGTAGTACTCTTTTTCATATTAGATTGTC
TCATTTAATCTTAAAGCTCTCCTAGCAATGCATTATAACTTTTTTTGTTATCGGGTAAGCACCATTTGGAGTGAGTTGAT
ATTGTTTATCTTAACCAATCATGCAACGGAAAATGATAAGACGACAATTAAAAGATTGACAATATAATTTATCGTACTAA
CCAAAGATAATTCAGATTTTTTGTGTTTTAATTTATTGTAAGCTTGATTGAATTTAGCTTCTTTCAATGACAATATAGTC
AATTAGGCGGAATATGATTCCAATATGTTTACTTTGATTTTTATATTTACTTTACTTTGAGCTTGTTGGACATTACTGCT
AAAAATTGCTTATTTTTAAAAGCACATTTTTAAAAGGGAAAATTACGTGTATAAGCAAATATATACTCCTTCTATCCCTA
ATTACTTGTCCACTTTTCCTTTTATAGTTGTCCCTAATTACTTGTCCATTTTGACAAATCAAGAAAAGACAAATTCTTTT
TACCTATTATACCCTCAATGAAATGACTAATTATTTTGAAAAATGTAGAACTTTTCATCCACTTCATAATTAATAGGGGT
AAAATGGTAAACTCACTATATCATTAATTATTTTCTTAATAGGTGTGTCAATTCAAAAGTGGACAAGTAATTAGGGACAA
ATGGAGTATTAATTAATTACTTAACATAGCTATAGTTTGTCTAAATTACAATTTGCGACCTACTTTTATCTATAATTGCG
CGGCTCATCTTTTTAGTTTTGTATAATTTGCATGTTTGTATAATATATTTTGTATAATTCGGAATTTGTATGATAAAATT
TGTACGATTGTTTACCCTCCTTATGTTTGTAATTGTATAAATTCGTTATTTTGAGTTTATACAAAAATAACTGAATTATA
CAAATGTACCCATGAATTATACAAACCTCAGAATTATACGAATTCATGAATTATACAAACGAGACAGCTTAAACTGTAGC
TACAACTGGTAAATATGCAAACTATAGCTATGGATCATAATTAAGCTTATTATAGTGGCTATTTGCGAAAGTTCCTCTTT
TTAAAATAGTTTTTTTTTTTTTTAGAAAAGTGCTTTTCAAAATAAATAATGTGTTTGACTAATTTATTTGAAATGTGTTT
TTATAAGCAAATTGTGTTTGACTAATCGTTTTTAAAAAATGTTTTTGAGAGTCAAATTACGATAAATGACAAGTATTAAT
GTACTTTTAATATAAAGATTGTTTTATAGAGCGAAACTAGTTTAAATATCTATTGCAAAAATTAAATTAAAATATTCATA
TTCAAATTTTCAATCAATACTATACATTTTTTTGGAGGGTTGAAATCTTTAAAAAAATAATATTTTTTCTAATCTTGCAA
AAATGTTGTTGTTACCTTTTTTTCCAATTATGAAAAATAATACGTAAAATAATACTCCCTCTATCCCAATTTATGTGAAT
TACTTTCCTTTTTAGTCAATTCCAAAAAGAATGACACATTTCTATATTAAGTAACAAAAAAAAAGTAACAATTTAACTAT
AAAATGTTTATTTTACCCTTGGTAAAATTATTTACTGTCACACAAATTTCTGTCATTCATTTTGGACCACAAGTTTTAAA
AGTCTTCCTTTCTTTCTTAAACTCTATGCCCAATCAAACTACCTCATATAAAATGGGACGGAAGGAGTAATACATAAACG
CAAAATAAAATATAAATTTATTATATAAAAATAAAAATAAAATTATTAAATGAAACTTACCCAAACATATGAGATATGTT
ATTTAATAAATAAGAGATATATTGGTATATATGTGTCTGTATGTGTGTGTGTTACAAAAAAAATTAGTTTCTTCCCAACA
ACAGAAACAATGCTTCTGCTTCCATTTAAAAACAGTTTTACAAGTTTGCCAAACACTTTTTTTTAAAGTGCTTCTAGTTC
CCAACAACAATTCCAAACATGCTCTTCTTGTTGAAATTTGGTAGAATCTTTTTACTTTTCCTTTTTAGTCTAAAAATATT
TTATAGTATTTAATTTCCTTTCAAGTCTAGGGTTTACATTAATTGCAAAATATTTAGTTTTATTTTAGTTTAGTATCTAG
AAGGATTCTCCTTTAATAAGGATTCTCCTTAATTATTTATAAATAGGGATGTACTCTTCTATTTGAATCAATGCAAGAAT
CAATGCAAAGAGTTATCATTCATTATCTCTTTAATTTCTCTTTCTCATTTCTTCTATTCCATAACAGTGGTATCAGAGCC
TTACATTGACCTTAATGGATCTGTGAGTTCGTTAAAGAAGAACTTTCAACCACTTTTAATTCATATCTATTTTCAACCCA
CTTTTAACCCGTGCTTTTATTTTTAACGCAGGGCCAATTTTAACCCGTGCTTTTATTTTTAACGCATGGCTACTTTTAAC
CAATTTTTAATCTATATTATTTTAAACCTTATTTTTCAAACCATGACAAGCAATACTCTTTCTTTCAATGCCCCACAAAC
CTTTAATGGTTAAAATTATCAAATTTGGGCAGTTAAGATGAAGTCTTATCTTCAGACTTATGATTTGTGGGAAGTTGTAA
TGGAAGACAAACTCATACAACAACTCACTGAAAAATCTTCTGATGCTGAAATCAAACTTCACTCAGAAGAGAAAATCAAA
AAACACAAAGACAAAATTGTAATTCAAAATTCAGTTGCAGATTCAATCTTTTCTCAAATCATTGCATGTGAGACAGCAAA
AGAAGCTTGGGAAAAACTTGAGAAGGAGTACCGAGGAAGTGAACGAGGCAGACAAAATCAAATTCTGAATTTGAAAAGAG
ATTTTGAATCTCTTAGGATGCAAGAGGGTGAGACTATCACTAATTATTCTGACAGGATTTCCTTGATTGTCAACAGAATC
AGGTTGCTTGGTGAGGATTTTAAAGATAATAGAATAGTTAAAAAGATTCTTGTAACTATTTCCGAGAGATTTGAGTCTAA
AATCTCTGCTTTGGAAGAGTCTAAAGATCTCTCTATCATCTCTCTTGTTGAATTGATAAGTGCTCTTCAAGCACAAGAAC
AAAGAAGAGCTTTCAGACAAAATAAAATTGTTGAAGGTATCTTTTATGCAAACTATCAAAAAAGAAAAGTTGATTATCCT
CCTTGCAAATATTGCAAAAGGAAAACACATTTGGAAAAATTCTGTTGGTGGAGATCTGATGCAGTATGCGGAAGTTGCAA
ACAAACAAGTCATGTTACAAAAGTGTGCAAGTTCAAAGACACTCAAGATAAATCACAAGCATTACTAGTAGAAGAAGAAT
GTGAGGATGAATTTTATTAGAAGATATTTTTGAAGAATAATTAAGTGTTCAAACTCAAGTTAGATATACCAACTTGAGTT
TGAGGGGGAATGTTGAAATTTGGTAGAATCTTTTTACTTTTCCTTTTTAGTCTAAAAATATTTTATAGTATTTAATTTCC
TTTCAAGTCTAGGGTTTACATTAATTGCAAAATATTTAGTTTTATTTTAGTTTAGTATCTAAAAGGATTCTCCTTAATTA
TTTATAAATAGGGATGTACTCTTCTATTTGAATCAATGCAAGAATCAATACAAAGAGTTATCATTCATTATCTCTTTAAT
TTCTCTTTCTCGTTTCTTCTATTCCATAACACTTCTTACACTCATTAAGAGCTTGTTTGACATTGATACTAAAAACTGCT
TATTTTAGAAGCATTTTTTAAAAATAGTTTTTTGAAAAAAATGCTTTTGAAAAAATAATAATTTGTATTTGACTAATTCA
TTTGAAAAATGTTTTTGATAAGTAATTGTGTTTGACAAATATTTGTTAAAAATGCTTTTGAGAGTCAAATTACAAAAAAT
GGCAAGTATGAATGTACTTATTATTTTGTAGAGATAAAATATTTTTAATATTTATTATAAAAAATAATTAAATTTTTATT
TTTATTAAACTAATATGTACACATTCAAATTTTCAATCAATATTATACCTTTTTTGGAGGGATGAAATCTTTAATTATTT
TTTTTCTTTTTTCTAATCTTGCAAAAATATTGTTGTTATCTTTTTTCTAATTATGCAAAACAATACGTAATATAATAAAT
AAAATAATAATGCATAAATGTAAAATAAAATATTAAAATTTATTATATATATTGATAAATATGTATATATGAAGAAAAAA
ATTAGTCTTGAGAAAAATATTTTTTTGTTATTGGGAATAAGCTGAAAATTGTGCTTTCTTAAAATAGCAGAAGCAGAAAC
AAAAAAATATTTTATATTGTAACGTAAAATTAAAATGTCGAATTACCATCTGCATACAAGGCAGTCTGCGCCACATAAGC
AATTTTGTGTTCTTTAAGTGAAACTCAAATCAAGTGAAGGTTTGTGTAGGTAAATTCTTAGTTGTGTGGTGTACCCCTAT
TGGTGTAGATTCTTTAACATTGTAAATACTTTAAAAATTCAAATTAATGAACTTTCAAAAAAGATTTTAGTATAACTCTT
TCGAAAATAGAAAAAAAAACTAATAATTTTTTTTTCAAATTCTACCATAGTAGAAATGTCAGTATGTGAGATGGTATCAA
CCTGTCTGTTTTTCGTAGTTAGTTTTATTTATGAAGGGTCTTTTGGTCATTTTACCTCACAACTTTCCTTCCCTTCTTTC
CACGTGTTGAGCTAGCCACTGTTGTGGTGTACGTGGCGCCCATGCTTGTTTCCACCTTCCTCTCATGTATCTATCCATGG
TGCATAGAAAAACTCTTTACTTTTCATATAAGCAAAAGCCAAAAAAGCATATATAAGTCTTTGCTTTTCAGGTCTTTCCA
GTTCTCACAAAGGAAAAAAAAGGTATTAGCTTTTACGTTTGGTTCTTCAGCATCGCTGCGTCAATTTTGCTTCATTAGCT
TTCAGTTTTCTTCTTCCGCGACTCCGCTTCAATTTTGCTTCCATTTGTCATGCGATGCTTAGATTTAGCGGCAAATAAAA
GGCTTTCGGTTTTTTCGTCTTCCGTAGTGTATTTCATAAATATTTTGCTTCCATTTGTCATGCGATTCTTCGATTTTGCG
GCAGATAAAAGGCTAAATTTTGGTATCTCTGTTGTGTTTTCTATCAACCCATTATGGTATTACTATGAGAACAGAGGTGG
GGTTATTGAATTTTCTATTTCTCGGCATTTTTGGTTTCTGGGTGCAGCAGTGCTGATTGATATTTATGAACTTGTACTCT
GTTTGTGTGTGTCGGTTGGATTCTTTCTTCGATTTTTTTAATCACAGAAAATACCCATGGGTATTATCTGGTTCTTCAGC
TTGCGGATTAGTGGTTTAGTTCTATTGTATGTAGTGGGTTTAGAATTTAGGATACCAACTTGAAAATTGATCATCCAATT
TTGGTGATGGCGTTAACATTAGTATTCTGAGTCCGTCTTCCAATAATAGTTTAGTGCCTTATAAAAGTAAACTGATTCCA
TACACGAAAATGTGATTAACGTAGTTCTAAATATTCATCAGCTTTTGATTCAATAGATATTTTATAATTATCGATACTAA
ATTGCTACTTTTTTAATCTTCATTACAGGCTTTCACTCGTGTCGTTGTCGCTACTACTTCCAAGTTTGTTTGCTTTCGTA
CTCTTCTACTTCTGTAAGTTTGATTCTTACCTTCTGCACTTTTCTTGACTTTTACTAAACACTTCACACTACTTTTTAGT
TGCCTGCCCGACGTAAAAGCTACGCACATGGGTTAAGTTAATAGTCATTGTTTATACTGGAAGTATGTTGTTTGCTTTAC
AAATTGCTATTGTTATGTGCTACAGTTATAAATTTTCTTCTCTTGCCATTCTGTGTTTCACAAAAGCTGAAAACACTCAA
CCTTTTGATAACAATATACAATCATACATCAACTTCTGATAACAACAAAACTTGACAGGGTCAGATATTCTACATATATG
GTCAACTCACATTAACAAATGAGGACTAACATTTCTGCACCATGGCATGCTTAGACTGCAACGTTCCATTCACAAGAAGT
ATTTCCTCAAGGGCATTCTACTGCATACATTGTGATCGATCTACTATGCTCATCCCAAGGTATAATCTATACTTATTATT
TTAAGCTATTTTACAAATAACTAATTACAGCTCTTACCTTCTACACACAGAGTGCAATTTGACATCACAGTCACTGATCA
CAATGGTTCCGCTACGACATCCGTCTCTGACCAAATCGCTGAAAAAATGTTGCACTTCTCAATACAAGAAATTTACAAAA
TTTGTCTGGCCAAGGTATTTCTTATATTAAACTTAAAACGGATAAAACAATCATAATAAATTACTCACTTCTTCCTTGCA
GAACCACCAACAACTTCATGAACAACTGTATAACCACCTAGGAGCAGCAACTTACAGAATTCAAATGAAAAAATTGTTCT
CCAGAAATCGCGAAACATCAGCTGCAAAATTGACTCTTCTCAATTATGAAGAAAAACACAACCCCACTGAAGCAGCAACA
ATGGTCATAGCCAAAGCAACAAATCCCAAAACGCTGGACACAAGCAACAAACCTTCCAACAGTAAACACAAGACCGCCAT
CGATGCAACCCCCATGAAAAGGGACTGAAAGATAAGGCTCCTCTTTCTCCGCTTCCCACTCTTCATCTCTTCTCCTTCTT
CTTCTTCCTTTTACTAAAACAACTTTTCTCACACATGCTTTTGCAGGAAGTTTTTGCCTCAAAGTAAATTTCAGTTTGCT
ATCCTTTTGTTAATGCACTGCCTCCAATGAAAACTTACTAAAACAATAGGGCAAGACATCTACAGTTTCAACAAGGTACG
TCACAATCTGCCACAGTAGCTTCATTCTTACTAAATTATACCACCACAATCTAAAACTTTTTTCTTTGTAATTGCAGATA
TTTTGTGAACTACGAAGCATCGAGATGGCTTGCCACCACCAACTATTTTACCTTTTGTGTACAAAGATGTAAATATGTAT
GAAACATAGCCGAAACGTGCATAGGCAGTGCAACAACATATATATATCAAACCTATCATAAAATTATTGTCGACAATAAT
CACGTGTTGGGCCCGTGCGCGCACGGACATCGCCGTCTAGTCATATATATATATATATATCACTTAAATAATGAGTGAAA
TAAGTTACAATACTTCACAATTTGAATGTGTAGTGCTCCACAAACGGTAATGATGTTCAATAAATGAAAGGAAAATATGA
GAGATATTTGAGGGAATTTGAATTGTTGGACATGATTTATATAGAAGGTAGTATGAGACTATATTTTTGGCTATTTTGAA
AGAGGGTGTATACATCGCCTCAATTCTATCCTAACTGACAATGAAACACTTTAATTTATTTTTACTGTGTATCGTTAACA
CTCAATACTGACATAACACATAAATTTGATATATCTCTAGGTGGTCATTTTATAAGTTACATTATTCAACTGACACATGA
AAAACAAATAATATGTCTAGAAGTACATTTATATAATTGAAATATTTACTTGTTAGCTAAGACCCAATTTAAATAGAGAA
AATTTCAGAAATAGCAAAGATAAAAGACATAATAAGGCTCTATAGTTATAGTTTCGGTAATTGCGCTTCATAACAATAGT
TCTATTTGCTATGGAGGCTGCAATTTATATAATTCGCTTGCCCATTTGTATATTTCGCTTACGTATATACAAATGGTGGC
TGCGGTTTGTATATTTTGCTTGCGAAAATACAAATAAGGCAAGTATACACAAAATTTGTATTTATACATTTATGATTCTT
TTTCAGAACTCCGTTTGTATATTTCATTTGTCAATATATACAAACAAGGTACTTTATTGGCAATATACAAACAAGGTACT
TTATTATGATTTATAAAGCGTATACAAATAACTAGGGTAAGTATATATAAATTATGGATTTATATACAATCAAGAATTGA
ATTTGTACAAATTCTGGATTTATACAATCACGGACCGAATTATACAAATAGAAAACCGAATCGCAACATTTTGCTAAACT
ATAGCCACAAATTAAAAATAATCGAAACTATAATTATATTATATAATGTACTCTAGATGTTTGTCATTTCGCATAATTTT
CCCATTTCAATACTTATTTGTATATATTAATCCTAATAATTTAGATATCAAAATAAATGAATCAACACTAATTTTGAGAG
TCCTAATAGCTATATCTTAATAATTTGATCCAAAAATTACCCTACGCTCTCTCGATTCTAAAAGTACAACACCTCGAAGC
AGCCATATTTGGCTATAAATAAGCCAAAGATATTTTTTCCTCATAAGCACCGCTTTTATAAACTCCCTTCTCCATATCTG
AGTAGTGGCTTAAACCCTAGCCGCTCCTCATTTTGTTTCTCTTTCTCTCTCCTTAAACCCTGGAACTTCCTCTCTCTCAG
GTAACCTTTTTACTGTAAAAATGGTGGATCAAAGCTTTGTTTTCAATTTCATGATTCAATTTTTTGTTGTTTTTGTTTTT
TGATCTAGTATTTTGCTTGTGTTTTTTATCTGCGTAGCCTAGTGTAATAGTATTAGTTTGTATATGCTTTGATTACATGT
GTTTTGAGCCGAGTTTCTATTGGAAACTGTCTATTTGGTGGTAAAGTTTGCGTACAATCTAACCTCCACAGAGTCGACTT
GTGTGATTGCACTTGTTATGCTGTTGTTTGATCTGTGTTTGTTGATGTGGTTTATTTGATAACTTGTGATGATTTGATTA
CATTTGTTTTGAGCTGAGTTTCTATTGGAAACAGCCTCTCTTTATCTTCTCTACCGGATAAACGTGTAGGGGTAAGTTCT
GTATACATACTAAGACTCAGACTCCACTTGTGTGATTACTGGTTGTGTTGTTGGATCTGTGTTCCTTGATGTGGTTTATT
TGATAAGCTTGCTGCGTCTCTTGTAATATTTATTTAATTTATTACTCTTAATAATAGTAAGGTATGTTTCCTCTCCAAAA
ACTTTGTTGTGATCTTAATGTGAACTTTTATTTGAAGGTTTGACAACATGTTATGATTTGCTATTCAATATTGATGTTTT
AACCTCATAAGGTTGGGGTTACACACCCCACTCCCTAGATCCACTTGTTGGGTTACACTGAGTATGTTGTTGTTGTAATA
TTGATGTCTGTTTGGTGTGATTTCTATTGTAATATTTGTCCAGAAGACTTTTGGATGCTATGGTGCCAGATATTTTGTAA
ATGCTCTCTATGTTTAACATGTTGTGACATGTTTATAATTACAAATTTCATTATTTCTTTCGTAAATTCACATAAATTGA
AATTGAAGGAGTAAAATTAGATATTCAAGGTTTGTAGATTCACCTGCTTTGAGTTTCAGTGACTTCTTTGAATTAATACT
TTGGGACAGATATGTAGTGGTTTGGTTTTCTAATGTTTTCCTGTTGCTGTCATAGCATATGAACATTTACCAAGTTACTG
AATTATTGTTCATGGTCCTATTTTTCTTACTGTTGATGAACCTTGTGCTCTTTAAGTCAAGTGGATTGATTATCTCTTAA
TCTGTAAACATGATTTCTTGATATCCTATTTGGCATTTTTAAAATGAATGTTTTTCAATTAGTTTTACCTTGACACCTGG
ATATGCATGCCTTGACTTAAAACTGTGTGCACAGATTTGTGAATTTGTCTGCACAAATGGCTTTCTGCAACAAACTCGGT
GGTCTGTTGAGGCAGAGCATTTCCACAGGAAATGCAGTAAGTGCAAATTCACCAACTCCAGCAATGCTTAATGCCATCCG
GTGCATGTCGTCAAGGCTTTTTGTTGGCGGTAAGCTTTGAGTTGTCTGTATCCTTATTGGTTATAGCTACTAACCGGTAA
ATTTTTGCAACTTCATAAATATTTGATTTTTTTTTGTTCATATATTTTATAGGTCTTTCATGGGGAACAGATGATCAGTC
ACTGAAAGAGGCCTTTACTAGCTTTGGTGATGTTGTTGATGGTAAGTTCCAGGAGGCAGATGCCTGCTGCTTTATCCTCA
ATGTTTTTTTTCCTAATCTCTGGTGACATAGTTTGTATAAACATGGCGAAAAGCAAGTTGCATGAATAACGTGGTCTTGT
TGTAATTCACAAAGGATGTCAGATCATACTTTGTGCATCTGTTTGTATATATCATATCATTTATTATGTAAATACGGTGT
TGGTTGCTCCATGTATCTAAGAATTGCTGAATGGTTGACTTCCATTTCTCAATGTCTGTCCAGTTTGTGCACTGATTTTC
TCATCAGACATATTAATGTTCTGTTACTATCATTCTCTGGCCTGCTGCCTGCTTGTATTGGTGCGGTTTTTCTGTATACC
TTAAATAGGTTTTGAGTGCTCAATATTGATGTAAATTTGATGGGTTCTCAGCAGCTCTTTGACAGGGGTTTTATATACAT
ATATTAATGTGTGTGTGTGTGTGTATATTGCACACTGAGCAGGTCACATTTGTTAATCATTAGCTTTAATTTGTCGCATA
CCTAGTGATTGGGTGGGGAGCACTGCATTAATGTGGTTTATGTTGTATCTTTTCAGTCTGGTAAATTGTTACCTCTTTTT
CTTCATTGATATGTGGTAGATTGCTAAAAGTGGAATTGCTCTTGTAGTTTTGGTCCTCTGAACTGTTTTTCTTAGTTTTC
TACTCAGGCTGTTAATGTGCTTCCGTTCTTTCATTGTTTGTTGCTCAGGCTGTGAATGTGCTTCCGCTTTTTCTTTATGT
GTTGCCCAGGCTGTGAATGCGCTTCTGCTTTTTCTTTGTTTGTTTCCTAGGCTGTGAATGTGTTCATGCTGAACTTGTCT
TTTTTTGTTACAGCAAAGGTAATCATTGACAGAGATTCTGGCAGATCAANNNNNNNNNNNNNNNNNNNNNNNNNNNNNNN
NNNNNNNNNNNNNNNNNNNNNNNNNNNNNNNNNNNNNNNNNNNNNNNNNNNNNNNNNNNNNNNNNNNNNNNNNNNNNNNN
NNNNNNNNNNNNNNNNNNNNNNNNNNNNNNNNNNNNNNNNNNNNNNNNNNNNNNNNNNNNNNNNNNNNNNNNNNNNNNNN
NNNNNNNNNNNNNNNNNNNNNNNNNNNNNNNNNNNNNNNNNNNNNNNNNNNNNNNNNNNNNNNNNNNNNNNNNNNNNNNN
NNNNNNNNNNNNNNNNNNNNNNNNNNNNNNNNNNNNNNNNNNNNNNNNNNNNNNNNNNNNNNNNNNNNNNNNNNNNNNNN
NNNNNNNNNNNNNNNNNNNNNNNNNNNNNNNNNNNNNNTCAATAATTTTTCCAGATTTTATCACTAAGTCATCTGTGTCG
TAGATGCTGTTTATTGTAATCAATATTCAACTATGCGGCACGTTGCAATTTTTGTTCTTTTATTTTATTTATAGTGAAGA
CGATAATATGAAATGAGTTTAAATGGAGATGGTGAGATTCATATGATTTACCTCAACTTAGTTTGATAGTGAGACGTACA
CTTTGTTTGGATAACTGTTACGTATTGTTTTAAGATATATTATATTTTTTTGTTTGATGAATATAATGTCATTGTTATAT
GATGTTGCACATTGAAAATAAATTTGTAAGAAAAGAAGGTGGGTTTATAAGTATAGTAAAAAGATAGGGTAAATAATAAA
ATATAATTATTAGATAATGGAGGAAATATAAGTAAAATGAGAAAGAAAAGGTAATGCAATGATAATACTCCCTCCGTTTT
ACAAAGAATGACCTGGTTTGACTTGGCACGGAGTTTAAGTAAATAAAAAAGACTTCTGAATCTTGTGATCCTAAATTAAA
GTTATGTCAAATGTACAAAATTGTCCTTAATCTTTTGGTCTTAAACATGTCACGTGGAAAGCAAAAAGTAAAATGTTACT
AAAAAAGGAAAGAGGTCATTCTTTTTGAAACTAAATAAAAAGGAAAGGAGATCATTCTTTGTGAAACGGAGGGAGTACTT
ATTTTGAAGTCTAATATTCTTGTTGATCAATGAAGTGAGTTGAAAATCATGATATTTTAAATTTAGATACCAGTGAACGT
GAAAATATATGGTGAGTTTTATCAATTTGTTCAAATTTGTGTTGATCAATGAAGTGAGTTGAAAATCGTGATATTTCAAG
TTTAGTGACCAGTGAAGGTGAAAATATAAGGTGATCTTTGTCAATTTGTTCAAATTTGTGTTGGTAAGAAGTAACAGATT
TCTCATAAAATTAATCGAGATGTGTATAAGTTGATCCGAATGAAATAACTTAATACATGAGTCGGCAAAAAATAACATAT
ATCTCATAAAATTAATCGAGATGCGCATAAGGGTAACAAAGTACACTTTGCTTGATGAAAAAAACAATCTTATTTATTTA
CTTGTAGAGAAAACAAGTGTTCAGCAAAGAAAAGATACAGGTAAGCATTTAATAGCTTTATAAGACAAAAATAGTCGTTT
ATCATTATTTGACGTATTCTTAAAGTTGCATCTTCATTTTAATCATGATAATCACTTTATTTTTTCTATAAGCTTATAAT
AAACATAGTATGAATTAAAAATTAATATTTGAATATATAACTACGTTATGATGGTGTTGAGTATATATATAAATAAAACT
ATTCCTAGCTTGTATGATTGTATCCATAAATTAAATGTAATAATACTTACTTATTTGTTAATACTTTGTGTGACCCAATT
CTGATTTCGAAAGTTAAATAATTTAATTTGATTATGAATTTCAATATAGATCATTAACTTTTTAAAATAAAATTTACATA
TTTTGAAACTATGTAAAGTACCATTATAACTTATACTTAATAAATAACAATTCAAAATATTTTTAAAATTATGACAAAAG
AAATTATTCAAAACTCAAAATTTGAAAAATGTCAAATAAATTAAGATACGGGAAACAATATAATTCCAAACAAGACTTAC
CCTTGACATTTCCCTATATAATTCTATTCCTATGCTAAATAAAAACAAAAATAACATGATATAATTAAAATGCATTAAAA
TAAAAATAAAAATCTAAAGTGTAAATAAAATAAATATATAAAAAATGTGGGACCAACACTACTTGATTGGGAGTGTGTGT
AATTCCTATTTTGTCCTTGCTTGTATCCCATAATAACTTAAATACCACTTAACAAATTTCCTTAATCCACTTGATAAATT
TGTAGTCGGCTTATATCCAAAATCCCTATACGCCAAGCTCACGTTAGCATGAGTAAACGGAACGTCGCCGTTTCGGGGCA
TCTTAATCATATTCTTTTTAGCCTTAATGTTGAGTAAATTTTCCAATATTGCCACTAGCTTCTTCACCGATACCGGCGAA
GTATTCCCCAAATTATACACTCTCAACTGCGCCGGACCTCTCTTCTTTCCGCCGCTACCGGTGCTCTTCTCCGCCGTATC
AATCGCACCTAAACAACCTTTCACCACATCATCGATGTACGTGAAGTCACGCGCCACCTCTTTATCCGATACGTAAACCT
TGATCGGCTTTCCTTGAATCATATCCTTTGTGAAGAAGAAATACGCCATGTCTGGTCTTCCCCAAGGTCCATAAACAGTG
AAGAAACGTAACCCAGTTAATGACAATCCGTAAATATGGTTATACGTGTGAGCAATTTCTTCACCGGCTTTTTTCGTTGC
AGCGTAGAGACTAGCTGGTTGATCAGTCCGGTCATTTTCAGAAAAAGGTACCTTCGTGTTTAACCCATAAACAGAGCTCG
AAGAAGCCCAAACAATGGCGGGTTGTGGATTAGCAGATTTAGCAATTTCTAACAAATTAACAAATCCATTCACATTTGAA
TGAATGTACGAAAGAGGATTCTCCATTGCGTAACGAACGCCGGCCTGGGCAGCTAAATGAAGAACATGAGTAAACGGAAC
AATGTCGAACAATTTATTAACCAAATCAACATCATTGATATCACCTTCCACGATAAAAATCTCATGCTTCGCCAGTAATT
CCTGACGAGCACGTTTCAACGACGGATCATAATACGAATTGAAATTATCAATACCAATAACTCCATCTGCGCGTTTCTTC
AACGCTAATGCACAATGAGAACCAACAAATCCAGCTGCACCGGTCACCAGCACCACCTTCCCGTTGGTTTTCTTAGGTAT
TGAAGAATGCCGAACTTTTTTCTCCCAAGCCGCGCCGCCACCAAAGGAGAAGAGGCGGCGGCCGTGTTGATTTGAGTTGT
TAGAGACGAACAAAAAGTGATTTATAATGAATGAGCAGATCAACAACGCGGAAATTAAAATGGTGATTCGATAAAGAAGC
TTAGAAGAAGCTGCGATGAACTTAGTGCTACTGTTAACTTTGCGGATATAAGTATTGTAACGATCTAATTTTGTTGATTT
ATTCGTATCGACTGAAAAAAGAGATGCCATTAATGAAAATTGTTACTATATGAAATTGAGCTAACTTTTTTATTAGTAGT
AAATTGAAGAGAAGAATTGAGTGTGTATTTATAGAGGAGAAAGAAGAAAGTAGTAAAATATAGTTTAACTAGGAGTGGGA
AAAATAAAATAAGTTAATACTAATCCTCTTATGTAATGGAAATAATAATAATAATTTATTTCCTAATAACAATCAATTTA
ACTAAAATTTTAAAGTGAAATTAGATATTTCATTTCTCTAATTTTAACTTAAATATGGATTCTTAATTATTAGTATTGTT
GTTTCTAATTTTTACTTTATATAGGGAACAAAATAATAGTAAAATTATTCTTAAATTTTAAACAAATTATTTTATAGCTT
ACTACTCTTCTTACTTATTTTATAGTCGCTATATTAGCTTTAAAATATACATGCATAATAATTTCAGTCATTTTGTTTTA
ATTTAGTGTTGTTTTTGTTTGTTGTTATCGTATCTTTTTCATTGTTTCTTTAATTTAGGATTTTTTTCTAATTAATTTTT
CTACATTGTCGAGATAGAGGAAATTTTGTGTTTATTTTGCTTTTTTCAGATTTTACGTGTGAAATTACGCTAAATTTATT
AATGTTATTATTTTTAAAAAATTCAATAATTTATTTTCTATGGAGTTAGGGGTCACCGACAAAGAATTTTGAAGCTATTT
TAAAATAATTATGTCACTTTTAATTGGGGGCCATTATTAAATTTTAGATCTTAATTTAGTTAAGACAGATTTGAAGGCTC
TTTTTTGTCGCAAAGGGTTTTTGTTTTGAGAATTTTCTCGAAAGATGTGTTATTGGTAGATATAAAAAAATGACCATCCT
GTGGAATTCCTCCGTTATTTAGCTAAAGATTTCAGAATCGAGTACTAAATGTAAAACAATCTTGCTGGAAATATCATCTC
AAAACTTAGATCATACAATACGCAAGTTCAAATATGTTTGAGCATGACAATCACTCTGTGCCTACCCATTTCACTTTCTT
ACCTCATATAAGAATGAAAAATCTGAAACATTTTATTCATTGGTGGATAAAAATTATGAAAGTAATAATTTATGATTGAT
CGTGTTCTTAGAAAAAAAGAAGAAGATACATTTGAAAAATAACAAGCTCAATTGAATTAGTCATGCTCCAATATAAATAT
CAGATACTAATTTTTATTTTTATTTTCCAATAAAAAATCTCAAATTTTAACTCTGTCTATAATATCGTATTTCGATAAAA
CTTTTTAATATAAGTTTTGGTCTAGTCAGACTGTAAAATAAATTCCGAACACATCGGATGAAAAACGAAAAAAAATATCA
ATAATAATAACCGCCGGCCATGCTGTGAAACATGCTTACTAGTAATTGGGAAGCTTCTTGGCTATTCTGTCTGCAAATGG
CACACAAACATCAACTGCGCCAACGTCCATGCCACCTAATCCGTAATTATAACATGTATAATTATTAAAATAATAATTAC
TATATAGTATAGTAATTAACTAATTATAATGATCCATGAATAATTGTCTTGTAAAAAAATATAGGCACATGATCTTTGTA
CGAACTACGACGTACATATCTTTGCATTACAAAGAATTAATGGAATTAATTCCTCTGTTGTTTAATTATATATCTTCTTC
TTCTTTTTTTCTTTTTTTTTGAAAAAAGTTGTATAATGTTTGGTTTTTATATTGAAGCTCAGATTAATTTTGAATCACGC
ACTGCAAGATTCATTTGGGATGAAACTCATCTTGACAATTTTTCCTCCATACTGGAACTCAACATCTGATTATAATTAGT
TTCATCCCTGGACTATTAACAACCTTAAAAATATCAATCTACTTGACTAATTAAAATTAGATACACCTTCGATCTGTCAC
ATGACATAGCAAGTGGTCTCAAACTTTTGTAAAAGTATGAGACTCTTAATAAAGTGCAAGATCAGATTAATTTTGAATCG
CGCATTGCAAGACTCATTTTGGGTTGTCACTCCCGATAAAATTTTCTCCATACCTGAAACTCGACTTCTCATTAAGGGTA
AGCAATCCTTCTGAAATATTTTTGAACTTGACGCAAATTATTAGTTTCGTTCTTGAATTGTTGACAACATTAAAAACATT
CTTCCTTACTAAGATACCCCTCAATTTGTCATATGACATATCAAGTGGTCTCAAACTCTTGTAGCAGTTAGCATGAGACT
CTTAATAAAAAATCGAGAGAAATATTGAAAACACTCATAAACTTAGTGAGAATTTAGAAATGTCTTATCACTCATGTTAT
AAAATCGAAGATCTATTTAAGTTCAATTAATCAAATAAAAAAATATTTTTAAGACCGTTAATAATTTAGAATTCATTCTT
TTCTATCAGTCAACATTAACTCAAGCTACAAAACTCATCATGTTTAAATTTAATGCACTTTACAGTGACGATCACATTGC
CTTTCTTCAACTATATACTGTCCAAGTGATGGAGGATTTCAATCTTCACATCCTGTCTGAGCATTTCTTTCCTACATATC
TTTTATTTTACGTGATACTTTTCGCTTTAAAAAATTAATTTGATTAATTTTTAACGTTAAAATTGAGTTAAATCAACTTA
TGAATATTTTAAAATTAGAGTTTAGGTAGTAAAAAATTCTACAAAAATATTATAGTTAATTTGTCATTCTTTTAACGTCA
ATATGCTAAAAATACATTTTAAATATTGATCAAAATCTATAAAAAAAAAATAAAAAAAATGTCACGTTAGTGTGTGTGTG
TTCGTTCTTGGTTTTGTTTGTGGTTGTAGTTTCTTCTCCCTGTCTGCAAGAATGCGGAGATCTTGAGGAGTTCTTTCATA
CTTACTCCGTTTCAAAAAGAGTGACCTAGTTTGATTTGACACGAAGTTTAAGAAAATAACGAAGATTTTTGAATCTTGTG
ATCCTAAATTAAAATGATGTCAAATGTACAAAATTGTCCTTTAATCTTGTGTTCTTAAACATGTCGTGGAAAACTAAAAA
TAAAATATTACCAAAAAAGGAAAGAGAACATTCTTTTTTAAACAAACTAAAAAGAAAAGAAGGTTATTCTTTTTGAAACG
GAGGGAGTAATTACTTTGACTCTAATTGTTATTGGCTTATTGCACAACTCTAATTTTTAAAAAATCGTATTGTATATCAA
CCGTGACGGTCATAATTTTTAATTAGGGGGTTCAAAATCAGAAGAAATAGACACACGAAGTAGCCTAAGGGGGTTTGACA
TCTATTATATATACCTAAAAAATTATTTTAACCATGTAAAAATAATATAATTTTCCACCAAAGGGAGTTCGAATACCCCC
TAAAGATATGGTGGCTCCGCCACTGTATATCAACCTGAGTTGTGGTGTAGTGGTGGGACTATTTCACCCTAATCAGAGTT
CTCATATTCGAGCCCTAAATATAGAGAAAATTAGCGTGCGATCTGAATTTAATCGGAGCTCTAATATGGACTCCAAACAC
CGAATGAGAAACCAAAAAAAGAAAATCATATTGCATAGGACATGTTAATTAAAAAATGTTTCATACCAATAAAAAATCAA
TTTAAAAATTTGAATTCAACATTTTTAATTAAAAAATAAATACACTCATTTTCATTTTTAAATGTCCTTTAATTGTTTCC
CCATCTTCCAACATGTGGACATGTTTTCTATGTTAGGGTGATTGAATTCTTGATGCCGGTCTAAGGTGGTCCATGTATGG
GACCAAGTCAATTAACTACCTCATCATCAACCGATAAATTAAGGGTTCGAGTTATATGAAAGGGTAAATGGAAATACATT
TATTGATCGTATTGGGTTGAGATTAAAAAAAAAGTATAATAAATGTAGGACGTCAAATATTGTTAGGACACATATGTTTC
TTTGTTTAATTTTACAAAAGTTTAAGTGTTTACTTGTGCGCATTTAAAATAGAAAGAAATAAATGTATGTTGATGCCAAG
TTAAAGATCACATTTATTTATTATGCTTAAAAAAGACTCAACATCTATTATGTATTTATAAAAATAATTTTAACCATATA
TATATCGTATAATTTTCTGCCAGATGAAGGTCGGATGAATCACATAAGTGAAGCTTTCAATTTTGATATTCTACTTTGAT
TAGTTAAAAAAGTTATATTTACGGCATATTTGTGGAACAGTCGAATTTGATGGGAGTAGATTGTTTCGATTATTTATTTG
AGAATGTTTAGACATTTTCTATGAAATTATGACTTGTTTCAAGCTATTATTAGCCCCATTTTGAATACAGTTGAATATTT
AGATTTTATTTTGACGATGTTTGAAATTTTAGGCTTGATTACACTAAATTTGTAGATTTTATTTTGATGAAATTTTAGAC
TTGATTACCCTAAATGAAATTTGAATATTCTAGAATGTATCGAAAATATACTGTAACTCTTGCGGAAAGTTAAAGATTTC
TGACATAGTAGTCAAAATAATAATAATAAAATTATTTAGGTTGACTATTGTTATCAAAATGTATATTAATTAATTATTTA
ATTTTTGATTATAATAATCGAAAATTATCTTCAGACATCTATCTTTTGAAATTGTTGAAAAAAAACAAAAGACTATTTGT
CGATTGCATTTCAAGCACTTTGATTATTGAAAAACAGCGAAATACTGATAGTAAATGATATACTAAATATGTTAATGATT
GTACAAATTGTGATATTCACGATCTTAAATATGATATACTCTCTTTGTTTTATTTGATGTGACACTTTTCGGATTTCGGG
ATTCAAACAAGTCTATTTTTAACCGTAAATTTTTCATAGATCTTTTAAATATTTGTATTATCAATTAATGTGACTTATAG
TACTTTTTACGTAGTTTACAAATATATAAATTTCATTTAAAAAAAAATGAAGATTCCATGCGCAAATTTCCGATCAAACT
TAAATTGTTTGACTCTCGAAAAATGAAAAGTGTCACATAAATTGAGACAGAGGGAGTAACATTTATGGGACATAAAAAAC
ATCTTATTAAGAAAACATGTAATGTATTGTGTTGTTATTTTTTGTTTTGTTTGTTGATTTGTCATTCTTTTGTTGAGCGT
ACTATTTTAAGAAAGAAATAAGGAACAATGTCAAAATGAAGGAATATCACATGATACTCGATAGAGCGCCTAGAAGTTAG
AACCATTAAAATTAAAAGAGAAAATAGTTTGATATACCCTTCAATTTTGTCATTTAGAGTTGATATACTCTTTGTCATGA
AAGTGATTCATATATGCATATTGTTATACAAATGACTCAAATATACCATTTTACTCTAACGGAAGTGAAAACATTAATTT
TAATTAAAATTCGAAAAATATAATTTATATGGGGTATATTTGATCCTCCTCACGTGGATTATGTTTTTTTTTTTTACTTT
TTTCTTTCAGCGACTAATTTAAATTTATTATTTGATGGTCAAATTTTTTTACGTTTCACTAATTTTCTTGTAAAATTTAT
TATAGATACCCCAATTTTTATTTTTACAAATTCAAAAATTAAATTACAATAGTACCGAAAAGAATAGTTTTAAATTATAA
TATAGCCAAAAAAAATTAGTTTTAAATTATTTTCTTTACACTAATGAGAATTACAGAAGCCAAAAAACATTTTATGTATA
AAAAAGATTAAAATATATTGAACTTTGCTAGAAGGATCATATATATCCCTACATGTTTTTTTTAAAAAAAAAAAACTCAA
AAATATAAATTTAAAACTATTTTTTCACTTCCGTTAGATGAAAAGTATATGTGAACTCCTTTTGTAACGGTAAAGGTATG
TGAGTCATTTGTATAACTATAAGAGTATGTATGAATCACTTTCATAACGAGAGATATATCAACTTTAAATGACAAAGTTA
AAAGGCATATCAATCCTTTTCCCAAATTAAAATAGTCAACCTCAATTTGTTTGAAATCGAGATACAATAGTCATTTGGTA
ACAAAAAGAAAGAATTATATCACCCTCAGTCTTAGCCCTACAATTATCATTAATTTTTTTAAAATTTTTGATCCTTATAA
TATACGCATACCATATTTTGACATGTAATTAATTGAAATGTGTAGTTTAGTCAAGACATAATAATCATTGTTATAATAAT
AATAAAAACAAGAAGGATACTTGCACTTTAAGTTCCTCAAATATCATTTTTTCTTGATTTTTATGATACATGTTTAAACA
CATTCGATATCTAATTAATCGAATACATAATTTTGATCTATACTTGTAAATTTTTCTAAATTGAATGAATTATCAACCAT
TACATCATAGGACTAGTCATGTATTTATGTTCTATATATATATATATATATATATATATATATTAAATAAAAATTTATCA
ATGTCACACAATTTATTTGATTAAAAGTCAAATTTGCCTTATCAAAATTCAAATCTCACAAAACTAAATCTAAAAAAATT
ATATTAATGATTGATGGATAAAAAAATACATCATGCCACCACAAACCAGAATTTCCTTTTAATTTATTTTTTTACAAAAT
TAGCCTTCTCTTTTATGAAAAGTTGCGACTTTAATAAAGAGTTGTGACTTTTATGAAAAGTTGTGATTTTTATGAAAAAT
TGCGACTTTAATGAAGAGTTGCGACTTTTATGAAAGGTTGTGCCTTTCCGAAGGGTTGCAACTTTTCCAAATAGTTGTAA
CATTTCTGATAAGGCATAATAAACATTTGTTCACACTACCCTTTGTTGTCTATAAATAGAGGGATTTCCTCTCATTTTAA
CACAACGAAAATTCTGAACCTCCTCATCTTCTTCTTCTTCTTCCCAATTAAATATTTGTATACTTCGCTCTTGTTGAGTG
GCTCACTGACACTATTGCTTATGTTACAGATCCTGATATGTATTTTTACAATCATTAATTTATAATTTATGTTTATGTTA
TTAAGGCTAAATGATAAGATGTACTCCTTCCGTCCCTAATTACTTGTCTACTTTTGAATTGACACACCTATTAAGAAAAT
AATTAATGACATAGTGAATTTACCATTTTACCCTTGTTAATTATGAAGTAGATGAAAAGTTCTACATTTTTCAAAATAAT
TAATCATTTAATTGAGGGTATAATAGGTAAAAAGAATTTGGCCTTTCTTGATTTGTCAAAATGAACAAGTAATTAGGGAC
AACTATAAAAGGAAAAGTGAAGTAGTAATTAGGGACGGGAGTAATAATTTTCATTTTCCTTTACATTATTAATGTTTGTT
ACTACGTAATCTTGTATATAAGATAATAGAATGTTTTAGTTTTAATGCATGATAGATTTTAAGTATTATTTTATACATTT
GGTAATATTAAATTCCATTTTACTATTTTATTATATATATATAAAAAAAAACAAACAAAAAAAGAAGACAAAAAGGAACA
CAGAGGGACAAAGCCTGAGATTTTACTAAACCCCAAATGCGAATTTGCCGTCGACGGAGCTCCGGCAGAAGCTGAAAGGA
GAAGAAGAAGACGATTAGCAAAAGATGAGCACTGTAGATAAGATGCTCATAAAGGGCATCCGGAGTTTTGACCCGGAGAA
CAAAAACGTTATCACCTTTTTCCGACCATTAACTCTCATCGTCGGACCTAATGGCGCCGGAAAAACTGTAATCGCTCATC
TATACAACTCTATTTACGAACATGAATTGCTATGGAAGTTCAATTTCTGCATAAAATGTTTGTTCATAAGTTATTATAGT
TATTGCATAAATTTGTTGCTCAACTTCATTCATGTATTTACTTTTTCTTATTTTAGTTCTAATTTTATTTGAGTTTGACT
TCTATTGTAAATGAGTATAAGATCCATGAACTGACTGTGTAAGTGTCGGAGCCGGAGCCAGGATTTTAGTAAGTGGTTCA
AAATATGAAAAGTAAACACACGAACAAGTCAAGAGGTTCAATATCTATTATATATACACAAATAGTGTCATATGAACCCC
TAGGCCTTACCTAGCTTCCATAGACGGTGTAAAAAGAAATTTACACTAAAATGCAATTGTAGGTAATTCTCTAAGCTCAA
GGTGGGCACTTTGTCCTGCTTATGGGATTTCGTGCAAGGTATTAGTGGTTGCATAAATTTGTTGCTCGACTCCATTCATG
TATTTACCTTTTTTTAATTTTTTTTTTTTCTTGGCTCTAAACTTTTTTAAGTATAAGATCTATTTTAAAGGAGTATAAGC
TCTGTGGACTGGCGGCGTAAATTTTTTTATTACTGTCAGGTCACTTATAATGCAACTGCAGGTATTTCTCTAAGCTCAGA
TTGGTCACTTCGTCTTGCTTAGGTGTTTTAGTGCAAGCTATAGTTTTGACAAAGTGATTAGCTATAAGATATAAAATTTT
AGTGTAAAAAGCCTGATCATTACAAAATTTAGAAATGTTTCATACTTTATATATTTGGCTTGATTATAGCATTTCAACAA
GTTAATCAATATTTTCCCCCAACTTTTTTTGTCCAAATAATTACTGTTTGCGTGTGAAATTATTTATTCTTGCATTGAAC
ATAAAACTTAGTTGTGCTTTGCATCCATGATAATGTTTATTTATTCATGCATAGAACATAAAACTTAGTTGGAGATCTCT
GGTTAGAGTCCAGTTAATTAAAAAGATGACCTTCATGTGATAAAAAGATAGGCCTTTCATTGCCAGAGTATTTTGTATGT
TCATTCTTCTTCTTGCTGTGGGCAGACTATAATTGAATGTCTGAAGGTCGCCTGCACTGGTGAGATGCCGCCAAATTGTC
GCTCTGGTCATTGCTTCATCCACGACCCTAAGGTGCTCATCTCTTTGGACTTACTTGTGAAGGAGTAAAGAATTTTTTGG
TATCTTTACACAGATAGCTGGCTGGATTCATTGTTTACTTCTGTATCCGTATACATCGATTATGCACTGTTTATATACAT
ATTATACATATATTATACATTCACAGGCTATGTTTAGTTTAATCAGTTGGGTGGGCGGCTATTTAGGTTATTCTTCTAAA
TGTTTTAGCAACCTCGTCCCAGTATCAGTCACCAAAAGTTTAACATCATGTTTTAAATAGCAGATTATCCAGATCCGATA
AATCAGTCAATGATCCCATAACTGATATGAACTGTATAGTTTATTTTAGTTATCTTCTTTTTACACTATTTACAGTTTGT
GGTTAAAACTGAACACTATTGTGGTGAAGGTGGCTGGAGAGACGGAGACAAAGGGGCAGATAAAGCTACGGTTCAAAACA
GCAGCAGGGAAAGATGTGGTGTGCATTAGGTCTTTTCAGCTAACTCAGAAGGCAACAAAGATGGAATACAAGGCCATTGA
GAGCGTTCTGCAGACTATAAATCCTCACACTGGAGAGGTATTACTATAAATCCTCAACAGATTGTGATGTTTTATCTGTT
TTGGAGATTCTTTGATAGGATAGTAGAATTAGTATAGGTTATATGGTTGGTGAATAGGTATATTTGATCATCAAGGGTAA
TGATGTTATCTTTGTATTCATATAGATCACATAAGATTGTTGAGGGTCATATAAGTGTGGATTTACATGGAGGGTTGTGG
GATCACGTGAACCCATGCACCCCTCCCTAAATTGTGTATAGCAGTGCAACTATTTGGATAGAATGCTTAAATTTATAATG
GGAACCAAGGCTCAAGAGAGCCTACTGGTGTTTGGTTAAATAATGATGCTGATCATTTTTGAAGTATGAAAATTTGTTGA
GAATGACTGTAAGTTGAATAACATACTTTTGTGATAATTGTATTAATTACGGTTGTATCTACGCTCACAAGGTAGGGCTA
AAGCAGCAGATACACCATGCTCCCTTGATACCACTTGTGGGATTATTTTGGATATGTTGTAAATTAAACGGTGTTACAAT
GCAACCATTCTCTTGAAATCCTTGATACGTCTCTGGTCATATGTAAACACGTGATAAAGATAAATAATAATTTTTTTTTT
GATGAAGTAAGTAGATTCATTTCAAGGCATCAAGAAGATGCAAGCTTTACAAGGATAGATCAGTTAAGCTCACAAAAAAA
AGGATTTGTAGTCTCTTTCTAAGCTATAGAGCTAACAAAATCCAAGAAGAGTTCTAAATTATTTACAGGGGTCAGTTTGG
ACCAACTAAAAAGGCTAACTAGACATCTGCCTCGCAAAAGATCTCTAGAAGTTGAAATTCCATCACAACATCTTTTGTTC
CTCTCTGTCCATAAACACCAAAAGATAGCACCAGGGATCATCATCGACATACTCTTGATGGCTTTGTCAACATCCCGTAA
ACTCCAACTTTCAAGAGCATCCCTAACAGAGAAAGGCATGACCCAGGAAAGACCAAAAAAGCAACAAAACATATTCCAGA
GGTCTGAGGCAGTTGGGCAGTGCAGTAGCAAGTGGTTGACACTTTCTGTGTGCTTGTGGCAGAAATAGCATCGGTTAGCA
AGCTGGAATTTCCTTTTGGAGAGATTATCCTGTGTGAGGCATGAGTTATGTAGTGCAGTCCAACTGAAACCGATCAATAT
GTTAGCGAATATGTTATAGAAGTAAATAACAATTGAATGCATGATTTGTTAGCGAATATTTTATAGAAGTAAATCATGAG
TTAAATATTGATTAAATGGTTGGGTACGTCAATAACACTCCTTATAAATCATTTCCGTCAGTTTAATTCGTTGAAGGAAG
GACCAGTGTTATCAAAGGCTCGCTTAAGCCCTGAAGCAAGGCTCAAAACGTGTTAGGCGCTTTGCCTCGCTTTATGTGCG
CTTCAGTGTCGTCATCAAGGTTCTATGACAAACTTTTCCTTGCCAATGTGCCTCTTATGAAGAAGTGACTAAACAATTGA
TATTTCACTTTATCATAAAAAAAATTCAGTTTCTTTGGTCATATATGACTTTATAATTATTAGTCTTGGACTAAACATAT
ATATATATTTGTACTTTTTTCTCCCTTTGCACCTTTTTTCATTAAATCCCGCGCGTTTTATTTGCTGCTTTGCGCTTAAA
GCCCCCACGGACCTTAGAGCTTTTTTGCGCTTTTCGCCTTTGATAACACTGGGAAGGACTTGGGCCTGTCAAAGTTTGGG
TCACAAGGAGGGAAATGTGCTACTACACAGAGAGGAGTTGTAATGATTCACTGAATCTTTGAGTTTGGTTCCGCCGATTT
GAACCTTATGTATTAGAAATAGATACCAGGATGGCTTCTTCTTGTCATACCTGGAAATTCAAGTGCAAGGTTAGTATTAT
GGAAATTTGGAATGAAGTTTGGTTTTTCTTTTTGTGGGGGTTGGGGTTGGGGGAGGGTTGAGTGCACATTAGCCTATCAA
GGTTTTGAAAAAGTGTTTATGTGGGGAATGATTAGAGCTAGTTGAGAACTTCTTGTGATTGATGGAGGATTAACTGTTGA
GAATATAATAATTAAATAAAGTGTATTTTTTCTAACAACTTCAACTTCTAGATGTGATGATCACACACTTCATATGGTAC
CTGAGTCAGACCATCCTAATTCATTGTTTCCAATATCACCCCCCTCATCTTATATTGCCCATGCTCTGGGCATGCAAGCT
GTGGGTAAGGGGTGGGGTTGGAGTCCCATTGGTGGGATGGGAAATGGGGTCCTTTGGTCTCTTGTATGGTCTAGGTCAAT
CCTCCTCTCATGATCTAGCTTTTGGGATTGAGTTAGGCTAAGGGTCATTTCTTTAACATGGTAGCATAATAGGCAGAAGC
CTTGGGATCGAATCTCACCGTCACCCATAATCAAAAAGAATTTCCACGTGCCCGTCTTATTGAAAAAATTCAGGCTCTCG
CGTGTTGAGAATATAATTAAGCAAATAAAGTATGCTCAATCTAACAACTTGAGTTATTAGTTTGGATAGTCACACACTTC
AATCATAACCAGAAAACCTCCGTCAATAGGAAATTGGTATGGCAGGATAGAGGTTAGACCTAGTTTGTGGAAAACCTCAT
GTCCAATTTACAAGAAGTGGCTCATTATAGTGCTGCTGTGTATTGGTCAGACCCTCAGTAGATGAGCAAGAGCTGATTCA
CACTTAACTAAATGTTGCACGGCTTGGAGCATTATAGTAAAAATGATAGAATTATAGTGACGTTTTAGATTGATTGGATT
TGGTGGAGAACATGATAGCACAACAATAACTGGTTACTGGTGTATGAGGCAAAAAACTTTAGTGTGAAGGCTTGTTAGCT
AATGATTAAAAAGAAAGAAGCCATGGAGTTATTTTCATTACTAGTCGAACCCATTGCCCAATTCTACCATGCTCTCAAGT
CTCAATCATTTTCTTTGCTTTCTCTCTAAATTCATTCTAAAAGTGCTGCAGAAGAAAACATAGTTGAATGATGATAAACA
GGTTATGCAGATTGCGTGTGCACAATTAAAGAAACATGACATGTGGATGATATGATAACCAACAATGAAGTTTTTCCTCC
CATAGAATATTATTACCTCACCTGAACTCTAAAAGAGACAGGGATCAAAGATACCAAATGGAAACTAAAGAAGTTATTAG
CACAGAAGGATGATTTTAAGTTTCCCCTTTTTCGAGGCTCAAAAGTTTCAACTTGCAAGCATTCATACAACCTCTCCTTT
GCTTCCTTTCCTAACCTAATTTGACCACTCAAGGGGATAACGGAAGAATGTATACAACTTAGTTTTCAACCTTTATCTCC
TGGAATTATATGTATTTTTGCTACCATTGATCAACTTAGTATGTGCCAAAAAAAAGAGAAAATAAAGAAACAATACTACT
CCAAGTACAAAATCATGTAAACATTTTCATTGCATGTGGATTTGGACTTGGAATACATTGGCCCTTATTCCTAAAAGTTG
CTGCCATATGACCAGGAGGTTATGGGTTCAAGTCGTGGAAGTAGTATCTTGCAAAATGTAGGGTAAGACTGCGTATAGTA
GACCCTTTTGGTCTGTCCCATCCTTGGATTTGCACATAGCGGGAGCTTTAGTGCACCGAGCTGCCCTTAATCATATAATT
TTTTAGCTGGCATTGGTACATTTCTGTTGGTTACTGTGTTGGTCTGGGTCAACTTGCGTGCACCATGAGTAATTCCACGG
GGTATCTGCTACCTCCCACTAGCACTAATTCCCGGGTAACTCTATCCACCAAGGCATGGACATGTGAGAAGAAACCACCT
AGTGTTTCTTGCCTCCACTGGGAATTGAACCTGAGATCTCATGATTCTCAATCCACTCCGTTGGCCACTAGGCCTTACCT
TTGGGTGCTTCTTGGCATTAGTACATATTGTTTTTTTTCTTTTTACATTCTCACAGGGGTAATTGTAACTTGTATTTTTG
GAATGTATATGAGCTAGATGAGAAAAAAGAATCTACCTGTGCCAAATTTACTGCTCTGTTTTGTCTTTGTTAATACTTGT
CCAGTTAATTTTAATATCTGTGCGGCTTGTGACATTGTCTATCATTTCCCATAAACGTACTGTATCATATCCCATTGTAG
TTCTTAGGATTTTTCTAGGCTGATAGTAGAGGCTTAGACTTATACTTGAGTTGTAGGAACAAATGATTGGACAGGGAAAA
AGTTTCTTTCTGAATTCTTAGCTTATTCACTTGCAGAAAGTTTGCTTAAGTTATAGATGTGCCGATATGGACCGAGAAAT
CCCTGCTCTCATGGGTGTGTCAAAGGCCATTCTTGAAAATGTGATATTTGTTCACCAAGATGAGGCAAACTGGCCATTAC
AAGAACCGGGTACGCTGAAAAAGAAGTTTGATGATATCTTCTCCGCTACTAGGTATTCTTGTTATCAATAATGGAATTGT
TAATTCATTATTATGGAGTTTGTGTTTGAAAGATGTATTCTTCTGTATTCACCCGAATAATTATATTCTTTCTTGAATAT
GCTTGAAATTCCAACCTGGCTTCATTTTACTCAGTCAAGAACATTAAAAATAAGATTAGTTTCTGCCTCAGCCTTACCAA
CATTCCTCATTTTTTAAAAAAAATTTCTGCATGTATTTCGTGATTGATCAGTAGTGTTTTATCAGGAAAAGGTACCAAAA
GGGTGTTCATTTGCAGTGTCAAGAATCATATATGCACCAGTTAGTATGATCTTTTATTGCGAAAATTGCACAAACCTGGA
ATAGAATATTCAATCTTCCGCTGTTTAATGCTCTTTAAATCTAATCCATGTGCATCTGTATGGTTTTTTTCTGCAAATTG
CTAGAGATACTGATGCTTACAATTCTGTGGCTAGGTCCTTTTGGATTTACCGGATTTGACACTATTTAAGCTACATTCTT
GGTCCACTAGTTCTCAAGTTAGGGTATCTAAGGTTTAATGGGTTTACGTGGATTCGTGCATGACTTGGTGCTGTCAAACT
TACTAGCTTAGTTCTCTAAGAAAGAAGGTTATTTGTTTACCAGTTATTGAGTCATCATCATCAGTGGGTATGAAATTAGT
ACAAGATATCAAGCTCAAGGTTTAATGGGTTTACGTGGATTAGTGCATGTCTTGGTGCTGTCAAACTTTCTAGCTTAGTT
CTCTAAGAAAGAAGGTTATTTGTTTACCACTTATTGAGTCATCATTATCAGTGGGTTTGAAATTAGTATGAGATATCAAG
CTCAAATGCTCTATACCAAAGAATCATGGTTTGTGGGGGTAGCCTTTTCACCAGATTTGGTGCTTAATCAGCAGGTGTAA
ATATTATTCCGAGATAATTCAAGCTTTACAGAAATCTCGGAATGGTTGTGCTTTCATGGTTAATTTTTTTATAAATATTT
AATTTGTCTTTCTCGCTGCTGAGAGTTTTTCTTTTGATTGTAAAATTAAGGAATATTATTGTAAAAGGGACCTACATTAG
GAGAGCGCAGGGAGAAATAACATCCAAAAGGAAGAGCTTACAGTATATGTCTAGTTGTTGATTCAGAGCTTAGTTCACCA
TCCTAGAGTGAAACAACCCATCTTGATCTTCAAACCCATATGTCATTGATAATCTTCCTCAAAGATGTCTTATTCAGTGT
TCCCTGAGATGCTGACGTGTGTCAACAGATAACTAATTTGGTGCATCTCTCTGTGAGTAAGAGATCTTTCATGATTATGG
TCTAAATAGGTAGGTGATATTCATGCAATAGCAGTTTCTGATGTTCAGTTGTTGAGCTGATAGGAACCAAAATGAAAGTG
GTTTTCTGGTACGCAGGACAAATTGTTTTTGCATTTTTTGCCGATATTTTTGCTTGGTGTATATTGTTTTTGGTTTCTCT
CCGAGGGCCCAAAAGTGGATAGCTCAAGTCAGTACAGTTTAGTCCGGGGGATATAGAGTTATTGGGCATGATGATTTATT
AAATCCACTCTGTGCGTTAACTTCTGCTTTGTTCTACTGTTTAGATACACAAAGGCATTGGAGGTTATCAAAAAGCTTCA
CAAGGATCAATCTCAAGAAATAAAGACATATAAATTGAAATTGGAGAATCTTCAGACATTGAAAGATGCTGCTTACAAGG
TTTTGAAGTGACCTCTATCGTAACTTGCTTCAGACCCAGAACCATATTTTTCTTCCGTCTCTTCCCCTTTTTAATTACTC
AGGCAGTTGTCCAATGTTCTAAAAGCATTCACTTTAATTAGTTCTTTCCTTGTTCCTAGTTCAGTGTAGTCGATAGAACT
TATGCTTGTTGATATTTACTCATTAATTTATGATGTCAGATCCTTTTGCTTGAAATGGAGGAACTATGATTTGAATCCCT
TGTTTTAGACTAGATTATATAGTAAAACAAAGAGAAGTTTCTATTCTGAACACCGAGGAATTTCAAGAGAAATTTCCTAT
TCTGAAAACGAAGAGGAACTAATTGTGCATTTTGTTTAGCATGGTGAATAAGTTATCAAGATCAGTCCCCCCCCTTCTGA
AAAGATAATTTGACAGATATTTTGTTGAAGGCCTGTTAATGAGCACCACCGTTCAATATTGCCATCCACTCCATCAAAAG
ATTTCCAATGAACATAAACTCGTTGGCTATGTCAAAACTATTCGCTACCGTCTGTCTTTCAGCTGGTGGCAAGTGGGGCT
GTTCCGTCTTCTTCCTTTGTATCCGAAGGGGTTGTCATTGTGTATATGAATACTTGAAAATAGGGTAACAACGTTTGACT
GAAGTATTTGTTAGTGCTCAATCTTGGTTTTGAGATTTCTTGTGATTTCCAAATGTACATACACATTATTTGTTTTACCG
TGATCTTCCAGAAAGTAATACTGTGTTGTTTTTATCATGTTTATTTTTCTGACTGTTGAACGATGTGAATATGTAATTGT
CAAACATTTTTTCCCCCCCACTTCAGTTGAGGGCTGCACAAGATAAATGAGTGCTATATTTAAAACATGTGCTAGAGGCA
AACTTGTAGTAATTTGATCTTGTGTTTTGATCTAGTTGAGGGAAAGCATTGCTCAAGACAAAGAGAAAACAGAGGCACTG
AAAAGTCAGATGGAGGAGCTTGAAAAAGAGATTCAGACTATAGATAGTAAGATCCACCATGCTGAAGCAACTTTAAAGGA
CCTTCATCAATTGCAACGAGACATAGCCACCAAAAATGCTGAAAGGAGCACATTGTTCAAGGAAAAGGAAAAGCAGTATG
CAGCACTTGCAGAGGAGAATGAAGGTTTACTGAACTGAATACACTTATATATATTCTTCTTCTTTCAGCGCAGAAGTAAT
GGCCAAACCATATCAGAAATGCATCAAGCAAACTTAATTCACCTTGTTAATATCCTAAAGTTATATTCTTATTTTGTGTA
TGTTTGCGTGTTCATCCACTGAAATACTTTTTAGTAAAAATTGAAGAATTCAAATATTTTCATTTTTAATTGTCAGACAC
TGATGAAGAACTGAGGGAGTGGAAAACAAAGTTTGATGAAAGGATAGCACTTCTGGAATCAAAGATTAGCAAATTGGAGA
GGGAAATGAATGACTCAGAGGCAAAGAGTTCCTTCCTTAAGCAGTCCGTAACAAACTATATCATGGAGATCAGCAAACTT
CAAGCTGATGCCGAAGTAATTCCATTCGTCCTATGTTCTATTTGATTTTGTGAAGTTCTCTCACATCTTGCTTCCCGTTC
TTAAGATTCTTTTTTCTTTTACTTTTTTGTGCCTTAGGCTCATGCAGAGTTAAAAAATGAAAGAGACTTCACTCTCAGGA
AGCTTTTTGACAGACACAACTTAGGGGCTGTTCCAACTGGGTCACTCAGTGATGATGTTGCTTCAAATTTAACAAATCGT
ATAAAACTACGATTAACACATTTTGATAAGGATTTACAAGATAAAAAGGTGATTCTTCCTTTGTTCTATACTATATATAC
ATATATTTAGCTATGCTATGTTGTTTTAACTTGTCAGTTTATGATTTATAATTACTTTGATTCAGCTGTATTATAAGCCT
TGAATGCCCTTTTCTCTTTGTTCCATTTCTGTTGATTATTCTATCCAATGGCGTATACCTGGGTCTTAAGTGTACAGTCT
TGCTGTTAACAATGAGTCGAGTCTTCATCGAAATGAAGCTTAGCTTTGGCAACATTTTGTTAAAAATATCTTGTACTTCA
ACTTAAAGTAGTCTTATTTGGGTCTAAGTTTTAGATATTTGTTTTCACCATGTGCTGTTTCATATAGTGCCTTTGTCCAA
CTACAGAAGATATACAACATCATACCTGAAGTCTTAAGCTCTAAGATGCAGTCAATTGATCCTGTAAATGCTTGATGCTA
GTGCTCCTACAAAAATTCTATGTTGTCATCTTGAGGGCTCCTCTATGTGGAGTTCAATAATTGGAACTTGGATATCATGT
GGGCAAACCATGATATTTCTGGTAAATGGTTATTTTATTTTGCTTGGGTGCAATGGATTATGGTAGTGAACCTTTATAAT
AATAAAAAAGGATTCTTGGATTGAACCTTGCATTTGTTGATTAGAAGTGTAGGTTCAATCATTCAAGTAATGTATGATTA
GAAGATGCTTTGATGGAATATCAACTACCTACCAATCTTTAAAAGCTAACTGCCTCATGTTTTTGTACAGTTGGGTTTAT
TTATCCCCTCTAGATTCCCTTTATTCATTTTTTGAACTTCGTCAGCTCCCTGACTCTTAAGGAGAGCTGACCTTTTCCTA
CTAAGCTTTTGTTACCATTATGCATCTACTTGATGCCTACAATAGAACTAATTACTTCATCCAAAAAAAATATGATTATT
TATATACTTTTTTAACAAATTGAACTTATGCATTACATATTAACCCTGTTTCACCTCTATTTCAAGATTAACAAAACTCA
TTTATGTTTAAGCATTCATTCCATACTTCAACTATCAAGTTGTACAAAAGCCATAGTTTGTTCAAAGGTGTGGGTTTTCA
ATAACAAAATAGGCATCTTCTAATGCTGAAGTTGTTACTGCGTACTGGTTCTGCATTAAGCTATATGCTGATTTTTTAAT
AAAGTAATACTCCCTCCGTTTCATAAAGAATGACCTGGTTTGACTTGGCACGGAGTTTAAGTAAATAAAGAAGACTTTTG
AATCTTGTGGTCCTAAATTAAAGTTATGTCAAATGTACAAAATTGCCCTTAATCTTGTGGTCTTAAACATGCCACGTGGA
AAGCAAAAAGTAAAATGTTACCAAAAAAGGAAAGAGGTCATTCTTTTTGAAACTGACTAAAAAGGAAAGGAGGTCATTCT
TTGTGAAACGGAGGGAGTAATTCATTATGTGAATAAAACTTCCGGTATTAAGTTGTATATAAAAAGTAGAGCATCTGGCA
ACATATGGTTCTCTACGAAAGACAGCACAATTATCAATTTTCTATTTTGACAGGAACTTCGTTAGTGCACCAAACTTTAA
TTAGAAAACAAATGATTTGCTCTCAGCTGTATGCAGGGTTATCAAAATAAAAAAACGCAAAAGAGCTCTGTGATCCTTGG
GGCTTTAAGCGCAAAGCACAGATAAAGTGTGGGCTTTAGTGAAAAAAGGTGCAAAGGGAGGAAAAATGGAAATATATGTG
TTCAGTCCAAGTCTGATAATTATAAGCATGAATGATAAATATATGAACAAAAAAATTGAAAAAGAACTACAATAAAGTGA
AATATCAATTGTTTGATATCGCCTCTTCAGAATAGGCTCATTTGCAAGGAAAAGTATGCCTTAGAACCTTGATGACAACA
CTGATGCGCACATTGAGCAAGGCAAAGTGCTCAACACGTTTTGAGCCTCGCTTCAGGGATTAAATGCGCCTTTGACAACA
CTGGCTGTATGTGCATGAACTGTGATCTTTTCTCTATTGAGTTTGACTATTAAAACAAACAGTTTCTTCTCTCCTCTCAT
CTCTTGTTTCTCATGGTATCAGAGTTAACATTTGGTATGCTTTGCAGTCACCTTTGTAAGTTCGCATTACAGTTGAAGTA
TGAACCTCCAGAAAAGAGTTGCGCGCGCGAGAGAGGGTAGAGTTACATAGTTGTCCCATACGGGTTGTGTAAGGGCTTCC
AAAGAGGTGTATAAAGTTATGTAGTTGTCCGCATGTGTTGTGTAAGGGCACCCAAAGGGGTTTTATGTCTCGTGCTGCTC
CACCTATTGCTTTAAGTGTTTGGGTTGGATGCTCAGATTCTTTCATATGGTATTAGTCCAAGAAGAGAACCCACTGTGAT
TTAGGTCAATAAAGTCGATAAGAGTTTATGCTAGTTCTAGTTTTGTTTTGTTTTGATTACACTCAACTGTATGTAGCTCC
ATGATGTAAATTTGGGATCCCAGCCTTTAGTGCTGAAAATTAATACACAAAATTGTTACCTTTGTCAAAAAAAAAAAAGA
GTTTCTGCAAGTTTTGTGTAGCGTCTTGTCACTTCCTTGATCTGTCATTCTCAGCTTCTTGCATACTTTTGTTTTATCTA
ACATTTTACTGGCATCATATGAAGATGCTAACTTTCGCTTGGGGTAATGTTGTTCTAGAAATCGAATGAGGCAGAAATTG
CAGCTGCATGGCATCAATACGACATTGCAAACCGCGAATGGAGCGAAAAGGAGGCGCAAAAACAGGCTAAAGCAGATATT
AAGGTTTATTCTTATGAGTAACATTATTTTGTATGTTAATGAATTGGCATTTTTACACTTGTTTTGGTTCCATAACTGGA
TGCAGAACAGCATTTTAAAGCGCATTAAAGAGAAAGAGGATGAACGTGATGTGCTTGAACGTCAGATTTCTGATGTTAAT
GTGGCTCATCTTGATGAGAGGGAAAAGAAAATGGTTTGATATCTCTGCTTAATGTTTCAACTCTTTTGGATGAACATTTT
GCTAGTGTGGCTAACACATCTTTGCCTTTCAGCAAATTGAATCTGAGAGGAAGTCTAAGCAGCTTGCAGAAAGAGAATTT
GATTTAAACATAAGGCAAAAACAGACTGAGATGTACACCGTAGACCAAAAACTAAAAGATCTTCGTGATGAAAAAGATCA
TATGGCAGCTGAGTCTGAGGACAGAATTAAGCTCTCTCTTAAGAAGGCAGAGTTGGGAATTCTCGAGAAGAATCATAAAA
AGATGTAAGTCACATTTCATTTTCATAAATTTTACATCCACATTTTTTATTGTGTTTATTATGGTTATATGCTTTTTCTC
CACAAAAGATGATGCTTTCTTTCCCATGAAATTAACAGAATGGATGATAATAAGGATAAGATAAAAGGAGTGTTGAAAGG
AAGGCTTCCATCTGACAAGGACTTGAAGAACGAAATTACTCAGGCACAAAGGTTTGTTTTCCCCATCTCTTGAGTACTCT
TAATGTGTATAATATTTTGGATTGTTTCTTGAAGTTTGGTTACCAGACCATTCTCAGTCTTTTTAAGACTCCGAGAAGTA
TTTTTCTTATTGATAAATGAAGATGTGCTATTGTTGTTGTTAAAGAATGACAAAAGTCCCACATCGGTGGTTAATGAGAT
GGGTGGACTCCTTACAAGGCTTGGGCAATCCTCCTCCCTTTGAGCTAGCTTTTGGGGTGTGAGTTAGGTCTAAGACCAAA
TTTAACATGGTATCAGAGCCCAGGTTCGGGTGTGTCGGAGTAGTGGACTGCGTTTTGTGAGAAGTTCCCGATGTGACAAC
AAGACCAGAGATCTGCAGGGGTGCCTTGTGTCGAAAGTCTTCTTGACAAAGTGGTGGTCAAGCGGTGTGTCCCACTGGTC
GGTAGTGGCGGTGCAAGATGGTTAGCACAGATCAAATGTATCATCGTTGAAGGGGAGGTTACGAATTGTGTGGTCTTGGT
TTGAGGGGAGGATTGTTGGGTAACAAACTTATCCCACATCGGATGGAGAAGAAGAAATGTACCAATATATAAGTGCTCAC
CCAACTCCATTAGTATGAGGCCTTTTGGGATGTACCCAAAAACAAATCCGTGAGGGCTTGACCCAAAGCGGACAATATCA
TACTAATGTGGAGTTAGGGTGGTGGTACGTGCGGTCCCAACATGTTTAACATGGTATCAGAGCAGGGCCCGTCTCACCCG
ATGTTGGGGCCCCAAAAAATCAAAAATTGCTCATGCACCAGATGCTAAGCACTGGGCGTGAGGTGGGGTGTTAAAGAATG
ACAAAAGTCCCACATCGGTGGTTAATGAGATGGGTGGACTCCTTACAAGGCTTGGGCAATCCTCCTCCCTTTGAGCTAGC
TTTTGGGGTGTGAGTTAGGTCTAAGACCAAATTTAACAGTTGTCATATGCGAAGCAAAACACAGGCATCAAAATATACTC
CACATTGCTGGGGTAAAAAGTGCATTATTTGATTCTCTTTTGTCTGTTTAAAAATATGCACGAGTTAAGTAACAGATGAG
CTGAAGTGCATATACATGCAGATGTCAGTACTTGTCAATCAAAATGACATATGCATACTTTAGTGGTATAGGATTTATAT
TCTGTTCTTTCCCCAGTTTGAATACATCCTTTTGAAAAACTAATGTCTTAATCCCGTTTGTACCCTATATATTACTGGAA
AAGTTGATGTTTAGGAGGCATATGTGTCTGGTAGTCAAACAGCTGAAACGACTAGGACTAGGATCAAAGTGAACGAGTAT
GCTGCTTATGCTTAAGTCATCCTAGGAGGAGCAGCTTTGAGGTCACATGGAAGGCAAACGTCTTGTAGCCAATTGGCACA
GACAGTTTGGCGTCTGAGGACCAAAGTTTTTGCAGGTGTTTTTTGGTGCTGAATTGGAAAGTTTTTACCACCTTACCTGG
GATTTTCTTTCTGATTCAATAGTTGAGGATATGGGAATTAGCTTGCCACATGGAAAAGCAATATATATCCAATGGAGGTC
GATTGGATGTCTTACAATATGACTGTGTGATCCCTACTTCTTATTTGAACAAAGAATGCCTATTTCTTTCCTCATTTCTC
TTTAATATTAGTGGGAGATTGGATAAATTGAGGAAGTTCCCGCAAAATGTCACCAAGTGTGAAGAAATAGGTATTGCTAC
CAGAAACAAAAGGAGCATTGGGGTACTAGGGGCCTTAGAAAGCACAATGAAAGCCTTTTAGGCAAATCAGAATGGAGATT
TCTAAGTGGAGATGAAGGATTTGGAGAACCTCAAATATGATACTTGTAAAGATGGAGAGATCAGTAATAAAATTGAAGAC
CTGTAAAAAGAAACTGTCTATATACTCAAATGAAACTGTCTCTATAATTGATGTTTTAGATTCAATTTAGATTTAGAATA
GTGGAGTTTTGGAGTTCATCTGTATATAAGGTTTAGTACTGCCCATGTACTATTGTGTTATAATACAAAGTTACCAAGTT
TCAAAAAAAAAAAGAAGATATCACCCCAAATCTCCATAATAGAACTAAAGCTCCTCTTGGGTCTGCATTGTGGAGGCATG
TCATGAGAGAGAGGATGATCACTTCGAATTTACTGGGCTGAGGTAGAAATATTGGAAGCATAAGATTTGGGTTGGACATG
TATCAATTTAGAATTACAAGGCTGGTTTAACATCAATGTAAATCACAAACCACAATTGTGAAAAACAATATATGAGTACA
ATCAGCAGCAGAAGCGGAAAAAGACTGACGGGGCATTGCAATAAATCATTCTTAAGAATAGAGGGTGACAGCAAAAAAGC
AAGGGATTAAAGGAGAAGAAACATGGTAAATCACTGTTACTCAAATGAATGCTCATGAAAGGTTGAGTGTTTGATTCCGT
AATCTGAACAGGAGACAGAAAGGGTACTTCCTAGTGAAATTTTACTCATCCATCTTAACAAACAAAAATAATGCACAGCA
GCTTCCATGTAAGGTCATATTGGCTACCTGCATGGCTGCACCCCTTAAAGATTCTTTTTAAGGTTGAGCTGCAGAATGGG
AAGCATCTTGATACTGGGGGTGCGAAGGTGCAAACAACAGCGTAAGAAATTCTTTGGTGAAGCTGGCTTATGTGCAATGA
CACATGTTCTTCTAGATATGGGAAGGCAATCAGTGCATAAGAAGCTAAGGAAATTGTAGAATGCAATTCCTAGTTGCACC
AGATGGACATTAATGGTGTGAGTAGAAGATGATCCGAAAATGAAGTAAACTAATTCTAACAACCTTGAGAGAAAAAAAAT
GTATTTTCTTTTGGTGCAAACGTGTATCTTGTAAAGATCTTCAAACTCTTTAGTACCCAAAGGGTGTGACATAGAGATCA
ATGAAGTGGGTTGAGAACCATGAGGTCTCAGGCAGGTTCAAATCCTAGCGGAGGAAAAAAGACACTAGGCAATCTTTTTC
CATTTGTCCAAGCTTTAGTGGACAGAATTACTTGGTACGTGTGCTAATGGGAGGTAGCAAGTACCCCATGGAATCAGTTA
CGATGCAAGTTGGTCTGAATACCACGGTTATTGAAAAATATCTTCGAACTCTTTTAGAATCCTTATGGAGGTAAGCATAA
AGTTGTTGTAGACATTGTAATACTAAGAGAGAAATTCTATTATGTGAATAAAGTGATTACTTATTAAAATCAGGAGTTTC
GTCATAAGGAGGTCAAATTGTTTTATATGCAACCACTTTATTTGGTATATGTTTCTACTTCTTGGTATACTTCTTGTTAA
ACATGCATTTTATTGCCGCCCATACATTAATAAACTCTATTGCTTTATAAAAAAATAAAAGATAAAATGAAACCACTTAA
AAGAGGGACGGCGATCAGATCAAATACCAATTTTAGTTTTCTCCTGGGTGAAAGGTGGTTTGCATAGACACAATTACAAT
CATGGGTACACCCTCTATGTTCGCTAATTCTTTATAAAACTGATAAAATGGGTGAGCACAAATCACAATCACAATCATCT
GTGCACCATAAAGAAAAAGGAATAAGGGGCTATTCCCTAATTCTTTATTCTACTGATAAAATGGCCCTGCTTGGTTTACA
ATTGACTTGTGAATCCGTTTTTCCTGTGGATATGGCGAACCCCATCCCCTAACACTACTTCACTCCCTTGGTTGGAGGTA
GAAGTCCTTTCACTATACAATGATCAGTGAATCTTCTTTTTTTTTTTGAAACAGGTAACTTTGTATATTACTACAACAGT
ACATAGGCAGTACTGAGCCATATTTACAATAAGATCATCAAATCCAGCTATCTGATCCTAAATTGAGTCTAGTACATCAA
TTAGGGAGATAGTGTCATTGGAGTATAATTGATTACACCAAAAACAAAGTAGTAACAAGCAATTAAGCTTAACTTTTTGC
AAACTGTTTTCTATACTATCAAAACATTTGGAATTCCTCTCCTTCCATATTGCCCACCAAATGCTAGCAGGGACAATTCT
CCATCTCTCTCTGCTCTTAGACTGCATTCCAGCTTCTTCCCAACTCTGAATGGCTTCAGTGATCAGTGAATCTTACACTT
CTATCTTTCAATCTCTGTTCTTTTTTTCTATGTATATCTGTGCATCTTTATGTTTTTCTTTTATACTCTTTTAATGCTGT
ACCTTCCTAGCACAGGGCTCTTCAGAGAGAGGTAGATGACTTGAGTGTCAAATCCCGCGAAGCTGAGAAAGAGGTCAATA
TGTTGCAGATGAAAATAGAAGAAGTTAATCATAACTTGACCAAATATCACAAAGACATGGACTGTAAGATTCATATCTGT
GCTTCTCTAATCTGATTCATGAAAAAATGTCTTTTTAGTGATTGTTCAGAAGCTGCTATGGAAAATTCCCCTATTGCAAC
TTAATTAAGTTTAAATAGTGTCCTCTATCAGACTCTATCTGAATTGTGTAATCTGGTTAATACCAATTTAAAACGGAGAT
TGAGAAAATCTTCCTGATGAACTACTTGAGCTTAACAGTCATTTCACTTGTGACTTGTCAAAACAATAGCAATCATGTCA
GTCATTTATTCACAATCTGTATTTTGAGTCATGTTTAAAATCTATAACAGTGATATGTTACCTTTATCAAAAAAAATCTA
TAACGGTGATACCGGAGTTGAAAATTTTATTGTAACTTTGGTAAGTGCCTCAAAGATAATTATCTTAACCAGTATATAGC
TGGACATAAAGGGTAGTTGACATAGCAAAATAGCAATATTGAGGTTTTTATTCTCCTCCTTTATTTCATGCAAGTTAATT
AATCTCTTCAAGAAAGTATCTTATCTTGAGCTCCTTTGTTTCCATTAATCTTTGTGGTGGTGATCCTTTGTGTAGAGGCC
TTACATAGATCTTTCCCTTACTGCACTGCAGCAAGAAAGAGATTTCTGGAATCAAAGCTCCAGTTGATGGACCAGGAATT
TGCTGGTATAGAGTCCTATCCCAAAATTATGGACTCAGTCAAAGAGAAAAAGGATGTCCAGAAAAGGTTGGTCAAAATGG
GGCTATTTCCTATTACGTTTTCTGATATTCAATAGGCAAAATTTCATTTTTTGCTAATATAACCACATATAGAGATTATG
TTTTATTTTTTCTTCAGAGTTATCAGTTCCACGAGAAACTCTTTTTGATTCCTCTGTTTTCGAAATATAGTATTATGCTT
GGTTGAATGTGGTTGTCTTTTCAAATTTCATGTGATGATATGCAGCAAGTTCAACATCGCCGATGGTATGCGGCAAATGT
TCGATCCATTTGAAAGAGTTGCTCGTGCTCATCATATTTGCCCTTGTTGTGAGCGTCCTTTCTCTGCTGAAGAGGAGGAT
GAATTTGTTAAGAAGGTTGTTTCTTTTATGTCTATTTGCTATTCTATCTGTTGGAGGGCCATCTTCTGACTACTACTTTC
CTGGTTCTTTTTCTTTTCACTGCAGCAACGTGTAAAAGCTGCAAGCTCTGCTGAGCATATTAAAGTATTGGCTATGGAGT
CTTCAAATGCTGATTCTCGTTTCCAACAAATAGACAAACTTCGTTTGGTTTATGAAGAGTATGTCAAAGTTGGAAAGGAG
TCAATACCTCAAGCAGAGAAGAATTTAAATGAGCTGAATGAAGAATTGGACCAAAAAAATCAGGCTCTTGATGATGTAAT
TGCAGATCCTGTTATATATTATATTCTAGTATTGGGACTTTATTAGTATAGTCAAACTGTTACTATGTTTGCTTAAGTAA
TGACTTGAGTGACCCACCCTCCACCATTTTGGCCCTATTCCCCACCATCTTCTACATAATTTCCTCCGCCTTTTGTTTTC
TGATCCCCCCTTCTCCTCCTCTCAGTAGAGATGCTAAGTTAGGACTCATATCTGCTCCTAAGGAGATATCTCCTGTGACC
AATTCCGAATTACATACATCAGTGCATCAATAATAGGTCAGGGAGGATGTCCATCATCCTTTAGTATTTTATCTGAATTA
CATGCATCAATAATAGGTGTACACTAAAATTGGCCAGCATATTGTCTATGTTCTTGATTGGAGGACAAATATGCTTATAT
ATATTAGCTGTAGAACTTACTGAGTTTCAAACATGCGTGACTGGCTCTCATGGATTCCTCGGTTATCAAGAATATATTCA
CTGTAGATCTTGTCTTGGAGTTAATTCACAATAGATAAGATGATCTCTTGACATCCTTTGATGTTAATTTCACTGATTCA
TGTTATGATGGTTTGCATGCTTTTTACATGATAATATATATTTCTCATCCTCATGATTTCTCATTATCAATTTAAGTTAT
TTTATTGCATGATTGTAGTTGATGTAGATATCTGATCTGTGTCATTCTTGGAAAACCTTTGCCTTAGGTATAGAAGTTAA
GATAGTCATCAAACTCTGAAAATATGGACCCCCCCCTATCAAATCCATTAGAGATTAAGGACAGCCCAAACAAGTTGACC
AAGGTCATCCCACAAGTGGTTGCCGACTTTGCTGGAACATCCTCTGCTTTCCTGTGCTTTGTCCCTCTCCAACTTCTCTT
TATGCTTCCCTTTTTCTTTCGCATTGTTTCTCTTTCTGCCGTTGTCGAATGTACACCCTTTTGTGGTGTGTAAGTTAAAC
AGTGTATCAGGATCTACTCGATTAAGTTGTGTTTCGTGCTGGTTTGAATAACTTTCTATATGTTGGTTTCTTGTTTTCTG
CTATTTACAAATTCCAAAGAACTCGGCATTTGATTAGGTGGGTGCTTCGTTATATTGGCCTGACAGAGTTTTGAAAACGC
GGATTTGGCTGAGTTATATCCAAGTTTTCAATGTTGGTGCATTGTTGTTTCGAGCTTCCCTGAGCTTGCTTAAGGCTTTG
CTTTATAGCTTCCACGTGATGTTACACCAAAAATCATTAGGAGAAGCGGATCCCAGCCTAAGTTCACACCTAGATATAAA
GTAGTCAGGCGTTTGCTCTCCTTGGCTGGTTTCAGCCACGTTCTGTGGTTGTTTTGGAATTCCATGCAATAAAACTTTAA
AATAGTGCCTGCCAAGCTTGAGGTTGAGGTTTTTGTGATAATGATTATTGTTATTAGATAAACAATGTGTCACGTCTTGT
TTTCATCCACTGCTTATTATGTGCAGTTCTAGTCACATCATTTTCTTTGGGACGCGGCGAACGGGGCAAGGAACTTTCAC
TTGGTGCGGTGTGAGACTGTCACATCACCTAAGAAATAGGGAGGGGTTGGTAGTAGACTTGTAGGTGTTTAACAGAGCAT
TGTTGGGTAAATGGTTGTGTAGATATGTGGTGGAGGTAAATGCTTTTTGGAGAGAGGTAATAGTTGATAAATATGGGGCT
TTGGAAGGGGAGTGGAGATCTAGAATGTGTCTATGCATTTTGGTGTGGTTTGTGGAGGCACATCACGAAGGGATGAGATG
ATATCGGAGTAAATATCTCATTCAAGGTTGGAAATTGGAAGAAATTTAATTTTTGGGATCATAGGTGGTGTGGGGATAAT
ATATTGTAAGATGATTTTCCCAGCCTACACAATATATCTTGCCAAAGAGACTTGACAATACAACAACTTAGGGGGGACAC
AAGGTGGAGAGACGTTTTGGGACTTGAGATCTAGGAGAGACTAAAAAAATAGTTGAGGACCGAGTTACAAAGATGGTCGA
CTCTATTCCATAAGCAAGTTACAACGGTAGATTATCCCAAGGCTTTGTGGAGGAATGGCATGTTCTCCGTAAAGTTCTTT
TATGAGAAACTTTTTGCTAGGGAAGTGGAAGGTTTCTCTTGTATCGCAGTGTGTATAGCAAAGGTGCCGAGAAGGTGTGT
TTTTCACTTGGCTAGCTACTAGAGGGGTGATCTTGCTGGCAAAAAATCTTAGAAAGTGGAAGGTTTTCTGCTTTAGCTGG
TGTTATATATGCAAAGAGGCGGGCGAGGATGTGGATCATCTTCTTCTCCATTGTGGTCTTACCATGAGGCTATGATGAGA
TATTTTTAGGTGGTTTGGTACTCCTTTGGCTATGCCAAGAACTGTGTAAGAGTTGATGTTCAATTGGAAGAGCCGGAAAA
GGAGGAAAGATGCAGGACTTGGAATGTGGTTCCACTTGTGTTGATGTGGGTGGCATGGAGAGAGAGAGAAATAAGAGAGC
TTTTGAGGAGGTAGAGTCAAGCTTTCTCAATTGAGGAGTAGTCTCCGATCCCTTATTTTCTTTTGGTGGACCTATAGCGT
TCCCAATTGTATAGATGATTGGGTGGAGTTTGTAAGAACATGTCTTTTTGTAGATTCTTTACCTTTTGGAATACCCCTTG
CATACGACCAGAGTTTTGGCCATGTTTATGAATGAAAATGCGTTGATAAAAAAAACATTCAAATAATGTTACTTGTGATA
TTGGGCACACATTTCTCAGAGCTTACAAGAGAAAGGGACCTAATATTCATACATGTGTTTTATTGACTTTTTCTAATTGT
ACATGATAATCCTTTTTTGCTGGCAGGTGTTAGGTGTCTTGGCTCAGATAAAGGCTGAGAAGGATGCAGTTGATGCGCTA
ATACAACCTGTAGAAACATCTGACAGGCTTTTCCAAGAAATTCAAGCTCGGCAGAAGCAGGTTGATGATTTGGAATATGG
TCTTGATATCCGTGGGCAAGGCGTAAGATCCATGGAGGAAATTCAATCAGAATTGGATGAACTGCAGAGCAAAAAGTATA
TAGTTATTTCTGTCCACTAAACTGCATCTTCTTTCTTCTTTTCTGTATGTCATACCAAATTTGTGGCCTTCTTAAACTCT
ATCTATGAATTTTCAATACGTAGGCATATCAGTACTAAATTGTTGTATACTTCCTTACATTTTTAGACTGTAACTATTGT
CATGTCCTATAACTTGACAACCAGAGACACTTTGTATTCGGAGGTGGAGAAGCTGAGAAATGACCAGAGATACATGGAAA
ATGAATATGCAAGTTTCCAACTAAGATGGGCTAATGTAAGGGAAGAGAAGTCACGAGTAGCAAACAGATTGGAGCAAATT
AAAAGGATAGAAGAGGAATTGGACCGCTTCGCGGAGGAGAAAAATCAAATTGAGCTTGAAGAGAAGGTAATTGTTTCATT
ATCAATATTTTATTACGTGCATGATTATCATAGTTGCATTTAGCTAGCTAATAGCATATAATTTCATTGTTTATGGCATG
TACTCTTCTTCTTTAGTCTTTGGGTAAGCTGTTTTGCTCCAGCATATATAGTCTTCAAGGAGTCTCATAAAGGAGCAGTA
TATTGATAGTTATATGTAAATAGCACCTGTAATCTGTCACCTCTATACTTGCTCCGCTTTGCCCTTGTGTATCAGACCTT
GCAAGGACTACTCATTTATTGTAATAAAAATAACTGAGAGAAGATATGACATGCACCTTTAGTCATTTACTTAACTTCAC
AGAGAAACTGATACATTTGCAACCTTTCTCGAATTAGGTGATGGGGTATTATTGAAATAGGGGTCAAATTCTTGAAAAGT
GTCATTTACACTGACAAAAGATCTTGTGGAGGAGGTTGATAATATTTTTTTATCTTCCCACATCAGAGAATACCCAATGA
AAACAAACTTAAGAGCTCTAGGATCAAGTTTCCCAGCATTCCTTGGGTGGATGATCCTGCCACAACCAATATATTCATTC
TTACCCTTTTAAGCTTCAGAACTCTGAAAAAATCGAGGGTCTAAAGTGACATTATATTAGATAGGCACCTACTAGAATGA
CACCCCCACAGTAAGGGTTTGGTATAATCATGGTAAACATAAGATATCTTTCCACTTCTAACAAATGCCTATTCTTTCGT
TCAACAGTCCCATTTTGTGCACTAGTGCAAGGACAACTAAGTTGATGAACTATCACATTGGACTTCAAATAAGTACCAAA
TCTTTTATCCATGTATTCTGTGCCATTGTCAATTCTCAGCCTCAGATTAAGTAGAGATCATCTTATGAAATGACTGAAAG
CAAGAGAAAACTTCATTTTTAACGTTTAGCAAATACACCCAAGTCATCCTCGTCTGACAATCAATAAAAGCAACAAACCA
TAGTCTACTAGGCAAACACTGTTTGAGTAGCACCCCATACATAAGAGTGAATAGTAAAAGGAGTAGTACTTTTATTATCG
CTCAAAGGGTAAGAGTTTCTAGTATGATTGGCATAATCACAAGCATTACAAAATAAATGAAATTGAGTTCTTGAAAACAA
ACTAGGGTATAATTTCTTTAAAACAAAAAACGATGGTGGCCCTAACATCATCCTTAATAATTAATAAGAGGCTTGACAAA
AGTTTTGAGTTCCATCAAACATGTATAAGCCATTATGCAATCTACCACCACCAATACTCTTCCCCGTCTGAAGATTTTGA
AAGACACAATGATCAGGGAAGAATTTGATTTTACAATTTAGGGCTTCGATGCTGGAACTAACAAATAGCAAGTTAACAAG
AAATTCAGATACATGGAGAAAGGACGAAAGTTTAATATTGGGTGTACAAACAACAAAACTTGATTCAGGGGCAGGTTTTA
AAGAGCCACTGGTTATTCTGACATCTGTTTTGAGACATGCAGACTTATCTTTGAGATTTTACATGGACTACTCTTCTTTT
AAATGAAGAAAGTTTTACATGAACTACTTTACCTGTACTTTAATGTCTCCCATATAAAGCTAGAAATATGGATATCCCAA
GTTCACAGTGCATGCGTTGTAAATTTCAGCATCTTGCAGAGGCTTTTGGTTCCTTGTTGAAGGAAAAGGACAAACACTTT
AGAGACCACAAGGATCTGAAAATAAAACTTGGTGAACAGTTGGAAGAGCAGGCTGAAATTAGAAGAAATTATCAACAGGA
AGTAGATACACTTTTGAAGATTACCTCCAAAATTAAAGAGTATGTTTATATAATTAGATGGAGCAAAATATCATTCTCTA
GTTCATATTGATAATTAATTCTCTTGCAGGTATTATGATTTGAAGAAAGAACAAAGATTGAATGAAATGCAGGACAAGCG
AAGCCTGTCAGAATCTCAACTTCAAAGTTGCGAGTCCAGAAAGGATGCGATTTTGGCTGAAGTGAAGAAAAGTAAGGATT
TAATGGGGAACCAGGATAGCTTGAGACGTAACATTGAGGATAACTTGAACTATCGGAAAACTAAGGCTGAAGTTGATGAG
CTCACTCATGAGATTGAATTACTGGAAGATAAAGTGCTGACGTTGGGTGGGTTCTCCACTGTTGAAGCCGAGCTTAAAAA
GCTTTCACACGAAAGAGAGAGGCTACTTTCTGAGGTATGAATTGATCTGTATGTGAATATGTTGGGCAATTACGTTTGGT
ATAAATATCCAACCTATAGACATCATATGCTAGCTTTCGACTCTTGATGAACGTGATTAAGATTGTAGAACTTTTCTCTT
CTGGCTTCCATATGATTTCAGTAAAGATCGGCATATGTGCAAGCTTAACCATGATGGAAAGTTCAATTTAGAAGGCTAAT
AATCTGGTCTGGTTTACTTTTCCAGCTAGAACAGCAGTGTCTCTGAAAGTATATTGTTTCTTGGACAGAATTGAGTTTCA
GCCATGAGGACAAGAGACATGATTTCTTGGAAAGAAATTTGAGTATTTCATCCTTCATAATTACCAATTATCGCATCAGC
TATATAGTGAGTCTTGCAGTTGTTATTTGACGTTTCACTTGTATACTATTCCTAGTGAGGCTTGTAGTTGTTATTCAATA
TTTTACTTTGATACTGTTCCATTATTCCTTGGGGCTTGGTGGTTGTCATACCTCTTGAACAATTGGCTGACACCTTCTTT
GCTTTGATAGTCCTTTCTTTCAGTAAAAGGACTGTACATGTTTTAGATTCAACTTAAACCTCTGTATCCGGAAAATTATT
GTCCTTCGAATTTACGTGGTTGCTCTTATTGCTGTTAAACAAGTGCCACAACTCTGCTACTATTGTCCTCCGAGTTTACA
TGGTTACTCTTATTGCAGTTAAACAAGTGTCATGGCACCTTATCTGTTTATCAAAGCAATATCTCCAAGAACAAAGTTGA
TCTTAAGCAGGCACAATACAAGGATATTGACAAACGCTATTTTGATCAGCTTATCCAACTTAAGGTAATATCTTAGTCCA
AGTATATGAAGCTAATTGCTTAGTCATTTATGACATAGAAGTATCTAATAGTGTCGTTATTGTACCCTTGGACAGACTAC
GGAGATGGCAAACAAGGATCTGGACAGATATTACAATGCTCTTGACAAGTGAGCTTATCGTACTTTAGTCATTAACTTCT
TTCTGCATTTTATGTTGGTTTACGTGCATTTCAAAAAAACACATGATTCTAGCACTCAAAACATTTTCTTCTAACTTGTT
AAAAATATTCAAGATATATCAATTGGAGAAGTTCAAATATATTGTTGTTTTCATGAATGGAGTACAAAAGGTTTTAGTAT
CCCTTAGGGTAGTGGCACGTGGTCCGAAATGCGGTCAGTAATTACCCCGCCTTTTGATATTGCTAATCTCAATGTTTGCC
TTTTTGGGTCCTAATTACAAAACAAAAAGAAAGCTATCAGTTTCAAAAAATAAATAAAAAATTACAAAACAACAAAGATT
CTAAATCTTTTTTATTTTTGCAAAGTACCGCATCTTGCCATACTTCCATTGTCCTAATATTGACATCCTTAATACTCTCC
CTCTAGTTGGAGTGTACATATTGTATGAAAAGTTACGTATGATATGCTCCTAATTTGTCACAAAGTTACTTAATTTTTGT
TCAACAGAATGACTTTGTGAAATATCTGCTAATTGATCATGTAAGAGCCTGTTTGGATTGACTTATTTTAGGTGCTTTTA
AGCACGTTTCTAGTGTTTGGGTATGATAAAAAAGTGCTTTTCAGCACTTGTTTTAAGCCAAAATTAACTTATGGCTTATG
CTTAACAGCCCATCCAAACAATGCCAAAATAACTTTTAAGCACTTTTCTAGTGTTTGGGTATTATAAAAAAGTGCTTTTC
AGCACTTGTTTAAGCCAAAATTAACTTGTGGCTTATGCTTATAAGCACCATAAATTCCTAGATTTGCAATCTAGAGGCTA
TTTGAAATCCTTTTCTTTTTAATTTTTCATGTGTGAGGCTCTTCTAGTCACGAACCATGTGAAACATTTAATCTTTGATG
GGATGTTGAATTTCCAGATCTGCCCCCATGGCCCTGGTATGCTGCCAGGTTGCTCCATTATATCCCTCCTATATAGTCTG
TTGACAGAGAACTTTCCATCCTTATCATGTTTCCAAATCATTTTGTTTGAAGCTATAGTTGTACCTCTAAAACCATTCAA
CATCATTCTACTGAGTTTATTAATCCTCCAAAACCTGCTACTGTTTAGATAACTAATGAGATTCTACTTCCTCATGTGTT
GCTTTTGTTATACTTTTTTTCTTAGGTGTACATAAAGGGAATTAAAATCAATAATGAGGTCCTCTTTTGGTGAACCAAAT
TTGATTAAAGAAACATAATATCCCATTGTCTTCATTTGACCAAAGTGTAAATCAAGAAGAAAAAGGAAATTTGCTGGGAG
GTTTAAACAATTCATTATTTCTTTTATGACATGGTGTAAGGAACTGTTGTATTGATTTTCAAATTTTGTTTGACTGGTGT
TTACTAAGTTGATTCTACTCTATGCATATCCCTTATGGTCATATAATGTTTGTTTCCTAGTCAAGATTTTGAATTTTTAT
TCTGTGTCCAACTTTTTCGAGGAACCCCTGCTTAAATTTTCATTGTCTTGTACAGACTATGACCGGTACAACCATTTCTG
TATGTTGCATTCTTCTCAGGTGTCTCCTGTACTTTTTGAGTGTAGATTCTGAATACGTTCACGTTCTATTTGGTTTCTCT
TTGTTTCAGAGCACTGATGCGATTCCACTCAATGAAAATGGAAGAAATAAATAAGATTATCAGGGAACTGTGGCAACAAA
CATACAGGGGCCAGGACATAGACTACATAAGCATTCATTCAGATTCTGAAGGATCTGGCACTCGATCCTACAGCTATAAG
GTAATATAAACTATCTTTAAACCCTGCTGGGTTGTGCTTTATCTACTGAAAAAAAGAGCATGTTGGATGGGATTAATATT
ATCTCTGTTGTATATTGGATGTTGCTTATCTTGATTGTATAATTACTAAATTCCCATGTATAGTAATTTTTTAAAAAAAA
TTCTTTGTGAAATGTGGTCTTTGCACTTAAAGCCCCTGAACATTTGTTGATATTTTTTGCACTTTTATAATAATGCCTGT
GATTCACAGGTTGTAATGCTAACTGGTGATACTGAACTAGAAATGCGAGGGAGGTGTAGTGCTGGCCAAAAGGTGATCAG
TCATCTCAATTTTGATTTTTTCTTTAGTGTGTTCACTTAATTTATATGCCAATAAAGCTTTGATTTGAACCTTCCTTTTG
CTTAGCTTCCTCTCAGCCCCACCCTCTCTTCAAATAAAAAGGAGGAAAAAGAAAAAATCTGAACCCCAATAGAACTTTCA
CTGAACTTCTGTTTTTTTCCTTCTTTTCTTTTGAACTGGTTTTTTACCGGAGTTTTGTTATTCTTCAGGTCCTTGCATCA
CTCATCATACGATTGGCATTGGCTGAAACTTTTTGTCTCAACTGCGGAATTCTAGCACTGGATGAACCTACCACAAACCT
AGACGGCCCCAACAGTGAGAGTCTTGCTGGAGCTCTGTTAAGGTATGTGTTGTTCATTTACTAATTATGAGCTCCTTCTG
GTTGTGAATTCTTAAGGATGCCTCTTTATTCCGTCTCCATCACCAGAATTATGGAGGACAGAAAAGGCCAAGAAAACTTT
CAACTAATTGTCATTACACACGATGAGCGATTTGCTCAATATATTGGCCAACGCCAGCATGCAGAAAAGTATTATCGCAT
CACAAAAGACGACCAGTAAGGACTCTGTGGTCACCATTCCCTTGATATGTTTGCTTATTATCAATATGCTGCATTATTTA
ACTCTCCGCTTTCTTTTTCCAGTCAGCACAGCATAATTGAAGCTCAGGAAATATTTGACTGATATCGCATGGTTTCAGCC
TCCGAAGTATTACATGTTAGACGCTTCACAGCTTGACTTCTGTACGTATTGAAAAACTAGTAATTCACCATATGATGGAA
ACTGGATAGGAGAATCTCATTCTTCTATCTTTCTTGTGTAATGTATTCTGTAAATTAGCGTTTATCTAATCTTAAATTAT
CTATGCTGAACCACTCTTCTTTTTAAAAATCTTCAACTCTGCATTTCCCTTGGCATTCTAGGGGAAGGTTTGCAAGACAC
AACTGAAATGCATCTGATAGATCCCCTTGGCTGGGAAGTTAAGAGAGTGTTTCCGAATTCCGATAGACCCTCGACTGCTT
GAGCTAATGTTTACAAAGTATTTACGTATTGACAATCACCACTAAATGTTGGGACTATAATTAAGTAAACATACAATGCA
AAGCATATTAGGTTTATTGATTTTTAACAATGGTAGACATTAAAGTGTTGTCAAAAAAGAAAAAGGGTTATTCTTTTTAA
AATAAACTAAAAAGAAAAATAGGTCATTCTTTTCAAACCGGAGAGTAAATAATTAAACATATACTTCTACAAATATGAAC
ATACACACGTAAACCAAAATTTGCAATAATATATAATGAACTCCATTATCTTTTATAAACATATATGACGAATTTTCTAG
TCATAAATATTAGATAAGACTTGTTGGCCCAATTGAACTTATGCCTTTGTACTTGAGCGACATTGCTTATTATAGTCCCA
ACATTTAGTGGTTAGTCATAAGTAAACCTTTGATATCGAGAATACAATCAAAGGTTAGTCACCTTTTTATTGCTTAAAAG
TGCTGAATGATTATTTACTACTCAGCTGAAGAAAATACCATTTCTTTTTTTCTTATGTGTAGAAGTGATCGTCATACATA
AGAAATGAACATTGCTTACATCATAAGAAATGAAACAACATATTCTCTTGGTATTATTTCTTTTGGACACTACAAATATT
TGGTAATTTTAGAAGCCAGAAAGGCCACTAAAGAACTCCCTTGCAAGACAAGATCCAATGATCAACAATACCAAGTGCAG
AATTAAGTAAAACCATCATTTTTTGGTCTAAATTGAATTAAACTCGTCGAGGAAAAAAAAATTCCTTCCATTCAAACAAA
AGAAACAAACCGGGAAACGTAGGGCAGTTGTGATGCATACTGCAAGTTTAGTCCTGGTACTTCATCTCGGACATCTTGAA
CCCAGGCATGTCAAAAGAGGCTGAGAATTTCTCGACATCAACCTTAAGTTCTTCAATTTCCTTGTTGTTAACAAGACCCT
TGTTGAAGTCCTTCAAAAGCTTTCCGAACTCCTTCTGGATGTTCAAGGTGATTGTAACAGCCCTGTGGAGGAACTCGGCG
ATCTGCTCAAAGTCCTTCTCAACCAATCCCCTTGATGTCATGGCAGGAGTACCTACCGAATAGGAACTTCAGTTAGTTAA
TTCATGGAAATAAACATTTAGGAAATAATGATAGCTGAAGAACGCCCTTTTCACGGTGTATGAGTGCATGACTCAAATGT
AAAATTGGCACAAAAGATTGGACAAGTAGAAACACAACATTGCCAAAGTAAATTTAAGGTGGGAGTTCATTTTGTCTCTT
TCCATGTCGTTTAACCAATCGGATCTAAAAGAAGTTCAAAGAAATAGTGCATAAAAAAATATCCAAAGTTTCTCAGCTCT
TACCAATACGAACACCTCCTGGGGCCAAAGCACTGCTGTCTCCAAAAACAGCATTCTTGTTAACAGTGATGTTGCAAAGG
TCACAAAGCTTCTCAACCTTGTTACCTGCAGAGAGACAAAATGGTTAATTTGTATCAATCACTATTAAATACTTAGAAGA
CCTTTCCAGATAGTCGAGAATAGAAAGAACTTTTACCAGTCAAACCAAGAGGTCTAAGATCCCAAAGGACAAGGTGGTTC
TCAGTCCCACCAGTTACAAGTTTGTATCCTTTGCTCATCAGGTAGTCACCAAGAGCAACTGCATTGGCCTTCACTTGCTT
AGCATACACCTTGAATCCAGGAGTCGCAGCCTGTTTCAAGGCAACAGCAAGAGCGCCGATTTGGTGGTTGTGGGGACCAC
CCTGGAGAGACGGGAAAACAGCAAAGTTGATCTTGTCTTCAAACTCATAAACTGCATTTTCAGGCTGGCCCTTCTTTGGT
GGCTTAGGGCCCTTGCGGTAGAAAATCATACCAGCCCTTGGACCCCTCAAACTCTTGTGTGTGGTAGTAGTGACCAAGTC
ACAATATTCAAAGGGATTCGCTGCTTCCTGTGTCCAGAAATAATGAAATTCAGCCCATTAGAATACAACACATCATTTCC
AGGAGTCAATTGAAAATAACATAAATAAGTGTTCATATTGTCACCAAGACTAGTATCAATTCACCGACAGAGTTATGACA
TCCAATGACAAGGACATCTTGATAGAATTGAATTCTTGAAAACATGGATAGGGATAGGCACATGCACATGCACTTTTCCC
TCCTATATCACATTCGGCATGTATAACTACAAGTTGAAGCGTAATTTGAGAAATCTGACCTCATTCCACTTCGATCTGAT
TAGTTATAACATATAATAAGACCAAGATTGCAGCAATTACAGAAAATGAAATGACAAATAAAATATTTGACTGTAGATTA
ATGGTGACATATTTCCTCAACTTGAAGACGAAGGATCCAATTTTTGTTCAAATTTCTTAGATCCGCCAAATATCAGTAAT
TCACTAACAGAAAAGAACATATATCAATATTTCCGCAAAATGAAAGCAGAGGCTTGAAGCCAACAAGAAGACCAAGTAAA
GTTGCCCCAATTAGGCATACACATACCTGACATCACAGAGAGTGATCTCGGATTGCATCAACTAAAATAGATGCTAAGGA
TTCATAGCTGATTTATTTAAGTCGCTTGTTCTTAGATCTTTAGTACTATCTGATTGTTTCTTTCGCTTTGTTTATCTTAT
TATTTTGTCATTGTTACCGTCTGTTATTATTGCTCTTTTTTCAGCTCTCATTGAACCGAGGTGTCTATTGGAAACAACTT
CCCTATCCTCACAAGGTAGGGTAAGATCTGCGTACACACTACCCTCGCCTAACCCCACCTGTGGATTTTTACTGTTCTTT
GAGGTAGTTCCATGTGAAGGTTTTAAAGATCACTTATTGCTAATGATTCACATCAAATTCAAGTAGTATCAGAATTATTA
TATCGAGTCTAAATCATTGCCTCATTGATCCACATTAAGCCTCACAATGCTCATGTAAACAGAACAATGAAAGCACCAGC
TCAACCAATTCTAGTTCCCACATCATTATCTTTTCCTCACTCAGATCCTACTTATTAAAGAAAAGATCTTTAAAACCTTC
ACATGGAGCTACCTCAAAGAATATAACTAATCAAAAACGAAAACATGGATCCCGAAGCACTCGATCAATTCTAGCTCCCA
CATCATAATCTCAAATCCACCTTTTGCCAGCTTACGGGCACCTCAACTAATTCCACGGGATACCTATCACCTCCCACCAG
CATCAGGTATCAGACAACTGAGATTTGAACTCTCAGATCCACGTGTTGAAGAAAAGATCTTCAAAAATTTCACAAGCAAT
TATCCCAATGGGTAATTAATCAAACAGAACACATGGATCACAGAGCAAGGCATTCAGATCTATAATACATTAAGGCAATT
CACACTAGTTCTCAATCAAATGAAGATCTACAAATCAAAGAGATTCAAAATCCTCATGCAGATCCAAAAAAAAATGTAAA
ATCACAAGTACAGAGCAGAATTTTTTTCACCTGAGCAGCAACAAGACCACTAATGTGAGCCATATCACAAAGCAAAAGAG
CCCCACATTTATCAGCAACCTCTTTGAACCTCTTGTAATCCCAATCTCTTGGGTAAGCACTTCCTCCACAGATAATCAAT
TTTGGCCTAAAATCCAAAGCCTTCTCTTCCAACTTATCGTAATCAATATACCCATTTGTCGAATTCACCTTATAAGGCAA
ACTCTCGAAGTAAATCGAAGTAGCAGAGATCTTCTTCCCACCAGATGTATAATACCCATGTGTCAAATGGCCACCAGAAG
GCAAATCCAATCCCATAATCCTATCATGTGGGTTCAAAACAGCAGTATAAGCAGCAAAATTAGCAGGGCTACCAGAATAA
GGCTGAACATTAACACCCCATTTGGTTGGATCAAGATGAAAAGCTTCAAGAGCTCGACTTCTTGTCAGATTCTCAATTTG
ATCAATGTATTCATTACCACCGTAGTAACGGTTTCCGGGTATACCCTCTGAGTATTTGTTGGTTAAAGCACTACCAAGAG
CTTCAATTACAGCAAAAGAAGTGAAATTTTCTGAAGCAATAAGCTCAATGCCGCGACATTGACGGCGTTTTTCCTTCTCA
ATGAGATCATGGATCTCAGGGTCGACAGTTGAAAGGGGTTCATTACCCCAAACTTTAACTGGATCCATTGAAGAAAATTG
AAGGAAAATTGAGAGAAATTGGAGAAGAAAGAGAGAAATGTAGAGAGTTTTAAGGGTCGAGGACAAAGAGGAAGGGAAGT
GAAAGGGGAATATATAAAGAGGTGAGAGGATGAACTAATGGCCAATAATGCCCCTCGCTCACCTCCTACCTTTTCTATCC
GCGTTGGGTCCGACTAAATTTAAATTTACGTATTGAAACGTCCGTTTTTTCAGGACGATACTTTAAATATTTGTATTTCG
TATTTACGTCAAATTTATATTTATACACATAATATATGCATATTAATTTATTTGAGATTGAGTTTGACTAAATTTGAATT
TACGTATTGGAAGTTACGTTTTTGGGACGACACTTTTAATATGAGTATTTCGTGTTTACATCAAATTTATATTTATATAC
ACAATATATGCGTATTAATTTATTCAGGATTTAGTTTGATTAAATTTGAATTTACATATTGTTCATTTGTGGGATGAAAC
TTTCAATATGAGTGTCTCGTGTTTATGTCAAATTAATATATATAATTTTTTATTATATAACTTTTTTAATATTTATATAC
ATAATATACATGTATTAATTTATTCGAATTGGATCTGACTAAATTTTAGTTTATTTATTGAAAGGTTCATTTTGGGAATG
ACACTTTCTATATGAGTATTTTGTATTTACGTTAAATTAATATATAACTTATTATAATATAAAAGCTTTATGTTTATACA
TATAATGTATTTATTCGTATTAGCTTTGATTAAATTTGAATTTTAATATTAAAGGATTTAATTTGGAGATGACATTTCCA
ATATAAATATCTCGTATTTACGTTGAATTATGTAATTTATTATAATATAAAAAGGTTTATAGTCATACACTGATATACGT
GTATTAATTTGATGTAAATATATAATGCGGATAATTATATAAGTATCTTGTACTTACGCTGAATTATGTAATTTGTTATA
ATGTAAAAGTTTTATATTCATACACATGATATACGCGTATTAATTTAATGTAAATATTTGATACGGATAATTATTTACTC
TTTTCTTTTTTCTAATTTTCTTCTTCTTTTTATGATTTTTTTTTGTTGCATTTGTTGGTGAAATTGATGCTGGGGTTGGT
GAGTAAAAAGACAACAAGGAAAGTGAGTAGTGTTAGGTAGTTGAATGCTTTTTGTCAATGGAGAGATGTACTATTACTTA
TATTGGAATTTTTTTTTTTAATTTTGTGATAAAAGATTAATTGCATATATTAACATAACAAAAATTACTTATGTTGGAAA
TTATACCATGACAATGAGGAAAAATAGATTTACATGATGGTTAGTTTTTTAGAATTTATTTACTTTCCAAGAGTAGCTTT
TTGTAAATAAATAATTAGTCAATCTAAAAGTAACTTGACTAAACATGCTAATTGAAGTTTTTTTTTTGGTACGTTGAACA
TTTTTAAGTATATATTTTAAAATTTTAAAAATTAATTATATCGTACAAGTTTGATTTAATATCACATATTTTGAACTAAC
TATTTTTTTCTTTTGCATGTTTATGCCACTTAATCAAGGTATGCATCCAAACATCACAATTATAAAAGAAAAAATGCTCA
AATATGTCATCAAACATTGAGAAAAGATTCATCTATGTCATTTTCGTTTGAAAAAAAGCTCATTCATGTTATTATTTGTA
AACTAAAAATATTTTTAGTTTTGTAAATTATTTTTTACACGTGATCAATTATGACTCAGCCACGTCATTAATTAAATAAT
TTTTTAAAAAGGAATAAAGGCTCAAATATGTCATCAAACTTTGAAAAAAAACTCATCTATGTCATCCGTTAAACGTTTGG
TTCATCTATAGATGAACCTTTTTCTAAACGAAATGACATAGATAAGCCCATAAATAAATCTTTTCTCAAAGTTCGATAGA
TATTTAAATCTTTTCCAAAATAAAATAAAATTAAGTCCATTGTTTTTTATGAAATGGGAGTAACTTGCCCACGTTTGTGC
ATTTAAATCCAATTATCGACATTTTGAAAGTACATTCTTCTACTTTTTGTGACTTCAGCACCGACACCCTGTCGACAGTC
CAATTGCGGTGGTCTACAATTAATCAAGTTCCAACTCTATAGATCTACTTTAAAAAAAAGACATAATTGCCCCTACAAAA
TCGTCGTATTTTGACTTATCTATGTTATTTTCGTTTGAGAAAAGGTTCATTTATATCAATATTTGTTAACTGAAATGGCA
TAAATGAGCTAAACTTTTAAATGAATGACTTAAATGAACATTTTTTTCAAAGTTTGATGGCATATTTGAGATTTTTTCCC
TTTTAAAAAATTATTTAATCAATAACGTGGTTGAATCATAATTGACCACTTGTAAAAAATGGTTTTGCAAAATCAAAACT
TTTTTCAGTTAACAAATAATGGCATGGATGAGCCTTTTTTTCAAATGAAAACGGTATAGATGAGTCAATTTTTTAACGGA
TGAAGTAGATGAACATTTTCTCAAAGTTTGATGACATATGGGAGCCCTTTCCCTTTTAGAAATTATGTGATGGATATTAT
TTTTAATACATCAAATTAAATGATGTATATGAAATAATCACATCATAATTAATACAAGTATAACTAATAACCAATATTAC
TAATAATACATCATATTCAACGATGTTCTTATACCCGACTAAACGACTTTTTAAATCCTTAAACCATGAGAGAGATATGT
TTCCACTACTCTCTCCATTCCGTATTAATTGTCTACAATATTAAAAATAATTATCTTAAATAACTTATCATAAATTAATT
ACTACATTTTTTTTCATTCTTACTTCCACTTAATTCGTTTTTAAAAGTGCAAACAAATTTATGAAGTTATAAAAAGATTT
TGATATTCCTCTCTAATCAAAATTAATCTTGCATGATATTCACCCAATATAAATAATGCATAAAATAGTATGTGACTAAT
TTCATTTTCTTATTCCATTTTTGGATTTCCCATTTGGTAGGTGATGAACCAACAACAATTTTTTTAATTTTTTTTTAATT
TTGTTAAGGTAAGACATTAATATGTATTTGTTAAAACGTTAATATCTCATACACCAACCGTATTTTACCACCATCCTTTT
GAAAAGTATTATAAAAATAGTATTTAAATTGAAGTCTTCACACACCACAAGAAAACGAAATTATTTTATTATTATTTTTC
AAGAAAGTTGGTTGATTTAAAAAATTCAATGCTTTATTCACAACCACTACTACCTACTTTTTCAACTTCTTTTTGGTTAC
CATTCGATATCTATATTAGAGTCCGATTGAATCTAAATTAGCGTCTGAAAAATTCCATATTGAGAAAGGGAGGGTAAAAC
GCTCTCTAACAAAATTAACTTTGTATCTAGGAGCACTCATACTCAAGACATTTAATTAAGGATATATGAAAGAGTATTTA
GCACTACTTTTTCTAACTTTTCTAATCATGGAGAAACTAGCAACTCTTTACTAAACCAGTTATGTTAATTAATTTGGTTC
AAACATGTATTCTCATATATAGGGAATTAAGTTGGTGAGAGAAGAAAATAATATAAAATTAATATATATATATATATATA
TATATAGACTAACTTTTAAGATAGAGTTAAGCTCAAGTTTCATTTTTTAAAACATGCATTACAAATATGTGAAAAAAGAA
TTTGGATGGTTGTTACACATTGTATTGTACTGTTAATTTAAATATAATATTTGTTTTGATTGTTTTTCAAAATTCTATTG
TATTATATAGTGTAATCACATCGTTACCTTAATATTTTTTTCTCATTTTAACTTTACTTATTATTCAATAATTTTAATTT
ATCATTTACTCTACCTTTTCCATAGTAGTTGTACACTATACTCTACTTCAAATTATGGATGTGTGACATTACTAACACGG
AGTACAATACAATCTATTCAAATATTATATTCGTTAAAATGATAGAGTACAATACATAACAACCATCCAAACAAAGTGTT
AAGTATACAATCTATGATGGAAATTCATGAACCGAAAAAAGTAGATCTTCAAAATCATTGAGGATTTATTGTAGTAATGA
GAGAGGAAGGGAACTTTCGACTGGAATTCGCCGGAGACGGAGATCAGAGAAGAGACGATTTCCAAATTTAACCTTTTTTT
AAAAATCAATTTATGTAAATTTTGGAGAAGGTTGAAATTTATAGCTTCAAATATGCAATTTGTTTTTCTAGCCACTTTTA
AAATTTGGCTTATTTCCAAAAAGAATTGCAAATATAGCCTCACATTTTAAATTTATGAAAACTCAGCAACATAACCCAGG
GGTGGAAGTGAAGATTGATGCATAAGTTATATTCAAGAGAAAAAGTTTCAAATATTTTGAGTCTATAATTCAAGGAGATG
AAAAGATTGATGAGAATGTTGCATATTGTAATGGACAAAATGGGTGAAATGGAAGCTTGCATCTGGATTACTATGCAATA
ACAATGTGTTATTAAGACTTAAAGGTATTTTTTTTTTGCAGAGAAGTGATTAGATAAACACTGTTGTATGGTAATGTTGG
TCAGACAAGAGACTTCACGTTCAGAAGATGAATGGAGCGGAGATAAGGATATTTAGATGGAATGTGGGTATACTAAGAGA
GTTATGATTAAGAATGAAGTTATACGAGTTAAAGTGGGAATGACCTCAGTGGCCGACAAGATGAGGAAAATGAGATTGAG
ATTGTTCGTGCATGTGAAGAGAAGGTGCACAAATACATGATACATCAGTAAGGAGGTGTGAAAGGTTGATTGTAGTGAGA
GTTAAAAGAGGCAAAGTTAAGCTAAAAAGGAACTGAATAGGTGATTACTGATTAGACAGGACATCATGATTTTAGCTTAC
TAAGTAGATGACCCTAAATAAAAGGTATGGAAATCGAAGATTAAAATAGAAGGTTAGTAGATAATCAAATGTTACAACAC
TTTACATAGGAAAGGCAAGGAGCTAGCGCTGTATCCTTATTAGTAGTACTAGATAATGTTGCCCGTGCTATGCACGGGCC
CAATAATATAAATGGTATGTTTTGGGGCTAATAACCGAGTTTTTGAAGCGATTGTTTGCGTGGATAAAGGAATAAGTTTT
TTTATCACAAACCTGTACTTTCTTTGACGCTATTTAAGGCATAATAAGACTACCCACATACAACATTTTTGAAATATTTT
ATGTTGTCAATTATCATGATTTATAATATTTTTACGATAGATTCACTTCAAGAATCAGTGAAATTTTTTGTATTTTTTTC
AAAACATATTTTATGTTGTCAATTATCATGATTTATAGTATTTTTACGATAGATTCACTTCAAGAATCAGTAAAATTTTT
GGATTTTTTTCAAAACATATTTTATGTTGTCAATTATCATGATTTATAGTATTTTTACGCAATTTTTAAATATAAAAAAA
ACTAAAAAAAATAAGACAAATAAATTAAAATGGACCCAATATATGTTATTTTTGTTGTCTCAATTTATGTGACACAAATG
AAATTTGGAGAGTCATCCAAATTTTCATTTAAAAAAAAAAAATGTTTCAAGTTATTAATTATTGTGATTTATAATATTTT
TATGTAACTTTCAAATAACGTACATTACTGGTCACTTTATCCTAATTTATGTGATATGGATAAAATTACAAAATTAACCC
TTTTAAAATGTCTTTCAGATATTTTAAGTTGTTAATTATTATTATTTGTAATACTTTTTTGGTAATTTTAAAATGATATG
TGTTATTTTTTCTGTCTCAATATATATGAGCATGATAGAATTCTGAGAGTCAACCTATTTTATTATATAGCTTTTAAATA
TTTTAAATTGGTAATTATTGTAATTTTTAATGCTTTTTAAGTCATTTGTAAATGATATATGTTGCTTCCTTGATTGAGAC
TTTTCCATTTGTGACATATATATATATATATATATATTATTTTAAAAGAGAGTTTATGCCCAAGTATAATATATAATATT
CAAGATTGAGACTTTTAAAAGGGAGTTTATGCCCAAGTATAATATATAATATTCAAGATTGAGACTTTTAAAAGGGAGTT
TATGCCCAAGTATAATATATAATATTCAAGATTGGGACTTTTAAAAGGGAGTTTATGCCCAAGTATAATATATAGTATAA
TATATAGTATTCAAGATTGGGACTTTTAAAAGGGAGTTTATGCCCAAGTATAATATATAATATTCAAGATTGGGACTTTT
AAAAGGNNNNNNNNNNNNNNNNNNNNNNNNNNNNNNNNNNNNNNNNNNNNNNNNNNNNNNNNNNNNNNNNNNNNNNNNNN
NNNNNNNNNNNNNNNNNNNNNNNNNNNNNNNNNNNNNNNNNNNNNNNNNNNNNNNNNNNNNNNNNNNNNNNNNNNNNNNN
NNNNNNNNNNNNAAACTCTCTTTTATTATATAGTAGAAATTAGTTAGTTTCTTATTTTTTAATATGGATTAATATATGTT
GTTCTATTTATTTTGTATCTTGTTATACACTAAATTTATTATTAATATTATTTAGATTTTTTATGCATATTTTTAATAGT
TATTTGTACATACAGCTCTTAAGATATTAGTACTATTTGGAAAAAGTTAAAATCTAATTTAATATTTATTCATAAACTAT
CATTTAACATTTAAAATAACTTAACAAAATTACATAAATAGCTTAATAACTTCAACAAATTACCCAATTCTTTATGCACC
AAAATTCAGAAATCAATTCAGTCCAAGAACTAGAAATGCCTTACAACCCAAGAAACTCCAAATCTTCGTTGGCGTTGTGG
GTCTCGGCCAATTCTTCATTGTCTCTGTCTTTTGGGAATTTTTAACATTCAGTATAATTCCACGAATCGAGTCCGAGGTT
GAAATGCCTCACAAACTCTCTAAAAACTCGTTCAAATCATTATGTGAAGAACCTCCAACTTTCACAGCTTCCATAGCCAA
ATCTCTATATTTCTTCACATTCCTTCTGATTTCATTTCCTTTCTCTCCATCTCCCATTAAAACTTCCAAACACCTCTTTA
ACTCTTCTCTTTTCACAATTCCTCCTTCTTCTTCTACTCTTGCTCTCACTCCGGTTCCCCAAACCTCCTCCACCATCTTG
ATGTTCGTCATTTGATCGGATAACTGTGGGACTCCAATCAGTGGCACACCAGCTACCGTGCTTTCTAGAGTCGAATTCCA
TCCACAATGGCTCACAAAACACCCAATTGACTTATGAAAAAGTACCTATAAGAATTACACGATTTTTCTTATTAGTCCGT
TCTAGACAAATGGTACACTATTTTAAACATCAAATAGATTTGAGTTGAACTTCTCATCCTATAAAGGACAACTCGATGCA
CAAAGTATTAAACGTTCACGTAGGGTCTGGAGAGAGAACGGGTGCACTCAAAGGTTGTACGATAGACAATCTACCCTAAT
GTATACATTAAGGATCGTTTCTACAGCTCGAACATGTAACCTACGGAAACAACTTTATTGTTTGCATCAGGACTCCTCTA
ACTTCTCATTTTTTGAATTCGAATCGTTTTGACATTATAACATATTTTTGAATAAAACTAAATTTTGACTTCATTTTTAA
ACTTAGTATCAGATCAAACTATTACCATATGAATTCAAAGAGATAGGAAGAATTTAAACATTACCTCCATTTGGGAACAC
CAAGGAACAATCATCCCTTTTCCATTCAATCCATAAATTTCATCATTCTTCTTCTTGTCATCTTCTTTGCTTGATCTAAT
TACCCATAAAAATGGCATTTCACTTTCCATTAAACTCTGCAAAACCTCTTCCTTCTGTTCCTCTTTCACCATTGCTACGC
TTCCAAATGCTACATAAACAACCGAACCTTCGGGTTTTGAATCCAGCCACTGGCAATAAGTTTCAGATTTCTCAAACAAA
TCGCATCCGAAAGACTTGTCTTCGAGTTCATTTCCATCGAGAAAAGCAGAAGGAATCAAAGGTCCAATTGAGCAGATCCC
AATTTTATCGAGAATTTTCAAGGATTTCTCTTCTAATTTGTCGAAAGTGTTGATGAGAACACGAGGATTAGGGTCGTGTT
CGAGGTTTTGTATGTGTTCTCTCATTACAGGGATCATGAAAGAAGAGTAAGGATCATTCTGCAGTAGAAAGGAAGGAATA
TCATCGCGCGAAAACAGGGGCAATTCTGGTAATTTGATTGGGAACGAGAGCTCAATTTCGCTAGTAGAGCTGTAAACTCC
ATTGTTATTGATGCTAAACAAATGGTGATAAATCGCAAAAGCAGTAGCAGATTGAATAGCTAGAAAAGCAGACGGCAAGT
TAATCTCACGCGCCACCTCTGCAACCCACGCACAGAGAAATGTGTAGACTAAGCAAGTAACTGGATGACCGTCGCCGGCA
AGTTCATCGATAAGTTTTTTGAGATTTTCCGATCCCACGCGCTTTAACTGTTTCAAGTAATCGCCGAAGTCCATTTTAGC
TGCGCCGTCGTCGTTGCCATCGGAGATAGACGCGTAGAATAAACCGTCAATGGACGGAAGGTTGTTCAATTTGCGGAAGC
CATTGACGGTGGTGACGAAGGTGCAGCGAGCACCGGCGCGTGAGAGGGTTTTAGCGAGCTGGAGACTGGGATTTATATGG
CCTTGGGCGGGAAGAGAAATGATAACGAAATGATGCTGCTTCATTTGACTAATGTTTGAGAAAACAAACACGGCACTAAT
GGATATTTATGGGAAAGAATGGATTTATATAAAGGTGAGTCTTCATCGACTAGCTCGTATACATTATCGGCCTCAAACCT
GAACAAAGAAGAATGATTATCGAAGCTCAATCGCAAAACAACTTTTCTAGTCATAAAAGTATGATCTTTATATATCTTAT
GATCTTCACAGAATTGTTATTGTTGTTGTATATACCTAACACTTATATTTACTAATAAATTTCATTTAGATAAATCGACG
TATAGTCCATATCAATTAAGCACATCATTATATAAAGGGAAAAGGGTCAAATATGCCCCTAAACTATTCGAAAAGGTTTA
GATATACCCCCGTTTAAAGTTTGGCTCACTCGTGCCCTCGCCGTCCAACTTTTCGTCTAGATATGCCCTTATGGGCGTTA
AATGTCAAATGAAATTGCCACGTCCTTTTTACATTACCACGTGACATTGGAAAAGGGTCAAATATACCCCTAAACTATTC
GAAAAGGTCTAGATATACCCCCCCCCCCCACCTTTTAAATAAACTACTCGACCCATTTTCAACAAATTTTTTTAAATTTT
TATTTTTTTCGGTAAATCCCGAAAATGAGTAATTGACTAATAAAAAAATAGGAAAAATATGAAAAAAATATATAAAATTA
ATGCTAAAAATTCGCAAATAAATATATTTGACCCTTTTCCAATGTCACGTGGTAATGTAAAAATGACGTGGCAATTCCAT
TTGGCGTTTAACGCCCATAAGGGCATATCTAGATGAAAAGCTGGACGGCAAGGGCACGAGTGAGCCAAACTTTAAACGGG
GTATATCTAAACCTTTTCGAATAGTTTAGGGGCATATTTGACCATTTTCCTTTATATAAATAATAAAGTATTCATATTAG
CACTCTTATAGCCATTTCTAGACCAATAGCCGAAGCAGATGGGCAAGAGGCCTGCAAAGGGGTAGACACTTTCCACTCAA
TTTTTAAAAATGTTTTTGTGAATGTTTTTAAACATTTATTACATAGATAAGTTATTCTCACTTTTTTTTTAACTATACAT
GTTAGTGTCAATAAGCCTATAAAATCTTGAGCATGTTCCAATTGAGATTGATGTTAGTGATATACTATATAATTAAAAGT
AAAAGACATATCTTATATAGTTAATGTATCTATGTAATGAACACTTAAAAACATGTAAAAACTTCTCTAAAATTTGAATA
GAATAAATCTAATACAAAATTCATCATGTATTTAGATATACAATTGAATCATATCGTAATTTGAATATCTAAATAAAATT
AATTAACAAATTTAAGAAACTGTCAATCAATATATTCAACGTAAGTTATTGGGTTCCACCTAATAGTTTTATAAGTAAAA
TTGTTTGTTTAGAGATTAGTGATGATAATAAGACACTAGTTTAAATTTAGATTTTAGAAGAGACAAAAAAAAAAGTTAAG
ATTATTTTTTTTCATCTATTTAAATCTTAGTAATAAACAATCGAGATTAGTACTGATAAAAGATAAATAATTCTGGGCAA
AATAAACATGATTGGGAAAAATAATAAATAGCTTGATAAACTTTAATCATAAGTATCTTAGGTGTGTTAAACCATAAAAT
CAAAACTTTTTGCCCTTCAAATAAGTTCTATCTTTAAATTTTTTTACCCTTAGCCGTTGAACTAATGCCTAGTGGGGCAT
AAGTTCTTTAGATACTGAAGTCATGCAAAGGCATAACTTGTGAGATTTTACGTTACGAAAATATAAACTTATGCCTCTGC
ATTTGTTTATTATGAAGGGCATAAATTCAAGACCAACAAAGAATAGGGGCAAAAGTGCAACACAAGCTTCAAGATACTTA
AAATGACACAAAGGAAGCAAAATTGTGGTCTACAGATGTATATGAGATATACCTTAAATTATGAATGAAATTCAAAATAA
GCAAATGGTTTCAAAAACTTCCTATCCTACAAGCCATAATCCAATAAACTACAACTATGAATTCAATACAAAAGCAGACA
CAAACTCTTTGCCTGGTAATAACTAACAAAAAAAGGAAGTCGCCGACATAAACTATCTTCTCGTTCAACAGCCCGAGGGA
GCAAACACGCCATTTGACTTAAAACATACCCCCCCTTCTAATATAACTATAGAGAACAATGAGTCGAGTTACCGTTCATT
TTCATAGGAAGCAAAAGTACCTCCACATACCTGAAAGAATGTCATATGTAGTCTTAGTTTTCCATATAATATCTGGGTCT
GACCTCTCATCTTACGGAGGATAGGAAGAAAATTATGAACTTCCGACAAGAGGCTGGCAGGATAGATGAGGCAAACTCAA
TGAGATTTTCACATAATTGAGACAAGCATTAACAGTAAAGCTCCATCTTTCTTCTTGGGTCAAGAAGATTGCACAGCTAG
CCGCTGAAGATGCTCAAAGAACACTTGAAGGCTCACATCATCTGTAAAGATCACGTCTGATCCAGCTGCCATTTCATTTG
CATTATTGTACGTGGCAGATGGATTCAACTTTGCCAAAAGGAATCTTGCCTGTCCAGCATGAGTGAAATGATGTTATCCC
CTAATGACGAACTTACAATTGATCCTACTTCTCAATAGGCATGTGAGCGCTCACAAGTCAACAATATTTAAATAGAAATA
ACCATTTACCTGGGAGCCATGCTGATCACACACTACCAGTCTTGGAACAGGAAACCTCTCACGGATGATTGCTTGGGCCT
CATCATGGGGAACTTGCAACAGTTGTGCAAATGCCTGAAAAGAGGAGAAAGGGAAAAAAGAATACATATTTTTGTTTCAC
AGGCACCTTATGAAAATACATCATGCTAGTACAGCACAAACTCTGCATGCTTGAGGATGAAGAGATTTCCGAGTCTTCCT
CTTTCATCATGAAGCAACAGCAGACTCAAGCTACCACAAAAAATTAAAAAGAATATCGCTAGATAAGAGAAAAACGTGAG
ACATACCTGGTGCTCAGGCTGGTCCTGGTATCCCATGTTTCTCCATTGAGCTATTGTCATTCCATGGAAAATAACTACAC
TAAAATAAGCATCCAACAAGAGAATGCGATCAGCTGCAATGGATGCCACATCCAACAAAGCAGGGAAAGGCAGTGAATTG
AATGAAAATGCTGTTAGCGTTGGCTGAATCATGACAGCAGCATTGCTTATGCCCTCCCGATTGAGCAACATGCGGAAATA
TGCTGTCTCATCTGGACTATTATTGAACACCTGTGACACACATACTTAAGTGAGAAACGAGAACATGTACATCCATGACA
TCAATTTGTTATGTTATTGACACTGAGATAAGAAAGAACATCCTGAGCTATATTACTTGTAAGAACTGGGATCGCCGTAA
ATGAAACATGAATTGAGGAAACAATGAAAAAGACGGATTCAAAGTGAATGAGCTGGGTTCATCCTTCCGATAATCACCAA
ACTTGGAGCACAGACGAATGAGATTACGATCTAGCCACCTTGTGGCATCAAAATCTTCCTGAAATCAGTTAGCCAGGATT
TATCAAAAACAAAAACAAAAATGAGAAGTGGGAAATTATAAAGTTCAAGCACAAGATGATAAGCGAATGTAATATTTTAC
CACGATTCATGTTTTAAGGACTAATTCTTCCCTACTTCAAGCATACTCAACTGACCTTGTTACTTCACTATTTACTAAAG
CATGACAAGCTTACCCCCTGAGTACCGTAAAATTTTATGCAGAACTAAATAATAGTCTTGAAAAGTTACCTCCATCTCCA
TTTTGTAAGAAGCTAATCTAGCCACTACAACTGCAGCAGTCTCTTGATCAAATCCTTGCACCAATTCCTGGAAAAAACAG
ATTTCTTGCAGTGTCAGGATCAACAAACACTCGTATGCTCCCCAAAAATTTCAAACAGTGAGATAAAATTCCTCAACTAC
TTGAAACAAGAGCAAAATTCAAACGGGACATTCTTGTTCGATGAGGTACCCTTCGCAGGAAACCCTCCTCAGAGGACTTC
AAATAAATATAAAAAGATTCTTTCAGCATAACAATTTCATATTGAAATGGGCTGAATAATGTGGTCTCTCTCTATCTCTT
AAGTTTCCTTTCTCTGTTTTCTTGTTTGTGGGGCTAGAGGAATTAACCGAATTCTTATTCTTCTTTTGTCCTTTAGGAAA
AAACTTCCTCACAAAGCACAACTCAGAAAATTACCAGAAATCAGCAATAAAATTGAAAGACAAGTAACATTACTCTATGC
TTGGGGAAAGATACATTTGAGTTTGGAGCTATACAGAAGAGAACAGTAATGGAGTTAATTATGTAACAAATGATACTTCT
AACACAAAACTCTTAGTGCCGCACCTCATTACTAACAGCAGCATCAACCCATCTTCTAGTAACGGTGGTGACTCGTAGTT
TTGTTTGGCCATCAGGGCTCTGGTAGCTGCATTTACATCAAAGCCGGCAAATTTTAGATGTACAGTAACTCTTCTTTTCC
TCTATCTAGAGTTGTTCAAGAAGAAAAATAGTGTAACCAATCCAATAACAAAATTTCAGCTTAAAATATTTATTAGAAAA
AACAGTAAAGGATAAGAAAGAAATAGAGGTGAATGTTCCTAGAGTTCCAAGTACCTCGTGAGAAACTGTATGTACAATTG
CGGATTTATATTGCCTGAAGGGTCTGATTTCTCACTAGATGAAACATCAAAGAAAACAGTTAAGCAAGTGTTTTTGTCGA
GACCACACAGCTTCCAAGCTGTAGTATTCCCCTCACCGGTGACCGTGCTGGAAACAGCAGGTCCTTTCTGCATAGCACCA
AATGATCAATATCAACTGTCAAAACTGTAACTGAAAGAGTTAACTTTTCTTTTGCAGGGGAATAAGTTCCCAAACTTGAA
CTTAACTGTGCAACTTTAGGTAAAAATACCCACTACTGATAATATGTAAAAGTTTAGTGAACCAACCTTATCTAAAGATG
TGCATGGTCCAATTATCCCTTGAATTTTAATATCCTTGGAGCAGTTGATTTCTAATGTACCACTGAAACAATTTAATGTA
TCAAAATCATTGAATTAAAAATAAAATAAAATGCAACTGTAGCAGTAGCAGTAGAGTCAGAATTCTACGTTACATCATTA
TGCAGGCAATATAAATGCTGCAAAAAGTACAACTAATATGAATTCAAATACATACTTCTGTAACACTGCAATTCATGAGA
ATCACTTGCCTAACAAATGTTCCCAAATTACCATGGTATATCCTTTTTATGTTGAGGATGACTGTGGGGAGAGAAAGCCC
TTCAGGGTTTTGTACTTTATCATTGTGGAGAATGAAATGAGAACTTTTACAAATTAAAGTAGAAAGAAAAGTCGAGTATA
CATAGAAAACACCACAAAACGTGTACCAAAACTCTCTCTAAGGCCTAACCAGTATGTCAAGTCCCTTGAGTGTTAACCCA
ATTAAATCGATCAACTAGAGTGTGAGGACTTCAACTGGTTGTTTTCACGCTGAGCTACTATGAAACTAAAAGATAACAAA
TAGGGTATGCAATTTTCGAAAATTCAATCCATCAATCAACTACTATCAATCAAACAATAGTTGAGATATATGAATATCTT
CTGCTCTATTGGGGCATATTTCATTCTAACACTAGCATGTAATTTGTCTTTGAATTCAAGAATTCTCTAAATCTTAAGGT
TCTCCAAATCTCACAGTTGTCTCTGCCTGGACCCACTATAAGTGCAACACTAACTAAACGTTAATCTCAACTAGTTGGTA
TTAACTATATGGATCCTTGATTCAATTGTACTCAACTTTTAGCTGCTAAGTCTACATCAAGTCCTGTATTTTGTGATATT
ACGCTATCTAGCCAAAGGATGAGCAGTCTAGTTACCAGTATAATTTAAAATGTGTAACACCCACAATCTATCTAAATTGT
AGTGTCAAACCATATCTATTGAGCCTCCCTCCACCCAATTTCAGTGATTTCTTCTTGTTCCTGATTGTAGCTAGGGATGC
ATTCCTATAATGACCTCCATGTTTCAGGGGAACAACCTTTTTATAGGTAAGAAAGCTGGACATAAAGCTTTCATTCAGCT
AACATCAAGCCTTAACTTTATAATTAGGTACCAACACGTTATTTTTTCAATTTTTCCACTAAAATCATTAATAGATATGA
ACTGCATTTATTACAGAACTGATTATCCTTTTTAAGATTAAGAAATGATGTGTGAGCTGAATTTGATTATGACGACTTCC
ATCAAGATCGCCAATTTTACTCATAAGAAAGTTGGACATATAGTTTTAGTTTGATAATCAGGTACCATCTTGTCAGTTCC
TTTCAATTTTTTCATTGAATTCAACTGTACTAGATATGCACAGCCTCTATAATAAGGCTCATCCTTTTTATTCACAATTA
CATATATGTTGAGTACTTTAACCCATTCTCTACAGTTATCAACATAAATGTCCCCTCACTGGTATACAACTTGGACCACA
AAAAATAAAAACAACCTCCAGACAAGTATATCTTATATCATAGATGCTTTTAACTTTAGTGCCTCTTGCTAGAAAAAGTC
CCGGACATAAAGTTAAAATTGGTTCCACATTCAAAACAACCATACTTAAAACATAGCAAAATTAGTGTCCTTTGCAAATA
AGACAGAGCAGAATATTATCTCAAGAAGCTTACTTGAAGGACAGCCCAAGAGACTGTTCACCATATTCAAAGATTTGCTT
GAAAGAATCTTTGAAAACAGAATGACCAAAGCTTTCAGCTAGAACAACTAATCCTCCTGTTTTTTCAATAGCTACTTTCA
TCTCAGCAACCCCAACCTGAAACACAAAATTATTAGTACAAAACCAAACATGACATCATCTGCTGCCAATTCACCGGCAG
CATTAATCAGTCTAAATTAACATCTAACCTGACATGAATAACACATCGATATGCAAATAAATTAAATGTACACATGATGG
AACTCAACACACTAAGAGTCCAAATATAACACACCAAGCATATGATGCTCATATGTTGTAACATTTGTACAGTCAAAATG
CACGCATGTCATAGCTTTTAAGAATCCAGCATAATTGTAAAAAGATGTCAGGATCAAATGCATGATTAGTAACTAGTGAA
ACACCATCACCTTCATTTAAATAATTCAATGGCACATAACACACATGTCACCATGCCAAAGCTACTACACAGACAAACCT
GATCAAGTGCTGAAGCAAACACATCCAAGACGTGACCTTGACTAACAAGCTGTTTTGCGAATTCCTCGTAGAAATGGACA
GCCTTTTTGAAAAAGGGTGCTGCATCCTTGTGCAGATCCTTATGAGAACGAACTGGTTCTGATATATCTTTCGACACAAT
CTGCAAAAAAACAAGGAGATTTGTCAAAGAAAAGGAAAAGGCATTGAGATTCATCAGTAGTAAGGATTTTATTTACACGG
GCAATTAATGGCGGTAGAGACAAAAAAAGGAAACAATTGGTTTTTCTTCATTAAGGATCTAATTAAGTGTCAGTCTCATG
AAGATGCGGGTAACTGTATTCCTGACTCAAATATGTTTCAACAATATGGTTTTTAGCCTCAAAATTTAGGCCAGCATCAG
AGTGGCTGAGTCTTTCATGAACCTTGGGAGAAGGTAAAAAGAGCAGCGAGCGACCATTTTTTTTAATAACTATAGTGTTG
GAGCCATCTTGAGCACCTCGACTAATTCCACGGGGTAGTTGCTACCTCCCATAAGCACAAGCACCAAATAACTCTATCCA
CCAAAGTTTGGATAGATGGGAAGAAACCACCTACTGTTTTTTTTTTTTGACTCTGCTAAGAATTGAACCTTAGACCTCAT
GGTTGTCAATCCACTTCATTGACTACAGTAATGATAACACAAAATAAGCTACAAGGTTATTTAAGGGAAGTGAATTCCGA
GAGTTATCAATACTTTCCGAGAATCTACAAGTGTATCACGACATTTATATGCAATTTAAAAAAAAAAGTTTGCCTAGTGT
ATTTACCTTGATTAAAACTATGAATGGTTTTGGTGGGGACTTGGGAGGAAAAAATTTCATTAAAAATGCTTTCCAAACTT
CACCATGAGAAAAAAACATTTCCGATATCTTGCAGTGTTTGGTAAGGCAAAAATGTGGATACATTAATTGTGCAAAGTAA
CTGCTGAGAGTGATGATAGTGTTCTAGTGATATTTTGAGTATTTCAGGTCGATAATTATGCTAAGTGTTAATTGAAGCAA
GTAAGAAGGAGTAGAAGTTAGGATATTTGTGAAGGAAAGTGGCTTTCTCCAAAAGCAAGAGAAGTCCATTTTTCCATTTT
GATTAAAAGTATTGTTCTTCCAGAAATTATTCCCCACAACTCAAAGTAGCTAACACTCGTTGTAGTACCCCATACACACC
ATAAATAGACATTCAAACCATAATTAGACGTATGCAGCGATGAAAATCTCAACCTTATCATAAGCCTCACCTCAAACAAA
CAGAACCTTTTATTCCTTGGGTTGGGGAGACAGGTAATTTTTGGGAGTGTGATGTGACAAGCAAAAAAAAAAAAGTGAAA
ACAGATAGAAAGGCTCACCGTCCCAGGTCCCTCTGTGCATGGACCGCCCACTAAGGCCATGATCCGAGCACCAGTACCAG
CCACACAAGCTCCAAGCAATCCAGCTGCTACACTCAAAGCAACACCAGTGCAACGTAACGCTCTATTACCCTGTGGGACT
GGCCATTGATCCGTGCTCAATTCATCTAACAACTACAAAAACATGCACGAAAAACAAGTCAACACAAAAATTACTAAGCT
AAATTGCTACATCAATCAAAAAGATAATTATTATCAACTGAAACCGACAGAATTCAAGGTATATTCACACTCCGAAGCAG
GCAATAAGAATCTAGTAACACCAAGATTAGGAACCCCGATCTGTCCACCACCCTTCTGCATCCCGGGGCCACCACCAGTC
CGTCTTCCACCCGCACTACCAAGCCCCAATTGATCCAAAACTTGATCTTTCGACAATTCCTTCGATCCCCGAAAAACATA
CACCTTAGACATATCTGAAAACCCCAATTCATGCACCTGAACCTGCGTCCCAAACGATATAAACCCCACCATAGCATTAT
CCGGCAACATATCAATCGCCCTTTTCAACGCCGATTTCGCAAACTCCAACTCCTCTTCCAACATACAAGTATCCAAAACA
AACAAATAAATCGGTGAAACAGAAGATTCCGGTAAAGGGTTTTGTGGGTTAGGATTAAAACTCTGTGGGTTTTGAGAAGG
GAGCGTATATTGAATCGTAGTGAATTGAGGGTAAAGCTCTCCAGGTACATTAGTTTCAGAAATACCGGAATAATGTTGAG
GGAAATGGTTACGCTGGAAACAAAAAGGGCAGATCCAGATTAAGGCTTGGAAATCTACACGAGCAAAAGGGTTGAGAACA
GCGGTACAGGTTTTACATCGGAGAGGTACATAAGGAAGTGTAGGAAGATCAGTATGAGGACGGATCAGATGGATCGATGA
AGCAATTGGGATAACGCACTTGCTAGCTTCAACTTTCGTCCTAGGCCATGCATTCCATGTCATACGAACTCCATCGATCC
CTTCAGCATCAGGTTGTGCCATCTCTGTCGCCATTGATCCAACAAAAACCGAAAAAGCTCTTCCCTTTAACGATTTCCGG
TTGAAATTCTGGATACCCAGATACAGAAAGTGAAATTGGCGCGACCCCAAAAGGGAGGAAGGAAGGGTGGGTGGGTGGGG
TGGGGGGCTAGAGGGGTCACACCGAGGAAATCAGTCAACACTGGGGAAGATGAAAGGAGGACAAAACAGGGCTGAGGTGA
GTTGGTTATGTTAATCTTGAATGAATTGGGGGATTTTTCAACAATAGTATACTATGTTATTGTATTAATGAAAATATTTA
TTTTATAATTTCAACTTCAATTTGTAAAAATAAATGAAATTATTTTTAAAATGAAGGTAACGTTTATATACACTCTATTC
TTTCCCAACTTCATATGTGGATTATATTGGATTAATTGTTGTTCGAATCATTTGATAATTGTTTTGGAGGTGAGTTATGC
AGGTAATATCACGTTTTGTAACTAGTTAGGAGATAAGTTATTTCATTTGTAATATTAGTGTGATGTTTGATTTACGAGTT
ATAAATTTGGACTAATACATGTATAGTTATGAGGAAATTTATGTAATGTTTTATGTATGATAAAGGTGGAACAACTAATA
TATGAATATCTAAATGCTACATCACTAATATATGCATTATATAATATGTAAATTTCTTTGTAATTAATCTCTTTATTACT
AATATATGCACAACTTTAATCAATTTTTTAAGTTGAATAGTGATTTGCTCACAAACTTTACTATTTGTGTGGTTATGAAT
GTTGTTCATTACAGATAAAATGAAAAGTGTAAGAGCATTAAATTTTTTGTATATTTAGAAGTGTGTCATTCGTCTATTCA
GATAAACAAATAAACAATGTACATATATATAACACATGAGAAAGATTTATAAGAAGGCATGTTGTTTACGTCTAACATTT
CTATCTCTTTATATATACATGTCGTCGTATTTTATGCATGTTTGTCTGATTTAGCATGGAGTTTAAGAAAAAGAAAGGAA
AATAATAGTCAAAATAGAGAAACAGACTAAAATAGTCTCTTGTCTTTGAATTAAGACTCAGAGATTCTTAAGTTTCACGT
GAAACACTAATAGTCCCTCATATTNNNNNNNNNNNNNNNNNNNNNNNNNNNNNNNNNNNNNNNNNNNNNNNNNNNNNNNN
NNNNNNNNNNNNNNNNNNNNNNNNNNNNNNNNNNNNNNNNNNNNNNNNNNNNNNNNNNNNNNNNNNNNNNNNNNNNNNNN
NNNNNNNNNNNNNNNNNNNNNNNNNNNNNNNNNNNNNNNNNNNNNNNNNNNNNNNNNNNNNNNNNNNNNNNNNNNNNNNN
NNNNNNNNNNNNNNNNNNNNNNNNNNNNNNNNNNNNNNNNNNNNNNNNNNAAACTCAAAAAGTTGATCAAGTCAATTTCA
CAGACAATGGTATATTTTTTTCTTTTCTTGCAACGTCTATGTTAAAGAGTTCTAAGTTTAGCTGCAATAATATTTCTACT
GACCAAATTAAAGTATTCTTCTTATCACCTTCTCTACATGGAATTATTATTTCTGCTAGAAAAAAAAAACGATTGAACAT
TTCATCCACAAAATCGTGGACAAAATTAATGTTAAAAATAGGTAGAAATTTGGAGAAGGACCAAAAGTGCACCAATATTG
CAAACATGAGGGAATATTAGTGTTCCATGTGAAAATTTAAGGATGACTTTGAGTCTTAAACCAAAGATAAGAGACTATTT
TGAATTTTTTTTCTTGTCAAAAATATATTTAAATTATTATTTATTCACGCGTTTCACACTCCAGTTTTAATTTGTTCCAT
TTTCCCATGTGAACTTTCACCAAAGATGTATTAAGACACACATTAACTATCATTTGTTCTTTTTTTACATATATGATGAT
AGTTCAAAGAGGATAAAGAGAATAACTAGTAGTTAATGTGTGCTTTAATACATACAATCAAATCTCTCATTATTTATTGT
ATAAGAGAAATATTTATGATGATATATAGTGAAGTGTTATTATATATGTACAGTGCGGTGTAAAGAGAATGACCATTTTA
GGTGCGAAAAACTGAGAATTCAAATAGGAACAGACTATACAAACGAGGTAAATGTGCCATGCTATATGTAAACCTTGGTT
GAAACTTTATATATTTATAAGAGTGCAATCCGCTATCGCGTGAGACATACAGAACACATGAGTAAGACCTTTTCTATTGT
CTTGGATATATTCATGCATTTCATTCAAATGAGTTAAACAATTCATGTGATTGCTTATCGTTGATATCATGATTTGAAAT
TATGATATTAAATCAAATTAGTATGAAGTTGAAGATTTATTTGAATATGCAATTTGGATTCTGAAATTGTATTCTTTTCA
TAAACATGAAAAAACCTTTATTTTTGAAAATCATCAAGACTACTTCAATTACACAATCTTACCAAATAAACAAATTATAG
CTCATAAACAAAGTATCATAATATCCTAAAAGATGTATTGATAAATTACCTATCTCCATGTTTCTTTTATAAAATATAAA
TAACTATTTACAATTACAAGATTTGAACTACACATAATTTTATAAAGATCCATCAATCAACAATAGTAGTAACTAGTTAT
TCGTTCACATAATACTTTCACATGGTACGAATTCACGCCGAACATGATTTTTTTTTTTTACAAAATCTAAAATGATAAAT
CTTTTTTTTTTAAAAATATAAACCTATGCTCCAAATTTCACATTTTTATTTTTTTTGAATCATGTTTTGGAATATCAAAG
ATTCAAATCACATACATTTTTAAAAAATCAGAGGGCTTTCGGAAACAACCTCTATACCTTATTGAGGTAGTGATAATAAT
AAAGTAGTCAAATCGACAATACCAAACAAACCACACGTGTTAAACCATAACACGAGGGTAATACAGTCATTTCACACAAA
CACCAATGGATTCTGAAATTGTATTCTTTTCATAAACATGAAAAAACCTTTATTTTTGAAAATCATCAAAACTTCTTCAA
TTACACAAACTTACCAAATAAACAAACTATAGCTTATAAAACAAAGTATCATAATATCCTAAAATGCCGTATTGATAAAT
TACATATCTCCGTGTTTCATTATAAATAAATATTTACAATTACAAGATTTGAATTACACATAATTTTATAAAGATCCATC
AATCAACAATAGTAATAACTAGTTATTCGTTAACATAATGCTTTCACATGGTACGAACAAACTTTTCACGCCAAACATGA
TTATTATTTTTTTACAAAATCTAAAATGATAAGTCTTTTTTTTAACAAAATATAAACTCATGCTCCAAATTTTACATTTT
AAATTTTTTTAAATCATGTTTTAGAATATTAAATCATATACATTTTTTTTAAAAACAGAGGCTTTCGGTAGTAACCTCTC
TACCTTTTCGAGGCAGTGATCGATAATACTCCCTCCGTTTCACAAAGAATGACCTCCTTTCCTTTTTTGGTAACATTTTA
CTTTTTGTTTTCCACGTGGCATGTTTAAGACCACAAGATTAAGGGCAATTTTGTACATTTGACATAACTTTAATTTAGGA
CCACAAAATTCAAAAGTCTTCTTTATTTACTTAAACTCCGTGCCAAGTCAAACCAGGTCATTCTTTGTGAAACGGAGGGA
GTAATAAAGTAGTCAAACCGACCAATACCAAACAAACCACATGTGTTAAAGCATAACACGAGGGTAATACAGTAATTTCA
CACAAACACCAATGGAAAAAGAGCTCGTAACTACAAGCACAACAGTCATTGTTTACAGTATAATAAATCGATAGGAAAAT
TGGAATTCTCCATTTGCTGAAGAATAATTCTTCAATTTTCGGCTGAATTTCGTTATATCTTTCACTTTTTTTTGTGAATT
TGGAGGAGATAGTGCATGTTGTAGATCAGGATGTTGTCGCTGCAAAGCGATCAACGGCAGTATCAGCAACAGTTGTTGAT
TTCTAGGGTTTCACATGATGGTGATCCGAGAAATGATTCGTCGTTTCCGTTTTATGCTGAGTCGGTTTTGTCATCTGTGA
ATATCAAGTCTGACTTGTCTAGAGAAGGTAAAATAGTATATTTCGAGCTGTTTTTTTTTTTTTTTTTGAATTTGGTTAGT
TTGATGTGTTTAGGTTAAAATAGTGTTTTTATGTTGAATTTTGATGTTAGAGGGTAAAGTTAAGTATATTTTGAGCTGTT
TTTTGTAAATTTAGTTTGATGTGTTTAGGTTAAAAATTGTGTCTTTATGTTGAGTTTCAATGTTAGAGAGTAAAGTAAAG
TATAATTCAAGCTGTTTTTTTTTTTTAATTTTTTGTTTAGTTTGATGTGTTTAGGTTAAAAATTGTGTCTTTGTGGTGAA
TTTTGATGTTAGAGGGTAAAGTAAAGTATATTCGAGCTGTTTTTTTTTAAAAAATTGTTTAGATTGATGTGTTTAGGTTA
GAAGTTGTGTCTTTATGTTGAATTTGGATGTGAAGTAAAGTATATTTAGAGCTGTTTATGCTTTTAAAAAAAATTATTTA
GTTAGATGTGTTTGGCCTTGGAATCGAGGTGTTTTGCGGTTAAAGAGTCTTTGTCTTTACAGTTGAATTCTGTGTTAAGA
GGGTTTAATTAATTAGGAAGATGATTTTGAGTATTAGAGATTATGTTTTTGATAATTGTGGTGTCCGAGCTAGCTTATGC
GCAACTTAACTAATTGTATGGATACCTTTGTCAAGTTGAAAGGCTAGAAGCTTAAGATAGTCATGGTTTTTAAGTGCTGA
GACGTAGTTTACAAGGACTCTAACTTTTCCCTTATGCCCTTGTCAAGTTGAAAGTCTAAGGCTGGGCACCGGAACGGGTT
GTACCGGTACCATTCCGGTCCGTTCCGGTTCGATAGTATTCGGGACGGTATGGGATACATTGAACCGGTACACGGAACGG
AACGGTATCATGATTTGGTACCGGTATACTGGTACCGGTTCATCCCGGTTCATTCCGGTCCGGTCCGGTACCGGTCCGAT
CCCGGTTAATCATTTTTAATTAAAATAAAAAATAATATTTTTGTCATTATTTACTTTTATTAGCATTTCTTTTTTGTTTA
TTTAATTTTTTAAAATTACAAACTTAAGTTATTTAACTTACAAGTTATAAGTATAACTTAATAACTTATAAACTTCAAAA
GATTCAAATCTTAACTTACAAACTTATATACGTAAAAATTAAAAAAAAAATCTTTAAAATAAACTTGAGTAAAATTATTA
TAAATTTTAAAACTTAAATACTATAAACTAATAAAACTTAGAAAAATAAAAAAAACATTTGTATTTTCGTAATTCAAAAT
AACTCAAAAAAAATAATTATTTATTGAAATAGCTATATGTGCCGTCCCGTTTATCCCATCCCGTTCCGTTCCGGTCCGTC
CCGGTTCTATCCCGGTATATAGTGGGATGGGACGGAACTGAGCCTCCATCCCGGTAGTTCCGGTCTGGTTCATCCTGGTA
CCGGTCAACAACACGGTCAAACCGTCCCGTTCCGGTCTGGTACCGGTTCGATCCGGTCCGGTGGTCCCATTCCGGTCCAG
TGCCCAGCCTTAGACTTGAAACTAACATTCAGTGTAAGTCCTGTGCTGGATTCGTCCAACAAATTATGGTTACCATTAAG
TTGAGGAACATAAAGGGAAAAAATGAAGAAGATTAGAATGGAGGAGGGAAAGCCCATTTGCTTCATGGTTTGCTTTTAAT
TCCAACTTATTATGAAGATAAGGGTAACAAGCATGGGATTTGGGTGACTAATGTCATTATTAATGATATTAGTGTCCAAC
AATGGCAGATTGTATTGTTTAATATAACTATTATTAATAGCACAAAGTTGAGATCTTTGGACTTCCAGCAATTGGATAGT
TGAATGTCATATATTCCAATGTTTAACCTACATGCATATTGATATAGGAATATGAAAGTCGAAGCCCCGATGAATTTGAC
AGTTGAATACAAATAATATCCGAAAATGCTAGATAGTCCAATAATATCCGGCTATGCCAAAGATCCCATTTAGTTTTTTT
TTTAAAAAATGAAGTAAGAATATTATTAACAAAAGAGCATTAACTAGCCCGTGTACAAAATGTAGAAAATCTGTCAAAAA
TACATGATTTTCTACGAAAGCCACCCAATCATCTATACAAAAAGTTACTTTATGGTGCACCAAAAGAAATAAGGTAAACG
AGGCTATTTCTCAAGTGGACGACATGTTTCTCTATTCCATCAAAAGCTCTCCTATTCCTCTCTCTCCATATGGTCCTCAT
CAATGCTAAAGGTGCAACTTCACATGTCTTGCATCTCCTCCCCTGTCTAGTGTCTTCTACAAGCCAGCTAAACACTGTTT
CTTTCACAGTTCTCGGCATTGCCCACTCAAAACCAAACCATCTCATCAGCTCCCCACATAACTAAGATGCTACTTGGCAA
TGTGAGAGCAGGTGATATATGTCTTCTCCTGTTTCTTTGCACATGAAGCACCAACTAGCACAAGTAAGCTTTCTCTTCCT
CAAGTTCTCCGCTGTCAAGATCACCCCCCTCGTGGCTAGCCAAGTGAAGAAGCACACCTTTCTCGTTGCTCTAAGGATCC
ATATCGAGGTATGTGGGTACACAATCTCCTCTCTCACAAAACGGAAAAGACTCCATTTCCCCTGTTCCCATTTCCAAACA
TCCTGAGAACCCATAGTAATTTTTTGATGGTGGAGCAAACCAACCAAGTTTTTTATTAGCCTTGTAAGTTTCTGCTGAAC
CTCAAATCCCAAAAGATACCATATAACATAAAATAAGAGTATCACCCAAGATTTCTAGAAACTAACAAGTTAACGTGAGA
AAACTTGAATGCTATATAGCGCGACATTTACTTTTGGTTGGTTTTCCTTTTCTCGTGGTGATGACACCGTTAGTTGTGGT
GGATCACATGTGACCATTTATTAGAATTGATTTCAAGGTTTGAGCTCTCTCTACTTTGACATCTGTTTTCTCATTTTCTT
GTGCGACAGTTGATGTGGACACACCTTTAACTCTTGCTTATCAGAACTGCTTTATTAATGATAACATGCATTGCTAGTAC
ACCCACCCACTCTCTCTCTCTCTCTGTGTGTGTGTCTTTATAGCTTTTGACATCTGTATTTCTTGTGCCACAGTTGATGA
GGACACACTCTTAACTCTTGCTCATCAGAACTACAAAGCTGGAAACTATAAACAGGCTCTAGAGCATAGCAAGGCAGTTT
ATGAGAGAAATCCCCAGCGCACTGATAATCTTCTTCTTTTGGGGGCTATATATTATCAGGTATGCTTTATGGCAGTGTTT
TATACTCACAGTGCCTACTGCCTCCTATGTCTTGCATGTACTTATCCCCATAGATCTATGTAAATAATTTTATTTTTCCT
TGTTTTAGTTGCATGATTTTGATACATGCATTGCAAAAAATGAAGAAGCCCTCCGCGTTAATCCACAGTTTGCTGAGTGC
TATGGAAATATGGCAAATGCTTGGAAGGTATGGTTGTATTAGTTCTTCTAGTTGCTAACTTTTACTTTTTGTGATTGAAC
ATCGATATGATTTGTTTGCCTTCTATTATTTGCAGGAAAAGGACAATATCGATGTTGCAATACGCTATTATTTGATTGCA
ATAGAGGTTTGTATGCATCTTCATTTGCCTTATTGGAATGCTATAATTTTCATTATCCCACTTAGGTCGATGGTTAATAA
GCATGACTAATGCTGTTGGAATAACGAGCGTTTTTTTTTTTTTTTTTGAGTGCGTACTTCTTCATGGCTTTTGTTAACTT
GGAAACTATTGCTATTTAAGTTTTCTCGTCTCTTGATCTTCTTTGGTGCGAACCACATGGAAGCAAATTTAAGGACTCTT
CAAGTTCTGTTTTTTATTGCTGGATTGTTGAGTTAAGAATTTTTTGTCTCAGTAGAAATCACCATACCCTTGATGGTACT
ATTCGTTTTGGGCCCACACATTCCATCTAAGCATCGTCATCTATGGCCTACGCTACATTCATTTTCTGAACGAGAGTTCT
TGACTGGTAACACTCTGCCCCATACAACATAGTAGGTCTAACAACCTCTGTGTGAATCCATACCGCCCACAACTTATCCT
TCTTCCTACATAAGTTCCTAAATAAGTTCCACAGAGTGACAGACTGCTGGACTATATTAGAGTGAAATGTCCAGTACATT
CAGGCCTCCTGCAGATTTTGGGCAGCATATCTTATCCCAAGCCAGTATAGCTTTGTGTGATAACTCCATGCTCCCAGTCC
ATAGAAATTTCCTGCATATTGTAAATAAAGTTGTTATTAGTCAAATACTTGGTTAATATACTTGCATATTATATAGAAAT
ATTTTCTGTGTATATGCCCAGACTATTTTTGGATAAAGAATAAAAGGAAAATAAAGAAGAATTGTTGCCTGAAATATGCT
AACGATCCTCTTTGGTTAATTCATCTAATTCAAGGATTGCTCTAGTGTCCTGAAGTTCTTTGTAACGTTTTAAAGTTTGC
TTAGCTCTTTTGGTGGTTTCATAATGTTCCTCACCAACGATCTGAGGGTTGAAGCATGGTTGATGTTGAATCTAAAGGAT
CATATCGTACTCTCTCGACCAGGTCATCATAAGAAAATATTGACAATCTTTCCAAAGTGAGGGGAGGGAAGGCGCGTTAC
ACATAACAACTAGTTGAAAACTCGATAATTTCCGCTCGTAACATACACAGAGTCCAATAATAATATCTTGTGTTGGTTCG
GAAATGGGTCTAGGTATGTGGCCTTGGATTTTTGTTGCATAGACTATGTTGCATAAGTTGCGCATCTCAACCCTCAGGCA
TGAAACATTTAGAAAAGGTGGTGCTAACAGAAGTTAGGGGTTTGAGATAACTATGTTTAGATTGTTGTGGTCTTGTTGGC
CGGGGTCCCGAACGCTTCATCTCTTTGTGCTAAAGCACCACTATCGGAAACAACTAACAAGTCTTGTATCAAATGCAAAA
CTACTACAAGTCACTTGTTCGTTAAGTTCTATTTTCTGGGGTTTTGGCTTTTGACACTAAAAGTGACCATTCTTTTTGGC
TATGCTTAACAATTTATTCAAAGAGGAATTTTCTGTCTGATAACAGGCTAATTCTTGGTGATTTAAAATAACTCTTACCT
TTTCAAATAGAGCTCGCAAGGATATGTAAGGGGCATCTGGTTATCGAAAAAAGAATATATAATGCGCAATTTGGATAGGA
AAAGAGTATATACAGGTCAATTTGGGTCCTAGAAATTCACTGTTCTCCTTTCTTATTTCAAAAACCGAAAGAAGACCTTT
CATTTTCCTACGTGATGGAAGCCTCTCTTTCACAGAAATTATGGCAACAGGTTCCTCAACTATATATTTGCAAGTTTGGC
TTTTTGTTTGGAATCTTGATATAGCAGCAAAGGTGTTTGCTATAATTCTGCTATAATATAACTATGGTTCATTATTGTTG
AATGACATAATTTACGGTAATATTTTGGTTGCAGCTGCGTCCCAATTTTGCTGATGCCTGGTCAAATTTAGCTGGTGCAT
ATATGAGGAAAGGAAGGCTGAGTGATGCAGCCCAATGTTGCCATCAGGCTCTAGCTTTAAATCCTCGTCTGGTATTCAAG
ATTACCTATTTATTTGGCTTCTTTGTAACAGTTCAGTTGATTTGCTTCTTGCTATGTTTCTTTCTTGACTCCCTTGTATT
CTTTCTAGGTTGACGCACATAGCAATCTTGGAAATCTGATGAAAGCACAAGGTTTGGTGCAAGAGGTAAAACACTGGTTC
TTCATAACTTATATTTTGTTTTGTTCTGTCATTGATGGTGGGCCCTATATGTATTTAACGAGTGGCTGTAGGATGGTTGT
GGACTTGAACTTTGTACAACGTCTACACATATGTGTTGAGTGAGATATACTCTGCATTCTCCAATTTTATTATTCTTTGA
CAGGTCTTTCAGTCTTGAAGTGCAGTTCCTATGCTTTTCTGTTGGCTATAGATGCTTTGCTGGCTCTTGTTATGCTGGTT
GATTTCTGTTGTCTTGATTATTAGTTTTCCGTTAGGCATACAATTGTTATGTGGAGGCACTGCGCATACAACCTTCATTT
GCTGTTGCATGGTCCAATCTTGCTGGCCTCTTCATGGATGCTGGCGATCTTAACAGGGCATTGCAGTACTACAAGGTATG
GAGGAGTACCTTATATCGTAGTGTATATCACTTTATTATATCAGAGATTTGGATTTGTTTTTTTTTTTTAACCGAGAAAT
CCGTATGTGACTCGCCCTTTGGACCAATCACAGCCTTCTAAACTCGGTGGATAATGGGCCCGCCGCTCTACCCTTCTCCA
CTTAAATACCGGGCTTTGCTTTGCATGGTGTGGGGCTTGAACCTGCGACCTAAGCCACAAATCCTCCACCTTTTGCCAAA
TTTGCTTTTATTTTGCCTCCGCTCTTTGTTTATGGGCTATTAAGTTGACTCACTATTTTGTGGTTTGAACTTCTCACAAC
CAGGAAGCTGTCAAGCTAAAACCAAATTTTTCAGATGCATATTTGAACCTGGGAAATGTGTATAAGGTAAGCGCTTCTGC
ATTGTGCTAATATGGTCTGTTGTGCAAAATGCCTGGACAAGAATGTGAGAAATATGTGTATCTGCTTTGTATTTCCAGGC
TCTCGGGATGCCACAGGAGGCCATTATGTGTTACCAGCGTGCTCTCCTTGTGCGACCAGACTATGCTATGGCTTTTGGTA
AGTCACCTTTCTCGGTCTTCTTCCCTTCCTTTTTTTCTTGGGGATTATTCATACTGCTTGTATTTTTTAGCATGGCAGTC
ATTTTGGCAATAGGCTAAAACCTCAAGTTTCCATTTTCCCATGAATTTAGTGTTAGTGTATGCTGTGGAAGATGAAGTAG
CATGGAAAACATAGCTTGATGTTAACTAGACATTAGCTCCCCCCCCCCCCCCCCCCCCGCATCAATAAAAGGGGGGGAGG
GAAGGGAGAGCCTCACAAGTTCTCAGTCTGTTGAAAGTTTTATTTCAGTGGTGTTGCAGCTCATGGTGCATATAAGCCTA
TTACTGAATTCCTCTTTATCTTTGGGGGAAAGAATCCATAGGGCAGTAGTGTTCAATGATGATGATTAATCATTGTACAG
ATCGTAAATATGTAAAATATGTGCAGGCAACTTAGCTACTGTGTACTATGAACAAGGCAACCTGGAGATGGCCATGCTTA
ATTACAGGAGAGCTATAACCTGTGATGCTGGATTCTTGGAGGCATATAACAATCTGGTGGGCCTTAATTATTTCATCTTC
TACTGTGTAGCTGTTCAGTACAAAATTAATTTCTTCAGGTCCTAATTATCTACTCTACCCACTCTATTGCTTTTAGGGTA
ATGCTCTGAAAGATGCTGGTAAGGTTGAAGAAGCAATTCATTACTATCGTGTAAGCTATATTCACTTTTTGTGTGGATAC
ATGCTTTCTTTTTTCTCTATCGTGCTATTTTCTTAATCTATTCGTTTGGTGCTTACAGCAATGCCTCTCACTTCAGCCTA
ACCATCCTCAAGCACTGACTAATCTTGGAAACATTTATATGGAGTGGTAGGGTTTACTTGATTGAATTAATTATTTTCTT
TTGCTGTTACCCCCTTTTGGGAGGACTGGAGATGCTCAGATCAAGTAATCTTCAGAGTTGTCATTCCTGATTCTCTAGGA
ACATGATGAATGCTGCTGCACAGTGTTACAAGGCAACTTTAGCTGTGACAACTGGGCTTTCAGCTCCTTTTAACAATTTA
GCCATAATATACAAGCAGCAGGTACATGTTTATATGTAATTTTGAAGAAACAATAATTTTCATGTCAGTGAAAGAAAAGC
TGTTCGGACGGCTGTATGTGGCTGCAAAGATAGCTAGAAGTGATTGTTCTCTCTTGACAAATTAGTGCGCTCCCTTTGCA
GGGTCTTGACCAGACAAGTGATTATTTTTCTTTTGGTTAACTTGCAGGGTAACTATGCAGATGCCATATCTTGCTACAAT
GAGGTACTCAGGATTGATCCCATGGCAGCTGATGGACTAGTCAATAGAGGTAACACATACAAGGAGATTGGTAGAGTTAA
CGAAGCTATTCAGGACTATATGCTAGCTATTACCATAAGACCAAATATGGCAGAGGCTCATGCAAATTTGGCTTCATCTT
ATAAGGACAGGTTCATTGTCTAGTTTGCAAGCTTCAAATAGTTAATGGTCCTTTCTTGTGCGTTTTGTTTATGTCCATTT
TGCTCGTTTGAAATGCTTTCATTCAATCTTCTGCAGTGGCAATGTGGAGGCAGCTATAAAAAGCTATAGACAAGCTTTGA
TGCTACGTCCTGACTTCCCAGAAGCAACTTGTAATCTTCTTCACACGTTGCAGGTATCTTCACTCATCAGTTGCCAATGT
TTTCTTGGGTGGGGTTATCAAAGAGTTCATGAAATATTTGCTGCCTTTTTTAATGTCAGCGTGATCTACCTGACCTGCAA
ATATTAAGCTCATAAGTTAATATTATCTGTTAACGGACTATATGCTTAAGATATGTTTCAACAACTAAAATACTTTATTT
AAATGACAGTTTCACGCTGTGCTCTTTTTCTCCTTTGTTTTTAATAGGTTTTATGTTAAGACTTAGATTTGTCTTGTGTT
CGTTTCTACCTCCGATGCCAATTTACCAGTTTGGAAGGAAATACTTAAGTTTAGTATTTAGTGTTTGTAAGGAACTTAGG
TAATTTCCATGCGCATCTCGTGCATGAGGAACAATAATTAGCTTCATAAGACATTACTTTTTCTTGAGCTGGTATTCTTA
GGTAGGGATGGACACTAGAGTGATATGTTGCTTTCTGGACTGAGGCTTAATTTGTACCTGCTGATTGGATGAATGTTTGC
TGGAATTCTATTTTTCTAACACACTTATTATATTTGATTTTATACTTCCTAGTGTGTCTGTGATTGGGATGATCGAGAGA
AGATGTTTATTGAAGTTGAGGGGATCCTGAGAAGACAGATTAAGGTATCTCAGCTTCTCATTCAACCATGACATGTCGGT
ATTGTAAGCTATATGTTGATCACTGTGATACTGATTCATAATTTCCTTAATTGTTTTCTCTACCACAACTTTGTCGTAGA
TGTCAGTTATCCCAAGTGTACAGCCTTTTCATGCAATTGCTTACCCTCTCGATCCACTGCTAGCTCTAGAAATCAGGTGA
GGGATTTTCTTTTGGATCGATGGAAAAGAATGATGTGACTTCCTAACTAACCTTTCCTTTGATCATACAGTTGTAAGTAT
GCCCAGCACTGCTCTGTAATTGCAGCTCGTTTCTCACTTCCTCCTTTCAGTCATCCTCCTCCATTGCCAATAAAGGGTGG
TAGCAGGAGTGGTCGGCTTAGGGTTGGGTAAGTCTCCGATCAGCTGTCTACTTGCTTACATCTTTCCTCGGACACTACAG
TTACTCACAAATGTTACTAGTATAATGAGAATTTTTAAATGTGCCTAGATATGTGAGTAGTGATTTTGGCAACCACCCAC
TATCACATCTGATGGGTTCAGTGTTTGGCATGCACGATAGAGAAAATGTTGAGGTATGAATACCATATCATTTTTAAGAT
GCATTGGTGCTGTTATGATTCCCCCCCCCCTCCCCTCATCTCCTCCCTCCGCAGTTCCTATTAAACCTACAAGGACTCCT
ATTACCAGGTGTTCTGCTATGCTTTGAGTCCAAATGATGGCACTGAGTGGAGGCTCCGCATTCAGTCAGAAGCAGAGCAT
TTTGTTGATGTATCGTCGTTGACATCTGATGTGATAGCTAGGATGATTAATGAGGATCAAATACAGATCCTAATCAATCT
TAACGGTTATACTAAGGTAAGATATCGGTTCCTAACCTTGTTAATGAGATCATATTCTTGTTTGTAGCTGAATTCATTTG
CTTGTGAATGCAACCCATTAAAAAATAAAAGAGAACCAGAAAAAAACGGAGCCATCATTGTTGGGGATTTTCCTCGGAAT
TATGGAGATCAGGTTACTTGGATAAGCATGACCTTGGGCTATGAGTATTTCGAAAATGTCATCTCACATTTTTTCATTAC
GCAACTGCAGGGTTCTGGATGGTCTCATGAGCTTTACTACTACAATTTTGTTATCATATGACCGTGTATTTATTCTGCAA
AGTTTTGCATCGGTAAGCTACTGCTCATCTTTAACCTGCTAATTATGTTTTGTAGGGGGCCCGAAATGAGATCTTTGCAA
TGCAGCCTGCTCCTATCCAGGTTTCGTATATGGGGTTTCCTGGAACCACTGGAGCTAACTATATACATTATTTGGTTACA
GATGAGGTATTTTACTTATTTTCCGTTTTCTTATGATCTTGGCATACTTCTTTTAATACACGGCAGTTTGTTTCACCTAC
ACAGTACACATTTAAACTTCACATTATTTGCTCTTCTTTCTTGTCCTTGATATTGCTTCTCCTGTATACTTGGTAGTTTG
TGTCACCTACGCGGTACTCACATATTTACTCAGAGAAGCTTGTCCATCTCCCTCATTGTTATTTTGTCAATGATTATAAG
CAAGTGAGTTCTCGGGCTCAAGCTTCTGAGATTCTTATTTTGAATTTTTTGTAATTGTTCTCCTTCCCAAATGTTGATGG
GTTTCATGCCATTGTCTAGAAAAACCGTGACGCGTTAGATCCAAGCTGCCAACCCAGGCGCTCAGATTATGGGCTGCCAG
AGGACAAATTCATTTTTGCTTGTTTTAATCAGCTCTACAAGATGGATCCTGAGATATTTAAGACATGGTAGGTTCAGATG
GCTTTTATATTGGTATATATACTGTTGGTTAAGACAAGTTGCATTATACTCTTTAGTTTGATATTGCAGGTGCAATATTC
TTAAGCGTGTACCAAACAGTGCTCTTTGGCTGCTTAGATTTCCAGCTGCAGGGGAAATGAGGGTTCGCGCACGTATGTTT
CTCTTCACATTACTTCTGTTACTTTAAGCTTGTGTGATGAGGCTTTTGAAATATTATTCTATGGAATCTGTTACCGGAGA
TATCCTTAATGTGATTTATTCTTTTCCAGATGCTGCTACACATGGTGTGCAGCCGGATCAAATTATTTTCACAGATGTTG
CGATGAAACAAGAGCACATCAGACGCAGTTCCTTGGCAGATCTTTGCCTTGACACGTTAGAATATTACAACTTTTCTTGC
ATCTTCCTTTTGCAATATCCTGTGTTGATTCAACTCATGCCAATGAATTTGGTTTCTTTTTCTCACAGACCACTGTGCAA
TGCACATACCACTGGAACAGATGTACTTTGGGCTGGTCTTCCGATGGTCACCCTTCCCCTTGAGAAAATGGCAACTAGAG
TGGCTGGTTCGTTGTGTTTGGCCACAGGGGTTGGTGAGGAGATGGTTGTTAGCAGGTAGGTGTTTTCGACTTTGCAGGTT
CCTATGATGGCTTGGACCTGACAAACATGTTCCTTTCTTAAGTTGATATTTCCATTGAATTGCACTTTAGAAGCTTTATT
CAAGATACACGTGAACTGTTATCTTGTATGGCTGGCGGTCTGCTATTTTGGTATATATCTAGGAAAAATGTTTGGTACAA
ACTCAAACTGACCGTAAGACTGAACAATCTAGTATAATTTTATTCTGCTTGCGAAAATTGCATTGTGAAAAGGGCATCCT
ACCTAATTTAAACCATATAAAGCTATAGTCTCAGACAGGGATGACGTGTGTAGAAACAAAGAAAAGGAGAGCATACTTTT
CTTATCCATGTATCTCTACCTTTTCGGGCTTTGTTCATTTTGATTTGCTTTATGTTTTACAGTATGAAGGAGTATGAAGA
GAAGGCAGTGTCACTGGCACTAAATCGTCCCAAGCTCCAAGATCTCACCAATAGACTCAAGGCTGTGCGCCTGAGTTGCC
CTCTGTTTGACACAGAGCGCTGGGTGAGTGATCCACTGCCACGATATACGACTGTTATTCAATGCTTATGACGTCCAGTA
CCTTAAGATTTGCTGAACCCCCGTTACAAATGTGTTGCTTTGAGTGCTATTCTTTTAGTTAACAATGCTTATTCTTTTCT
ATGTATCATTAGGTACGGAATCTGGAGCGGTCTTATTTTAAGATGTGGAATCTCTATTGCTCTGGCCAACATCCTCAACC
GTTTAAAGTGACCGAGAACGACATGGAATTTCCTTATGACCGGTAGATGTAAAAACAGTAATATAAACGGGATTGTAGAT
TATACTTAGAATGTGAACAGCTATTTATTCTGAAGGTTGACTAGGTGTCTCACTGTTAGTGGTATTTAAAGGTGAGTTTC
TATCTTATCTTGTACTGCTTCTTTTAACTCCACCCCAGGAGCTCCCCACTCTGCTCCCTTGGTGACTCGAATCATAACCT
CAAGGTTGAAGGCGGAGGTTGCTTATACTTGAATAAGCCCCTCTTGTCCTATCTTATCTTGTGATGTTGAGTTATTAGTC
GTAAGTAGAGTATCCATTCTAGCTGTCTGAAAAACTCCAGTTTGCCCTTCTTCCAAGGTAAAACCACAGTTACCTGACTG
CAAGTATGCCCTTTACCTACAAACACCCAACAGTGAAGCAACTGCACAGTGGTTCGAAAAGAACGATCAGCTATATCCAC
TTGGGGTATTTAGTTTGCATTCCTGTGGAATGATTCATCTTGATTGTATTTGTTTATCTATAAGCATTTATTGATGTTTA
CAATTTGACTTTGTGCAGGTCTTAGCTGAAGAATGACCCTAGTAAAATCATTGAACAATGGTTAGTTTGTTAGTGGAAAT
ATGGTAGAGGTTTTCGTAAATATTAACTATATTACAAAGATCCACATTTTCTCAAGAATATGGGACTGCTGTTTTCACAG
CTGGAACCGTGACCTACTGGTCATGTGACTACAACTTTATCAGTTACGTTAAGGCTCTCTTAGTTTGAGTAAGAAATAGT
TTTCAACAAAAGTCTTAATGCATTTTTGTGAAGGTCTGAGGATTTGAGCGTATGTGCTGCACACTTGTTCGATTAATCCG
AAGTCGTGTTGCCCATTATATGTGAAACGATTTCTACTAGGAGTTTCTTCATCCCTATACTCGAATACGAAGCCTTTGGT
TAAAGATGTGGTAGGGTTTTTGATACCACTTGGTGATGAACTGATTAAATCCCACATATAAAGGGAGAGTTTCACCATTT
TCATCCTTTGGTACCACCAATATGGCCACAAGGATACACCATGCAAAAGAACTTAAAAACTATTTTAGTAGAATCATGCA
AATTAAGAGTGTAGATCTTATAAATAAAATCTTAGTATGAACAATGATCATATGATTATAACATATCATGATGTTGTTTA
TTAAATCATGATTTTTTTAGGTTCAACTCTACTCTAGACGCTTTGCGTCCCTAGTTAACTCCCTCCTTAGGCCTGGGCGT
GATGTCTTGGGGCGATGACAACATTTTGTTATCAACCTTTGGTAAAACAATCATAACTTTTTCGTAAGTCACCTAATCTT
GTGCATGATCATTTGAAACTTTAGTCCATCTCTTTTCTTTTGGACTAAATCTATAAATTGTTTTTGTTTGAGTTTCATTA
TTTTTAGCCCAATAAATATATAACAACAAAATAATGGAGTTTTTACGGTGTATTTGTTTTATTTTTTCTTAGATTCGATG
AAAAATTATTTCAATTATAAATTTCTTCTTTTTCTGAGCTAAATATGTAAAGAGTTTGGTTGAAACCCTGATAGTTTTGG
CTTAATAATGGAAGTATTAGACAAATTTAATTTGTTTAACAATTTCAGCATGTAATTTATTGATCACTTCTTTAAATATC
GATATCGTTATACTAGGTCCACAGACATAATTGGTGTGGGTATATATCACATATGTTATATTCTTTTGGATAAATTATAA
AAATAATTCTTAGACAATGATAGGTACATATATTTGACTCCTCATAAATGGACGTCAATTGGATCGAACCCTTTGTTAGG
CTATGAATCTCTCTTCGTAGCTTTTTGCCTTTTTACCACATGTTAAATCTCTGCTTGTGAATATCAATGCATTTTGTGCC
ACAAAATTGATTGTGTTCATGATTATATGCTTCTTCGATTGAAAGATCGACCTTCATGAAATAATAAAATGATTCTATAG
TTGTAACGATCTGTTCCCGTTGTTATAGAAAAGTCAACGGGGGGAAATTTGGGGCCAAAGTTTTTTTTCGTAGTATTTGG
ATTTTTTTCAACCTTAGTCTAGATTTGGACAAAATCAGAATCATTGAGGTGTAGGAAAATCTGGTAACAATCGGGTGAAT
CATTTATGATTTTGATTACATGAGTAGTTAGATAACTCGTTAAGGAATCCGTACGACTTTACGAAATTGAATTCGGGCGA
GTAGAACTCCCGGAATCGATCTTAGCGTAAAGAGTATTTACTGAGCGTCGTGGGTTAGAGGTGTGTTGTGAAATGAGAAT
TTTGGAATTCTTGAAATAACTCTCTGTCTCTAGAATGCCGCTTTGGCGCTGGATTTTGCCGCTTTGGCGGGGACGCTATG
ACGGGGTGGTGGCTGCTGTGGCGGGTCCGACGCGAATTAAAGTCGTTAATAAACCCCCTAAACGATCTTATTATGCACTT
TTTGACTTTTTGAGCTAAAGAACGACTCCTAGTCGACTCATACTCATTTTTCACCATTCTTGAGGCTAAATGTAAGTTTT
TCACTCCCTAAATCCGTCTTTCGATCCGTATAACGTAATAAAATGGGTGAATATTGATGGGGGAGGGTTTTGTTATAGAT
TTTATGGTGGAAATAACCCTAATTTGGATAATTGGGATCATGAGTTTGATCTAGGGTTCATAGAATTGTTAGTAATCCGG
GTAATTAATGATTGTTATTGATTCCCGTATTATATTGATTGTTTGTAGACCAAGAACAAGCGGAACGAATCCGAAAAGGG
AAGAATAAAGTTTCTTAGGGTTTCAAGCTTGTTTCGAGATAGGTGATGGTTGTAATTCTATGATTGTGCGATGTATGTTT
GTTCTTGCTTCATTATGACACTTGTATATGTATGAATGTTGCAATGTTGATCACACTTGTTGTAAATGAGATAGATAGTT
GATGAATGCCATGAAATCATGACTTAAATGTATGATCTTGATGATATACTTGTGATTGTGATTGTGGTGTGTGAATGAGA
TCGGTTGCCATGTTCTGGCATAAATATGGGATCGATTGCCACGTTCCAGCATAAATATGAGATCGGTTGCCACGTTCCAG
CATGCTAACTGTTTGGGTTCCATGAGAGGACCAATGATTTGACATATAAACGTGAAGTTGTTCATTGTTCGTAAATGTTG
ATAATATTGTATATGTTGATATATTTGCATGTGATTATAATGTTGTTTGACTTGTTTATGTTGCACTAGTGGGATAGCCA
CGTGATCCTACCAGTACACTGTGGTTGTGTATTGATTCTGCACTTGCTCTTATTTTTTTGTTGAGTACATGGCATCTTCA
AGCGGTTATTGACAGGCCTCGCTTAGAAGATCAGTGATCGTCGTTCGAATTCAAGGGTGAGCAATTCTTCCGAGCTGCCA
TGAAATTCGCTTTCGTCTATGTCCACCATTTCCGGACTTAGACCTTGGTTTAGTTAGTTCGTTAGTATAGGGTTGTATCC
CTTCGTGTTTAGACTTGGTTCATGTTAGAATGTTTTGGTATATTGACTTTCAGGTTCTAGGTTATTCTTCCGCATTGTTA
ATTATTATTGTTAGACTTTTGTTAGAGTTTATGGGAACTCTATTTTTGTTTCCGTAGTGTTTGCTTGGTTTGGGTTGTAG
TAGTGGTTCTCCCATCGGAGTGTTAGTGTGGGTGCCAGTCACGACGGTCTGGTTCGTGACAATAGTACGGTCTGGATCGT
GACAATAGTCTAAACAAACTCTTTACATATTTAGCCCGAAAAATATTTAACAACAAAATAATGGAGTTTTTATGGTGTAA
TTATTTTATTTTTTCTTAGATTCGATGAAAAATTATTTCAATTTTAAATTTCTTCTTTTTCTGAGCTAAATATGTAAAGA
GTTTGGTTGAAACCCCGATAGTTTTGGCTTAATAATGAAAGTATTAGACAAATTTAATTTGTTTAACAATTTCAGCATGT
AATTTATTGATCACTTCTTTAAATATCGATATCGTTATACTAGGTCCACAGACATAATTGGTGTGGGTATATATCACATA
TGTTATATTCTTTTGGATAAATTATAAAAATAATTCTTAGACAATGATAGGTACATATATTTGACTCCTCATAAATGGAC
GTCAATTGGATCGAACCCTTTGTTAGGCTATGAATCTCTCTTCGTAGCTTTTTGCCTTTTTACCACATGTTAAATCTCTG
CTTGTGAATATCAATGCATTTTGTGCCACAAAATTGATTGTGTTCATGATTATATGCTTCTTCGATTGAAAGATCGACCT
TCATGAAATAATAAAATGATTCTATAGTTGTAACGATCTGTTCCCGTTGTTATAGAAAAGTCAACGGGGGGAAATTTGGG
GCCAAAGTTTTTTTTCGTAGTATTTGGATTTTTTTCAACCTTAGTCTAGATTTGGACAAAATCAGAATCATTGAGGTGTA
GGAAAATCTGGTAACAATCGGGTGAATCATTTATGATTTTGATTACATGAGTAGTTAGATAACTCGTTAAGGAATCCGTA
CGACTTTACGAAATTGAATTCGGGCGAGTAGAACTCCCGGAATCGATCTTAGCGTAAAGAGTATTTACTGAGCGTCGTGG
GTTAGAGGTGTGTTGTGAAATGAGAATTTTGGAATTCTTGAAATAACTCTCTGTCTCTAGAATGCCGCTTTGGCGCTGGA
TTTTGCCGCTTTGGCGGGGACGCTATGACGGGGTGGTGGCTGCTGTGGCGGGTCCGACGCGAATTAAAGTCGTTAATAAA
CCCCCTAAACGATCTTATTATGCACTTTTTGACTTTTTGAGCTAAAGAACGACTCCTAGTCGACTCATACTCATTTTTCA
CCATTCTTGAGGCTAAATGTAAGTTTTTCACTCCCTAAATCCGTCTTTCGATCCGTATAACGTAATAAAATGGGTGAATA
TTGATGGGGGAGGGTTTTGTTATAGATTTTATGGTGGAAATAACCCTAATTTGGATAATTGGGATCATGAGTTTGATCTA
GGGTTCATAGAATTGTTAGTAATCCGGGTAATTAATGATTGTTATTGATTCCCGTATTATATTGATTGTTTGTAGACCAA
GAACAAGCGGAACGAATCCGAAAAGGGAAGAATAAAGTTTCTTAGGGTTTCAAGCTTGTTTCGAGATAGGTGATGGTTGT
AATTCTATGATTGTGCGATGTATGTTTGTTCTTGCTTCATTATGACACTTGTATATGTATGAATGTTGCAATGTTGATCA
CACTTGTTGTAAATGAGATAGATAGTTGATNNNNNNNNNNNNNNNNNNNNNNNNNNNNNNNNNNNNNNNNNNNNNNNNNN
NNNNNNNNNNNNNNNNNNNNNNNNNNNNNNNNNNNNNNNNNNNNNNNNNNNNNNNNNNNNNNNNNAGGCCTCAATTTTTT
ATCAAGAACAAATTTTATATATATATATAGAGAGAGAGAGAGAGAAGAAATCAAGAGAACGTTGTTTTGTCTTATTACAT
TTCTTTGCTAATATTCACATTATTTATTTATTTTAAAACTCTTTTTACGGTCTTTTTCTTCAAATCTTTCATAAGTTAAA
GTAATATTCTATCAAAAATCTGAGTCATTAGTCGAACAATGTTGAACAAAGTGAATCACAATTTTTTTAAAACTTAATTT
TCAATCAAAGTAAGGTATATCATCAAGTTATCAACATCTTGAATCAGATTCTATGGTTCTAACTCTTATTTTTGTTTAAA
GTTTGTCAACTTATTACTCATAGAAGTATGTTAACAATTCATATAATGATTGCTTTCGTAAAAGGATATTTTTCAGCATT
GAATTGATAAAATCTTACCTAAAATTAATAAAAAAAATTAAAAAAAGTACTAAAAAATCATCTATAAAAAAGTTGAAGTA
ATAATTTGCATCTAAACAATTAGAAAAATAAATTTTAAATAAATATGTATGAAATTTTTTAGGCTTCAATTAAAATTTTG
CTTTAGATCCCCAATTACGTTGAGCCGCCACTACTGATAGGTCCACAGACATAATTGGTGTGGGTATATATCACATATGT
TATATTCTTTTGGATAAATTATAAAAATAATTCTTAGACAATGATAGGTAAATATATTTGACACCTCATAAATGGACGTC
AATTGGATCGAACCCTTTGTTAGGCTATGAATCTCTCTTTGTAGCTTTTTGCCTTTTTACCATATGTTAAATCTCTGCTT
GTGAATATCAAGGCATTTTGTGCCACATAATTGATTGTGTTCATGCTTTTTCATGATTATATGCTTCTTCGATTGAAAGA
TTCGAACTTCAAGAAATAATAAAATGATTCTATAGTGTTAGTGAAAAATTACAAAATAACAGAATTACAAGATTATAATT
GAAAATAAAAATGAAGAACTAAATCTCTTCAGACTGAAGCGCAAAAATCTCGCTCTCTTTAAAGAGATTCAAGCTCACTG
CAACAAATGTTTTTCACCGGTCCAGCAGTAGTCCTTCTTGACTTGTCCCCTCCAAGATACAACAACCTTAACACAAAGTA
TAACTCAACAACTCTGGACAAGAGTTGAGTCCAAAGCTCCACAAAAAGAACACCTCCCTTCAACTAATAAGAATTCTCTT
TTTTGACAAACTTTATGCACTCTCTATTTTCTTGTATCTAAATCAAATGAAGACCATCACTATTTATACCACAAGAAGTC
TTCCTAGCAATGAATAGGAAGATAATGAGATAGTAAATAGTGAAGATAATGACCTTAGGTGTAACATCGGTTACAAAGAG
TAATTGGGAATAAAGAGTGAGAAAGTAATGGTCATAGTTGACGTTCTGCCAGAAAGCCACAACGGACAACAAAAATGGCC
AACGTTCACATCAAACTGAATCAGCAATGAAGTGTGACAATTAAGCCAAATTCAACGGCTAAAAAAGTAATGCACCATGC
TGAGTAATTAAGGTATAATGGTCTAATTTCTGACAGGCATGAAGCCATGGAATTGGAGACAACACTTCAACATAATTTTA
AAATATTAAAATTCTCCTAAAATCAACATATAGTATATTACACACTCTGTCTCATTTTATGTGAGGTAGTTTAACTCGGT
ACGGAGTTTAAGAAAGAAATGAAGACTTTTAAAACTTGTGGTTCAAAATGAATGATAGAAATTTGTGTGGTTGTAAATCA
TTTCATTAAGAGTAAAACAGACATTTTATAGTTAAATTGTTACTCCCTCTGTCTCATTTTATATGAGGTAGTTTGACTCG
GCACATAGTTCAAGAAAGAAATGAAGACTTTTAAAACTTGTGATCCAAAATGAATGATATAAATTTGTGTAACTGTAAAT
CATATTATTAAGGACAAAATAGATATTTTATAGTTAAATTGTCACTTAATACAGAAATGTGTCTTTTTTTTGGACTGACT
AAAAAGAAAAGTAAGTCACATAAATTAGGACGGAAGGAGTAATAACTTTTCAAGAAAAAAGAAGAAGCAAACTCTCCACT
TGTTGTCAATAGTCTTTTTTTTTTTAGAATTATCCAAATGATGGGTCGATTTTTCCCATTTGGTTTGTTTTATACTTTTT
TTTTGTGGTCTTGACTTTTTTTGTTGATAGTTAAATATTTCGATCTATATTTATGTTCATGCGAAAATCAATAGAAAATT
AGGGTAATGCCTCAAAGTCTATCAAGTCATTCACACGAACCTCATTAATTTAAGGACGATATTTAATTTTTGACATTTAA
TATTTTAAGTAGAAAAAAGGTAATTGAAAATCTAAAAAACATAAAAGAAATTGCAAGCAATAACTTAGTTACTTCAGAGC
TTTTGTCGAACAAAGCAAGAGTATTCTAAACTTTTACCTTGTGAATAAGATATTATAAAATTTATATCGAACAAGACTTT
GTAAAATGAGATCATAGATAGAATAATTTGATCAATAATTTTTTTTATCAAATAAACAAAAATTAAAAATCAATAACTTA
AAAGACAAAATTTAAAAATCACCTTACAATAGGACAATTTAAGCAAAATTGATGTACAGTATTGGACAAAGTTAGAAGAC
AGGTTGTCTTTGGGAGAATCATTTACACAAGTAAAACCTCACATGAGACGTTGGTGCTGTCAATTGCATACACAAGTGTA
CGTGGTCGCGTGACTCTTAAAAAAGTCAGATCATCGAATTCAAATAATTTATCGATTAACTATTTTTACTAGATTATATT
TATTTAATTATTTATTTAAGAGTGTCAAAAGAAAAGAATGCACGAATAAAATAATAAAATTACTTACAATATTTGGAAAA
TTCCAGGATTGCAGCATGCAATGAATCTCATATATCATATTCTTGGCTTAGAACTAATTTTAGTTGTCAAGTAACTGGTT
TATAGGGTTAATTGTATTAGTCGGGTTACACACCTCTCGTCGCCTATTTCAGTTAGCTATCTAACTACATCGTTGAGCGG
GGATAAATAGACTAACTGACGAGCATTTATATTTCATCCTACCCGGGCGTCACTCTTGAATACTAATCACCTCAATCAAA
TGGGTCGATCGAGCTCTCTATATTCTTTGGTCTATCTAATCCCTCCTCTCTCGATTTTAAGATTAGACAATAAATTTATC
TCTAGATGGCCAATCAAGAAATACTAAAACAAGAATATAGAAGTAACTTATAATGACAATCAAAAATTAATTTAAAAAGC
CTTAAATAATCAACAATCAATTCGTAGCTATAGCTCCATAACTAGGGCGTACTAATCTCTAAGAAAACAAAAAGAGGAAA
AAAAACCTAAAAAGTATTGACGATTTTCTACTTGATGCCCTCTAATTGATCTCCTCCTATAATTGATGTCTTTCAATAAT
TATTTTTATGGACTATTTATAAATATAAAAAATCTTAAATAAAATAATTGAGTCTAAAACATTGGAAACCAAATCCAAGC
GGAATAAGAATTCCTTTACGCGTGAAACACTGTAGCCGCCGCCGCTTGCACTCTTATCTTCCATTGTGGCCACGTGGCAA
TATTTCCTTTTGCAGTTCGCAATATGCACCTTATATATTTATATATATTATTATATTCAATTTAATCCATTAAGCGTCTG
TTTGATTTTCTTCTTCAATCTTTCATCTTAAATTCGTTTTAACTCCAAACTTCTTCAATTTTACATCAATTTACTCCTAC
AAATAAAATACACTATTTAGCACAATTCATAAAATTTATGCTCAAAAAGGATAAATATAAATAATAAATGAGAGGTAAAT
AATAATTAAAATATATATTTTTGACCTCACATCAACACCTCACATTTAAACTTTTGCTCATCCTTGAGCAAGCATTAAAG
CTCATCTCAATTGAACATTTCTATAAATTGTTATCGTTATTAAAATAATACAATACTATACAACAAATATAAAAACTATT
TCTAAAGCTGAATAGTAGAAATACTTTTGTGATATATTGTCCTTCTAGGTAGTTGTCTCATTTATAATCAGAAAAGAGTT
AACCGATGAGGTGAGAATTGTTTAAGACGTACAAGAGAAAATATCTCATTTCTTCCATCGATTAACGATTGAACAAAAGA
TGTCAACGTTTCCTCCTTGGACTACAAATCTATTACAATTTTTTTTTGATGGAATTTTAAGTTATATACACTATATATAC
GTGCTATATTTTCGTACAGGTAATAAAAGACCTCCACTTCATTTCCCTTCTCTGAACTCCTCGGATTCGTGAACTTTCCT
ACTCACAACAAACCATTTGTTTCTGCATTTCAAATCCACCCGCCGTCAATTTATAATTACTCAAAATTCACTATTACTAC
AACAAAAGCAGCTCTTAGTGGCAATAAATATGCACATCAACAAAGAATGCTAAACCCTTTACCGGTGTTAGTTAATTGTC
ATTGGTTCCAATGTCGCTATAGGCTTTAGCAACATTTACAAAGAGTGCTAGTTACCTCTAAAAGAACAAATTTAACGGCA
ATTAAGCTATTACTATTAGTTAATTGCCGATAAAGATAATTTTTAGTGTAGTGTACACACTAGCTACTCGTATCAAACCC
CACACACTAACCGCTCGCAAATTTTTCCACCCGCACTCACCACCCAAAATCCACCTACACATAAAATATTCACTACTAGA
AAATAAGAAATTAACGACAGACAAAATTCTGTAAGCTAATAACAAAAAAATCCCATACTTATTTCATTTAGCTACGAGAT
CAGAGACATATTATAAGAAAATCAGATTTATTAAAACCTATTTAACTATAAATTAGCTAGGGATTACCAACAAATTCGAT
AGTTGATTTCATGTTTTCTTGTAGTGTGATTACTACCAATCACTTTCCATGTCCCCACACTTTTAGTAACCCTACCCCCA
CTCTTACTGAAAATCCTGAGCTTGATCAAAGAAAGGAAATGTTGTTTTGTGTGGAGAGGCTATCAAATGCTCCTGATATT
ATTGATTCTTTCTAGACACAATTTGAACACAAGAAACTTGTGAAATTGGACCAAAGAGCTAATATTCTTTATTTCCCCAT
ATGTACATCTCAATTAAAAAAAGGTACCTTTTTTGCCATTAGGAATATCCATTAATATTATATAGAATTGTAGTTGTTCA
ACATAAAAATAAGAGAGACAAAATTTTTACTAAGAGTATCATAATGTAAAAATGAAGAAGAGACACACATAAAGAAATCA
GGATATATATATATATATATATATATATATATATATATATATATAAAATTAATATCGTAACCTAGTTAAACAATGTAATT
TTATGGTGAAGGGGTGTCTTGACACCCCTTACCATAAGGTGGCTAGGACACTGGTCCACAAAGAGTTTTTCTTTTTTTTG
GAGAGGTCGTAGATGTAAGTTGAAGAAAAATTGGGAAAGGTGATTAGGTAGATATGATATATTTTCAATTTATTGAGGGT
GTGATCTAGATAAAAAGATATAGAGGTCGGAAATTAATGTAGAAGAGTAGTAGCCTAGTAGGTGACTGATTGGGTGCTAG
ACTCCTCTTCTCATTTTCTCCTAATCTTGTAGTATTATTTAGTATTCACATAATATCTTATTCTTTAATTTGTATTATTA
TTACTTGTTGCTTAATTTGTTTTGTTTATCCGTGCTAATTTGTTGTCGCTATTTTCCTTTCATTCATGCTTTGATTTTTA
CTTCTTTTGAGTTGAGGGTTTATCGAAAAAACCTCTCTACTCCACAAAGATAGAAGTATGGTATGTATATATTCTACCCG
CTCACTCGTGAGATTTCACCGATTTGTATGTCAAATATAACAGACTTCAGTTTTTTTTTAATTTTTAAATAAAATTTCTA
ATTTCGCCACTAAACAAATTTAAGAGCTCCTGGTCTCTCTAGAGCTGGCCTTCCTTGTAATTTTTAACCTTCATTATTAT
TAATTAAAAGTCCCAGTAAATAAAGGAAAAATTTCCATCACTTTTTCCAATTGGAATATAGAGATTCTTTTAAGGAATGC
GTGGTGACAAAAATGTCATATAAGCATCCTATTTTCTTCTGTGACTAAAGCCTCAAATAACTACATTCATGTATACTTAA
AATCACAAGTTAAGGGCATTTTTGACATATCTTTATTTTCTTTATCAAACTCCATATATATATTTATTCATCAAAAACGA
TAGTCTGATGCATAAATCATCCACGTTTACACTATAATTAAGATTTGAGAAAGAATCCAATCCCCAAATATACAACGTAA
ATAGTATATTTTAATGCAAATATTAGTGTTATCTATTGAAGTACAATTTAACGTAAAAAATATATTTCCATGTGGTTTAT
TATAGAGGTTCGATAACGTTATGATTATAGTGATCCTCCTATTTAAAAAACTTTGAACGATTAATAAAGCAAATGAATAA
TAATAATAATAATAATAATAATAATAATATGGATTAGGAAAATATCTATGTACAATATAATTTATGTCAAAAATATTGGG
CTCAGTTGATCCATCAAAATCTTTACTTGATTCTCCTCTTTACAGCTCAACAATTAGGATATATGGTTTCCCCTTAAAGA
AAAACTTCAAAAAGATATAGATTCCTATGATGGTAAAGAAATCTTTGGCCATAGAAATCAAATATTTTTCATTTTGTTTG
AAGATTTTCAAATCTAAATTTTTCACTTTATATGGTTGCCATTTCTTTGATCACTGAGGGTAGGGGTGTGCATTCGATTT
TTCGGTTTGATTTTGTACTATTTGGTTTGAATTTTTCGGTTTTTGATTTTGTAAAAGTGTAACCCAATCCGATCCAAAAT
AAATTTGGTTTGGTTTGGTTTGGTTTTCCTCTATTCGGTTCGGCTTTTTTCAATTTGGTTATTCGGTTATGTCAATAATT
AAAAACATAACCAAAGTAATAATATTTAATCCCTTAAATATACTTTCTAATAGTATAAATCATAAGTAAAACTTAAAACA
CAATATTTATAAGTATATCTATTATAGATGTAATTCAAACATAAAATATAAACGTAATCATCACGAAAGGCAATAACCAA
AAAGGGACAAAAGTGGTTAATATAATTCGGTTTTTTTTGGTTTTTATTTTTTAAAACCCGAAACCAAACCAAAAAATCAA
ACAAAGTAATTTATTAATCCAAAACCAATCCAAAAAACCAAAAAACCAATCCAAATAAAAATTCGGTTTGATTTGGTTTG
GTTATTCGGTTTAATCCGAATGCACACCCCTAACTGAGGGTCTATCGGAAACAATCTCGCAAAGATAGGGGTAAGTTCTA
CGTATATCTTACCCTCTCCAAATTTCAGTAGTAGAATTACACTAAGTATACATATTGTTGTTATTATTGTTTGAGTTAAA
GATGAAGTTTTGTTTGATTAAACTTTTTCCGAAGGAGAGAAAGACATTTTATTTGGAATTATAAATATAGAATTGGGAAA
CATGCTATAAATTCGGAATCCAACTTACAAGTGGAATTTGAAATTTTCACGACCAGTCAACCACTGATTCTCAAATAAAG
TAAAAAATTATTCCAAAAACAAATAAATATATATTTTTTATGACCAAATGTGTCCTCAAGAGCATATGAAAGCTCTTTAC
TCATGATGAGTATAAATAACAAGAGCTAGCTAGCTTCTCTACTCATAAAATATCATCCATCTTATGCAATAAACAAAAAT
TGAGCTTATTATAATTGAGAAAAAAATATGCCAAGAGATCCTCTAATAGTTTCTGGAGTTGTTGGAGATGTTGTTGATCC
ATTCACAAGGTGTGTAGACTTTGGTGTGGTTTACAACAATAGGGTGGTCTACAATGGATGTGCCTTGAGGCCTTCACAAG
TTGTCAATCAACCTAGGGTTGACATTGGTGGAGATGATCTTCGCATTTTTTACACTCTGGTACACTCATAATTCTATTTT
ATATGATATATATATATTTTTTTTTCTTTTTTTTTCTATATAATACATTTTAAATCTCTAGCTGATTAGAATTGTTTAAG
CAATTCACGTAATTGTTGACCTTCTGTCAATTAACTATGAATAGAAGATCAAAAGTGCAATATGTGCAAAGGCTTCTAAT
TATGTGAATTTATGCAAGTTCTCTAATTTTAATTCACAAGCTAAGTACTTGTTTTATGGTTTTTATTTGAATTTGAGCAC
TCATAACATACTATTTATAATAATAACAAATGTTATAACATGTATGTTTAATATTGTAAGCTTGAAGATATACTATATTT
TTAAAGTACTATAGGTCTAATCAAACAATGTTTATACTCAATGGTGTCTAGGTTATTTCATTTTTTATTTTCCTAATTTT
GAATTTCAAGATATTTGAAACGTTCTTCTCTTTTTGAAAGATTATGGTGGATCCTGATGCTCCAAACCCTAGCAATCCAA
ACCTGAGGGAATATTTGCACTGGTAAGTCGTTTAGCTTATAAATATTCATTTTGTTCCTTATATATAGTTCTTCCTCCAG
AGGACGACGTTAATGAAATAACTATTATATACTTCTTATTTCTCTCAAATCAATCGTCAATAGAGAAGACAAAATGTGTG
TGAGCTTATATAAGAACTAAGGAAAGTGTTATTTCATAAAAATGATACTTTCTGATGCACAAATTAATCAAATTTCAAAT
AAGTACCAATTATTGGATGCAAACATAAAAAAGAACTAGGATCGATGACAAATAATTTATATTTAACGAAAAATATTTTA
TCAATCCCCCTCCCCCACATTCCCCCTCCAAACATTTTTTTTTATATATAATAATGTTTAATACATTATTTTTTTGTTAG
GCTGGTCACAGATATCCCAGCAACCACAGGGGCAACCTTTGGTAAGTGTTCTTACATTATTACCTAATGGCTGCAAGAAA
TTTAAATATATATGATATTCACGCTACATTGTATTCATGTCACTACATTTTCAATGTAAGACGCTTAGTAATATACTAGA
TACATGACTCAGTGCCAGCATGAGACTCAATATATGTTATTTTTTTTTAAATTTATGTGGTACTCCGTTCGCTTCAAATT
AATTGATTACTTTTTATTTTGCACGGTACTGAAGAAATTATAAGTAAGTAAATAACTTTACTAATTCAACCCTTAAAAAA
TTGTATGAGAATTTTACAAATAAATGTGACACTTTCAAAAGGAATTAATGACAAGGGTAATATAGGAAAATTTTAAATAA
TGTTTTGTTGATTTAGTAAGGTGGTCAACTAGTATGAGGCAACTATTTTAGAATAATAGTCAATTAATATGGGATGGAGG
GAGTATCATAGAACTTGAAAAGTTAGCCAAATTTTTATATGATTTTAAAAAGATTTTAAGTTGTTAGTACTTTTTATATA
ATTTTAAAAATAATATATATTACTCTCTTTGTTTCAGTTTATGTGGCATATATAGAATTTCAAAAATCAACCATTTTTTT
TATGTCTTTTAAATATACTAATTATTAAATATCGTACTTTATAGAATCTTTTTAGCAGAATTTATATTTCATATATGTTA
CTTCTCCTGTCCCAATTTATGTAGCACTAATAATTTTTTTTTAGAATCAAGTGATTTTTTATATTTTAAATTGTTAATTT
TGTGATTTATAAATTGGTACCAATTGAATTTCGAGAGCCAATTATTTTTTTTGTATAACTTTTAAATATTTAAATTGTTA
ATTAATGTGATTTATAGTGTTATTTATATTTTTACAATTTTCAGATATATAACAAACTTAAAAAAAGACATAATTTTTCA
ATATTTGATAAACAAATAAAGTAATTAACATTTTAAGAAATGATTTTGCCATAAAAAATAAAATGAAAGAAGTTATGAGG
TAGAAATAAAGAGAAGGAAATAAAGTTGCTATTCAAAATATGAAATGGGACCTATATAATATGCATTAATATATAGAGGG
TAAGTGGAGAAAAGAATGGCCCACATGCATGGAAATTAGGCAACTTTTGCGGTTGAGAAGCAAAATGCAGAAGGGCTTTT
ACGTTCCAAATTTAAAAAGTACAATTACAAAATTGCTAAGTACAATATTATTTAAGCATTAACATTAGAAAAGTATTAAA
AATCGACAATATTACCCTTGGCTAGGGAAGCAAGTATGTCGACGAACAACCGCTTCCATAGCCTCTTATATATAGTAGTA
ATAATAATAAAATACAACTTGTATCATCATCAAAAATCATCCAAACTCCCAAACTCCGCCCCCACCCCATCACCACCAAA
ATTCACTATTGCTCACACTGTGTATTTGAATCACTGCTTCTCTCTTATTAACATAAGCGAGTCTATCATTATCCTAGATT
AATCCATAGCATTTCATCGAAATATATCTCTGTCTTTTCACCTTAGTGGTAGTACTCTCATACATTGTTAGTACTATAGG
CCCAATTATGACTACTAAAAAAAGAGAGACTAGAAACATAAAATCAAACAAAATAGTATGCATATAAAATAAATTACCCG
TCTAATGTTTCTAAATTAGTCCAAATTTTATATTTCATGATTGAAATAAAGAAATTACGCATATTAAATGTATTTGCTAC
TAAACTCAAACTCTCGTTATATACAGGCAATGAAGTTGTACACTATGAGAGCCCACGACCCTCGATGGGAATCCATCGTT
ATATTTTCGTGTTGTTCCAGCAATTGGGCCGCGAGGCCATCAATGCGCCAGACATAATCGATTCTCGTCAAAATTTCAAT
ACAAGAGACTTTGCAAGGTTTCACAATCTAGGTTTGCCTGTTGCTGCTGTTTACTTCAATTGCAATAGGGAAGGTGGTAC
CGGTGGTCGTCGCCTATAAATCACCCCCCGCCTTGGGGTGCAGTCTGTTTTCGAACTCTGTGTCAATGTCAGATGTTTTG
TGTACCGAATTTTCCTTTTCTAATATTATTATTACTATATATAGATAGTATATATGAGTTGATTTTGTGTGATAGTCATT
CAACTAATTGTTTATTAACTCAGAAAGTCATCTTTCTTTTGTTGAAGAAAATTGAAATTATGAGATAGTAACTATTATAG
TTGAGTGATCATCTGAAAGAATCAACCGTAATATATACTATATATATATATATATACACCCAAAAAATAAAGTCTTGTTT
GTTAGTATATATATCTATATATATGTGTTTTATATTTTATTACTGAATTTTAATTTGTATGTATACGAATCTACATGTAA
AAGTGTAGATATATTTATTATATCTATTTGATAAAGTTTGGGTTTATTATTATAGAATTATTATAATTCAATTTTTTGCG
TTGTATATTAGGCTTCTATTTAATTTTCTCCTTTGTCAATTTAAAGGCTTAAATTAATGTTTTTAGGAGGTTTTTATGAG
ACTTTAGAGGTTATGTATCTCAAAAAGAGGCAAATCCAAAAACAAACGAATATTAAATTTTTTGCGTTGAGAGTCTTTCG
GAAAGAGCTTCTCTAGGTGTAAGATATTGTGAATCAAACCAACTATATGAGGACTTATGAGTTAAAAATGGTGAATGAGA
CTGATTCAGTTTTAACTATTGGGTTGAGTAAAATATTAAAGAGTTTTTATTTGGGATTCAAACCTAATTACCATTTGTTA
AAAAAGTGTAGGAGTTAGAAAGAACGATTATGCAAATTGTTATGGAGTATATGTATTTCCTTATTCCTTTTCTCTAAGTT
CTAGTTCTCATCTCTCTTTTCTATCTGTGTTCTTCAATTTCCCTTTTGATTTTAAAATTCTTTTGTAATTCCAATTACGA
GTTAGTAAAATATATCTATTTATCGTTTGAGTTTAATTTGCATTGATCTAGTTATTAAGTTTATTTCATAAGATTCACAT
ACATTCTACTTTCTCTATAGATCATATGCGAAATTTCACCGAGTGTATTGTTGTTGTTGAAAATAATATCAAATTACAAG
ATACATATTCACAAGCCTAATAATTTCATTTTTATGTTTTTTGGTTTCCGCCGGATGTTTTAATATAATTTTTTTTAATT
TTAAAGACTCGTAATCGAGATATTTGATTAAGGATGCAGAGAAATCTCAACCATTCCATCACAATTCAGGTTGATCCTAA
TCATTTAAGTTGTTAGATCATCAATTTAACTATTTGTGGAGCCCTTTAATTTATTCCGAAAAATATATATTAGATGTACA
TTCTAGATCGAACTAGACAACGAGGATTTCCAAAGTAATTTGAGATGAAAAGTGTTAAGTTCATCTTGTCTTATATACTC
ACCTATCCTAATTTACGTGACACATATTTTTCTTTTTAGTTGGTTTTAAAAAAAAAGTACATTTTTATATTTGGTATCAA
TTTAACTTTAAAATACACATTTATCTTTAATGAGATAATTTATAGTCACAAAAATATCTATGACATATTTTAGATCATAA
TTTTTTTTTTAAATCTTTCTTAAACTCCGTAGTGAATCAAACAACAATTACATATTCAGTGAAATCTTACAAAGTGAGGT
AATTTGGAGAAGGTAGAGTGTACACAATCCTTATCAATACCTCGCTAAGTTAGAGAGGTTGTTCTCGAAAGACCCTTAAC
TCAAGCAAATCAAAACAATAATTAAAATAAAAATGATAGTGGAGAGAAACATGTCAACTAATAGCAAATCAATGCAGAAT
ATACATACAAAGAAACCGTAACAACAAGGTACGATCACCTAAGCACAACAAACCATAGATAATCCGTATCGAATCAAACA
ACATCACTTAAATTATGACAATGAAAATAACTAAAATATTTATACAAAGAAACCGTAACAACAACAAAAACAAGGTATGA
TTACCTAAACACTATAAATCATAGATGATCTGTGTCGAATCAAACAACATGATCACTTAGATTAACACGATGAAAATAAC
TAAAATATATATACAAAGAAATTGTAATAACAACAACAACAAGGTATAATCACATAAACACAATAAACCATAAATGATCC
GAATCGAATCAAACAACATCACTTAAATTAAGACGATGAAAAAATAACTAAAATATATCACTACTAAAAAACTGTCAAAA
ATTAAAGAGACGGAAAAAAGCGTCGCTTTTTTGGCCAAAAGCGACTCAATCAATCTCGTCGCTTTTTGGCTCGACGCTTT
TCCAAAAGCGACGGACTGCGTCACTTTTTCTTTTTTTTTGAAGAATGCTATGCTGTCTGTTGCTTTTTTTTTTTTTTGTA
ATTTTAAAAAAGAGACGAAGTCCGTCGCTTTAATTAATTTTTATTTTTTTTAGAATCTTGAAAAGCGACGGACAATGAGA
TGCCGTCCGTCGCTTTTTTGGCAATAAAAATTTGAAAAATCCAGAAAAGCGACGAACTAAAGGACCCTGTCCGTCGTTTT
TTTGGGTTTCAAAAAAATAAAATAAAAAAAAGCGACGGACAAAACCACCCTGTCCGTCGCTTTTTCTGCAATAGTTTTTG
CTACCCACCTGCAAAAGGAATTCAATTCAATTCAATTCAGCTCCAATCAAACACAAAACATTATAAAGAAGCTACACAAA
ATATATAACAACAAACTTAAATTAGCATTCAAAAATATTTAAATCACAATTTAAAGACTTATAAAGTCTTTCAAAATTAC
AAAAAAATCGTTTCAAAATTACAAATAGTTCATAAAGACTATATTTTATCAAGATTTCTAAAGTTCAACATAATAATTAG
TTCATAAATTCTATAAATCAAGATTTCTAAAGTTTAAAATCCTACAATAATTCAAGACTTCTAAAGTTCACAACTTAAAG
TTCTAAAATCCCACAACAATTCAAGATTTCTAAAGTTCACAACCTAAAGTTCTAAAATCCTAAAATAATTCAAGATTTCT
AAAGTTTACAACCTAAAGTTCTAAAATCCCACAATAATTCAGGTTATCTAAAGTTCACAACTTAAAGTTCTAAAATCCTA
CAAAAATTCAAGTTTTCTAAAATTCATAACTTAAAGTTCTAAAATTCTACAATAATTCAAGATTTCTAACGTTTCACAAC
CTAAAGTTCTAAAATCCTACAAAAATTCAAGTTCTCTAAAGTTCACAACTTAAAGTTCTAAATCCTACAATAATTCAAGA
TTTCTAACGTTAATAATCTTATAAAGTTTCTAAAATCCTACAAAAATTCAAGTTCTCTAAAGTTCACAACTTTAAGTTCT
AAAATCCTACAATAATTCAAGATTTCTAAAGTTTACAACCTAAAGTTCTAAAATTCTAAAATAATTCAAGATTTCTAAGG
TTCACAACCTAAAGTTCTAAAATCCCACAATAATTCAAGTTCTCTAAAGTTCACAATTTAAAGTTTTAAAATCCTACAAA
AATTCAAGTTCTCTAAAATTCACAACTTAAAGTTCTAAAATTCTAGAATAATTCAAGATTTCTAACGTTTCACAACCTAA
AGTTCTAAAATCCTACAAAAATCAAGTTCTCTAAGGTTCACAACTTAAAGTTCTAAATTCTACAATAATTCAAGATTCTT
AACGTTCACAACCTTATTAAGTTCTAAAATCCTACAAAAATTCAAGTTCTCTAAAGTTCACACCTTTAAGTTCTAAAATC
CTACAATAATTCAAGATTTCTAAAGTTCACAACCTGAAGTTCTAAAATCCTACAATAATTCAATATTTCTAAAGTTCACA
ACCTAAAGTTTAAAATCCTACAATAATTCAAGACTTCTAAAGTTCACAACTTAAAGTTCTAAAATCTCATAATTCAAGAT
TTCTAAAGTTCACAACTTAAAGTTTTAAAATCCTACAATAATTCAAGATTTCTAAAGTTCACAACCTAATTAAAGTTCTA
AACTCCTACAAAAATTCAAGTTCATATCTAATTTCTAGAATTTCTAAGTTCAAAAATTTCCAAGTTCAAGAATTTCTAAG
TTCAAGAATATAATTCAAGTAACCCAATTTTCAACAACAATATAATAATTAATACATATAAGCACAAATACAATGGCAAA
TTGAAAAATTCAACTAATCTTTAACTTCTAGCTTCTAATTATTTGTTAGTTCTAACTTCTAATACTTAATCTACAATCAT
ATTTAAAAATCCCCAATTTTTCTAACTTCAACTTTCAAACTTACTAAATTCAAGTACTTCTAAGTTGAAAAATTCAACTA
ATCTAATTTCAACTTTCATATACTATCCAATATTTTTCTAACTTCAAAGTAATCTAACTTTCATATACAATTGAATGTTT
TTCTAACTTCAACCGTCAAACATACTAAATTCAAGAATTTCAAAGTTGGAAAATGCAACTAATCTAACTTCTAATTATTT
GTTAGTTCTATCTTCTAATACTCAATTCACAATCATATTAAAATAAACTCCAATTTAGAAGAAAACCCTAAAATAAAAAA
TTCTCAATTCTCTACCTAACGAACAATAATCAAATATACAAATTAACAATTAAATAAGACAATTCATCAAACTAAAACAA
TATACTAATTTATAACAAATCAAATATTACTAAAATTGAAAAAAATTAAAATTAAACCCTAACCTTAACAAGCTAAGGAA
AAGAGGCAGTGGGGACGACGGGTGGCGGAGCCGACGGGGCAAAGCAGCGACGGGACTAATGCTCAAGGAGAGAAGGGCAA
CGACGCAACAATTTGGTTTTAGAGAGAAGGGAGAGAAAGAGAGATGAGAAAATGGGGGGAAAACCCGCTTTTTGGTTCAA
CATAATTTAAAAAAAGCGACAGATAGCGTCTTTTTGTCCGTCGCTTTTTTAAAAATATTTGACCAAAATTTTGACTAAAA
AGTGATGGACTAAGAGACATTGTCCGTCGCTTTTTAAAAATATTTGACTAGATATTTTGACCAAAAAGCGACGGACTAAG
AGATGCCGTCTGTCGCTTTTTAAAAAAACTAATTAATAAAATAAAATAAAATAAATTAAAAATGACGGACAATGTGGTTA
TTGTTTAATTTATAAATAATTATTTTTATTAAAAAGTGACGGATGGTATGTCTATATATATTAAATAAATAATTATTAAT
TATATATATATTTAGCGCAAAAATCCGCAAAAAAAAGCGACGGACTTTTGTAAAATAATTTTAAAAATAATTATTTTTAT
TAAAAAGCGACAGACAGTGTGGCAAATGACGTCGCTTTTTGGAGCGACGCAGTCCGTTGCTTTTCTATCCCTTGTTTTTT
GGCAGTTTTTAGTAGTGCATAAACAAAAAAAAAACCGTAACAACAATAACAACAAGGTATGATTACCTAAACACTATAAA
TCATAGATGATCTATATCGAATCAAACAACATCACTTAAATTAAGACGATGAAAATAACTAAAATATATATACAAAGAAA
TTGTAATAACAACAACAACAACAAGGTATGATCACATAAACACAATAAATCATAAATAATCCGTATCGAATCAAACAATA
TCACTTAAATTAAGACAATGAAAATAACTAAAATATATATACAAAATAACCGTAACAACAACAACAACAATAAAATATAA
TTATCTAAACAGAATCAGTCATAAATTATTCGTATCGAATCAACACATCACTTAAATTAAGACAATAAAATATAATTGGT
GTGCACTTGCAGTCTAAATTGACTTATTTTTATCGTTATCCTAAATAAAAACGCCAAATATGCCAACTCAATCCTAGTGT
ATCACTAGATTAATTATAATCTATTTATTTGTTAGTTTTATTTTTCATCAAAACTATGGTACGTGAGAAAAATAGGGGCG
GATTCAACATGTTACGAAAACTTGATTGCTAGCATCCTGTCTATTTTATCTTTTTCTCGGGGTCGTTTGATAGAGTATAT
TAAAAAAAATAATATATGTAGTATTAGTTGGCTCTTGATGTATTTCTTTTCTTTATTTCTTAAAGTTTTTTTTTTCTTAT
TAAGTGTTTGATATTTATATTAAGATTTAACTAAATTTAAATTTATATCAAAATTTTTTATGTTGAGAGTAAAACGCTTG
CTCAAGAAGGCCATCACAATCCTTATTGGTTTATTTCTTTTTTAAAAAATTGTTTCCTACTCAGTGTTAAATAAGGGGGG
CGTTCGGGTCTTCGATTTGGTTTTATGAAATATCGGTTCGATTTTTTGATTTTCGGTTTTAGAAAACTGTGCACCATATA
CCAGCAAAACTAATTCGATTTGGTTTAGTTCAGTGTTTTTAAATTGGTTTTTCGGTGCGAAAGAAAAATAAAACAAGGAC
AAAATCAAATTAAAGTGTAAGATACTTAATTAGAATTTAAAACTATGTTAAGAAATGATGTGTCTCGCTAGGAACACTTA
TTATGCTAACTATAAGACTATATTTGTCTTTTTCAAGAACATTGTGTCTCCAACTATTTTTCAAAAAAAAACAAGGATGA
TGACGAGTTCCTTTACATAATGTACATCCATAAAATATGTTTGGGTTCCTCTTGGGAATTAATATTTGAAGTTAAATATT
GAATTGTACATTTGTTGCTACTTAATTTTATTTTTTTTTTAATAAAAGTAAGGTTCTTCGGTGCATCAAAATTCTGAGAC
CCTTACATCGAATCGAAGAACTGAACTTTTAAAAGAATAACACCGCGCGACACCGAACAGAAAAACCGAATTAGTTTGGT
TCGATTCGATTTTTCAATTCTCTGATATTTAGTTCCACCACTAATGTTAAATACTCATATTAGAGTCCAATCAAATTTAA
ACTCGTACTGAAAAATTCTATATTAAGAGTAAACACTTGTGAAAAAAAGACTCCGTCACAATTCTTGTTGGTCTATTTCG
TCTCTGAAGTCTTTTCAACACATGTGAATGTTTTAAGGACCATTTTTTCTTAATTAGGTAGTTTCTATAACAAATATTTT
TTTAAATCTTTTCACAATCATCTAATTTCATGTTACTATTGTCACTTAACTTGGAATGGAATAATTACAAAGATATAATA
TGTAACTTGTTCCCATGGATACAGAAAATACGTGTTCTTTTAGAACAATGGATTAATACAATGTAATATTTCCTTTGTTT
TAATTTATTTATTTTTTTAGTTCATTTCAAAAAGTATGATATCTCTTTTTTTTGGTAATTTTCAAAATCAAATTTTCATC
TTTAAGACCAACAAAATAAAAAATGTTTTACCATATTCTACATATTTTTAGTTTAAAANNNNNNNNNNNNNNNNNNNNNN
NNNNNNNNNNNNNNNNNNNNNNNNNNNNNNNNNNNNNNNNNNNNNNNNNNNNNNNNNNNNNNNNNNNNNNNNNNNNNNNN
NNNNNNNNNNNNNNNNNNNNNNNNNNNNNNNNNNNNNNNNNNNNNNNNNNNNNNNNNNNNNNNNNNNNNNNNNNNNNNNN
NNNNNNNNNNNNNNNNNNNNNNNNNNNNNNNNNNNNNNNNNNNNNNNNNNNNNNNNNNNNNNNNNNNNNNNNNNNNNNNN
NNNNNNNNNNNNNNNNNNNNNNNNNNNNNNNNNNNNNNNNNNNNNNNNNNNNNNNNNNNNNNNNNNNNNNNNNNNNNNNN
NNNNNNNNNNNNNNNNNNNNNNNNNNNNNNNNNNNNNNNNNNNNNNNNNNNNNNNNNNNNNNNNNNNNNNNNNNNNNNNN
NNNNNNNNNNNNNNNNNNNNNNNNNNNNNNNNNNNNNNNNNNNNNNNNNNNNNNNNNNNNNNNNNNNNNNNNNNNNNNNN
NNNNNNNNNNNNNNNNNNNNNNNNNNNNNNNNNNAAAAAATAACACCGACACCGAACAGAAAAACTGAAGAACCGAATTA
GTTTGGTTCGATTCTCTTATATTTATGTCCACCACTAATGTTAAATACTCATATTAGAGTCCAATCAAATTTAAACTCGT
ACTAAAAAATTCTATATTAAGAGTAAACACTTGTGAAAAAAAGACTCCGTCACAATTCTTGTTGGTCTATTTCGTCTCTC
AAGTCTTTTCAACACGTGTGAATGTTTTAAGGACCATTTTTTCTTAATTAGGTAGTTTCTATAACAAATATTTTTTGTTA
ATCTTTTCACAATCATCTAATTTCATGTTACTATTGTCATTTAACTTGGAATGGATTAATTACAAAGATATAATATGTAA
CTTGTTCCCATGGATACAGAAAATACGTGTTCTTTTAGAACAATGAATTAATACAATGTAATATTTCCTTCGTTTTAATT
TGTTTATTTTTTTAGTTCATTTCAAAAAGTATGATGTCTCTTTTTTTTGGTAATTTTCAAATTCAAAATTTCATGTTTAA
GACCAACAAAATAAAAAATATTTTATTATATTCTACATATTTTTAGTTTAAAATAGTAGAATTATATATATCTGCAAATG
AGAATATTAATTTTCTATTTTATTACAAAAAAGGATTTATTGTTATCTAATGAGAATTAGTGATGTATTACAATATTTTT
GTTAGGAAAAAGATGTGTTTTAATAGAAAAGAAATAATACATTTATTTAGAAAAAAAAAAACATTTTAACCCAAACGTAA
CAATAAGAACATGATTTTGGATCTTTTTTTTTTTTTTTTCATGATTTTGGATCAGATTATTAAATTAAAACATTTATCTT
CAAGTTTACATAATTTAAAAATATTTTTCTTATCCTTTTCTGTTTGAAGGATCAAGTCCAATCAGACCGTTGTCATTCAC
ACATTATATCAATATGATATGATCCTTCAAGAATACAAATTAATAATTTATGAAATTGTCTAAATGTTGAATACCAGCAA
ATCATAATTGTACTGGTATTCTCTTGCCTAATTTGTGGGACCTCAATTAAATAAAAACTAAAATGCAACTACTGTTTTTT
TCTTCATATAATAAACTAAGTTCTCAAGGTGTACACAAATTCAAAAAAAAAATATGAGTGATCAATCATATGAACCATTG
TTATTAAATCGAAAAACTACATCAAAAACGCTCGATGAGACGATAGAAAGGTGCATTGGTGAATTTGGATGGGCACAATT
GTTACAATCCGTCCTCGTATTTCTATTCGTAGGTTTTCGATGCACAACAAACATTTACTAGTGTCTTTACCGACACACAT
GCCGTTAATGAATGGTCGTTACAGAAGCAAGGATTGAGTTCAGTTCTCAGTGGATTACCAGCGTCATTTTTCATAGGTTG
TCTTATTAGAGGTTTAGTATTATCTACTTTGGCTGACACAAAACTTGGACGAAAAAACATGTTGGTTTTTTCATGTCTTG
TCATGTCAGTTGCCGGAACCATAACATCAATTTCAACAAATATTTGGATTTATTCATTTTTGAGGTTTTTGAGTGGATTT
GGAAGGGCTACTATTGGGACTTGTGCACTTGTTTTGTCAACAGAGTTAGTAGGAAATCAATGGCGTGGACAAGTTGGTAT
AATTGGTTTTGTTTGTTTTACTATTGGTTTTCTATCATTGCCAATTATTGCTGTTTTGAATAAAGAGTCTTCATGGAGAG
TGTTGTATTTGTGGACATGTCTTCCAACAATTTTGTACTCAATTTTGGTACATTTTTTGGTTTGTGAATCACCAAGATGG
CTTTATGTAAGAGGGAACAAAGAGGAATTTGTGTCAACTTTGAAAAGTATTACAACAAGGAGTAGCTTGACATTGAGCTT
CTTTGGCTCCTTTTTTGAATTTGAAGATCAAGAACATGATAATGTAAGTTATTACTCTCTCGATCTGTTTCAGTTTGTTT
GTTTTACTTTCCTTTTTAAGTCCTTTTAAAAAAGAATGTCGCTTTTTACGTCCAATATTCTATCTTAATTAACTATTACC
AAATGTTTGTTGAAACACACATCATGAACTATCAGTTGTTCCATTTTCCTACTTAAAATATCATTGTCGTTCTGGTATAG
AAAAAGAGAACAACTAATAGTTGAAGTGTTTTTCGATAAATAATTGGTAAGATTTCAAACCCCTCTCTATTTTCTTTTTT
TGTGCTTAAACTATATATTTGAGCAAGTTAAATATATCGTCATTGTATGAAACTTTTACAAGTTGTAGCAAGTAACTTAT
CTTATTTTCTAACATAGAACTCGAACGAGTCATCAACAATCAATCTCTACTCAGCTATCAAGATGTTGATCGAAAAAAAT
TGGGCTTTCAGACGACTTATATCGGTTATGTTGGTTGGTTTTGGTATATGATTGGTATATTATGGGATGCCATTAGGTGT
TGGAAATTTACCTTTTAATCTATACCTAAGTGTTACACTTAATGCACTATCAGAATTGCCAGCATCAATAGTAACATTTT
TCCTAATTGGAAAATCAAGTAGGAAAAAATCACTATTAGTATTTGCTATGTTAAGTGGAATATGTAGCATAGGTTGTGTA
ATAGTACAAAATGATGATTTTAAAGTGTTACAAATGGGGTTTGAACTTTTTTCATTTTTTAGTGCATGTACTTGTTTTAA
TGTTTTGTTAATTTACACTGTGGAATTGTTTCCAACATGTGTTAGAAATTCAGCAGTGTCAATGGTGAGACAAGCATTGG
TACTTGGTGGTGCAATTAGTCCAATGTTAGTAGCTTTTGGGAGGAAAAATAGATGGTTTTCTTATGGAGTTTTTGGGATT
TGTATAGCAATTTGTGCATTGTTTGTGTTGTGTTTGCCAGAAACTAAAGGAAGGACATTGAGTGATACTATGGATGAAGA
GGAGTACAAGGAAAGTGTATTTGTTTGCTAATCAATGTTGTAAAAGTATGGCATTTTTTTTTCAATAAAATTTTGAGTTG
AGGGTCTATCAGATTCAGTCTTTCTATCCCACAAAGGTTTGTGTACATCTCATTCACCCCAGACTCCACTTATGGAATCA
TATTGAGCTTGTTCTTGTTAATAATTTTGGATCAAGGGTCTGTCAGATTCAGTCTTTCTACCCCACAAAGGTAGAGGTTA
AGTTTGCGTACACCTGACTAACCCCAGACTCCACTTATGGAATCACACTGAGTTTGTTCTTGTTGTTGACAATTTTTAAA
TAAATTTTAAGTTGAAGGTCTATCAGATTCTGTCTCTCTATCCCACAAAAAGGTAGATGTTAAGTCTACGTACACCTCGC
TCCGTTGCTCAACCCCATACTCCACTTATAGAATAACATTGAGTTTGTTCTTGTTGTTTGACAAATTTTTAATAAAATTT
TGTGTCGAAAGTCTATCAGATTCAGTCTCTCTATCTCGCAAAGATAGAGGTTAAGTCTTCATACACCCCATTCAATTCCA
GACTCCACTTATGAAATCACACTAGATTTATTCTTTGTTATTGACATTTTTCAATAATAAAAACTTATAGCATGTGATTA
GAAAATGACAAGATTGTTGCTTTGTTTATAGAGGAGCTTTGCTGGTTTTGGAAGGTGGACTATTGTTTTACTACAATCGA
TCATAAGTTTTAAGTATACTTTATGCATATATCAAATGTCAATCTTGCTTTTGTTCATAAACTCCATGCTTTAGTTAAAC
ACAATCAAGAAAATAAAATTTTTATTCATAAAATAACGCAAATTAATTGTGTACAATTAAATGGAATATGCAATCAAACT
GAAAATATGGAAAATATTTAGATCTCTAATACAACTTGATTTATGTAATTATCTTATCTAAAACTCGTTAATAACAATAT
ATTATAAAGTTAATTAAGAATTATAATAATCAATGAAGCCGTCTTAGCTCAGTGGTAGAGCGCGTGGATTTTAACCACGT
GGTCGTGGGTTCGATCCCCACAGACGGCGATTTGATTTTTTCGAACATATGTCGATTTTTAATTAACTTGGTAGAATTTC
TCTTTTTTTGTTGACAATTAGGACGAAAATTTTCATCCTTTGTCAATTTATCTTTTTACTATGGTGAATATAATTTTCTT
GGATTATGAAAAAAAAAAATGTTCTACATATTTTAGCATACAAGATAATAGAGTTGTAATAACTAATATATATTAACAAT
GAACAAAATAGATATTTATAATTTTAAAATTAAGGTAAGTTATCTACTACAATAAGTAAAAATAACGTGATAATGTAAAA
ATTCTTTAAATTATTGACATAAACAAAGTTAAACTCGAAAAATATACACGCATATTTACTTACACGGATCATTTAAGTTG
CTATTTTAAGTGTATAACCGGATACGACTAGTTATTTGTCTACGACAAATGGGACAATCTGACACTCTTGGACCACATTC
TCTGCAGGTTTGTATTCAATTGATCACAAATTCATTAACACCATATAAATAGCGAGTTGAATTCTCAAATGGTGACTTGA
CTAATAGTTATTATCTCAAAAGGTTATTTTGTTTGTTGAAGAAGAATGGAATCAAGACGAAACGTGACTTTATGAGATAA
TAACTGTTAGTTGAGTGACATATACAAGAAATCAATGGAGGAGAGAAATGAAAATCATCCTATAAATTGAATAGTAGAGA
AAAGGAACTCACCATATGTCCACAACCAAAAGCCATATCCTTAGTACCAGTTAGACAAACTGGGCAAGCCTTCATTGTGA
ACAAAGAAAAAAATAAGATAAATTGTCCAAACACTCAATTAGCGACAACACATCTAGCGTATTTCCATGAGTGGGGTTTG
AGGAGGGAAGTGTATACGCAGATCGTATCCCTACCTTGAAAGGTAGAGAGGTTGTTTCTACTAGACCCTCGGCTCAAGGA
GAAGCATTTCAAAGCAATTCGAAAAAAGAAAATAACGGAAGTGAAGAAGCCATGGCAAAATACTAAACAAAGCATGACAC
AGCATTCTTAAAAGTAATAGTAAATACAACAAAATAAGACAAGAAGAAACAATAAATAGTAACAGAACTCGAATAACAAG
AAACTAATACTTAACCACCTAGTACTCTTCTACCCTAATCCGTTCTATCACTCAAAAGAGAAATGGCATGTTCAACATGA
GAAGCACCAAAGGCAGTATAAAAATCTCAATGTTCTTATTATTAAGTGGAAACATGAATCAAAATTTCGCCTTACCTGTC
CCTTTTCTATACAAGAAAATTACAAAATGAGTAACAAGTACAATGAAGACAGTTATAGAGTGTAAGGATTAATTTTAAGA
GCATTAGTGATATTGCAGCAAAGTTTCATTTCTCACACATCCACCAGGACATTTATATTTGTTTTACTTGAGTCGAGGGT
CTAATGGAAACAGTCTCTCTACTTTCACAATGTAGGGATAAGGTTTGCATATATCATATCTTCCCCAGACCCCACAAGTA
ACGGAAACAGTACTTGTCACTTAGTAAGTACTCTGTGTTTTTTCTTTTTTACTTTTTAGAGAGACCACTTAAGTAGCTAT
GAATAATCCAAGAAACTGTTTGGTCCTTTACCCTTTCTTGTCATGTCTCATGTCTCCATGTGGTTTATTATAACGGGTTC
GATAGACGTTATGATTATAGTGATCCTCCTATTTAAAAACTTTGAACGATTAATAAAGCAAATGAATAATAATAATAATA
ATAATATGGATTAGGAAAATATCTATGTACAATATAATTTATGTCAAAAATATTGGGCTCAGTTGATCCGTCAAAATCTT
TACTTGATTCTCCTCTTTACAGCTCAACAATTAGGATATATGGTTTCCCCTTAAAGAGAAACTTCAAAAAGATATAGATT
CCTATGATGGTAAAGAAACCTTTGGCCATAGAAATCAAATATTTTTCATTTTGTTTGAGGATTTTCAAATCTAAATTTTT
CACTTTATATGGTTGCCATTTCTTTGATCACTGAGGGTCTATTGGAAACAATCTCTCTATCTAGCAAAGATAGGGGTAAG
TTCTGCGTATATCTTACCCTCTCCAAATCTCAGTAGTAGAATTACACTAAGTAGGCGTTTGGCCATGCAATACCATATCA
CGATATGGTATCGTGAGATGGAATCAACGTTTGGACATGCGATTTACGCTGATTCCATCTCATGATTCCATATCATGATA
TGTGATTCCATATTCTCCAAAAATCATGATATGAAATTATATCATGATTTGAGATATTTTAATACAAAAATTGATCCACG
AGTTTATATTTTGTTAAAACAACCCCACATTTATATCTACTAACCATTTATTTCATATGTAAATAAAATTTATAATCACA
TCATTACTTTTTAAAATTTATTATTCTCACCGACATAAAATTTATTATTCTCACCAACATATAGCTAGTCACTTTAACTC
ACACCAACCGATTGTTAAAGTGATGAAATATTTATGGTTTATGAGCATGAAAATATAGTTGCGGATGATATTGACCAACA
AATGGCTCAAAGTAACAATGTTGGTTCATCTTCTCTGTCACATGATCGAGAAATGCAAGTTCAACGTGAGGAAATTGTCC
GTACTATGTGGGAGGATTATATTAAAGACTAGTACACTACAATTTATGTTCAATTTTTTTTTATTAAATTAAAGTTAGAT
GAAACAATTACTTAAGTGGAGAACAAATAACTTTGTAATAATTTATTATGCGATTTTATAAATTTTTGTTTATTTGATAA
GATTGAATAAACAATTGGGGCTATTTTAATAGTTTTACAACTTATGAGATTTTTATGTTTATGAGAAAATATACAACACA
AAAATTCCATATCGCATGTCCAAACAAAACGTCAATTTCATCCCATGATACCATATCGCATGGCCAAACGGGCCCTATAC
ATATTGTTGTTATTATTGTTTGAGTTGAAGATGAAGTTTTGTTTTATTACACTTTTTCCGAAGGAGAGAAAGACATTTTA
TTTGGAATTATATATATAGAGTTGGGAAACATGTTATAAATTCGGAATCCAACTTACAAGTGAAATTTGAAATTTTCACG
ACCAATCAACCACTGATTCTCAAATAAATTAAAAAATTATTCCAAAAACAAATAAATATTTTTTTTATGACCAAATGTGT
CCTCAAGAGCATATGAAAGCTCTCTACTCATGATGAGTATAAATAACAAGAGCTAGCTAGCTTCTCTACTCATAAAATAT
CATCCATCTCATGTAATAAACAAAAATTGAATTTATTATAATTGAGAAAAAAAATATGCCAAGAGATCCTCTAATAGTTT
CTGGAGTTGTTGGAGATGTTGTTGATCCATTCACAAGGTGTGTAGACTTTGGTGTGGTTTACAACAATAGGGTGGTCTAC
AATGGATGTGCCTTGAGGCCTTCACAAGTTGTCAATCAACCTAGGATTGACATTGGTGGAGACGATCTTCGCACTTTTTA
CACTTTGGTAAACTCATAATTTTATTTTATGTGAAATATATATTTTTCTATATAATACATTTTAATATCTCTAGCTGATT
AGAATTGTTTAAGCAATTCACGTAATTGTTGACCTTTTGTCAATTAATTATGAATAGAAGATCAAAAGCGCAATATGTGC
AAAGGCTTCTAATTATGTGAATTTATGCAAGTTCTAATTTTAATTCACAAGCTAAGTACTTGTTTTATAGTTTTTATTTG
AATTTGAGAACTCATAACATACTATTTATAATAATAAAAAATGTTATAACATGTATGTTTAATATTGCAAGCTTGAAGAT
ATACTATACTTTTAAAGTATTATAGGTCTAATTAAACAATGTTTATATTTAATGGTGTCTAGGTTATTTCATTTTTTATT
TTCCTAATTTTGGATTTCAAGATATTTAAAACGTTCCTATCTTTTTGAAAGATTATGGTGGATCCTGATGCTCCAAACCC
TAGCAATCCAAACCTGAGGGAATATTTGCACTGGTAAGTCTTTTAGCTTATAAATATTCATTTTGTTCCTTATATATAGT
TCTTCCTCCATAGGACGACGTTAATGAAACAACTATCATACACTTCTTATTTCTCTCAAATCAATCGTCGATAGAGAGGA
CAAAATGTGTGTAAGCTTATATAAGAACTAAGGAAAGTGTTATTTTATAAAAATGATACTTTCTGATACACAAATTAATC
AAATTTCAAATAAGTACCAAATATCGGATGCAAACATAAAAAAGAATTAGGATCGATGACACATAATTTATATTTAACAA
AAAATATTTTACAATCCCCACCCCCACCCCTCCAAACCTTTTTTTATATATATAATAATGTTTAATATATTATTTTTTTG
ATAGGCTGGTCTAAGAGTGGCAAACGGACCGGTTTTTGCCCGGTCCGGTCCGGTTCCGGTCCGGTTCCCGTACCGGTAAG
ACCGGTACCGGTTGAACCGGTAAGGAACCGGTCTTATAGGTACCGGAACCGGTACCGAAACGGAACCCGGATTTTTATCC
GGTTGATCCGGTCCGGTAAGAACCGGTTCCGGTCCGGTAAGAACCGGTTCCGGTCCGGTTCAACGGTCAAATTAAATTTT
TTTTTTTTTTTTTTTTTTTTTTAAATATTAACGTTAAGGAGCCGTTGGGCCCTTTTAGCCGTTGGGCTGGGGCCCAAAAC
GGCTCCAAACAGCCCCCCCACCCCTCTCTACCCCTTAACACTATAAATATACTCATATTTTTTCATTTAAATCACAAATT
CACAAACTATCTTATAAAATCTCTTAATTTTCAATCTCTCATAAATTCATAATTATTATTTTGTGATATTGACTTGGAGT
TCGAATTTCGGAGATTTATTTGAAGTAAATCGGAAGCTTCAATTGGCATCTCTCAATTCCGGCTTTGGTTATACGTCTAC
TTTTACGTAGACGTTCGGTACATTCGTTCCAACTTTAATTTTTTATTTGTTTATTAATTAAGTTATTTTATTTTTTTGTT
ATATTATCTTTGCTTGTTTTTCATAATATTAATTATTTTAAACTTGAACATGAATTTTGAAAAATATAGTGGTAAAAGAC
CAATGTCGGAAAGAAAAAATAATAGGGGAGGAGGAAGTAGTTCTAATTCTAAAAATTTGCCACCTCCTAGATTTAGAATT
AATACTAATGATTATACTCATATTGATGAAACTTCTTTTACACGAGACTCCCGACCTATTGAATTTAATTCCGAAAATGA
AGTAGATCATGAAACTTTAAATAGATGTTTTACTAATTTTGAAGAAGAATTAGATGAGGAAGTAGAAATAAATGAGGAAG
ATGATGAGACCCCTACCCCTACTAGTCCGGCTACCGAATTACCGGAACAAGATGAAGTCCCCTCTTTACCTACTTTTTCA
AAGACCGTTGTACGTGTTAAAAGATCTTTAGTATGGAAATTTTTAGTACAAAATGAGGAAAAAACTACTGTTACTTGTAC
GAAATGTAAATTGATCATGAAACATGTAACTACGGGTACACAAGGGGGAACGGGACGACTAAGAACACATTTGAGAAAGT
GTAATAAAGAATTTGCTCGCCTAGATGATATAGAAAGGGCTAATAGAAATGGAATACCTCAACCTGAAAATTCTATGGGA
GCTGGAGGTTCTAATATGGTTCAAAGTGAATTAAATATGACTAACCCGGCTAGCCGAAGCACACACCGCACATATAGTAA
AGAAAAAGATCGTAGAGAATTAGCTAAAATGGTTGCTGTTTGTGGTTTGCCTTTTTCATTTCCTTCACATCCTGGTTTTA
TTCAGTATATTCGGGAATTGTATAACCCAGATTATGAAGGTATTCCAAGAAGTACAATTAAAAGTGATCTTTTTAAATAT
CAAAAAGAATATTGTCATTTTCTTCGTTGTTTATTTGCTTATTATGATGGTAGATTATCTATTACTTCTGATATGGGACG
TAGTCCTAATGGTAATGATTATTTTACAATTACTGTCCATTGGATTGACCATGAATGGAACATGCAAAAACGAATATTAG
GATATAAATATGTTGAAGAAACTAAAACCGGTGCTTATATAGCAACAAAAATAGGCCTTGTTTTACAATTTTATGGAATA
TGTGATAAAATAATGAGTGTTACTTTAGATAATGCTTCTAATAATTTGAAAGCAATTGATTATTTAAAATGTAGACTTTG
TCCAATTGATAATGATTCTTTTCATATTAAGTGTGCCGCACATGTGTATAATTTGATAGTAAAGGATGGTGTTTCTCAAT
TTGGAATTTCTTGTGAAAAAATTAGACTTGCTTGTAATTGGATTTTTAAAGCTAAAATAAAAGCTAGAATTACAGAATTT
AAAAATCGTTGTAAAGAATGTGGACTTGAATATAGAAAAGTTCCAAAAGAAGTATGCACTAGATGGAATTCTTTATTTGA
AATGCTTCAAGTTGCTTATATTTATCAAGAGCCGGTACAATTAGTTTTTAATGCTCATAATGCGGACCCGAATTTGAGAA
TTGGCTATGAAGATTGGGAAAATACAAAAGAACTTATTGAATTTTTAAGTGTTTTTTATAAAGCAACAAATGCTGCTTCT
GGTCAATATTATCCAACTATTTCTTCTGTTTTAGTAAATATTTGTGCTATTTCATCTGAATTTGCAAAATATAAAGGAAA
AGATCGATTTGAAAATTCTCTTGCTTTTATGATTGAAAAATTCAAAAAATATTTTTTCCCTATTCCTCAAATCTATTTGA
CTGCTACTACTTTCAACCCAAATTACAAATTAAAAGGTGTTGAAAGAATGGTTGAAAAGATTTATGCAAATTTAGAAATT
AGAGATGATGAAACTCCTAGTGTTGAAGATTGTAAAAGTAGCATATATATAAAAGCTAGAGAGTTATATAATACATATAA
ATCTATGGAAAAAAATATTCCAATAGTTGAACCTCCATCTTGTAAACCTAGAAGCGATGATACGGATGATTGGATGGATG
ATTATCTTGAGCTTGAATCATCTACTAATAATGATTTTGATTTATATTTCAATCAGGCACGGGAAAAGATTAGGCATGAA
GAAGGACAACTTCAAGCTCCAATATTAGTATGGTGGAAGAATCGTGAAAATCAATTTCCGACCCTTGCTAGGATTGTTCG
AGATGTGCTAGCGATTCAAGCATCATCGGTTGCTTCGGAGCAAGCCTTTAGTGCGGCGAGATTTATGATTGGAGATCATC
GATATTCATTAGCAAAGGATAGTTTGGAAATATCAGTGTTGTTTCGAGATTGGGTCAATGCCGAAAGAAGAAATACCGGA
CTACCACAATTAAATAGCCAAATAGAAGACGAAATAGATGAAATATTTGGTGATAATAGTGATGATGGTATGGAGGCAAT
GGAAGAAGAACGACAAATACAAGTTCCAAAAAATGTTTCTTTTGAAATGATACAAAAGTTACGAAAAGATTTTAAAAAGA
GTTTCAATTGTTAGTACAATAAGTAATATTCAATACCTAGATTATGTACTCTTTGTCTCTTTCTAATATTTGTATTGTAC
AATTTATTTATTTGAATAAATATACGGCTATTCGCCTTGATTTTCTTTTAAAATAGTCTCTTATATTTAATCCAAGTCAT
TTTAGAAATTTAATTTTCAACTATTTTAATATTAGTTTAAAGTTTAAACTTTAATATGAAATTGAATTTTAAGATTTAAA
CTTTAAATTCAATATAAACTTTAAACTTTAAACTTTAAAGTCAATTTTAAACTTTAAAATTTAAATTCAATATAAAGTTA
TAAACTTTAAAATTTAAAGTCAATTTTAAACTTTAAACTTAAATTCAATTGAAACTTTAAAGTTTAAAGTTTTAAATTGA
AGTTTTTTAATAATATAATTTTATTAATTAATAATATAATATTATATAATAATTAAAGTTAATAAAAAAATAAAAAAAAG
TTACCGGTACAAAATGATCCGGTAAGAACCGGTTCCGGTCCGGTCCAAACCGGTTCCAATCCGGTAACTAAGGGACCGGA
CGGAACCTTTGGAAATTTCCGGTAAAACCGGTTCCGGTAAGATCCGGTTCCGGTAAGGAAATCCGGTAACGAGGACCGGT
TCCGGTACCGGTTCCGGTAAAACCGGTCCTGTTGATCCGGTCCTGTCCGTTTGCCAGCCTTAGGCTGGTCACAGATATCC
CAGCAACCACAGGGGAAACCTTTGGTAAGTGTTCTTACATTATTACCTAATGGCTCACAATTAGGTAGTGACAGAGCAAG
AAATTTAAATATATATTATATTTACGCTATGTTGTATCCATGTCACTACATTTTCAATGTAAGACGCTTAGTAATATACT
AGATACATGACTCTGTGTCAGCACGGAATTCAATATATGTTATTTTTTTTAAAAAATTATGTGGTACTTCGTTCACTCCA
TATTAATTGATTACTTTTCATTTTGCACGGTACTGAAGAAATTATAAGTAAGAAAATAACTTTACTAATTTAACCCTTAA
AAAACTGTGTGAGAATTTTACAAACAAATGTGACACTTTCAAAAGGAATTAATGACAAGGGTAATATAGAAAATTTTTAA
ATAATGTTCTGTTGATTTAGTAAGGTGATCAACTAATATGAGACAACTATTTTTAGAATAATAGTCAATTAACATGGGAT
GGAGGGAGTATCATAGAACTTGAAAAGTTAGCCAAATTTTTATATGATTTTAAAAAGATTTTAAGTTGTTAGTACTTTTT
ATATAATTTTAAAAATAATATATATTACTCTCTTTGTTTTAATTTACGTGGCATATATAGAATTTCAAAAATTAACCATT
TTTTTATGTCTTTTAAATATACTAAATTATTAAATATTGTACTTTATAGAATCTTTTTAGCGTAATTTTCATATCATATA
TGTTACTTCTCCTGTCCCAATTTATGTAGCACTGATAGATTTTTTTAGAATCAAGTGATTTTTTATATTTTAAATTGTCA
ATTTTGTGATTTATAAATTGGTACCAATTGAATTTCGAGAGTCAATATTTAAGTCGTTAATTATTGTGATTTATAGTGTT
ATTTAAATTTATATAATTTTCAGATATATAACAAACTTAAATAAATACATAATTTTTCAATATTTGATAAACAAATAAAG
TAATTAACATTTTAAGAAATGATTTTTCCATAAAAAATAAAATGAAAGAAGTTATGAGGTAGAAATAAAGAGAAGGAAAT
AAAGTTGTTATTCAAAATATGAAGTGGGACCTATAAAATATATATGCATTAATATGTAGAGGGAAAGTGGAGAAAAGAAT
GGCCCACATGCATGGAAATTAGGCTAATTTTGCGGTTGAGAAGCAAAATGCAGAAGGGCTTTTAGTTCCAAATTTAAAAG
GTACAATTACAAAATTGCTAAGTACAAAATTATTTAAGCATTAATTATTCAAGCATTAACATTAGAAAAGTATTAAAAAT
TGACAATATTACCCTTGGCTAGGGAAGCAAGCATGTCAACGAACAACTGCTTTCATAGCCTCTTATATATAATAGTAATA
AGGGAAAATACATAATTACCCCATCGAACTTATACCAGTTTTTGAAGTAGACACCTAAAGTTTGCGCGAATTCTATTACC
CCACGAAATTATTTTAAAATAGCATATATACCTTCTTTTTCGGTCATTCCTAGTTGTAATAAGGCAGGTGCAAATCACGC
ACCAACCCTAATCTACCACTTGTCATTCACTATTTAACTTTTAATTCTTTTCATTTTTGCCTTTAATTTTCTATTTTATT
TCCTTCTCTTTTCTTTTTTGAATTTTTTCTCTTTTAAATTTTTACTTTGACTCTGATTTCTCAAATTTGTTTTTTGAATT
GCACCACCACAAATCATAGTGACAACACTCCATCATTGCACTACTTAATCACAACTACATCATGACAAATAATCAAATAT
GAAAATTAGAAGTTCTATCAAACCAAAATTTAAATCATCATCTTCATTCTAAATCGCTTTCTTTATCTATTAGCATCACC
ATTTTCGATCTTTAAGTTTTAGGAAAGAGAAAACTACTTGGTTAAGTTTTGAAAAGAAGAAGATATAATATAATAATATC
GCATTTTAAAATACAAAATTTGAGAAAGAATGGTGGTTTTTAATTTTTGGTTTGTTGAAAAAGCTTCTTAAAAGGCTATT
AATGGTGATTTGTGGAAGATGGGAAGATGGGTCTAATTTATTAATTAAAAAAATCAAATTAAAAATGCCACATGGTATTT
TAACACTGGTTTGGGGCAGTAATACTATTCCTTCACGCACCCAATTTTCGTGAGAATACAATTGCAGTAGAAATGGCTGA
[truncated: 650,056 more chars]
