# Supplementary material for: Homologues of potato chromosome 5 show variable collinearity in the euchromatin, but dramatic absence of sequence similarity in the pericentromeric heterochromatin
Source: BMC Genomics. 2015 May 10;16(1):374. doi: 10.1186/s12864-015-1578-1 (PMC4470070; doi:10.1186/s12864-015-1578-1)
Supplement: Additional file 3: — RH BAC tiling path sequences. Description of data: Nonredundant, multifasta sequence files of the individual BAC MTPs. The sequence contigs and scaffolds in the MTPs can be either ordered or unordered, depending on the quality status of the tiling path sequence. [file 12864_2015_1578_MOESM3_ESM.zip › mtp_6919.fasta]

>mtp_6919.contig_1
CTTCTGCATCTTCTTCTCCATCAAGATCTGGTGGCTATTCCGCATAACAATCCACAAATGACTGCATCTCATGCTTAGCA
CAGTTATCAATGAGAATGTGAATATTTGGTAATGGAAAATTGTCTTTTGGGCTAGCTTTATTGAGATCTCTGTAGTCGAC
ACAAATTCTGATCTTTCCGTCTTTCTTGGCAACCGGAACAACATTGGCTAACCAAGTCGGATACTGCGTCACTTCCACTA
CTTGAGACTCGATCTGCTTTGTAATCTCCTCTTTGATCTTCAAACTCAACTCAGGCTTGAACTTCCGAGTCTTTTGTTTT
ACTGGACTGAAATCTGGATTGATCGGCAACTTGTGGGACACCATATTCGTGCTCAGCCCTGGCATATCTTTATAAGACCA
GGCAAATACATCAATGTACTCCCCGAGCAAACGAATCAGGTCTCTTTTTTGAGCTTCTGTCAGATGGACACTGATTCTTA
CTTCTTTAACACATTCCTCATTTCCGAGATTCACAGTTTCGGTTTCTTCCAAATTTGGCTTGTGTTGATTCTCGAATTGT
CGAAATTGTTCAGCAACATGTTCAGGTACCTCATTTTCTTCTTCATATTCGTCACACTCATCATCACCTGCCTCATTTTG
TTCATTTGGTTCATGACATGACATGACATTGGCAGGTTTTAAATTATTATTACTGAAATCATAAATAAACAGAGTTAGGA
AAGTAAAATATAAACAGACAAGTAAACAAATTTTGATAAAAGAGGCTTTCATTTAAATTGAAAAGCAAGAACGAACTTTG
GCCAAGGCCAAGGGCCATTTTGCCTTCTTGAACATCACAAGGGAATTTTAAAACAAACTTTAAACAAATAAAACTGCATA
AAGGGTGGGTCTCGGGCCTCTTCCGGACTACCACCGATTTTTAAAATAAACAAAGACACATGTCTTTTCTACCCAGATGA
GCGGGAAATCAGGAGTGGTGTAGAGGTCCAGTTCTGCAACTGCTCATCAGGTTCTGCATCACGGATGCCTGATGTCCCAG
CTTCTTCTTCGATGACCGCATCAATCTCCTCAAAAAGGCCCAAGATTCCTTCCCCGAGACCATTATCATTAACATATTCT
CGCACCGGGAATGACTGGTACAGATGAGGAATTGGCCTGGCTAATACTTGATCAACATTCTTGTTCTTCATCTCTGCTTC
GTCATCTGTTGGGATATATCCCAAACCAAACTTTGCTCCTTTGGCGGAAATTTGGATAGGCTCGATGATTCCTTGAAAGT
GCTTCCCCAATCCAAAACCTGGTCGAAAACCATTCTGGAGCATGACAGTAGCAATCATCTTGTACACGGCAGGCATAGGA
GGTTGTGGAACCAATTCATCACCGGTGGCATTTACCAGCTCCACCGTGTAGAAATCACAACCTCGAGAGACATCGTCAAC
GATCGGTGCATACGCATTGGAATGACTCCCTTCACCATAAATGACCAATTCCTTGTCCTTCCAAACAAACTTCATTAGTT
GGTGAAGGGTAGAAGACACAGCCCCAGCCATATGAATAAACGGTCTTCCAAGAAGCAAGTTGTAACTGGTGTTGATGTCC
AACACCTGGAACTCCACATTAAAATCTGCAGGACCCACCTGAATATCCAAGTTTACTGCACCCAACGTGTCTCTTTGCAC
TCCATCAAAGGCCCTCACATTGACTTGGTTTTGGTGAAGCTTTCCCAAGTCGAATTTCAGCTGCCTCAGAGTCGAAAGTG
GGCAAATATTAAGGCCGGATCCGTCATCGACCAAGACACGATTAATTACCTTGTCTCGACACATACAGGTGACATGCAAA
GCTTTGTTGTGCATCCTCCCTTCAAAAGGTAGCTCTTCGTCGCAAAAACTGATTCGGTGTCCTCGAATGACCTGGTTTAT
CATGGCTGCTAAATTGTCACTGTCAGTACCCACAGGCACGTAAGTATCATCCAAAGCCCTCATCAGAGCTTGCCTATGTA
ACTGCGAACTCATCAATAAGGCCCACACAGAGATCTGAGCCGGCGTCTTCTCCAAGTGCTTCACAATCGAATAATCTTTC
GGCTGCATTTTTCTCCAGAACTCCTCAGCCTCGGCTTCACTGATCGGCCTCTTTGTTTGGTCTTTCTTCTGCCCTCCTTG
GGCCAATTCTTCCGGTGTGTAGCACCTACCAGATCTGGTCATGCCTTGAGTAACAGCCGTTTCAATCACAAATTTTAGTC
GGGTAAGAGTTTCTCGTGGCACCAAGGCAACAGCCCTCTCGGGTGTCAGAATCACAAACTCTTTCTTTTCTCTGATGCTC
AATGAAGCTACAGCCTTTTCTAGTTCATCAGGAGCAATCGGAACTATCGACTTTGTCACGCACCAGTCATCATCTGTCTC
TATCATATTGATAGTGGCGCCTCCATGATTTGGCAAAGGATTACTATTGACATTGGGCGCAACTGTTTGCAGAGAGACCA
CATTTTGGTCGATCAAGTCTTGGATCTTATGCTTCAGGTTGATACAGTCCTCGGTATCATGTCCAACACTGTTGGAGTGA
TACGCGCACCTCTGATCAGGTCTGTAAAACTTTGAGCTAGTGTCAACTGGCTTGGGTCCCACTGGATGAATATATCCTGC
CGCAGTCAATCGCTCGAACAGCTTTGTTCGGCTTTCAATAAGCGGAGTGAAAATTCTAGCAGGCTTTTTCTCAAATCTAG
GACGGGAGGGATCGTAATTGCCTTGTTGTGGAGGAGGCATTTGACGATAATTTGGAGCGTTCGGACGGGGGGCTTGATAT
CTGGGATATGAGTTGGTTTGGTAGTTTGGTTGTGGGGCTTGGTAGTTCGAGGGGGTATTTTGGTAAAGTGGAGCTGGGGT
TTGGTACATTGGGGGAGGCGTTTGGTAATTTGTCTGAACATTGGCACAGTTGGGGGCGGCACTTCGGTAGTGATGAGATG
GAGTCTGGTAAACTGGAGGGGGAGTTTGGTAAATAGTAGGGGGAATTTGGTAACTAGGAGGGGAAGCATTTTGATAACTT
GGGGGAGGGGTATTTTGATAACTAGTGGGAGGGGTATTTTGGTAATCAATCTGTGCATAACATGCCGGGTACGAACTCTG
TGAAGGTCGAGAACGACCTTGGTATGATGATGATTTCCTTGGGGTCTTCTTCCCCTCATAAGAGATAGAGGACACATCCT
CTCTTTTCTTCTTCAACAAGCCCGAAGATCCGGGCGAGGCAGCAACACGGGCAATCTTCCCGGTTCTCAATCCATCCTCG
ATAGTCTCACCTACCTTGACTATCTCAGCAAATTTTGCTCCTACGAGCAACATAATTCTGTCATAATATTCGGGCTCCTG
CACCCGCACGAACACTTCAACAATTTCCTTTTTTGACATAGGAGGTCTAACTCTAGCTGCCTCCTTTCGCCATCTATATG
CAAATTCTCTGTAACTCTCGGTCGGCTTCTGCTTCATCTTTTCCAAGGAGTAACGATCAGGAACGATCTCCACATTGTAG
GCGAATCGTTCGATGAAGTCCTTAGCCAGAGCATTCCAGCTAGACCACTGTTTCGTTTCATGAGACGTAAACCATTCTAG
AGCCTCTCCGCTCAAACTTCGGCTAAAAAGCCTCATTAACAAAGCTTCGTCTCTCCCAACTCCCACGAGTTGGTCACAGT
AGGCCCTCAGGTGCGATAAGGGGTTCCCCGTTCCTCCAAAGATGTCGAATTTTGGCACCTTGAACCCTTCCGGGAGGTCC
AAATTTGGGTGAATGCACAGGTCTTCATAACTTAACCCGGCGACCTCCGGAATGCAGTTCAACTCCTTCATGGCTTTTCT
AATCTATATGCAAATTCTCTGTAACTCTCGGTCGGCTTCTGCTTCATCTTTTCCAAGGAGTAACGATCAGGAACGATCTC
CACATTGTAGGCGAATCGTTCGATGAAGTCCTTAGCCAGAGCATTCCAGCTAGACCACTGTTTCGTTTCATGAGACGTAA
ACCATTCTAGAGCCTCTCCGCTCAAACTTCGGCTAAAAAGCCTCATTAACAAAGCTTCGTCTCTCCCAACTCCCACGAGT
TGGTCACAGTAGGCCCTCAGGTGCGCTAAGGGGTTCCCCGTTCCTCCAAAGATGTCGAATTTTGGCACCTTGAACCCTTC
CGGGAGGTCCAAATTTGGGTGAATGCACAGGTCTTCATAACTTAACCCGGCGACCTCCGGAATGCAGTTCAACTCCTTCA
TGGCTTTTCTAATCTCCTCCTTCATATCTATCTTGGCGGTCTCTTCCTTTGATCTCCACTCTCTCTCCTTCTCCTCATAG
TGGTCGAGCTCAGAACAATTGGCGTAAGGCTCATTGGGGACTGGGATTTGGAAAGTAGCTTTCTGAGGTAGGGGTGGAGC
AATGGATGGACTTTGGGCATTTTGAGTGGCTTGGTAATTTTGAGGGAAAGTCCGGGGGTTGGTATGTTGATTTTGGTGAT
GGAGGGAAGTGCGTGGGTTGTTAGTGTTTTGGCTGTGGGGGGGTAGGCCAGTTTGGTGGTTTGCATTAGGGGGAGGGAGT
GGTGCTTGGAGGTTGGTATTTTGAGGAGGGGGTGGTGTTTGATAAGAGGCTGAGGCGTAATGGGGGTTTTGGGTGGTAAG
GTCAATGATGGAGGGATTACGAGCAGGACTCGAAGGCGGGTTCTGAGCTTGTTCCACGTTAGGAGGGGGAATTTGAACTG
GAGGTCTTCCGTCTGGTGGAGTGTTGACAGCAAAAATCGGAGGAGGCAAATCTTGTCTCCTCTGCATCTCGACCCTCATC
TCTGCAATTTGTTGCATCAACTGTAGGATCAGTTCATTCTGATCAGCAAGGGCGGGCTGAGCCACCACGACATCAGTAAG
ACTAGGTTCTTCGTTGTTATCACTCATTGTTGTTTTATCCTTTCGTGAATTTTGGCTGGGAAAGGAATCTGTAGGCCCTT
TTGATCTGGTAAAATAGGGATGATCGGCCAGTGTATCAACACAGATCGGTTCTAACTACCTGCAGAGAAAAACAACTCAA
AGGCAAATCTGTTAATATTAGTTCTGGATGAATAATGCAAGATATCACATAGAAAGCAGATAAACACATAAAAGTTGCTT
CGTTTGAGGACACGTTAACCCACGAGTAATGGGGACTGATTTTTGAACAAGCAGGAATTTGCCCGTTTTATTTTGGTGCT
AATGACTCAGAAAGGCTAAATTGCGTTGAGTTAAGGTCTTCTTGCTGCGTCTTCTGACATTTGTTAATCTGAACTCTTGT
AGAATGAGAGAAAGGGGGAAAAGAAAATTTGAAAAAGATAGGGGCCGGGCCGTGAAAGGCTGCCTACGTATCTCCGAAGG
AGAATTCAGGCCCTACGTAGTTCGAATACAAAGGAAATTTTCATTTTCGTTCATTCATTTCAGGTGATTACAAGGAAAGT
GAAAGACAGACAATAAAACTCCTAAAAGATAGAATGTGCTTCCATCCAAGCCATTTTTCTTCCGATTGTTGCATTAATCA
TGGGGGGCAAACTCGCATGCTTCGTGGGCAATTTCTCATTCCCTTCTTTCCACCGTCCCTGTGGAGGAGGCTTATAGACA
ATTTCCTCCCCAGTATCTTCTTCAGTAGCTCCAATGTGAATGTCTTCGGGACCATTGCTGGTGGCCTCTTGGCTGAAGAA
AGAGTGCTTTCCGCGTGGCTTCCGAAGCGTCTGGGTCATATATTTTAGGGCATCGCGTTTCTTTCGCACAACAATTGTCT
CTTCATCTATAACAACACATTTTGTCATCTTTGCTGCCAACCCTGCGTTTAGTGCCGCATTTGCTACTCGTGCGACCGCA
GTGGCAAACTCTACTTTCATTCTCCTTTCTCTGGTTTCTTGGATCTCTTGCTTGAGCCGCTGCAATTCCATCCTCAAATC
CTCCTCAATTGGCTCTATGTCGATACCCTTGCCTTTTTCCATCTTAGCAGCAATTTCACCTTTTCTGAGATGATAGAGTA
GTATTTTAGGATTTGGTAATAGGATTTTATTTCTGGCTGAGAAACTTAAGACTCACGGAATTTGGTCGGACATTTGGTAG
TGACTTGTATTTGGTATTGTAGGGATTTTCGGAAAATTTTGAAAGGAGTGGGCTAAAACGTCCTCATTTAAAGCAACAAT
ATCACGTAAATAGTTAAAACACATAAGCATATATCGTGCGTCCTAAACAAGTAGGGGACCCTTTTGTGCCAAGGGTAGGC
CTAGCGTATTTGAAAGATGTATGTGTAGAATTGAACCATTTTGTCACCCCAAAGCAATTTTCGCATATAAAATGACGTTC
AAGAAGCGAAAATAAGCAAGGGAAGTAGGGAATAAACGAAAATCACAAAGGAAAGGCCCACGCAGGGGTCATTTGAAAAG
AGTACCAAAATACAGGAAAGGCAAGCCCACGCAGGGGCAAATAACAATAAGTACATATAGAAAAACCCACGCAGGGGCGA
AATCCGCTAAGATGTTCCCGATGGCCCCGCCTCTGATCTGCTCCTCTTGTTCTGTGCCATGAGGTGTTGAAGCCTATATT
GAACCATTAGCAAGTATCCTTCGCTCCGACGGCCTTTCTCTTCCCAGTCTTCGAGACACATTCCGCTTTTCTTATCTCCA
ATCCACAAGTTAAGCTCTCCCAAATCTCCTCTCAAGCTTTCTAACTCTTGAGTTACACTCTCGAGGGCATACTTATCCTC
TTCTTGCTTTCGGAGAAATTCCTCGTGCATTTCCTGGGCTTCTCTTCTTACCTCTCTCAGTTCTATCAAAGCTTTGGACT
CTTTGTCTTCTACACTGCGGTAAATGTTCGGGACTGAGAAGGAGATACCCTGTATATTGCGTTTCAACCAAGCTTTGTAA
GTTTCATCATACCCCGCATTAAATCGATCTGTGGCAATAGTGTCTTTGTTCATTCGCACTGCTCTTTTCCATTCTCTCAG
CATCTCTGAAGCCTCAGGCACTCTATCATCCCCGATGTCGAACACATAGATACGGTAGTATGCTTCTGGAGGTGTAGTCT
GTCTTCTTCCAAACTGTCTCAAGACCCGGATGGGTGCATATGGGCGAATACCTCGAATACCTGGTAGAGGAAGCACAAGT
TGTCTGTCGCCCCGTACTATGACAACTTTCGAGATGAAACGGTCAAACATCCACTGTATGTTCTCTTCTCTTAATTCAGA
AAAAATTTGAGCCCATCTTTCTCTGGTTCTTCTTTTTTCTAAATCTGCCCAGAACAACATGTCATTCAGACTCTTAAGAG
CGTTGTGCTCATCGAGGGTATGGAGTTCTTGAGTTCCGTGTCTTTTCACCAAGTGACTCATTATCCACCATTGAAGAAGA
AGGTTGCAACCCTGAAAGTAACGATGCCCTTCCTTGCATTTCCCCAAAGCACGGTACATGTCGGAAAGGATGACAGGTGC
GATAGGATAATACTTTACTTGCCCTTGGTTTAGATGCCCGTGGAACAGAGTATGCGCAAGCATTATCACTCGGGTGTTGA
TACTGAGGCTCGGGCCGTGTGGGAAAACCATGGTGCCCAATAGTGCGACGGTGAATGCCAAAGGTCTGATCCCGTCCCAT
TCTCTGAAAGTGACCCTAAACTCTTGGTTGTAATTCACATAAAAGCTCGCATCCCCGAATCTAACATAGAGATCCGTGAA
AGAAACGCTAGAACCTTCGGCCCAGTAAGCACAATCATTTCTTAATCCGAGTCAGTTTACAATATCCTCGAGGGTAGGCT
TGTTAGGGATTAGGATATTTTCCCGTTTTCTCACTCTTCCTTCAAGCCCTGTACCGACTGTGTCTATTCCGTCTCGAATT
TCCTCAATTGTCGGGGTGATTTCCATGGTTCCAAATCGAAACACCATTTTCTCGTTGTCCCAATAACCTGTGAGCACTTC
AATCAGTTCGGGCCACCCAACCATATTGATGAGTTCCGTTAGGGCTCCTATATATTTGTTGAGAACCTTTTTGTGAACCA
CAGTGAGGTCGTTGTACCACATCTTGAGCAAAACTGGGGCTTCCACTACCATGTCGAATTTAGGAAATCGATCCATACCT
ACAGAATAAAGCACAGTTAAGATTCCCTCCCCCAAATAGGCAACAATCAGGTTTCCACACATACATCTTTCAAATGTCAA
ACAATATGATATGTCGTTAGGTCGTGGACCTTGGACATGATTTTGGCGGTTTCACTAATGGACTTAATACGCCTTGGGTA
TTAAGTCGTCCTAGGCTAATGCTTAGATTTGGATTTGGTTTCGCTCTACTATAGGTTGACTAGAATTGGTTTAAAAATGA
CGGTTACCCGAGTCGGACAAACAACGGGGTGAAGTATAATAAACGACGTTGGATGACCACAAGCCAACTATTCGTTTATC
ACTTCCAAATGATTTAACTTGTGTTTTTCTGAAGGACAGCCGTGGTAAGCCACGTAACCGCCTTTTTCCTAATGCATTCT
ACTTGCCGTTTGGCGGAATCGGGTGCCATGAATGCCACAATTCAATATAAGCAATAAATAAAGCAAGTAGACAGTTAAAA
CACATAGCCAAATAAATTAATCTTAAGGTTAGAACAATTCAAATCCCCAGCGGAAGTCGCCATTCTGTTTTATTTGGAAA
ATATATTTTGACTGGTTTAAGAGTCGCCACTTAATTTTTAAGAAAAAATCAAGAAAACTATTGTTTTCAAAAGACTAAAA
CAGTAAATCTATTGAAAACTATTAAGGGGGTTCGAGGTTCCTATTAATATTCTAGGAAGGTTTTTAAAGCACCTAGAATA
TCCGCTAATGCGATTATCCGACAACTAATTTATTTGGCTAAAATAATTTTAACTTAGCTTGACTTGTAAAATTGAACTAT
TTTATAGTTGAGACCATTTTAATACAAAAATAATGAAATGTTATTTAAGTGAAGTATTTCATAAACTTATTTATTTATTT
ATTTTTTTTTAATCAAGTGAAAAAGGAGTAATTTGGTTAAGCGGTTAATTCAAAATGGATGTCTTTTGGGGATTTGAAGT
TTCGAAACCATAATATTAATTTTTAACAAATAAGCACATAATAGCGGTTAAATAGATAGGGAGAGAGAATTTGGGCCCAA
ATCTGGTTTTCCTGTCCGCCTGGACCAGTATTTGGGCCTATTTTCATTTTTTTTTTTGGGGCCTTCGGCCCAATTCTTGC
CCATTTCTTTGCACCTGTCCTAAACTAACGAGGAAAATATATTATTTCCTTTGGGCTTCAGGCCCAATTTTCCCACCTGT
CCTAAATTCTAATTTTCCGTTGGGCTTTAGGCCCATTTCTCGCATTTGGTACCTGTCTTAATAACTAACACATAATAATA
ATGAAAATAAGAGGGCTTAAGCCCAAACATAACAAAATACAACTCTTTTATATAAAGAGTGGGCCTTTGACCCAATCTTT
AAAATTCTCCTCTGCATCAAATTTCCTTCAACTTTGAGACCTGTTCGTCGACTTTTATAGCTGGCGGACTCGATAAAGAT
GGTTGGAGCCTTTATGGCTCTTTCGGAATGCAAAAGTATAGGAGTTCATGATAAACTCAGACAGATTTCACATGCAACAA
AAAATAAGAAGGTAAGGATTAATAAATAATAAAAAATATAATATACTTAAAACAAATCATAGCCGTCATTAAACAAAAAT
ATAGCAAATAACCATATCGAAGTGAAACGTCATAGATCTAGATAAAAGATACCAACTCCAAAGGCAATGAAGAACTATCA
TACTAAAGATAAAGTGACGATTATTTAAATTACCGTTTTTTCATTTAAAATCCACAACAGACAAATACTGACCAACTTAT
CTTATGGGCAAATATACCAATAGAGAATGATGACCACTAAACTCGAATACTCAAATTTAGTCACATTATAAAGGACCCCA
CAACTTAAGGAGGAAATTAAGAGGGCACATTGATTATTTCCACCAACAAATTAATATGATGACTAATACACATGAACAAC
GAATATGTATATATGAAAGAAAAATCTGTCATACTCCTAGATAACAGAAAGAACACATAAACTGTATTAAAATTCACCCT
TAAAATAATAATAACGTTAATGAAAACCATGTTTTGATTGGGCTGTACAACCAAGCATTTATAAATAGACTAGTAATCCT
AATTGTTTTAAGAGTTATTAATGGAAAGAAAAGAACCACGTCAATTGAAATAATATGAAAATTTTATGAGCAGTCTGTTT
CTCCCAATATATTATATTTACATTTTTATATTATTATACCATATTATAATGCAGGCAAAAATAATCATTTCCTCAATGCA
AGCTCTAGATGTTTGCAATCAAAATAGTGGACCCTTTAATAATATAAAATAACGTAAAGTAGCACCTGTCAATTCAAACT
TTATTTTGATTTTAACACATATATAATATATAGAGGTCATGTATTAAAATATTTTTTGTTAAATGCTAAAGCAGCTATAT
TTGACTTTTCAAAAAGTGAATTTTGCCAATATTCAAAAACTTCACTTAATAGGATGATCATGCTAGCTAGATACAAAATT
AGGGCAATAATGGGGAAGACATGGGATTAAACCGAAATCCGCAAAGAAAATGAAACCTCACACTTTATGACAGTTCATGT
ACTCAAAACATATTATTTTGAATATAGTCATTAGCTGACAGGAAATGAATCAAGTCTATCATATTAGAATTGAACCTAAG
TAATTAAGCATGCACATAGATAAAGATACTAAAGATCCAGATAAGCGAAGTTAAGGTCTTATACGCACAATGAAGCAGTA
AAGGGAGTCATGGACATTAGGAAGATTACCAAGTATTTCTAAAACACTTTAAACATTTAAGTATAAATAGCCCTAACACC
ATTCCTAAATCTACCATCCCAACACATTAGCTATGATGTACCAAATAGTAATACTGACAGAAGTATACATAAGAGCCTTA
TGAACAACAAATTTCTTCATTAGAAAAGCTGATAATCTAAACCGAAAACTTATGGACATGAAACAATTCAAATTGAACTT
TTATCAAACTAAACAAATCAGACATGGAATAAATGATTCAAAACATAAGCATATTTAGACAAATTAATATGTGAAACACA
CTTAATATCAGAGGAAATTCAAACGGGGACTCAAACCACCCTAAGGAAACAAAATGAGAACTAGAAAGACACCAACTAGT
GTAGAAAAACTAAATCACTAAAACTCTCAACGTACTAATAAACCGAGTCACATAAATCGATCAATTAATCAAAACCTCAT
ATAAGGAGATAGAACATGCGAAAGAGTGTCTGGAGTTTAAACTATAATTCCGAAATTGAAGCACAAAATCAAACGAAAAG
CAATTACCTTCTTTGGAGCAGCGTCACTGAGACAACACGAGCAGAGGAGCAACGACTTCCGCACAGATGCGAGACACGAA
CAAAGAGGCAGCGAACTCGACAAAAATCTCGACCACAACTGAGATTGGAGGGAGCGCTGGCCGTGAGCTAGGACAGAGGA
ACTAGAATCCACTGTCTTCTATGCTTCCTTAATGTATTTTGTATATGTTTTTCTACTTTGCTCGAGACACTGTTAATATT
TTGTTTAGCTCTAATCAAATTCTCAACTACCAAAATCTCCAACCCCCCCAGTGAATAAGAGCAAACATATATATAAGGGA
AATAGGGTTCGGAATGGGGGAAAAAAGGATCAAAAAATCTGGATCAACAAGGCCCAACTCCAATTTGAAATTCAAAAACC
TTGCATCATTCGAGCTAAACACCTTTTCCCTGCGATTTCAAACCATTCCAAAAGAGGAAAGGGCAAATCAACGCTTGGGA
TCGATTCCACTGTACCTACTGCCCAACGTGTCTTCATCTCGCGCTGGCAAGGACGAAAACGCGGGTTGGCAGGTGCTGTG
TTGCTGCAAGTGAGAAGGACGTGAGGAAGACGCCAAGGATGGGCAGAGTACTGTTCCTTGTTTTGTTCTTCCGTGTGTTG
CTCCGTGTATTTTGACGCTGTTGTTTGGGATCGTGAGTTGCTGCTATTCACGCCGTTAGATCGCTGAAGAAAGTTCTGGG
TTTCTCTTGCTGTTAACAGTGAATTGGGCCAGGTTTGGGGAATAATTAAGTTGGGTTGGCTGGAGATTGGAGTGGAAATG
GGAATTGAGGGAGTTGTGAGTGGGCTGGAAAATGAATTGGGCCAAAAGGTGGCCCAATTTTTGGGTCTTAACAATGGGTT
GAAGGAAATGTTAAGAAGTGGCTACAATTGCAATTACGTAAGATTACAATTATAACCGAACGAAGTTAAAAACTTAGCCG
ATTTGAATTTAATTGGTGAATTCGGCCAAAGTTAAATAAGATGAATTAATACTAATTAATTAATGAGTTTCTTAATTTTT
AACGAAATAAAATAATCAACTTAATTATAAACTAAATTATTTAAAATATGAACTACTAAACTAACTAACCAAATATTTGA
GTAGAGCTAAAATCTTTTGAGGCGATTTTTGAATATTCATAAAATGTACTAGTTATATGTGTAATTATATAAAAGAAATA
TATATTATTTAAAAACTCGTAGAAGTAGCAAATCTATTTAAAATAACTTGCAAACTATATCATATTTATTTATTTATTTA
TTTATTTTTGAAATTTTATAAAACTAATTATTATAAATCGTTTGAAAATTGAGAAGCTCAAAAATTAATTATTATCGGGG
AGGGTCAAAATTGGGTGTCAACAACTGTCCCTCATTTTACTTGGATTGATACCAGAAATCCAAGGAAAATGAAATTGACA
AATCCAATTTTGACCAACCACATCTTCGTCTTTTCTGAAAAAGGGATCTTGGTACGGTCTTTAGGAATTATGGCCGAACC
CCAGAAGTGGGTTTCCTACATATCTCAGGCTATATGAGAATTCAGGCCACTTGTAGTTCGATATGCTTGATTTTATGCAC
GATTTGAAAGAATTCAAAAGTTATTTCGATATTGAATTATGGAGAGACCGAAACACTTGGGAATAAGATTTAAGGGAGAA
TGTTGGAACACAACCGAGTTTTCAACAATGATCCCGCCTACATATCCTCAAATCGCTTGTAGTTCGACTCTATCGGTTGA
AAAGGAAATCTATTATGCAAGATAACCTTTGGTTCTGGAAAAGTGACCAAATAAGTCGAGTTATGAAAAAGAGGCTTGCA
ACCTCTTAGCCATGAATGTGGCATGCTTCACACCCATAAATAAGAACTTACACGGACATAATTTCCAAAGCTCTTGGTGC
ATTGTCACTTAGATTGGAAAGTTGCTTCCGGTAGAGACCAAAAAATTTCCGAATGCGAAACTGAAACCAACAAACCCAAA
TTAAACCAACATGTCTTCTGGTAGGGGCGTGGTTTGATCGTGGTGGAAGTCGCTCCTCTGCTCGCGTCCTAAGAGTTTGG
CACTCCTCTTTGGACTATGTCCCAGTTCGCTGCTAAGAAAAAGTTCCACGTTGTGTTGCATCCCTTTTGATGTCGTCCGC
ACCGTGCTGACACTTAATTGTTCTCCTTGAACATTTGACGTCAACTCTATCGGGTTTGACGTGAAGCAAATAAAGCTTGT
TTTTTCATATTTGCAATATAATCTTCAATGTACTCTTCATTTGATTAATAAAATAGGCTGATGTAATATGTTGACAGTTC
TCTTGACGTCGTTGTTGATAATTCTCTTGATGTCATTTTGTAAAGAAAAAATGATGCGATCGATGTTGATCTTCTTATGA
TGGGTAAATATTTCTCTTGCAATGCATAATTTCTTTTCCGCGATACATGAATCCTTCTCTTGCTATGCATGAATCTCTTT
CCCGCGATGCATGACGTTTTCTCTTGTTATGCATGGTTTCTTCTTCATGCTATGCATAAATCTCTTTCCCGCGATGCATG
ACTTTTCTCTTGCTATGCATGGTTTCTTCTTCTTTCTATGCATAAATCTCTTTCCCGCGATGCGAGAATCTTTTCTCGTG
ATGCATGAATCTTCTCTTGCGATGCATGAATCTCTTTTTCTGCGATGCATGAATCTTTTTCCCGCGATGCATGAACCTTT
TCCCGTGATGCATGAATCTTCTCTTACGATGCATGAATCTCTTTTTCCGCAATGCATGAATTTTTTTTCCCGTGATGCAT
GAATCTTCTCTTGCGATGCATGACTTCTCCCGCGATACATGAATCCTTCTCTTGCTATGCATGGTTCTCTTTCCCGCGAT
GCATGACTCTTTCCGCGATGCATGACTTTTTCTCTTGCTATGCATGGATTTCCTCTTGTTATGCATGATTTCTTCTTCTC
GCGATGCATGACTTTTCTCTTGCTATGCATGGTTTCTTCTTCTTTCTATGCATAAATCTCTTTCCCGCGATGCGAGAATC
TTTTCTTGCGATGCATGAATCTCTTTTTCTGCGATGCATGAATCTTTTTCCCGCGATGCATGAACCTTTTCCCGTGATGC
ATGAATCTTTTGATGATGCCTCTCTGATACCGAACGAAGATGATGTTTCACCCAGCAACGTAGGTGATCTTCTGGGTATC
TTTTGGACGGCGGTATCGTCTCAATCGACGATATAAATAAAATGACCCTCGAAGTAGTGGTATCGCCTCATTTGACAATA
CGATATAAATGACTCTCCGAGTAGTGATATCGTCTCAATCAACAATATAAATAAAAATGACCCTCGGGTGAGAATATTAT
CAAATCTGATAATATAATGCAGATGAATGTCTTCCAGGTATCTTTAGTTGCTGGAAAATAATAATATTTCTCTCTTCAAG
GTTTTCATTTGTCCCATCTCTGAACATAATTGCACGTTCATTATGGACTTCGCCTTGTTAGGAACTGAATGAAATAATGT
TACTCATATTCCAAAATCTTTAATATAAGCAGCATAATATATTTCCTGCATCCACAGAAAAATTGTCAATTTTGGGGAGC
TCTTTGCCCCTTTGACTTCTCCATATTCATTGAATGGTGGAATATGTTGATCTTGAGGCAAGCTTATCGACCTGCGTCCA
CAGAAAAATTATTAGTTTAAAAAAAATGAACTGATCTGTGTCGATCTCTTCGGTTGTCTGCTCCTTGTCTTGCTATCTTC
GATTGATTTCTCTGATCTCCCGCTTCTTGATAGATAAGACAATATATATATATATATATATATATATATATTTTATTTTT
TTATGCAAATATAATTGAAACATGAAGGAAAACTTTTTAAAGAAAATAGATTTTCAAAATAATGTTTAGAAAAGGTCACT
GCCAAGTGTCATGTCACGTCAAGTTTTATGAACGTCATTCGGAGTTAGTGTTTTGAGATCTGTCTGATCACATGTTGGGA
AGTATTCAAAGTTGCTCTAAACTCTCGCTTAACCTTATTGAAATTTTTGAGGTCATCCTCAAAAAATTCCTGTCCCAGTT
AACTGTCTTGCCTTATCTTTAACCGTTGGTGAGCAATCACGGAATTTTTGAGATCTTCTCAAAAATTCTGTCCCAGTTGC
AAATCTCAAAGTAACTTCAGTCTTGACTTTGTTGGAAAGATCTTCTTCTCGAGAATTTTTTGAGTCCCTCTAAAAAATTG
TCCCAATTTCTATTGTAAAAAGAAATAGAAATCTTACGAGAGATATGACCGAGCCCTTATGGCGCCTACGTATCCTGTTG
AGGCAGGAATCAGGTCAAACGTAGTTCCCCCTCTCGAGGATTAACAAAAATAAGAAAAATTACAAAGAAACCGACCGAGG
CCGACATTGGCCGCCTACGTATCTCATTTTTGAGAATTCAGGTCGAACGTAGTTCAAATACAAAGAAATATTAAAAGGGG
ATAAAGGGGTGACCGAAGCCGACATAGGCCGCCTACGTATCTCATTCTTGAGAATTCAGGTCAGACGTAGTTCATTACAT
AGGGATAGATTCTAAACAAAGAAATTACAAGCAAATGGGACGATTACAAAGAAATGACAGAAATACAAACTAAAATTTCA
CACATAGTATCTCTTGACTGCATCTGAGTTTATTGGTTTCGGCCATTCGGTGCCATCCATCTCCGACAGGACTAAGGCAC
CTCCAGATAACACTTTGCGAACCATATAGGGTCCTTGCCAATTCGGTGAAAATTTCCCTTTGTACTCATCCTGATGAGGG
AAAATGCGTTTAAGAACCAATTGACCAACTTCGAATATTCTGGCTCTTACTTTCTTGTGGAAAGCACGGATCATTCTCTG
TCGATACAGTTGTCCGTGACAAACAGCAACCATTCTCTTCTCATCAATCAGTGTTAACTGATCAATTCGTTTGTGGACCC
ATTCGGCATCGTTCAATTCAGCTTCTTGAATGATTCTCAATGAAGGCATCTCGACTTCGGCAGGTATAACTGCCTCTGTT
CCATATACTAGCAAATATGGAGTAGCCCCAACTGATGTTCTGACAGTTGTTCGGTAACCCAACAAAGCATACGGCAACAT
CTCGTGCCAACCTCTGCGATTATCAATCATTTTTCTCAAAATCTTCTTTATGTTCTTGTTGGCAGCTTCTACGGCTCCAT
TCATTTGGGGACGATAAGCGGTTGAATTTCTGTGGGTAATCTTGAATTGTTCGCATATTTCTCTCATCAGATGACTGTTA
AGATTCGCTCCATTATCAGTAATGATGGATTCTGGGACACCAAACCTACATATCAAATTATTGCGAACAAAATCAGCTAC
AACCTTCTTGGTTACCGACTTGTACGAAGCTGCTTCCACCCACTTGGTGAAGTAGTCAATGGCAACCAAAATGAATCTGT
GTCCGTTAGAGGCGGCTGGCTCTATCGGACCAATGACATCCATGCCCCAAGCTACAAAAGGCCAAGGTGAACTCATAGCA
TTAAGTTCGTGAGGCGGCACTCGAATTAAATCACCATGCACTTGACATTTGTGACATTTTTGCACAAACTTGCAACAATC
ATGTTCCATAGTCATCCAGAAGTAGCCGGCTCGAAGGATCTTTCTCGCCAAAGCGAGCCCGTTCATGTGAGTACCACAAA
CTCCAGCATGTATTTGTTCCAGAAGCTTTGCAGCTTCACTAGCATCAATACATCTGAGAAGACCTAAATCTGGAGTCCTC
CTGTAAAGGATTTCCCCACTTGCAAAGAAATTGAGGGCCATACAGCGTATCGACTTCTTCTGGTTGAACGTTGCATTTTC
AGGATAAGTCCCGTCCTCTAAATACTTCTTGATGTCAAAATACCAAGGCAAACCATCTGGTTCCGCTTCGACATGTGAAC
AATGGACAGGCTGCTCTTTTACCTCTATATCCACTGGATCAATATAACTTGTATCCGGATGCTTAATCATTGATGCGATG
GTGGCAAGAGCGTCGGCCAACTCATTCTGTGTCCTGGGAGTGTGTCTGAACTCAATCTTGCGGAATCTCTTGCACAACTT
CTGTATATACCGCACATACGGTGTGATCTTTGGGTTTTTCACGGCCCATTCCCCTTGAACTTGATGAACCAGTAAGTCTG
AGTCTCCAATAACTAGAAGCTCATGAACGTTCATGTCAATTGCCATCTTTAAACCGAGGATACAAGCTTCATACTCAGCT
ATGTTGTTTGTGCAATTAAATCGGAGTTTAGCCGCCATAGGATAATGTTGACCGGACTCTGATACTAAGACCGCTCCGAT
ACCTTTCCCTTGATGATTTGCCGCTCCATCAAAGAATACTCTCCAACCAGGGTATGCCTCAGAAATATCTTCACCAACAA
ACGAAACTTCCTCATCGGGAAAATAAGTCTTGAGCGGTTCATACTCTTCATCAACTGGATTCTCTGCAAGATGATCAGCC
AAGGCTTGCGCCTTTATCGCCTTCTGAGTCACATACACAATGTCAAACTCACTCAAAAGCATTTGCCATTTAGCCAACTT
CCCGGTCGGCATTGCTTTCTGGAAAATATACCTCAACGGGTCCATCCTGGAAATAAGGTATGTGGTATAAGAAGACAAGT
AATGTCTTAATTTCTGAGCAATCCAAGTCAAAGCACAACATGTTCTCTCCAAAAGAGTGTAACGAGCCTCATATGGAGTG
AACTTTTTGCTCAAATAATAAATGACTCGCTCTTTCTTCCCAGTTTCGTCATGTTGACCAAGCACACATCCCAATGCATT
ATCTGAGACAGACAGATATAACAATAATGGACTCCCCTCTCGCGGAGGGACCAACACCGGCGGATTGGACAAATAGTTCT
TGATAGTATCAAAAGCAGTCTGACATTCTCCGGTCCACTTGGTCGAGGCATCTTTTTTCAACAACTTAAAGATGGGTTCA
CACACCACGGTGGATTGAGCTATGAATCGGCTGATGTAGTTCAACCTTCCTAAAAAACTCATCACCTCTTTCTTGGTCTT
CGGAGGGGGTAATTCTTGGATCGCCTTGATCTTGGAAGGGTCAAGCTCAATGCCCCTCCTGCTGACTATAAATCCCAACA
ACTTGCCAGCTGGCACTCCAAAAGCACACTTGGCGGGATTTAACTTCAAATTGTATCGGCGTAAACGATCAAAAAATTTC
CTCAAGTGGGTCAAGTGATCCGAACTCTCGCGAGACTTGATTATGACATCGTCTACATACACTTCGATCTCTTTGTGAAT
CATATCATGAAAAATGGTTGTCATGGCCCTCATATAGGTAGCACCGGCATTCTTGAGACCAAAAGGCATCACCCGATAGT
GATATACACCCCAAGGTGTGATGAAAGCTGTCTTTTCTGCATCTTCTTCATCCATCAAGATCTGGTGGTAACCCGCATAA
CAATCCACAAATGACTGCATCTCATGCTTAGCACAGTTATCAATGAGAATGTGAATATTTGGTAATGGAAAATTGTCTTT
TGGGCTAGCTTTATTGAGATCTCTGTAGTCGACACAAATTCTGATCTTTCCGTCTTTCTTGGCAACCGGAACAACATTGG
CTAACCAAGTCGGATACTGCGTCACTTCCACTACTTGAGACTCGATCTGCTTTGTAATCTCCTCTTTGATCTTCAAACTC
AACTCAGGCTTGAACTTCCGAGTCTTTTGTTTTACTGGACTGAAATCTGGATTGATCGGCAACTTGTGGGACACCATATT
CGTGCTCAGCCCTGGCATATCTTTATAAGACCAGGCAAATACATCAATGTACTCCCCGAGCAAACGAATCAGGTCTCTTT
TTTGAGCTTCTGTCAGATGGACACTGATTCTTACTTCTTTAACACATTCCTCATTTCCGAGATTCACAGTTTCGGTTTCT
TCCAAATTTGGCTTGTGTTGATTCTCGAATTGTCGAAATTGTTCAGCAACATGTTCAGGTACCTCATTTTCTTCTTCATA
TTCGTCACACTCATCATCACCTGCCTCATTTTGTTCATTTGGTTCATGACATGACATGACATTGGCAGGTTTTAAATTAT
TATTACTGAAATCATAAATAAACAGAGTTAGGAAAGTAAAATATAAACAGACAAGTAAACAAATTTTGATAAAAGAGGCT
TTCATTTAAATTGAAAAGCAAGAACGAACTTTGGCCAAGGCCAAGGGCCATTTTGCCTTCTTGAACATCACAAGGGAATT
TTAAAACAAACTTTAAACAAATAAAACTGCATAAAGGGTGGGTCTCGGGCCTCTTCCGGACTACCACCGATTTTTAAAAT
AAACAAAGACACATGTCTTTTCTACCCAGATGAGCGGGAAATCAGGAGTGGTGTAGAGGTCCAGTTCTGCAACTGCTCAT
CAGGTTCTGCATCACGGATGCCTGATGTCCCAGCTTCTTCTTCGATGACCGCATCAATCTCCTCAAAAAGGCCCAAGATT
CCTTCCCCGAGACCATTATCATTAACATATTCTCGCACCGGGAATGACTGGTACAGATGAGGAATTGGCCTGGCTAATAC
TTGATCAACATTCTTGTTCTTCATCTCTGCTTCGTCATCTGTTGGGATATATCCCAAACCAAACTTTGCTCCTTTGGCGG
AAATTTGGATAGGCTCGATGATTCCTTGAAAGTGCTTCCCCAATCCAAAACCTGGTTCGAAACCATTCTGGAGCATGACA
GTAGCAATCATCTTGTACACGGCAGGCATAGGAGGTTGTGGAACCAATTCATCACCGGTGGCATTTACCAGCTCCACCGT
GTAGAAATCACAACCTCGAGAGACATCGTCAACGATCGGTGCATACGCATTGGAATGACTCCCTTCACCATAAATGACCA
ATTCCTTGTCCTTCCAAACAAACTTCATTAGTTGGTGAAGGGTAGAAGACACAGCCCCAGCCATATGAATAAACGGTCTT
CCAAGAAGCAAGTTGTAACTGGTGTTGATGTCCAACACCTGGAACTCCACATTAAAATCTGCAGGACCCACCTGAATATC
CAAGTTTACTGCACCCAACGTGTCTCTTTGCACTCCATCAAAGGCCCTCACATTGACTTGGTTTTGGTGAAGCTTTCCCA
AGTCGAATTTCAGCTGCCTCAGAGTCGAAAGTGGGCAAATATTAAGGCCGGATCCGTCATCGACCAAGACACGATTAATT
ACCTTGTCTCGACACATACAGGTGACATGCAAAGCTTTGTTGTGCATCCTCCCTTCAAAAGGTAGCTCTTCGTCGCAAAA
ACTGATTCGGTGTCCTCGAATGACCTGGTTTATCATGGCTGCTAAATTGTCACTGTCAGTACCCACAGGCACGTAAGTAT
CATCCAAAGCCCTCATCAGAGCTTGCCTATGTAACTGCGAACTCATCAATAAGGCCCACACAGAGATCTGAGCCGGCGTC
TTCTCCAAGTGCTTCACAATCGAATAATCTTTCGGCTGCATTTTTCTCCAGAACTCCTCAGCCTCGGCTTCACTGATCGG
CCTCTTTGTTTGGTCTTTCTTCTGCCCTCCTTGGGCCAATTCTTCCGGTGTGTAGCACCTACCAGATCTGGTCATGCCTT
GAGTAACAGCCGTTTCAATCACAAATTTTAGTCGGGTAAGAGTTTCTCGTGGCACCAAGGCAACAGCCCTCTCGGGTGTC
AGAATCACAAACTCTTTCTTTTCTCTGATGCTCAATGAAGCTACAGCCTTTTCTAGTTCATCAGGAGCAATCGGAACTAT
CGACTTTGTCACGCACCAGTCATCATCTGTCTCTATCATATTGATAGTGGCGCCTCCATGATTTGGCAAAGGATTACTAT
TGACATTGGGCGCAACTGTTTGCAGAGAGACCACATTTTGGTCGATCAAGTCTTGGATCTTATGCTTCAGGTTGATACAG
TCCTCGGTATCATGTCCAACACTGTTGGAGTGATACGCGCACCTCTGATCAGGTCTGTAAAACTTTGAGCTAGTGTCAAC
TGGCTTGGGTCCCACTGGATGAATATATCCTGCCGCAGTCAATCGCTCGAACAGCTTTGTTCGGCTTTCAATAAGCGGAG
TGAAAATTCTAGCAGGCTTTTTCTCAAATCTAGGACGGGAGGGATCGTAATTGCCTTGTTGTGGAGGAGGCATTTGACGA
TAATTTGGAGCGTTCGGACGGGGGGCTTGATATCTGGGATATGAGTTGGTTTGGTAGTTTGGTTGTGGGGCTTGGTAGTT
CGAGGGGGTATTTTGGTAAAGTGGAGCTGGGGTTTGGTACATTGGGGGAGGCGTTTGGTAATTTGTCTGAACATTGGCAC
AGTTGGGGGCGGCACTTCGGTAGTGATGAGATGGAGTCTGGTAAACTGGAGGGGGAGTTTGGTAAATAGTAGGGGGAATT
TGGTAACTAGGAGGGGAAGCATTTTGATAACTTGGGGGAGGGGTATTTTGATAACTAGTGGGAGGGGTATTTTGGTAATC
AATCTGTGCATAACATGCCGGGTACGAACTCTGTGAAGGTCGAGAACGACCTTGGTATGATGATGATTTCCTTGGGGTCT
TCTTCCCCTCATAAGAGATAGAGGACACATCCTCTCTTTTCTTCTTCAACAAGCCCGAAGATCCGGGCGAGGCAGCAACA
CGGGCAATCTTCCCGGTTCTCAATCCATCCTCGATAGTCTCACCTACCTTGACTATCTCAGCAAATTTTGCTCCTACGAG
CAACATAATTCTGTCATAATATTCGGGCTCCTGCACCCGCACGAACACTTCAACAATTTCCTTTTTTGACATAGGAGGTC
TAACTCTAGCTGCCTCCTTTCGCCATCTATATGCAAATTCTCTGTAACTCTCGGTCGGCTTCTGCTTCATCTTTTCCAAG
GAGTAACGATCAGGAACGATCTCCACATTGTAGGCGAATCGTTCGATGAAGTCCTTAGCCAGAGCATTCCAGCTAGACCA
CTGTTTCGTTTCATGAGACGTAAACCATTCTAGAGCCTCTCCGCTCAAACTTCGGCTAAAAAGCCTCATTAACAAAGCTT
CGTCTCTCCCAACTCCCACGAGTTGGTCACAGTAGGCCCTCAGGTGCGATAAGGGGTTCCCCGTTCCTCCAAAGATGTCG
AATTTTGGCACCTTGAACCCTTCCGGGAGGTCCAAATTTGGGTGAATGCACAGGTCTTCATAACTTAACCCGGCGACCTC
CGGAATGCAGTTCAACTCCTTCATGGCTTTTCTAATCTATATGCAAATTCTCTGTAACTCTCGGTCGGCTTCTGCTTCAT
CTTTTCCAAGGAGTAACGATCAGGAACGATCTCCACATTGTAGGCGAATCGTTCGATGAAGTCCTTAGCCAGAGCATTCC
AGCTAGACCACTGTTTCGTTTCATGAGACGTAAACCATTCTAGAGCCTCTCCGCTCAAACTTCGGCTAAAAAGCCTCATT
AACAAAGCTTCGTCTCTCCCAACTCCCACGAGTTGGTCACAGTAGGCCCTCAGGTGCGCTAAGGGGTTCCCCGTTCCTCC
AAAGATGTCGAATTTTGGCACCTTGAACCCTTCCGGGAGGTCCAAATTTGGGTGAATGCACAGGTCTTCATAACTTAACC
CGGCGACCTCCGGAATGCAGTTCAACTCCTTCATGGCTTTTCTAATCTCCTCCTTCATATCTATCTTGGCGGTCTCTTCC
TTTGATCTCCACTCTCTCTCCTTCTCCTCATAGTGGTCGAGCTCAGAACAATTGGCGTAAGGCTCATTGGGGACTGGGAT
TTGGAAAGTAGCTTTCTGAGGTAGGGGTGGAGCAATGGATGGACTTTGGGCATTTTGAGTGGCTTGGTAATTTTGAGGGA
AAGTCCGGGGGTTGGTATGTTGATTTTGGTGATGGAGGGAAGTGCGTGGGTTGTTAGTGTTTTGGCTGTGGGGGGGTAGG
CCAGTTTGGTGGTTTGCATTAGGGGGAGGGAGTGGTGCTTGGAGGTTGGTATTTTGAGGAGGGGGTGGTGTTTGATAAGA
GGCTGAGGCGTAATGGGGGTTTTGGGTGGTAAGGTCAATGATGGAGGGATTACGAGCAGGACTCGAAGGCGGGTTCTGAG
CTTGTTCCACGTTAGGAGGGGGAATTTGAACTGGAGGTCTTCCGTCTGGTGGAGTGTTGACAGCAAAAATCGGAGGAGGC
AAATCTTGTCTCCTCTGCATCTCGACCCTCATCTCTGCAATTTGTTGCATCAACTGTAGGATCAGTTCATTCTGATCAGC
AAGGGCGGGCTGAGCCACCACGACATCAGTAAGACTAGGTTCTTCGTTGTTATCACTCATTGTTGTTTTATCCTTTCGTG
AATTTTGGCTGGGAAAGGAATCTGTAGGCCCTTTTGATCTGGTAAAATAGGGATGATCGGCCAGTGTATCAACACAGATC
GGTTCTAACTACCTGCAGAGAAAAACAACTCAAAGGCAAATCTGTTAATATTAGTTCTGGATGAATAATGCAAGATATCA
CATAGAAAGCAGATAAACACATAAAAGTTGCTTCGTTTGAGGACACGTTAACCCACGAGTAATGGGGACTGATTTTTGAA
CAAGCAGGAATTTGCCCGTTTTATTTTGGTGCTAATGACTCAGAAAGGCTAAATTGCGTTGAGTTAAGGTCTTCTTGCTG
CGTCTTCTGACATTTGTTAATCTGAACTCTTGTAGAATGAGAGAAAGGGGGAAAAGAAAATTTGAAAAAGATAGGGGCCG
GGCCGTGAAAGGCTGCCTACGTATCTCCGAAGGAGAATTCAGGCCCTACGTAGTTCGAATACAAAGGAAATTTTCATTTT
CGTTCATTCATTTCAGGTGATTACAAGGAAAGTGAAAGACAGACAATAAAACTCCTAAAAGATAGAATGTGCTTCCATCC
AAGCCATTTTTCTTCCGATTGTTGCATTAATCATGGGGGGCAAACTCGCATGCTTCGTGGGCAATTTCTCATTCCCTTCT
TTCCACCGTCCCTGTGGAGGAGGCTTATAGACAATTTCCTCCCCAGTATCTTCTTCAGTAGCTCCAATGTGAATGTCTTC
GGGACCATTGCTGGTGGCCTCTTGGCTGAAGAAAGAGTGCTTTCCGCGTGGCTTCCGAAGCGTCTGGGTCATATATTTTA
GGGCATCGCGTTTCTTTCGCACAACAATTGTCTCTTCATCTATAACAACACATTTTGTCATCTTTGCTGCCAACCCTGCG
TTTAGTGCCGCATTTGCTACTCGTGCGACCGCAGTGGCAAACTCTACTTTCATTCTCCTTTCTCTGGTTTCTTGGATCTC
TTGCTTGAGCCGCTGCAATTCCATCCTCAAATCCTCCTCAATTGGCTCTATGTCGATACCCTTGCCTTTTTCCATCTTAG
CAGCAATTTCACCTTTTCTGAGATGATAGAGTAGTATTTTAGGATTTGGTAATAGGATTTTATTTCTGGCTGAGAAACTT
AAGACTCACGGAATTTGGTCGGACATTTGGTAGTGACTTGTATTTGGTATTGTAGGGATTTTCGGAAAATTTTGAAAGGA
GTGGGCTAAAACGTCCTCATTTAAAGCAACAATATCACGTAAATAGTTAAAACACATAAGCATATATCGTGCGTCCTAAA
CAAGTAGGGGACCCTTTTGTGCCAAGGGTAGGCCTAGCGTATTTGAAAGATGTATGTGTAGAATTGAACCATTTTGTCAC
CCCAAAGCAATTTTCGCATATAAAATGACGTTCAAGAAGCGAAAATAAGCAAGGGAAGTAGGGAATAAACGAAAATCACA
AAGGAAAGGCCCACGCAGGGGTCATTTGAAAAGAGTACCAAAATACAGGAAAGGCAAGCCCACGCAGGGGCAAATAACAA
TAAGTACATATAGAAAAACCCACGCAGGGGCGAAATCCGCTAAGATGTTCCCGATGGCCCCGCCTCTGATCTGCTCCTCT
TGTTCTGTGCCATGAGGTGTTGAAGCCTATATTGAACCATTAGCAAGTATCCTTCGCTCCGACGGCCTTTCTCTTCCCAG
TCTTCGAGACACATTCCGCTTTTCTTATCTCCAATCCACAAGTTAAGCTCTCCCAAATCTCCTCTCAAGCTTTCTAACTC
TTGAGTTACACTCTCGAGGGCATACTTATCCTCTTCTTGCTTTCGGAGAAATTCCTCGTGCATTTCCTGGGCTTCTCTTC
TTACCTCTCTCAGTTCTATCAAAGCTTTGGACTCTTTGTCTTCTACACTGCGGTAAATGTTCGGGACTGAGAAGGAGATA
CCCTGTATATTGCGTTTCAACCAAGCTTTGTAAGTTTCATCATACCCCGCATTAAATCGATCTGTGGCAATAGTGTCTTT
GTTCATTCGCACTGCTCTTTTCCATTCTCTCAGCATCTCTGAAGCCTCAGGCACTCTATCATCCCCGATGTCGAACACAT
AGATACGGTAGTATGCTTCTGGAGGTGTAGTCTGTCTTCTTCCAAACTGTCTCAAGACCCGGATGGGTGCATATGGGCGA
ATACCTCGAATACCTGGTAGAGGAAGCACAAGTTGTCTGTCGCCCCGTACTATGACAACTTTCGAGATGAAACGGTCAAA
CATCCACTGTATGTTCTCTTCTCTTAATTCAGAAAAAATTTGAGCCCATCTTTCTCTGGTTCTTCTTTTTTCTAAATCTG
CCCAGAACAACATGTCATTCAGACTCTTAAGAGCGTTGTGCTCATCGAGGGTATGGAGTTCTTGAGTTCCGTGTCTTTTC
ACCAAGTGACTCATTATCCACCATTGAAGAAGAAGGTTGCAACCCTGAAAGTAACGATGCCCTTCCTTGCATTTCCCCAA
AGCACGGTACATGTCGGAAAGGATGACAGGTGCGATAGGATAATACTTTACTTGCCCTTGGTTTAGATGCCCGTGGAACA
GAGTATGCGCAAGCATTATCACTCGGGTGTTGATACTGAGGCTCGGGCCGTGTGGGAAAACCATGGTGCCCAATAGTGCG
ACGGTGAATGCCAAAGGTCTGATCCCGTCCCATTCTCTGAAAGTGACCCTAAACTCTTGGTTGTAATTCACATAAAAGCT
CGCATCCCCGAATCTAACATAGAGATCCGTGAAAGAAACGCTAGAACCTTCGGCCCAGTAAGCACAATCATTTCTTAATC
CGAGTCAGTTTACAATATCCTCGAGGGTAGGCTTGTTAGGGATTAGGATATTTTCCCGTTTTCTCACTCTTCCTTCAAGC
CCTGTACCGACTGTGTCTATTCCGTCTCGAATTTCCTCAATTGTCGGGGTGATTTCCATGGTTCCAAATCGAAACACCAT
TTTCTCGTTGTCCCAATAACCTGTGAGCACTTCAATCAGTTCGGGCCACCCAACCATATTGATGAGTTCCGTTAGGGCTC
CTATATATTTGTTGAGAACCTTTTTGTGAACCACAGTGAGGTCGTTGTACCACATCTTGAGCAAAACTGGGGCTTCCACT
ACCATGTCGAATTTAGGAAATCGATCCATACCTACAGAATAAAGCACAGTTAAGATTCCCTCCCCCAAATAGGCAACAAT
CAGGTTTCCACACATACATCTTTCAAATGTCAAACAATATGATATGTCGTTAGGTCGTGGACCTTGGACATGATTTTGGC
GGTTTCACTAATGGACTTAATACGCCTTGGGTATTAAGTCGTCCTAGGCTAATGCTTAGATTTGGATTTGGTTTCGCTCT
ACTATAGGTTGACTAGAATTGGTTTAAAAATGACGGTTACCCGAGTCGGACAAACAACGGGGTGAAGTATAATAAACGAC
GTTGGATGACCACAAGCCAACTATTCGTTTATCACTTCCAAATGATTTAACTTGTGTTTTTCTGAAGGACAGCCGTGGTA
AGCCACGTAACCGCCTTTTTCCTAATGCATTCTACTTGCCGTTTGGCGGAATCGGGTGCCATGAATGCCACAATTCAATA
TAAGCAATAAATAAAGCAAGTAGACAGTTAAAACACATAGCCAAATAAATTAATCTTAAGGTTAGAACAATTCAAATCCC
CAGCGGAAGTCGCCATTCTGTTTTATTTGGAAAATATATTTTGACTGGTTTAAGAGTCGCCACTTAATTTTTAAGAAAAA
ATCAAGAAAACTATTGTTTTCAAAAGACTAAAACAGTAAATCTATTGAAAACTATTAAGGGGGTTCGAGGTTCCTATTAA
TATTCTAGGAAGGTTTTTAAAGCACCTAGAATATCCGCTAATGCGATTATCCGACAACTAATTTATTTGGCTAAAATAAT
TTTAACTTAGCTTGACTTGTAAAATTGAACTATTTTATAGTTGAGACCATTTTAATACAAAAATAATGAAATGTTATTTA
AGTGAAGTATTTCATAAACTTATTTATTTATTTATTTTTTTTTAATCAAGTGAAAAAGGAGTAATTTGGTTAAGCGGTTA
ATTCAAAATGGATGTCTTTTGGGGATTTGAAGTTTCGAAACCATAATATTAATTTTTAACAAATAAGCACATAATAGCGG
TTAAATAGATAGGGAGAGAGAATTTGGGCCCAAATCTGGTTTTCCTGTCCGCCTGGACCAGTATTTGGGCCTATTTTCAT
TTTTTTTTTTGGGGCCTTCGGCCCAATTCTTGCCCATTTCTTTGCACCTGTCCTAAACTAACGAGGAAAATATATTATTT
CCTTTGGGCTTCAGGCCCAATTTTCCCACCTGTCCTAAATTCTAATTTTCCGTTGGGCTTTAGGCCCATTTCTCGCATTT
GGTACCTGTCTTAATAACTAACACATAATAATAATGAAAATAAGAGGGCTTAAGCCCAAACATAACAAAATACAACTCTT
TTATATAAAGAGTGGGCCTTTGACCCAATCTTTAAAATTCTCCTCTGCATCAAATTTCCTTCAACTTTGAGACCTGTTCG
TCGACTTTTATAGCTGGCGGACTCGATAAAGATGGTTGGAGCCTTTATGGCTCTTTCGGAATGCAAAAGTATAGGAGTTC
ATGATAAACTCAGACAGATTTCACATGCAACAAAAAATAAGAAGGTAAGGATTAATAAATAATAAAAAATATAATATACT
TAAAACAAATCATAGCCGTCATTAAACAAAAATATAGCAAATAACCATATCGAAGTGAAACGTCATAGATCTAGATAAAA
GATACCAACTCCAAAGGCAATGAAGAACTATCATACTAAAGATAAAGTGACGATTATTTAAATTACCGTTTTTTCATTTA
AAATCCACAACAGACAAATACTGACCAACTTATCTTATGGGCAAATATACCAATAGAGAATGATGACCACTAAACTCGAA
TACTCAAATTTAGTCACATTATAAAGGACCCCACAACTTAAGGAGGAAATTAAGAGGGCACATTGATTATTTCCACCAAC
AAATTAATATGATGACTAATACACATGAACAACGAATATGTATATATGAAAGAAAAATCTGTCATACTCCTAGATAACAG
AAAGAACACATAAACTGTATTAAAATTCACCCTTAAAATAATAATAACGTTAATGAAAACCATGTTTTGATTGGGCTGTA
CAACCAAGCATTTATAAATAGACTAGTAATCCTAATTGTTTTAAGAGTTATTAATGGAAAGAAAAGAACCACGTCAATTG
AAATAATATGAAAATTTTATGAGCAGTCTGTTTCTCCCAATATATTATATTTACATTTTTATATTATTATACCATATTAT
AATGCAGGCAAAAATAATCATTTCCTCAATGCAAGCTCTAGATGTTTGCAATCAAAATAGTGGACCCTTTAATAATATAA
AATAACGTAAAGTAGCACCTGTCAATTCAAACTTTATTTTGATTTTAACACATATATAATATATAGAGGTCATGTATTAA
AATATTTTTTGTTAAATGCTAAAGCAGCTATATTTGACTTTTCAAAAAGTGAATTTTGCCAATATTCAAAAACTTCACTT
AATAGGATGATCATGCTAGCTAGATACAAAATTAGGGCAATAATGGGGAAGACATGGGATTAAACCGAAATCCGCAAAGA
AAATGAAACCTCACACTTTATGACAGTTCATGTACTCAAAACATATTATTTTGAATATAGTCATTAGCTGACAGGAAATG
AATCAAGTCTATCATATTAGAATTGAACCTAAGTAATTAAGCATGCACATAGATAAAGATACTAAAGATCCAGATAAGCG
AAGTTAAGGTCTTATACGCACAATGAAGCAGTAAAGGGAGTCATGGACATTAGGAAGATTACCAAGTATTTCTAAAACAC
TTTAAACATTTAAGTATAAATAGCCCTAACACCATTCCTAAATCTACCATCCCAACACATTAGCTATGATGTACCAAATA
GTAATACTGACAGAAGTATACATAAGAGCCTTATGAACAACAAATTTCTTCATTAGAAAAGCTGATAATCTAAACCGAAA
ACTTATGGACATGAAACAATTCAAATTGAACTTTTATCAAACTAAACAAATCAGACATGGAATAAATGATTCAAAACATA
AGCATATTTAGACAAATTAATATGTGAAACACACTTAATATCAGAGGAAATTCAAACGGGGACTCAAACCACCCTAAGGA
AACAAAATGAGAACTAGAAAGACACCAACTAGTGTAGAAAAACTAAATCACTAAAACTCTCAACGTACTAATAAACCGAG
TCACATAAATCGATCAATTAATCAAAACCTCATATAAGGAGATAGAACATGCGAAAGAGTGTCTGGAGTTTAAACTATAA
TTCCGAAATTGAAGCACAAAATCAAACGAAAAGCAATTACCTTCTTTGGAGCAGCGTCACTGAGACAACACGAGCAGAGG
AGCAACGACTTCCGCACAGATGCGAGACACGAACAAAGAGGCAGCGAACTCGACAAAAATCTCGACCACAACTGAGATTG
GAGGGAGCGCTGGCCGTGAGCTAGGACAGAGGAACTAGAATCCACTGTCTTCTATGCTTCCTTAATGTATTTTGTATATG
TTTTTCTACTTTGCTCGAGACACTGTTAATATTTTGTTTAGCTCTAATCAAATTCTCAACTACCAAAATCTCCAACCCCC
CCAGTGAATAAGAGCAAACATATATATAAGGGAAATAGGGTTCGGAATGGGGGAAAAAAGGATCAAAAAATCTGGATCAA
CAAGGCCCAACTCCAATTTGAAATTCAAAAACCTTGCATCATTCGAGCTAAACACCTTTTCCCTGCGATTTCAAACCATT
CCAAAAGAGGAAAGGGCAAATCAACGCTTGGGATCGATTCCACTGTACCTACTGCCCAACGTGTCTTCATCTCGCGCTGG
CAAGGACGAAAACGCGGGTTGGCAGGTGCTGTGTTGCTGCAAGTGAGAAGGACGTGAGGAAGACGCCAAGGATGGGCAGA
GTACTGTTCCTTGTTTTGTTCTTCCGTGTGTTGCTCCGTGTATTTTGACGCTGTTGTTTGGGATCGTGAGTTGCTGCTAT
TCACGCCGTTAGATCGCTGAAGAAAGTTCTGGGTTTCTCTTGCTGTTAACAGTGAATTGGGCCAGGTTTGGGGAATAATT
AAGTTGGGTTGGCTGGAGATTGGAGTGGAAATGGGAATTGAGGGAGTTGTGAGTGGGCTGGAAAATGAATTGGGCCAAAA
GGTGGCCCAATTTTTGGGTCTTAACAATGGGTTGAAGGAAATGTTAAGAAGTGGCTACAATTGCAATTACGTAAGATTAC
AATTATAACCGAACGAAGTTAAAAACTTAGCCGATTTGAATTTAATTGGTGAATTCGGCCAAAGTTAAATAAGATGAATT
AATACTAATTAATTAATGAGTTTCTTAATTTTTAACGAAATAAAATAATCAACTTAATTATAAACTAAATTATTTAAAAT
ATGAACTACTAAACTAACTAACCAAATATTTGAGTAGAGCTAAAATCTTTTGAGGCGATTTTTGAATATTCATAAAATGT
ACTAGTTATATGTGTAATTATATAAAAGAAATATATATTATTTAAAAACTCGTAGAAGTAGCAAATCTATTTAAAATAAC
TTGCAAACTATATCATATTTATTTATTTATTTATTTATTTTTGAAATTTTATAAAACTAATTATTATAAATCGTTTGAAA
ATTGAGAAGCTCAAAAATTAATTATTATCGGGGAGGGTCAAAATTGGGTGTCAACAATTACGGATGATCCTAAAAAAAAT
TCCTCCTAAAAGAACCGGTCAATAATATTTTCAAAATTTATGAACTAATTAATACTCATGAAAAACTAAGTAAATCCTGA
ATTCTTGTTTTGTGACCCCTAAGACCCTAAATGTTGTAAAAATCGATGTGGATCGTGTAGAAGCTATGAGTATGGTTCAT
CATGTCATTACGGATGATCCTAACAAAAGGGATCAAATAGAGCCAACCAATTATATGTTCAAAAATTCATGAACTAACAC
ATGTGAAAAATTGAGAAAATCTAGAATTCATGTTTTGTATAATTGTATCGAGTCTAGTCAAATTTGAAATTAAACTTAAT
TTGGTTCAAGTGTAATATAAAAATTGAACTAATTACCAGAAAGATTTCTTCGGAGTTGACAAAAGAGGTTGCTCAGATGG
TAATAATCTTTCACCTCCAACCTCAAAATTATAGGCTCGAGTCATCAGCAGAGCAAAAAGGGGGGAGCTTTCACCTTTTT
GCTCCCTTGACGATTCGAACCAGAGATCTCGAGAACGAATGTGGAGGATGCTTGCCATCTGAGCAACTCCCTCTTTGTTA
TTGAAAAAGCCTTTATAAAGTTGTGAAGGAAAAGAGAAAATGAGCACCAAAGTTCATTTCACAAATGGCAAAAAATCTTC
CTCATGAAGTTATGTTATTTATTTATATTCCTCTAATAAAACAAAATTGATGCAAACATTTAAACTTTGACTCTTCATTA
GTGAGTTTACCAGTTTCAGGTGAAATAGTGTGAAGACAAATGATTTAAGCTAAGACATATTTGAGAAAAGTGAGACAAAA
ATGGAAAATCATGAGAGTATAACACACGAAAACTAAGAAAATTCTGAATTTCTATTTCATAATCCCTAAATAATAAAAAG
GGTGGCGTAGATCCTCTAGAGGTGATGGATATTGTTCCCTAGATCACTACATATGATTCTAAAAAAATATTGACAAAAAA
AAGTCCGTCAGTAATATTTCAAAAAGTTCATGGACTAACACATGAAAAACTAAGAAAATTTTGAATTCATATTTTATAGA
CCTCTAAATGCTATAAAAAAAAATGGTGTGGGTCATGTAGAAGCTATGAGTATGGTTCACTGGATCATTACAGATGATAC
TAAAAGAAATTCGGCATAAAAGAGTCGGTCAGTAATATTATCAAACATTTGTGAATTAATACACACGAAAAACTGAGAAA
ATCATGAATTTCTATTTCGTGACCCCCTAAATATTATAAAAAGTGACATAGATCATGTAGATGCTATGAGTACAGTTTAT
CAGGTCATTACAGATGATCCTAAAAAAATATATACCCATGAAAAATTGAGGAAAAATCTAGAATTCAAGTTTCCTGACCA
CTAATTGCTAAAACAAGTGGTGTGGATCCTCTAGAGACTATGAGTATGATTTACCAAGTTATTATAGATGGTTCTGGAAG
TATTTGCACCAAAAAGAGCCAGTCAATAATATTTCGAAAAGTTCATAGACTAATACACACGAAAACTAAGAAAATCCTGA
ATTTTTTTTTGTGACTCCTAACTGCTATAAAAGGTGGCGTGGATCATGTAGAAGTTCTTGTTCACTAGGTCATTATAGAT
GATCCTAAAAAAAATCAGGTCAAACAGAGCCCGTTAGTATGAACTAACACACAAAAAAAATTGAGAAAATTTTAAATTCC
TGTTTCACGATCCTAAATCCTAAAAAAGTGGCATGATTCCTCTAGAGACTTTGGTTTATGATTCACTAGATTATTACGGA
TTATTCTAAATTTATAATCACACTTGTATAATTGTATAAAGAAAAAAGCAAAACAAATGTTTGCATAATATATATATATA
TTGCACTTGTACCATTGTATTTAGTGTAATCGAATTTTAAATTTAATTTAATTTGGTTCAAGTGTAATATAAAACTTGAA
CTAATTACCAGAAAAGACTTCATGGGGAATATTTTTTCCTTTTGGAAAATGCTCATTTTTTTGCTCTTTTCCTTCACAAT
TTCATAAAGATTTCTTCGGAGTTGACAGAAGAGGTTGCTCAGATGGTAATAATCTTTCACCTCCAACCTCAAAATTATAG
GCTTGAGTCACCAACAGAGCAAAAAGGGGGAGCTTTCACCTTTTTGCTCCCTTGACGATTCGAACCAAAAATATCGAGAA
CAAAAGTGGAGGATGCTTACCATCTGAGCAACTCCCTCTTTGTTACCATAAAAGCCTTTATAAAGTTGTGAAGGAAAAGA
AAAAACGAGTAACAAAGTTTGCATTTCACAAATGGTAAAAGTCTTCCTCATGAAGTTATTTACTTTAATTATGTTATTTG
TTTATATTCCTCTAATAAAACAAAATTGATGCAAACCTTTAAACTTTGACTCCTCACTAAGGTTAATTTCTACAACTCAT
ATTTGATCCTTCCAGCTAACAGATCTATTTGATCTTACTTTCCTCCGACAAGCTCGCACTACATCAAAAATGATCTTTAG
CAACAATTAATTAACAACAATAACTTAACTGCTCCTAAAAATATATTTTTGCCACTAAAAGTTATTTTTGTTGTAGTGTG
ATCTTAATTATACGTAGTATATTGAAATCCTGAAGCACTACCACGATCCTTCAAGACATACTTTTTTTTGTTTCATTTTA
CTTGATCCTTGTATCAAATAAATGTTTCATTTTACTGAAACATTTTCTTTTTAGAATGACAATGGAGCTTAGCTATGGAT
ATGATATGAAAATAAATTAAACATTTTTAGTTGATAATTGGATAATTAAACTTCGTATTTTAGCAAACTTTTTTTAGTGA
TATATAGATATTATATGAAAAGAAATTTAAGAAATAATGGAGCTACTAGATATTGAAGCAATGTAGGCAAAAGAAAATGT
AGTTGTGATATATACTAAAACCCTAACACAATGATGATGATTGATGAAGATCATACTATAGGGTTCGAGTTTGGGTATGG
AGAAAATTATGTTGGGAGCGTCACCCCTGAATGGCCCTACAGTGCACGATTCGAATTTAGTTGAAGCTCCAAATATATTT
TGTATTTGCCAAACGAGATACTAAACAATGGGAAGAACTGACATATGATTACAAATTCATCGATGAACAGCTTGTGTGTT
ATTATCTATACAACTAAATCATTACTCAAAATCAAATTTATTAAGTACCATATTTTATATGAATATTTTATTTGTGAGTT
TGAGACTTGATCAGAAAGTAGTAACACATGTAATATTATTTTGCAAATATGTAAATAGTATTTTTAAATAAAATTAAAAT
TTTAAAAATTATAAAATTATATCTTCTAGAGAAAGTGAGACTCAACACAATCCGCAGTCCACATAGTAATAGGTTGAGTT
TGTGTTTGTTGTTTTAAGGCCCAGCCTAGCCCGATCCATAAAATTTTAAAGCTCTTATGGACTGAATCAGTCCATATTGA
CAGCTCTAATTAAAACTATCACTATAAAAGGAAAAGAAAACCCTAATATCAAGAAGAAACTAGGTCTCTTCTAACTTTAT
CTACTCCCTTCTCTCTCAATTTTTGAAAGAGTAACCCCCATCATTTTCAAAAGATTTTTGTTTCTCCTTAGATGTGTAGG
CTATATTAGCCAAAACAAAGTTTTAATTTGGTGATTTGGGCTCTTTGGAGAAGTTAGGCAACCTCAAAAGGTAAGAATTT
TTCTATACATGCTAGATATCATGATTTAGGGTTTTATTTCAAGATTTAGAAAACATGACTACTTTTATTGGGTTGAATGT
GTTATGTGTTTCTATTTGTTTAGTGAGAATTGATTTTGTAAGTCACTTCCATTTTTTTTAGTTTTATGCATTAAAAGATC
TTCATTTTTACACATACGACAAGATCGGAAAACACCATTTTTTTTCTATTCAATTTATAACTTGCATAGATTCATTTTCT
CACTTGTTAGGTGTGGGTATGAGATGATTTTTTTTAGAAATACTAGAAGGTCAAAGTATTGGTCGGAGTAAATCCTAATC
TAAGTTGCTCGGACTTAGATGTGGATATCCGACATAGATATAGATTAGGGTTAAATTAAAAAAAAAATCTAAATTTTAAG
ATTTGTGGTAAGGATCAAGTTAGTTACACGGGAGATAAGTGTTTCTATTTGTTTGGTGGATGCATGAGATGGAAAAAAAT
TGAAATACTAGTAGAAGTTTTGAGGAATTAAGATCACTTTCCCTTTTACAAAATTAATAAAAGAAAATGATCTTTTCAGA
CATGCATATGTATTTGTACTAAATCTATGTTTATGTATATAAGATTTATACTCTCTTTATCTTAGATTTTCAGAATTTTA
CATGCATGAGATTGATTTACTTTGTGTATTGTCAATTTCAGGGTTTCTTTCATCCGGGTATTTGTACTTGACATCCATTT
TACAACTGCTAAAGATCAAGAGTTCTCTTCGGCAATCATTTTAGTTCGAACTTAAGAAGTGATTGCTCGTCGCTATTGTT
GTCGTGGGCTCGTGTCAATTGGCCCATGAAATAATGTGTTGTACTATATCAATATTCCTGTTCTAGTTGTTGTGCACATC
AAAACTTTTTTTGAAGAGTAGTAGTTATTAGTTCGCTATACCAGTTGTTAGCTGGATATACTTTTAGAAGACATGTCATA
GAGGAGCCTACCTGATCTTAATCCTATAATCTATGTTCATTGTCCTATTGTTCAAGCTCTGATTGAGATGTATGGCAAGT
ATGACTGTGAATTTGATTGGTGGATTAAGAAAAGGTATGTTACCTCTATGCTAGGTCTTCTAAACGCATATCAAGGCCAA
AACTAGGTGCATAATTATTACCTAGATATACCTTCGGAAGACCTATCACAGAGGAGCTTACTTTTTGCTAATCCTGTTAC
TTAAGTTCATTGTCCTAATACTTGTCAAGCTTTGGTTGAGATTTATGGCAAGTAGGATTGTTGATTTGATTGGTGGGATT
AGAAAAAGGTATGTTTCCTCTATGGTTAGTCTTCAAAAATCATATCATGGTAGCAATTGGTGTATAAAGTGTGGTGGCAT
TGATTTTCAACCACAAATTACTCCAGAAAAGTGTTGAGTGCATAATTGTTACCTAGCTATACCTTCGGAAGACCTGTCAC
AGAGGAGCTTACTATTTCCTAATCCTATTATTTAAGTTCATTGTCCTATTTGTCAAGCTCTGGTTGAGACTTATGGCAAG
TAGGACGGTTGATTTGATTGGTGGGATTAGAAAAAGGTATGTTTCCTCTATGGTTGGTCTTCTAAAAGCATATCATGGTA
GCAACTGGTGTATAAAGCGTGGTGGCATTAATTTTCAACCTCAACCTACTCTAGAAAAGTGTCAAGGTGCATAATTGTTA
CCTAGATATACCTTCAGAAGACCTATCATAGAGGAGCTTACTTTTTCCTAATCCTATTACTTAAGTTCATTGTCCTACTT
GTCAAGCTTTGGTTGAGATTTATGGCAAGTAGAACTGTTGATTTGATTGGCGGGATTAGAAAAAGGTATGTTTCCTCTAT
GGTTAGTCTTCTAAAAGCATATCATGGTAGCAATTGGTGTATAAAGTGTGGTGGCATTGATTTTCAACCACAAATTTCTC
CAGAAAAGTGTTGAGGTGCATAATTGTTACCTAGATATACCTTCGAAAGACCTGTCACAGAGGAGCTTACTTTTTCCTAA
TCCTATTATTTAAGTTTATTGTCCTATTTGTCAAGCTATGGTTGAGATTTATGGCAAGTAGGACGGTTGATTTGATTGGT
GGGATTAGAAAAAGGTATGTTTCCTCTATGGTTGGTCTTCTAAAAGCATATCATGGTAGTAATTGGTGTATAAAGTGTGG
TGGCATTGATTTTCAACCACAAATTACTCCAGAAAAGTGTTGAGGTGCATAATTGTTACCTAGATATACCTTCAGAAGAC
CTGTCATAGAGGAGCTTACTTTTTTCTAATCCTATTATTTAAGTTCATTGTCCTACATGTCAAGCTATGGTTGAGATTTA
TGGCAAGTAGGACTGTGGGTTTGATTGATGGGATTAGAAAAATGTATGTTTCCTCTATGGCTGGTCTTCTAAAAGCATAT
CAAGGTAGCAACTGGTGTATAAAGTGTGCTGGCATTGATTTTCAACCACAAGCTACTCCAGAAAAGTGTTGAGGTGCATA
ATTGTTACCTAGATATACCTTCAGAAGACCTGTCATAGAGGAGCTTACTTTGTCCTAATCCTATTATTTATGTTCATTGT
CCTACTTGTCAAGCTCTAGTTGAGATCTATGGCAAGTAGGATTGTGGATTTGATTGGTGGGATTAGAAAAAGGTATGCTT
CCTCTGTGGAAGGTCTTCTAAAAGCATATCAAGGTAGCAACTGGGGTGGCGGTATTGATGTGCAACCACAAACTATACTC
TCCAGGAAAGCGTTGATGTGCATACTAATCAGAACAAGAATATTGATGTTCATATCGTTCCATGAGCATGTCAGCTGGGG
CAAACAAACTATACGTTTTGGAAGCTCAAGAATAAAGAAAGAACTTTGCTGCAAAAGTAGTTTTTTTTTCTTGATTTTCC
ATCTGGTGTACTTTGATGTAGGAAAAGAAGTAGTTACAGCATAGAAAGAACTTGTCATCTCATATGTTCCAATTTTGAAA
TTGAATCACATTTTGTATTTAAGAGCTACTGCCATTATTCAATATTCAATATCTTCATCATTTATAAACTTCACATAATA
AATATTTTTTTTTGGAAACGGCTGAAAAGGCGATGGCAAGGAAAATCGATTGTTGGCATTCCACCACCTACTCTACCGAT
TTAGCCTCCCTTACGGGTTAATTTCACATCATTCTTGTACCTAGCTTTTGATTAATTACACAAATACTTGTAGGATAATC
ATTTGTGCTGTTGGAATTTCAAGATTCAAACTTCTAAATTTTGACTGTGAATTCAGATATAAAAAACTTTAAAGATATCA
AACTTTTGTTCCAACTTTAAACAATAAATATTATCGCCCTCATATTTTGATTGACTTTTTAAAATACCTACGTAGTCCTC
TCAAATCTCAATAATTAATCTTCATCGTTTTTTCAGTGTTTTTTCTTTATAGAACAACTAAATACAAGCCTAATAATATA
ACAAGAAAAAGAGTGAAATAATAATTAGGCATACAAGTTAACAACGTTACATCTAGCTACCAAAATTTTGTTAACGTCTG
ATGGATATTAAAATACACTCACTTCTGATAATTTTGGTGGTGTTTATATGATCATTTTGTATGTTGGAGTGTTTGATCAA
CTGACATAGTGGAGACGGGGACGTCACAAATAAATTTTGGTGGTGTTTATATGATCATTTTGTAAGTTGGAGTGTTCAAT
TGACACAATGGAAACGTGTTAACTTGCTAATTGAGGTTAAGTTTAAGTATATATTGTTTATATATGATGCCTCTTTTTTT
AAAAATGAAATACATCATCAATTCTTATTAGCACTTTAAGCAATTTTATCTAAATATGTATAACTACTCATTTATAAAAT
TAATTTCAGCACATATAGCTTATCAGTTATTTACAATCAGCTAATAATAAGTTTGTTACCTATTTTCATGCTATTATACA
AATATTAACATGAATGGTATATGTACTAAAAATTATCCAAAGATGGAGATTTAGTCAAATCCTCCCACAATTCTCTCATT
CATCCACTTTCCCTTTTCTCACGCTTTTCCTTTCCTTCTTTAACTCCTTCAAAACATCTATCTATCTATCTCATTTGTAA
ACAAGAAAACTATATTTTAATTTTGACATTTGAACATCTCACCTATTTTATCTTGTTTGTTTACTACAATTTGCATTGAA
GATGGCTTCTCAAAAGGAAAGAGAAACCCATGTTTACATGGCCAAGCTTGCTGAGCAAGCTGAGCGTTACGATGGTTAGT
TTCATTTATTTTCCCTTCTTTTGTACAATCAAACCTCTTTATAACAATGTCATTTGTCATATAACGAAATGATGTTATAG
AGAGCATATTATATAATATGAAAAATTGGTTCCAAATGAAAACTTGATCGTTATAGTGAAATGTTATTATAGAGAGGTAT
GATAGTACCTTAGGCGGATTCTTGATATGGAGGTAGTAGGTATTCGTATTAATTTTTTACATTTTAAAGATTTTTTAAAA
AGCTTCTTTTATTACATTTATGTAGTCCAAGATTGTTTATGTATGATAGATTCGTTTGCATCTTTGTATTAGTAATTTCT
ATGTACAAGATTTGAGAAATGGAGCATATGAGTACAATGTGAATGTGCAATAATGAAAAATTATTTAATTACTCGCGATA
TGCGTCAAATTAAAGTAATAAATGCATGACATGTGTCTTTCACATAAAGTTTTTTCCCGGGTGATATTTATGATCTAGTG
TGATGTATGGAATATATGACGAAGGTTGATCTATTGATTACTAGTCATGGCATATAGGCCGCCAAATTTGGACATGCAAT
TGCTTCGATTTGAATGATCAAGTGATGACTCGGACAAAAAGAAGAAAAATCAACTCGAAGATATAATAACTATTAGTTGA
GCGACCATCTGAAAAATTGACTCGAAGATAATTTTTTGTTGATTGAAAACTAAATAGTTAAAAGTTGAATCTTGGTTTAT
GAATATTGTATAGTTCTTAAATGGAATGTATAAATCTTAATTTTACAGAGATGGTTGAGAGTATGAAGAATGTTGCAAAA
CTTGATGTGGAATTGACAGTGGAGGAAAGGAACTTGCTTTCTGTTGGCTACAAGAACGTCATTGGAGCTCGAAGAGCTTC
ATGGCGTATTATGTCTTCCATTGAACAGAAAGAAGAGTCGAAAGGGAACGAGCAAAATGTCAAGCTGATAAAAGGCTATC
GTCAAAAGGTCGAGGAAGAGCTCTCCAAGATTTGCTCTGATATTCTTGAAATTATTGATAAACATCTCATTCCATCTGCT
GGCACTGGTGAAGCTACTGTCTTCTATTACAAAATGTAAGTCCATCGAGTTTTCTTTTTAAACCGTGCTTCCTAGTATCG
TCCCTATGTTCACGGTTATACCAACATTTGCTCTGTTATGATCAATGTACAAGGTAATGGACATGAATGGTATTGAAGTG
TAACTCTTCATGAGGGTGTTAAAAGTACAATAAAATGACTAAATGTTGAATATGGTTTGTGCCCAAAAGTGTAGCCTAGT
CGTCAATGAAAAGAGGGGAGAATAATGAGGTTTCTCAAGTTCAAATCGGAGGCAAAAAACACTAGATGTAATTTACTGCC
ATTTGTGCAAGTCTTGGTGGATAGAGTTAACTAGTACATATGTTGGTGGGAGGTAGAAAATACCCCGGGAAATTAGTCTA
TATGGACGGAAGTTGGCTAGGGAACTATGATTTGAAAAAAAAAAAAGAAGTTGAATATGGTTCGTGAAGATCAGGCTCAC
CTATAATCTCCCAATCTCCTATACCGAGGGAGAGCGCAAGGAGATTTGTCATTAATATGATGATTGAAATGAAAACGATA
AGCACAACCATGATCCTTGTGGTCTAAGATAATGAAACCATCATCAACACTAACACAATCATGAGACTTTTTAGTAGCGC
CAGTGAATCAGATGTTCCAAAATCGAACTCTTTCAGTTTTCGATTTATTTCTAATAGATTTACCTTCTTATCTTTGTCAT
TCTGGTTCAGGAAAGGTGACTATTTTCGTTACCTCGCTGAGTTCAAGACTGATTTAGAAAGGAAAGAGGCTTCTGAACAA
TCATGGAAGGGCTATGAGGCAAGTTACTTCTTCTTCCATCTTAACTGAAAATGCACAATCAGTCGATTAATCGATGCACA
TTACTTGGGATGCCACTTGATTTTGCATCTTTTTGCTCCTTTTAGGTTGCTACTGCCACTGCAAACACTGAGCTCTCTTC
AACTCATCCGATTCGGCTTGGTCTTGCTTTGAACTTCTCTGTTTTCTACTATGAGATCAAGAACTCTCCTGAAAGGTAAC
ATTTTTAACCAATCTTGATTAATACAACAGCAACGTACCGAGTGTAATCCCGCAAGTGAACCAATGTTGATTAATCTTGT
AAATATTTGATAAGATAAGATTATTAAATTCTAATGACTCAATTTGCAGGGCATGTTACTTGGCTAAACAAGCTTTTGAT
GAGGCAATTGCAGAGTTAGACACTTTAAGTGAGGAATCATACAAGGACAGTACCTTAATTATGCAGCTCTTGAGAGACAA
CCTCACTCTATGGACTTCTGATTTGCCTGAAGATGGAGGTAATTATCCTAAACAACTAATATAAAATGGATGAAGGCTAT
CCATGATGTAACTGGTAAAATTGTTACCATGTGACCTAAAGGTCACGGGATCATCTGTGGAAACAGCCTCTCAAATGTAG
GGTAAGGCTTCATATAATAAACCCTTGTGGTCCGACCCCTCCTCAAACTACGCGCATAGTAGAAATGTTTCTATCTTAGC
AATGATATACACATACTATTTCTATTTTTGCTACTTTAACCACTGAAGTATAAAAATGCGGTAAAGATTTAAAAGCTATA
TGCAGAGACAGTGTAAACACACCCCTCATCCCTATTTGTACAAATAGAATTGCTTATTTATAGAAAATTGTAAAGAGGCT
TCTATGATATCATCGACCGTAGAGAAATAGAAATGAAGTGTTGTTACCTTACCAACTTGACCTTGTTTCTCCTGGCAACA
AACATGCATGAACCATTTCACAAAGTATGGGTCCTAATAGTCCAAAATCTCGATAGTTAGCTCTCAGACCTCCAGTCAAA
AAACAACGTCGATGAAGGCATGTAGGTGCTCTATTCCATTAAGGGGATTGTAACTTTCCATAATTTTTTGTCACTCAACG
ACTGAACTTTGCTTATTTCTTTTTTTGAGGATCAACGTATCAAATAATTTTCCTTTTCCAATTTTTGACTTTTCTTCTCC
CTCTGAACCAAACTTTTCATATAATAGGTCAGGTACCATATATACCATAGTCATCAAGTTACAAATTAATGCTTATCGAG
AGATTTAGTCACAACCACCTTATAAATGACTTGATTGTGTCAAAAAAAAGTAACTCGTCAGTGCATAGAACTTAAACTCA
TGCAAGAAAGAAATCTTTTCGAAGCAATAGTACTGAAGATAAAGTTTTTGTACAGGTGAAGAGAATGTGAAGACTGATGA
ACCAAAAGCTGTTGAACCAAAATCTGCTGATGCAAAATCTGCTGAAACAAAATCTACTGAGGCAAAATCTGTTGAACCTG
AAGTAAGTTGCATAACTTAACATACTTACATTTTTTGAAGTTTACAGCTTATTGACTATTCTAACATCATTTTTTTATTT
TCTTGGCATCATCATAGGAGGCATCAAAAGATAAACAATAGTCGATACGCTCAACAAATTACTAGAGGATTTATATTTTG
TTTTCTCAGTTTTACAAGACACAACTGCAGATGCAATTTATTGAATGATCATCTGATAGTTTACTAGTTTGAGACTTATT
CATTGATTTTTTTGTTTTTAATTTACTCATGTTGTTTATTGTGGAAGAGTTATCATCTAAACAACAGGCACATTTTGTAT
TACTTAATAGTATCTTCTTTCTTTTCTTATGTTCAATCATTTATAGTCATGTGTTGTCTTGCTGTCGTTCATATTAGTCG
TAGTAGTATTACTCTTGTAGTTTTCTTGTTCTTTGATTTATGTTGCTATCTGTCGATTCCTTGTACTTCGACTATTGTAT
AGTTTTGTTGTAGTTTTGCTACTATATGTTGTTTTTGTTATTATATGTTGTTACCTTCTTCCAAATATTTTTCACTTTTT
TTGAAATTTATGGAATTTGAGTTGAAGATGAAATTGTGTTTGATTAATTTTTTGCAAAAAATGGAATAATGTCCATATTT
GAATATACTCAAATACAACTTCAAAAGTGAAAAGTGAGTTGGAAAACAACTTATTCAAGTTGAATTTGGAATTTTCATGA
TCAAATATTGATTTTCAAATAAGGTAAAAGTTGATTTTCTTAAAAAGACATACTTTTCATGGCCAAACAGATATTCGAGA
TCAACCATTTGTATGAACTAAAGCTTAAACAAATGAGAAACATGCATGCATATACCTCCATCAACCAAAGAGGCTTGGAC
AAAAGAGGAAAATGCACCTAGTTGTCATCTGGAATTCAAACCTCTATATTGGAAACATCCTTAGTTCCTTGTCATTCCGT
AGCGCGAAATCCATCGTAATCATTTACGATGGGTGGATAAGCAAGAAAGAATCCCCTATGGTTAGACTAACTGACAAAGA
AGGTTAGCTGCTATAGTGAAGTGAAAGATCTTTTGGTTTCTTGTAACTCTATGCTCATTGACCGCTAAGTCATCCCTTTG
GGGCATTTGTAAATTTGTGTCACATGAAAGAAATATACCATGAAGCTATTTAATTAACCATGTTAGATAAAAGGATAATG
GCTGAACAACCACAGCATTTAGTACAAATAAACTCTAGCCATTGTACATTTTGCATTATACAACAAAACAACAAAGTGAC
TAAATTAAAAAGAGCAGCCCGATTCACAAAACATCTTGCGTTCACACAAAGTCTGGGGAAGGACTATACCCAAAGAGCGT
GATGTAAACAACATCTCTAAGCACAAGGGATGTTGATACTTCACAATGGATCCAAATACAGAAAGAGGTGGGGGGGGTGG
GGTGGGGGGGGGAGGAGGATTCTCTATGAAAGTTCAATATCCATATCGATTCCAAACTAGATCAAGGCTCCTCCATCAAG
AAATAACTGTGCGGTAGGCAAAACACTTCTTCCTTATTAAAGATTTTAGCATCCCCGTCATCTGGTTTCTGAAATTAGTT
AAAAGAACACCACAGTAAGAACACTCATCCCACGTAAATCCAAAAAAAAAATCCCCATAAAACCAAAATTCTAGTTTATG
AAACAGAACAGCTAAAAGCATAAGTTGAAGATTCTATGAAAAATAAAATGCCGAATATAGTGATTCTGGTAAGCATGGAA
CAGGAAGAATGGCTTTAGATATGTAAATTCCTCTGCTCAAACAAGCAGCCTTTCAAAGTCAAATACCGAATAACGGAAAA
GTTGTGAAGATTGAAGTTAAATAAAAGGTAAACCAATAAGACATACCACCATATTTATGTCGTAGAAGCGATCCAGCAGC
TTCAAAACATCATCAGGAGTAAATTGCCTTCTCAAGCTGTGACAATAAATTATCAGTGGTGAAAGATAAATGATAAAATC
ACATTAAGTTCTAACCAAATGCCTCGGATTTCTTATTTCTTTTCTGAGAGTGTGGTACGAGCTAAGCTCTTTCACAAAAT
GAAGAGTTAATAAACGAAAAGGACAAGTAGTCTAATAACCTTCTACGCAGATTCTCTGTTAAGCCGAAAAGGACAAAATG
ACGATGGATGCCTGCAATAAGAATCACGATGAACATGTTAAATGCATCTCACTCCCACAGCAGAAAGCAAAATTAAAGTT
AATGCAAGCTAATCTGCGCTTTTCATTTCTTTTGCCTTCAGAAAAAAAAAAATTACTCATCAAGAGTTATTGTTTTTTCC
TCGATCACAACGTACATTCTACAACTCTTCAACTTAGCTATGCAAGGTACCCCTCTACGCTAGATAGCATGAAAGCGACT
AATTCTATTACAGCTTAGGTATAAGGCAGTAATGCTTTATGACAAGGGAAAATGCAACTGCTACACTTTGAGTGCGCATA
GAATAAACCACGTGCCTTGTGCAATATCTCGCAAACCTTACATCATTATTTATTGCATAAACAATCCCTACATTATAATT
CATGCATAACTAATACATGAATGAGCCAACTCCTTACAGTTGCACGCCGTCCATTAAATAGAAAGGTAACGTGTGCGCTA
AAGTGTGCACTGTATTAAATTCTTCAAACCCTAGTAATCAAAGCACTTGTATTTACAACTAAATTTCAACGAGTTCCAGA
TTACACCACGAGTTTCTATCCAGCACATTTTACTGTGAATTTCTACTTATGAACTAGACAAACTACGATAAAGTTACCAC
CTTTTCAGCTTTAATAACAAAAACCACAACAAAACTTAAAGAGGAAACATATAAAATGAATAATGACACACAAAACTTAT
ACAAATTCTACCTCTCAATTTGGCAAGGGGGTAGATTTCAAGAGCCTCCAACAATCTTATCTCCAATTCGACCTGCGATT
GTTCCTCCTATAGAAGAAAAGAAACAAAAGAATTAATAAATTCTATAATCAGTAGCCTTCCACAACTTTTATGGAGGGGA
TTCAACATTTTTTTTTTCATAACCATGGTGTCCTGATCTACTTTCGTGCACCTTGACTAATTCAACATGATACCTACCAC
CTCCCACCAGCAACATGTACCACCAGGTAACTCAATTCACTATTTATATAAAAGGGAACATCTACTATATATATATATAC
CTAAATATTTAATTCTGATAGTATAATTTTTCGACGAAGGAGATTTGTTCTGCTATAATGAAAACACATATATATGAATC
AATGATAGAAAAGGGTAACCTAAATTTTTTCTTAATTAAGAAAAAAAAATGGTACCTTATGAGAAGAGGCAGGATTACAA
GGAGAATGAACAGAAAATCCATCTTGTTCATCATGTTCTGCTTCCTTCTTTTCTTTGCCTTTTGCACTAGTGTTCTTCCC
CATTTGCTTTTTGGTTCTTGAAAGGTGGCTTTGATTCAATTTATTGATAAAAACTAGGTTTTTTTGTTTGATCTAAAAAT
CAAGTTTCTTGTGGGCTGGTTTCTAGGGGGTTTTAAATTGGATTATTTTTGGGTTTTAAAATTTAATATCAAATATTTTT
AAGTTAATCTTATTTGATAAAGTATAAGAGGATATAAATGGATATTTCATAAATATGAGTATAATTTTCATTTAAATGCC
TTTTATAGTTTTTCTAATTACACTTCATACCTATTGTTAGCTCAAATTCGATGTTTCAACGCATATAGTCGCGCTGCATA
TAGTAAAGATAGATTTGTATGTGTTCGATCAATTTCGTTGTATCACTCAACAGTCTGTATCTACGGATACAATCATGAGG
ATATCCCAAAATTGCGGAATAATACTGAAGAATGTGAAGGCTGATGAACCAAAATTTGCTGAGGCAAAATCTGTTGAACC
TGAAATGAGTTATTTTCTTGGTATCAAAATCTAAACAATAGTCGATACGCGCAACAAATTAATTCAGGAAAAAGAAATAA
TCTCAGGTTTACTAGACAAAACTGCTTTTGCAATGGCCTCATCAGAAGAACATTCAATTCATTATCTGATTTTTTTTACT
AGTTTGAGACTTGTTCATTGATTTTTTGTTTTTGAGTTACTCATGTTGTTAATTGTGGAAGAGTTATCATCTAAACAACA
GGCTCATTTTGTATTACTTAATAGCATCTTCTTTCCTTTTTAATGTTCAATCATTTATAGTTATGCATTGCCTTGCCATT
AGTTCATACTAGTAGTCGTAGTATTGCTCTTGTAGTTTCTTGTTCTTCGATTTATGTTACTATCTGTTGATTCCTTGTAC
CTCGACTATTGTATTGGTTTGTTACTATATGTTGTTTTTGTTATTAGCTGTTGTTACATTCTTCCAAATATTTATCACTT
TTTTAAAAAATTTATGGAATTGGAGTTGAAGATGAAATTGTGTTTGATTAATAATTTTTTTGTAAAAAATGGAATAATGT
CCATATTTGAATATACTCAAATACAACTTCAAAAGCGAAAAGTGAGTTGGAAAACAACTTATTCAAGTTGGATTTGGAAT
TTTTATGATCAAACATTGATTTTCAAATAAGGTAAAAAAATATTTTTTTAAAAACACATATTTTTCATGGCCAAACAGAT
ATTCGAGATCAACCATTTGTATCAACTAAAGCTTAAACAAATGAGAAATATGCACCATATAACTCCAACAACCAAAGCAG
CTTGGAAAAAAGAGGAAAATGCACCTAGTTTTCATTTCGGTATTGGAAATGTCCTTAGTTCCTTTGATTCATTCTGTAGC
GCGAAATCCATCATTGAAAAAATAATTATTTGGTTATGTCGTTTTGAGATTTGCTCTAACCAAAGCTATTGCATCATTTT
CCCCAATGATGGTCTTTTATACTCATTTGTATTCTAAGTTTATTAGTAATCATTTACGATGGGTAGATAAGCAAGAAGGA
ATCCCCTGGTTAGACTAACTTGTCGAGAAGTTTAGCGAAATTTCTTCTATGGTGAAGTGAAAGATCTTTTGGTTTCTTTT
AACTCTATCCTCATTGACCACTAAGTCATCCCTTTGGGACACTTGTAAATTTGTGCCACATGAAAGAAATTTACCATGAA
GCTATTTAGCCATGTTCGAAAAAAAGGATAATGGCTGAACTACCACAGAATTTAGTAGAAATAAACTCTAGTCATACAAT
ACAACAACTAAGAGACCAAATTAAAAAGAGTAGTCCGATGCACACAACATCCAACATTCACACAATGTCTGGGGAAGGAC
TACACCCAAGGAGCGTGATCTAGATAACATCTCTTAGCACAGGTAATGTTGATGCTTCATAATATAGCCAACTACAGAAA
GCGGGGGTGGGGATGGAGGGTTTCACAAAAAACACTCGTCCAAACTAGCTCAAGGTTCCTCCATTGAGAAATAACTGTAC
TGTAGGCAAAACACTTCCTCTCGATTAAAGATTTCAGCATCCTCGTCCTCTGATTTCTGTAATTAGTTACAAGAACACCA
CAATAAGAACACTCGTCCCACGTAACTCAAAACAAAAATAAAAAAAATTGGCCCGTAAAACAAAGATTCTAGTGTATGAA
ACAGAACAGCTAAAAGCATAAGTTAAAGATCATATGACAAATAAAATGACGAATGTAGTGTGCTACATAACTCTCAAGGT
AAATTCTGCAGTCCAACAAGTTCTATTTAAAGCATTTCAGTCTCTTGGAGAACAAGGGATTAACTATGATATTATTAAGA
AGATTCAACTTCTAAGAAACTCGCATTATTATGTCAAGAACAGTGTGCAATTCTGTATCTCGGCAGATCAGTTGTGATTC
TGCTAGGCGTGGAGCATGAAGAATGGCTTTACATATGTAAATTCTGCTACTCAAACAAGCAGCCTTTCAAAGTCAAATAC
CGAATAACAGAAAAGTTGTGAAGATTGAAGTTAAATAAAAAGTAAACCAATAAAACATACCACCATATTTATGTCGTAGA
AGCGATCCAGAAGCTTCAAAACATCATCAGGAGTAAATTGCCTTTTAAGCTGTGACAATAAATTACAGTGTTGAAAGACA
AATGATAAAATCACTTTAAGTTATAACCAAATGCCTCGGATTTCTTATTTCTTCACTGAGAGTGCGGTATGAGCTAAGCT
CATTCATGAAGCCAGAAAATGAAGAGCTAAATAAATGAAAAGGACAAAAGTAGTCTAGTAACCTCCTACACAGATTCTCT
GTTAAGCCGTATAGGACCAAATGACGATGGATGCCTGCAATAAGAATCACGATGAACATGTTAAACGCGTCTCACTCCCA
CAGCAGAAAGCAAAAGTTAATGCAAGCTAATCTGTGGTTTTCATTTCTTTTGCCTTCAGAAAAAAAAATTACTCATCAAG
AGTTATTGTTTTTTCCTCAATCACAACGTACATTCTACAACTCTTCTACTTAGCTATGCAAGGTACGCTAAATAGCGTGA
AAGCGACTAATTCTATTACCACCTAGGTATAAGGCAGTAATGCTTTATGACAAGGGTAACTGCTACACTTTGAGTGCGCA
CAAAATAAACCATGTGCCTTGTGCAATAGCTCGCAAACCTTACATCATTATTTATTGCATAAACAATCCCTACATTATAA
TTCATGCATAACTATGAGCCAACTCCTTACAGTTGCACGCCGTCCATTAAATAGAAAGGAAACGTGTGCGCTAAGGTGTG
CACTGTATTAAATTCTTCAAACCCTAGTAATCAAAGCACTTGTATTTACCACTAAATTTTAACAAGTTCCAGATTACACC
ACGAATTTCTATCCGCCACATTTTACTGTGAAATTCTACTTATGAACTAGACAAACTATGATAAAGTTACCACCTTTTCA
GCTTTAATAACAAAAACCACAATAAAACTTAAAGAGGAAACATATAAAATGAATAATGACACACAAAACTTGTACAAATT
CAACCTCTCAATTTGGCAAGGGGGTAGATTTCAAGAGCCTCCAACAATCTTATCTCCAATTCGACCTGCGATTGTTCCTC
CTATAGAAGAAAAGAAACAAAAGAATCAATAAATTCTATAATCAATACCAAAGCCACAACTTTTATGGTGGGGATTCAAC
ATCTTTTTTTTCCCCAAAACCATAGTGTCCCAATCAGCTTTCGTGCACCTTGACAAATTCAACATGATACCTATCACCTC
CCATGGTTAGACTAACTGACCGAGAAGGTTAGTAAAGTTCCTGCTACAGTGAAGTGAGATATCTTTTGGTTTCTTGTAAC
TCTCTATGCTCATTGACCGCTAAGTCATCCCTTTGGGGCATTTGTAAATTTGTGTCACATGAAAGAAATATACCATGAAG
CTATTTAATTAACCATGTTAGATAAAAGGATAATGGCTGAACAACCACAGCATTTAGTACAAATAAACTCTAGCCATTGT
ACATTTTGCATTATACAACAAAACAACAAAGTGACTAAATTAAAAAGAGCAGCCCGATGCACAAAACATCTTGCGTTCAC
ACAAAGTCTGGGAAAGGACTATACCCAATGAGCGTGATGCAGACAACATCTCTAAGCACAAGGGGTGTTGATACTTCACA
ATGGCTCCAAATACAGAAAGAGGGGGGGTGGGGTGGGATGGGGTGGGGTGGGGAGGAGGATTCTCTGTGAAAGTTCAATA
TCCATATCGATTCCAAACTAGCTCAAGGCTCCTCCATCAAGAAATAACTGTGTGGTAGGCAAAACACTTCTTCCTTATTA
AAGATTTTAGCATCCGCATCATCTGGTTTCTGAAATTAGTTAAAAGAACACCACAGTAAGAACACTCATCCCACGTAACT
CCAAAAAAAAAATTCCCCGTAAAACCAAGATTCTAGTGTATATGAAACAGAACAGCTAAAAGCGTATAAGTTGAAGATTC
TATGAAAAATAAAATGCCGAATATAGTGATTCTGATAAGCATGGAACAGGAAGAATGGCTTTACATATGTAAATTCCTCT
GCTCAAACAAGCAGCCTTTCAAAGTCAAATACCGAATAATGGAAAAGTTGTGAAGATTGAAGTAAACCAATAAGACATAC
CACCATATTTAAGTTGTAGAAGCGATCCAGCAGCTTCAAAACATCATCAGGAGTAAATTGCCTTCTCAAGCTGTGACAAT
AAATTATCAGTGGTGAAAGATAAACGATAAAATCACATTAAGTTCTAACCAAATGCCTCGGATTTCTTATTTCTTCTCTG
AGAGTGTGGTGGTATGAGCTAAGGTCATTCACAAAAATGAAGCGTTAATAAACGAAAAGGACAAAAGTAGTCTAGTAACC
TTCTACGCAGATTCTCTGTTAAGCCGAAAAGGACAAAATGACGATGGATGCCTGCAATAAGAATCACGATGAACATGTTA
AACGCATCTCACTCCCACAGCAGAAAGCAAAAGTTAATGCAACCTAATCTCCCCTTTTTATTCTTTTGCCTTCAGAAAAA
AAAAAGATTACTCATCAAGAGTTAATAAAATTCCAAAAATATTCTCAAGGTCATAGCTACTTTATTGTTTTTTCCTCGAT
CATAACGTATTCTACAACTTTCCTACCTAGCTATGCAAGGTACCCCTCTACGCTAAATAGCATGAAAGCGACTAATTCTA
TTACATCCTAGGTATAAGGCAGTAATGTTTTATGACAAGGGAACCCGCAACCCGCTACACTTTGAGTGTAGCACAGGGAA
AACCATGTGTCTGTGCAATAGCTCACAAACCTTACATTATTATTTATTGCATAAACAATCCCCGCATTATAATTCATGCA
TAACTAGTACATGAAACAAACAACTCCTTACAGTTACACGCCGTCCATCTAAATAGAAAGGTAATGTGTATTCTAAGGTG
TGCACTGCATTAAATTCTTCAAACCCTAGTAATCAAAGCACTTCTATTTACCAACATGTTCCAGATTACACCACGAGTTT
CTATCCGCCACATTTTACTGTGAATTTCTACTTATGAACTAGACAAACTATGATAAAGCTACCACCTTTCCAGCTTCTAT
AACAAAAAACACAACAAAACTTAAAGAGGAAACATACAAAAAGAGTAATGACACATAAAACTTATACAATTTTTACCTCT
CAATTTGGCAAGGGGGTAGATTTCAAGTGCCTCCAACAAACTTATCTCGAATTCGACCTGCGATTGTTCCTCCTATAGAA
GAAATGAAACAGAAGTATCAATAAATTCTATAATCAAACACATCAACAAGCATATAATCAATAGCAAAGCCACAATTTTT
ATCGAGGGATTCAAAATATATAGAAATCAAAGGGATTCAACATTTTTTTTCATAAACACGGTGTCCTTATCAACTTTCAT
GCATCTTGACTAATTCAAGAGGATACCTACCACCTCCCACCAACAACAGGTACCAATAGGTAACTCAGGGAACATCTACT
ATATATATATATACCTAAAAATTTAATTCTGATAGTACAATTTTTCAACGAACGAGATTTGTTCTGATATGATGAAAACA
CATATATATGAATCAATGATAGAAAAGGGTAACCTAATTTTTTCTTAATTAAGAAAAAAAAATGGTACCTTATGAGAAGA
GGCAGGTTTACAAGGAGATAGAACAGAAAATCCATCTTGTTCATTATGTTCTGCTTCCTTCTTTTCTTTGCCTTTTGCAC
TAGTGTTCTTTCCCATTTGCTTTTTTGGTTCTTGAAAGGTGGCTTTGATTCAATTTATTGATAAAAACTAGGTTTTTTTG
TTTGATGTAAAAATCAAGATTCTAGTGGGCTGGTTTTTAGGGGTTTTTGAATTGGATTATTTTTGGGCTTTAAAATTTAA
TATCAAATATTTGTAAGTTAAACATATTTTGATAATGTGTAAGAGGATATAAATGGGAATTTCATAAATATGAGTATAAT
TTTCATTTATATGCCTTTTTAGTTTTCTAATCACACTTCATAACTATTGTTAGCTCAAATTCGATGTATGTTGCATATAG
TCGCGTTGCATTTAGTAAAGATAGATTTGTATGTGTTCGATCAATTTCGTTGTATCACTCTACCATCTGTATCTACGGAT
ACAATCACGAGAATATGCAAAAATAGCGGAATAATATTGAAGAGAATGTGAAGGCTGATGAACCAAAATCTGTTGAACCT
GAAATGAGTTGCATAACTTAATATACAGCTTATGACTCTTCTAACATTAGACTTTTGTTGGTATTGGCGGCGACTAATAT
TGCCACTAAAACATATTATTAGTGGCAACTTTTATAGGTCTTGGCGGCGACTATTGTTGCCACAAAAACATATTATTAGT
GGTGATTTTTATAGGATTTGGCGGCGACAATTGTTGCCACAAAAACATATTATTAGTGGCGACTTTTATAAGTTTTGGCG
GCAACAAATGTTGCCACTAAAAATTATTATTAATGTGGACTTTTATAAGTTTTGGTAGTGACTATTGTAGCCACTAAAAC
ATTTTATTAGTGGCGACTTTATAGGTTTTGGCGGCGACTATTGTTGCCATTAAAGCTATTATTAGTGACGACTATTTTAA
GTATTGGCAGCGACTATTGTTGCCACTAAAAATGTTATTATTAGCTACTTTTATAGGCATTAGCGGCGACTATTATTGCC
ACAAAATCCTATTATTAGTGGAGACTATTTTAAGTATTCCCAGCGACTATAGTTGCCACTAAAACATGTTATTAGTAGTG
ACTTTTATAGGCATTAGCGGCGACTATTGTTGCCACTAAAATGATTATTAGTGGTGACTATTTTAAGTATTGGCGACGAC
AACTTTTGCCACTAAAACTACGTTTTCGTGGCGACTTTAATAGGTTTTAGCGGCGATTATTGTTGCGACTAAAAATACTA
TTAGTGGCGACTATTTTAAGTATTGGCGGCGACTACTGTTGCCACTAAAACATGTTATCAGTGGCGACTATTTTAAATAT
TGGCGGCGACTGCTGTTGCCACTAAAACATGTTATTAGTAGCGACTTTTATAGACATTAGCGGCGACTATTGTTGCCACT
AAAACAGATTATTAGTGGCGATTTTTCTGGCTTTTGGTGGCGACTACAGTTGCGACTAAAGCCTATTATTAGTGGCTACT
ACTTTAAGCATTGGTGACGACAACTTTTGCCACTAAAACATAGTATTAGTGACGACTTTAATAGGTTTTAGCGGCGATTA
TTGTTGTGACTAAAAACTATTATAGTGACGACTTTTATAGGCATTAGCGGCGACTTTTGTGGGTTTTAGTGGCGACTATT
GTTGCGACTAAAGCCTATTATTAGTGGCGACTACTTTGAGTATTGGCGATGACTACTTTTGCCACTAAAACATAGTATTA
GTGGCGACTTAAATACGTTTTAGCGGCGACTATTATTGCCACTAAAACCTATTATTAGTGGCGACTATTTTAAGTATTGC
CAACGACTATTGTTGCCACTAAAACATATTTATTAGTAGCGACTTTTATAGGCATTAGCGGCGACTATTGTTGCCACCAA
CACATATTATTAGTGGCAACTATTTTAGGTATTGGCGGCGACTATTGTTGCCAATAAAACATATTATTATTGGCGACTTT
TGTTGCCACTAAAACATTTTTTATTGATGGCATTAGTTGGTCCTGAGGAGCAAAGCATCTGCATTTCAAGTTTAAACAAG
GCCCAAAGCACGAATGATCACATTTACTTTTTTACGTGTGTTATGTCTATGAATTTTGAGTGATACGTGATCTCGATGGG
TTTTGGCCAAACTTGTTTGTGGACATCTGTTAAGACCTAATTAATAACGTGTGTTGGTCCCGAGGAGAAACGTTCGCATT
TTCAAGTTCAAACGAGGCTTAGAGCGTAAATGACCAAATTTACAATTTTACGTGTGCTATACTCCATAGACTTTAGATGA
TACGTGATCTCGAAGAGGCCCAGAATGGGAATGCCCAAATTTACATTCATGGATTTTGGGTGATACGTGATTCCGTCGGG
TTTTTGGTTGTTAAGACGTTACTAACGGCGTGAGTTAGTTCCGAGGGGCAAACGTCCGTATTTTTAAGTTCGAACGATGT
CCAGAGTGGAAATGACCAAATTTACTATTTTACGTTTGATATAGTCTATGGATTTTGAGTAATACGTGATCTCGAAGTGT
TTTTGGTCAAAAAAATTTATAGGCATCTGTTAAGACCTTATTAATGGCGTGTGTTGCTTCCGAGGGGTAAACGTCTGCAT
TTTCAAGTTCAAACGAAGCCTCGAGCCAAATTTACCATTTTACGTGTTCTATAGTCCATGAATTTTAGATTATACGCTAT
TATGTGAGTTGGTCCCGAGGGGCAAACGTCTGCATTTTCAAGTTGAAACGAGGCTCAAAGAGGGAATGACCAAATTTAAC
GGTTTACATGTGCTATAGTCCATGAATTTTGGGTGATAGGTGATCCCAACAGGTTTTTGACCAAAATTATTATGGGCATC
CGTTAAGACCTTATTAATTGTTTCGAGAAGCAAACGTCTGCATTTTCAAGTTCGAACGAGGCCCTGAGCAGCAATGACCA
AATTTATCGTTCTACGTGTGCTATAGTCCATAGATTTTGGATGATACGTGATCTCGGTGGGTTTTTGGCCAAACATTTTT
GTGGGCGTCCGTTAAGACTTTATTAATGGCGTAAGTTGGTCTCAAGGGGCAAATGTCTGCATTTTCAAGTTCAAACGAGG
CCCACAGCGGGAATGACCAAATTTATCGTTATCCATGTGTTATAGTCGATGAATTTTGGATGATACGCAATTGTGATGGG
TTTTCTGCTGAAATTTATTATGGGAGTTCGTTAAGACCTTATTAATGACATAAGTTGGTCTCGAGGGGTAAATGTCTGCA
TTTTCAAGTTCAAACGAGGCCTACAACGAGAATGACCAAATTTATCATTATACATGTGTTATAGTCTATGAATTTTGGGT
GATACGCGATCGTGATGAATTTTCTGTCAAAAATTTTTGTGGGCGTTCGTTAAGACCTTTTTAATTGAGTTAGTTGGTTC
CGAGGGCCAAACGTTCACATTTGCAAGTCCAAATGAGGCTCGGATCAGGAATGATCAAATTTACCGTTTTACGTATGCTT
AGTCCATGGATTTTGGGTGATACATGATCCAGATGGTTTTTTGGCCAGACTATTTTATGGGCGTCCGTTGAGACGTTATT
ATTGGCGTGAGTCGGTCTCAGGGGGAAACGTCCGCATTTTCAAGTTCAAACGAGGCCTAAAGCGAGAATGACCAAATTTA
CCATTTTACGTATGTTATAATCCATGGATTTTGGGTGATACGTGATACATGATTCCGATGGGTTTTTGGCCTAATTTATT
TAGGGCATCCATTAAAACCTTATTAATGGCGTAAGTTAGCCCCGAAGGGAAAACGTCTATATTTTCAAGTACAAACGAGG
CCCAGAGTAGGAAATACCAAATTTACATGTGTTATAGCCCACAGATTTTGGGTGATACGTGATCCCAACTGGTTTTTGGG
TCAATTTTATTTTTTTTTGGCATCTCTTAAGACCTTATTAATGGTGTAAGTTGGTCCCGATGGGCAAACGTCCGCATTTT
CAAGTTCAAAGAAGGCCCACAGAGCGGGAATGACCAAATTTATCATTTTGGGTGTGCTACAGTCCATGCTTACGGACAAT
TTTTATGAAAAAGAACTTTACGGGACCCTCTGTAATGACATAGAGGAGTGACATGTATAGTTTCACCGTGATCCACTCCT
TTTTTGGCATTAAAGAGTCACTAAAATAGAAATAAGGTGATTTTTTCAATCTTTTGTATAGGCTCACCTTGACACTTGCT
ATTTTTTTTTATCATTTAGAGGCCATTCATCATAATCATGCAATTTTCTTAGTTTTTCGTGTGTTTATTAATGATTTTTT
TGGTTATTTGGGTTTCTGGCACTTTTTCTGCAAAACATTTACAGGATCCTCCGTAATGACCTGGGGGGAGCGTAAATATA
GTCTTACCATGATCTGCACCATATTTTCAACATTTATGGGTTACTCAACAAGAATTAGGTGATTTTCTCAAATTTTTTTG
TGTGTGTTAGTCAATGAAATTTTTAGTGATATGGCTTCTTAGCACTTTTTTAGCGAAACCTTTATAGGATCCTCCGTAAT
GACCTACGGGAGCAGTACTAGCCTCACCCTGATCTGCGTCGATCTTTTAGCATTTAGGAGTCACTCAACAAAATTACGCC
ATTTTCTCAGTTTTTGTGTGTTAGTCAATGAATTTTTCAGTGATATGGCTTCTGGACACTATTGTTTCAAAACTCTTACA
TAATCCTCCATAATGACTTGGGAGACCGATACAGATAGCCTTACTATGATTCACGCCATTTTTTTTAGCATTTAGGACCA
CTCAATAGGAATAAGGCAATTTTCTCATATTTTCGTGTGTTAGCTAATTAATTTTTTAGTGATTTGACTTTTATGCACTT
TTTTTGCAAAACCTTTTCAGGATCCTTCTTAATAACCTGAAGGAGTGGTACGTATAGTCTCACCATGATCCACACCATTT
TTATAAGATTTAGGACCACTCAAAAGGAAGTGTGCGATTTTTTTAATTCTTTTTGTGTATTAGTCAGTAAATTTTTTTGT
GATATGATTTCCACCCGATAGGTAGACTAATTGATTGAGAAGGACAGCAAAGTTCCCTCTAGGATGTAGTGAGAGATCTT
TTGGTTCCTTGCAACTCTATGCTCATTGACCACTAATTTTTCCCACATGAAAGAAATCTACCATGAAGCTATTTAACCAC
GTTAGAAAAAAGATAATGGCTGACCTACCACTGTTAAGTAGAAACAAGCTCTCTAGCCAGCAAACATTTTGCAGATTCAA
AAGGACAGCTCGATGCACAAAGCATCTCATGTTCACACAGTTTGTGGAAGGGTGGCACCCAAGGAGCGTGATGTAGAAAG
CATCTCTTAGCACAAGGGATGTTGATGCTTCACAATATATCAAGTACAGAAAGAGGGGGTGTGTGGGGGGGGGAGGAGGG
GGAGTATTCTCTATGAGAAAATTTGTAAAAAGATCCAACTGTCTATATATAAGGAAAGCTGAAATCAATTATCAGCATGC
ATACAGACTTTTCAGTAAGATTAAGATGCAGAATCTCTATGGCATCAAAAAAAAAATAATGTAACCTCCCAGATACTACT
ATACAAAAACTGCCATATGTGAAAGTTCAATATCCATATCGAATCCAAACTAGTTCAAGGTTTCATCCTTCGAGAAATAG
CTGTGAGGTAGGCAAAACTCTTCCTCCTGATTTAGGATTTCAGAGTCCTCGTCCTCTGGTTTCTGAAATTAGTAAAAAGA
ATACAACTATAAGAACACTCGTCCCACGTAACTTCTAAGTGTGGAGCAGGAAGAATGGCTTAACATATGTAAATATTTCT
GCTCAAACAAGCAGCCTGTCAAAATCAATACCGAATAACGGAAAAGTTGTGAAGATTGAAGTTAAATAGAAAGTAAAACC
AATAATACATACCACCATATCCAAGTTGTAGAAGCGATCCAGCAGCTTCAAAACTTCATCGGGAGCAAATTGCCTATTGA
AGCTGTGACAAAAAAAAATTCAGTGTTGAAAGACAAACGATAAAGTCACATTAAGTTTCTTCACACTCTTAGGTACACTT
TTTAAACGTGTCTCAGCATTCTTATTTCTTTTCTGAGAGTGTTGGCATGAGCTAAGCTCATTCACAAAGCCACAAAATGA
AGAGCTAATAAACAAAAAGAACAAACGTAGCCTAGTAACCTTCTACGCAGATGCTCTGTTAAGCCGTATAGGACAAAATG
ACGATGGATGCCTGCAATAAGAATCAAGGTGAACATGTTAAGCGTCTCTCCCACAGCAACAAGCAAAATTTAATGCAAGT
TCCAGATTACACCACAAGTTTCTATCCGCCACATTTTACTGTGAATTTTACTTATGAACTAGACAAACTATGATAAAGTT
ACCTCCTTTCAGTTTTAATAACAGGAAACACAGCAAAACATGAAGAGGAAACATATAAAATGACCAATGACACATAACAC
TTCTACAAAATTATACCTCTCAATTTGGCAGGGGGATAGATTTCAAGAGCCTCCAACAATCTTATCTCCAATTCCACTTG
TGACTGTTCCTATAGTTCGAAAAATAAACATACACATAAAAGAAAAGAAACAAAAGAATCCATAAATTCTGTAAAACACA
TCAACAAGCATATAATTAGTAGCAAAGCCACGACTTTTACTAAGGGGATTCAAAATGCAAAGAAACCAAAGGGATTCAAC
ATCTTCTTCTTTATTTATAACCATGGTGTCCGATAAGCTTTCACATTACTTGACTAATTCCACAGGAACCTGCCACCTCC
CACCATCATCAGGTACCAGTAACTCTATCCACCAAGGCCGACAGATGGGAATTTAAATAAAAGGGATTCAAAATCTTTTT
TCTCTTTTTGATAAAAGTGGTGTCGGAGTCCACTTTCGCGCAACTTGACTAATTCCACCGGATAATTGTCGCCTCCCACC
AGCAATACGTACTATCAGGTAGGCTGATCCCCAACTTTTGACTCATATTCCTATTAAGAGCAAGACTGAGACTTGTCTAT
TCCTAGGGCTTTGGTCCGATACCCTACTCCATGCATATGAATAAAAACACAAAGGGTACCTATTTTTTTCTTAATTAAGA
AGAAAAGTACCTTACGAAGAGCAGAAGATGCAGGTTTACAAGGAGAATGAACAGACATTCCATCTTGTTCAGCTTCTTCT
CCACCTTCTTCAACTTCTTCTTCTTCTACTACTGTTTCCTTTTCCATTTCTGCTTCTTTCTTCCCTTTGCCACTTGCACC
AGTATTCTGCCCCATTTGCTTTTTGGTTCTTGGGATTTTCTGGGTATGGAAAATTTACCACTTTTTTGGAGAATGATCCA
TGAAAGATTTGATTTTTGATATAAATTTTTGGTTTCTTTAAGGGGTTTTGATTCAATTTATTGAGAAAAAACTAGGTATT
TTCAATTTGTTTGATCTAAAAATCAAGATTCTAGTGGGCTGGTTTTGGGGGTTTTGAATTGTTGGATCAGTTTTGGGCTC
TAGAATTTAATAAATATCAAATTAAACTAAATATTAATAAATTAAAATTATTTGGTATAGAATAGAAATTTCATGAATAG
CTACAGTTTGGAGTATAATTATCATAAATAGCTATAGTTTATCTAATTAAATTTCATAGCTACTGTTTTGGGGTCCACTA
TATTTGTTAGCTCTAATTTGATCATGGTCGTGCTAGATCTATGTGTACGCTAAATAAATAAATTTCGTTGTATCAATGCA
TATAGTTACGATTGACTTTATGCTCGGATATAATCATAGAATACATAAAAATAAAAAATTGCATAATAAGTGCTTATTAG
ACAAAATTAGTTAAAATTGGCCCATTCTCAACTTAGATTTTGCAGTTTAAGGAGCATTTTCTTACCAAGGAAATCAATAT
CAAAGCAGATAATAAGGAAAGCATGACAAAGCATTATGACAAAAAAGAACAGTAACTACAATAAAATAAGGAGATAATCG
AAGAACAAGAGATAGTCAATGATAACATAAATCGGAGGACAAGAAACTAAAGGAAGGATAAACAAGGAGGCTAAAAGAGT
AGTAGACAAATTTTTCTCACACCTCAAAATGTAGCAACCAGAAATTCACATGTAAAAATGCTAATCAACTATGGAAGAAA
CTGAAAAAAAACAAGAATAAAGCAGAAAATTGCACTTGATGCAAACTGCTTCAGCATGAAGAGTACAGTTTATTAAAAAT
GAGATGGATCTCATTTCATTAGCAATTCCCTGTCTTTAAAAGCTACCTAATGGGTGGAAAAAAGAATACATAAATATGTT
AAACAAGAACCTTCTAACCAGACACCATCCTCCACAGCTCAATACTAACCAGAACTAAGTAATTTACAGCCACTGGTTAG
AGGATCGACCCGAGGCATATGAGATGTGACACTGCTAAACTTTGTGACCGCCAACATCAGCACTCAAGTGTCCAACTAGC
AGAGGCAAGCTAGAAGAAGAGGAAAAAGAGTGCAACATTCAAATGCTAGAAGCACTGATATTCTAATATTTCATTCCATC
AAGTTTCTCAGCAGAAGGGCAAGAAATTTTGAACGGGTGTGACTATGCATGTGATCTCTAAATCCACTTCAGCGCCATCT
AACCAGAATATTCCATGTTGTATCTAAGATTAAAGAGCATGTTACGACGATTCTCTGTGCCCATTCGGATGTTAAACTTC
TTGGTCAACTCCTCGACTCGATCATCAGATTCATAATCCATCTCTCGAGTACATCGTCTTCGGATCTTTTTCAGCATGTC
CTTGGAAGGTTTATACTGGGCATGCACCTGCACATGAAGCCAAAGTATAGTTCATTTTGTCACTGATGATTATAATTAAT
ATTGAGAGAGTGAAAGGCAGGTTACCATCTCATCAACTACTGAAAGTGCAGCTTTCGGTTCTCGCTTAATAAGATGAGCA
TCAACAAGTAGAGAATATGTCATTTCATTTGGCTTCACTCCTAAGTCCATAAAGTGCTCATAGACTTTAGTGGCTTCATC
CCTCTGCAACAAGAAAAGATATTAAAATTCATATAATCATAGAACAGACTTGTGCATACAAATGAAAGAATGTAGCTTCG
AGCTATTATGACAATACTTGGGATAAGAATCTTCAAGATTATCAGTCAGTACTTTTTTTATGATGAAAAATTCATTTGGA
GTGAACCTTTTGGGCCAACCACAGACTTCAAAACTCAGGGATGATGGCCCTGCCCCTTGAACTTTAGTTTCACTTGACAC
GGGGCTTGAACTTGTGACGTAAGACACAAGTCCTCAACCTTTACCAATTAAGCTTAATCCCTGGGGGTTAATTAGTAAAA
TGACTCCTTCAGATTATTCTCAGTCACATGTTTACTGATGAACAAATAAATAGGATCCAAAGAAATGACCTCTAGGTTGA
ACCCATACTATGTGCATTCAGATGTTACATTCACTTCTATTTACCTTGCCAAGCTTCCCAAATGCATATATCAGCGCATT
GTATGAATGGATATCTGGGGTTAATCCAAAAGTGGATTCAATTGCAGCAAATGTCTGATAAGCACGATCAATATCCCATA
TATTGGCACAGCCTAAAATTACACAATTGAGTGCAGCAAGAGACTTGAAAGGGGGCTCTGCTCGGCTCAAATTCTCCAGC
TGATAATAAACCTGAAATATTTGGAAGTCAGTGGCAATACTAAGTGTAAGGTGACCCAGATAGAGAACATCCAACACACT
TAAGCAGGTACAGCAAAGTGCTAAGCTGTGAGATATACAGAATTCTTAGTTGGAAGAGAAAGAGAACATACAGAGTCCAA
GGTGACAAAACCATTCCTGCAGCAAGCAACAGCCAGTGGATTCAAAGAGGTAAAGGGAGAAAATAGTTCTTCTGCACTCT
CTTCTTTAGAACTACTATAAGCTTTCTCAAACTCATGCAGGGTAGCAAAAGCGTTCTGTAATTGTCCCAACGACGCGTGG
GCATATATCTTCGCAAGGAAAGATTCAGGGTTAGGGATCCTCATTTGCCGTAGTGAGCGCTTAAGGACTTCCCAAGCACC
ATTGAGGAGTTTCACATTGTATGTTCTACCAGCAGTTCCAAGTGCAGCCACAAGCAGTCCTTCGTCAACACTGAGTAAAA
CAGGGGGCTTCACAGTCTCACCTCTAACAATCCATTTCACAAAGAACTCCAAGGAAGTAAAAGCTAGTTCGCTATTATCT
GCTTGTAATGCACAATCAGCAAGGTGTGTGCACATGTTCCAAGGCGGCAGCAGGCCTTTGTTCTGATCTGTTTTCTGGGA
ATACCCAAAACAGCGGTATCAAAACTAAAATATATTTCAAATAATAGAAAGTTTCATGGTTTGGATGATCTCACCGAAGG
GATACATACCTTGCATTTCTCTATTATTGACACCAATGTATCCAGCCTGTTGCTGTAGATACAGCTTCGCACACACTCGT
TAAATACATTCATGGATAGCTTATACCCAGATTTTAAGGCTGAATCAATATATTTCAACGCATCATCAATAAGGTTTGCT
TTAAATAGCAAGCCAGTAACCAAATCATATGACTCTTCATCAGGCAAAGCTTCTTTAAACTCTACTCCAGTTGCAATCAT
CCTGGCATAAGTATAACACATGAAATCTATCAAATATCATCAATGCATGACAGAGTACTTGCATGCATGGTGAAAATACA
TAGTGAACTGTCGCAATCAAAACAAGCTCAATAAACACCACGAGGTTCCTTGTCACTTAGTAAACTTGCTATCCACACTA
AATTGAAAGGAGCCAGAGAATTCAAGAATAACCAAGCTGAGAGAAAAGAAGTATAGAAGGGACAAGGAGGAGCAAAGACA
TATGGGAAAATTTTGTTTGCAGCAAGACTAAACTAAAGGAAAATAAAACCCAAATAACAAAGCTATAAATCCAGTAGTAA
CTAACAGACAGGAGTTTGGACTTTTGCTGCAATGGGAATAGTTTTCGCACGCCTCACTCAGTTCATTTAAGAGGCAGTTC
CCCACTCTGTTATTTCAAATGTTCATTGTTTTGGTAAGGCTAAGAACCTCATTGGATTGGCTTATGACTTCTAAGCCAAA
AGCCATAAGTTAGATATGGCTTTTGGCTTATTTTGGTTCTTTTGGCTTTGAAACAAGTGCTTATAAGCACTCCTTATTTT
ACTTAGAGCGCGTTTGGATTGGCTTAATTTATATTGGATGAAAAATAATTATTTGTGATAAGAAAAAGTTAATAGATTAA
TCAAAGCAAAACAGTTGTTAAGCTAAAATAAGTCAATTTATTGCCTTTGACTCAAAAATACTTAATTTAAAAGTTACTCT
GAATTTTGTCAATCCCTCTGAAACTTTTTGAAAAGAACTTAAAGGTTAAAAACACTTTTAATTTTGAGTCCATCCAAACA
CATTGTTAAACACTACTCCCTCCGTCCACTTTTAACTGTCATGTTGCGCTTTTCGAAAGTCAATTTGACTAATTTTCAAA
GTGAAATTAGATTACATTAATTCGATATTTTAAACAAAAAATTTTAATATTCAAACACTATACGGAAAATACTATAAATT
GCGATATTTTGCATATCAATATGATGAAAAAATACATCAGAAAATGTTAGTCAAAGTATTTATCGTTTGACTCTAAAAAA
GAAAACCATGACAATTAAAAAGGGACGGAGGTAGTACAAAACTGCTTAAAAGTTATTTTGACTTAAAAGAACCTAAAATA
AGTCTATCCAAAAAGGCTCAAAATAGAGAAGTTTGATTTGGCAATGGCACCCAGTTGGCGGCTATATCACAACACCGGTT
AAATCTGGCAAAGCTTCTTAGTGTGTTATACTGTACACAAATATGAATAAAGGTCAGAAGCATTTTTTGACTACTATGAA
ACCTTCCAAGAAAATACCATACCATAATCTTGGATCACCCTAGCAGCCAACCAAAAGGGCCGAAAATGTTAACATCACAA
CAAATGAAAATGCTATCTTTATGCAATATACACGCCTTATAAATTCTATATCTAATCTATGAATATAAAGGTCTTTAAAC
TCTCAACTTACTAAATTTTAAGCCTTAAGTCTTTCTGTGTTGCTTTTCTTTTACTGCAATGAACTTTTCAGCTCAATACT
AATCTCAACTAACAATCTCCAACTTTAGAAAATATAATTAAGGCTAACAACAATTTCATATAAATGAACTAACAGTCTCC
AACTTTAGAAAATATAATAAAGGCTAACAACAATTTCATATAAATGAACAATAAAGCAAATAAAGGGATCTCCACAATTA
CATACAAAGTTTTAATTTTTATACTCGGATAACTGGATAAGTGTAGGTTACTTAATACTAGTAGTTTATAACAAGCATGG
ATCCATAACCTACAAGTAAAGCAACAACCATATACTGAAAGACTACCAGTGTATATAACTTAAATGCATAATATATGTTG
TTAAACTTATTCTGTACATTTGCTATTTCTTTTGAGCCGAGGTTCTATCCCGAAAAGGTATAGGTAAGGTTTGCGTACAT
ACTACCTATGTTGTACAACAAATATATTCAAAGCTAAGTGATTAGCTCGAAATACGAACCTTTCGAGCAATTTGACAGCT
TTATCAGCCCATGACAATGGTTCACCAGATTGAAACATAGCTTTTAAGATCAAATTATGCGAAGCAGTATTAGCAACAAG
TCCATACTCCTCCATTTGACTAGCTAATCCCAACAAATCATCAGCAGTAGCACCCATCATCAAATTAGCTCTCAAATAAT
AATTAAACAGATTCGCATCAGGCTTATTCGGTTTCCCATTTCTATCCAACGACCTAATCCAAAGCTCAAACACCTGTTTC
ATATCCTCCCACCTCTGTGTCGTCACCCAATCAGCAAACAGATTCATCAAACCTTCCCCATCAAGTGATTCCGACATTGC
CTGAATACGCGCAGCTGGCGATTGGCGTAAGAACCCCAAGGGTACAACGGAGGAAGATACAGATTGTGAGGTAGCTGCAA
ATGGGGATCTCCAGTTTTCATTATAGAGTGGGCTACCGGAGGATGGATTTGGGGGTAGTGGGGTAGTGTTTTCCGGTGGA
GTTCCGGCGAGTTGAGGTTCTTGTGAGAGGAAAGGAACGGTTGTGATTGATTTGAAATTTGTAAATTTTCTGATCAACGG
TCGTGATCGAATCAGGATCGCCATTATAAGTGTTTTTAAGCTTTTTAGGGAAATAATTTGCTAGGGTTTTAGGATGTTTG
TTGAAGAAGAAGAAAAAAAAGGTTAGAGGGGTATTGTTGATATTATCTAGAAGTTTAGGGGTAAATTTACTGTATTCAAT
TGTTTTGGGCTGGACTTCTAAATATTGGGCTGGCTGAAATGGGCTTCAAAAAGGCATATGCAAATGAGTGAAGGAGTTAA
AGACTTGAAATTATGCTCAACGATCTTAGAAATGAGTGATCTTAAACTTTTGACGTCTAGGCTTGTTCTATGGGTAAATC
TTCAGGAATCGTGTGGTAGATAGTAAAGAAGCTGCTTATTCATGTGTCAATTTATGTACTATAAGTTATACAACATTATA
CATGTATAATTTATAAGAGAATTGATGTATTTTCTTATGCGGGATAGAAGATGAAATAACTAATATCTGCATAATTTTAA
TCAACTACCAAACAATACCTCTAAGATTTAAATCAAAATGCTAATCTTGAAGTTTTACTCATGGGGTAAATAGGATCAAA
AGTTTAAGATCATTTTTATAAATCACCCGATGGGATTATACTTAATGTCTCAAAAAAAATGGTGTTTTATAGCCAACAAC
AACAACCTATCCAGTGGAATCCCACAAATAGAGTTTGGGATAGACAAATTTTATCACTATCTCGTGAAAATAGAGAGATT
GTTTTCGAAAGATCATCAGTCTCGTGTTTTATAGCCATATAATACAATTCTTAATATACCTAAATATAATTAAAATTTAT
AAAAGTGTTTAAAATTTAGTCATTTTGGAATCAAATTTCAAACCTCGAAAGTTTGAAATTCGAATTGTCTTTCCAAAAGT
GATTATTCCTTTTATCTTCATGCTTCTGCATTGTACAGAGTTAAATTTCCATGACTTCTCCATCTTCTTTGCTTTCCTGT
TCCTACTTTGGATTCACCCTTTCCCAAAAGTGATCAATTCTTTTATCCTTACGTCAATAACAACAATAATATATTCAGTA
TAATTTTATAAGTGATAACTGAAAAAGATAATGTGTATGTAATCTTATATTACTATCTTGTAAAGATAGAAATGTTATGA
GTATGTTAAATAACCTTTAATTAAAGACTTATAATCTAATAGTACTATCATAAAATTTCCACACAATAAATATGAGTTTG
ATTCTCATTGTTCCTCCTCTTCCACTCATGTAATAATTATCTTTGATTAAATAAACTCGCAACACAACTTTATTGGAGTC
TGATTATATTGAGGTTCAAATTGAATGATAAAATGCTGCCTAATAAAGATAATTTTATGAAATAGATTTGAACTCAAGAT
CTCGTTATCTCTAATGATTACCTAAAACATTGTTATTGAAATCAAAGTGAGATGCCAATGTAGTAGGAGGTGATTCCATA
GAACCAAAAATTGGTGGTTGGACACATAATAGTAGTATTAATCAAGATTCACCCACTCTTATTGGTTGTCCAAACTAAAT
GAAACATGTGAATGTGATTCTCTAATTATGATTAATGTAATGTGTGACAAATAATTAAGGGTGTCACCATTTGCTGTATT
TAGTGGGTGTAAGGTCCCCATAACCCCTCTTTTTTGCCTTTGCATATATATGTTAAAAGGCAAAGAATATATCAACCGCG
TTTGACAATAGTGATGAAGAAAATAACAACTTTTCTTAATTATGAATGAGGATTATGATGGAGTGATAAGTACTTCTTTA
TTATTAATTAGAGGTTTCAAGTTTCAATCCCCTTAAGTACAAAATCGCATTTGTTAGGGAGCATTTTATCGTTAATGTGT
GACTTCATGGCGCGAATCTGAATTTAGTCGGACTCCAATATGAGTATCAAACAACCAAGTAAAAAACCAATAGACCTTCG
TCTCAAAAGAAAAGTACTCAAAGAATTAAAAAAAATTAACGATAACAATATGATAGAAAATTACACAACAAATGAAGCAA
CATGTACTAATAGAGATCGAAGAATAAGATCTTATGTGAAATACTAATTAATACTTTACTACCAAATAGGAAGAAGATGA
AGAGAAAAGAGACTAGTGTCCTACTACTCCCACAAAAAATCCTACAACACTTGGTTACTTATTATCCTTCTATTATAATC
ATCGATCATATATATTCTTATCTCAAAGTTAACAATAAAAAAAAGTTTTTTCCAATTTACCTATAATCAGAAGAAAATTA
ATAAATAACAAAGCAAAACTTTTATAAAGCACCCCCCAAAAAAAGAGAGAATAACAATAATAAAGCCTTTTAAAAAAAAA
ACTAGAATAAAGTGAATTATTCATTAAATTAAATAATAAATAAAGATGGTGATAGAATAGATATAATTCATCTTCGTATT
TTTTATTAGGTTTTTGAGTTTAAGCCTTGGAATAAAAAACTTTTGACAGAAAACATTACCTCCATTTAACATGTTTTTAC
AATATGACTTGAATTAATCAGAATCCTAAAATGGATATGAAATAATATTGAGTGAAAAAATAAAATCAAATAAAAATAAC
ATACTACTTTTCTAATTCTAGATAAATCTCATGCAAATTAAAATCATTTTTATTTTATTCACTTTTCAGAAAGTGGGTAA
CATAACAAATTGGCTGGATAGAAGATGAAAAAGAAGCTTTTTTGTAAGTGTATTAAGATTTCAAATTCTTTTTTCCTTTT
TGATATTATTTTATTTGTTTAGTTAATTACTATATAAAATGATTAAAGTTTGCTCATCTTTGACGAAAAAGGGTCCATTC
ATTTAATTTAATTTGATAGTAAATAAATATCTTACTCAAAAATGTCTTCTTCAAATTAATTTGTATATGAGTTGGATATG
CCCTTTTTGCTCACGTATATTTTTTCTCCAAAAGAAAATTCCAACAGAAATTATTAGTTCACTTTACAATTTTATATGTT
TTTTATCTGTTTTACGACTTAACTAGTTCAAAATCGTTTATGAAATTTCATTTTATATAAAATATAGTCTTTACTAAAGA
TAATATCATATTTATAGCTCATATATTACTAATTTCTGCTGTTATTGAAGAACATAACTTATTCACCATGGATTAATTGT
ACCTAATATATATAACACAGAAAAATTATTAAATCTAATAAATATTAAGTTTTGAACTTATAATTTTAGGAGTATAATAA
GTTTACTTGCAAAACTTTGAGAAGTTAAACAAACTCAATTAAATTTAAAATTTTGAATCAATTTCTATATAAAATGCTAC
ATTGATATAAAACTTTATGTTTTATACTCTTAAGAGGGACATGAAATAGAATTAAAATTATTGGTGTATGATAATTATAG
TGCTTGTGATATTCAATGAAGTAATTTAACCTTCAATTAATTGTTAGATATGTTTTTTAAAGTTGTTTTTAGACTATTTT
TAAAATTATACTATTGCAACATATAAAATAATAATATAAGCTTCACTTTGGATAGAGTAGTAAGTGTTTTCTAATTCTTA
AATCAGATGGCTTTGATCGAGACTCTGTAATTAAGTAATGATTATTTTATTTTATAATAAATATTTTAACAAAAATTTAA
ATTAATCGATTTTTGAAGTAAAATCTAGATATCGAGTGAAAAATAATAATCCAAAAGTTACGTTAATCTCGTGGCTTTCA
TTTGTTTTGTATTTTTCTTCATGTCTACAATGATGGTGTCATTTACCTTGAACCCATTATTTCTTTAAAAGAATTAAAAG
ATAGTTGACTTATAAATACAATTATTTGTATTTTTTTTTCTTTTTGCATTTCTCACTTGATATATCACTCCTATAGTTAA
ATCATTTTATAAAAGTGCGATGTTCTATTTGTTATTATAGAAATTTACTTGAAAAACTAATTAAAGATCATATAATTAAA
AAAAAAGTAGATTATTTAATTATATTTATATATTATTACTATATAAGAATTACTATATAAGAAGAGGGAATAACCAAGCA
CCACAAGTCAACATGTGTTCCAATAAGAATTACTATAACCAATATATTTATAAAAAGAAATGACATATAAAATGAAATGG
AGAGAGTATTAGTTTTTAAAAATGGAAAAGGACAAAACACATATGAAATTAAAAGACATATAAAAAAAAGTTGGTTTAAG
TCTCAAACATAAAAAGTAACATATGTTATTAAAAACTTTAATAAAAAGTACTATAATTTACAATAAATAATAACTTAAAT
TACTATATAAGAAGAGGGAATAACCAAGCACCACAACCAATATATCTATAAAAAGAAATGACATATAAAATGAAATGGAG
AGAGTATTAGTTTTTGAAAATGGAAAAGGACAAAACACATATGAAATTAAAAGACATATAAAAAAAAGTTGGTTTAACTC
TCAAACATAAAAAGTAACATATGTTATTAAAAACTTTAATAAAAAGTACTATAATTTACAATAAATATTACTATATAAGA
AGAGGGAATAACCAAGCACCACAAGTCAACATGTGTTCCAATAAGAATTACTATAACCAATATATTTATAAAAAGAAATG
ACATATAAAATGAAATGGAGAGAGTATTAGTTTTTGAAAATGGAAAAGGATAAAACACATATGAAATTAAAAGACATATA
AAAAAAAGTTAGTTTAACTCTCAAACATAAAAAGTAACATATGTTATTAAAAACTTTAATAAAAAGTACTATAATTTACA
ATAAATAATAACTTAAAATATCTACAAGACAACAAAAAAAAAGACTAATTTTTGTACTGCTTCTGTCACATAAATTAGGA
TTGGGATGATTTTAAAATTTTAATTTTGGCTATACATTATAAAATAGCCGAAAAATTGAATGATATAATTTTTTTAAAAA
TAACCTAATGAATCGTCCTATCGATAACCCTAATGTTACTTCTACTATGTTTATGTTTACTTAAATTTAGAAAGATATGT
TTCATTTCTACCCTCAATCTTATCGCTACATTTATTTGCTATTTAAAATTGAAATAAAAAAGACAAATGACAAATAAGTT
TCTATATTAGCTCACTTATGAGCAAAATATATTATAACAATTTTTACTAATTTTATAACAATACATAAACTATACTCCCT
CCGTCCCATATTAGATGGGCACTTCCAACTTTACACGGTGATTAAGAAATCATTAATACATTGGAAGACTTCACCATTTT
GCCCTTTGTTTATATCAATGCACATTGAAATAAGTTACAAAAAATACACATACAATATAGGAATGGTCATATTAATTGTA
GGGGTAAAATGGAAAAGAATTAATTAATTCTATCCTAATTTAATAAGTGCTCAAATAATATGAAAAAAATATTTTTAGTA
AGATTCTCATCTAGTATGGGACGGAGAGAGTAACAATACAACTTTATTAATGTTGGGCCTGGGCAGCGCCCAGGCTTTCT
TTACTAGTATATATATATTAGAAGAGAGAGTTTCAAAGGCTGATTTTGGTCATTCAATTGGCAAGTGGGGATATTTTTGT
CATTTCAACTTCTCAAAGTGATAAGTATTGCATAGAAAAAAATTGTACTATGAGCCTTGTTATTTGAACCTTCTTAACAT
CTTTACAAAAAAAACCTACACTTTTCTACTAAATTACATATTATGCCTTCAATCATTGAGTATAGTGGGGTCCATTTAAT
TTTACAATTGACATATATACAATGATAACTTTATTGAGTTTCTATATATTTCCATTTTTATTCTCTAAAACAATTTAATA
TAGTTAAATAATTTAATAAAATTTTATTATTTAGATTTTATATTCAAAACAAATTATTTTTTAATATTATATATGTCACG
CCCCAGATTCAAGGGCGCAACTGGCTCTTAATGCCAAAACTAAGGCCCGAGCCGACCCTGCTGAACCATTTGCTACTAGC
GCATGACAGTTACACGCAATCAAGAAATCAAACAAGTATATCTCGGCTTAAAACTAACCCATCGGCCGGCATGGCCCCTG
TCAACTGATCTATAAAAGAAATAGCTACTCCCAGGAGATCATTTAAATAAATAGTCAACTAGCACAGAAGTCCTAATTGG
GCCGTCGAGGCCACCATGATATCTATACCAAAACTGAAATCATGCATATAACAAGACAACGCATCACACAACCAGCAAGC
TTCAGCAAACCAATAAAACTAGGCCAGCATGGCCATAACGTAGTTATGAACCCCACACACTAGTCTGCAAGCCTCTAAGA
GTATTAGCGATTGGCGGGACAGGGCCCCAGCCTACCCATAAAAATATGTACAACAAAATCTAACAAACCTCCAAACACTG
GCAGCTCCGGAGGAAAGGGGCTGACCAACCGGATAAAAGTCAATCCTGCTGATAAGGAGGTCTACTCGGTCGTATGTCAG
GACCTGCATGCATGAATGCAGCGCCCCCAAGGCAATGGGGCGTCAGTACAAAATAATGTACAGAGTATGAAAGGCAATAG
ACTATGATGAAGTATCTTGATATACTGGAATAATCTGATAAATAAATTAAGGATAAGATAATTGTACTGACCTGCTTCTA
AATCTAAATTTATCAAAAATAATAAAACAACAACCTAATCAAGCCCCCATAAGCTCGGTAGGTACAAACAGCACACAAGA
TCACCTACTCAGGCCCCCATAAGCCCGGAAGGTGCCAATCAGCTTGTATACCCCTATCGGTAGTCCCCTAGCCCCGCAGA
CAGTCACATAGCCCTCTTAGGCATCAACATAGCTTATAGACAACTCATAGCCCTCTTAGGCAATAACATGGCCCTGTAGG
AAGAACATAACCTTCTTAGGCATCAATATATATCCCTGTAGGCAACTCATAGCCCTTCTAGGCATCAATATAGCCCCGTA
GGCAACTCATAGCCCTTTTTGGCATCCATATAGCCCTGTAGGCAAAACATAACCCTGCTAGGCATAGATTACATTCTTGC
AGCTAAGCACAATAGCCCAAAGGCAACAATAACAATCCAACAGCTAAAAGTGAGCAATTTAGTTATAGGCAACCTATACA
AATAGCCTCTAAGTCATGTCCAACATACGAATGTTACTACTGAATAAGAATCTCGATAAGAGAGGATTATAAACACTCAA
GCAGCCAACAATCAACAATAATGGCTACAAGTATAACAACGATAACAACTCAATTACATTGCTCCTAAGCTTTAAGGAAA
CATGCCATAGGAAGAGAATAGCCTTAACATACCTTTTTCGCTAAATTCACGTGGCCTAAAGACTTTAACTCATAACTCCC
TCGATACTACAACAAGGTAGGACCATAATTAACACACAAAATAAAAGATACCATGACAATACGATAAAAGATATGTATTT
CCGTCGCAAATTGCTATTTGCTGCTTATAAAAGCTAGAGTCGATGAAAGAAGGGTCTTACCTCGATCTTAGGTTCGTAAT
TCACCTCAAAACCTTCAAATATATTCAAAACCCTGCTGTCCCAACACTAAAGTGTGATATGCTACGCAATCGATAAAACA
AATTATACCACGATGATAAGCCCAACGCGTAGAACAACTTTCGTCAAGGACTTAAGTCGAGAAAATCTATATTTAGCTTG
ATCCTAGAAATGGGTTTCTATGTTTTCTCTGTATATTTAGCTTAAAATGGAGAAAAAACTCGAAGAAGAAGATATATACA
ACTTTCCACCGACCTAGGGCCCCACCTCACGTGCTTGCTTGCGCAGTCCTACGAAAACGCGAATATCTCTCTATTCTGAA
GTCGTATGAACAAACGGTTTGATGCGTTGAAAACTAGACTCGTAGACCTTCGATTCAATAGTTTGTAGGGACCACAACTC
TTAATAGATTGGGAGAAAACGTCTGAGACATTTGACTCAAATTTCAGACAAATCTTTAAAAAGGAATTTACGGTAACTTT
CGCCAACTTTTATTTCGCCACTTATCTAACTTCAAAACTTGAGATACAACACTTGAACACTTAAAATATAACATAACACA
TCATTTTTAATTTATTACTCACCCTCCTTGTCTTTCCACGAAGATACGAGTTAATTTAGACGTTTTGAAAAGTCGGGGTG
TTACAATATATATCATTGAATAACTATATAAGATTATTAATAGTCATATTTATATTTTTAAAGTATAATTAATAAAAAAA
TTTTTTAAATAAACTCCTAATAAATAATTTATTAAGAAAAACGTCAAATTAATTTAAATTATTTCTTTTTATATTTGACT
TACTTATATAGAAGAGACAGTTTTCAAGTTTTGAGCAGTTTCAACATCTTACAGTACATACTTGTAATCCAACTTTTAAT
TGATATCAAGTTATGATATTTATTATAGAAATCATTTCCTCATTTCAAAAGAAAAAAAAACTTATTTTCTAGAGGAAATA
TGTTGCAAAAATTTTAGCTCATCAAATAGAGAAAGTTAACATTTTACAGAACACACCGATAGATTCATCAAATTTTTTTC
TCCAATTTCACGTAAAAATAAATTTAACAAAAAAAAAAGGAATATTACATAATAATAGTGGACCCGTGCTGGCACGGGCC
ATTACTTTCTAGTTGTACTAATATTATGTGGGTAGATTCTGAGATTTTCTAGTACCTCCATCGATATGCCAAGAGACACA
TAAGTGCAATATTAAACAGTGACAGCACAACCGTTGTGGGGGCCCTTCTGTTTCATCAAGGTTAATTAGCCTTGGGGACC
TCCGCTTGTAAAAATAACATATTCAGTATAATTATAAGAAAAATATGAAATCTATTAAGTTTTACATATATCTCATCTTA
CGGGAGCAAATCTAGAAGAGAACCTATGAGTTCATAGAACCTGATAGTTTTTATGCATACCTTATAAGATCAGATTTCGA
TGAAATAACAATATTTGTCATTGATATCTTTTTAATTACTATAACATAATGTTGTTATAACATGAAAAAAATAGTTTAAA
GTTATTTTAGAGAATAACGATAATAGAAATGTACAATTTTTTTAATCTGATGTTTGATATCTATATTGGAGATCAACTAT
TTCAAATTTGTGCTACATAGGGCCTTCTTTAAAGAAAACATCTTTACTGAAGACTATTTCACACACAAAACTCGAATTCG
ATGCGTCTGATTAAAGAAAAACATATACATAAAGTTTTTTGAGACAAAATTATTGAAAATTTTGAGAAAAATATTTTCAA
TAATTATAAAGCAAAAAAACAAATCTACATATTTGAAGTTTGAACCATGGTTTGGTTAAATTGTAACCATGTAGTTAAGT
TTATGACCGTTTGAGAAACAAAGCCACTGACATACATAGTACAGAGTACATACATACAGTCAAATACATGACAAAATGCT
TTGGCTTTTGCTGCTCACTTTCCTAAAACACATTACCCCATGCTCTCATTCTTTTATACAAGTAGTAATTTTAGAATGAA
AAATATCGTTTGATACGGTGTACAAAAATAATGTTTAATATGATATATTGATATCAATTATGTTGAAATTATTTATAATT
TATATAGTGTTTAATTCAGTAGATTAAAATCCCAAATATGTATAGTATAATTTAAAAAAAATATGTTTGTTTACAAAATA
TCCTCTATAGGTATGGCAGAAAGGACGTGAAGTTTTTTTAAGAAATGAATATGTCTTTAATCATGTTAATGCATGTATTA
AAATTTATTGTATTAGTTATATATTTGTATAAAATAGTTTTGAATCAGGACCGGCTCTTGCCTTTGTAAAATAAGGCATA
TGCCTTAGGCCCCCAAATTTTGGAGGCCTCAAATTATTATCAAGAATAAATATGTGTTAAATTTTTATAGAAAAAATTGA
TTAATTATGATTTAAAAAAATATTATTTTATCACTTTAACATTTTTTATACTTTGTTAAAAATAAAAATCAATAGTAAAA
ATTGTTGAACAAAAGTGAATTACAAATTCTTTTTTATTTTAAATTTTAGTTTGAAACATTACAACAAGCATATTAAAATG
ACGTATACCAAATCATCAACTTCTTGAATCAAATTCTATGATTATAACTCTTATCTTTATTCAATATTTGTCAATTTATT
ACTTATAAAATTATGTATAACAATTCATTAATAATTATCTCTGAAAGGATGTTTTTCAATGTTGAGTTGATAAAATCTTA
CCTAAAATCAATAACTGAAAAATAAATATTGAATAAATATGTATACGAAGTTTGTTTATATTTTAGGCCTCACATTGAAA
TTTCGCTTTAGGCCTCCAATTACGTTGAACGGCCTTTGTTTTGAATGGACAATAAAAGTGAGCGGAGAGTAATACATATG
ATTTTATACATATAAAATGCCACCCAAAATTGACATTGAGCCTCCACCTTCCACCTATTTTTCTTGTCTCGAGAGCTCCA
TATCCCTATAACACACTTTCTCTGTTCCCCTTAAACATCTCTTCTTTCTGCTTCTTCTTTATACTGTTTCACTAGCTTCA
ACTAACCTTCTTGATTTATACAGGAAATAGTAATATCTTCATATCTACTTCTTAAAGCTTGGCACAATCATGGCTGCTTT
TGTACTGTCTTTAATACTTCTCTTGGCTTTAACTGGTTACTCAAGTAAGCTGCTTTTGCTGCTTTCACTTCAAGATTCTT
CTGTTTTCTGCATTTTCCATATGTTTATTTGTATATCCAACAATTTCTTTTGCTGTCTCACTTCAAGATTCTCTCTTTCC
TGCATATTTTCATCTTCTTGCCATGAGTTTTCATCAGATTTTGCTCTTTAGTGTGTATCTAACAATTTCCTTTCTTGTGA
TGAGTTTTTACTAGATGTTGCTCTTAGTAGTGTATCCTACAGTTTCTTATTTAAAGATTTGAGTTTTTTTAAGCTTTCTT
ACTTCAAGATTCTCTTTTTGTTTGCTCTTAGTGGTGTATCCAAGAATTTCCTATGCAAAGATTTGAGTTTTTTGGTTCTT
TCACTTCAAGATTTTACCTTTTCTGCATTTCCATGCGTTTCACCAGAATATTTACTCTTAGTGGTGTATTCAAGAGCTTG
TTATTCAAAGATCCAGTCTTTTTCCTTGAACATTCTTAATGGATTCTCTTTCTTGAGCTGATTTCTTATGGTGGTCTTTT
TTACTAGGTGGTGCTAATTATTGTGTATGCAAAGATGGGGTTGGGGACACAGCTCTGCAGCACAGTATAGACTATGCATG
TGGAAATGGAGCTGATTGTACTGGTATCCTTCAAAATGGTCCTTGCTACAACCCTAACACTATCAAAGATCACTGCTCCT
ATGCTGTAAATAGCTATTACCAGAGGAAGGCTTCAACTGGTGCTACTTGTGACTTCTCTGGATCTGCTACTTTGACTTCA
AGTCCACCAGCCTGTAAGTTCTTGAATCAACTTACTTTTCTCCTCTTTTTGTTTCCCCTCTTCTAGTAATACTAATAGTC
ACTGATATTGTTTCTTTGTTTTATCAACAGCCTCTAGTTCTGCATGTTATCAGACCACAGGAGGGTATGTATTCTTAAAG
CTTTGTTATTTGTGATGTGAGATCTTGTATTTTTCTTGCCAATATTGAATGTAGTATCTCCTCAACTTGCATCCAGGAGA
AGTTTTCTTTTCCCTCTAGGACAATAAATGGTGTGTTTCCCTTGTTAATAACACAAATTAAGAAGGTTTTCTGTTCTGCC
CTGTTGGCTTCTCCTTGTAGATCATTCTCAACTTCTTGATCTTGGAAAAGATTATTTTTTTCCCCAAGATGTTAGTATGA
ATATCCACCTACCCCTAGGGCTGGTAATACATGGAAGTTAAAATTCAGCTCTCTAGGTAAAAAGGACCTAAAAGAGGTGC
AATTATTAATGCTAGATAAGATTGACTGTATGAGTGAATGGTTGAAAGCTTTTCCTAATATAGTGGAATTTTTCTCTGAG
GACATGATTAAAGATTGTTGTTAGCTGTCTCTTTTGTTTCTTTTTAACCAAATCTATCAATAGTCATATTTAGTGTCCTA
ACCGTGACAATAACTTTCAAACACAAGATGAGTTAGATTTATCATTTATATTCTATCCCCATGTGACCTGTCTTGATGTT
GATATATAATCTGTATGTTAATGTTTTATTTGTCACTTTCTTCAATTGTTATAATGAAAGTCTTTTAAGTTGAAATGTGT
TTTCCAGCCATGATACATTTTTTTTAAAAGAACCAAAGTCCTTTATACCATTTCTCATAATTCATGTAACATGCCTACTC
TTGAATATAAATACTATAATGACAACAACAGTGTGCTAACTAAGTGTCAATCTCTAGCCAGTTGGAGGCGGTTCCGTCTT
AGTTGGACTTTGAATTTCTTTGTAGAACTAATAATTGAATATTGTGGATGGACGGTGTAGTATTGCTCATGTAGTTTCTT
GTCCTTTTCTGTTATTATGTGTTGTTTCTTGTACTTTGGCTATCATATTATTTTTGTTTCGTTGTAGTTACTGTTGTTAC
AGTATTTGTTATATCTTGTACCTCTGTTACGTCTTCTTTTGGACAATTTTTCCCTTGAGCCTAGGGTCTATCATAAACAG
CCTCTCTACCTATGAGGTAGGGGTAAGGTCTGCGTAAACTCTACCCTCCCAGATCCCATTTTGCGGGATTATATTAGGTA
TGCTGTTGCTGTCGTTGTAGTGGTTCTCTCATATTGTTTTTTTTTTTTTTTAACTTCAACCAGCAGCACTGGAGGTACCA
CAACCCCAACTGCACCAGGAACCACAACAAATCCAGGGATTGGAACTGGGACCGGGACCGGGACAGGCACTAGCACTGGC
ACTAACACAGGCACAGGAACTAATACAGGTATTAACAACCCAACTTTTGGGCTAGGACCAACAGGAAGTGGTGGCTTCAA
CCCAGATGGCAGTGGCACAGAGGCTCTTCATCAGAACAGAGTTTTTATCACCATGGCACTTTTGTTTACAAGCAGCTTCT
TGGTGGTCTGCTTAAGAATTTAACAAAAAAGAAGTCTGAATGTGAGGGAGGCAGTGAATGAAAGAACAAAGGTTTTGAGA
AGATAATGGACTTTTTGGGCACAAAATATGGGTAGCATTTTTCAATGGTCAGCAGGGGGAGAATCATCTGGACACACACT
TCCACTTGGACTTCTTTTTTTGTTATTTACTTCTTGTTCTCTTTATTATCTCCATATGAGTGGACAAAGTTGGAATTATA
TTCCTTCTTGAAGTGGAGATGTGGCTGTTTCTGGGGTAGTATGATGTACCAGTAATGTAGAAGAATCTGATCCCTTCTTT
TTAGATTTTTCCTTTTTGTATATCTAGAGAAGTAGAGACATGAAGTATGTATTTTTTATTTTAGAAAATTTTATTAATGA
GTACTTGCTACCCTACTCACCATCTCTGATAAATTTAGTGCATCTCTGTATTAAAATATAATTCTTGTAGTTCCCCACCT
GTACAGATGGTAAGTATAATTGAAAACCCAACTTAAAGAAAAGCACAAATAGGGTCAAGTATCCTTGTTGTCAGAGTGAA
TGGAATCTTGGTTTTTCATAAGGGAATAAACCAAACAAGGGTTTTCTTCCACTTTCTTCACCACCACCCTTTTGCCTGCC
ATCATACATAATGAATCAAACAAGTTTTCTTCACACAGTGGTCGATGAAATGAGTGAAAATCATAAAGAGATCAAGAAAG
TGGGATGTAATGAGTAAAAATTATAAGAGATCAAGATTTTGGATCTTGGTGGTCAGAATACTGAAGTGCATGTGCTAGCA
TGTATCAAGTGTAAGAGTCTTGCACATAACAATTTTTGCCCTTGTTTGGTTTATGCAGGCGAAAAGGGCAAGGTAAAGTG
AATCTGGACTAAAAACTTGTTTGGTTTCTTTAAAAAAGAACTTGCTTATAATTGTTTCACTTGAATGGTGACTCCACTGC
ACATGCATGTGTTTTTTTTAATGATATAATAAGGGATAATGACTTCGTAACTACCTTTGAACTTTGTCAAATGCTGCACT
TTTGTTGCACAACAAGACATATGTCAACAGCAAATCACATAAATTCATAATAACTGGTAATTGATATAAAATAAGATTAG
CATGTGCTGGAAGAAAAATATACCAGAATCCTAATTCCTAAAGCATTCAGCTAATACTCTGCTCAAGTATTCAGTTTATT
ACACTTCTCTACTGGTGTTAAAAGCACCAAAGCACCTTTGACAACCGATATGCATGCAATCAGGTTGACGGTGCTCAAAG
AATGAGAGCATTTTCACCATTGAAACTGGCAAACTAACTTCATCACGAGGTAGAATCAGGAAATCGGATCTTCACGCGTG
AGATATGCTAACTATCTGCTTGTACAAGTACCAGTAATCAAGATGGAACTGAGATGGTGGAGACCGAGTCCGGATTTGCC
CTCTGTGATTGGTCAGGGCGAACAAAGTCTGCTATCAACCTGGAGACAGCATCAGGCTTCTCCACATGAGGGATATGGCC
ACACTTTGGTATTTGGCGTAGAATTGCATTTGGAAGTTCACAATGCAATCTCTGAAGACATAAAAGTCAATGGACACTTG
AGTAACACTCCGTGTACTAAATATATGGATGCTAGGAGCTAAAGGTTTAGTGATCCAAAGTTTAAAAGAAACATACCACT
GCAAGCTTGTTGTCAATGATCTGATCATCTTCACCCCAAATTATCAGTGTTTTCTGCTTGACCTGTAAAACAGGAGTCCT
AGCATGAGAATGCTGAACAATTTTCCATTGTGACAAGACCGAAACCAGTAGACAACATAGAAAATGAAGCTACAGTTAGA
AATGCCATGTAACAGCAGAATCAGAAGCAAGTTGAATCAATCAGCCTCAAGATCACACTAGTTTACATACCACGTGAATG
ATTTTAATGACGTCTAAAGCTAATAGGTTTGTAACTCCAAGAGATGTTTGCAGTTAAAACTTATGGCATATCACTTTATG
CCATCTCTCTTATTTAAACAAATTTTTCAAAACTAATATCAGTGCCCAGGGGTTCCTGTATTTAGACTCCAACAATCACA
TGTTAAGATGAAACTAGTAAGATTAAACTCAATATTGCTAGTTTCCATAATCAAATCATGCCTATTAAATAGAGCAAGAT
AATGCTATTTGATACTAGAGTCGATGCCAAAAAAAGTGACAAAAGGTCACAAAAGGCATGTATATTTAGGAAAAACATGA
GAAAATTTAGTAAATCTGCACATACATGTTCTATCTGAGAAATGACATTGTAACCTCCACTGATCATGAAATTCACCAAT
GCATCCTCCCACCAAGGTAATGAACAATGTAAGCGGCCAATCTGGATAGAAAACCAGATAATCAGAAGTGTAAAACAAAA
AGAATAAAAATATGCCAGAAGCACATTTTGCTTATCTGATCTCCATGACTTTAAGGTTTTTAAAAAGATCAAAGGGTCAA
ACTTACATTAGTCCAGTCTATGCAGGTACTAAATGGTAAGCCATTGAAAGCTAATGAAGTTGCATATAAGCGAAGTGGGA
GACTTTTCAACAAGTAAACCTGCAGCAGGTTGTTTCTCATTAACAATAAGGCAAAAGTTTCTCTTCCTTACTTGTAGAGT
TTGCTAATCAGAAACCAAGTTGTTAATAAACTACACATTATAACATATATGTTATGTTACATCAAACAATCCAATCTGGC
GTAGAATGTATCCTTTGTTTTAAGAGGAATAGGAGGTAACTCACCCCAGCATAGGCTACTGCTTTGGGTAAGGTTGCAAG
GTTTCCTGTACCTTCTGCGTAAACACTTGCATCAATTAAAACCAGCCTATCAACCTGCTAAAGTAAAAGCTACTAGAAGT
AAGCATAAAATAGTACCTTCTTCATACAAGAAAGTAATCTACAACATCTGAACAGGGATCCTAAGTTACCGAATGAACTT
ACAGCTTCTGGATATTTAACAGAAAAGTCAATAGCAACAGCAGATCCAAGACTAGGTCCAACAAGTACCATTGGCCTCTT
GATGTGGGTAGACCACAGCTGAAAGACAAACGAGACAGAGAATTTTCAAAACATGCAAATTGAAAATTCTTTAAGAAATT
TAATACCCTAGTAATTCTTCAGCATAGTCTTAAGGCCAGGCCAGGAAGATCTGTCTGGCCCTTATCACACTTCTAACGGT
TTCTACAGCTAGACAAAGAAACACTACTTCAGTATTTTTATAGTGTAGAGCAGTGCCAAGTAAGCAAGGATGCCCCTTTT
TAATGCTTCATAACTGTAATATCATACCACTGCACAATGCACAATGAGGCATAACTGTGTACGTGACCCTGCATACTAAG
TAATATAGTTACACTACTAGGAAAAAAAATGATTGTGAGATTTACCTTAATTTTGAACTTAGATATGTAACTTCACATTT
ATTAGAATGTGTAATGAAAGTTGAAAGATACTAATTCCAACCTTTCAAGTTTGTATGCACTAGATTAGAACATATATTCC
GAAATCAGTACGTACCTGGTAAAGATGATCACGCTTGGAAGCTACATCACATGATGGAAGCCTTCCTTAAATATCACAGT
AAACAAAGAATACAAACCATGAGCAAGTCTTCGTTTTTGTTTGCAGAATCTTTTTGAAAAATAAAAAACTGAGAAAAGGC
TAGAACAAGATATAACATACCTAAATCAGAGAAACCCCATCCAAGGATATCAACTGCCCATGTCTCCAATCCAGCATCCT
CAAGCATCGGAAGAGTGTACCTCCACTCTAAACATGAGCTGAACAATGAGGCATAATGAACAACAGGAGCACAGCAAGAG
AAATTGATCAAAAGTAATAGCTTAGCATGAAGCACACCTATCAAACCCATGGAGAAGCACAACTGGATTGGCCTCTGTCT
GTTCTTTTGGCTTCACACAACTACTCATGACGCATCCCTTCGATAAGTTTACCTAAAATGAACCAGCAATGAAGCTGGAC
CATCAAACAAAGGCAGTAACCAGAACTTTATAAAGAAAGAGTTTAATTGATTCGATCCAGTGCAATATATCTAGATATGT
GACTTTGTTAGGATTATAAAACAGAATACATAAAAGAAGAATGATTAAGTTGCATATGATGAGTGGACACCTCTATGACA
GCGGGTACACTACTGCAATGGGTGCACTCACACCCGCTCCATTCTGTTCCAAGTGTGTGTGTGAACAGGGAAATACTTAT
AAAAGATATATTCATTCTAAGTCAGCACACATTGTCACAAAGTAGTGTGTCTAGCAGTAGTCAGCACCCAAAGTCTTAAA
ATCATGGATCCGCCTCTATAAAATATAGTCCTTGCTTCCCAAATATATGATACTCTTTCCATTTTTAGGATGTCCTGAAA
TGTTGGATACCATGCCCACTTCTATACTGCTTTCAAGAAATAAAGTTCATTGAACCATCCATATTATAGACTTGGATGTT
ATCTCTATAAAAATAACTTTTTAACAATTACTAAATTATTTTCTTGCACAAATTAACATCTTCAGATTCTAGGTTCAATT
AAATACCGTCATATAAAATGAGCTGGAAAGAAAACAACTTAAGAAGATCAAAAAAGTGAAAATAAGAGTTTTCTTGTTTC
TTGTAATCTAATCCATATCTAACATCCACATGCAGAGACATAAAAATAACCCTTGTAGCTGCAATGAGTACCTGCATCCA
TGCACAGATCTTGTACTACTGATTTTAGGTTCAAAACCACTACTTCCGTTTCAAAAAGAATATTTCTTTCCTCTTTTAGG
AACACTTTAATTTCAACTTTAAACGTGGCATGTTAAGAACCATAAGATTAAATGACATTTTTTGTACATTCAACATATCT
TTAGCTTAAAACCACAAGATTCAAAAACATTCTTTACTTAGTTATTGCGAATTTTCTACCTATGTGGTAATATAATATTA
GTCCAAAAGAACAAAACTTTACTCATCAGAACAGAACCCATTTCATAAAAAGTAGAGAATTTTCCCCAATTGAATCTCAA
TTCTTCATGCACTTTGAACTTCTACTCCTTGCTTCCAACAACCAATGAGAAAACACATAAAACTATCTAGAAATTAACCC
CAAAAAAGACGGTAGCAATAGAAAACTTACTGGTATTCTCTCAATTCGTGAAGCCAGCTTTCTAGCATAAGGGTCTTTGA
TATTCTCGACTTGTTTAGGAAGAAAATCCGGAAATTCACCTGCCCAGATCGTTAAACGCCTCGAATTCGAGCATTTGAAA
TTGGTTCCAGTTAGTAGAAATGCTGGCGGAGGAGCACCACCGGTTCCGGCTGAGAAAAATGTCAGCATATTCTTTGTTTC
TCACTCCCTCAGCCGTGCACGGTGGCCACCGGTTTTTCTACTACTCATACTGAGAAGAGAAAAAACACCAAATGGCGCCC
ATATAATATTTATCCAATCATGTGGCACCAAGATAACGCAAACATTTATTTACAAAACGAACATAAAAATATTTGTATGA
ATAAGAAGCTTTAGAATATTTTGATACGTTAGTTATAAACTATAATTAGCTTATAATAAGAGTTCAAAAATTAATTAATT
TTTATAAATTGTGAAATTTTAATGTTTATAAATAAAAATTTTAACTTTATCATAAAGTTAAATTTTTTGTAGCAATTTTC
GTTAATACTCCTCTCCCTTCATTAGTAATAGGATTTAAGTGGTCGTGTAGTTTCTTTTTCTTCAATATGGAGTAATATAT
GTTGCTTTATCGACTTTTTGTCTTGACATTTACTATCATATTTTTCTTGCATCTCTCTAAGTAACTTTTCTTTTGAGTTG
AGGATCTATCGTAAACAATATCTTTATCTTCATTTGCTTTCTATTTGATACTTCGTTGTCATATTCTTCTAATAACCCTG
CTCCATGTAACTGCTCTTTGAGCCGAGGATATATCGGAAACAAACTCTCTACCCACAAAGGTATGACATATAATTGTACA
ACTTACCCTCTCCAGACCTCACTGGTGGGATTGTACCGAGTATGTTGTTGTTGTAACTAGTAAATGACATCAAATGAGAT
TAGCATGACTAACTTTTTATCTCTTTCATCTGTGTACTCTACTCTTTTACATGACAAACTTAAAAGAGAACCACATCACA
AAAAAATTGAAAAATCATCAGGAAACATGAACATAGCACAAAAAATAGGAAACTATGCAATCATTAGTGAAGAAAAGCTT
ATTCTTTTAACAAGATGACAAATACTAGTAATATATAGCATCATTCAACTAACTTTCCATCTAACAATATGCTTCAACTA
AGATAATTCAAGATAATATTACACAACAAAAGTTCAACACTGCCCTTTTTTCTTTATCATAACTGTGGCGTTTAGGCCAG
GTTGTGTGCTCCTTGACTATTATTCCCCCAGCTGCTAGCTCCAACCAGCAAAGGTATTGAGTAACTCAGCCCACTAAGGC
TTGTCCAGGCTATGACTCACCGGCCATAAACTCTAGCTCTGAGTATCGAAGTAATACTGAAAGAAATATGTATCAGAATG
CTCAAGTATTTAGCTGATTGCTCAAGTGTTCAGTTTGTTACACTATGAACTGGATGCCAAAGCACCTTCGGTTTGTTGGT
AATATTGCCGACATTGCTTAAAGAATGAAATCACAGTTCATCATTGAAGCTGGCAAACAAACCTCATCACTATGTTGAAC
CAGGAAGTCAATTTGGTTATGCTAAATATCTGCTTGTACAAGTACCAGTAATCATAGGAACAGAGACGGTGGAGACAGAG
TCAGGTTTCGCCTTTTGTGATTGATCAGACTGAACAAATTCCGTGATCAACCTGGAGACAACATCAGGCTTCTGCACATG
AGGAATATGGCCACACTGGGGTATTTGGCGTAGCGTTGCACTTGGAATTTCACAATGCAATCTCTGAGGGCATAAAAGTC
AATGGATACTTCAGTTACTCCCTGTACTGCATATTTGGCTGCTAGGAGCTAATAGGTTAGTAATATTTTTCCAAAGTTTG
AAAGAAACGTACCACTCCAAGCTTGTAGTCAATAATCTGATCATCTTCACCCCATATAATTAGTGTTTTGTGCTTGACCT
GTATGACGGAACTCCTCGCATGAGAATGGTGACGAATTTTTCACAGGGACAAGAATTAGCCTTTCCGGGAAAAGCAATCA
ATAATTCCTAAGTTACCCACAAAAAATTGGAGATTCATGATAGTACAGAACTAATAAACCAAACTTTAAGCAACACCATG
AGCAAAGAATTGATGATTCACCATATCTTAACTCAGAAGCTCCTAGAAACTTGAGCACATGCAAAATTAAACAGGAGATA
GCATTTAACCCTGGATTTTTTTCAATTTTATTTTTTCATATCCTCGTCAAAATTGCAGTTTTAGTGAAATTGAAAATGTG
CAATGTTGTACTAATGGGAAAAAATCTGACATGAGTAAGCTTTTGTGTTATGTGATAAGTATATAGGAGACTTTCTTTTT
TCCTTTCAGAAATTGATATCATTTGGACAACCAAAAAAACAAAAACTGATATTAATTGGATAGAAAAGAGGAATTATTTG
AAGCAGTGGCATGGTTTCCACCTAATAATTGTGGCTGAAGAAAACCCGTGAACTTCACAGTATGCCAATATGCTGGACAG
ACAAGACCATTGGCATGAGTTTTTGTATATAGACTCCAACATTTCACATTTTTTCTCCAAATCTTTTACAGCAAGAAAAT
GTTACTTGTTACCATAGTCATGACAAAAGAAAGTAATAAAGGTGGATGTCTATATAGGAAGCCATTAAGATTATTTAGTA
GTAAATTTCCACATACATGCTTTATCTGATCAATGACGTTGTAACCTCCGCTGATCATGAAATTCACTGTTGCATCCTCC
CACCAAGGTAATAAACAATGTAAACGACCTATCTGGATAGGAAATCATGTAATCAAAAGGTTTGATAAAACAAGTAATGC
AGACACATATTTTAAACATCTGAGCTCCACGACTTTCAGGTTTCTTAAAGATCAGAGTGTCAATACTTACCTTAGTCCAG
TCTATACATGTACTTATTGGTATGCCATTGAAAGCCAATGATGCTGCATATAAACGAAGTGGTATGCTTTTCAACAAGTA
GACCTGCAACAGGTTTTTGTCAAAATAGTGAAAACGAAAAGGAATCATAGATGGAAGATACTCGAAGAATGCTGTAAGCA
TATTTTTAAACATGTTATATCTATGATTTGGATCAGAGTATATCCCTTCGTGTAGTAGTCCCCCAAGTATCTAGAACAGG
TTCTTTCTTTATTTGGGGTTTTGCAGCACTAAGGGAAAGATCTGACGAACAGAGAGCCTCAGTATGCAAGGGATGCTAAT
CTTGGATCAATTAATGATTAGGTAAGAAGCTTCTCTCCTTTTTATTTAAAGCTAATCATAAACCAAGTTATTGGTAAAAC
AACAATCCTTATGATAAAGATGTGCAGTTACATCAAATGGTCAAAGTCGAGTGGAATGCATCTGTTTATTTGAGAGGACT
ATGGGAAAACTCACCCCAGCATAAGCTACTGCTTTGGGTAATGTCGCGAGCTTTCCTGTACCTTCCGCATAAACACTTGC
ATCTATTAAAACAAGCCTTTCCACCTATAAAGTATAAGTACTTCAGAGTTAGCCATAAAATGATTCCTCCTTAATACTAG
AAAGTAGAAACTAATCCATAAAATCTGGATAGGGATTCACAGTCATTGAACATACTTACAGCTTCTGGATAGTGGACAGA
GAAGTCAATAGCAACAGCAGATCCAAGACTCGGTCCGACAAGTACCATTGGCCTCTTGATGTAGGTAGACCACAGCTGAG
AGAAAAATGAGACTGAAAAATTAGAAAACGAGTTAACTGAAAATTCTTATTGCCCAGATAGACTTAAACGAAGTAAACAT
TACACCATTATTTCCAAGTTGGGTCTCTGCCTAGTAAGTAAGAGAGTTCCTCTATGATGCTACATAACTGTGATATCATA
TTATATTACTGAACAAAGTGTAATGGTAGAACCTCACCCTGCATATTAAGTACTATTTACTTAGCCTACACTACTCAAGC
TAATTGAATGCGACTTTTAACCTAATTTTGTACTTATATAGGCTACTTCTTCTCTACCTTCACAAGGTAGAGGTAAGGCT
GCTTACACACCACCCTCCCCAAGCACCACTTGTGGGATTACACAGGGTATGTTGTTGTATAAGCTAGTTTTACATTTATT
ACATTTTTCAATAAAACAGACTAATTCCAGCCTTCAAGTTTGTATGCTGCACTGGATTAGAACATACACAACAACATACC
CAATGTGGTCCCATAATTGGAGTCTGGGGAGGGTGAGGGGCACCACAGACCTCACCCCTACCTTAGTGGGGTAGAGAGGT
TGTTTCCAATACTAGATCAGAACATATATTTTATAAAATCAGTAGGTACCTGGTAAAGATGATCACGCTTGGAAGCTACA
TCACACGATGGAAGCCTTCCTTAAAAGTCACAAGGAAACATAAAGGGATGAAACTATGAGCAAATCTAGAGTCTTTGTTC
GCAAAATCTTTTTGAAAAATGAAAATTGAGAAAGAGCTTGAACAAAACAATATACCTAGATCAGAGAAACCCCATCCAAG
GATATCAACTGCCCAGGTCTCCAACCCAGCCTCCTCAAGGAATGGAAGTGTGTACCTCCACTCTAAACATGTGCTGAACA
ACAATGAGGTATAATGAACAGCAGGAACACAGCAAGAGAAAGTGATCAATAGTATTTGGTTAGCATGAGGCATACCTATC
AAAACCATGGAGAAGTACAACTGGATTGGCCTCTTTCTGTTCTTTTGGCTTCACACAACTACTCATGACACAACCCTTTG
AAAAGTTTACCTAAATGAACCAGGAGAAGCAAAGATATTTAGATATTTCAATACAAAACAGGAGAAGCAAGATATTTAGA
TCTCTGAGTTTACGATTAAAAGGAAAATACATATTCCATACAAGAAGACTGATTAAGTTGTGGATCATGGGCAGACACCT
CCATCACAGCAATGGTTACATCCACACCCGCTGCATTCATCTAGGTATTGTGTGTAATATATCCGAAAAGATTCTAACAA
TGTATCTTCATATTAATTCCTCATGCATTGTCAAACTAGTATGTGCAGTTCTACTCAATACCAGTCTTAAAATCTTGGAT
GCACCTCTGCTATATTCCTAAACAACCATGACTAAATAGAAAGTATTCCCTCCTTCCCAATATCCAACACTTCTTCCATA
CCATATCTGTAAAACTTTCACATGTTTTCCCTTTTCCAATTATATTTGGTTGGTTAAAATTTTAGGAAAATATTTTCTCT
ACGAAAACAAGTTCCATAAGTGGTTATCCACTCCTCCTTGTTCTCCAACACAACCCCCCATCCATGTCTGACATCCTCAG
GCATAGACATCAAAATATCCCATTTGCTAAAGCCACAAAATTATCCAATACACACGCGAGAGGTAGTAAGTAACCCGTGC
ACACAAGGTGGCACGACCACCACCACCACCAACAACAACAACAAACTCAGTGTAATTCCACAAATGAAGTCCGGAGAGTA
TAGGATGTAAACAGACATTAATCCTACCTTTACCCCATCCATAAGATCTTGCATGCATGATGCAAGTCTTAATCTACTGA
TATTAGACCCTAAATTTATTTAAAGAAACGATTTTTTTACCGATCAGCACAAACCCATTTCAACAAAAAGTACAAATCTC
ACATCCATTGATTCCAATACTTCAAACACTTCGAAAACAACGGAAAATCAACTTCACACACCAAAAAATACACACAAAAA
AACCCACATTTTAAAAAGAGAGTGGAAAAAACGTACTGGTATTCTCTCAATTCGTGAAGCCAACTTTCTAGCATAAGGGT
CTTTGATTTTCTCAACTTGTTTAGGAAGAAAATCCGGAAAATCACCGCCAGCCCAGATCCTTAAACGCCTCGAATTCAAC
CATTTCAAATTGGTTAATGCCGGCGGCGTAGCTCCACCAGCTCCGGCCGAGAAAGATGTTAGCATAGCAGACGCAGAGTA
CTACTGGATTTTTCTGCTAAAAAATCAACTTTTCCAAGAATATACTATACTATATTCAGCATTTTTTTTTATGCATTTCT
TGTTTGTTTTTCTTCTGCTTCTGGAAAAAAATGGATATATTATGGAAAATTTTGTACTTTTTCTTGGCAAACCCGCAAAT
TTCACTAGTTTAGAGCTTAATTATATATTTTTGTGTGTTTCTGAAATTACTATTTGTTCAAGATTTTGATTCTCACATAC
ATGTATATGAGATATATGGATCAAAATTATGTGTAATTTATTTTAAACTAGGTAATGTTGCCCGTGCTATGCACGGACAC
GGGCCCAATAATATAAATGGTATGTTTTGGGGCTAATAACGGATATTTTGAAGCGATTGTTTGCGTGGATAAAGGAATAA
GTTTTTTTTATCACAAACTTGTACTTTATTTGACGCTATTCAAGGCACAATAAAACTATCCACATACAACATTTTTGAAA
TATTTTATATTGTCAATTATCATGATTTATAGTATTTTTACAATAGATTCACTTAAAGAATGAGTGGAATTTTTTGTATT
TTTTTTCAAAACATATTTTATGTTGTCAATTATCATGATTTATAATATTTTTACGCATTTTTTAAATATAAAAAACCCAA
AAAAAATAAGACAAATAAATTAAAATGGACCCAATATATGTTATTTTTGTTGTCTCAATTTATGTCACACAAATAAAATT
TGGAGAGTCATCCAAATTTTAATTTTTTTTTTAAAAATGTTTTAAGTTATTAATTATTGTGATTTATAATATTTTGATGT
AACTTTCAAATAACCAACATTACTGGTCACTTTGTCCTAATTTATGTGATATGGATAAAATTACAAAATTAACCCTTTTA
AAATGTCTTTCAGATATTTAAGTTGTTAATTATTATTATTTATAATACTTT
>mtp_6919.contig_2
AGCCATATTCAACGGGAAACGTCTTGCTCGAGGCCGCGATTAAATTCCAACATGGATGCTGATTTATATGGGTATAAATG
GGCTCGCGATAATGTCGGGCAATCAGGTGCGACAATCTATCGATTGTATGGGAAGCCCGATGCGCCAGAGTTGTTTCTGA
AACATGGCAAAGGTAGCGTTGCCAATGATGTTACAGATGAGATGGTCAGGCTAAACTGGCTGACGGAATTTATGCCTCTT
CCGACCATCAAGCATTTTATCCGTACTCCTGATGATGCATGGTTACTCACCACTGCGATCCCAGGGAAAACAGCATTCCA
GGTATTAGAAGAATATCCTGATTCAGGTGAAAATATTGTTGATGCGCTGGCAGTGTTCCTGCGCCGGTTGCATTCGATTC
CTGTTTGTAATTGTCCTTTTAACGGCGATCGCGTATTTCGTCTCGCTCAGGCGCAATCACGAATGAATAACGGTTTGGTT
GGTGCGAGTGATTTTGATGACGAGCGTAATGGCTGGCCTGTTGAACAAGTCTGGAAAGAAATGCATAAGCTTTTGCCATT
CTCACCGGATTCAGTCGTCACTCATGGTGATTTCTCACTTGATAACCTTATTTTTGACGAGGGGAAATTAATAGGTTGTA
TTGATGTTGGACGAGTCGGAATCGCAGACCGATACCAGGATCTTGCCATCCTATGGAACTGCCTCGGTGAGTTTTCTCCT
TCATTACAGAAACGGCTTTTTCAAAAATATGGTATTGATAATCCTGATATGAATAAATTGCAGTTTCACTTGATGCTCGA
TGAGTTTTTCTGAGGGCCCAAATGTAATCACCTGGCTCACCTTCGGGTGGGCCTTTCTGCGTTGCTGGCGTTTTTCCATA
GGCTCCGCCCCCCTGACGAGCATCACAAAAATCGATGCTCAAGTCAGAGGTGGCGAAACCCGACAGGACTATAAAGATAC
CAGGCGTTTCCCCCTGGAAGCTCCCTCGTGCGCTCTCCTGTTCCGACCCTGCCGCTTACCGGATACCTGTCCGCCTTTCT
CCCTTCGGGAAGCGTGGCGCTTTCTCATAGCTCACGCTGTAGGTATCTCAGTTCGGTGTAGGTCGTTCGCTCCAAG
>mtp_6919.contig_3
AAGCTTCACCCTCACCAACATACATAGAGTACAGCTCTGCACCACTGTTCCATGATTATGAATTTCAGGAAACTGAATAA
TTAGGATTTGCAATTTTTAGTCAAATCAAATGCATGAGGTAATAATTAGTCAATGCATTACATACTCAGTTACTGAAAAC
CAGCTAATAAAGATGTTGACATCATAGTAAATACCAATCTGATGCCTTATGCTCCAAAGGGACATACGCCCCAGCATACA
TTAACGATTTAGGTAGAGCATACTAAATGACAGTCATTTCAAACTAACTTAACATGTTTTGGATTTTCCCGAAACTGTGA
TATAACTTAGAATTTAACATGTTTTAGATTTTCCAGGAACTGTCATATAAGTTGGCAAAGGCTGATGGAGACAAGAATCA
CTCACTTGTTGCTAAGCAATGCATCAAACAATTACTTATTAAACAATAATGATAAACTTACTATATGTGTTAAAAAGAAA
TGCTTAAATGAGAATAATAGTTGACAATGAAGAAGATAGAAAAGGTAAAAAAGCTATGGATAAGTGCAACTGTGCAAGGA
CCACAAGTGTATAGCCAGCTATTGGATTATTTTAACTTTCTTTTTGGTGACAGTGGTTTCTGGGCCAGCTTGTGTGCACC
TTGACTATTTCATAAGATACCTACTATTTCTCATCAATACAGGTACCGGTAATTCTGTCCACCAAGGTAGATAGATGGGA
AAATCACTTAATTTGTTTGCCTCACGGAGATTTGAACCTAAGACCTCATCGTTCTCCTCCCACTTCATTGACCACTAGGC
CGACATCCTTTGGTGCTCATTTTGATTTATCAGTGCATGCATATGTTTCCTTCTTCTAATAGAAGCATTTATATCTAAAA
ACCATCATTACTAATGAAAGTTATCATTTATCAGTCCTTCGTAGTTCTTTTGCATCAAGAGATAGCAGGAAACAAAGCAT
CAAACAGCAGATAAAAGTTTTTATCATGCCAAGGGTAGAAGAGACCAGAATGGTCATCAGACCTCAAGGAGAAGAATGAA
GCTTGGGCAGCATGAGCAGCAGCTTTAGCAAGGGTTGTTTTGGAGCACCCTGGTGGACCATGAAGAAGGATTCCACGGGA
AGGTGATACTCCCAGCCGTTCAAATGCTTCTGAGTGTTTTAAAGGCCACTCAACAGCTTGCTGAAGCTTTTTCTGTTTCA
AGAATTTAACACCATATTAGATTTTCTAAATATTCAACCTGACCTAATTGGTCATGTGAGGTTATACCTTAATGTCTTTC
AACCCTCCAATATCTTCCCAAGAAACCTTTGGGATTTCAACAGTAACACCCCTCGTTATACTAGGACCAACCACTGATCT
GGCATGCTTCCAATCTTCCATATTAATGCTGTAAGAGTCATCCTCTATATTTGAATCAGAGCACTTTCTTACTGCAGACA
TTGCAGCTTCACGACACAGCGCCTCTAAATCTGCCCCAACATAACCATTACAAGATACTGCAACTGCTCGAAGATCAACA
CTCACATCCAATTGAAGCTTCTTTGTATAAAGCTGAAACGAAAACCAGCATCTTAAGATCAACTTCATATAGATCATACC
ACAGAAGGGATTGAGCAACCGTAGATGTCCACAAAGAGTACCATTCGGGTATTTCCTTAAACTGGTGCATGCTCAATACT
CTATCTTATGCAGCTCACCTTGAGAATATGCAACCGCTCTTCCTCAGTAGGTGTTGTGACTTCAATTTCAGCATCAAAAC
GTCCAGCCCTTCTTAAAGCTGGATCAATAGCATCCGGCCTGCACATAAAATGTATAGGCATCAAAGTTAATTGGGGAGGG
AAGCGTACGACACCATGACACAGAAGTAAGCATAGAATTTCATGACCATCAGAAGGATATATTAAGGGCTTGGTGGCTTG
CTTACATACAGTAAGCAGGCACTGTCGCTTGCGTACATTCTTGAAGGACATAACAGTAAAATATAAAATTAGTTTTGATC
ATTATATTGTGGGTTTCATTTTCTTTTGGCAACTGTTTAGGGAAGGCCTCGTTAGGAAATTGGCATAGGTGTCGGCATCA
TGACCCCAAGCCTGGGTTTTTTTTTACTCTGAATAACTTCATCTTCTGTTTCTCCATCTCCAGTGTTCACTTCCCTTACA
GCAGATCCTTCTATTTGTTTATTGCCATTCACTTCATTCATGCGCTCATTCTCAAAGCTGAATGCATCAACAATGCTCTC
ATCAAGGAGCCCAAAGTCCATCATTTTATCATGCAGACCTCCAGATGCCTCTTTACCAGAATATACATTTGTTTCCCATT
CTCTAGTCCATTACTTTCTCATATATGCACTTCTTCAAGCCCATTGTTAATGCTATAAGATTGTTCTACCTCCAACCCCT
TTCCTGCATAAATGTCCTTGCTGCAAATATCACGGCCTACAGCTTCCCATGTGAGGGCTGCTAGGGAAGCTTTAATAGAT
GTTTTTACATAATAACGGACAAAAAATAGTCTGTTGAGAGCAGGCTTACATGAGAGACACAGAAAAAGGTAATCCACCAC
AAAAATAAAAAATATTAAACCAAACAAAGAAAATGCTGCAGAACCCTTACCTATTGGTTGATGCTACCACCACAACATGT
GATACTGATGTCGATGAGGATTTAATGGAATCCATCAACATAAAGAGCTGAGAGGCTACACGAATTTCTTGCTCCCTTCT
GCAATTCAAGCACTCAAATAACATATTAGTAAAGAACATTGGAATATATCATCAACTCTACCCTACCAACATCTTCTTCT
TTTTTTTCGGTTTTGTAAACCATAGTTTAAGCAAGGTCATTTTCATATGGATGTGGATAAAGTGGTGCAACATATACCTA
GAATCTCTACGAGGACAAAGAGCATCTATTTCATCTAAAAAGATGACTGATGGCTTGCCTAATTTTGCATGAGATGATGC
TTCTGAAAATGCCTCCCGCAAAATTTTCTCACTTTCACCAGCATGAGCCCTGTGAACAGAATGGGGACTGCAAATACATC
CAAAACCAGAAAGAACAGTAAGGCAAAGAAAAATACAAAACAATGCAAGATTCTCCTTGAAGTTCAATGACTTCATTCTT
CTCTTAATGTATGTGTGGAGTCACCATACAATATAACTAGCATCAAAAGCTAAACTCTTTCAAAGCACATACGTTTTTCA
GTTATATAGATATCATCAAGGACCATAACAATCACAGACTGCTCAGTGATTCAATTGACAGATCTGAACCAATTAGATAA
ATTTCTTCCAAGCATACTTATAAAGAACTTCTAGTATTTTTTGTTGTTGTATAATACAGGTCCTAAGATGAACTAAACTG
GAGAAGCATGGTTGGTAAGACTTCAGATCGACTACCCCAGCTTGCTTGGGTTGGAGGTGTCTTTGTTGTTATCTGCCAGA
CATACATAATAAGGAAACGATAACATCGAACTAATAAAAAATGGACCATTACTTTTCTTGTACATAAACAACAAAAACAA
AAACACATTTAGAAGTTCCGAGAAAATAAAGTTGAGTGAGAATCACACACCTTATTACAATCAAATGGGCACCACATTCT
TGAACAACTGCTCGAACTAAGCTTGTCTACAATTGAAAAAAATACAAAAAGTTTAACCAAACAACTATCTCAAACCCAAA
ATACAATTTCTAAATCCAGAGACATGATTTTGACTCAAATCCAAATGTCAATTGTAAAATTGACAAGACAGGATTTGGCA
ACAAACCAAAATGCCAATTGTGAGATTCAAAGACATGATTTTTGGCTCAAAGCCAAATGTCAATTTCCAATTTAAACAAT
CATGATTTTGGTTCAAAACCGACAAGTCAATTTTAAACTAAAAAAAGACATGATTTTGGCTCAAAGTCAGATCAAGAATA
GACATGTATAGTACCTTGCCAGTTCCAGGAGGTCCATATAGCAACAACCCACGTGGCCACTACAGAAAAAATACGCAAAG
CAATTAGAGTTGTCAATGAAGGATGATAAGCTATATATCAAAGCTATACTATCTGGAAAACATTTAGTACCTTTAGGCCA
AGTTTTCGAGATTCAGCAGAGTAAAGAAGAGGATATGTGATGAGTTCTCTGAGAACTCGAAGAGCTTCAGCATTGCCGGC
TATAGCTTCCTCTGCTCTCCACTCACCAGCACAGCTGGTGCTCCCACTGCTACTTTCCATCTCTCACAGAGTGTGCTGGA
GAGGGGGTGGGGACCGATACTTTTCAGCAGTGCCCCTTTCTGGACTTGAAGAAGAACCCCAAAACCCTCAATTTTGGAGC
TTCATTCAAAATAGCTCCTAATATATAAAGTGAACACTGTCAATGCTGTAAGTTCTCAAAAGTTTATGTACATTTATTAG
CAGTACATCAAAATCTGCCTATAGCTTGATAAATAAATTGCCCCCAAACAGAAGCTATGGAAAACATTCTTCCTTCCCCA
CACCATTATTCAACAAGCACAAAGATTCAAGAAAGTACCCAACATATAATTAGTGGTAACAAATTCAGAGAAGCAAAAAA
AATATTTTTTTTACAAGTATCACTAAAAGATAATATCTTTGAACATTCCAGAAAATACCCAACATATAATTAGTGGTAAC
AAGAATAGGGTTCTGATAAAAGTTCTTACCTTGTGAAGAAAATCACTCTGTCAGCAATGGCCGCTTGAGTCGTTCAGTGT
TTTATTTTAGTTTTCTGAAAAGGGTTTTAGCCTAAGTAGAAAAAAATTCAACTTTAAGGGCAATTTTGTCCTTTTAAAAA
CATTTTGATATTTCATAAACCTTTCTTCCTACTTGGCCTTAAAAGTTCTGTTTGTAGGGTTTAAGGGAGCTGCAGGACAA
AGAAAGATGTGTGGCATAGCAGTGATTGTGTCTGGAATTAAGATAGTTTTATCATCTTTAGACCCAAATTTTATCTCTCC
AATACCTCTACTGGAACAGCAGGTAATAATATACTGCTCTCTTTACTGAACTTACCATTGATTCAAGAACAGCAAAACTG
CAGTTATTAGGCCTTTTTTTACATCTGATTTCATATTTATTACTCTTTTTTGTATCTTTAGATGAACCCCTTTTGCTGCT
ACATCTGAATTAAGTAAAAAAACTGCATAAAACTGCCTGCAACTGAAAAGGGGAATTGGAGAAAGATAGCTTTTGATTAA
AGAATTAGATGAAAGGAGCTATCTTTGCATCTTAATGAGGAAAGATTGATGTGAAGCTTCTAAAGTTGTTAACTTTTTTC
ATGTATTGTTAGACGAATCCCATATGCTACAACATCTAAATTATGTAGAAGAACAGCAACTAAAAGGAGCCATTTTTGTA
GCTTTATGATGAATGATGAATGAGGTTTCTGTCATTATGTTTCCTTAAAATCCGTTTGATCGATCTGCCCAATTTTTATA
CAACCCGTAAATGAAGTAAAAACAGCATAAGAACTGCCTGCAATTGAAAGGGAAATTAGAGGAGGCTAGCTTTGATTAAA
AAAATTAAAAGAAAACAAATACATTTGCACCTTAATATGGAAAGATTTATGTGAAGTTTCTAAAGTAGAAGAACAACAAT
TTAAAGGACCCATCTCTTAGCTTTATTGTTTTCCTTTAGAATATCTGGATTGATCTGCCCATTTTTATACAAGTCTCAGA
TGAAGCAAAAACAGCATAAAAACCTCCTGCAACTGAAAAGGGTAACTTTAAAAGCTAACTTTGATAATAAGTTAAAAGAA
AGAGCTATCTTTGCACCTTAATGAGGAAAGTTTGATGTGAAGGTTCTAAAGTTGTTATCTTTTTTTCATTTTTATGAGTT
ATCTTTAGAGGTTGACAATGCATTATATTGTCATCAGACTTTGTTTTCAGTGGATGACATAAAAGAGGTGTTAAGAAGAA
GGGGTCCAGATAGTTTGGGATGCAAGAAAGTTTTACTTCGTTCTGGGGTTTCATCTTTACCAGGTGGGGAGCAAGATGTT
GTTGCCTTTGTGGAGGATGAAGCTCCAAGGGAGGGAAAGGATTCTCATATGGATGGTTGTGCTGCTAAAGAATTCATTAG
AGAGTTGCAATTTATTGGTGCTACATTGCAGCTTAGAGGCATAAATCCTATCATTCAACCATTGGTGGACATATCAGGGA
ACATCCTTGTTTATAATGGTAATGCATGGCGTTTGAGCCATTACCAACATGATAAACTGAAGTGTCCCTTGGATTTCTTG
CTTCTCGACCTTCTTTTGTTTGATATATTTCGTTTTCAACTTAATTGATGTTTAACTTTGGAGAGTCAAACAATGTACAC
AATTCTGGTGTATTTGTTTCTCTTCACTTTCAAGTGATTGGCCAAATGCAGATTCCACAATTTTAGTTTTGTTGTTTGCG
AAAACAATTCAGATTTTTTTCTTCTCAACCAAGTTGATTGCTTCAGCATTTTTTCTGTCTTATATATTTGTTAATTCTGT
CATAGTTAATCAAATCTTTTTTGTAAGTAATCAAAATTATGAAATTTCTAGGTTTTCTATCGAAATTAATTATTACTGTC
CTATTTTCACCCCATTTTCTAAGAGTCTTTTATTGACTGTTGTTTGTTTTCCTGTAATTATTGTTTAGGTGAAATATTTG
GAGGCATCCAAATGAGTAGCGATAACAATGACACTGAAGTTCTTATGCAACATCTAGGACTATGTTGTCCTCATGTTTCC
TCTCCACATAATAAAGCTCATACTTCTGGAGACAGGCAAAGTACTGTTCCAGAACTTCTTTCCAGAATCAAGGGGCCTTG
GGCTTTGATTTATTGGCAGGTAACTTTTGGTGGTAAGTTTCTATTGGCTTACTTCAGCAGGAAACACTGTATCATTTTGA
AACAAATGCTTCTCTAATGCTCCACTACTCTTTGCTATAGAGTAGTTCAAGAATATTATGGTTTGGTCGAGATGCATTTG
GAAGGCGAAGTCTTCTTGTTCACTGGCCAACAAAGGAGGACCCTCGGTTTCTGCTGTCTTCTGTATCACCACATGCCTCT
GTAAATGAAAGTTCTGGTAACAATTATTCAACATCTTACTCACTTACTGATTTCTTTTAACACAGTGAAGATTTCTTGGA
GAAGCTTCAACTTATTTTAAAGTAAAACATAGGCAAATCAGCTGCCATTATCTTTAATGGGAACAACTATATTAAATTAT
CAATAGTGATGATTGAGCATGTACAGTCAAGAACATATAACAATCCAACATATTATTTTGATCTAAGCATTTTGGTGATT
TAGCCATCCTCTCTTTGTGAAGTTTGCTGCTTCATAAAATCATTATTGAAAATCATCTCTCAATCCAAGATTGTTCCTTT
TGAGTTTTCAAGCTGTCTATTAGTTGGATAAACTATTTGATGTTGGAAGAAAGTTGATATTGCTTGTTTGTTCATTGTTC
GATATTTTAATTAGAAACATCCAAGTTAAAATTATTTGACATTCTAACCTACCAACATGAAAGAGGAAAAAAAAAGAAGC
AAACTCTGGAAACAGTTAGTAGTATTGTCTGTCTATAGCTTCTCTATTCTTCCCCTGCAAATCAGTGCAATCTTTTAACG
AATGGGACACTATGATCTTGCAGAATCTGCAAATGGAGATGGAATAGCCAAAATAGACTTCTGGGAAGAACTTCCATGCG
GTGTGTACAGTTTGTCTATTGGTGCTTTAGGAACAGATGACTATTTAATTGGTGAAGTTTTGAAGCATGACTGGACAGAT
CCAAAGCTTAAGGAGTTGATCACTTGGGAAAGAACTTCTGTCCAACCAAAATCAGAGGACTTGTGTGCTTCTCACCAAAA
GGTTTATAGCCGGAAAGAGGACTCGCCTTTAACTCCTTCCATTCTGATGGAATCTAAGTTAGGTCAATATCACTTAGTTC
TGCTGTTAATACCATTCATTACATGTTTGGTGGATTAGTAATTCATCATGCTGTAAGAGTCTAACTTGAGTGCAATCTTC
TTCCAATTGTTACAGCTTCTACAGACTGCCTACTTACATCGCTACCACACAGGGTAATGATTGCTTTACAAGAGTCGATA
ATGCGACGCACTGCATTAAATACAATCTACCAGGTCAGAAACTGATTTACTTTTGTTTTCTGTTTCCACCCAATGTTTAG
AACTAACGTTTGACTACACCCTGTGGATACATGTATTGATTTAAGAAGCCCTTCAATGGAACAGGAAAAGCATAAGCTGT
TGTATTAGATTTCTGAATTGACATAATTCTTGGGTATTGTGTAGGCCACTTCAGTTGACTATACAAACAAATGTAATACT
CCAGTTGCCGTGCTCTTTTCTGGTGGATTAGACTCTATGATACTTGCAGCATTACTAGATAAATGCATGAATGCCAAATG
TGAGTGTCTCTGATGTCCCTCTTGCTTGAATTAAGAATAGAACATTCTTTCAAGTTCCTTTCCTGTTTGCTTTACCTATA
GAAAATTTAATCTAGTCATGGTCTATTCTGGTGTTATACTTGTAGATGAAATTGATCTGCTAAATGTAAGCTTTGACGGC
ACATTTGCTCCTGATAGAATATCTGCTAGGGCAGGCCTAAAGGAACTTCAAAAAATTGCCCCATCAAGAAGGTATACATT
CCCTTTCTTGCTTTCACTTGTACCATTAGCAACTAGATTTCTTAGTGAGAAATCAGCAAGATGACACTCTTATGTCTGAA
AATGCGTGTGATAATGCCGGAATGATGAATCAAGCAAATTATGAGCCCGAATTTAAATGAAATCATAGCTCTTGCAAAGA
AAAATGGACATTGAAAAATTTTGGCAATTTAAAAAATGGTCCTACTCAATATACCTTCTTTAGATACAAAGATATTACGT
TGCTCATGTGAAAGCAAATGCAACTTGGTTTTGAACCTCTACCTTTTTGTTTCTCTCCATTTTCTGCTCCTCCTTTTTGA
GTTTTGTTCATCATAAAACTTAGTTGCAGATGGAAACTTGTAGAGATTGATGCTGATCTGCTGAAGCTGACCTCTGAAAC
GAAGCATGTCATGTCACTAATAAATCCTGCAAGGACCTACATGGTATTTTTCAAATCAATACCTACATGAATATGTCTCT
GTTACTTAAGTCATTTTGAACCACGGTCAAATTGCTCAATTATTTCTTCCTTGCTTCAGGATCTGAATATTGGTATTGCT
CTGTGGTTGGCTGCTAGCGGTGACGGTTGCTTGCAAGATGAAACAGGCAACGATGATACCTGTGGCAGTGTCAAGTACAA
ATCTGCGGCTCGGATTCTCCTAGTTGGTGCTGGTGCAGATGAACAATGTGCTGGATATGGTCGGCATAGGACAAAATATA
GAAATGGAAGGTGAAGTCCTCCTGTGCGAACATCTTTTCTTTGCTTAATCCATTCCTGTTGACTCATTTTGTGATATCCA
TTACGTCCCAGTTATGTGTAGGTTTTCCATCCTCAAAAGTACTTGGGGCAACTAGCACTAGGGTGCATTCACCTCTTGTT
TATATAATGTTGCTACGTCACTCCTTCAAAGAAGTTGCTTTAGTAGCTCCAAAAGCTTAAAGTAGTAATTGCTTATGTTC
TAATTTGTGCTCTTTTGGTGCTGTATCAGCTGGTTAGGTCTGAATGATGAAATGAAACTAGACATGCAGCGGATTTGGAA
GAGAAACCTAGGGAGAGATGATAGGTGTATTGCCGACAATGGCAAGGAGGTACTTGAATTGCCTTAAACGGTGTGCTTTC
TTATATTATAGTTACAGTCTAAACGTATTTTCTATTTTTCCCAGGCCAGGTTCCCTTTCTTGGATGAGGATGTCATCAGG
ATTTTGCTAGATATTCCGTTGTGGGAGATCGCTGACCTTAATCAACCAATTGGTATTGGTGACAAGAAAATCTTGCGAGA
GGTTAATTTCACCTCTTAACTTAATCTTAGACTGGATTTCGAAGTTACACTAACGATGATGTCATGATCCTTTGTTTGTA
TCTGTGCACTCTGCAGAAGTATATTTCATCAGGGGGATTCGCTCTTCTCCCTTTCTACAATCTTTCACTTAAATCTTTTT
CTCTAGCAGGTTGCACATTTACTTGGTTTGTCAGAAGCAGCTTCACTTCCGAAAAGAGCAATTCAGGTATATATTATATG
CTCTTGATCTGTCGTTGAGGTCAATATTCTCTAATTCATATATGGTTCACAAAACGCCATCTTAATTGAGAAGCTCGGCT
AGAACTGTAGTTACCAGCTGTTGCTTGTTAGAGTACCATTGCTCAAATTTGTAACATTGACAAGTTCACTCAACAACGTT
TAAACTTTATCTTTCAGTTTGGTTCAAGAATTGCAAGAGAATCAAATCGGAAGAATTTTGGAAGCAACCGTGCAGCCAAT
CAAGCATCTGCTGGAAGTGTAACAATACACAGAAATAACTCATAATCCCCATATATATACCATAAAACACGCGCAGTCCT
TTTGCTGGAGCCTTTATCAACTCCATTCATGAATCAGGATCACAAGTCAACTGGCTTTCAGCTCCAACATTTAGCTGGTT
CCATAATATTATTAGAATGATGATTTATCCTGCGTATTATTTTGATGAACGATTTTTGTGAGTCCAGGATCTAGATACTA
TCGCCTGTCTTCATGTTCGATACAATGAATACTTGTAGTTGAGCTCTTGGTTAAACTATACTATCGCCTGTCTTCATGTT
CGATACAATGAATACTTGTAGTCGACCTCTTGGTTGAACTATGAGTTTTCTGGAAAAGAATGAATTATAAGTCAATGTTG
CTTCTACTAGGTTGTGTTCTCTGTCTTTTAACTTGTCTATAGGCTCCCTTTATCTGCACCTGGTTGAAAAATCAAGCACA
CAACATTGTTTTTCACAAGATTGATGCATTTCCACACCTTTGTTTCTTGTTTTCTTAATATACTGGTAACCCATCCATCA
TGGCTGACTCTGGATATTGCAATGTGTCGTAATCCCACAAGCAGGGTCTGGGGAGGGTGGAGTGTGTTGACTTTAGGGAC
CTTGTGTGATGTAGAGAGATTGTTTTTTTGATACAACCTCGGCAACTGACTCAAGAAATGCAAGAAGAAGGGTGAGGTGT
ATGAAGACCTTAGTCCTACCTTGTGTGAGGTAGAGAGGTTGTTCCGGATAGATCTTTGGCAACTAACTGCAGATATTGAA
AGAAAAAAAAATAATACTTAATATAACAAAGGAAAAGAAAGGTAGGGTGTATGCAGACTTTACTCCTACCTTGTGTGAGA
TCGAGAAGGTGTTTTCGACAGAAACTCGGCTATCGATTCTAGATATTAAAAGAAAAAATAGAGGAGGTAGACCTTACTCC
TACCTTGTGTGAGTCGAGGAGGAGGTGTTTTCGATAGAAGCATCAATTCCAGATATTACAAGAAAAATAGAAATGAAAAA
CGCTAGAAGGAGGGGTTGAACCTCCGACCTTGTGGTTAACAGCCACACGCTCTAACCAACTGAGCTATTCCAGCTTTGTG
CTGTATTTAATAACCAAATTTAACTATATGTAACAACATGTAAAAAAGTGAATATAACTACTATATCCTAACAACAATAA
AATGAATTTATATAAAAAAAAAAATCAAGTTAAATTAAATTTAGTTTCATTCAAATTTCACCAAAAGTAAAAAATCATGT
TTGAATAATATTACTTATATCACCCAAACGCATCATTAATCACGTTTAAAACTCAAAATAATTAATGTCAAAGCTTCTTA
GAATTAATGGAAAATTTAAGGACTACATTATAATCAACATAAAATTTATTGCCAAAATCTTAAGTTGTATACCAACAAAT
TTGATTTTTAATTATTCTTCAAAATAGTCAACAAATATAGTACTCCCTCCGTTCCATTTTATGTGGCAACATTTCCTTTT
TGGTCAGTCCCAAAAAGAATGTCACTTTCCTTATATGGTAAGTATTTAAAGGTGCAATTTCTCTTTTACCCTTGTTGGTC
CCACTTAATCTTAAAATAATACTCCAATGCATTTATGAGGAGAGAGAAAAGTGAGTGTACTTTTTAAAGGGCAATTTGGT
AAACATTTCAAAGTCTTCATTTATTTCTTAAACTCCGTGCCCGGTCAAATGTTGCCACATAAAATGGAACGGAGGGAGTA
ATTGATTTCATTAATAAGCTTTTATTTCAAACAAATTACATTTATTATTGTCAAATTGCTCCTATGCATTTACACTACTA
ATTAATCATAACTAGTTATTTTTTTCTTTTTAATTTTATATGTTTTAATTTGACCAGATTTTAATTTAGTAAAAATAAAT
AAATTAAGTCTTACGATTTTAAATTAAAGCTATGATTAATATATCAAAATTACATGAACTTTTTAATCTTAATATATTAA
AATTTAAGTGATACTATCTTTTAATAGATCATAATTAAAATGATTACGTTTATTAAAATTGAAAAAGTTTTTTTCAAAAA
ATATTTTCCAAATACACCCTTATTTTTTTATTTTTTTCCCCTTTTTCATTTTTTTTTCTTTTCAAAATGTTATATAATGT
GTATTTTTCCTATTCGTATTTTTTTACCAATTTAGTCCAAGCGCTTGTGATTAAGCAAAAACGTGATACGGTGAGAAATT
TATTTGAATACTTTATCTTACTTGATTTCTGTAGATTTATTTGAAGAAATTCGTCTTTTTTGTGATTTGTTTAAGTACTT
TCAGATGCATGGAATGACTATCAATTTAAGTATATATGGATGAAATTCTCAAAGGAGGTAAGTGACATATTTATTAAAAA
AATTATTTCAAATTCTTTAGTAAATTTATGAATTTCTTGATTCGTCTTAATTTGTTGGAGACTAATTTTGTCTATCCTTC
TGAGATTAAAGCATACATAAAAAAAAAATCACATGTAAGAAATAATTTGAAAAAATCAATATTTAATTTATAATTGATAT
AATTAAAAAGATATTGAACATTAAACTACACAGAAAATTTGAGATGGTAGGGCCGTAGGGGGGAAAAGAACTCAAAATTG
TGCCTAAATCATGATTAGGGTTTCAACAAATTGGGTAACATTCAATTAAAACATACATAATATAATTTTTATATTCCTCT
GACCATTTATTTTCCTTTTTTAATTATAGTCTAGTTATTATAAGACGAAGTGCATTGATAATTTTTAAATTTATCGATAA
CTTTTTTAATTACTTGAACTATATCTTGTCTCAATTGAGAGTCTGAACAAATATTTTTTTCTCAAAATTTTGAAAAAGCT
TCTGTGCATACAAAACTTTTGAGAAAACAAAAAAAAATCATTAAAAACTCATACAAGAAAACATCAAACGTTACTATATA
CGAGGAAAAAAAAAGGAGGCAAAAATGAAAAAAACTTGTGAATACCTATGAAGAAAAAGTATTGAATTTGCAAAAAATAA
AAAATATATATGTGATGAATTTATAGTGGTGGATTGACGAAGAAAAAAATATTAAGGGGATAATTACTGAGAAGCTTTTT
TCAATTCCAATTAAGATTTTATGTGTCAAAGTGCAAATTATAAATCATTAAATATATTCCTTATATATGTATTCGGTATA
AAACAAAATTGAAATAATATAAAGTAGACGTTTGG
>mtp_6919.contig_4
AAAAATAAAATGAGAAATCAACATTGACTGTGTGACCACTGACTACCAAGCTTTAGGTTGGTATAAGTTCTGTAACACTG
CTAAAAAGGAAGGGTAACTTTGGCATATACACTTTTCTTTCATCAAAGTGTATCCTACCAACTTTATAACTTTTTCATTG
TTGTGGAATATATAATTTGATCTAAATATCGAGTAGATAAATTATATCGTCATTATTGTATTTAAAAGGAAAAAAAGAAT
GAGTAATTGTTTGATGTGTGGATAAAGTTCTATATTGAGGAAACTTTTAATAGTATGAGGCATTTTGAAGAAAATTGCGT
AGGCTTGATCTAAAGTGAATAATATATGTATTTCACATTATGTTACTCCCTCCGTCCACAATTGTTTGTCAGGGTAAGGT
CATGCACATCCCTCAAGGAAAATTTAATACAAGGTGTAATTTGACTAATATAACCCTACTATATCAAAAATATCAAAAGT
CCACATAACTTTTCAATTGAACTACACAATCATTAAGGGCAGAATTGGAAAAAAGTGACTAGTTATTTCTTGATTGTTTA
AATTGACAAATAATCTTGGACATCTATTTTTAGTATACCTGCCAAACAATTGTGGACGGAGGGAGTATGAATATATTTGG
ATTGACTTAGCCCAACAATTAATATCAGAGTCAATTAATCATCAAGATGAGAATGAACTATCTTTATTATCTTTACCACA
TTTACCCTTTCATAGGTTATAACTATCTTTACTCTTAGCTTGAAAACACATAAGAAGTATGTGAGTTATGAACTATAGTT
GTCGCAAATACTCGAATGATGTGAGTGACACGAAATAAATCTTCATAATATCCCATTAATATTATCTTAACGATGGATGT
ATGGATCAAAACTTAATTTGAGAAAGAAATTGTTGAATGTGCGAACAAAATCTACATTATTAGCTTAAAAGAAATAAGAA
GAAGCTACAAATATGGTATTGTATTGCCTTTAATTGTTTAAGACTTTTTGAAGAAAATTGTACGAGTTTGATTTAGAATA
TGCACCAACCATTCTAATTATTTAATCTTCATCTTTTAGTTTAGGTCAAAAGTCACCATCAAAGATTTTAGTTATTTAGA
GAAAACTTTAATAATCACCAACTAAACAAGAGTAAATGAAAAAATAATCAAATAATGATTATTATAATTAGATCAAGTAG
AATCTAAATATTCAATTATAGTAAAAGCCAACGCACATTAATTCGATTCTCAACTTGACTATTAAAAAAAACAATTAAGG
CAATTGGTCTAATTTAGCTAAGTAAATTATTTATTCAATGCAATCCACAACTAATTAGGATTTCATTAAGATAAAGTTCA
AGATAATTAATTCAGAATATTATTTAACTGAAATTATAGAATGCTAAAATATATTCTTACTAAATCCATGTTACAAATTC
TATACCACGTCTCCAAAAAGAAAACAAAAGTTTATGTTGGTAAACTCAACGCCAATATCTTTATGTTTTAAAATTGAGAT
TTATAAAAGTACTATTAATTTAAAAGTTAAAACATACACAAAATTATTGATCCCTTCATTTTAATTTGATTTTCTGATTT
TAGTTTGATCAAAATTTAAGGAAAAAAATTTGAATCTTTTGATTTCCCCCAAGGGAATCGCAGTAGAAGAGTCGTGTGGA
CCACCTTGGAGTATAATTTTCATCGACAGGTAGAATTCTTGACAGATGACGTAAATACGCGATGAAATATTATAAGTGGC
AAAGCAACGTTATTGCCATGATCTACTAAAATTCAGTCCTTTATTGCTTTGATTTGTCCAAGAAAAAGTATAAATACTTA
TGACTCCTACATAGTAATTTTTATAGGTGTTCCATTGGTGGTACAACTTTTATTTCATCAAATTATTTTATGTCAAATAA
TTCATCAAACTTAATTTTATTTTTTTTAATCAAAAAGCCCTTTTGTGATTTTTTCCAAGTCCTCGTGCTGCAACAAAAAT
ACCATGTTGGTACTTTTAAAATCTAAATGGTATTTTGTACAGTACTTCTTTCTATTTTTTTATTAAACAGTACAGAACTG
TATCGACCAATCAGACAAAATCAGAGCACAAAAAAAAAAAACTTTTTCCCTTTTTTTTTAGTAAATAAACTTAAATTCCG
AGGGCTATTTTAGCAAAAATCAGTAAGTCCTAGAAGAAATAAAAAACAAAATATTCTTATTTAAAACTCATAATTTAGTG
GGTCCCATTTTTGTCTGATTTTCTTAGTACTCTGCTACAATACTGAATTAAGTAATCTATCTAGATAATTGAAATACTAT
CACTTAAAATGGCAAAAAATAATAAAAAAATTAAGCCTCATTAATATAGTACCTTATAATTATTACTCTATTCGTCCCAT
TTAATGTGAGGTAGTTTAACTCAGCACGTAATTTAAAAAATAAAGGAAAACTTTTAAAACTTGTATTCTAAAATGAATGA
TAAAAAATTGTGTGACTAGAAATCATTTCAGTAAGGATAAAATAGACATTTTAAAGTTAAATTGTTACTTAATATAGGAA
TGTGTCACTCCTTTTGGGTCTGACTAAAAAAAAGTAAGTCACAAAAATTGAAACAGAGAGAGTAAATTATTAAAATACTT
ACTATTCTTCTAAAATTTTGATTATCAACTAGCTTAGAAGGTTAATCAAGTTGGTTGTCTATATTATTTACGAGTTAGGT
AAACCTTAATTAAATGATAGCAAGTTGAAAAATTCTAATAAGAGAGTGATTCTGACCCCACTTTAATGGGGCCTTATAGG
TGTGCATTTGGATTAGTTGGAGCTCAATGAACATTGAGAAACATAAAAAATCTTGTGTTCGGACTTTGAAATGAAAAAAA
TCATGATAGAAAATAATTTTACTCTTCAATAGGCCTTATGTAACATGATTATATAAATCAATCAGATAAAAAAAAATACT
GAATATCAAATAAGAAAATCAAAAGAAGCTATTATCATGTCATGCAATATTATTTTTCTTATAATATGTATGAGCAAGCC
TCAAATTTGTAACATAAATTACAACATTAAATTTATTCTAGCAATTAAACTAGAGCAAACCAGCACATTACAACATAGAT
GCATAGTTAGAAAGTTCATAATTTTAAGTTAGTGTAACCCGTAACGTACAAAATATTAAAATGCAAAACATACTATAACT
TCTAAGTATTAATAATTATGTACAATATTAAATTAAAACACTAACTTGAATTAAATCCATTCAATTCTTACGAAGTCACA
AAACGGTATATATTATTATTATCTACCATCAATCAAAAATCTTGAATTTGAGTTTTTAAATATGTAAAAAAAAATCTTTT
AAAGAGTATGCCAATTATTACTTAATAAAATAATTTTTCAGCGTTGAACAAATCTTACACAACATAAATCTAAATCAATT
AAAATTTCAATATAAAAGTTGAAAATCAAATAAGAAAACTACAACTTAATTATAGCTAACCACTTTAGGTGGCATCAGAA
TTTTCAAACATTAATGTTAATATTAACATTTAATCGAATTTACGTGTAAATACCACATATCGAATAAAAAAAAGTAAAAA
AAGAAATATAGGAGAAAGACATAAAGACCATAAAAAGAATCTTTTTTTTTACAGAATTCGACTAGCACAACACAAGTAAT
GTTTAACGGTGAGAACTTAAAAAAAAAAACTACTTTAAAGGAAATATTCTATTGGAAATGTATAAGGAATAAATAAATTC
CCATTGAACAAAAAGGCACTCAAAAATCAAATTTGAAAAACATGTGTCCAATTTTTTACTTATTTTTTTTTGTCTTTTAT
TGATGCTATTGATCAGCTTTTCCTCAAAGATTCAAAATATTTTTGTGTTTATTTTTAAACTTTTGACAATTAAAATTAAA
TTAAATAACATATTTATATATTATGCGTTTAATATAAAGCGCGGGGAGGGGGAGGGGGAGGGGGAGGGGGAGGGTGGGTT
TATAAAAAAACTCTTATTAAAAAGCAAGGAAGGTCGAGAGAATCTAGAAAATGGCCCATTTCTTTTTACACATATTTTAT
TTATTTATAATGAAAATAAGGAACATTAAAGATTAAAGATAGAGAAAGGGGAGTGTTACAACTTACAACTCCAATAACTC
ATTTTCTATAATAAGTTTAATGTTTTTTTAATTTATATTTCCTTTTATTTATTTCAGTTATCATACTTATTAAAAACAAC
TCATTTAAAATAATTAAGTATTATTTAAGAAAATCAAAATATAATTAATTATTAATTTCCATTTTTATCCTTATTCAATA
TGGAAAAAGATTAATACGATGAAAAAGATAATAGTAATAAATTGAGATAAAATACTAGTAAATAAGAATAATTAATTAAT
TACCTTTTTAATCAAGATTTGCTTAAGGCCTTGTATAAAAGAAAAAAAAATGACAGGCAAATCAGACCAGAAAGAGTAAT
GATTAACTTTTTATAAGCATAATATATACATACGCTCAAACTTAGTTTCAACCGATAAATAAAGCACCTCAATATTGCAT
ATCTAAACACCTCAATTTGCTCAACCGTTAGCTAAACATTTCAACTTGTTCTTATGATACCTTGTGAACGCTTTGATATT
GACACTACATAAAACATGATCTTTAGCAGCAATAACTTAATTGTCACTAAATATGTACTTTAAGCGGTAATTAACACTCT
TTGTATATGTTCCTAAAATCTTTAGCAACATTGGATCCAATGGCAATTAACTAATGCCAGTAAAGACTTTAACATTCTTT
GTTAATATGTATATTTATTGCCGCAAAAAAATATTTTTATTGTAGTGTGACGTAATACATAAATTTTGTAAGTGTCTAAA
TAATAATTTTCTAAACTAGAATGTACTCAAATAACACAGTTAAATTGATTGAAGTGTCTAGATTTACATACTCAACTTAA
AAGAAAATATTTATATGTCTATTATATACGTTATAGAGAGATTTGACGGTAATATATAAGTAGGAAAAAAAAAAAAGAAG
CATAGGAATAAAAAAGAGACCGGATGTTGACAAATTTCATGTCACTGTTGTTATTGAAGCCTCGTTTGTTTGTGTCAAGA
TTTTCTTATCTGGGATTTCTCTTTCTCTTTCTTTCTTCCTTTTTTACAAAAAAAAAAAATATAGTACTATTACACAACAT
AACCTTTGAAGTCTCATACAACTTCTGTCTGTCTCTCTTTCTCTCTCTTCTTCTTGATTTTCTCTTCTCTCTAAAAAAAA
GTTTTTTATTTTTCTTTCTTTCTGAGAACTTGTGGCCCCAGCAGATTGAAATCTACAATCTTTTATCAGTTTTATGAGGA
TCTGAGCTTCTTCAATGGTATTATCAAACTACCCTCTTTGTTCTTTCCTTCTAATTCTTATTTAATTATTATTATTTTGT
TTGTTCAAATTTATATGACTTACTTTACTTTTTATTTTATACTATGTTGAAAAAATGACATATTTTTATATAGGGTGTAC
TTATTATTATAAGTACTATTTATTACTTTGTCCTCTTTTGTTCCTCTGCTTCTTCTTTTTGGGGTCACTCAATTCTTCAT
GATTCTTGAATTTGTTAAATTGCTGCTAGTGTTGTTCATTGTTCAATCCATTTAAAGGGTGTTGAGGAAAAGTGTTTCCA
AGATGTGGGGTTGAGGTAAATTCTTGTATATTTTACTTTTTTTTAGATTTATTCTTATTTGACTTTGAAAATCCAAGAGC
AGAATATTTCTTTTTTTATTTATTTTTTGGCTTTGTTTAGCAAGTTTTGGATTCTATGGGTAATTGTGTTTAACATTTTC
TTTTGGTATTTATTGTGTTATCTGGAGATTGAATTTTACTTTTGATCTTGGATCTTTTTTTTGCTTCATTTACTCTAACA
AGTGAAAAAGATTGGAACTTTGTTGCTTATAAAGTGATTTGTTTTGGGTAAAGGTTAAAACTTTGAATTGCATGAGTAAA
GATTGAAACTTTATTAGAAGAAAGAGTTATACCAGTCATTAAAATCCAATTTAGGAAGTTCATGGTGAGAGTGGAGTACA
TTGAAATCTAAGTTATGTGCTATTACAAGATTGGTTGCTTGTCTTTGTTAGCAGATTTTGATAACTAGAGAGTCGGGGAT
TTTCGTGCTGCTTAGAGATGAATTTATTGATTAATTGCAATCTCGATTACTGTCCGTTGTCTTGTTTTTTCCTCTTGTAT
CCTTGTGCTTTATATTGTGGTTTTAGTTGATGATGGACAAGACGAGTTGGTTCCTCGTTACTGTATGCTATAGGGAGCAA
TTAGTTTTAAGTCTTGAAACCGGTGCGTGTGAACACAGCTTTAACAAAACAGTAATTGAAAATGTCCACGGAAGTCTCAT
GTGTTGTTGAATGTGTGTTCTAGGAGAAAAAAGTTAGGATTTTTGTGATGCTTAGAGACAAATTTCTAGATTAATTGCAA
TCTTGATTACTGTTTGTTTCCTCTTGTATCCTTGGGCACAACATTGTGGTTCTAATTAATGATGGACAAGACGAGTTGGT
TTCTCGTTTCTGTATGCTATAGGGAGCAATTAATTTTAAGTCTTGAAACCGGTGCGTATGAACGCAACTTTAACAAAACA
TTAATTGAAAATATCCACAAAAGTCTCGTGCGTTGTTGGAAGTGCGCTCTAGGAGACAAAATAGTTAGGATGTTTTCCAC
ATGTTGTTTGTATGATTCGTGCAGAGTGTGTGCAATACTTAGGCTGCTTTGGTGCAATTGTCCTTTGAAAATCATGATGG
CTAGGTTTCCAAGAATATTTTTAACAGGTATATTTGGGATTGTTTTACTTGGTAGAAACAAAGTTATCTTTCAATGCTGA
CTACATGTTCCCGTATCCACGAATTTTTGCACGTTAAGCTTAGGAAAGAGTACAAAAGAGAAGTCCACACGTTCACAAGT
CGCGTGCATAGTCACTCCTGGAGATAATCTTGCATGTGCTAATCTGGCGTCATTAATTTGTAATCTATACAACCAATTAC
ATGGAAATGTTAACAAAACATTAATTGTTGATTAATGTAAAGGAAAATCCGTCGAAGTTAAGCTTTTGAAAGATATATTT
TAAGCAAAATAGTTTTTTCCATATCCTGTTTTTGGGAAAAAAAACCTGAAAGAGTCTTCTTCAGGACAATATCTATGCAA
TTGATCTTCTCTTCATAAAATTCTTCAAGGCCTCCTGATATTCTTGTTTCTGTCTTCATGAGTATATTACAGAATTGGAG
AGTTTTGGATTTTGGTGCTCCTTAGAGACAAATTTTCAGATGAATTGCAATCTTGACTGGTGTCCATTGTCTTGTTTGTT
TCCTCTTGTATCCTTGGGCACTACATTGTGGTTCAAATTAATGACGGACAAGACGAGTTGGTTCCTTGTTACTGTATGCT
ATTATAGGGAGCAATTAGTTTTAAGTCTTGAAACCGCTGGTGGACATAACTTTAACAAATGAATAATTGGAAAAGTATAT
GCAAGTCTCATATATTGGATTTTGTAAGTGTTCTCTAGGAGAAAAAAAACTAGGTGTTTTTTGTCCTTGTTGCTGATGAG
AATCGTGCAGAGTGTGTGCAATAATTAAGCTGCTTGCGTGCAATAATTGGGTAGCTTTGGTGCAATTTGTCCTTTTGAAA
ATACTAAGGCGAGGTTTCTAAGAATATTTTTGGCAGGTCTATTTGGGATTAGTTTACTTGGTTGAAACACATACATTTAT
CTTTCGATGCAGACTACATGCTCCAATATCCAAGAATCGTCGCATGTTAAACTCGACGCAAGAGAAGTACATTAACTAAT
TAATCTAGAAAGGAATAGTTCATTAATTATCATTTTCCATTGTGATACATCTCTAAAGGTGGTTTTCATGTATGGTGACT
TTAAATAGAGAAAGTCGTCTTACATCTTGTGAGTCTATTTCTCCTTTTTCCTTTATTCCTCTGTCCCCTCTCTCTATCTA
TGTAAAAGAACTTTTAAAGAAAGAAATGGAGGAAGATATCATTGGTGATGCAGACAAGTGATTCTGTTTTTAAGCTTCAG
ATAGCAGTACTCCATCACCTTTTACTATTTCTTGTATTATTTTGTCAGATATTTGATCATCGGCTTTCTTATCCTTACTT
GTGTATTAAATTGTTGTATTGTTTGATTCTATTAAATTGTTCACACGTCACGTGTATAGTCTTCTACTCCTGGAGATAAT
CTTGCATGTGCTAATTCGTCATCATTAATTTGTAATCTGTACAACCGGTTACATGGAAATGTTAATAAAACATTAATTGC
TGATTTATGTAAAAGGGAACTCATAAAATTAATTGATCTTCTCTTCATAAAATTCTTCAACGCGTCTTGATGTTCTTATT
TGTGTTTTAGGGTATAACCATGGGCCTGTCAATGAAGATATCCTCTAGTTGGTGAAAATAATTTGTCTTTCAAGGCAAGT
TAGGGGTTCTCTAAAATTAGAGAATCTCTAATTCTCATACTTACCCCTACACGAACATACAAAGTCTCAACGCATAACTA
AAAGACTCTTGAGGAACACCGGACTTTATGTAAGTATAACAACAACTTAGTCTTAAATCTCTACTCGTGCTATCGATTAT
CGAACCTGTCGTGCTTACATTTTAGCTAACTCTGCAATCATTTTAAGATATGGTATGTCTATTGATACAACTTCCTTTAT
GTTATTTAGGTCTAAGTCCTTATATTTTTTTCAATCATTATGGTGTTTGCACCTGCAAACCGGTGCATATGGAGGTTTAC
GTAGGATATAGTTAAACCATCTTAGGCTGGTTCCCTCAATTTATCATATTTGTGTGCTACAGAATATCTATTTTAATACT
ATGTATGCTTTCATGTATCATGTTATTCTACGTTTTCTTGGATAAAATTTATCTTTTAATCCTCCTGGAATTAGATATTT
GAACTATCTGCATTTAGACACCAAAGTCCAGTCTAATCTCGCTTAATTCTAAATGTGTAAGGATATGTTGGCCCTCTCAA
AATAGATGTGCTTTACATTATGCCCACAGGAGTTTGAAATGCCGTTGGTGTTTGCTGTAATGTGTTGGGATCATATGTTT
GTAAATAGATGCATAGGTTCTGAATAAACTGTTTGGTTTTAATTAAATTTTTGATGCCAAATCTTGGCAGGAATGGGAAC
ACAAGTGCACTATAAAGGATTCTTACCAAGCTATTACTCTATGAGGGACCTTAATGAGGATGCTAACAGCAGCAGTTGGC
CCCTATTTTATGGAGATAAGACCTTACCAAACGGGCAATATTGTAATGGTTTCACGCCGAGGACTATAACTGATGCATAT
CCAGGGTATGATAAGGACATTCTAAAGCAGAAAATGCTTGAACACGAGGGAATATTCAGGAATCAGGTAGTGCTTCCCTT
TTTTTCTTTCTTTTCTTTTTTGAGAAGTTAGTGGGAAATTTTGGTTTTCAGTATGGTTCTACATATCCTAATGCCGTGGT
CTCTTGGACTCTCTTTCTTCAAATATCTGCATCTGCCATGTAATCCTTTTTTTGTCTCGTGTCAACAGCATTACAAATAT
ACTTATGCAATGGTTTGCTTGTAGGTGGTCGAACTTCATCGCCTTTACAGAATTCAAAGGGACATGATGGACGAATTTAA
AAGGAAGGAAATGCATAAACATCACTCATCAATGGAGCCATCATGTTCATCCAGTCACCTAGGACCTCAAGTACCATCTG
AGGATGTCCGGAAATGGAACATCGCAAACGTTCCCTTGGAAAATTCTAGTTATACTAGACCATCTACATCTGGTACTGAA
ATCGTCAATTCTCCTTTTAGTTCTTCAAAAGGAGATTGTTTACAGCCTGGTCGAGTTCAAATGCAAAATGGTTATTCTTC
GAAAGCCTGTGATGTTTTGGAGGCTAGGCCCTCAAAGGTCCGGAAAAAATTGTTTGATCTTCACCTTCCAGCCGATGATT
ACTTAGATACAGAAGAAGGTTGGCAGTTGCGAGATAATGCAGGATCTTTACATCCTTGTTATCCTGCTAATGGAGATTAT
GTAGTTGCTCAAGAGAGCGGAACAAAATTGTTTCTTGGTGGTGGTGCAAAGGGTGATAGCCGAAAAGATGCTTCAACATC
CAATTCGTGTTTGAGAAGCTCAATTGGGTTGGCTGACCTAAATGAACCAGCGCAGCTTGATGAAGCAACCGATCCTGTTG
ATTTTCTTGGTTATGATAATAATCATAAAGAGACTAGAAGCATAAATGCTTCTGCAAAATCAAATTCACCATTTGTAGCT
TTGCCTTGGAATTCCAATTGTGCAAGCCCAAATGAGTCTTTAAGTACCCTATACGATCGCAGTAGAGGCAAAGAGAGGGA
GTGGTTGACTTCGGCACATGAAACAGGTGACAGTTCCTTCCGAAATTTCTGTATATTACTCAAGTTTAAAAGCTTCCGGA
ATTCTTTTGTACCTATCTTTGAGTTGCTTCAATTTGCAGGTAACATCAAAGGTAGCTCAGTTTCATTACCAAGAGGTCTC
GAAGAAGAAAAGATCCCTGCAGCTTCCCATCAAGCACCAGTAATGATTAACAAAGCCTATCAAGCTCCGGGCGCTCATCT
AGTTCACCATATTAAGGATGGTATTTGGAAAGATAGAACAGGACATAGTTTAGATATGTCTCACAGAAATGGTGAGCAGT
CTAATTATACTCAAGTGGGACCATTTGTTACTTCCAAGATGGCTAGTCCATTTCCATGTGCAAGTTCCTCTGAATTTAGC
AGTTCGTGGCCGCATTCTGTCTCTTCTTGGGAGAAGCCAAACGGTAGCTTTACTCAGAGGTTATCCTCTTTGCATACAAA
CTCATTTTTCAACTCATCTGCAGCAGTTGGTATGGATTCACAGTCATCTCAGAGACAAATTGGAGACTATTGGCAAGCTA
ATGGTGGCAGTTCTAGGGTGCGTCCAGGCTCTCCCAGTGGGATACCCAACCGAAATGTTTTCTACCATGGGTCCTCATCT
GGGACAAAAGAATCACCAATTCACGTCCCTTCAGGTGCTTTTGACTCTTTGAGCTACATTAAGGGGGACCGGTTTACATC
TGAACATTCCTCTAATAATGCATGCGAGAATTTTCTCATTAGTTCTAACAATACGGATGTGAAATCTGCAAAAGGTTTCA
ACTTAAATGTGCTAGCAACAAGTGCACTCAGTGAGGAACCTCCCAGGCAAGATGTTGAGTTTAGTAATGAAAAAAGAGAG
CGTCAAGACCCTGTGACAGTTTTGCCGTGGCTTAAAGCTAAAGCAAATTATAAAAATGAGGACGTCAATACAAGGATAGG
TGGAACTTCAGCAGATTCAGGATTTGTCCAGGCTTACTCAAACTCTCCTTTCTGCCAGAGTGATCCATCAGCTTTGGAAC
ATCACCATATGAAGACTGCAAAAGAAGTATGTGAGATGGGACATGTAAGAAAAATTCTTGGTGTTCCAATCCTCGATATT
CCCGTTGCTTCCAGAAATGAGTCATCATCATCACTTGTTTCTGCTTCTGCTAATCTCCGTTCCTCTCCTGAGAGAAAGAC
TATCAGACATGAGAGGAGGAGTATGGTGATCGACATTAACGTGGCTTGTGACCTTTCTATGGTTGAGCCCGAGGAATCTG
ATGCGGTAGTACATATCGTTACTACGAAAGTGATGGAGACAAAAACTATCAACATCAAGAATCACTTTGATCTGAACTCA
TGTATTACTGAGGATGAAGAACCAGTTTCATCTGAAACCAACAAGTCCAATGTGAAGACTATTTTGGATATAGATCTGGA
AGCTCCTGTAGTTATGGACATTGAACAAGATAATTTACCCAGAGAAGAAGACGAAAAGCAACGTGGGGCATCTTCGCAGC
TGCCGGACCATAAACCTGAGCAAACACAGGAGGAATTACTCAGGACTGCAGCAGAAGCAATAGTTGCCATCTCATCATCC
ACTCATTGCATCTCGACTGAGGAAAGACACAGTGATATGTCTGATGATCCTCTGACATCTCTTCGATGGTTTGTTGATGT
GGTCTCTTCTTGTGCAGCCGAGCTAGATAGTACTCCATCTGCTAAAGAAATTACATGCAAGAACAACAACATGATGGTTA
CACATAGTGCTTTTAAGGAAATTGATTACTTTGAAGCAATGACATTGCAATTAACAGAGACCAAGGAGGAAGACTACATG
CCCAAGCCATTTGTTCCTGAAGTCCAAACAGTGGAAGATGCAGGAGCCAGTTCACTAACAAACCGACCCCGAAGAGGGAA
TGCAAGGAGGGGAAGACAGCGGAGGGACTTCCAAAGGGATATCCTTCCCGGTCTAGCTTCATTGTCAAGGCATGAGGTGA
CCGAAGACATTCAGATATTTGGAGGGTTGATGAGAGCAACAGGCCATACTTGGAACTCCAGTTTGACAAGAAGGAATGGG
ACAAGAAATGGAGGTACTAGGGGAAGGCGGAAAAAAGTTGTGGACACCAGTACCCCAGCCCCAGCCCCGGTTTTGACCAC
AACAACAACGAGCTCTCCACTAATACACCAACTTAATAACATTGAAGCCAGTTTGGAAGACAATAAAAGCCTAACAGGGT
GGGGAAAGACACCTAGACGCCCTCGGAGACAAAGATGCCCTGCAGGCACTCCTTCGGCTGTCCTGTTAACTTAAAACACA
GGGGAAACGAGGCTGTAATTTCATCCATTCATCGCTCATAGAGTGACATTAACCGATTAACGGATTTAGGGAGCATCTTT
TATGAATTTCAGGAGTGATTTTTTTAGCTGCATGGGGATTGTTGTTGTACATGTCTTTGTTCTTGCTCCATAATTTGGAG
CCCCCATTATTATGTTTCTGCCATTGGATCTACTGACCCTGTATTCAGCAAGATGCTGCATAATGTCTTGTGCTATTAGC
ATTTTATTAATGCTATTCAGTGAATGTTGTTGGCTTCCACATGCTTTTTCCCTCTTATCTTAACATAAGATCTTCATGGG
AGTTGGCCTCTGAAAATTGTAAGTACAACAACATACCCATCTAATCCCATAGCTGTGGTCTTTGGAGGGTTTAGTGTACG
CTGATCTTACTCCCTACCTCGTGGAGATAGTAAAGGTTGTTTCTAGAAGATGCTTGGCTCAAGTAACACATAATAACAAT
AATTGTAAAATAAACAACTATGAGAATAATGTCGTTGCTACAGATATGAACAAAGAGATGTGACTAACTCTATAGTTGGA
AGAATAATAGGATAGAGGAAACTCAAGATTCACATGGTCAGTTCGATTTTTACTTATTTGGAATTGAGACATAATAACCA
TAATATTACCTATTTATTTATTTATTTATTTATTTATTTTGTTCTACTTCTTGTTTTTGTTATCTTGCAATGTATAATAA
TGACAACACATATCTAAAAGTCTTGAAAAGATTTCGAGTTTGGACCTACCAAAAGTATTAGGTTGGACAGTGTACTCCCA
CGTTCTGTCCATTGTTTGGTTCTCCACTTCTTCTGTGGTTCACAACTTCACACTTAATTCCCTTTGTGCCCAAAGGAAGG
GACCATCAGAATAATAATATACTAATATAACAACACCATCAACGATGAAACTAGAAATTTAAATAAATTTATTCTTACCT
TATTTACAAATTTTAAATTTTAACAAAAAAGGATTCAATTGAACCCCTTACACCCCTCTGCTACGTCTGTTGGACCACAA
GTCTTTTTCTATAGAACATACTTAATAAGAATAAGAATGATAAGACAATGTTTTGATGAAACCTTGAGTACTAAAATTCA
ATAATAATTAGTTGGAATGAGTAACATGAATTTAAAAGTTGAAGATATTCTACAAACAATGACATTAACATGGAAATTAA
AATCTTGGTTGTGTTTAGTCAGGTTTTCTGAATGCTTCAAGTAGAACGCGCGGTGCCATGCATCATCAAAATATGGATTA
TGGACTCTCTTATCTTGGGTCTTCGTTTTCGTTTGCTTTCTGGTGTAGGTTGAAATATGCATTTCGTTCCATTTCTCCTC
TTTCTTGATCCTGGTTCAGATGACTTATGAGTTACACACTTGTCATCAGGGACATCTCATCTAGTTAGCATAGTGCTGTC
TGAAGTCCAAGGCAGGTTGGAGCTAAAAAGTGGGCTATGTATCAAGTTTTTACTCAATCCATGAGAATAGCTACTTGACA
GAAAGAGAATGGCAGTATTGAGCTCCGTAGCAGACATAATTCCCGTTGAGTGGCCGTTCAAGAAAATTACCTGATGATCC
AGGGACGGCTTTAAATCCCCTCTTAGCCAGTTTTTGGCAGATCAGCAGTCATTTCCAGTTCAGAGCCTGTAAAAGCACCC
CGGTGCACTAAGCTCCAGCTATAAGAGGTGTCCGGGGAAGGGTCGGGCCACAAGGATCTATTGTACGCAATCTCACCTTG
CATTTCTGCAAGAGGTTGTTTCCATAGATTGAACCTGTCACCTCCTGTAACGTGGCAACAACTTTACCAATTATGCCAAC
GCTCCCCTTCCCCATTCAGAGTCTGTATGAAATAAATATTGCATATTCCCAGGCTAATAAGTTCTTTACATCCAAAAACA
ATGAAAGCAGCTACTTCCAATATCAGAACATCAATATAAGCTTGAGACTTCCCTTTATGCAAATGAAGCATGTGCCATTT
GCTTTATGCTGGTATTCTTTTCTCAACTTCAATCATACTATATCCATCGACCTTTTTTAAACCTAAACTTCGCATCTTTG
ACCTCACCATTCTAGATTCATTCCATTCTCCTTCTTCTGCATATATGTTGGATAATAGAGTATAATATCCAGTATCATCT
GTTTGCATGTTTTCAAGCCTTTGTTGGATCATCTTGATAATATCCATTCTCTTGTGAATTCTACATCCATTTACCAGGGC
ACCCCAAATACTAACATCTGCAGGAAACGGCATCGAAGTGATGACTTCATAGGCTTTATCAATATCACCAGCTCGACTAA
GAAGATCAACTAGACATGCAAAATGTTCAGGTTTGGGTTCAATGTTCAAGTTAATCATCAAGTTAAAGAAATATTTCCCT
TCATTCGGATAACCAGAATGACTGCAAGCAGATAGAATATTTGTTAAAATGATGTCATTTGGTTTTATTCCACTATTTAC
CATTTCATGAAAGAGTGAGATGGCATCATCGATTTGACCGTGCATTCCATAACCACCTATCATGGCACTCCAAGATATTA
TGCTCCTTTCAAACATACTATCAAAAACTCTTCGAGCCATCCAGAGATCTCCACATTTAGCATACATATCTGTCAGAGCA
GTATCAATATACATATCATGCCTCACATCAAAGATGATTAACTTATGGTGAATCCATTTTCCCTTCTCCAACCATCCTAT
AGTCGAGCACGCTTGAATTGCAGCTAAGAAGGTAACTTCATCCATTCTGCTCGAGTTTGAGTATATCTCATCAAAGAGAC
TAATAGCTTCCCGAGATAAACCATTTTGGGTAAGTCCACACATCATTGAATTCCAAGTCACAATACTTCTTTCTTGTGTA
TCCTTGAATATCATGAGCGCATAGTTCACAAGTCCACATTTACTGTACATGTCAATCAGTGAATTCTGGACAAACTCCGT
TGAAAAGCCAGTCCTGATAACGTGGCTATGAATTTGACAGCCAAATTCAGAAAACCCAATATCTCCAGAAGCTGAGAGGA
CACTTGCCAGAGTATACGAGTCTGGCAATATTCCTTTTCTAACCATATCCACAAAAAGCGTCAATGCCTTGTCAGAAAAT
CCTTCCTGCACATAACCTGATATGAGCATATTCCATGAGACGATATGTCTGTCTTGAGACGAACCAAATACCTTGTGGCA
ATCGCTTAGCTTGCCACAGTTAGCATACAAGTCAACCAATGCTGAGCCTAGAAGATCATTGCCACAATCAAAAGCATTTC
TAACTATAAAACCATGTATCGACTTCCCTTCCTTTATCCAACCCAACCTAGCACAAGAACATAAAACAGCCATAACAGTA
ACTTCATTGTATTCCACATCAGACTCATGCATCTTAACAAACAACGCCAGTGCTTCATGATAGCAACCATTCTGATTGTA
GCAGGACATCATTGCTGTCCAAGTATAAGTGCTCTTATCAACAGCATTACGAAAAAGCAACTCTGCACTACACGTATCGC
CACATTTTCCATACATTGCAACAAGCGAGTTTATCAAAGACCCATCACTCTGAATATTCTTTCTCAATATATAACCATGA
ACAGATTTCCCTACTCTCCATACACCCAACTCACCACAACCCTCAACTGCACTAAGCAAAGCCACTGAATCAATTTCAAC
ACCCTCCTTAACCAAATCCCCAAAAATCTCCAATCCTTCCTTACCTTTCCCATTACGTACATAGCTCGAAATAATCGAAC
TCCACGAAACAACATCCTTCACAGACATTTCATCAAACAACTTCCTTGCATAAACTGTCCACCCAAGTTCACCATACATA
CTCAACAACGCCGTCTCGACAACAGAATCAGACTCAAACCCACATTTCAAAATCCTTCCATGAACCTTCCGACCAACACC
CAGATCACCAATTGCAGAAATAGCCCTCAAGACTGAAGGGTAAATGAAACTACTGGTTTCAGATAGTTGACAAAGCATAC
TGTGGTAAAGAAAAATGGCTTCTTGAAAACAGCTATTCCAAACATGGCACTTGATTATTACACCCCACATGAAAGAATCT
GGGTTTGGGAATGTGTCAAAGATGAGTCTTGAAGTTTTGAGGGAACCCATTTGGGAATAAGACTCAATAAGCTTGGTGGA
AGCAAGTGGATCTTTGCGGAGACCATTGATGATGAGATGTGCGTGAAGTTGTGCTACTGATCTTGAGCTTGAACATGATC
TGAACAGTGGCATATACTGTATCATTCTTGAATTTTAGTTCAATGAGTTTCATTATTTTGGTTAAGAGTTTTGGAGGGAG
CATATATGAGAGTTGTTCATTTTTCTTCTGACATTTGGAGGGAAAAATATGTGAACTTATATAAGAGCCCGATCCATAGC
TAATCGAGGCTTGTCTAAACTTTCATATTTACTATCTTATTATTCGATACTATATTTCATCTAATCGCAAACAACTTCTC
TATGCTGTTATTGTTGTAGTTGTATGAATAACACTATGGTATTGTATAAAGTCCAATCAATTGATATTTGATGTTTCAAT
TGCTAGTCAAAATCTAAAGCGGGGATTAATTAATGATTCAAATTACCAGCAAAGGTTGTGGTGAATTGGTAATTAAGTAC
TTCTTTATCCTTAACTAGAGGTCTCATGTTCGAGTCCTCCTGGGTACAGAATCACCTTTGTTAGAGAGCGCTTTACAACC
AATGTGGAACTTTCAGGCGCGAATTCGAATTTAGTCAGGTTACAATGTATGCACCGGACACCGGGCGGGGAACAATGACA
TCTAGGCTGAGTTAAATGACACATTTATGTATTGTGCCAAAAAAAAAAAACAGGAAAATATAAAGGGATTTTGAGGTAAA
ACATGAATATACATTGACCATTTTCTGTTGAAACAGGCTGACAATAACAGCAGCTCAATATACTTTGGTCATGGTCATCC
AAAATCTCCAGAACTATACAAGAGCCTCCACAACTATGTTGTGTATTCTAAGGACATTGTGCAGGAAACATATTTTGCAG
TCTTTCAAAATGAGGTAAACCCCACCATAATGGGAAACGGAAAGGCATTTCTCTTCAATCAAGAAAATTTCTCATATATC
CAAATCTTGCATAGAGGACAACATAACCTCTGGTCACATCTACGAACTTTCTCCACTCTTCTCGTTGTCCGGATCATAAG
GCACCTCATGCCGAGGTTTGTTGTACTTCTCGCGCAGCTGCTTGATTGGTATGAAATCTCCGGCAGCATCCATTCCAAAA
AATAAGAATGAGGTGTAGGGATGATCAAATCTATCCTGCACGTGGTTGAATTTTTCACCAAGTTATAGATTGAATGACAA
CTTTGTGTTGTAATTTCAGATTAGTTGTATACATACCTTATCTGGTTCGCTAGGCACCACTAAACTTTCCTCAGGTACTG
CATGGTGAACAATTATCAGACTAATGAGACACAAACAGCAAATAAATTTTGCAAAAAGTTCTAAGAGGTGATACAGTACA
ATTCCACACAGTGTATGGACCTTTCTTGGCTCACACTAGATTATCTAGTTAATGGAAATGCTTATTCATAGTCACAAATT
TCACATACCATATGCCACTAACAGATTGGGATCTGTATGTACATCCACCAGCACCTGAAAATATGTCTATATTTAGTCAA
ACTAAAAAGATCAGAAGTAATAACTAAGAAATTATCACTTGGTGCAGCACCACTTAACACAGCAAAATGAGAGCTGAAGT
TTGAACTATGGATTAGGATCAGGAACTTGCACAGCATGCATAAGAAGTTCTCCAAACAATTCTTTTGATTGTATCAGGAA
AATGTTTATTAGATGAAGCTTAAACAGTTATTTGCTCTGGAGGTCGTCAATCTTGAATGTAACTCTAAAAGGCAGCAAAT
TTCTACATCATTCAGGATCGTTTTTTGAGCTTGCATACTTTTGCTAAAATGAGGGCCTAGATGGTAAAAGTATTTTTATA
TGTTTGCAAACAGATAAGCAGTTCTAGAGGACCATATTGAAGTTTGTAAATTATCAGGTCAATGCACAGTACATATGCAA
CATTACATGATTATTATGAGACGATGAAGCCAGGAAGTGGAACTCTACAGCATAAGCGGTAAATTTCAGATATCAAGGAG
GATAGGGGACTACAAAGTACAAAAAGATAGTTGACAATTTGACATACACAGCTAGAAAGTTATTTGATCTTTCCTTGGGA
TGTGGTCGCAAAGCATTACTGTTGATACCAGACCATGCTCAGATAGATAAATTGAATTGATCTTTGCTTGCAATCAGGGG
CGGATTTACGTAGGACGAAGGGG
>mtp_6919.scaffold_1
TTAAACTAAAATTTACCTTAATTAATATTGGAGAAAAGTTTGTAAAATTGCACACCCGTCAATATTAAAGATTTGTTGTA
AAACTTAAGAACAAAAGAACAATATAAAGATAAAGACAAGAAGAATATAAGACAAGAGGAACAATATGAGATAACTTTCT
TTCTTTCAAGAATATAAGACAAGAGGAACAATATGAGATAACTTTCTTTCTTTCAAGTGTACACCAAATCTTCAAGTCTC
GACAATATGAACCCTTATGCCTCTATTTATAGTGTAATATAGAGGCATACAAAAGGTTAGTCATAAACATGACATTAACA
TGAATATAATGGTGAGGTTATGGAAGTGAAAGGTTACAAGAATAATGGTTATAAAGGTAGAGGTTATGGAGGTTATGGTT
ATCTTCATAATGGAGGAAAGTATGGAGTAACTTCTTGATGTAGTGGACATCCACAATATATTATTTTATAACACTACCCC
TTGGATGTCCATAGATAATATGCCTCGTTAAAACCTTACTAGGAAAAAACCCCGTGGAAAAAAATCCTAGTGAAGGAAAA
AGAGTACACATATCTTTTAATACGCTTTGAATGTTGCCTCGTTAAAAACCTTACCAGGAAACCCAATTGGGATAAAACCA
TGGTTAAGGAAAAGAGTACAACGCGTATTTTTCTCCCCCTGATAAAAACTTTACTTGATATCTCGGAGACGATACATTAC
AATCCTATATCACAACTTCTCAAATATTGATGTTGGCAATCCTTAGTGAATAAGTTTACAAGATATCACTTGAATAGGTC
TTTGAACGTCTATCTCACCATTTTGTTGAAGATCATGTGTGAAAAATACTTTTGGTGAAATATGCTTTGTCTGACCTCCT
TTGATTGTATCCTCCCTTCAATTGAGCTATATATTATATTCGTATATGGTGGTTAGAATATCCTTCGCCAAAGGAAAATG
ACATATTTTCTGAATATGATAGATCATGATTCCACCCATACACACTCCCGACTTACTTCATAGATCAATATTATTTCTGT
ATGATTAGAAGAAGTGGTTACCAATGTTTGTTTCTTTGAATGCCAAGATACTGTTGTGCCTCCATATGTAAACAAATAGC
TCATTTGTGATCAAGCTTTATGTAGATCAAATAAATACTCTGCATCTACATAATCAAATCATTTCTAACTCAGAGATTGA
TCATTTCAATTTTATACGTTGCTCGTCTTTTCTTCTCAAAGAAAATCACACATCTTCTATGTGTTGAGTCACTTTCTTTG
TTAGTTTCATGGCATAACTTGAATGATAATATGGCAATCCCCTCACATAACTTTTTATATGTATATCAAATAATATTCTA
GCATTTGCATAACCATCAATCTGTAAGTGCACCAATTGAACTAATACATGACATTTTAAATCAATTTCATGAGATCAAAA
AGATTCTTTCTTTGTGTTAAGCAATCTCAAAACCATTGGGTACTCAATGGAATTGCTTTAAGGCATTTTAAATCCTTTAA
GAATTTTCATATAACTTCATCGTCTAGTTAGACATAATAATCATTCATTATGCATATTCAAGTATTTCATCTATTGCCAG
ACTGAAACAAGTCTCATTGCATCCACCATTGAAGAATATATCTCTATTTAATAATGTCAGGATTTTTGCGAAACCCTTTA
TGCCCCGAGGCACAAACCGCACTTTATTTCTTACGGTTATACTTTTGCAAAATGATTCGTTTGTACTACACTGACATTAT
ATTTTGATCCATGAACTATAAGATCAAAAATATCACTTTTCTAAGTGAAACAAAATATACTTGAATAGTGCCAATCATTT
ATCTGTCAACACTATATGACAGATTCAACTTTAAGATCTTCGTAACCATTTATAGCATTTAATGCTACTTCATATCAAAG
ATACCATCGACGGTCATTTTGATATCGATTCCAATACGACATAACTTATCGAGATCTCTTCATTTATCATCGTTTTCAGG
TACCTCAACATTTGCCATGGTTTTATGAAGTGTTATGTCATAGTGCTCTTTCAAAGCACTTACCTCATTATCATGACCAT
TTTGATAATTTGCTCCTCTCCTTCCTCAAGGAGTTTTACGTTTGGAATCGATTGGTCTATCACGCTTCTGGCGTACCATA
GACTCTATCCTTTAAGGACTCTTTATTAGAACATTTGCAGCTTAATTAAAATATTGGGTCAACAAATATATCTGGCAAAT
TATTTGCAACATTTTGCAAATGAATTATCGCGTGAACTTCAAGTTCATATTTTTTATTTTATTCTAACGAGGATCTAGAT
AATTAATTACCATAACATAATGATGACCATTAACATTTTACCACGCTCATATTCATACATTACATCACTTGTCATTTTTC
AGACATATTATGCATTGCTACCACATTCACATAAGAGAATGGAGCGAATCAATTGGGTAAATTTCATGACTTTCAATCAA
AAGTATACAACTTTATGTTAGTCATCATCATATCATCACTATAGTGCATTAGGACTTAAACCCAATGTCTTACCCATATA
AAGACGCTTTGGTCATAAATCAGTGGGACTTGAACCCAACTTCTTATTATCATGGTGCACCGAGACTTTACTCGATGTCT
TACCCCCTTGGTGCGGTGAAACTTGAATTCACCGTCTTACCCTCAATCAATGTCCTAATAAACCAATGCATTACCAAAAA
AAAATAAATATTGAATACCATAAATATAATCTAATTTGACTTAAAATTGAGTAAAAATGAACAAAACTAATTAATTAGAA
CAACATGTTGGAACCATGTAAAATCCCAAGTTAAAACAAATTAAAACATTTTAATAGTCTCTCTCAACATTGTTATGAAG
ATAATCATGATTTACTAACCATTTTAAAATAACCACAAAACAAACTTTGTTAGTACAAATAATATATAAGATATGAAGTA
TACCGTGCAACCGAAAAGTTACTAGAATAATTCATAAAAATCAAGAATACCTACCATTGATTCTTGACGGAGAATGAGCA
ACTCGTGCTGATAACGTGTTGTAAAACTTAAGAACAAAAGAACAATATAAAGATAAAGACAAGAAGAATATAAGACAAGA
GGAACAATATGAGATAACTTTCTTTCTTTCAAGTGTACACCAAATCTTCAAGTCTCTACAATATGAACCCTTATGCCTCT
ATTTATAGTGTAATATAGAGGCATACAAAAGGTTAGTCATAAACATGACATTAACATGAATATAATGGGGAGGTTATGGA
GTGAAAGGTTACAAGAATAATGGTTATAAAGGTGGAAGTTATGGAGGTTATGGTTATCTTCATAATTGAGGAAAGTATGG
AGTAACTTCTTGATGTAGTGGACATCCACAATATATTATTTTATAACAAGATTTTGATTTTTTATTTTGGTATGCAAAAA
CTTAGTCTAGCGCTCCACTTTGTTTAGATAATTATTACGTATTGTTTTGTATTGTACTAAATTGTTGTAATGAATACAAT
ATTTTAAATAGATTTTTATTATTTTCATCGTTACATATATATAAGTATGCTACATATCAATAATTTGAAGGTTATACTTA
AGAAAAAGGTAGATAGAGGAAAGACTATTATAAAAAAAGGTAAGTACAAAATGAGGTAAACCGACGTAATCATACAAATC
GGTCGTTACATAAAATTAGATTTTTCATCATTATATGACGCTGAATTTTAACTATACGATACAATAAAATTTAAGTAACA
AATATTGTATTTAAACTAACAACACAATACAATAAGTAACAACTAGAGCCAGAAAAATTTTAACCTTATGAAAATTTTAT
AATGACAATTTCAATTGTTAATTATTGGGTTCTAAATTTAATATTTGTACATATTTAATAAACTTCTTAACATGAATATA
CTAATTAAGCGGTTATTGAATTCAGCCGAACCCGTGCCCGTACTAGAATTTCAACAATGCCCTTAATAACAATCATGCAA
ATAAGTTGTGAGCCTTGAATTTAAATTAATCAAATCACTGTAAATATCGAACACTAAGTAGGCGTTTGGCCATGTGATAC
CATATCACGATATGATATCGTGAGATGGAATCAGCATTTGGACATTCGATTTTACGCTGATTCCATATCATGAGATGTTG
ATTCCATATTCTCCAAAAATCATGATATGGAATTATATGGGAATTCCATATCATGATTTGAGATATTTTAATACAAAAAT
TGATCCACGAGTTTATATTTTGTTAAAACAACCCCACATTTATATCTACTAACCATTTATTTCATATGTAAATAAAATTT
ATAATCACATCATTACTTTTTAAAATTTATTATTCTCACCAACATATAGTCACTGTAACTCACACCAACCGATTGTAAAA
GTGATGAATTATGGTCTATGAGCATGAAAATATAGTTGCAGATGATATTGACCAACAAATGGCTCAAAGTAACAATGTTG
GTTCGTCTTCTCGGTCACATGATCAAGAAATGCAAGTTCAACATGAGGAAATTGTTCGTACTATGTGGGAGGATTATATT
AAGGACTAGTACACTACAATTTATGTTCAATTTTTTTTATTAAATTAAAGTTAGATGAAACAATTACTTAAGTGGAGAAC
AAATAGCTTTGTAATAATTTATTATGCGATTTTATAATATTTTGTTTATTTGATAAGATTGAATAAACAATTAGGGTTAT
TTTAATAGTTTTACAACTTATGAGATTTTTATGTTTATGAGAAATATACAACACAGAAATTTCATATCGCATGTCCAAAC
AAAACTTCTATTTCATCTCATGATTTCATATCATAATACCATATCATGATACCATATCGCATGGCCAAACGGATCCAAAA
AAAAAAATCAAACATAGAAATACTAGTAAAAATAGCTGTAAATAAATTTGATCCATTTATGTGATGGCTGGTTGTTATTG
GTGAAATAATAGATAGAGGGGGCTGTCATTATCAACTTATTAATCAACTTATGAATTTTCAGTACATGGGATAGGTCATC
GGTCAATTAAACTTAAGTATTCTTAGATTTTATTACTCATATAATGTAAATTAATTATTTGATCCCTGTTATACTTTCAA
TCTAAATATCTAGAGTTCAAACCAGCCTTGCTATAAAAAAAAATATATATTATGAACAAGTGAAACTCCTAGACTCTATC
CTAAAGTTCAAATTAACTTATAAAGTTGAAGCCTATATATTTATATTATCTATGTATTTTGTGATTGGATGGTAACAAAT
TGATATAAATATTGATTTGGTGGTACATAATAAATATAATATAGTATAGTTGTTGTGATCCTACAAACAAGAAAGTGGTC
CCTTGAAGACATGCCATGGTCACTTTCATGGAAAATGTGTGACACTTTACAACTAGTACAAGATTTTGCTTGAATTGATA
CTAAGGGCCCCTCACTAATTCCAATATATAACTTGTTCATTTTAGGATTTAGGGTGTGTTTGGTAGGAAAAATTAAATAA
TTAATGAAAGATAAGTGAAATTATTATTTACTTTTTTGTGTCTAGTACATTTATAAGAAAAAAATAAATATTGTTTCAAC
AGTATTTAGTTATATGTAATCTTAGGAAAACATTATAAGAATATCACTATCATAAAAATAGTTTTTAGCAGTAATAGAAT
ATACATTGTCAAAAAATGTTAAAGTCATTAGTTAATTATCACTGTATTCAATGTTGTTATAGGCTTTAGGGATATTTACA
AAAAGTACTAATTGCCTCTAAAAATATTTATTTAGCGATAATTAAACTATTATCGTTAATTAATGTCATTAAAAATTATT
TTTGTTGTAGTGTATTAAGATGGGGCGGGTAGTGAGAGTTTGGAGGTGACGGAGAGATGGTCATTGGTCAAAGGGTGGGG
TGAGGAGGAGATAATAAGTTTGGAATGTGATTTATAAAACTTGTTTTACATTAGAAAAGTCATTTTTCTCAATTCCTCTA
AAAAAATATTTTGCTCATTTATTTATGAATTAATTGTTTTAGATTTTTGGATTTTTCATTGGAATCTCTTTAAATTTGGT
GGATAATAAATGGGGTCTAGGGGGTTTTGTTTCTATTTGTGTTACTAGTTGCTAACATCCCAATTTAATTGCCAACCACC
ACCTTATAAATTGCCTAGAAAAAAAAATAAAGTGACATCATGACTGATTTCCCTGGTCATGTTATTGAAAAATAGTCTCC
AAAACTCTATAGTTAATATTATAAAAAGTTTACACATGAGATGTTATATTGTAATGAGTGTTAAATTGTAAATACTTTGC
TTTGGTGTCAACTCAAGGGAATTTAATTTTCGCTTGCACCATTTCGAACTCGAAAAATACTTCATGAATGATACTTAAAA
CGTCATATAAAAATACGAGTAATTCATGATAATATAATAGAAATTTTTTATGGATAATACCAGAGACTAGTAATTTATGA
GTATAACGGGAAAAAATATTGACCATATATCGCACGGGGTATGAAACATATATTAGTTTTTTTACAAAAAAAAGTTAGTT
ATCTATACCAAATTTGACCTATAGTGTCTTTTGTACAAAAAATTCCTCTTTTTATTTTTAAAATTTTCTGTGGAAAAATG
AAAACTCTGGACTTCTTTTGCTCAATTATCAGTCCAAGCCCAATAAAAAAAATAGCCTTCATTATTTTTAGTTTCTATAC
TTATATTGTTATATTTTTTTTTTTGGCCTTTTAATTCCAACCACACAATTTGTCTTATCCTATAAAAATAATTATTTGAA
AACATAGAAAAAAAAATTGTAGTAAACAGTATTACAAGAAAGCTTCAATTTGAAGCTCAACTTTCTTGGTTCATTTTATT
AATTTACTATTGTCAAATTTCTAGTTAACGATGATATATGTTTGTTATATTCTTGTCTTCTATAGGGATATAATACTACA
TAAGTTGAAAGTCGATTTCAAAGGAACTTGACCGTTATAATGAAGTGTTGTTATGGAGGATGATTTGTTATAGATAAGTT
TAACTGTATAACAAGAATTTCAAGAAATTTTTTGAAGTAATTTACCTTTTATACATAGTAAATATTGAATCCCCCGACTT
CTTTACTGAAATCCTGATTCTGACACCGATGAAAAAGACGATTTGTTCATTATGCATATCTAGTTGTACTTTTGTTTGGT
CATTATCCTTTATGGAATATGAATACTTTCACCCATAGTTTTCTTTCTATCACTCCATAGCAATTTTTCTCAAACTTGTG
GACTTCACGTGGGAACATCAGCCATCTTGTTTGCTAATTTCTAAACACACACAAAATCTACTCCTTCACCTTTCCCAAAG
TTCACTCCGAGTCGTAACGTCAGACTATACTAAATTATCATGATTAAGTTAAATTATATAATTGACAGTTGAATTCCAAA
AGAAATTTACCGTAAAATTCGTCTTTATATGAATTATTCATTTCAAAATTTACTCTGAGTCTTGATGTCAAACTGTACTG
ATTTATCAGGATTAAGGAATACATATATTATGCACATATCAAAAATGTCTTGAGAACTTATGATATAAGTACATTTCTTT
GACTACAAAATCATAATTTCTAAATATGAATAATAATATATTTTCTTATAATAAATAAATTATAATGGAAAAAAAATGTC
ATACACAATTAAATAGATGAAGTAAGATCACTTAATAATAGTGTTAATTAAGGGATAAACTCTTACATGAAGAATACATA
TTATGCACTTATTGAGTACTTGTGTGTAAATATGTCAAGATACTCACTACAATAAGAAAACAAACAACTTAATATATGCC
GTGCAATTTTATTAGTAAATTTTTGAAATGATAGAATATACATAAATTTTACGTCTATGATTATTTTATATAGATCCCAG
GCAATTTCAAGATACTCACTATTACTACATCAGCCCAAGTAAATTTGACCAGATCCTATCTTCATAATTATGAAAAGTTA
AAACTTTAGGTTATGTTATTTAATTTGATTGAGTTTGACAGAAAGATGCTTGGTAACACAACAGTTTTGGAATATATTAA
AAAGGAAAATGCTAGCTACTAAGGTATAGAATTAAGTTTGAAGAAATATTTATGAAGTAATATAAACTAGAATATAGAAT
AAAAATATCTTATATTATTTGCGTTTTTGTTTGAATTGACGGAGAAAGAATCATGTAAAGGAAAAAGTTCTAAATTTCAT
AAAATATTAGATGATTTCCTTCCATTTATCCTAGCATTAGTGAATTTGTTATTAGGTGATGATGACTATCTCGTGAAATT
ACTCGAGATATGCTTAAGCTGATCTAGATATTACAATTATTGAAAGAAAAAGAGAAAAAAGTTAAATTTCTACTACATAC
TAAGAATAATGAAATTGTTACAAGTTAATTCCCTTTCTTTTGGCGTACAAATTATTGTTCAAAATATTTCTCCCCGTTTT
AATCCCTTTGTCATAATTTGACTTGATACAAATGTTAAGAAAGTAAAAAAAAAAATTAAAATCTTGTGATCTTAAAAAAA
TGTCATTTAATATATCATTTGAAAATTAAAAATAAAGAATTGCAAAATAAAATAAAATATTGAAACAGAACAAACAAAAA
CTAAGAAAAATTTAATTTACTTTACTCTAGAAAAAAAAGCCTAAAGTAGCTTTATGATTGAATGGATTGAAAAAACGTAG
ACTTTAATAGTTGTTAGCATTTATATTCATTTTTAATTCACTCTTTTTTCTTACACTTCATTGAAAATATAGGTGTGTAT
TACACGATGTGATAGGAGAATATCATAATATTTTCAAGAAATAATTAAAAAGGACAAATTTTAGAAATTATAAGCAAAAG
GAAAACATGTTCCAATAGTTTCAATTTTTTTAATTAAAAAAACTAACATTCAAATTCGTTAAAATCTAGAAATTTCGATA
CAAATCTCTTGAATATGTACATATAATAAACTCCAAAACTTAAAAATTTCAAATTTCAAATTCCTATTTGCCACAAATTA
AAAAACTTCTCCACCCAAATATAATTTTTCATATACAAATATGATTTACTTGATTTTTTGTATGTTTATTTGTTTTAATA
TTTGAATTGTATTAAAAAAATTGACTTCGCTATTAATTAAATCTCTCGTATTTTCTAGAGAGAGAATGATATGCACATGG
AGAATTGTAATTAACATACGTGGAAGCTTCTGTAACGCATAATGTTTGTTTTTGATTAGTTTAGACTATCCTATAAAATA
GTAAAAAGAATAATCCAAATACCTAAACATTAATTGATAAGTCGTAATCATCAATTAGGTATGCCTAGCTGTAGCTGTCA
TTAATTATTTAAAGCTGATTTTCTCAATATTCACTAATCACTTGATATTTTAATTCATGGTCCTAAAAATTCTAATTTAA
AATTTATGGTTTCTTTTTATTTATGATTCAAAAGTAAAATTTTATACTAATTAAATTTGCAGTGAAATTTTTTTAATAAT
ATATAATTTAAACAATTGAAATGGAGTCTTGACGTAACTGTTAAAATTGATGTCATGTGGTCAAGAGGTAATGAGTTCGA
GCCGTGAAAACAATTACTTACAAAAATATAGAATAAGACGGTAGAATAGATCCTTGCAGTCCATCTAGCATATTACCTGA
TTTTCACGTCCATCGAAAATTTAGTGCACCAAATTATCTTTTTTATATAATTTGAACAATAACTATTATATTCATATGGT
AATTAAATCTGTTTATATATTCAGAAACTTCAAAACAAAAGCAAGTTTCTCAAATATTTGGTTATACATAAAATAAGAAG
ACCAATTTCTATACTTGTTTTAATCGTTTGGTGTCTGATCATGACTCATTTCTAAAGGTAACGTCCTTAACATATTCGAA
TGTCTAAATAAGGTTCACTAACAAATTTAAGAGACACTCAATATATATCATCGTCTTTTTCTTAGAAAGGGCAAAAATGT
AAAAATCTATATTATCAACCAACAATCAAAGGATCTAAAGGGGTAGGTTTTTTTTTCCGTACCAAAAAAAAAAACAACAA
CTGCCGATCGAAGTGAAAGTCTTATTAATTGCGGCGAAAAATTCTCGCAAATCTCGAAATCTTTCCTTTTCAAATCCCGA
GGTAGATTCCTGTCCACGAATCTTGGGCTTTCATGTTTTTCTTCAATTACGTTATTACCCTTTCAAATAAGTTTTCTGAC
AGAAATGCCATTTGTGGTCCCACATTATTATGCCACGTGTCGGACAGTCCCTATCAAATCTCATCCTTTAATGTCGCAAT
AACCAATGTGTTTTTTTTTTTTTAATAAAAAATATTTAATTGAATTTTGAGGTTATAGTTCTTTATACGTGTAAGATTAG
TTTGGTGTGAGTATGAGGTATAAGAAACACATAATAAAATATAGTATTATTTTATTCTACGTTTGGTTAAAGGTATTAGG
CAGTTATGAAATAATTTATCCTACTATTTATGCCTTAGTGATTAAATACGTTATCTCACATAAATGGTGGAATAACTTGT
TCCCAATCAAATGACCTTTTAATGTTAGTTGCCCACTTATTTAAGAGATTATAAATAATAAAAGCTTTATAAATTTACTC
TTACTAAACTTTTTTGAAACTTTATAATATCATTAATTTTTTATTACTTAGCGTGTTGAAAGACATATTGAAGACGATCA
ATTTAAAAGCAAAAATTAAAGACCGTCCCAAAATACGGGTATTCGTGCAATGACCCATAATTAGTTGTTCGGGTCTGAAG
CCCACTCATAGTAATGGGCCATATGGCACATGTGGTTCTAATTGGGCTCAAGTTGGACCCAAAGCAAACAAAGTAGACTT
ATATTTCCAAGCCCAAATTTGTTATTTTCTTGAGTTAGCCCAAACCTTGAGTTATATTGGGTTAATTTGCTCGTATAAGT
TGGGCAAGTTACACATTTGACCGATCAACTAAAATGAATTATGTGTGTTAGCTAAATATATAAAAATTATATAAATATAT
CTATGTTTGTCGGCTATTATTTTAATTCACTAACGCTAAATCTTGGATTTGTATTTATTTCAAGGAATTAATGTTGTCTA
AGAGTGGAAGACTATAGCAATGAAATAGAGAAGAAAGAAGATGTGCAAGTAAAGTTAAAATTTTGGTCAACATTAATATG
CTATATATAGTCTATGTTTTAGAGCTCAAATATGTTAGGTACATACATATTATTCCACATTCTAAAAAATTGTCTAGTTT
AAGTCAAAATAAATTGGCCTAGGATGTGATTAAATTGACTTTGGACAAGGTTGGTTTCTAATTCTTGGATCATTAATTTA
TGTTTTGCAGCCATTTTGACTAGTCTTATTTGATTAAGCCTTTATCGTGTAGTAGAGCTTCCTTAGTCTTGCCCTCTTGT
CTTTTTGTCTCCGCCTTCTTCTTGTTAATTGACCTTTTAATTTGTTATGCCTAAAGATACTTTAGATATGATGTGATATT
GTCTCCGATAAGCTAAGCCTCCATGGTTTTTTCTAATAGGCCTCAGATCATTAAGAGTATTCAACACATTATAAGTAAGT
TACTTTTCTTTTCAGATGCTAATGTGAAACCTTGTTCACACGCACCTAACAACCTCCCATTTGAGCTAAGTTCCACATTG
CCCGAACCATCACCATTTATGGGTTAATTTGGAGATGAACTATGTGCCACCCCATCAACCGAATATTTATGGCCACCAAA
GTCCACTAGCTTCTATTTTGTGCATGTGTCTTTGAAGCTATAGGTAAAGATAGCAAATTAGCAAGTAGACGGGCAAAGAC
ACTAAGCCGTACCCTACATTATCATTCTACTAAAACAACTCAAAAATACTCTTAACATGATGTGATGTTATTCGCTTTGG
GCCAAACCTGCACGATTTTCTCCAAAAAATCTCACACCATTAAAATATTGTATTAGTTATTTTTTAAAAATAAAATATAG
AGAAAGTCAATGATCTATTGTTACTCGATAAAGATTCCATCTTATTAATTCCATAACCGACTTTTGTCTCACCTACAATA
TTCTCACACACACAATTACACCAATAACTGCACATACACATTCATACACGTTATTTTCTTGGCTTCATTCCTTTGTTTAG
AATGTTTAATATGAAGTTGAATGTTACTATATAAGATATGAAGTTTTTGAAAGATGCCAAAAATATATATGAGCATGCTA
TGAAGTTGCACAAAATTTATTTAATTTGAATTTTATTCAACAACTTGAAAGTGATATATCCAAATATTTCTCCATTAATT
TTTCTTCCACCCAATCAGCCAAAAAAGAAGTTTCAATTTACTACCTCCTTGTGCCAAGTGGACAAGTCAACCTATTCAAA
CTTTGACTATATATGTTTTTTTTTTCTTATTTGAAATTTAAGTTTTATGCACTTTGTATAAAGCATGACAACTAATTATT
ACTCACTAAATTATTCTTATAAAATAAAAAGATATAAAGCTCATATATATTAGAAGAAAATTCTCATTTACTTGACATCT
CTCCTCTTCTTTTCTTCTTCAAAAAACCCCTCTATTTTTCCTCACTAAATTTTCCTTCCTTTTTTTTTTTTTTTGGAAGT
TGAACGAGCGTGCTAGAAATAATGAAGATAAATGTAATAAAGAAAAAAGCTTCAAATTCAACAACGGCGTTAATGGGACT
TATGCTCTTCGTCTTGATGATTATAGTGTTGAGGCAAAATCAAGTTTTCTTCAACTTGAAACCTCATAATTCTTTTATTA
TATCAACTCCTCATGCAATAAGTCGTCATAATTATAACCATGAAGGTATGTTGCTTCTATCTCTTTAAAGAGTTCAAGTT
CTATGTATTCATGCATTTATTGACGATATTAAGTTATAAAAATATTTAATCATGTTAGTTATACAATAATATAGTATGTA
AATATTTACATAATGCTCTTATTTGTTGGAAAAGCTAAGAGAAATGTTCCGCAATAACAACAACAATAACAATAACATAT
CCAATTTCATAAGTGGAATCTCAAAAAGGAATATACAAAAACAAACCTTACACTTACCATTATGTGTTAAACAAGTCGTT
TCTGATCGATTCTCAGTCTTTCAGACCTCGTTATTCATGAGTTCCTCAGGTTTAATATATTTATTTTCAGTTTTTAAGTT
CGAGCAAGTGCCTTTATTTATTTTTTTTAAAAAGAATAAAATAAAATTATTTGGACTTGTATGTTCAAACGGTGTAAATA
ATATATTTGAATATAGTTTTAAGAGTAAATAAATTACACGTGTCATTTTGCTAACGTCCCAACGAAATTTTATTTTCCGT
GATTTCTTCAATCATCATGCATCCGTTACGGAAAATTAGAATACTTTTTTTTTGTATGGACTTTTTTCGGGACACTTATT
TCTTTTAGCCGATATATGTTGACCTAATTAGTTTAGATTTACGTCACAAAAATTCAATAAAGAAGGAAATGTTGGAGGAA
GTATACAAATAGTCGATTTTGAGACTTTATATATAAACTTTATATATATATATATATATATATATATATATATATATATA
AAGAAGGAAATGTTGGAGGAAGTGTACAAATAGTCGATTTTGAGACTTTATATATAAACTTTATATATATATATATATAT
ATATATATATATATATATAAGTTATATATATATATATAAAAGTTTTGCTTGGGCATAAACAACTTCCGATCAGACACAAC
TAAAATTATAAAAATTTATATTTGAAGTTTAAACTTTGTCTGGATTTTGCGTAAGTAAATATTAGATTCTTTTTTTGTAT
CGGATTCAAGTGTATAGACATATAAAACTCGTGTTACTCATGCATTGTTAATATTTCTAACAATCTTTCTTTTGTTTTTT
TTTTTTCCAGTAGAAAAATCAAAGTCAATAATCAATTGCAATAGGTCTCATTATTCCTATGATATTTGCTCAATCAATGG
GCCAACAATTTTTGACCCATTTAAGTCAACATTTTATGACATGGGCTCAACCAATAATAATGAGACGAATATCATAGTTG
AAAAGATTAAGCCCTATCCAAGAAAATGGGAGAATTTCACAATGGGCCAAATCAAAGAATTCACTCTTACTAAAGGCCCA
ATAGGCCCAAATTGCTTGATCCATCATAAAGCCCAAGCACTTGTATTCAGTTTGGGAGGGTACACTGGTAATTTCTTCCA
TGATATCAATGATGGATTTATTCCCCTTTTTATTACTATTAATTCTTTGTTTCCTAATCAAGATTTCATCTTAGTAATCT
CCAAATTAGAAGATTGGTGGGTCCACAAGTACAAAGATTTACTACAAAGTTTTAGTAAACACCCAATTATTGATATTGAC
AAGGAGATTAATGTCACACATTGTTTCCCTAAAGTCACAATTGGACTTATGTCTCATGGTTTCATGAACATTGACCCAAA
ATTAACACCAACCTCAAAAACCCTAATAGATTTTCATAAATTTCTAGCCACCACATATGGCACCGTTCAGGGTCAGGGTC
AAGGTCAGGGTCAGTCTCAGCTTCAACCTCAGTCTCAACATAGGCCTCGACTTGTCCTAGCAAGTCGCGGTGGTAGCATA
GGGCGTCTGATACTGAACCAGGATGAATTAAGATTGGTCGCAGAACATATAGGTTTTGAGGTGATTTTATTCGAGCCAAG
CAAAACAACATCATTGCATGAGTCATTTGGATTGATTCATTCAAGCCATGCAATGATTGGAGTGCATGGAGCAGCGTTAA
CACATGCATTATTTTTACGACCTAGTTCAATATTCATACAAATTGTTCCAATTGGAGCAGAAGGTGTATCTGATATTTGT
TTTGGAAAATTAGCCAGGGAAATGAAGTTGGTTTATGAGGAATACAAAATTGAAGTTGAAGAAAGTACCTTAATGGAAAA
ATTTGGAAAAGGTGATAATTTGGTGTTGAAAAATCCAAAGGCTCTTCAAGAAAAAGGTTGGTCTCAAGAGATTATGGATA
TTTATCTTAGAGAACAAAATATAAATTTGGATTTAAATAGATTTAGAATGAACTTAGAGAAAGCATATCAAAATGCAAAA
ATATTTATGGCTATTAATGGTTAGTAAATAGAGGGTTGATGAAATTTTCTTTTTTCTTTTTTCTTTATATGTATATACTT
TTATTTGGTTATCATCACCTCTTTTCTCTATCTCATATTACCTATTCATTTTTTATTTATTTATGCACTCTTAAAAATTG
ATAAATAAAAAGAATATTTTTGCTATTTTACCATTTAATTATTTTCAACACCTTTTATTAATGTGTTTTATCGATTAAGA
ATAGAAAACTTTTTTAAAAACTAATTTAAGGGCATGAGATAAAATAATTAATTCTATTTTGATTTCATAAATTAATAAAT
AATTCAAAATAAATATTTTTAATAGTATGAACAAATCCAAAAAATATATAAATAATTTTTTATCTTAAATTAAAAATATC
ACTTATTTTAAAATCTAGACTGTACCATTTGTCAGACTTATCAATAGTGTTGACTAGATCCCTCAAATCTTGTCTTCATG
TTTATATTGATTGCTCCTTTATTTATTGTTGGTGGGTTGTTGGTTTTACTTTGAAACCTACTTCCCGTTCTATTTCAATT
GTCGTTTTAATTATTTCAATGCTCATTAAAAAATTTCAAAACTTAAAGTATAGTTTATTAATTATTTTAAAACATCAAAT
CAAATATCATATACTTAATATAACTAATGCAAACATTACTAATGTTAATATTTTAATTATTTTCTTGATTTTCCATTCAA
TTTCCGATATTCACTTTAATTAAATTCATATTCACATCAAAATGTTAAGGTAAAATGTTTTCGAACAAAAATGACTTCGT
ACTTAGAGAAACTTGAATATGATAAAAAATGAAAGAAATACTATTCTGATTTCTGATACACCCTCGATGGAATTGATAAT
TTATGTTAAAATTTTGGGGGTCCACCTGACAATTTGCTTTGAAAATGTACACACGTTTTTAATTAATTCTAGCCCCCCAT
AAATAAAATCTCACAGAACGTTAGAAATAAATATTCCTTCCGTCTCATTTTATGTGATACTTTTCAGATTTTGAGATTCA
AACAAATCTAATTTTAATTATAAAATTTTCATAGATCTTTTAAACATTTTAAATTATCAATTATTGTGACTTATAGTACT
TTTTACAAAGTTTATGAACATATAAATTTTATTTCAAAAAAATTGAAAATTTCATGCGTAAATTCTCGATCAAACTTAAA
CTGTTTGACCCTCAAAAAATGAAAAATGCCACATAAATTGAAATAGAATGAGTACTCCTTATGAAAAATGGTCCTTTTGT
GAGAATCTTTACAGACGATCACGTGTAGTTGAAATTACTATGTAAAGCACTGATTGATATAGCAGTCTCGAGATTTAAAT
GATGTCACATAAGGTCTATTTGTTGTATTCCACTTTGTGTCCAATACCTACATTGAAGCCCGACTAAAGAAAGAGAGTAA
AATACTTTCTAACAAAGACGACTTCATACTTCAAAAAACTCAAATTTGTGACCTCTAATTAAGAATGAACGAGTACTTAT
CACTCCACCAGAATCACTTTGTCACTAATTGGACTTCACTTGGACTAGAGGGAGTATATAGTAAGTAAGCTACTACTATT
ATCATCCTTCATTATTTCAGAAATTGTAAAGCAACACACAGATTTCCAATGGCATCCAACTCCAACCTTGTGGTAGTTAT
GGTGCCCTTCCCTGAATATGGACACCAAATCCCTCTTCTTCGTCTCTCTCAACTCATCTCTTCCTACAATATACCAGTCC
ATTATATGAGTGTTGGTGCACGAAATCAAGAACTGAAACAACGACAACAAGAAGAATTTCCCAACATACAATTCCATGAT
CTTTCAATAACATCAAAAGAAAATGACGAAGAAAACTATATGCCTTACTTGGAATCCTTGTTACAAATTACAGAGCCTCT
TACCGCTATTTGTCATAGCAATAATGATAAAAGAGTAGTCGTTATCCATGACGCTATAATGCAGTTTGTTGTTGAATCTG
TGTATACAATATCACACGTTGAAGCATACTTTTTTCATGCTGTATCTGCTTTCACTACTTACTCAATGCTCCAACAAATT
AAAGAGAATAACGAAGTAAACAATTGCAATGATGATGCATTGTTTACAAGTTTGCAAGCTTATATTCCCTCTATTGAGAG
CTGTTTCAAGCCTGGAATGGGGGAATTGACGAAAATGCTACGCGATTGTAAGTTCAAATGTGGAGAAATTTTGAATACTT
GTAGAGAAATTGAAGGGCCTTATCTTGACGAACTCTGTAAACAGAGCAATACCCCATTTTGGGGGCTTGGTCCGTTTAAC
CCTGTCAACATCGTCCAAAACTCTGATAAAACTCACAGATGCATTGAATGGCTTGATAAACAACAGGTTAATTCTGTTAT
ATTCATTTCGTTTGGAACTGCAAACAGTTTCTCAATCGAACAAATTCATGAGATTGCAATTGGTTTAGAGAGATCGGAGC
AAAAATTCATCTGGGTTTTACGAGGAAAAGATAAAAAAGGGGAAAATGTTGGAGATATTAGTGGGAAGATTGAGCTGCCA
AATGGATTCGAAGAAAGAGTAGAAAACAGAGGAATCATCGCGAGAGAATGGGTACCTCAGCTGGAAATTCTAGCTCATCC
TTCTACAGGTGGTTACTTTTTTCATTCGGGATGGAACTCTTTTCTGGAGAGTGTAACAATGGGAGTGCCAATGGCAACTT
GGCCATTGAATTCGGATAATCCGTACAATGATGTGCTTATAACAAAGGTGTTGAAAGTTGGTTTAGTGGTGAGGGATTGG
GTAAACAAAGATGAATTGATCAAATGTGATAAAATTGAAACTGGTGTGAGAACATTGATGGATTCCGCGGAAGGGGAAGA
GATGAGGAAGAGAGCAATAGAATTGAGCAGGGCTATTAAGAAGTCCGTTGGAGATGGTGGATCACAAAAGAAGCAGATGG
ATTCATTCATTGCTCATATCACAAGATGATTAGTGACGGAGTTTAAAGGTTGATTTCTCGTATGGTTATTTTGTTGTGGA
ATCTGTTTGTTTTTGTGGTACTTTTAACTTATGAAACTACGCTAGATATGTTATTGTTGTCTGCAATTAAGTGGTGTTGA
ATTGATATTATCTGTATGATGAGACAACAATTTCCACTTAGTAAAACAAGCTCTTCTATTGAGTGTTTCTTTAGCTTCCT
TGCATTGGTTTTAAGTTTCTAGTTAAAGAAGATCTTTTGTTTACTACATTGTGGTGTTATAGCTTGCGTTCGATCTTTGA
CTGACTGGGAGATTGAGGGATTAGCATGTGAGGGGTGAATATATTGAATGCTATTTCCTCTTCTTCATAACTACTCATAT
TCGTTTTCAATGGCGACAAGTATGAGTTTTTGAGTATCAATATGAAGATCTTGTTTGAGTTCGGGAATTGTTGATGTAGA
TGAGTCGGATTAGAGGAGATTTAAAGAATTCAGAAAGAAATGTCATACAATATTTTATGGGAAGTGCTAAATGGCCAGAA
AATTTGGCCATAAAATTAAAAAAAACTATAACATTTTCTTATTTTAAAATAAATTGATCTTTTTTATATTTTTTAGTTAA
AAGGTATTAAAGTTAAAAGGATAAAAATATTTTAAAAAATAAAATATCATTCTAACCAAATTTTGATCAAAAAGATTTTT
CCTTTATATAAATATTGGTAAAAGGCTTTAACAATTCTGAATATTACATTGGTGTTTGTCATGCTTGGCAAGTTAGTATA
GGTATGAATAAAAATCTTCGAGTAAACCAAGCATGTGATACAGGGAGATGCATTATAGAGCTTGTAAAGGGCCCAACTTT
GTTTGGATGGTTGTTATATCATTTGCGATATATTGTATTAGGTCAAACACATATACAACCCCTCTAACTTGTCCTCATTT
TTCATTTTGGCACTCCAACTTAGTCTTGTTCCATTTTAACCCTTAAACTCCATTTTTTATGTACCATTTTAACACGAAAT
ACTATTATTATATATATTTTTCAATTACAACTTCTTATTTTAAATCGACATTTGTTAGTTAATTTTAGTTAAAAAAATAA
AAATTAACAAAAAATAATTCTTTTTAAAAAATAATAATTTATTTTTAAGAGTTTTATGTTTTTTTATGTGAAAAATAACT
AACGAAATTGTGTTGGTTTTCTTTCTTAAAAATCACCGACAATCTAACAAATTAAAGTCAGTCGAGTTTTAACATTTTTT
AGTACTGTTATTAACAATGAACAAGAATCTTTTTTACTCGTATTGAAGATGGGTTTTTTTATTCGTATTGATTTATATTA
AAATTAAAAGTGAGTATTTGCGTTAAAATAAGAAATAATAAATAAGTAGTGTTATTTAATTTAATTGAATGTTTAAGAAA
GAAAATCAAAGAACTTTCGTCAATTTACTTTCATGCAAAAATACAGAGAAATCTAAAAAAATAATATTATTGTTTGAAAA
TTTTTATGTTCGTTCATGAATGTTTAATTTTTTTAAGAAAATTAACAAACACACGTCTATTTTTTTAAAATAAAAAATTA
CAATTGAAGAACATAAATAAAAAAAATATCATAAAAATTAATATTAGTGTTTAAATGGTACAAAAAAAATGGAGTTTAAG
GGTTAAAATGGAACAAGGCTAAGTTGGAGTGCCAAAATAAAAAATGAAGGCAAGACAAGTTTGAGGGGTTGTGTATATGT
TTGGCCATTGTATTATATTATTTTGATGAATATGATTTGAATGATTTATATATCACTTTTTATCTTCTCTCCACCTATCC
AACCCTCACCTCTCGATCATCTCATCCCTAACTATCCCTGAACCCCCACTTCCCGTTTCTATTAGTCTTCATAACATTTT
GCCTGATAACATATAAAAGCTCTTAGAATAATATTTTCTTACTTACTTATCAATATTAAAAAATAAGTAACAAACACAAT
TTTGTAGAGAACTTTTTTTAGGAAATTATTTTCCTTCATATTAAACAAACTCTTATGGCCCGTTTGGCCATAGATTTCCC
AAATAATATTTGGGGGGAAATTTGGCAAATAGTGTTTGTCCATACAATTTGTCATTATTTGACAAATATCCCAAATTCCC
AAATACTAGTTTTTTCTAGTATTTGAGCCAAATCTTATTATTTGGGTTCTTTTGAAAATTGCAAATTTACATCAAACTTT
TATCTTTTACAAAAACACTATCTATAGTAGTTGTTTGCATTGTATTACATATTTTTTTTTACGTGAACACCAAAGTAGTG
ATGAAATATTCAGTGAATATGAAAGTGATGATATGGTTGTTGATGAAAATGACGAACAATCGGCTCATAGTAACAAATTC
ATGTGCTTTGTCTACTTCACGATATATGGAATGATGCTTGTTGCACTCACTCCAAACTACCACATTGCTCTAGTGTCATG
GACACTACTTGTTATTTGTTGCAACGAAGATCCAATTAACTTGTAATACAAACTTATGGTTAGTTTTGATAGTTTTTAAA
ACTTATGGATATAAATCATATTTTTCTAAAAAAGTGAAATATATTTCCCAAATACTATGGCCAAACACATGGTGAAATTT
CACCCAAATTTTATTTGCCAAGAATATTTGGAAATCTATGGCTAAACGCTAGCTTAAACTTGTGTAGACTTGAACAAATA
GACACACATGTCTTACATGATAATTCACGTCCTATGTTGTATTATGCAAGTAGGACGCGTATGTTTCTATTTATTCAACT
TTATATAAATTTATGTGTTTACTCGTATATTAAGTAACAACCATCCAAACAAGCTGGGGTTAATGTCCAAACTGCTTCTT
TTTTTTCTTACTTTTGAGTTGTACATTTTTTTCCAGTTTGGTGAAGCATAGATGCTCTTGTTAGTGCTTTGTGCTTTTTA
AATTAAGTAGAATAATATTCTAACATGCATCTACTCTTTTCACTAAAAAAAATTGATTAAAAAAAGCATATCCCTTTTTC
TCTTATTTTAATTTCATATTAAAATGATATTCTTTAGAGTTTCTTTTTTTCTTTTTCAGATTTTGCTGACTTCAAACCAT
AAAAAGGTAAAAGGAGAATAAAAAGAAATGAAAAAGGAAAAGATCTTATAATTTGATCAACATTTTTTATGGCTTTAGTC
ACTCTAATCTTTAATAATTAAGGGTATGCATATATATACTTTCATAAATATTGAATTACCAATTCAAAATTGAAATTTTC
TATACTTTTGTTTTGGTATTCTAATATTTCCTATATATATATATATATATATATATATATATATATATATATATATATAT
ATTTATTTATTTATTTATTTATTTATTTTCAAAAAGACAATTAGTTTGATATAATATTAAGTAAAGAATATATACAAATA
TCTCGAAAATCATACTAAAATACTTAATTAAATATGCAATTCAAAAATTAAAATCCTAAAATTTTCCTACTAAAACTTTC
TAATCCTTTTCTAAAAATCATTAATTACCATCAACTCAAAAAGAGATAAAATTTGATTAGGGGTAAATTAGTAAAAACAT
TTTTGTGAAAAAAGAATGAATAGTTTCTTAAGGAGCGTGCACGCCTAGACAATACTAACACTACTTAATTTGGAATGGAG
AGACTAATAACTAAGAGGGTTAAAGTGTTTGATTCAAAAACTTCAAGGGGTTAATATGGTAAAATTTCATTTTTACTAGT
TGTGTGCTTTATTGGGTAAAGTGAAGGGGAATTTCAAATCCAGCTAGCTGCACACCACATTTTGTTTGTCTTATTCACAC
TCTATTTTTAGTATACCATACACCTCTGTTTGTTGAAGAGGGTTTTTTTTTTGTGGGTGTGGAGAAGAAAGAAGAATGGA
GAAAGCTTTAACTAAAGTTGGGAGTATTAAAGTTGGAAGCTTTTGGCTAACCAAGAAAGCTAAGGCAGAATTCAATAACA
TATCTCAAGACATCAATGTATGTTCCCTCAATTTCTCTTTTTTTCTCATCAAGATTTCATTTTGCTTGTTATTTCTTCAT
TTGGGGTATTGTTAATTTAGTTTTTGGATTTTTTAATTGTATACACTAAACCCCATATGCTCATTTTTCAAATTGGATAG
TTAATTCTTGCTCCAAGATGCATAAAGGGTAGGTTAGAGTCTTATGTTGGTTGAGAAATGGACTGGTAATGTGCTTATTT
GAATTTGGTTGATCCTCGTCTCATGAGTTAGCTTTTGGTTGAAGGCTCAATTGGGAGCACAAACAAGAATGGACTCGACT
CTGATACCATGTAAATCACAAGTAGCTTGAAGTTTACATTTTTTGCAAGTTATTTGAAATTTGACTATATAGGATTATCT
ATGTTAGGCATTGGTTGTTGCATATCTTTGATTCTTGAGTGTTGGTTGTCTACTTGTTAAATTGTGAGATTCTAATGTAT
AAGGTTGGAGCTTTTGATGAGTTATCTTCTTTCTAACTATCATTATTAGGCCATTGAGGAAATTCTTAAATAGGAAACAT
GAAAGACTAACAATTTCTTTAAGGTCTCAAATATATGTGCCTTGGATTAGACTACCAGCTATTGGAAATAGCCTCTCTAC
CTCTAAGGTAGGAGTAACGTCTGCGTACATCCTATCCTTCCTAGACCTCACTTGTGGGATTACACTTGGTATGTTATTGT
TGTTGCATTAGGCTACCAGCTTAAACGAAATGTGATGAGACTTCCTTTGTAGGTGATCTTTGTCCTTCCATATCTGGCAT
CTTAGCTAACAATAGATATACACATTGAATTTGAAAGAAAAATCTGTGTGTTTACATGCCAAAACCAGAATCAATTAGCT
TTCCTATTTATACCATTGAAGCAGATTGTACTATCATCTGACTTTCCAAACACTGAATACAAAACTTTAATCCGTCTTAA
CACCAACAACTTGCACTTAACTCAATGGTTATTTATTGTCACAGAGCATCTCAAATACTGTTGAAGAGAAGGCGAAATGG
ATCTTTAACAAGCTAAAAGGTGCATATTCATTTTACACTCTTGTAGTCACTTCTCTGAGTATTATTTATTTGTTTGATCA
TAGTAAATTGTAGATCTCATTTAACACATGTTAACCGCACAAAGAATTCTGAGAAAACAAATCTTTTTTCCTGATCAGGA
ACGCCTATGAAGAGTTTGACAGATCTTCTTCAAGAACACAATCTCCCACTAGGCCTTTTCCCCCAAAACATAACAAGTTA
TGAATTAGACGAGTCCAAAAAGCTGACTGTTCACCTTCCCTCCCCATGTGAGATAACCTTCAAGGACGGCTCTCTGATTA
GGTATGCTACGAGGGTGAAATGCATTTTACTAAGAGACAAGCTTATTGGCATAGAAGGAATGAAGACTAAAGTCTTAGTA
TGGGTGAAAGTCACAAATGTGTCTGTTGAAGGCAACAGATCAGAGAAGATTTCGTTTACTGCTGGTGTAAAGAAATCAAG
GCCAAGAGAAGCTTATGACATTCCTCGCGATGCAGTTAGAGTAAAAGAGTTCTGAGAGTCCGATTATTCATACAAGTACA
ACTCCTCAACAATCAAAAAGATTTTCGAGTAGGCTATGTTTTGATGGTTTTATTGGTCGGTCACTTCTCATCGTAGCAGA
ATCGTTCCGATGAACACTTCAGGAAAGAAGTATATGGAAACATGTTACAAAATTCATGCAAAATGGTGTTTGGCAATTTA
GCATACTCAGCTAGATTGTAACAGTAGTTGGATGGTTAGACATCTAACTTTTTTTTTCTGGAATTTTTTGAGATGCTATT
AATTATGGCTTTTATTTGAAGAAAATTATTCAGCTGCCTCATGTTAGGGGAGTCTAATTGAGTTGTTGAGTGAATCAATC
TTGAGATGTTCTCCATTCTCTTAACAAATTGTGTTTGGTTTATCAACAGTTTACACTTTAAAGGGTCGTTTGGCATGCGG
GATGAGATAGGAAAGGAAATCCCACCTTCTATATGGAACAATAATCCTACCATTTTAGTATAAACGATGGGATAAAATAA
TCTCAGGACTTGTTAATACACATAACCAAACATGGGATAAAGTTAATCTTTAACTCTATACTAGGATTATTATCCTTATC
CCATGTACCAAACGACTCCTAATTCTTTTGCAACACATTTTATTCTACTTTACCAAACAGGAAAGGCCAAAGCTTAACCT
AAATTCTCAAAAAAATAAAATGATAATCAAGTTTTGAGATAAAGGGGCAGCTTTATCAATTGAATTGATATTCAAGAGTA
TTCTCAGTTATCAAAGAAAAAGAAAACTTGTCTAATGAGGCTAAATAGAATTTTGCAACAAAAAAGAATAGATCACTAAT
TCATAATTGTGTTCTATGGATGTATAAATAACAAAATTGCAATATGAATGCCCAGAAATGTGGTTTCTTTCTTTTGGCAC
CTGCTATGTTGATCCTATCATGTATCATTGCCACACTTTTATTTCCCTGTCGTGTTCTTGTTTACACAGGGATTACACTT
GACTCCCGGATAATCTCATATATACATACCGCGTTCTCAACAACCAACAAAACGATGATGCACCATTCTAGTAGATCTGA
CTTTCTGTTTTGAAGAACTTCCTGAAGAAAGTGAATGTTATGCTGCAACAAGGAAAATTTCGTTCAGAAATAGTATCAAA
GAGTACTTAAAGAGATTGTATAAGTGCAATTGCACATGATGTTTGAAGTACATAGAGCTTGCTAATAATTAAATTCACAA
CAGCAGTCGGTGAATGAGAGTTGAAACGAATATCTTGTACGAAATAGTAATGAGTTAAGAGGAAAGATCATCTACAAACA
GTCATGAACCTGCCCAAAGTGGCTTTGATATATTGTTATTCCTTTTTAAAGGAACTGACTGAGACCTATCTGATGTATCA
ACATAAATATGTGTTTGTGCACAGCCGCGTGCATGTCATAACAACTAAAGTCAGCTATTTCCTTCCCTTTTTCATTACTT
GTTCTTCCGTTGAGCAGTCACATTTATAGACGAGTCATGTTAACACAAAATTGGTCTCGGAAGCAACAAAAATTTAAGAG
AATCTACAAAAAAACATGGATCTAATAAAGCAAAATAGGTCAAACAAAGGAGATCAATACCTCGACAAACTTTAGTTTGA
AGTTGAGGTTCCCAAAACGTTGTGAAACCTCGTATTCCTCCCGAAGGTACTCAAGTATCTGAGCATACTTTGCATCTCTC
CAAGCAATTTCAGATCTTAACAATGAGTTGCAAAACAATAGAAAGATTATCAATGACAACAACCACTCTACATCAACTCA
AAACTTAAAAGTAACAGGTAGCTCTACCATTCTATAATACACAAATTTCTGAAACTGTGAACATTTGGTTACTCTATAAA
GTAAACATTATCTTTTAAACAAGCACGTCAAACCAGAAGAAAGAACCCGTAAAAAGCTAGGAAGCTTGCTGGGTTGGAAA
CCTCATAGCAATTGTTTTTTTTTTGATAAAAGTTAAAGTTAGAAACCTCATAGCAATTGTGAGATTGTAAGTAATCCAGA
ATCTCCAAAAGGCAAGTTTGGCTTCTTCTTGCAGAAGTCTTTGAGAGCCCCAAAAACATATCTGAGATTGCAAATAATGC
CTAAACATAAATTTTCCTAAAGGTTGAGATGTCGAGTCGCTACAAGCTCGTGTATACATGGATTACCACACACAGAATCC
AAATGCAAATGAAAGTTAAGAATTGTAACCAAAAATAAGCTTCAAGAGAATTTGTTCAGCATATGTAAGAATCAGGATTC
TGTTCAGATAGTTCACTGCCACAAATACAGGTTTCAAGGCAGATGTTGTGTAAACGATGACAAGTCTCACGTTTAGACTA
ATGGAGACATGATGGTCTATTTCTTATCCTTCTATCTCCAACCAAAATCTGACAAAAGAGGAACTTATCCTTTCTAAAAG
AAAAAAGTAAAACATATTGACCAACAGCAAGAAATGTCGAGCAGTACTTGGCCACTTTCAGGAGTAGAGAAAGCACACAA
AGGCACTTTTAAAGCATTACCTTTCAAAGATACCTACTTTCAAAATTACATCAGCTATATTTGAGTTAGCCTTGCCCACA
AGTTGGAACAATTTCTTCCTTGTCATTGTGAAAGTCCCTGTTTTCTCCATTTCACGATTTATCCCAGCAAACTCTTCAAC
CATACCATCAACCTACAAGCAGGATAGCATCCAATTTCATTGAAGTTAGAATTACTAGCCAATCTCTTTCTACTTATCAT
TACAATTTTGTGCTGTCTGTTTTATTGAAACATGCTTCTCAGCTTTTCCAGATGGTGACAGTAAGAGTTGTATGATTCTC
AAACAGTTACCATTAGTTGGTTCAACCATAAACAAGTTCTGGAATATCTACCTGTGAGACAAAGTAATCAAGGGCAATAC
TTTGGCCAAGCACACTGCTTATTATACGAATACTATCTGTGTCCAAATTTTTCAGAACTATGTGATCTGCGCCTCCCTGC
ATATCCTCAACTAGCAATGGCTTCTCTTTTACGGCATAGTCTGATAGAAAGTGAATAGGCCTTCATAATAAGAGAAATAT
TGTAGCTGGTAGAAAGAATGCTCGAAAGAGAAGATTACAAGTAAGCAGTGTAAAGATGCAGCATTTGGCATGTATATCTG
TATTAAGTGGAAGAAAATAACCAGAAGCTATTTAGAGAACATTTTGTTTTAGGTGTCATCAAAAAAAAATTTATGTCATC
AATAAGAACATTTTGTTTTAGGCACTGCTTGAAATGCCACAAAGAATCATATGGTTTTCATTCTCTTCAGTCCAAGCAAG
CTCCCAGTATCACATAATTGACCTTAATTAGCTGACCGAAATTGTTAGTTGCTAAACCAACCATGTTATCGTAGTCTACC
ACACATAGAATGAATTAAGATCTTCATATGCTTAATTAGTCAACTCAAACTTACTTTCTATTTCCCCCCACTTTTTCCTA
TGTATGTATAAGTATATAGGAAGGGAGCACCCCTTATATATCTATATTAATTATGTTTGGTTTCCCATATATCTAATTCT
CTCAGATAAACAATTGCAGAAGAACATAAGATGAAACTATGAAGTTTCACATAAAAAACAAACCATCTTTTTTCATTTCA
CGTAGCAACCCAGATGCAAATCTTCTCACAATTTGCAAGTAGTACTCAGCTTCATCATCCTCCACATTGAACAGGACAAC
TGAACCATACTGGAATACAACCATATAACTGCAACCATTTGTGTTTCCTCCAAATCTAAGGAGCTGAAAACAAAGGTTAA
ATTATGAAAAAAAGACCCAGTGCATTGATAGTCCATTCAGGCACAAGAATTTCATATATGATACTGCATACTCCAAATAA
ATGGTGCCATCATGGCAATGCATAACTAAATTCCCCTCCAAAGAACAGAACAAAAGCCAGGACAAATAAAATCCTCTCTC
TGTTGTTAATTATGTGCATAGGAAAGGCTACAAGAGAGAAAATTAAACAAGTATCGTTGCAAAGAGAACTTATAGTTTAA
AAATAACAAAGATATCAAGCTGTTATACTTTTTCTTAAAAAAAAGAAAGAATAAAGACTGCAAGATGTTCAATGAAGAGG
TTGAAAAAATGTAAAGCTCAACTGGCCAACCAAAAGCATAAGACGGGCTAACATAGACTAAATAGGTAAATCATTAAGTC
TTCATTTTTTTTTCAATTCAAATAAATGAGCAAAAGATCAACAACAACATATGAGCAAGACAGACACCTCTTTTTTATGT
GTTGTAGTAGCCATTATTATACAACATTAAAGGTTGAGTTGCACCTAAACACACACAATATTTCAAACTCGCCTAATGGT
CTTAATAAGTCAGGCCAGCTGGCCGAAGTGCCCCATGAACTAACTGGTCACCTACAACAGGCTCACTAACTCAATTTGGG
GTGCGGACTGTGGGGTACCTATGATTCAACGGCAGGCAGCAGTTGACACACCCCTACTATATTAAGCCATCGCCCCGACT
CACTAAATGTACACGGAATGCGCACATAAGGAACGTTTGTTTTATGTTACAGAACACCTCTACAAGCTTTATGACTTTCT
ACTGTTAGTGTTGCTTCAAATGAGCAGCAGAAGGAAGAAGAATTGATATGAATGTAGACTCTGAAATCTTGAGCAATTTA
AGGGTAGTGAATTGTTGTTATTTGTTTGTTATTGTGTGAAAGCATAACCTATGTTTATTATTGAGGAAACATTTTCAGAA
GTACAAATTAGCTGAAAAGAAAAAACTTAAAAATAAGAATATAATCCTTGGTTGTATAAGAAGTTTGAAGAATTCTAACT
GTTTCATGGTATGTACTTGGACTGAATGGTTCTCCTCTTAAGAATCATCTATTGATGTTAGTATATCCTACTTCTATCAT
GATTGACGTATGGAATTTGCTTCTCAAATTCAAGACTAAACAACTGTTTTCTATACAAGGTGAAAAGCAAATGAGAGATT
CATGAATATGAGTAATCTACTAAACTATCATGTTACTGATAAGGCTTTTTACTATCCATAAAAGTAATAGGAGCCTACCA
AAATACCTGATGACAATAACATGATTGTTTCTTGACACTATACATATGCACACATATTATATATGGGCTTGAAATAATCT
TGAAAGATGCACTTCTAATCATAGAATGATAGAGACATAAGTTCATTACTTCAGGCCATAACAACAAAAGAGCTTGGTGT
CTAGAATTTCTTCTTACAGTATTTGTTGGTAGAAGATTGAAAAATCTGAGGGCAATATGATTGGGTGAACGGGAGGATGA
CGGAAGAACGTCTCTTGGAATTTCAGCTTGCATGCGCTTCAAATCAATACTGCCAAAACGATGAATCTGAGAAAGCATGA
AATAAAGAAGAAAATGCATTGATAGTAAATAGTGAAAGAGGTCGTGAATCCCAAAACACTTAATATACAGGACGAGTGAC
GAGGTCATCTTTTTGTGACCATGAAATAGCACCACAGAAAATTGTCAGTAGGTTACTATAAATGAATTGTATCATTAATA
ACAACTATTATCAAGTGGCCTTTTGCAGTCATTTGTAAAGTAGGAGCACCAACGCAATTAGGCCAGCAAGGCTTAAGCTT
GAATACACCATTCCAAGCAAAGGGGATCCAAAATTTAAACTTTATAGGTTCAAAATTCATAACTATACCACAACCCATCT
AATTTACAATATTCAAAATCTATTATTTATACTTATTCCGTTCTTACACATATACATAGTCTAAACCAAAGCTACTGTAT
ACACACCCATAGCTTATTCACTAGATCCGCCTATGATTCCAAGGCCATAATTCTAGACCTCAAATCACACAATTTACTCT
ACTACTACCTGAAATCTTTACTAATTATACTAAAACAGCAAAACATGCAGGGGTGTTAAACAAAAAACGGTTTCTTGATT
CATTCACCAATAACAAACACCCTCCTCTTGAAAACCCCTCTTTTACGCATGATATAACTACAAAACGAAACAAACAAATA
AATGACAACGTATTATTTGTACTTATTACATTGTTACACATATACAGTCTAAACCAAAGCTATTTTATGCACCCGTAGCT
TATAAAATAGATCCTCCCACAATTCCAAGGCCATAACTTTTTTTGGGTGTCTGTCCACCAAGGCTAGGACATATGGGAAG
AAACTACCTAGTGTTCCAATGCCATAATTCTAGACCTCCGATCACACAATTTACTCTACCACTACCTGAAATCTTTACCA
AGTATACCAAAACAACAAACCATCCAGGGTGTTAAAACAAAAAAAATCATTTCTTGATTCATTCTCCAATAACAAACACC
CTCCTCTCGAAAATCCCTCTTTTTATGCACGATATAACTACAAAACAAAACAAATAACTAAATCACAAATCTATTATTGT
ACTTATTCCGTCGTTACACATATACCTAGTCTAAACCAAACCTATTGTATGCACCCGTAGCTTATAAAATAAATCTGCCC
ATGATTCCAAGGCCATAACTTTCTTTTGATAACTGTGGTGTCTATACCAGCTTGCACACACCTCGACTACCATTGCTAAA
TTCTATTCATTAAGGCAAGGACATATGGGAAGAAACCATCTACTGTTCCATTATCATAATTCTAGACCTCTAATCACACA
ATTTACTCTACCACTACCTCAAACCTTAACTAATTATACCAAAACAGCAAATCATCCAGAGGTGTTAAAACAAAAAAAAC
GTTTCTTTATTTATTCGCCAATAACAAACACCTAAGCAACAAACACCCTCCTCTCAAAAACCCCTCTTTTTAATCATGAC
ACAACTATATAACAAAACAAACAAATAAAAATTCGCAAATCAATACCTCGTGCAAAGGAAGTAAGCTTTGACAGGAATTT
TTCCGATTCCATCATCATCTTCGGACTCCAAAGATTGTGTATTATCAATCTTATGAGGTTTATACTCAAAATCATCCACA
TATTGTGGATATGTAGCTGGGGCAGCAGAAAAAGATCTGAAATTCAAGAATTGAATCGTGGGTACTGAAACTGATGAAAA
ATTGCGGATTTTTTGAAATGGGTTTTGAGGGGTTGGTGGGATTGATCTTGATTTAGCAACAATTCGAGCTACAAAGTTAG
CAGCTCTCCATCTCCCCATGAACTGGGTATAGGCTCTCTCTTGCTTCTTCTTCTTCTCTTCCTCCTCGGCACGATGTGTT
TGAGTTTTGTTTCAATGAGTGGTGAAAAAAATAGTTACTTTGTTAATTTAGAGTTTATTTCTTAGGGGTCACTCAATTAA
ATTAAGCTTGGTGGTAGATTTCGGATTGAATTTTAAAAATTTATCTTTCAATATTTGTTTGGCTATATGTTTTTTTTTTT
TTTGTCATTTGGTGTCCGTTACTCACATTGAAACCCGACTAAATTCAAATTTGCGTCGAAAAATCTCTTGGTAAAACACC
CCCTAACAAAGACAACTTCGACTTCGTACCGTTTGGCTATATGTTTTAAAAAAAATATGTCTTATACACTTTTTTTTTTA
TTTAGATGAATCAATTTTTATTTATTTCTAATTAGCTAATGCATGTTACACCTTAAGTTTTTAAGAAAAAATAAAGCTAT
GAATTCCAAACTCATTTATTCAAAAATATGACTACTGATTTGACTAAAGAAGTGGTATTTCTTAGTAATTTTATTCACCA
GATTAAAGATGATAAATTTTAATACAATATAATAACATACATACAAAAGATAGGATGAATTGTATTTAAATCCGAATACA
CTATTTTTTTCTTCACAATCACCCACAAACTTAACAATTGCAGCTATTTTGACCTCAATCTATAGAGCTACTAATGCAAC
TGGCTTCTAACATTAACACTCCTACTGTCATGATATCTGGCTTTGCAACTCCTGAATAGCTGTGAAAGGGGACACGATCA
ACTCGACTCAAGGTCTGGTGCTAATAGAAGTTGCTTACGTTCCTAGAAGCGAAGGAAAAGAGCTGACTTGACTGTAGGGC
GAGGGCTGACGGCTTTATGTTCATCACTCTTTGATACATAGTCGATACACTTCATTTCCTTCCTTTGAGCTAAGTGTAAC
ATCCTAATCATTGCTCTTGTTTAGTGTATTATTGCTGCTCAAGTCTCTTGATCAAATCAGCTTTTTCTTCCTCTGGCAGA
TCGTTGAATATGAATACTGATTTGTCTCCTATATCATCCTGAAATATAAAATCCGCAAAGTGGATTAGATCTTGTCACTG
GGATCCTGAAATATGCTACTTTTGTTAAATTTGAAAAAATACGGATAAAGAGTACAATAACAAAGCAAATGGATGAGGTC
TTACCTTGATAGGCTGAGTGAACTTCCTCCCAGCAAAGACCACAAACAGTGCCAACCATGTGCTCAATAGGGTAATCTTT
ACTCCGTCATCCATAAAACCAGTCTGCAATCCAGAAGATAGTCTAGTTGGATCATTAGTATATATATGAAACAAAACAAT
TTCAACAGGAAAATATAATGTCCTTAATTTCTTGGGTGGAGAAATAGAACTGTGAAGTGAAATTCTAACAGTTTCAATGG
TCTTGTTAATTTCTTAATTTCCACCTGATGAAGGATTGATGTTTCGATTGCTAAGGCTATAACCGAATAGTTCTGTATAG
AATGAAATTTTAGGACTAGCAGCATAGTTGAAAACGTTACCAGGTGCCCCAGTAGGAGGGAAGGGATGACAAATGTCAGA
AGACCAGCTTCCAACTTTCCATAGCAAAGTCCTGTTCCAAGATAACAAAAATAAACTCAGAGATCCTTAAATGAACGAGT
GTTCTACAGAAAGTGTAAGTTAAGAGAAGATTGGTTACATATGAATTATATATCATAACTGCACATGATAACTACAGCTA
AGGGACAATCAGTAAGTTCCTTTATTCTGATAATCAGTATACATTTTGTTACATCTCTAAAACCTCAACTTGCAAACAAA
AATTACTATTTCTACTAGCTAATGTGGTATCTAAAATGAGTAACCATTTGATAATACTGTGCTGTGGTAGATGGAATTGT
AACACTGTGTTTATAAAGATGTAACTGGAACCTAACCTTCCTTGAACACAAGTCCTGTCAATGATGCAAATAGTGGTCCG
ACAAACCAAACAGCTATTGGATTCTCGATAACATATTGAACTAGATTCATGCCAGCTGGGTGAGCAAGGGTAGAATATGT
TGCCAATGATCCGATAGCACCCAGGAACCATAAAGCTTGGAGAGAGCGTTTAATTTCAGTCACATAAATGTGAATAAGAA
ATAATGACAGGCCAAGTCCACACGATCCAATTGCATAAAACAAATCAAGGTTTTTCTCAATCAAGTTACTCAAAACTGAA
TCATCGGGAAGCAAAGCCGCAGAAGAAGCAAGAACAAATGATGCAGCCGCAGTTACTAATCCTGATCTATACAAAATTAC
CTGCAAAGTTGATAACATTAGCTTTGCATCATCGAGAGTTAGCCATCTTGATTGTTGCTAGAAGAAAAAAATGTTTTATC
TAGCAAAATTCATTCAGGAAGGAACATAGTAACAAAGACAAAACTGAAAAGAATTAATGAACATGAAGGGAGAATTTTTT
GTTCAACAACATTGTCAAAACGAATGCAAACCGATTTCAGTGTGTTGGATTGCTAATATTAGCATCCCTCCTTTAAAAAA
ATAGTAAGCATAAATATATTATTGTAGGAGCGAAAAGTGCCAGAAACCTTCAATTAAATTTAAGCTATGCTGTATACATT
TCTCTTTAACAGTGTTGTGAAACAAATTCAAATGGAACAACTCCAAGTTAAACTAATATTTAAAGCGTGCGACACAGTAG
GGTGGAGTTGGTTTTACCTCTCGAATATCAGAGTCTTCGATTGTCCAAGGGCCATAAACGCCTTGATAAATTGTAGGTTG
GGTTGTCTGGGACTGTGTCTCTGGCTGAGAACCTTCTCCCAGCGCCCTGCACTTGCAGTCAAAATTGGTCGATATTAGGG
GTTTGCATTTTCCTGGCAGAAATTGAGACCGCGCTTTTCTAGTAGGAGGCGAGATGCTAAGTGAAAGTGAAATGTATGCT
GATGCCGATGCCGTTACTGAATTCATGCTCCCTGGCTAGCTGTTGTCGATCAAAGAACTCAAAACTGTTTCCCCTTGTTC
TTCTACTCCTGTTAAACCCACAAGTCATCTAAATGAGAATGTGTGAATGTTATGCCTAAAACAAACGAATTCTACATTTA
CAAAAATAAGTCCACAAGAACAAAATCTTACAGCAATTGTTAGCCATCAGGAATGATTATCCATTCTTCAATCCAATAAA
TCAAAAAGTGATAGTAAAGGAAAAACAAATGTGATTGTTATCCCTTGTCCCACCATCCAAACGACAGTTACGAAAAGAAG
TAAAGTTTTATTCTTTTATTCATCACGGTATTCTAAGGTCATTGGTGATTTATGTAAAGGAAAGTGAGCTACACACATGG
TTGGAGGGGCTTAAAAGTCTCATTTTAATTGAGTTTAAGAGTTCTTATCATATAATAAGCTGATTCGGTGGAAATCATAT
GCTATAGTACAAATTTCTCACTGATTTACGGTGGAAAAACCTTGTTTCTAGTAGTAACAAATGAAGTTGAATAGTTTCAT
AAAATAACCTATATGAACTACACCTTTGTATTTCCTCTTCCTTTTATGCCTACAAAATACTAAAAATCAAACACCTTGAT
TATTTGTTTAGTTTAAACCTTGTTATACTCAGATTCTTTCAGCTAAAATTTTGAACAGAGCAACATCTAAAAATTTAATG
AAAAAACTGATTTCATTCAGGAAATTTATCAAACAGATAGGATACAAATAGTTTAACCATAAGAGTTAACAATATTCAAT
TCTTAGCTAATAGAAGAGAACTCACCGGAAAAATTAGCAAATAGAAGAGGACTCACCGGAAAAATCATAGCTAAAATTGG
ACAATTTTGGTCGATGAAGAAGAATGCAAAGGCTGGTAGTGGTGGATACACGTGGAACTGATCCAACACAGATTTTTGTT
GATAATAAGTATTCCCTAAATTAATCGAGGCATAAAAAAATTGGACCGGACATAACGATTATTAAAAAAAGGAAAAGGCT
CAAATATGCCATCGAACTTTCAGAAAAGGCTCGTTTATGCCATCCGTTAAAAGTTTGGCTCATCTATGCCATTACCGTTT
AAGAAAAGGCTCATTCATGCCATTATTTTTTAACGGTGGTTTTGCAAAACCATTTTTGCCACGTGGCCAATTATAATTCG
GCCACGTCATTATTTTTTTCAAAATTTTGATTTTTTATTATAAAAAAATAATGACGTGACCGAATTATAATTGGCCACGT
GTAAAAAATGGTTTTGAAAAAAATGTTTGTTCAAAATTTTGATTTTTTATTATAAAAAAAATAATGACGTGGCCGAATTA
TAATTGGCCACGTGGCAAAAATGGTTTTGCAAAACCACCGTTAAAAAATAATGGCATGAATGAGCCTTTTCTTAAACGGT
AATGGCATAGATGAGCCAAACTTTTAACGGATGGCATAAATGAGCCTTTTCTGAAAGTTCGATGGCATATTTGAACCTTT
TCCCTTAAAAAAAATCAAATGCTTTTTATTAAAAGTAATAATAATAATAATCATATTATATATATTGCGACTATGTGACG
CCACCACAATGCAGAATTCCTTTTTAATTTATTTATTTTCAAAATTAGCCTTCTTTTTTCATGAAAAATTGTGACTTTTA
TGAACAGTTGCGACTTTTATGAAAATTTGTGATTTTTATGAAAAGTTGTGACTTTTATGAAAGGTTGTGACCTTTTCGAA
GGGTTGCAACTTTTCCAAATAGTTGTGACATTTTCGATAAGACACAATAAACATTTGTTCACAATACCCTTTGTTGTCAA
TAAATAGCGACATTTTCTCTCATTTTAAAACAACGAAAATTCTAAACTACTGCTTCTTCTTCTTCTTCTGCATAATTAAA
TATTAAATATTTGTGTACTTTGCTCATGTTGAGTAGCTCATTAACACCATTGTTTTTGTATTAATACATTGGTGAATAGA
ATCGTTCTATCCTAAGAGAATCTATTCATTTAAACACCAGGTACTAAAGGGGAATAATTTTCATAAGGTGACATTAAGCA
TTCAGTAGGCTCGATTTTTTACTTTCTATTTCATTCTATTGTTAGAGATCCTGATATGTTTTTTACAATCATTAATTTAT
GCTTATGTTATTAAGGATAACTGATAAGATGTTATTAATAACGAAAATTATGAACTACTACTTCTTCTTCTACATAATTA
AATATTAAAGGCTTAAGTCATCTACAGACCCTTAAAGTTGTTCGCATAATTCACTTAGACACCTCAACTAGGACTTGTAC
CTATTGAACACCTAAATTGTTCAAAATATATACCTATTAAACACAAAACATTGACGTGGCAACGTAAGTGTACTTCACTT
CGTATTAGCGTGTGAATAGGTTCCAAATAGTATTTTACTTTTTAAAAACTTATACTTTTTTTCTTTTATTGACATTGGGC
ACTAAAATAATTAAAATTTATTTAAAATTGATTTCTTGATAAACAAAGAAATCAACCCCTCCCCCTTATTCCAGCATCAT
CGTCTTCCTCAAACTCCAAACTCTTTGCACTTCTTTTTCTTTGTTATCTCTCTCTCTGCACTTCTTTTTCTTTCTAAATC
TGATCCTACGCATTGATGTGATCTTGCAAAAAGAAAGAAGAATTCTAAATCTACGAATTGATATGATTTCGCAAAAAGAA
AGAAGAAGTTTGAATCTACGAATTGATGTATTTTGCAAGAAGAAATAAGATTTTTAGACATTGAAGTTAAAAAAGTTAGC
CGGCCTCCGTTCATATCTATTTCTGGACACTCAAATAGACATCACCACTTCAAATTAAAATGTAAACTAATTAAGCTTAT
TAAAAATGGTATCATGAAATTCCATAGAATTAAAATTGATAATTAAAAAGAAACGAAGAGTTCTTCAACTCCAAAAAACA
CCAGTTATTGAATTCAGAAAAATATGTCAGGTAACTCCATTTTTTCCGGTCATGGTAATAGGAATTCAAAATTTTCCGAC
GAAACCTTTTTCATCTTCCTCGTACCAAAACTAGATGGAGAGAAGAGGATTACAATTGAAAAATCGAATGAGGAAGGGAT
TGTCTTGTTGGAGAGTTAGGGACGATTTGGATCAACTGGAGAGAAAAAAATGAGGGGTTGCCGTGCGGTGGATGGGTGGG
TATTTTAGAAAGTTCTTTTTTATTTTTTTTAGTTAGCTAAATAGATTAAAATAGTTATTTTTTAGAATTCGTTTTTAAAA
TAAATTTTTGGAATCAAATGCCACATGTCATCATTTAATTCATCAATTTGTCATGTCACATCAAGTGTAGTACACACATA
TCAGATTTTTGGTTGACTGTAAAAAAAATGTCAAATAGGTATCAATTTTAAGGAGCATAGGTGTTCGATAGGTACAAACC
TTAGTTGAGGTGTTTAAACGAATTATGTGGACAACTATAAGGGGCCGCAGATAACTTAAGTCAATATTAAATATTCGTGT
ATTTTGCTCATGATGAGTATCTCACTAACACTATTGTTTTTGTATCAATACATTGGTGAATAAAATTGTTCTATCCTGAG
AAAATCTATTCATTTAAACACTGGGTACTAGAGGGGAATAATTTTCACAAGGGGACATTGTGCATTCAGTAGACTTAATT
TTTTCCTTTCTGTTTCATTCTTCTATTACAGATCCTGATATGTTTTTTACAATCATTAATTTATGCTTATATTATTAAGA
ATAAATGATAAAATGTTATAATTTTCATTTTCATTTATATTATTAATGTTCGTTACTATGTAATTTTGTATGTAAGATAA
TATATTATTTTAGTTTTAATGACTGATATGTATTAAGTATTGTTTTATAAATTTCGTGAAATTAAGTTTCCGCGTGAGAC
GCGGGTAATTTTACTAGTATATATATAAAAGAGAACCCTCAATTCGGTGACGTGGCGCCACCAGAAGCAAGGATTCTTTT
TTATTTATTTCCAAAACTGTCCTTCCCCTCTACAATAGGAACGTAGTTTCAGCCTTCAACCGCCGCTTCTCCCATGCATT
TTCTAACCACTCTTGTCGCTCCTCATAAACGTTGCACCTTTTTACAACAACCAACTCACCTATGCGACGCCCTCACAAAT
CACGATTATTATTTATTATATTCTTTCTAAAAGTCACAACTTTATGAAAAAATCACTACTTAGTCACTGCTAATACATAT
AGTAGTAGCCACTAATAATTTGTTTTAGTAGCAAGAATAATCGCCGCTAATACTCATAATAGTCGGCTCTAAAAGAATGT
TTTAGTGGAAAAATTAGTCGTTGCTAATACCTACAATAGTCGCCACTAATAGTCTATTTTTAGTGGCAAAAATAATCGCC
GCTAATACTCATAATAATCGCCACTAAAAGAATGTTTTAATGGCAAATATAATCGCCGCTAATACTTATAAAAGTCGCCA
CTAATACTTTGTTTTAGTGGCAAGAATAATCGCCGCTAATACTCATTATAGTCGCCACTAAAAGAATGCTTTAGTGGCAA
AAATAGTCGTCGCTAAAACTCATTATAGTCGCCACCAAAAGAATGTCTTAGTGGCAAAAATAGTCGCTGCTTACTACCAA
TAAAAATCGCCACTAATAGTTTGTTTTAGTGGCAAGAATAATCGCTGCTAATACCTATAAAAGTCGCCACTAATAGTTTG
TTTTAGTGGCAAGATTAATCGTCGCTAATAATCATTATAGTCGCCATTAAAAGAATGTTTTAGTGGCAAAAATAGTCGCT
GGTAATACCTATAAAAGTCGCCACGAATAGTTCTTTTTAGTGGCAAGAATAGTCGTTGCTAATACCTATAAAAGTCGCCA
AAAATAGTCTTTTTAGTGGCAAGAATAGTCGCTGCTAATACCTATAAAAGTCGCCATTAATAGTTTGTTTAGCGGCAAGA
ATAATTGCTGCTAATACCTATAAAAGTCGCCACTAATAGTTTGTTTGTTTTAGTGGCAAGAATAATCGCCGCTAATACTC
ATTATAGTCACTACTAAAAAGATTGTTTTAGTGGCAAAAATAGTTGTTGCTAATACATACAATACTTGCCACTAAAAGTA
TGCTTTATTGGCAAAATTCACCGCTGCTAATACCTATAATTGTCGCTAGTAAAATTATGTTTTAGTGGCAAAATTAGTCG
CCACCAATATTTTGTTTTAGTCTCAAATATAGTCGCTCTAATACCTCAAATAGTCGCCACTTATATCTTGTTGCTGTGGC
AAAATTTGTCCACGCTAAATGTCAATATTAACAACATTTGTTGTTGTTGCTAATTCTTATTTAAGTTACAGATCAAAGTA
TGTTTTTATTGGCTATTTTGATCATCGCTAATCCCTATATTGGTTGCCACTAAAAGTAGATTTTGGTTGCAACTTACATT
AGTCAACGCTGTAAGTAGGATTTAGTGTCAATTTTGATCGCTAGTAAAAAGTATGGTATAGTGGCAACTTTAATTGCCGC
TAATCTCACCAACATTTCTCCATTTCTCACCAACTCCAAGAGTATAAACCTCATATTCCGATACTTTAGTAACCTTTCTA
ACTACTAATCTCAATACCTTGTACTCTCTAGATGCTTGGCTAAAGCAAAATCCATAAGCAACATGACAAACACTAATCTC
CCATACAGGCAATTTAACTTCAAAATATTCACCCAAAAGAGGATTACTAATGTAAACAAAATGTTTCTCAATATACGTCG
AACCATTCAGCAAGCAAATAAATCCATTACACAAACCAACTAAAAACAATCTCCCTAGAGGGAAGTGAAACTTAGGGGTC
AGCTGAATGGGTCTGTGACAACAACAAACATAATAATCATACTCTTCTTTGAGTTCTAAAAGCGAAGGATTGGACTGACC
ATCCAAAAGCAAAACGCATGGAAAATTAAGGGATCTTGTTTGATACATGTTAACAAATAAAGGATCGGAAGTTAAAAGAA
TATACCAGAGTTTACAAACAGTCTTACATAGAAAAATTGGCTTAATTGACAATCTTGAAAGAATATTGACCATAATCACC
CATGGAAGATCCATAATCCCCCTGACATGAGAGACTCTTCTTCCTTCACAAAATGAGCTTTTGATGTCCATGACCGTCAC
TTCCTTTGAACAAAAAGGTTTACTAATACTAATAATAATAATAATAATAACTTGTTTGGTATTACCTTGCGTCCCTAGTT
CCGCCCCCTTTCCTATTGAAACTTTCAATAAGGTCAATACTTATATATTTTGTCTTTACTACATTTGGTTTTCAAAGACA
TCGATTAGAAAACATGAAGATTAAAATTAGATAAAAATAGCAAGTTGAGCTTAAATTTAAGTATCTATTTATGTATTATA
ACTATTAAAATTGAATAAAGGCAGTCAATTGTATGTATAAAGTAAATACTTTGTTATAGATGTATTATAATGTAGAGGTT
GTTTATGTGATTATTAATAGTGAAGATTGTTATGTGGTAATTAATACTGAAGAGATTAATGTTATATATGAATTATATAC
TTTAAAGGAGTAGTTTTCCATAATTAATCGTGCTATGTTAATATACATTTCATATTCTCTTTTGCATTCAATAATGCATT
GATTCCTACATAACTTGTACAAATATTATTTAAGACAACCGTCAAAACACAATTTTATAATTCTAAGGCAATTCTTTTTA
CCGTGGTCAATTAAACACTATGTTTGTAAATAAGTCAGGCCTGGCGCGTGGTCAAATAAAAATAGACACGTGGAGGAAGT
GACGAGTTAGGTCAAACTCAAGCAGAATGTGATATTAAACATATCCTCAATTGTGACCGAAGGAAGCAACCTTGTTCTAG
GGCATTCCAAATTCACTACACTTATACATTCACAAGCCCGCTTAGCTCTAGAGCCATACATCGAACTATACATGGACAAG
ATAAGAATGAAATCCAATCAGTACCGAAAGATCCGCGATTTTCCTCCCCCAAAGTTGCATAACAATCGCAGACGTGAGTC
GATGAGTGTCTTCGTGAATGTCGCGTTCAGGCTTTGTTATTCATTGTTTTGTTCATTATCAACAACATCAAACTTGCGCG
ATGCCGCAACCAGATTCTAGCACCGAACCTCAAGATGTTTCTATTCCTTTATTTTATTTTTTAATTTCATTTTATGTTAA
ACTCGTTATTAACCTTGTTCATATTGATTAAAACAAGTTATATTCTCCTTAACATACTCATTATTGGTTATCTCAATCGG
TATATTCTTAAATCACGTCTTGATAAATTCAACTTTACCATTTTTATTTTAAGCAAAATTTTATGCAGGGATTAATTCTT
CCAATACATAAACTAAAAACAATCCCTGAGATCAAAACAAAATTCACATGTACCCGGGAACGACGCCGTAATGATGAGCT
GAGTACGTAGGGTTGGCGTGAGCTCTACTGTATTGGCAATTTCACCTGAAAGTCCCCATTTCCAAACCCTAACCTCCGTT
TCTGTGCGAAGTAGAAGCAGCGAGAAAGAGAAAAATGGCAATTTCAGGAGATTTAAGGGTCTCCGCTACATTGGTTCCAT
ACCCAAAGAATCCACTTCGGACCTCTTTACCTCCTTCAAAGGTTTGGCTTTTCATATCTTAACAAATTCATGTTTTTTTT
ATACGATTTTAAGTGAATTGTTTGTTGGGTATTTGTCAAGTTGTTAACTTTATGGGAATGTTATCTTCATCTCATCATTT
TGCCAAATCTAAGAGATTGTGGAACTGTAATTTTTGAGGAAATTTCTATAGCTTTTTTTGGTACTTTTTCTGAAATTTTG
GTGATATGGGTCTACTTTAGCTTACAAGTAGTTGTGAATGAAGTGGGTTGAGCATCATGAGGTTTCATGTTCAAAGCAGA
AATGAAAAAAACTAGGTGATTTCTTCTCATATGTTCTAGCATGGGTGGATAGAGTTGCTTGGTTTCCTGTTTCTGTTGGG
AGGTGTACAATGTACTCTTTTATAGTGAAAGATTCGTTCTTTTCTCCTTGGTTTTGAATGAAGAGTTCTAAGATTGAGAA
ACTTTCAGAATTGGAGGGCTTAAGTGCTAGGTGTCTATGTTTTTTCTAGATGAGTAAGTGCTTGGTAACTATGTGAGTTG
GCTGTTTCCACCTACTGCTGATTAAGCTAAGCTGAGAAGAGTAGCTAGAGCTAGTATGGTTGATGGAGTATGGAATTAGG
TGACGAGCATCATCTGAGTAATGTCTAGCTAATTATTCAGGGTTCTATTTAAGGATGCGTTTGGAGCTTTGGGACTTGTT
AGGTAAAGGTTTTGCTTACTAGTTCTCTTTTGGCATGCGTGAACATGAGTTGATCAACAGTGAAGGCAGGGATCATGAGT
CCCACTGCCTTTGCTTGAGGTCTATATGTACACACAGACACACACATGTTGAAACTTTTTTAGAAGTATATTTGTACTCA
ATTGAGCACTTTGTTACAAAAAAAAAAGTAGTGAGCTTAGAGGTACTCCACACCCCTGGCTTATGATTCTGGACCTGCTT
TTGTGACAGAAGCTTGGGTAATGGTCTCATGTTGGTGTGTGTGTATTAGGAAAGTTCCTGTATGGTTATTGATGACTAAA
TTAATTTAGTTTTTTTTTTCTGCTTTAAATAAGAGTTGATGGACATTATCTTAATCACCACTTCTCTTCTGGTATACTTC
ATTTATCATGTGAAGAAAATGAACCTATAGCTATGAGATGAGGATTGTGCTAGACTGTGTACAGAGATAACATACCATTC
CTTCAAATATGGGACCCCCCCCCACACACACCCTACCCACCCAGACCGAGCTGGACATTTGGTGTGTAGACAACATAACA
TGGGCATCCATTGGGTAAACCAAGAACAGGGATGAGTTTAGTTGTGATATCATGTAAAAAAAAATGAACCTTGTGCTTAA
CTCAACATGAAAAGGTAGTAACTCATGAGGTAAGGATTGTCCAAGACTATGTGAGGAGATAACAACCCATTAAATCAAGC
TCAACCAATGTTCTAGTGGAAGAGAGTGCTTCCCACTGAATTGCTTGGACATTCACTTCACTTAATTTCCTTCTTTCTTG
AGATGATGACTTTTCTGTTAGGACTTGGGACATAGTAAAGTTTTCAAAATTATCTCGATGCATTGATTCGTTTGAGCTTA
TGCTGTTGGGAACTTTGGTTGTTTTTTTCCCTTAATAGTTAGCATTTTCTATGTGAATTTGATGCCTTAACTTCGACTAA
TTTACATCTGGTCATGTTAGCATAGCCACATCTTTTTAGTACTTTGATTTGCTATAGGCATGTAGTTATTACACAGATGG
TAATGCCATTGGTGCATGGCCTTTCCAGAAACATGCACCAATGACATTATCAGGCCTAATATGTAGTTGTGGTCTTGTTG
GTAGAGACCTCTTCAATAACACCTAATATGGTTCCTATAATTGCAATGAGGACTGAGTGGTTGACACTTCTGATACCTAA
TATTTGTGTTGCGGCATATTAGAGAAACTGGCTAGGTCCTATTTAAAAGAAAAGGCTAGACTTGGTGCCTGCTTGGTCTT
CGTCTCTTTTGCCGAGATGGTTGAATTAGTTAACTGGGCCCTAAATGTGATTCACAGTTCAACTGGTCTTCTTCATTCTG
CCTGGTACCAGGTCGATATGTGCTCAAAAGTTGCTTCCTTGATTTCTAGTTTTAGTTCAATGTTGTCTTTCCTTTTCCCT
CTTTGAATCTTAGAGCCCTAGCTAAATGTGAGATGTTGTGTCCAAGCTGGATCAGATGTGCTCAAGGTGTAAAATATTAA
TGGTCATACATTTGCATCAATTGTGTCCATGTGTGCGTCTCTGTAAAAAGTACTTTGAACTCTTAACTTGTCTGTGGATA
TGCTTGTGCAATATGTTGATTCATTGATTCACCTGAATTTATCGTTTACTTCGAATGTAGAACTGTATTTTTTTCCTTGA
TAGATGAGAGAAGCAATAAGATGGTTATGTTTACTTATTCCCCAAATAAAAACTTTTGCTGATATCCTTTTAAGTGCATT
CTCTATATCTTTTGAATGCTAGCACTTTCAAAGATGGGCTTATTGGTAAACCATGCTTGAATGTGGATTTTAACATTTGC
ATCTCTACTTCTGCTTTTTACTTCAGTTGTATCCAGAAAAATTGTAAGCATTGGGGAAATAATGATTCCTACAAGCTGTG
CAATATGTAGGAAAGCGTATGCGTCCTAGCATCTTGTAAACAATTTCATAAAATGTACCTAAATTTTCATGTTGTGTTCT
CCCATTGATTGTATCATGACCACAATGAAAGATAATTTTCTTGCACATTGCAGGTAGATTTTAGTGCCTTTGTTAATGGT
GGATCTAGTTCCGCTGAGGTGTTGCCCAAATGGTCTCGTCTATCATCTGATAGCCATAGCTTCCGATGCCACTCAAGAAA
GCCTCTTGGGATCCTTGGAGACTACAAAGTAGCAGCAAGTTCCATCAGCCAGGAATTTGATAATTTACTCCTCAATGCTA
TCAGCATGAGCTTTTTTGAGCGCCTAAGCTTGGCTTGGAAGATAATGTTTCCACCATCCCCTTCGGCAAGTAATTCTGCT
GCTAATATTGCTAAGCAACGCCTGAGGATGATTCTCTTCTCTGATAGATGTGCTGTCAGTGATGAGGCCAAACAGAAGAT
TGTAAGCAACGTCGTTAGTGCTCTCTCTGATTTTGTGGAAATAGAATCGCAGGAGAAAGTACAGCTGAGCGTCTCAACGG
ATCCAGACCTTGGGACAATCTACTCTGTCACAGTGCCAGTCAGACGGGTGAGATCAGAATACCAGGTAGAGGATCCGACC
GGAACAATAACTAATGTTGAGTACAAAGACACTGGAGATAGTTCTGGTTCAGTTGATGTCAAGTTCGACTTTTACATTCC
AGACGAGAATTTCAATGACTATGGTATGTGAAACCTTGACATGCCTTCCGCCTAACCGGAAAAGAGGGTTGATCTGTCTT
GTTTGTCTGGCATTTGATAAAAAAAATTTCACCTTTTTAAACATACTAGTAGGTGGTCCTCCAAATATACTGTGACAATC
AACTTTAGAGTGCTGTAAATACCTGAAAATCCCTTTTGGAAGTGTTTGATGAATTTGCTAGTTTTGGTTACAATCCAAGA
CACTTCGTAACAATTCGTTATATGTAACCATTGTTTTTAGGTAAGTGTGAATCCTCAATGCATTTTTTTTGTTTGTAAAA
GTGTCTTTCTATTTGCAAGAAAGATATATTGGAGAAAGTTGATTATCGGGATGAGATAGACAAGGATATTGAGATAGCTA
ATCCTACCATTTGAGTACAAAATGGTTTTTGGGACTAATTAATACTCAACAAATGCAGGATAAAAGGATACAATAGTTTA
GTCGAGAACAAACTATAAGGTGATGTTTGGTTCGTTGCATTGCGAGAATTTATCTACACATCAAAGCTAAGCATTATTAA
TACATTTTTGGTTAGTATTTTTTTTTCCCTCATATAGAGAGAACGCTAATGACGCATTACCTATCTTGTATGCTAATTTA
TGTACACATAAAAATTTAGACTATTTCCAATTTTTTTGTTGTAATTTTCTGATTTAGAAAATCAGTACAATAAATAAGAA
TTGTTGGAACACCTAATAGAAATCGTGTTCTAATTTGGATGAGATTTGAGTGATGAAATGGCATCCACCATAGATGAATA
AGATTCTTTTAGTTTTAATCTTTTAGTTGGTCGATTGAATAGGCTAAAAAAATTTAGTAGATTCAATAGAAAGAAAAAAA
AAACTCATGTAAATTTAACGCACTAAAATTGGAGATAAATATAACTTTTTTTGAAAATACCTATAGAAATATATGATATT
GATAATTTAGTAACAAATTTAAGAGACGCATATTCAACAAAAAAAAATATTAGACATGTTTAATAGGGAAAAAAAACGAA
ATTTTGGCAGTAATTAGGCGGGAAATACTTGAAGGTTTTCTGAAGATCTTTAATGGATTCGAGCTTTCGTCTTCCCTAGC
ATTTCACTGCCGTCTTCAGAACTCTGCGTTTACTTCAAAACGAAGTGTGGTTCTTCAGAGGGAAATCAGTTTCCGTATAA
TTTCTCCATTTTTAGGGTTCACAATCAAAAATAGTTTTTTTTTTCATTGTTTGACTTCACAATGAATACTTTTTCTCTGA
ATTTGGCTGACCCAATTCGGGACGCAATTTCAAGGATACGATTTGCTCCACATTCGAACAATCTGCTTATTTCTTCTTGG
GATTCTGTAAGTAAATCCCCTTCCTCTGTATAGAAAATTCGCCTCAATTTTATACTAGCTGGGTTTAGTTATGTTATCGA
ACTCTAGTTCATTTAAATGTAGTGCAAAAACTTAATCTGCAGAGTCTACGATTATACGATGTTGATAGCTCTAAGCTTCG
AATGGAAGCTCCCGGGGAAGCTGAGCTCCTCGATTGCTGTTTTGAGAATGAGAGGGTGTGCTTTAGTGCTGCTTCTGATG
GTTCAGTTAACAGGTTTTTGCTCCTCGATTGTTGTTCTACTTGGGTAGATTCTCTTGTCAAATGTTATTTTATCAACTCC
CCGGCTACCCTGCACTGAGAGCACGGGTGAGCCCTTTCGTTTTGTATTGCATGAACTAAAGCGGAAAACTTTTCATGTGA
GAAAAGAAGAAGGAAAAGATGAAGCTTTATATGCTGAGCTTAGAGCTAGAAATAGTTTTCTCATGTTTCCTGGTGCATTC
TCTGGGGAATGCATTGAATTTCTTATTATTATTTTTTTGGATTGTTGTTCTCCCTAGGTATGATTTGGATTCAGGTATTA
AAGTCTCAGTGGGAAATCATGATGATTCAGCAACCTGTGTTGAGTATTCTGCCGAAACATGTAAGATATTGATAACTCTG
TAAATTCAATAAGGTGACTTCTTAACTTATTCATTAAATATTGCCTCAGAAAAAGACATTACTCGTATTATTCAGAGCAA
TAGGTTTTTGTGAATTTCAAAGCTAATGGGTTTTCCATAAGCTAATGGCTCTACTACGCACAAGAATTCTATTAATATGT
ATTCCTAAAGTAGAGGATCTATTAATTAGTTTCTTAGTTGGACAACTTGATTTATTTGGCTATATGTTCAACATAATGTG
CCAAAATGGAGAGGGCCAAAAATTCACTGACTTGCTTACATGTTTAGTGCTCTAAAGGGTATAGATATCGACTCAAGTTT
CTCTCCTTAAATGTCTTTTTCTTTATTTGTAGGTCAAATAATTACTGCTGGTTGGGATAAAAAGATAAATTTTTGGGATG
CTCGTTCAACACAATCTCATGGATGCTTGAGCAGCTTAGTTTCAGAGGTGGAGTCAATGTCACTATCTGGATTAAATTTG
ATGGTTGCTGCTGGGTCGTCAGTTAGTTTATATGACATACGAAGTTTTAAGTCATCAGTTCACTCGAAAGGCGTGAAAGT
AAAATGTATTCGACCAATTTTTAATCCTAAAGGTACTCTTACCCAAATTCTAATATCAACTATGTTGTGCTTCCAAGGTC
CCCTTCACACCCCTTCACCCCCACTGAACTAAAAAGAACGAAAGAACAAAAGGTTTAAGTGTCTTCTTGAAAGTTGAAGA
ATAGTTCTATTTAAAGATCTCTATTATGCATGTAAGTACTTCATTGTAAAGTGAATTCCCCTATTCTGTCTAGCAAGCAA
GGACAAACAAATCTCAGTTAGGAGTTGTTACAACCTGTTAAGGAAGCAATCAGGTCAATGGGAGACTTCTTGGAAATGGA
AGATGTTATGGAAGACTTAGGCTCCTGTTAAAGTAGCATGCTTTGGGTGGGTTGCAACATGGCATGTTTAATACCACATA
ATCTGCAAAAGAAGGGTTTTGTATTATGTAATAGATGCTACTTGTGTCAAGAAGATCAAGAAACTGTTGAGCACCTGTGT
ATCCACTGCAGAGTTTCCAAACAATGCTGGGAGTTATTTCTAAGTGTCTGTGGTATTACATAGTGATGCCTCAGAATATG
AGAGGTTTATTACAAAGTTGGCAATAACAGGTTACTCACAAGGAGAACAAGAAGATATGGTGGACTATGCCGTTGTGCAT
TTTCTGGAAAATGGCTGGAAAGGAACAAGGCCTATTTTAAAGGGCATACATCTCCGATTTCTTGAGTCAAAGCTAGCTTT
TTGCAGAATTTGTTCTTCTGGTGTGGAAGTAGTTCAATAGGCAGTTTGAGCCAGTTGATGGATTTTCTGGATATGTTAGG
AAGGGAAGTCTAGTAGTCTGTATTTCTTTCTGAAGCTTTATGTTGTTTTTGTAACCTTTTAGTACCTTCTTGGTACCCTA
TTAATAGAACTTTTTCCCTTATTAAAAAAGTACTTCACTGCAAATGATGTAGTTAATGACTTACTTGAGGGGAGATTAAG
CCTTGAGAGTAGGTATAAAATAGGGTGTTCTCTTCGCCCAACTTAAGTGGCGCTTTGGTTTAGTATGCATGTGTATCTTT
CCCTCCTATTGTGCCTTTCTCCATTTAAGCCTATTCTTTATTTGCACTTTGAGCTTAAAGCTCCAATGGATGTCCGCTTC
TGTTTTCTATCTTCTGCTTTTTTGCCTTAGATAACATGACCACAGAAGCGCACCATAAAAAAGAAAAGACTGCAGAGGGG
TACAATTATTTTGGTTTTTTAGTCTTCTGCATTATCCATCTTATATTGTCTAGACAACAGGCAAAAATAGTTCTCCATTG
CATGTTTCTATCTACTGCTTATATTTTATTGTACCTTCTTTCAATTTCCTTCTGGATGACCTCTTTGTGCAGGATTTGTT
GTTGGATCAATTGATGGGCGAGTTCTTCTGGAGTACATCTGCAAATCCAGCTCACATGAGGGGTCAGTAAAAGTTTATAG
TACTGTTTTTTTTGTTTGAAAAGATGAAAGTTTGTAGTATATCAGACTACTCTCCTTTGTGGATCTCTTAATTAATTTTG
TTTCTACTTTTGTAGGTACGCATTTAGATGTCACCCAAAGGTTAAAGATGGGAGACGTCATGTTGTAACAGTTAATGACA
TTGCATTTAACCCATCGTATGTGATTTTCCAGTTTCAGCCTTCTGTTATTGTTATAATAGAAGTTATATTCATAGTAACT
TTTCTTTTCCCAGCATTATTGGTTCATTTGTTACTGGTGACAATGATGGCTATGCCACCTTGTGGGATGCTCGAGGAAGG
AAACGGATATTTGAGGTACTCTTGGTCCCCCAGAAGTGATAATACAGTTATCAACTAGTAATTGCAGTTTTGATATCACT
TGGTTGACATCATGGTTTTGACAGAAATCTTGTGCTTCTGAAACCAAATGAACAAATCTTGTCATTTATATGAGTAACAT
GCCAAAGTAAAACTTGCCAGTTAATGTCTAAATCCACTTTTATCGCACATTCCTCTTTAAACTATTGCTTCTGTTTATTT
TCCATTTGAGATTTGCTGTATAGCTATTTGCTTATTTCAACCAATTCATGGATCTCAGTCAATTTGTACGGTGTTTCCCT
CTTTAGATGTCAAGATATCCCAACAGTGTCGTCTCTCTATCATATAACCATGATGGATTACTTTTAGCAGTCGCATCCAG
TTATTCATACCAAGAAGCAAACGAAATGTAAGGCAAACTTGTTTAGTCATCTTCTTATTATGTGAAAATTGGGTATGTTC
TTCGCTATCCTCCCTTTTATAACCCCTTTAATTTGTTCAACTGCCTTTAACAGAGAAGAGCCACCTCAGATATTTATACA
TGAAATAGGGAACTGTGATCTCACGTCGCCTTCTTCAGGAGCTTCAAACAAAAAATGACTGCTAATACACAAATCAGATT
ATGGTTGTTGCTTGTCTTTCCTTATGTAAGTCATCTTGTTTACGAGATACTGTACTTATCAACCCCTTATAATATTTGGT
CTCTGAGCACAAATTCTGCTCCCCCTCATTATTTTCTATTTTAAGCTAGCTCTTAAACAGCAAAATCTGCTGGTAACTGT
GTACAAGTTGGCTTTTCCTCGCTCACCTTCTGTGATGGCTATTTGATTCTGACTGATATTACAAGGAAAGGGACTCAACA
CAAACTTGGACGCGCTGGAGTGTAGAATTTCCACTGATGTAAACATCATGTCCAGTTGATGTATTGGTGTCTAGCATATC
GTTTGCTGAGTGGAATGTATTTTTGAAATTTAAGTTTTGCTCATACCAAAATCTCTTTTGAATTGATAGTTTTATTCAAA
TTGATTTATTTCAGATGGAGCTTTATATGTTTTAGCTCCTAACATGTGTAATGTGATGTAACCCATATTTTCCTTTCTTC
AGGAATCACATGTTACATTCTTTTGCTTGAAATATTTCTTTAATTAAACCCTTTTTCTTTTCCTTGTATTTTTTTCATGC
AAAATATTAGTCATGTTAAAGAACAATTAAGCTACCAGTGTTGATTATTCTTTGAAACATGTACGATTGTAGTAACTTCA
AAAAAATTAATATGGTGACCTCTTAACATATTCTTTAAATAAATATTACCTTGAAGAGAAACATATAAATTCATGTATTT
TTAGAGCAATAATAGTTTATTTTCTAATGATGTTTGGTATTTGTAAATAATTTTGATTAGTCACCAATTTTATTTTGACC
TGGGAAAAATCCGAGGAAGAAATAAGAAAGATAGTAATACTACAAAAGGTTGTCCCCAGGCTTTCATCAAGCGCAACGTG
TGATGTGTGGATTAAACACACGTCATAAGTAAAGAAGGGTATACAAATGGGCCCATTATCCATTTTTTTTATTTGTAATC
CAATCTCTCACACTACAAGGGAGAATCTTGATACGCAAAATGAATGAAATGACAGAAACTAAAAAAACTAAGGAAAAATA
CACAAGTTGCCACCTAAACTTGCCCAAAAAAATACATAAGTTGTCACCTAAACTTGTCCGGAAAAGCTATTTTTCGGACA
AATTTTCTTACAATGTTTATTGTCAAGCATAACAAGTATTGACCTGAGTTGTAATCTTTGTTTTTCATCTGTTCTTTATT
AGTAGGCCCTAATTAAGTTCAAGATTTTACACTAAAATAAGGATTAACTACCATGTCTAGTGACACTTCAACTGTTGATT
CCTACTAACTTTGTCTACTGACACTCCAACTGATTGATTCCTCCTAACTTATCTATTCACATTTGCAACTATATATTGAC
TCCTCAATATTTGTAGTTCATCAATAGAACACACATCTTTTAGAGTTACTCATCTTTTTCGATTTGCATCTGCTACATAG
TAGAAGATGAGAAATTGGAACTTTCTTGGATTTCTCTGTCTTGCTTTCGTATTGAGAGTTGAATCCTTAAAATTTCATAG
GAGTGATCAACACGTTGAAAGAATCTCCGGAAGTGCTGGTGATGTGTTGGAGGATGATCCTACAGGTAGGTTGAAAGTTT
TTGTATATGAGCTTCCAAGCAAATATAACAAGAAAACTGTGCAGAGGGACTCGCGATGCCTCAGTCACATGTTTGCTGCT
GAGATATATATGCATCAGTTTCTGTTATCCAGTCCTGTTCGAACACTTGATCCAGAGGAAGCAGATTGGTTTTACACTCC
AGTTTACACGACTTGTGAGTACTTGACACCACATGGTCATCCATTACCTTTCAACTCACCACGTATGATGAGAAGCGCGA
TTCAGCTTGTTGCTTCTAGCTGGCCATACTGGAACAGGACACAGGGGGGTGATCATTTCTTCATTGTACCACATGATTTT
GGTGCATGTTTCCATTTTCAAGAAGAGAAAGCTATTGGAAGAGGAATTCTCCCGTTGCTCCAGCGTGCTACCTTGGTTCA
AACTTTTGGACAACGGAATCATGTTTGTTTGAAGGAAGGATCAATAACTATTCCTCCTTATGCTCCTCCACAGAAAATTC
AATCTCACTTGATCTCTCCTGATACTCCAAGATCCATATTTGTCTATTTCCGTGGCTTGTTTTATGACAAAAGAAATGAT
CCTAAAGGCGGGTACTATGCAAGAGGTGCTCGAGCAGCAGTGTGGGAGAACTTTAAGGACAATCCACTCTTTGATATTTC
TACAGATCATCCAACTACATACTACGAAGATATGCAACGAGCTATCTTTTGCTTGTGCCCTCTCGGATGGGCTCCATGGA
GTCCTAGATTGGTTGAAGCTGTTGTATTCGGATGCATCCCCGTTATAATAGCAGATGACATTGTCTTGCCATTTGCTGAT
GCCATTCCATGGGAAGATATTGGATTGTTTGTAGCGGAGAAGGATGTTCCATATTTGGATAACATTCTTACTTCTGTTCC
ACCACAAGAAATACTGAGGAAGCAGAGATTGCTTGCCAATCCTTCAATGAAGCAGGCTATGTTATTTCTACAACCTGCTC
AACCAGGTGATGCTTTCCACCAAATCTTGAATGGACTTGCTCGTAAATTACCCCATCATCACAAGACCATATACGGAGGC
AACAACGTCTTAAACTGGACTGCTGGTCCAGTTGGTGATCTAAAACCTTGGTAGGATCAAGCTGAACCTCAAGATTTACT
CATTTGTTGACTTCCATGTTTGCTTATAACGTTTATTTATTTGTTCTATGTTAATTTTATACACAGAAGAAAGAGTTTCG
TCCATCAAAGGTTCAGTAGACACACACAATTGTTGTATAGTACAGTAGAATATAGGATTTTCACCATAGTAGAATATAGT
ACAGCAGTCCCACACACCCTCTTGACCAGGGAAGAACTAACTAGAAGGAGAACTTTATTGGTGAACTTGACTACTCGAGT
CCCATTGTTTTAGATTTCCAAGAGAAACTCCAAAATAAAAGCATCATTGTGGATAAAGCAAATAAAGGACACAAAACTAC
ACATACTTGAGAAACAGTAAGTTGTAACTCCTCCTACTTTTGTTCTTTGTCAATACTCATACCAAGGACAGTTGATTGAT
TTAAAGACTTTTAGGATAAAAGAACGAAGTCATCTTCAAATATTGGATCACAGTACAGGGTTATAAATATATATAAATAG
ATCTGAAATGTATAATATAACAATACAAAAATTCTGAAATTTCATTCGTTAAGCCATAATATAATGAACAGACAGAATGT
GTTTTGGAGAACCAAAACACGAAAAAGATTGAACACAGTAACATTATAGAGAATTGACTCAAAATCCTCTTCTGCTTCTT
TGTTCCCTAAAACAAACCAAAAAAGAGAACTGTCAACAACTCCATTGCACATTTGCTTTGTGAAAGCTCTAATACTTGGC
CTCCATCCTATTCATAAAATAGTTCACATTTGAAAAGGAGATGGCATTTGAGATTTATTTGGTAATCTACTTATTTGTTG
GCCTTGTTTTCAAAATCGAGTACTATTATTTAGTATTCATTCTCCCTATTCCGTGAAGTTAATGGCAAATCAACTGCGTT
ATTAACATCTAGTTGAGACTTGGACAGATTCAATAGCAATACAGAAAGTTCAAAAATTAGGAGTGATCTAAAAGAAACTA
CAGCATAAAAAAGAAAAGAAGAAGAAAGGGTACATACATACCTGATAACCAAATCGAGCTAGAAACCACAATTTTGCATT
TCTTCAACTTGTATTTCCCGGATATCCTTGGCTGATTCAACAAGTGATTCTTTGCATGATATCACCTCAATAGATTTTAG
AGTCGGCATGTACTGAAAGCCAGAAGGGATCTCCTCCAGATCTCGCAATCTTCTTAACACCAATTGCTCAAGGCATGGAA
AAGCATCATCTGAGACTTTCCATTCTGAAAGATTAGGAACTAGAAGTTTCAAGAATTTGAGGTGAGGGAACTGCTCATCG
GTCACTTCCCATACTTCGGAATAAAAGGTAACTTGTAGCAGTTTGAGTACCACAAGCTCGGGGAGGGTTGCGACTTGATC
AAGACTATATACACGCACAGTTGAATAGTGTTAATTTCTTGAGACATGGTGGCAAGTTCATCTCAGCCAAGGTCCAGCAA
GGACCCCCAGAAAATTTGAGCATTTCAAGCTTAGTAAGATTGTTAAATGCAGGAAAGAAACTATCACATTTTGAAACTTC
ACATCTCAGTTTTTGAAGATTTGGTGTCCTTGCCAAGATGTTATTCGCGTCCTCCTCACAAGAAAACCATACTGAGGCAA
GAGTTCTCAACTCTTTCATTTTTGGGAGACTCTCTTCATGAACATTGGGTATAGTGAAAATAGCACGATTATATATATGT
AGATGGCGCAGCTTGACCATATTCCAAAGTGTGTCTGGTAATGATACTTGTCCACCAATTCCTTTTACTATCAATGTTTC
AAGGTTCCAAAGATTGGATGAGAATGATAATGAAGAATCTTCAGCAATTCTAACAGCAACATATCTCAAGCAGGTCAATG
CTTCTGGGAAAGAATCAATTACAGTGAATTCCAAATCTAACACCCTCAGACACTTGAAGCTATTAAAAGTGTATGATGCA
TGGTGTATTGATGATGATGCAATTTGTCTTCCCTTTATCAAGTGGAAAGATTGTACATTTGAACAAATCGAACTCCATTC
TGCAAGATTATCACCTTGAAAGTTAAGGCATAAGCGTCGTGGAATGCTATGCTTCTTATAGGAAATACAAGAATGATTCA
TATTATCATTGTCCCTGTTAATAGAGAAATTAGTATGATCTGAATACGTTTAATAAAAGATAAAATTGATACTACGAAGA
GGAATATTAGATTGTATTACCCTTTTATGCATTGTAGAAAGTTATCCACCTTGGCTTCCTTTTTACAAAAATCAAGCAAC
AAGTCATGAATGCGACATGTCTTGGTCTTACCATCACAACTCTTCTTGGAAACCATTACAAGGTTTCTTCCAATAAGGTC
TTTTAAGTGATCTTCCGCTACATCCTCGGAAAGTTTCTCTTTATGAGATTTTACCAGACCTTCTGCTATCCACAACAATG
TTAACTTTGAAACTTGTATCTCTTCATCCTCCAAAAATACTCCAAAATACAAAAAACAAGGTTTCAAATGAAATGGTAAA
ACTTGGTAACTAAGATTTATTATATCCTCCGACTTAGCCTGGATGTGTGAACCTAAATTTATTGCAACTTGTTCCCAACA
ATGTATTTCCTTCTCCATTGTTTTGAGAATACCTGCTACCAGGACAACTGAAAGAGGTAACCCTCCACACTTATGTGCTA
TCTTTTGGCCAACATCTTCTAAGACAACGGGGCAACTTTTTTTGTTGAACACCTTATCCTTCAATAACATCCAACTTTCT
TCTGGAGTAAACATTCGAAGAAAATGAGGATCACTGACGAGTTTAGCATGGGAGGCAACATCACCAAGCCTAGTTGTCAG
GATAATTCTACTTCCATTATTGGCATCATAGAAGCTAGGCTTCAGATCATCCCATGCAACAGTTTCCCAGACATCATCAA
TGAGGATAAGGTACCTCTGAACCAATAGAAGTTTGCGCAACTTATCTGCTAATACATACTCTGGTAGTTTGTCACCTATA
GCTGTATCCTTCTTAACACCACGTAGAATGCTTAGTAACAAGTCCTTGTGTGTATAAACTTGAGATACACAACATTGTGC
ACGGACATCAAAATGAGAGACAACTAACTGATCAAGAAATAATTTGGTAGCTAGAGTTGTCTTACCCAATCCTGGCATGC
CCACGATTGAGATGACATCCAACTGTGATGATCTGCTGATTAGCTGCCGTCTTAGCGTGTACATCACCTCCTGAAAGCCC
ACCATCTCTTCGCTCATGCTTGTAATCCGAGCAAGTTGTGAAGTATGAGCACTGGCAACATCAGTGGTATTATATATGCA
ATACCAAGTCAGATGCTTGAATCTCCCTTGCCTCCATTAGTTGTGTTATCTCCGGTCCAGAGAATAAGACACCACTCATG
AAAGTCTTTGTTTATACAAGCAACAACCAAATGATCCACCTCATATGCTTTGGCAATCATCTGCATCCCAAAAGATCCGA
ATCCATCATGCTGCGTCTGAAAGTTCTCCAGTTGCTGCTGAATTGTCCGAAGTTGGAGCGGCTTCAGGTGGTCTAAAATG
ATATCAATAGATCCGGCCAGTCCATCAATCTTAGGTAAATTGACTTGCAAGTGAGGGAGTAGATGAGTGCTTGTATACTA
TGAATATCGCCTGAGAAATCAAGAACTGGCACTTGGTTCAACTCAGCCATGCTGTCAAACATAGAGTAAACAAGAAGCCC
TACATTTTTAATTGCGGTATCAAAATCTTCAAGGGCCTCTGATCTTGGCAGATTGTATCTCAAGAAGTTGAGCAATATTG
TAATTTGATCCTTGAAAGCTAGCAACTACTGTGTCTTTCATGTGATTATCAGTATTAATGGGGTGTAGCACTTCCATATG
GTGTACGAGAGTCTCGACAAAGCCAGCTTTATAATCAGCAACATTCTCAGCTTGGATATAGGGATGACATCCTGATTTTA
GAGAGCTTGCAGGACATAAATATAGATCTTGCGGATACATGGTTGAATCCTCTTTTGAAGGTCAGAAAATGAATCATTCT
TATTATTAGGTGAAGTGAATAGGTAGGTAGTTCTCATTGTTTTGGACACAAAACCAGGTAATCATTGCTGCATGACCAGC
CACAACTAAAACATGAGTATGTTGGCTTTGAGGATTCGTGCAATATCTATCTGAAATAAAGCAGACAAAATTTCTCATTA
ACTTCAACTCCTTTACAACCTCTTGTATTTGTTGCCAAGGAACTTATCTAGACCAAGTATAACGACGAGATATGTATGGT
AAATCAGTGAGATTCATTACAACAATATCAATGAATCTCTTTACAAATTCGGTAATGAATTGGAATAGATTTACCTGAAG
TAGACTCTTCTTGGAGGAGAAATCTAACCGAAAGAAGGCAAATGGAATAATGGGACAAACACACCTTATAATGCACTTTA
TAGAGTATTTTAAAGAATATGAAAATATTGACCAAAATAAATATCACCGAGAAGATAAAGTCATAAAACTATCCAATGGT
TGCTTATCTGGTCTTCATCAAGTCGCAACCCTCCCCAGACTTGTGGTACTCAAACTGCTTCACGTTTCCATTAATTCCAA
AGTATGGAAAGTGACCAATGAGCATTTCCCTCGCCTCAAATTCTTGAAACTGCAAGATCCTTCTTTTTTTGAGTGGAATG
TTTCAGATGATGCTTTTCCATCCCTTGAGCACTTGGTGTTAAGAAGATTGCGACATCTTGAGCAGATCCCTCCATGCTTT
GAAGACATGATGACTCTAAAATCTATTGAGGTGATGGCATGCAAAGAATCATTTGTTGAATCAGCATATCCAGGAAACAC
AAGTTGAAGAAATGCAAAATTCTGATTTCAAGTTGTTTGTCCATAAGTAGAATAATCATACTTTGACCCTCAAATGCCAG
CTCAATTTCGTTATCAGGTATGTATCTTGTTGAGCCATTGTAATTGAAGTTAAATGTGTGTCTTTATATATGTACTAGCT
TATAGAGTGCTTTTTCCTTGACACCTTATGTGTAGCTTAAAAACATTTCTGTAACAATCATTCACGCTTGGTCATGACAT
GGAAGTACTATATAATACCTAATACAATGAGTATTTATGAATTGCCTGTGGTATTCTGCTGCTAGTGTAGTGCTTTTCTT
TACTTCTATGGATTGAAATTGCGTCAATGATTAAAAGACATTGTCAAAGTATTTTATGCTTTAGTTTCCTGTAGATCACT
ACTAAGTTTTAAATTTTCTAAAGTGCTATTGAATCTGTGCAAGTCTCATCAGAAGTTAATAATGTGGTTGATTCACAGAA
TGGGAAGAATACTAAAACTATAGTACTCGATTTTGAAAAGAAGATGAGGAAAGAAATTTTTGTGTCCACCAAATAAACCT
CAAATAGTATCTCATTTTCAAATGTGAACTAGATTGTGAATTGGATGCATGGAGGCTAATAATTCGAGCTTTCACAAAGT
AATTGTGCAATGGAAGCAAGTTTGGATTTCCTATATTGAGAATCGAGTTTTTGACAGTCTCTCCCTTCTTTTGGTTTGTT
TTAGGGAACAAGGAGGCATAAGAAGAGAAGTTTGAGTCAATTCTGGAAGCAAGATGGTGCTTTTATTTGGAGATTGTTAG
GCAACAATAAAAAAAGTGTAATGGGGAAGGTAAATTAGCAATTTAACTTTCAGTAAAACGATTTCTCACTTTTAAGGTAG
TGTAGATATAGATATTACTAAGTCTTACTCATGTGTTTTCATTATAACATACACTTTGCTTGGCGGAATGGATTTCCATT
TTGGTTACAATTTGTTGGATGCAGAACAAGGTGTTTTAACTTGTAGTATTCTCATATTATACAGCTGTATTCTTCTTTGT
TGAACCATAACTAATACAGTACTAGAGTTATCATACTGTTAAAATTCATCACATGAAAGATAAAATGGATTTGTCCATCT
TAACCAACGGTCAAGTAAATTGCAGCAAACATAATACTATAGTTATGAACATGTATGAAATGAATCAAAGACATTTAACA
TCGAATGATGAAATTGAGATTTACACAGATGCAAGAACAATAAAGGAAGTTAGGAACTTAGTATTAGGCCTCATTTGTTT
TCATTAAGATTAAGACGTCTGAATTTTAATATATAGTGTAAATGACCTTATAGTAATTTGTTATCTTTTCTGTTGTTTAT
TTAAAGGATCTCTTATAAATGGATTTAGTTTTATTAGTGAATCATCGAGGCTGAAAGAACTCAATATCTATATATATCAT
ACACACAATCTCAATCCATAGAAGTAATTAAACAAAGCACCTAAAATCAGTTGCAGAATACCATAAGTGATAACACCAGT
AAATCAACTAATACATAATACATCTTCTGTTAAGCTGTTATGCTAAACTTCCGCTAATGAAATGTGTGAGATAGCTGTTA
TGCTAAACTTCCGCGCTATGTTATCTAATAGTTATTTTATTTGTTGGATTTGGTGTGTTGTTGGTCTCCCTTCCTTCTTT
TAATGCATCTGAAATGTTCAATTGCCTTTAATAGAGAAGAGTCACCTCAGATGCAAGTTATCTGGTTTATTATATGTGCA
CGTTATCGATACCTTAATACTACAGTAGTTATTTAGCTGTAGATGTTCACAAGTTGGCTCACGAATTGTATGGTATAGAA
TATAGTATTTTCTTGTCCTTCAATGATTTTATTGTTGCCTAACAATAAAATCCAAATAAAAGCACCATTGTGGATAACTC
ATAGACATAAAACTGTCTATATATTAACTGATAAAAAAGATTAAACACAAAAGTCTTAAGACAAAGACATTGCTTCCATA
GAGAATTGACTCAACTTTTTTACTTATACGCAAAGATATAAAATCTTCAAAAATTGAGATATAATGTTTTGACATGTGAT
TCTATTGCCTGTATTTATTATATTATAAGATTGATACATATATGATATTTGGAAAACACAAGTTGAAGATATGCAAAATT
CTGTTTTCAGGCTCTTAGTCCAATAGAACAGTTATACTTTGAACCTCAAATATCAACTCAATTTGGTTATCAGATATGCA
TCATGTTGAGCCACTGTAACTGAAGTTAAATATGTGTCTTTATATATGTACTATTTGTTTTTCTTTACACACTTTTTGTG
TAAGCTTAAAAACATTCATGTAACATTTTTTTTTAAATAGAAAAGGATAGAGATAGAAAAAGAAGAAAATGAATAAAATA
GCAAAACCTTCATTTTCATTTCTGCAAGTGTGGACTTTCTAGTTTCTACTACGTTTTGTTTAGATTCTATGCACATTAAG
TCAACTTTAAATAGTGCCGTTAGGACTTAGGTCACACTATTGTACGATGGAAATTAATGTGGTAAATGTAGTGTCTTAGA
TCCTAAAAATTTAGAACAATTATAATCTAAAATTTTAAAATTATGATTTTAGTTGATATCCATATAAAAAGGATAGCTTG
ACTATGATTTTCCATTACACGAGACACTTATGTGAACTGATTATAAAAAACTTCGAGCCAATATTAAGAAAGGTATATGC
AGAGACTTAACATGGTCTGATGAAACCAATTTATACAATTTTTGAGGAAAACAGATTGTCATGAGAAATATCAACTTTGA
AAGTATTTTTTGTCATTTTTAAAGGCGTGATTTACTTTGTTATGGAATTAGTAGATACATTTTCTAAAATGTTACATATT
TGTCTACGTATAGATTGTTATGAGAAGAGAAAGAAAGGTATATAATGTTATATACAGTATTGAACTCCTATAATGAAGGG
CTTAGGTTCGAAATTCTTTACAATACACAACAGGGAGTTGGCCTTAATTCTGAGTTTAGCTCATGATACAAGGCTTATCT
AGTGGATTTTATCTTTTTTTTTTTGTGTGATTTGCAAGCTATTGCACAGAAACTAAGAAATTATTCCATTTGTCACCAAT
GGGAGTGTTTGATATGAAGGAAACTATTTCTTGTAAAATATTTTACAGAAATATAAAATTTTCTTATTTATTTTCTTCTT
TTTGAGATGTAAACAACAAAAAATATTATACTAAATGTATTCATATATAATTTAAACAAATATTATAAAATATAAAATTG
AGGGTGGTAGAGATGAGCATTACGTGGACAGGTGAAAATGAGTGTGTTGCAGCGTTAAGTGTTGGAGGTTGGACATAACA
CGGTCAATATGTTATGTCATTACTCATTAGCTTATGAAATTTGTTTTCTCGACTTCCATTATAAAAGTCAATTTTCATTA
ACTAATAAACTATAAAGTGGTCTAAACGATTAATGAGTTTAAAAGGTTGAAAGAAAAAAAAAAACAGGAGGTCCCCCTAA
TAACATAACTACTGTGTAGCTAATAGAAAATTTGGTAAACATCCATTCCGTAGTTAATGCTTAACAAAGTACTTAGTATA
GTTGGACTTTTTTTTCAGTTTATCTGTCGGTTTTGATTTGACATAAAGTTTTAAAAAGTAAAAAGATATTGAATTTTGTG
GTATTAAATTAAAGATAAGTAGAAATATCAAAATATGATATTTTAAACATGTCACGTGAAAAGTTAGAATTAGAAAATTT
CCAAAAAAGACGTTCTTTTTAACGAATTAAAAAAAAGGACTGATAGTATATAAGATAATGTTACTAAATACTTTTATTTG
TTCTTTTATCTCAATTAATATCACTTTTCATTTCACCACATTAATCTCTCTTCACACTCATTATAGTAAGGATACAAGTG
GATTATTTTTTTAATTCAATCTTGATTTTCTAAAATAATAAGTACTTATTTTGAACTATTCTTTTTAGTAACCATAGAAA
CTAAATTAATGGTAATAAAATCCAAACACCTACACACATATATACTTTCTTGCTAAAACTTGAGTAAGCACTTGAAATTA
GTCTCTCATAATAATAATAAAGTAAAACAGGTTGTTAATTAGGATCATTAATTATTGAGCAGCTAATTTAGAGGAGTTTG
GCATAATTAATTATTAGTACCCCATGTAGGACATACTCGAATAATTCATTACAACCTGATTTTAACGTACTTTGCACTTA
AGCAATTCATTGAGATTGTAATAACTCTTTATATTATTAATGTGATTTAAAAGTCAGAAAGGGGATTATGAGCTCTTAAG
ATGAATTTAAAGTTGGCAAGTTGGCCTCAACTTAAATAGAAAAACACAATTAAAGCATGCAAAATATTTTAATATGTTTT
TTATGGTTATATACAATATTTTATTCTAGTGGTTGATCAATGATTGCCAAGAAGAACTGAAGAGGGATAAGTATTATCGA
AGATTGTGATAGAGTGTTAAATACTTCCTCATCTTTAATTAAGGATTTTAAATTTTAAACGCAAGGACGGATGTAGGAGG
AGGCGAGGATATTCATTTGAATCTCTTTGACAAAAAATCACTATGTATTTATAGACTATTTTTTTAAAAAAAATATAATA
AAATTAGTGCATAGTTTTTAAATATACTATATATACATTTACATAATTAGTTGTGATACGGACAGATTCATTTGTTTTTA
TATGATTAATTTCCTTGGATCATGATTTTTATCAAGTTTTGAAATGAATATAAAATTAAAGTTTAATCTATTTTGACTAG
TTGCTCAAATTACATTAAATTTTCCTATTTTTAAGTATTCATTTGTTTGTACATTTATTTAAGGAAATTTAGCCATTATT
TGGAGTAAAGAAAATTATAGAAAAAAGTATTTGATAAAAGACAAAAGAAAAACACACTTTTGTATAATTGTTGTTTTTGA
AAAGATAACTGATTAATCTATTTTCCTTGAAAGTCTCCAGATAATCACACAGTCTCATGTTTTTCTAAACTTATTTGTAT
GATTAAATACAAAGATTTGTCGTATTAGCATATTAAGACGTTCTAAAATTTTGAATTTATAAATTTTAATTTTTTTAAAA
ATATAAGTTATTGTATTCGTATAAATTATTCTAATATATAGGAAAAAAGTAAATTTTTTACATGAATATAAAATTTTATT
CAAAATTATTGAGTTTTGTCAAATTTATAATAGAGAAATCAAAATTTAACTTCGTTATGGCATGTAATTCCAAGCTTTCA
TTTCCTTTTCCCAACAACTTGACGATAACGTCATTTATATTTAAAAATTATTTCTCCACCAAAAAAAATTTATAAATATA
TCATCATTACATACTTATAAGTAGTATAATAGTATGTCATATGTTTGACTTATTTTTATTTTTATTTTAGATAGATATAG
ACAAGATATTAATAACAACATTAAAATTGAATATACTAAAATGAGTGCCTGCACTTCACAATAGTTCACCGACAATCTCT
TCATCCTATGAATTGGTAATTTTGGCAAAAATTATAATGTTTATTTGGATTTCTGTGTTTTGTCTTATATATACTATTAA
TAATAATATTTCTCTAAAGTTATGTATAGTACTTCCTTTGGACGATCCATTTTAATTATATTGTACTTGTAATAAATAAC
TAGTCCAACCTAATACTATTATTTTAAAAAATTAAGATATTATTAATTATTAATTTTTATTTAATAAATATAGAGAGAAC
ATGTGGTAAAAAATATATTAAATTGAGGTTGATGAATAAATAAAATAATTTAGTCAAATTATTTTTTAAAAATATGAATA
AAAGAAAAAGAAAAGTAAAATGGAAAAGGGGTTAAAATTGTTGTTGAACTAGGTGAAATTGAACAAAAATATCCTTTGTT
ACTAGCTTGGTTTAAATAAGTTCTTATTGTCATACTTTAATCTAAAATGCTCATATCATTACTTTTGGGTCAAAAGTGTC
ATTTTCCTAATAAACATATTTTTAAACATATACTATGTTTAAATTTTTAATGGTTGGATACAAATATTGAATAATAAATA
TAGCTACAATATGTAATAATAGAAAACAAAATAAAAACTTTTACCTAAATATTTGTATTTAATATCATGTCCTTAATAAA
ATTAAAGATATATCATGATAAAACCTCCGTCAATTCTATTTCAAATTGATAAACAAAGACTAGAATGACAATTTGATGTT
GAAGAAAATAATTGAGTTTAATTGTGTGGTGTAAAATTGTTGAAGCAATTTATTTATTTATAAAATGTGACAACAAATTT
AGAAATTAGAGTCTAAAACGTGGGGACTAGTAGCCATAATTATCCAGACTGTGTTTGTCGTATGGGATTGTAGATTCCCT
TATGCTCCACGGCAACTCTTAAGTCGTCGGGGACTACAACTAATTTCACGCCACATTTTATATTTTAAAATAGTAACAAA
TATCCCATATTTTACTCTCTTGCTATTTTTTCCGAAATACCTTTTGTTCAAGTGTATCAAACTCAAGTATAAGAAGAAAA
AATAATAGAGAAAACATAGCGAAAAGCAGTGTAAAATCTATAAGAGAAAACAATAACAAAAACAAAATAATGTGATACAA
CTATAGTGGCACGACTAGTCCTATGACAGATCCTAAACATTCATAAGGCAAGACAACGGCTCTCCCTATACTAGCCTTCT
ATCCTAATATCATAATACGTGACCTCCACTCCTTCCTATTTAAAGTCATATCTTCGATAATATGAAGCTGCACAATGTCT
TGTCTAATCGCCTATCTCCAATACTTTTTCAGCCTATTCTTAACCCTCTACGTGTCCCCTATATCGAACCTCTTGCATCT
CCTCACTGGGCATCGACGCACGACGCACCTTCTCTTCATATGTTCAAAATCATCTCAGTTTCCATTCCCTCATCTTGTCA
GCCACATAGGTTACTTTCGCCTTCTCCCGAATAACCTCATTCCTAATCTTGTCACTCATAGTATGCCCATACATCCATCT
CGACATCCTCATCTCTTACAACATTAATCTTCTGAACATGTGAGTTCTTGACTGGTCAGCACTCCGCCACCCCATACAAC
AAGGATGGTCTAACCATCACTCTGTAGAATTTACCTTTAAGAGTTTAGATGCTACCTTCTTATCACACAATACTCCAAAG
GCAAGCCTCCAATTAATCTATGTTGTCCTAATGCGATGTGTGGCGTCATCGTCATATTCTTATACTTATACATGTATCTA
AAAGTTGTAGTTGTTATTGTCCACCCAACCATAATTGGAGTTTGTCAACGTTTAAATTGGCTACCGAAAAATAGATATTA
GTTAGTCGGAGATTATTATACATATAATATACACTTCACAAATACTTTGCGGACAACTAATCTCCTATACAATTGATCAA
TACAATCTACATACAATTTGAAAACACATACTTTGAATACAACTAGCCTCAAATATAGTTAATGTCTTTAAATTAATCTG
AATTGTAAATCGAGTGAAAGATCATATGAAAAATAAATAATGTACTACTTATTTTCAGAAATAATATCAAAACAAACATT
TATATTTGGTCTCAATTGACAAGTACATAGTCCAATTTTGAGTATGCATATTTACACATCTCAACTTATCTCTATTGTGT
CACTTGAATAATCCAACTTACAAAATGATCATCTACACACCTTTAAAATTTATGTGTCATATTAGCACAAAGGTATCTAC
GAGATGAAATTAAAGTATTTACTTATTAATTGAAACCAATTTTAAAAGTTTAAATATAAACTTCGAAATTAAAGTACTTA
TTCATTAGCCGGATTTAAATTTAAATATCTACTTTTATGTGTTCAACTTGTATAGTGTGTTCTATAGCAAGACAAAAGGG
AAAAAAAATATTATGTCTTATATGATTGTTTAAATTAAATAACAAAAAGAAAAAGGTTAAAATGAGCAAAACTGCAAAGC
CTCCATTTTCGTATAAGCAAGCGTGGACTTTCTAGTTTCTACTAAAAGTTTGTTCAGATCCAATACACACACCTTTCTGT
TTAATTTTTCCTTCTTTTTTTTTCCAAATTGAAGAGTAAACTCCAATCATCAAATCTGTTCACAAACACCCACTTTTTCC
AACAATACTACAACAAAATTGAAGTTTTTTGATAGTTTACACAGAATTACAAGGAAGAAATGATAAATTAATTTTCTACA
TAATATTTGTATAAGAAAGAAAAAAAAAATACCCAGAAATTATGGCCGAAAATGAAGGATCATCATCTTCTTCAACGTCA
AGAGGTCAATTACTCCGTCCAACTATTACTTTACCGTCGAGAAGTTCTATTGAGAGTCTATTTTCAGGCGGGTCAAGTGG
TATTAGCCCGGGTCCGATGACCCTTGTATCCAGTTTCTTCTCCGATAACGATCCAGATTCTGAGTGTCGTTCATTTTCAC
AGCTTCTCGCCGGTGCAATGACACCTCCGGCGGGTTTTACCGGTGGTAGACCAGGTTTCCCGCCACTTCCGCCACCATCT
ACGGCGGCGATAACTCAGTCACCGACGACGTTTACTGTGCCGCCTGGATTAAGTCCAACTAGTTTGTTTGATGGGTTCTT
CTCACCTGGTCAGGTACTTGATTAAAGTTCATTGCTTTATTTTCCGATATTGATTCAACCTTTAGGTTTTTAGCATGAAC
ACAATACAGTTTTTGAATTATGGATTCATAATTTTAGTGTTTTGTGACAATATGTCAATCTATGGATGCTTGGTAGATTT
ATGTGAGGTGCGCACTAGTTGACCTGAACAACTATATCATTAAAGAATCGATTTTTGGGTTTGCAAGTGTAGTGTTAGAT
TAGTTTTGAGGTATGTTGGGATAGAGTGGTTGTTTACGATTGACTGGCTCAAAAGAAAGAAAAACAAAACATGTTAAGTA
GCCAAGATGGAATAGAATCCAGTAATTGTTACCATAATTAGTAACTAGTTTTTGGCTTTAATTGCTGAATCTTTATGTAC
ATACTAATTAAGTTGTTTTAGCATTAATGGTTGATTTTAATAGTTTGTTAGTGTAGCAACTGTCATGACGGGCGGATGGT
CAGATTGGTGTGTGCCTTATTTTCCTGGAAGTATTTACTGTAAGTGGCAATGATTTTTAAGGCACTGTAGTGGCATACTG
GATCTGGGAAAAGGAATTATTTCCTAAAAGCTTTGAACTTTACTGCCAAAAGTGCATTTCCTTTATAGCTGGAGTGTGCC
TTTTGATGTTCCTTGAATAAGGTATCTGACTCACATGAGAGACATTATACTAGTAAGTAGTACGAAATATCAGAGTAATG
ATCTTCGTTATCAGTTCATTTAATTGAAGCATATCCTCCTCCGGCCTCTTTCTTTTGTTTATTCTACCTCGTGCTTTAAT
CATCTGAGTTACATGCCCACCCCACCTCCACTGTATCTATTCCCAGGTGGTCCTAAAAATGAAAGAACCTTTTCTCTCTC
CAACCATTTCAGTGTAGGAAAGAAGGGGAACCACAACAAGTTTTCATACACCTAGGCCTAATTCCATCAATGAATCATTC
TAGAATGAGTTTAGGGAGACTAGTCTAATCTTATTCTACCTTAGAAAATCAGTGCCACAGTCACATATAGACCCAAAGTA
GTCAATAAAAATGAACTCCTCTCTTTGCGATTGAATCAGGTCACTTTATGTTTTAAAGACAGGGATTGACGCCACTTCCA
CTTGTCTCTATCTGCCCTTTCCCGGGGACAAGTTAAAGTCTCTATATGTACAGATCCTTGCTCATCTCCTCTATGACTGC
TTATCAAATAGAAAAAAAAAAGATTGAGGGCTATAGTTGAAATTATAGCATTTCTTGAAGGAAGCAAAAAAAAGAAAAAA
TTGAAGTCTCAGGAACACTGTACTAACCTTCTTTGATTCATTAAGTTGTCCACTTGAATACCAACTCAAGATAGCTGGAG
CTATGTACATAGAAACAGATGTATGGCATTGTGCTGTTAATTTGTTGGAATAAAGTTACACGGGAAGAAAGTTTCTGTTT
CCAGTAGTTCAGACGAAAGGAGGAGGTTGACATTCAAGACAATTCTTCTTGTTGCAAATTGGAAGCTTATGTCCATGGCA
AAGACAATTCCCGTGTAATGAAAATTGTACTTGGGATGTCACTATTCTTCATTTATTTATATTACTTGTTGCATAGGTGA
ATGGATTGCCAATACTTTGACGCATGCCATTGTCAAGACCTATTCTGATGTCTGTGTCAAGATTTAAAAGTGTTTTAACG
GAATTCCCTCTGTAATCTACTAGAGAGAATTATCTTTCAAAGGAGAACTACGTCATGCTAATTAACAATTACTGAAGCTT
GCCATTTTGCTTCTTCCTTGAGTAATAGCGGCAATATGATTGAAGTATAGGTGATATTTGATAACTTACGAAACAGCCCT
TGGAGGTTTGAGATAAAACATGTTGTTGCTACTCTGAATCTTCTAAGGATTCTTTGAGACTTGACTACTGGACTAATTGG
GAAAAACATGTTTCTCCAGATAAATTAACATGTACAGTAGTTGTTTTCCTCTCCGCTATCCTTGACACTACACTAGCAAC
TAACTATGAGCAGAACGCTCTATTAATTAGTTTCTGCTACATGTGAAATGATATTGTTATTAGTTTAATTTGAATTTGCT
TGTCCAAAGTTAGTTATGTATCTTCATTTGACAGGGTCCTTTTGGAATGTCACATCAGCAAGTGCTTGCTCAAATTACAT
CTCAGGCTCAGTCTCAAATGCACATTCAGCCTAACTATCCATCTTCTGCAACGGCAGCTGCACCATCAATGTCACAGTTC
CAGTCCTTACCATCAAATGCAGCAGCAAACCGACAGATACCTCCCACTTTGGATCCTAACATCGTGAAAGAGTCATCAGA
TGTTTCCCTATCTGATCAGAGGTCAGAACCTGCTTCCTTCGCTGTTGACAAACCTGCTGATGATGGCTACAACTGGCGAA
AGTATGGGCAGAAGCAGGTCAAGGGAAGTGAATATCCTCGTAGCTATTACAAGTGTACAAATCCAAATTGTCCAGTCAAG
AAGAAGGTTGAGCGCTCCCTAGATGGCCAGGTGACTGAGATTATATATAAGGGCCAACACAACCATCAGCCACCTCAAGC
TAGTAAGCGTTCAAAAGAAAGTGGAAATCCAAATGGGAACTATAATCTGCAAGGGCCCTATGAGCTCAGCTCAGAGGGTC
TGACGGGAAATTTTAACAAACCCAAGGACGGCGAACCTTCCTACTCGTTAAGAATGAAGGATCAAGAATCCAGCCAAGTA
AATGATCAGACCTCTGGCTCAAGTGACAGTGAGGAAGTGGGTAATGCAGAGACTAGAGTGGACGGAAGGGACATTGACGA
ACGGGAATCAAAGCGGAGGTACTTCCTTAATTCCCTTCATTCTTAGCACTATTTTAGTGATTGTTTTGGCTTCCGTGTCT
ATTTTTACAGAGATTCTTCTTTTAACATATCTGTACATTGCAGGGCTGTAGAAGTACAAAGTACAGAGGCAGCTTGTTCT
CACCGGACTGTTGCAGAACCTAGGATCATTGTTCAAACAACTAGTGAAGTTGATCTATTGGACGATGGTTATAGGTGGCG
AAAGTATGGCCAGAAGGTTGTTAAAGGAAACCCTTATCCAAGGTAAAATATTCGTCTTATTTTACTTCCTTATTGTCAAT
GAACAACTCTGTGATATGGAATCACCTATCTATTTGGTGTGTTCAGCTTGTTTTAAGAAGGAAATTTGATGAATTCCATG
ATAACAAGAAATCAAAATTAATCTTTCGATATCTGCTCGTTCTCGACCCTTCAATTCCCAATGAACAACATGACCTTGAC
CTATCATTTGTCCAATTTGGTCGATTTTATACTTAATTCTTTTGTCTTTTATGTTTCCACTGATACCTAATCAATCTCGA
ACCTAAATGGCTTTTTAGGTCCAATTCCATCAATTTTGTTGATAAAGTGAACCTTCAATATAAATTTTAGTTGTAGTGCC
TCCATGTTTACATTCGCTTCCTATTTATGTTACTAGAGTATGTTTTTACAATAACCTTGGGAACTTTTGACTTTCCTTGC
ATTTAACCACTAGTGTCATATATTTTGGTTGCTGCGACCTTCATTTTTGCAGCATTCATTTAGAATTCTATGTTTCAAAT
GAAGTGCTGCGGTATCCCTTTGCCTCTGTATGCCAGTATCGAATTAGCTAATCAGTGTCCATATAACTCAACAAGTGCAT
AGCCAGCTGCCTTGTTATTTTGCTTGCCATGATTTTTACACACCTTGTTATTTTCCACAGAAGCTATTACAAATGTACCA
GCCAGGGATGTAATGTAAGAAAGCATGTTGAACGGGCTGCAAGTGACCCTAAAGCAGTCATAACAACATATGAAGGTAAA
CATAATCATGATGTGCCTGCAGCCAGGAATAGTAGCCACAATACAGCCAATAATTCTATGTCACAATTGAGGCCACACAA
CCCTGTAGTTGATAAACCAGCTGCAATGCGAAGAGCGGACTTTCAGAGCAATGAACAACAACCTATAGCGCTTCTACGTT
TCAAAGAAGAACAAAGTACATGATTTATCAAATCTTCATTCCAGCAAGGTAATCAACATGGCAGCCAGTAGATGGCTGTA
ACTTATTACTTAATGGTTCTAGTTCTCGCGTTTGCAATGTTGATGATGGTCTCTCCCAACAATCATGAAACGAAAATGGT
ACAGAATTTGCGTTGACACGAAATAATAGGTCAGGAAGGAGTGGTTTGAATATAAAATTGTTTGTAAATGTTCTCAAAAG
GGGCATAGAGTTGTTAGCTATGGTATTTCTATATGCATTCTTTCTGTAAATGTTTCTATATTCCCACATGTTTTGGTATT
TTATCTTGGAATTGTTTTATAATTAGGCCTTTCATCTGAATCTGAATGATGTTGCATTAAGTTTTTGGACAATCTTCTTT
CTGTTGTGAGTTTATGATTCTTCATATTTTATTAAGTAGGGTTGAATCTGCTTCAAGTCTAAATGAGTTGGTAAAATGTT
AGTATGTGTGCCTTTTTGTTTTCTTTTTATCAATTTTTTGATCTAGATTTTAACTAGTTGTTTCTAAGGTCACGTAGTAG
TTTTGAAAGGACTTATAACTGTTGAATTAACTTCATAACACGTGATTACTTTTCATAGATGGGATCGAAAAGTGGCCAAT
AAACGTTATTTCTATTGAGGATCATTTGAGATAATCAAGAGGGGACTTTCCTTTAAAGTTGATGTGACCTTATTATTATA
CCTTGGAGAAAATTCAACTTCCACTTTTTGTCATATTTCATTGAAAAAGTTCTAAACTATTTTGACATTTTGTCAATCTT
GATACAAATAAAAATTGATGTAATTGTTACATTTCAGAAGTTAGTCTTTTTTCTTGTTGCAAAAATATTTACAACTATTG
TTCTAGCTCTCTCAATTATTATCAACAGGAATAATAAGTTGAGGTATCTGGCCGCAGTTCACAAAATCAATTTTGTTCAA
TTGAACGCAGCACAAAACTCTCTCTGGCAGCTCCTCTTGCTTCTGTGCCTGCATTATAATCCAAATATATCTCAGATCAA
GAACAAAATCAAGGTAAAAATTATGTCCTTTTTTTTAGATAATGGTAAAAACATATGTGAATTATCACTTTTTCACGAGT
TTCACTCCCTGACTATCAACAGTTCCCTTTTTTCTCCACCTGAACTTCTGATAACTATACCTGAATTGTCAATCCAAGAT
CAAGAATTCCATGTTTCAACCGTTCTCGGAATGCATCAAATCCTTTCCTGGAAATGTAGCTGAATCGATGAACATCCAAG
TCTATTTCGAAGTAGTTGTCTCCCTGCACAAAAATCATCTATGAGATTCAAAAAGATGTTTCAAATATATCAGGTACCAA
GTATTATGAAAATTTTATCAAAAGTATACTCCCTTCGTCCCATATTAGTTGTCATGTTTTGATTCTCGAAAATCAATTCT
TTTAAAATGCTGGACAGAGTTCATATAGTTTTACACCCGAAAAGTAAAACATGACAAGTATTTTGAGAATGGAGGGAGTA
TTAAAGATCCAATATGCAACTTCTTTACCTAATGCTTGCTTTAATTCTTAAACAAGCTACTGTCTACTGACATTTCACTA
TGGAAACAATCAGCTATGAGATCTCAAAGAAGGACTGATTTCAGAATTAACAACACATTACCTCGTAGAACGCATGTTGA
GGACGCGAAAGCACTGGTTTTTCATTATATGCATGTAAAAGCTTTTTCTCTGCGGGATTTAAATGAAGGTCTTCAGGATT
GGCTAAACCAACCATAATTTTGAGTCTTTCTCTGAAAGGAACTGTTGATTCCTTTGCAAAACCCTTTACAGTTTCCATTT
CATCCTTTACAAATCTCTGCGATAAGAACAAGTATAAACGGATCAATTCATGTAATACAGATGACAGAAAGTAGTAATCA
AGAAAATGAAAACAAAAAGAACAGGTCTATTACCTCTATACTGTCTTGAAATTGTGGAGAAACCTCTTTTTCAAAATTTT
CTGATACTTTGAAATATAGTACAAGGCTCATTCCCTCTCCATCGTTTTCCCCAAGGAACATCGAAGTAGGGTAACTAGGA
AGCTGCGATAACAAAATCAACAATGGAGCACTTAAGTTCATGCACTTAATCGCAACTAACAGAATAAATGTATCATTCTG
TCAAGAAAATGTCAAGTCTTATATATGGACCTGTATATTGACGACAAGCAATGATGGAACTTTTTCATGTGGCTCTACAA
AGGGAAGTTCAAGATACCGTGCTATGTGAGATATCTTCCGAGGAGAAACAAATAAATCAACACCAATAGGTACATAAGGG
CAACAATTCGCGGCAGGAAATTTCCTTTTATCCCTGCATTTGAGAAACATAAAAAGTCTTATAAGCTTGAATGCAGAGCA
AAACAAGAAACACTTGCAAATCTTTTTGTACACAATGTAGATAAGGCGATTATTGACGTAACCATAGTAACATGCCTGAA
GTAATTCATCCCTCGAAGCTTAAATATGGAAGGAGAAACCGGACTCCAACATCCTTGAGTCGATTTCACATCACTAGAAT
GTGGAATAAGACATCCTGCTTTTGGATGATACAATAATCTTCTTGAAGGACCTGTATTTTTATAAAGTCGTTTAGATTAT
GAAAGTATACTATAGCATTTTCAGTTCAAGATAGAAGCACAAAGTTCATTTTCAGAAACAATGCATTTCAAAAGAATCAC
GAGCACTAAATTAGTGTTTTCAGTGACACTTACAGAACTCAGACGTCGTGTCTTCATCATGCAGTATCTTACTATCAGCA
ATTGTTACAACTGATAACTTCCTTCGTTGAGATGTCAAACTTGGATCCTCCTCTACATTTCTCCTCTTAGTAAAATTTCC
ATCTACCTGAATCAAGCATTGAGAATCAACGAACCATTGACTCGGAAGCCTTACCAAAGACATGAAGCAAAACTTTTCAT
TTTGTGCTTCACAATGCTAGTGTCACTTACACATGGTATATCATTGTTGTTGATAGTATCATAAAACCGTGAGTTGCTTT
CAATTTGGCTTTGATGATCTAATGCACTCCCAGCAGCAACGACGAGTGAAGGGCAAATTTCTAGATGCAAAATTACAAGG
AGAACTCAGAGCTAGCTTCTTTTGGCTAATTACTGTTGGAATTTGGATAAGGATTTTTCGATTACCTCCAAGAACACTAG
TGAAATCTTCGTCTGAATCCGAGTCAAGGACACTGCAAGTATCAAACCATGCTTCCTCTTGGCTTAATCCTGCAAATCAA
AAAATACACACTTCTAAAACCATTTAAAATACTAAACTTTCCTTGGTATCTAACTCCTATAACCAAATTAAAGGGCTACT
AAATTAGAAGTATCCATACCGGTTACATCAACTTGATGATAGTTTAGGGAATGATGAAATGCAGGACTTGACGCCATGCT
CTCGTAGTCTACTGTGACAAACTCACAAACATCAACATCTCTTGCATACTCTCCTGCATCAGTAAGTTGCTCTATGGGTG
CAACAGAAACAGAAGATGGTGCCTTCCTTCGAAACCTACGAGTCTTGGGAATGTACTTTGCTTTTAACTTAATCTTCTTA
GACGGACTCGACACACATCCACCCATATCTCAAGACTAACAAGTTCACAAACACCAGAAAACACTCCCTTCCTCCTTTTG
CATATATCAACGTCCGAAAACTGCAAGATTATAGCATTCAAAAACATCAATAAAGACACTTTAGATAAGACCAAAACAAA
CATGATTTCTCTTGTATTTTCAGAAAAAGGTGCAAAGTACCAATCATTCTTTACCTCACATGCCAAAAAAGAACAAAAGG
CTTAAATGACCATAAGCTAATATAACATTTAGTGAATATTGAAAATGAAATACACATAACCAATACACTAATAATATGTT
GATTGTTTTGCAGAACTCTATCTGAAATTGAACTTTATGAAAGCAAAAAAGATAACCTTTTTTGCAATCAAAATATTGGT
GTTTAATTTGACATTATCTTTGGAGGATCAGATAAAGACTTTATTATATTTCAACAGGATGAATAAAATAGGAGATTTTG
ATAACCCCAAATCAAGAAAATGAAGAAATATCTCAAGATTGAAAGAGTAAACAAGAAGTCAGTCAAACAACAATAACAAC
ATATCCAGTGTAATCTCACAAGTAGGGTCTAGAGAGGGTAGGACTTCACGCAGGCCTTCTAAAAGGAAAATAACGATAAA
CAAAGCAATCGAAGTAACAGATAGTCGTAAAACTTGAAGAATAAGATACAAAAAGTCAAGCAAAAGTCCTTTATAAAACA
CAAGGTTGCTACTATTAAATAGTTTGTTGTAATGGCTAAAAGGTCTCAATCAGATACCAGAATGATAGTATAAAATAACA
ACAATGACAAAAGATATTTACCTAAAGCATTTAAGATATTAACACAATACAATTTGTAAATTCATGGACAAATAAAAATT
ATATCTTTAAATTCAGAAAAAATTAAGTGAAATATAAAACTTTCTTGAAAGGTCATAGTTTGGAAATAAAGCAAATATCT
TTTGGCATGCATTGAAGAAAACAAAGCTATAGGTCAACTAGAATTAAAAATAGTTGTCTTCATATAAGAAGAAATAAACA
AGCTGGAAACTTGCATAATCATAAAAATAAATCAATATCAATAAGCAAATGAAAAGATAAACAACAACAACATATTCAGT
ATAATCTATCCCGTGGGGTTTGAGAAGGGTAATATATACACAAAAAGACCTTACCCTTATGTTTAAGTTGTTTCTAAAAG
CAAAATTGAAAAGAACAACAAAAAATGAAACTAAAGATGGAAAGTCTTAGAATTATATATATATATATATATATATATAT
ATTGGTTTCTCACGACTCATCGGGATTTACATGGCGTAAGACACATTTAAAAGAAAAACGCTTTTTAAACAAAAAAAATA
AAACTCAAAGATTAAACTCGAGACTTTTGACTTACAGATTAAGTATGGAGATCCTATCAATCTCACCACGACTGTTATTA
GCGTATGATCAATTATATTTACTTGTAAAGAGAAGTCTACAAAAACAACATAATTAAAAATTAGTGTGATTAAAGAAAAT
CAATTATAAGATTCTAAGAAGAAAATGATGAAGAGAGAAATGAAGGGACTTACTTAAATCTTCCAATGTTCACTTGCTAA
TTCCAAATTAAAGTTTTGTTTATGTTCTAATTTGTACAATTCATATATAGTTAGCTACTTACCCCCCCACCTCTACCCTA
AAGTAGGGTAAATGGGTCCCACACAATACACAAAATTGGATTACAACTATTGAAACTCTAATTATTTTATTGATTGTCTC
CTTTAAAAAAGGATATTGAATTTTTTATGTTCTCATATAATTTCACAATATGCATTCTAACTCATGACTATCTGTATATA
TGGCATGTCAAAGTATACCACATAATCATTATGTATTTTATACCATAATATTTGTTTGGATACGATTTTTTAAATATATT
TTATTAAAATTATAACCAAAATTTTGTAATTTTAAACGTACCAAGTTATTCAAATTAAAGCATATGTCATTATTATAGAT
AAAATAAAATAATTAACTAATTCTCAAACATGAAAAGGTCTTAATCTTTTTATTTTTTGGCTAATCAGAAAAGAGAGTAT
TTTAAATGAGTCAAAATTTCCTTTTCCATTTTCTTTAGCATTTTCACACTTCTATAAGCTCATTGAAAGTATAATAATAG
CAAATATAGCTAACAAACTAAGGAATTTAACCGAACTAATTACTTTTTACATGAAACATAACATAAATATACAAGTAGAA
ATTCTAAAAAAATCTCATCATACTAGCTAAAAGCATAATGAATATAATGTGTGGTAGATTTATAAAGATTTAATTTGTTA
ACATCAAGTTAAAATTCTAACTTCCTTTCACATGCGTATGAGATATTAAAGAAAAACGAGATGGGGTGAACGTACGATAG
GGGAAACTCAAATTCAACTACTCTTTGTCTTATATTAGTTCAGGTTTCACTTCTTAAGAGTCGATTTGACTTATCTTTGA
AGCTAAATTGAATTAGATTAATTTAATATTTTAAAATTATAATAAAATACTAAAAAATTACGCAAAAAAATTACAAGTTA
CAATTCTCTCGTATTAATATGATGAAAAATATCTAAATGTTAGCTAAAGTTAATTTGTTTCTTGAAAAATAAAACATGAC
AAATATTNNNNNNNNNNNNNNNNNNNNNNNNNNNNNNNNNNNNNNNNNNNNNNNNNNNNNNNNNNNNNNNNNNNNNNNNN
NNNNNNNNNNNNNNNNNNNNNNNNNNNNNNNNNNNNNNNNNNNNNNNNNNNNNNNNNNNNNNNNNNNNNNNNNNNNNNNN
NNNNNNNNNNNNNNNNNNNNNNNNNNNNNNNNNNNNNNNNNNNNNNNNNNNNNNNNNNNNNNNNNNNNNNNNNNNNNNNN
NNNNNNNNNNNNNNNNNNNNNNNNNNNNNNNNNNNNNNNNNNNNNNNNNNNNNNNNNNNNNNNNNNNNNNNNNNNNNNNN
NNNNNNNNNNNNNNNNNNNNNNNNNNNNNNNNNNNNNNNNNNNNNNNNNNNNNNNNNNNNNNNNNNNNNNNNNNNNNNNN
NNNNNNNNNNNNNNNNNNNNNNNNNNNNNNNNNNNNNNNNNNNNNNNNNNNNNNNNNNNNNNNNNNNNNNNNNNNNNNNN
NNNNNNNNNNNNNNNNNNNNNNNNNNNNNNNNNNNNNNNNNNNNNNNNNNNNNNNNNNNNNNNNNNNNNNNNNNNNNNNN
NNNNNNNNNNNNNNNNNNNNNNNNNNNNNNNNNNNNNNNNNNNNNNNNNNNNNNNNNNNNNNNNNNNNNNNNNNNNNNNN
NNNNNNNNNNNNNNNNNNNNNNNNNNNNNNNNNNNNNNNNNNNNNNNNNNNNNNNNNNNNNNNNNNNNNNNNNNNNNNNN
NNNNNNNNNNNNNNNNNNNNNNNNNNNNNNNNNNNNNNNNNNNNNNNNNNNNNNNNNNNNNNNNNNNNNNNNNNNNNNNN
NNNNNNNNNNNNNNNNNNNNNNNNNNNNNNNNNNNNNNNNNNNNNNNNNNNNNNNNNNNNNNNNNNNNNNNNNNNNNNNN
NNNNNNNNNNNNNNNNNNNNNNNNNNNNNNNNNNNNNNNNNNNNNNNNNNNNNNNNNNNNNNNNNNNNNNNNNNNNNNNN
NNNNNNNNNNNNNNNNNNNNNNNNNNNNNNNNNNNNNNNNNNNNNNNNNNNNNNNNNNNNNNNNNNNNNNNNNNNNNNNN
NNNNNNNNNNNNNNNNNNNNNNNNNNNNNNNNNNNNNNNNNNNNNNNNNNNNNNNNNNNNNNNNNNNNNNNNNNNNNNNN
NNNNNNNNNNNNNNNNNNNNNNNNNNNNNNNNNNNNNNNNNNNNNNNNNNNNNNNNNNNNNNNNNNNNNNNNNNNNNNNN
NNNNNNNNNNNNNNNNNNNNNNNNNNNNNNNNNNNNNNNNNNNNNNNNNNNNNNNNNNNNNNNNNNNNNNNNNNNNNNNN
NNNNNNNNNNNNNNNNNNNNNNNNNNNNNNNNNNNNNNNNNNNNNNNNNNNNNNNNNNNNNNNNNNNNNNNNNNNNNNNN
NNNNNNNNNNNNNNNNNNNNNNNNNNNNNNNNNNNNNNNNNNNNNNNNNNNNNNNNNNNNNNNNNNNNNNNNNNNNNNNN
NNNNNNNNNNNNNNNNNNNNNNNNNNNNNNNNNNNNNNNNNNNNNNNNNNNNNNNNNNNNNNNNNNNNNNNNNNNNNNNN
NNNNNNNNNNNNNNNNNNNNNNNNNNNNNNNNNNNNNNNNNNNNNNNNNNNNNNNNNNNNNNNNNNNNNNNNNNNNNNNN
NNNNNNNNNNNNNNNNNNNNNNNNNNNNNNNNNNNNNNNNNNNNNNNNNNNNNNNNNNNNNNNNNNNNNNNNNNNNNNNN
NNNNNNNNNNNNNNNNNNNNNNNNNNNNNNNNNNNNNNNNNNNNNNNNNNNNNNNNNNNNNNNNNNNNNNNNNNNNNNNN
NNNNNNNNNNNNNNNNNNNNNNNNNNNNNNNNNNNNNNNNNNNNNNNNNNNNNNNNNNNNNNNNNNNNNNNNNNNNNNNN
NNNNNNNNNNNNNNNNNNNNNNNNNNNNNNNNNNNNNNNNNNNNNNNNNNNNNNNNNNNNNNNNNNNNNNNNNNNNNNNN
NNNNNNNNNNNNNNNNNNNNNNNNNNNNNNNNNNNNNNNNNNNNNNNNNNNNNNNNNNNNNNNNNNNNNNNNNNNNNNNN
NNNNNNNNNNNNNNNNNNNNNNNNNNNNNNNNNNNNNNNNNNNNNNNNNNNNNNNNNNNNNNNNNNNNNNNNNNNNNNNN
NNNNNNNNNNNNNNNNNNNNNNNNNNNNNNNNNNNNNNNNNNNNNNNNNNNNNNNNNNNNNNNNNNNNNNNNNNNNNNNN
NNNNNNNNNNNNNNNNNNNNNNNNNNNNNNNNNNNNNNNNNNNNNNNNNNNNNNNNNNNNNNNNNNNNNNNNNNNNNNNN
NNNNNNNNNNNNNNNNNNNNNNNNNNNNNNNNNNNNNNNNNNNNNNNNNNNNNNNNNNNNNNNNNNNNNNNNNNNNNNNN
NNNNNNNNNNNNNNNNNNNNNNNNNNNNNNNNNNNNNNNNNNNNNNNNNNNNNNNNNNNNNNNNNNNNNNNNNNNNNNNN
NNNNNNNNNNNNNNNNNNNNNNNNNNNNNNNNNNNNNNNNNNNNNNNNNNNNNNNNNNNNNNNNNNNNNNNNNNNNNNNN
NNNNNNNNNNNNNNNNNNNNNNNNNNNNNNNNNNNNNNNNNNNNNNNNNNNNNNNNNNNNNNNNNNNNNNNNNNNNNNNN
NNNNNNNNNNNNNNNNNNNNNNNNNNNNNNNNNNNNNNNNNNNNNNNNNNNNNNNNNNNNNNNNNNNNNNNNNNNNNNNN
NNNNNNNNNNNNNNNNNNNNNNNNNNNNNNNNNNNNNNNNNNNNNNNNNNNNNNNNNNNNNNNNNNNNNNNNNAGTAGTT
TGGAATGTATATATAAATTTGTGGATAAAAAAATTTGTTTGTATTCGATATTTATATTAATTTTATTTATTCACAATAAC
TTATTCGGGAAAGAGGGTTGATATTCTCTTAAAAAGAAACCAAATCAATTAAGTTGGTTTTTCAAATGTTGGAATTAAAT
CAAATCAATTAAATCGGATTTTGTTAGTTTTATTAAAAGTATATATAATCGTATTACGTTAGACAATTATTAGGTTGACT
ATATTCCAATATAACAGTATTAAATCAATTACTCTTTACACTCTGTTTGGATCATTGTTGTCCATTGTTTCATAATGTAT
TGTATTGTATTGTATGATAGATACAATGTTTGGTTAGACTGTATTGTTTGTTGTTGTTTAATAACATTTTAATTGTTTGG
TTTGATTGTATCGTATTGTATTGTAATTTATAAATTTACTAAAATATCCTTAATTATTCTAGGGTAGGAGGTTTAACTAG
AATTAAATAATATAAGGTAAAGGGTAAAATAATATTTTTGAAATATTATGTAAAGATATAATTAGAAAAAGAAATTAAGT
AACAATGGAAATACACCAAATCGGTTGTTCCATAAAATAGGGGTTTTCATTGTTACGTAACAATGGAATTTAACAATACA
ATACAATATATTTTAAGTAACAATCAAAACAAACATTGTAGGTATAGTAATGATACAATACAATACAATGGGTAACAATA
ATCCAAACAAAGTGTTAAAGGAAAGAAAAAAAGAGCATATATATGTGATGAAGTTATGCATGTATAGCTACTCTGTAAAC
TGACCCCAAAAAGTTAAAATATGTCTTAAGAAATAGTGAGATTGTACGTACTGCTCACTCAACTCCCTACGGAGGATTTC
GTAAAGGTTTTGTAAAAAAAGTGATCGAATGTCATATCACTAAAATATTTATGGGCTTACATACATGAAAAACTGAGACA
ATCGTCTAATTCCTATAAATTGGCCCCTAAATGGCCAAAATGGACTTTAAGGTTTCAGCCCAACTGGTAAGGCTTAAATA
AACCTCAAAGAAAAGATTAAGCCCATTGGGCTAAGAAGAATATTGAAGTCCACAAAAAAAGGAACAATTTCCTCTTTTTG
GATCTGCCAAAGAACAACATGCCATTACGAACATCGGATTAAATACGAATTAGGATGGATTTGGCTCTAATATTATGTTA
ACAAATGGAAATTTGGCTTAACTCGACTATAAGAGGTAGCTCATGAGATTATTGTCCAAGATTATATGAGTTGAAATGTT
GATCCCATAATTGATGTGGAGCTCAATATGACACATGTCTAGGACTAGACATCTAGAGCATTGTCAATATAGTATGGGGT
CATTATCAGATTAAAATTGAGATGAGTCTAACTATGCTTCATATTAAGAAATAGACATTGAGTCTAAGTATGATGTGAGA
ATTGTTTAAGATCATATGAGGTATCCCGTATCCAAATATTCACCCCATGAGATTCAACAGTGAGAAATAATTATAACTTA
CATTGTTCTAAACTAGCTCAAATAGTATTTGAATGGAAAACAAAAAAAATAAATTATATTTTAATTTGTGGCAATTATAT
TGACTATTTATGTTTTTCTAGGTGGTGATTGCCAGAAGTGATCTAGGAGTGAATTTTGCAGACAAGTTGCTGCCTACAAT
TCGAAGAGAGAATAAATTATTGGGGTTAGCTCACCGTCAAATGAACACAATACTTTGTCCTGTCATTATAACATATGTCA
GCCGTGACAAAAAGATGCATGATGACTTGACATCATCCTCACTTTTCTTTAGGTTATTGCTGATAATTCAGTTGGAATTC
CAAATTTAGTTGTGGAACCTAATCAATACTCTACGACATGTACTAACTACAATCTCTCCTCTCTTTCAAGAGAATTTATA
TTATATATATCTCAAGTAAATTTAACTGAACTCGTTTCATTCACCTCAAAGAACATATAATATAGAATATAATATTATAT
TTCTTCAAAATCCACTTTACTCTAAATCTTGAATTCATGGACCAGATGTTGTTTGATCATAACAAATGCAAGGACATAAG
GCAAAGCATTTAAGGTGAAAATACAGCACTTGAGAGAGGGAGATAAGGTATAATTAAATGTGTCACATGCTTGTCTAAAG
TTGTTGGTAAAATTCATTATGAAAAAAAGCCCACTCTTTCTCTTTACTTTCTTCATCATTTAAGGTTTCAAGAATACCCC
TCCTCTCATTACATTGAATATAATGTTTTTGCCCCACTCTTTGTTAATATGTGTTCTTTGCTATCGCACTTGTTTTACTG
TTCTTGATTTACTTTTTGTTTGTCAAAAGTTCGATTTCCACCCTTGAAGTTGTAATGTATATCTCATATTGCCAAAGAAC
AACATGCCCCCCTTGGTGCAATTTTTTTTTTTTCATTCAGTGTAACAATATGAGATATATATTACAAGTAGCGGGGATAT
TATACTTTTACAGTAACTAGTTTTTCGATATACGTGTTATACATGTATATCAAATCATGTATATATGATGATTTTAAGAT
CAATCAACACGCGTCAAAATGATTTTTCACAATACAAAGAATAATTGGAAAATAATTTGTAAACGTTTCTTACAAAAGCC
CCTTGCAGAAAAAATTGATGCATGTCAAATTTAATCATGAACAAACTTTAGCGTACTTCACATTCCATTGAACTTTGAAC
CACTCAATGGTTACAAATCACACATAAGTTTTTTAAGAAGAGAAGAGTAGAAACTTATAAAATTTGTAGTTTTAAAATGA
GAAGAAACTCCTCTATATATAGACAACAAAGGGTAGTATGAATAGGTGTTTGTTGTGGCTTATCAGAAAGTCACAACGCT
TCAGAAAAGTCATGGTTCTTTGAAGAAAATCACCCTTCGAAAAAGTCACAATCCTTCAATGTGAAAAAGTGTTCGCTATA
GATATATAAATATACATTTTTGTTATATACAACTATACACATATTATACATAAAAAGTGTGTTTGGTATATACCAAAAAA
AAAAAAATGTCAAGAGAATAAATACGTAATATGCGATCATACAGTATTTTGATATCATCATGAATTTATTAATTTTTCAT
TTTACATAAGATTCTTTTTTCAAATTCATTAATTTTATATTTTTCCTTTTGAGAGATACCTTGGATTCTAGAATATGGAG
TTAACAGACCAACAAATGAATTGTGTCCCAATTGAAAGAAAAAAAAAATAGAGTTTTGGGGTTTGTCTATGACTTTCTCA
AACCTCAAGTGGCTAAGTGCACTTTCTCAAACCTTTAGGGTCTAATGAAAATAACACAACACAATATTTGTGGGGTGAAT
TGGATTTATTGTGTACTTATGTACATGTATTGCAAGTTGAGCTGATAAGATTTGTGCATTATTTCATATCTTACTATATT
TTAATGAAGAAAAATATTCTATAGCAAACAAAAATAGCTTAAAAAAGAAACAAAGTTGAAAAGGGGAACAGTCAACGTCG
CAGTTAACAAGAACCGACGAGATTTATGATGGAGCGATAAATATTTTTTTATATTTTTTATTAGAGATTTTTGAGTACGA
GTGAAATTAATATATAGGGGGTATATTTTATATTTTCAGTCACGGGTTTCTATCAATCACGTGACGAAAAGGAACCACAT
ATAAATCAAAGAAATTAAACAAAAAATAAATTAGTATAAAGTAGTCACGGGTCATATTCCTAAAAAATAAATATAATTAT
TTATTCTCAACTTTCTTGGTTTTTTGACAATTATTTCTTGTTAACTGAAGGTACAAGGAAGGAATATATAGCACTGGTAA
AATAATAGGCATAAATATTATATATTTGCAGATATAGTACTTATTAAGCATACGAAGATAGATAGTGTATTTTGCTATAA
TAAAGTTATTATATACGTACGAATATATTTATTATGTGCATGGATATAATGTATTTCACTATTATTATGTGTGCATATAT
AGTAGTATATTTCATTATGTTTTGAAACAAAAAATCCTGATATATTTTGTGGTTAAACGAAATTTGCTATTTTTTTTAAT
AAACCAAGGCACACATAATACTATTTATGTTCATATTTCAAATTCGATATTTTCAACTAAAGTTAAAAGAAATCCATATA
TTTGCTAATACGATCCTTGTTGGTATTAATTCGTACTATATAATATAAGTAGTGAATAGATAAAAGTTAAATTTATGGAA
AAAAGTAGAGTAAAAAATTGTCTTTGCTTTGCTTGTCGTCAAAGATTTTGGGGAGGTGCTTCAATCATCATATTGTATTC
ACTTTTTTGATTTATTATATTTCCATTTACATTCATTACGTACCTTATTGTAGTAGTTAATTATTATACTTTTTAAAGTA
TAAAAATACACTTCTTTTGTTTCACTGCATTTAGTAGATTCGTGTGACTTTAAATAACTTGGTTTAATGTACTTTCATTT
TATTTTTGGGGTTAATTATAAGCTATTTGGTCAATTTCATACTTCAAAAATTATATTATTGCAGACAAATATCTTTTAAA
TTAGAATGATTTTTGCTTATTTTAATTCCGTATTTTTTTAGATTATGTTTGAACTCAAAATTTGGTAGGGGAAGTTTTAA
ATTTTGTTTTATTATAAATATCATTTCACTTATGCACAAAATTGAAAGTAAAAGATTTTAAACGAAATGGTTACATTTTT
TAATATGGTATCAGAGTCGGGTCCGATATAGGCCCTCAAGTAACTAGACAGTAGGGGGATACCCTTGGTCCATGAATGTG
CATGCTTCAAACCGGACAGCGAAATCGGGGATAAAGAATATCTAGATTCGGACAGGATGGGGCAATGAATGGAATGTCCC
GAATCAAAGAATCAATGGAATCCTGAGCTCCTTATAAGGCTTGAATTATCTTCCTTTGAGCTAGTTTTTAGGGTATGAGT
AAGGTTGAAAGTTTAATGTAACATGCTATCGAACACCGCCATTCAATAGAAATGAATTCCTACGTGCTTAACCTATAAAG
AAAGAATCAGATCCGCACGTGAAAAAACGCGTGCGATATCTCCGTCAAATTCAAACATCAAATGCCGATTACGATTAGTT
TAGGAAATGAATCATATGAATACTGATTAAACTGGTGAATAAAGAATAATTAATCTATGTTTACTGTTGTAATTGACATT
ACTTAGCTCTACATAACTAAATTAAGATTATTAGGTCAAAACAACATATCATTTCTTTTGATATTTGACAGTGCAAGAGA
AGGTTTGGTACCTAATTAGGATTTGGTCATTATCACAGACATAATTTTTACTTGCTGTCCAATATAAAATTAAATAAAAC
TGAAACAGAAAAAACAAAGATAAAGACTATATATTAATAGAGTAAAAATATAAATGTGGTGTTATAATTGTTACAACTAA
TATGTTCAGAGGCGGAGGGATGTGAGGGTTAGTGGGTTCGAACGAACTCATTAGTTTTTCCATATATTTTGTATATGTAT
TAGAAAATTAAATAAATATATATGTAAATTAACTTGTGAACCCCTTAACAAAATTGATTAACAACTCAGTGATAAGGAAG
GACCGATGAAAATGTCTTTCACACTAGTGTTGTGGATTCAAACCCCACTATCAATCTTCTGTCCTAAAATTTAGAACCCC
AAATTCCTAATCCTCGTTCCGTCTCTGAGCATGTTCCCCTTAAACTAACTACCATAATAATAATAATAACAAATTTAATG
TAATTCTACGAATGATTCGGATCTGATGAGGACAATATATACGCAACTATATTTTATCTTATAAAAATAAAAAAAATTAT
TTTCAATAGAATCTCGATATATTATATGTTATATTTTTAAGTAAAAAAGAACACAAAAACTTGAGAGGTCTTGACTTTGG
GGTAATTAATTGATTAATTTTTAAAAAACTCATCAAGCACAATGAAACTGACAAGAAGCTGCCAAAAAGAACAGGTCGTA
TAGAAAAACTATCTCTGAGCCCTTTTTTTTTTCTTTTAGTTTTTGTCAACTCTCCTACTTCAACTTTTATGGATTTTGTA
TTTGTATTTTTTTTCTTATTTAATATTTAATATTTGAATTTGTGTCGCATAAGATCTTATTAAATTAATTTTATTAATTA
ATTATATTTTAAAATTTTAAATTTGATCGACTATTTCTTTTCGTTTATTTTTCCTTGTCTAGTTTGAGTCTATTGCTCAC
TAGACTCAACACTCGAACTAAGTTAAGTTTAACTTATTCTAAATTTACTTTTTTACATTGAAAAAATGAACAAATTAATT
TGAGAGTAGACAAACAAATAATGCCAAACAAACGGGAATGGTGAGCAAATAATAGAGTATCTTTTGAAGTATTCTATTAT
TTATTTACCATCGTATATTACATTATTTTCATTACATATTTTTTTTTATATATTCTCAAAAAATATATAATAAATAGAAA
TAACTTAATAAATGACTAGTAAAATGATATTAGTGTGAAAATAACTTGTAAAATGATACTTATTTTGAGACGGTGAATTA
CTATTAAGATAGAATCACCACATTAAATTGCAATAAATTATAGTTTAAGCTTTTTATTTATTGAAAAAATTATATGGGTT
TGTCAATTTCTTTAGGTAGACCATATTAGTTACATAGGCCAAATTGATATGATTTTCTTTTTTCTTAAAACTCATAGCAA
TTATATAACTAACACATGGCTAAGCCACTAACTAGATTCTAATTAGTTAATTATGTTATAGTCTTTTAGGCTTAATTAAC
TACTCCTTTTAATTATAAGTATATTATTTAAATGATAGGTCCAACATTTTATTCTTCCATCAGTAATATTCCAAGTGCTT
CCAAATACTAGCATGCAATAAAATCATGCCTTTTCAGGTTGTGCAACAATTTAGGAGCTTAAAAAGCAACACATACATAC
TCAAAAGAGCAAAAAATATATATTTAATGTATTACTGGTTGTGATGAGATGATTGAGATTCGTTCACTTTTAGTTAACGA
TATGAAGTTTGAACTATTAAGAGTAGAAAAAATCATGTTAAGAGTGTCGTCCTTAAAAATGATTCTTACAATACACAAAT
TTAAATTTAATCGAGTCTCAATATATAAATCGCACATCAAGTGATAAGTAAAAATAAAAAGCACCTAATGTATTAATATT
TGTTGGGTATTCCATTTTATTTTAACTATCGCTTTAACTCAAAAACTGTCTTAAAATAACTGTTGCTTTAAATTTTTTTT
TTCATTTTCCAAATTATTACTTTTTGTTTGACTGGAGATAAAATTTTAAAATATAAACAATTTTTTTGAACTTTCTAATT
TCAAATTATATATATATAATACTCCATAAAATATTCCTTGAATCTTTATCATTTTAAAAATATCATGTCAACACTATAAG
AGAATATACTAAGAGAAAAATAAGAATATTAAAATTAAGAACTTTTACTATAAATATAAGAAGATGCCATTTCTAAAAAT
CGATTATAAAGGTAGTAAATGAGATAAAGGTGGAATATATTTGTAGTAAAAAACAAAAAATGAAACTGATTTATTTTGAA
TTTGAATTTGTGTTGAATAATTTACAATAAGGGGAAATATATTGACAAGTACTTTCCAATAAATGAATAAATAAATACTA
GAACTGAATAGGTTCTAGGGACCATTTTGGTTAAGAAATGTGTAAATTGCAAAAAGAAGAAGAAGAAGAAGATAAAAGTA
GCAGAGAAATAGACAAGACTCAAAAGAGAGAGAGAGAGAAGAAAAAATGACAAAAGAGGTAGAAGAGGGTGTTAAAAGAG
TCATAAATGAGGAGGGTCATTAACCATATGTTTCGTGTTCGAAATCTCTTGAGTACAAAATCTTTTTGTCAAGAAACATT
TTATTTTCTAATGTTAATTTTTTTAATATGAATTTAAATTTAGTCGAGCTCCAATATTAATATCAAATTCTAGATAAATA
ACAAAAGAAAAGAGAACCATAAATAGGGAGGGGTTGTTTGGCAATTATTCTCCCTGTCATTTTAGTTGTTGTAATTTTTT
CTTATTTATTACTCTATCTATTTCATATTACTTGATCCATATATAAATGTTAAAACCTAAAAGGCAAAGAAAGAAATACC
AATTAAAAATATATAAATTGAGATGAGAGAATATTTAAAAAAGTTACTTCTTTAAAGTTATGAATATAATTAAAAATAAT
TGTCAACTATAATCTTGAATTGCTAAAGTGAAAATTTAATTTAATCTAAAGCGACAGTTAAAATAAAACGGAGTGAGTTA
AAAGAAAAAAATACAAGTGGATGTTGTTGGCTGTGTGTGACACATGATTGTAGCCATGGCCAAAAGGCAATGCAAGAAAC
AAGGGAAAAAGTGAAAGCAGGTTGTGTTGGTTGGCAAGGTAATAATAAGCTTGAAAAGCATATGCCCCTCTCTCTCCACC
TATATAGATCAATCACTGTACACAGGCCTCTTCCCAAGAAGACAAAATTAACTTCAAAATAAAGAAACCCCCAAAAAAAT
GAGTACCCATTTTGTTACAAGGTTCAAAGCTCTTGTCTTTCTCTCTCTTCATCAACCTCATTGTGGTTATGGGGATGGAT
TATGATTGAGTGAACTAGACAAAAGCTTAGCTAAGTCATCAGGGCATATCCCCTTTCATTCCCCACACTCTACTGTCAGT
CAACATTATGCATTTTTTCCATCTTTGAGCTCTACTTTTCTTTCTTTGTTGTTTTCCCCTCAATTTCATATCTTATGAGA
GTTATTTGGTGAATGGGGTTGCTAGATTTCTTGATTTTCTGTTGTTGAATACAGTAAAAAACTGATCTTTTTTGTTTTTC
TCTCGAGAAAATGTGGGGAGCTGAAAGAAATCAGAGATTCAAGATAGGAATAGAGTGAAAAATCAAATCTTTTTTCTCCC
CTCTTACATTTTTATAGGCTGCTACATTCAATCAGCACAATGAGGAAGCATGGATGGCAACTTCCCTATCATCCTCTTCA
GGTTCCAACTTTTTCTCTTTTGTATGTGTGTGGGGTGGGGGGAGGGGAGTGGGGAGGAGGGAGGTCTATTCATGTGTACA
TTTTTAGTTGTGGTTTATCTAATTTGGGAATTCTGCAAAAACCTGTGTTTGATTTATCTTTGCAGGTGGTAGCTGTTGCT
GTATTTCTGGCATTGGGATTTGCTTTCTATGTCTTCTTTGCACCTTTTGTGGGAAAGAAATTGCTTCAGTATATTGTGAT
GGGGCTTTATACTCCTCTTGTAAGCCATCTTGAGTTCTTTTGCCTTCTCTTTTATCTTTCATATCTGCATTTTGTCAAGG
CAATGAAGAACTCAGATCTATCTTTTAGCTGCCATCAGTGTTTCAGATCTTCCCTCTATGTGTTTCATTGTACTTTCTGG
ATTTTGTTCTGCTTTTTTCTTCTCCTGCCACTTCTGTTAAATTTCTCATGTTCTTTTGTTTTGAATGTTGGTTTGTTTCC
TTTCTTTAGGTTGTTCTATCTGTAGGACTTAATACTCATAATTATGGAGTTTTTCAGCCTATTTGATACAATGTAAGCAA
GTGGAGGCAAATCCAGGGTTTGAACTTAACAACTTAATAGGTTCAAGTTTCTTAGCTAGCGTTTAACCATAGATTTTGGA
TCAGATTTTGAAAATTTATCTTTTTCAAGTATTTGTTTGGCCATGGAATTTGATCAGATATTGAAATATTTTGAAGTTCC
CAAAAACTTCATAATTTTTCCAAGTATAGTGTATGTCCTAACATAACTTCAAGTTCCAAAAATTACAACTTCAAAACTCA
AATTTTCAAGTTGCAACCTCAAAATCTATGACCAAACGTTAGCTTAGTTCTTTGGAAATTAGGTTCAGAATTTGATATTT
ATACTACCTTTTGTTTTTTCACATATATATCTACTATTTACGCTGAAGACGAATGGTTCTATTGAATGGACTCCCAACAC
TCTAGGGCCACCTTTGAGAATATTTGGATAATAAACTTGATTTGGTGGAGCAGGTTGTATTCCTATCAGAAAATCTCATC
TTTTTCTTTTTAATCTAGAAGTAATGAACCACGGTGTTTTTAGTCATACTTTAGCTGTCCAAAGTAATTGAAGATTTTGA
GCGCTCAGCAATTCCAGCTGAAAAATAGACTTCATAGAGAATTATTTTGTCCTTCGCGTCATCATGTAGCACAATGTTGT
TTTTGAATTAAGAAGATTTCAACGATGTACTGGATTTGTAATTACTTCTTATCTTATAGAATGACAAAAAATTACCCAAA
ATGAGTTTGGTGATGTCTAATTTGTCATGACTTAGATACATATATCCACAACCTGATATGTGAATGGGTTCAAAACTTTT
ACTGTTGTAAAATGTAAGTTTTCATTTGAAGGCGTCTGGTATATAATCCTTTGTTTTCTCCAGATAATTAGTGCATTTGG
CTTGTATATCTGGTGCGCTGCTGCTGATCCTGCTGATCCAGGAGTTTTTAAATCCAAGAAGTATCTTACGAAGCTAGACC
ACAAAAAGCAAGTTCAACTTAAAGAATCTAAATTAGGGTGTGAGACAAATTCGTCTATTCAAGATGCTAATGCTGCATCG
ATTGGGGAAAATGCATCTGGGAAAAGCAATAAAGGAGATGAACCAGCTGCAGATCACAATGAAACTGAACAGAAAATTAC
AGATACTCGTCAAAGATCTTGTTTTTCCGGATTGTTGGCTCTACTACCTTGTGCTATTATCAGCAACTGCGCAGGCAGAC
ATGAGGAGTCTTCTCAGCAACAGTTGAGTGAAGATGGCATGTTCTACTGCAGTTTGTGTGAAGTAGAGGTTTGCAACTTC
ACATCCCATCATTTCTAGTGCTTCCACTTAGAGGCATTATTATGTACTGAATTGAGGCTACTTCCGCAAAAAAATCTTGT
TGTAAAACAAAAATATACTCCCTCTGTTTCACTTTGTTAGTTTGGTTTCCACTTGCCATGAAGTTGATGAAAGTAAATGA
GACTTGGATTTTGTGGTCTTAAATTAGAGATATGTAGAATGTACCTAAATGCCCTTCAATCCTGTGGTTTTAAACATGTC
TTGTCTAAAGTTAGAAGTGATGTGCTTAGCTTGATATACCTGTTCTTATTTTAGTTAGATTGCTGTAATACATGTTCATA
TGATATAACTCAATGCTGGATGACACTTTCAGGTATTTAAATACAGCAAGCATTGCAGAGTATGCGACAAGTGCGTCGAT
CAGTTTGACCATCATTGCAGGGTATTTGACAACCTTTAGTAGTCTGAAAAGTGAAATATAGTATATACAGCATAGATGCG
CGACCATGTCAACATTTATGTAAAAACCTCTTAATCTTATTTTTCTGTTTTTGGTTTCTGTAGTGGATAAACAACTGTAT
AGGGAAAAGGAACTATCGCAAGTTCTTTACTCTCATGGTTTCAGCCCTCCTGCTGGTATGATCAAGCACTCTTTGCCAGC
TTTTAGTGTGCTTACACATTTCTACAGAATTCTATGTTAGATCACGAGTCCGACATGTTATTAGAATATTTCTATCTGAA
GCTGTATCCGTTCCCTGAAATTTGAAATGGCATCTTCACTTATAAATCAGTCATTTCTTAACTTTATCTCTCTCTCCCTC
AGCCTTCCTCCCGCCTCTTTCTCTTTTACTTCCTTTTGGTTATTGGTTATGCCCTTCCTGCCCGCGTCTGAACTGTCATA
GAAAGAACCTCCTTTTCTGTTCCCTTCTTGTATCCCAAAGAAACTTACCCACAATCAGAGTCATCTCAGATATTTCAAAC
CTTTCATATTTGTGCATTTTCCATTTAATTGACTATTGACAGGTCTACTTGGTTTGTGCACTTTGGACTTGAGATTGCAG
CTTATACTTCAGTGGTCAACTGGAATTCTTGTTCTTATCTGCTGCTTTGTTGAGAAGAAGAAATTTTCTGCAGAGATCAC
CTCCAAATTAGGAAGCAGTTTCTCCATTGTTCCCTTTGTTATCGTAGTGGTGAGTGTCCTTGCATTTCTCCCTTATGTCA
GGACCCCATGTTTTTATCATGCCATTATTATAATTTCATTTTGTAAAATGGAGTCGTAAGCAGAAAAAGAAGTAACACAA
CTGTACATACCAATTCTAAGTTGTGTCAGAAAATGAAGTGTTGAATTATGTGACCAGTCTTATCTAAAAGTTCAAGTTGT
TGGAGAGAGCATAATTTTTTATTTGCTTAATTAGGTCTTCAACACAGACCCTTCATGTGCGGGCTTGATTTTTTTTCCTT
GAGCCAAATACATGGAAATTCTTTTTGGTAAGGGCTGGCGGTGGCCGGTGAGATCAAACCTAGAACCTGTGCTTACTCCA
ATACCATGATAAAGTGTGTGACCATCTCATCTAGAAGTTTAAGCGGTTGGAGAGAACACACTATTATTTGTTTAATTATG
CCTACAACGTTACAAAACTACATGGGTTGGTTTTTGTATAATTTAATCTGTGAAATGTGTCTGAAGTTAGTTCTACATGT
AACAGGCTGTCTGTACCATCTTGGCCATGATAGCAACCCTGCCACTTGCTCAACTCTTCTTCTTTCACATACTTCTCATA
AAGAAGGTTAGTCTTTTGTCATCACTCATCTGGTGATCCTATCTTGTGGCTCCTTTTCTTAAACATTAGCCGACTGTGTT
TGCTTGGATGACAGGGAATTAGCACCTATGACTACATCATTGCTCTCAGAGATCAAGAGCAACAAGGAGTTGCAGGTCAG
CAAAGTCCTCAAATGTCTACTGTTAGCTCCCTTACTGGATTAAGCAGTGCAAGTTCCTTCAATACTTTCCATCGAGCAGC
ATGGTGCACACCACCTCGCCTTTTTGTTGAGGATCAGGTATGGTTCAACCAAAAATCAAATATGACAAGTTCGAGTAATT
TAGTAGTACTAAACAGTTGGTTATGGTATTATCAGACCTTCATTGAGTTTGCAGTGCTAATTTATAATTATCTTTCAGTT
GGTTATGGTATTAGCAGCCCTTTAGTGAGTTTGTGGAGCTAATTTTTGTAATTGTCTTTCAGTTGGCTTCTCATATTTGA
ATTTAGTTTCTATTTTCACATTTCTTAGCTTCAATTCCATAACTTACCAAAAGAAAAGAAATTCCATTTAGCCCAGTAAT
TGGAAAATGCTTTGCCAGTTTGTGGATAGAGGCTCTTTGAAGTGGATTCCTGTAAGAAAGTATGTTTGTTCAGTATTTTG
GCTCTTCTGTTGTCAAAACTATGAAGATATTTTAGCAAAATAAAACCTTGTGCTGTTGCCGTGGAGGTTTGCCAAGTTGT
CCTTGTGAGCATAGTAATCCACTTTGACAGATAGCAAATCTTGAACAATTCCCTCTTAAGTTGATTCTTTGGTGTGGCTG
TTACAACCATTAAGGGATTCTGTGGTTGTGATTGGTCTAAGGTAGGACTCATATGGTCTGGTTATTGTTAGAGATTGAGA
ATGAAATAGCATTGAGAGATTAAGAGGGATTGTTTTTTTATGTCTGACACATGCAGTTTGATGTAATATTTCCAATTCAG
CTTCTTTTTTTTTTCTTTCCTCGTATAAAAACCAAAGGGACTTGAGCAATTTTCCTCTACAGTAGTAGTATCAAGTATAC
TTCTTGAGCTGGACAGTGTGTGCTTTAATGCTTTTGTATAGGTGAATAGGAAAAGATTAATGTACTAACTTTCGTTTAAT
TTTTGGTTGTTCCCTGCAGTATGATGTAGTTCCTCCTGACACTGTATCAGTCAGTTCACTTGGCAAAAGGTCAACGGCGG
AGGAACCTATCAAGAAAAAGAATCCAGCTGCTGTGAAGATTAGCCCATGGACGTTAGCACGATTAAATGCAGAGGATGTT
TCAAAAGCTGCTGCTGAAGCAAGGAAGAAATCGAAAATTCTCCAGCCAGTGGTGAGAAACAAAGAACCTTACATTCTTGA
AACGAATAGCAGTTTAGGAAGTAGCGGGCGTCGCATGGTGCCTAGGGTTGATAACAATAGAAGGAGAGCTAGTAAACGAG
TTCGACTCCCTGCAGAGTTACCCTTTGAAACCATGAGTAAAATTCCCAATGATATAGCTCAAAACAGTAGAAGGCCCATG
ATAACTGAGTCATCAAGCAGTTTAGCTCCCCTTCAGCTTGAAGCACGGAGTGATTTCCGAACAACCCGAGGACTGTCCAC
CTCAGGTGTTGTTGTTGCTTCTTCACCTGAGAGTAGTTTGGACTCTCCTGACATTCACCCACTCCGGGTTTCATCCTCAG
GAGTTGAAGACGCTGCACGTCTTGTAGGTCATCTATCATCTGGAACGACTCTTCAGAAGGACACTCCATTGTCTAGATCG
ACTAGTGATGGATACGAGGCATCTGGTGGGGAGGATAGTGATCGTGTGCCTACCCGAATTGTGCAAAGGTCAACTAGATG
GAGTAGCATTCTTTTTGGCTCTGATCAACAAGATGATAGAGTCAGAAGATTGATGGTCCCGTCTTCATCAAGCCAGGCTA
ACATCAGGAAGCATTGAACCTCCAAACATACTTGGGAATTCTTCTGTAAGCTCTTGAAGCTACATGATCTGTTAACATTT
CTTAATTTGTTGATGATGTTTGTCCAGTAGTATATACCTTCAACTTGGCCTGTTCCATTGTCCATTGAGTTCAAATTTTT
GGATTTTTGGGTGAGAGAAGTGCTGTAAATGTCTAGTGGAAAAAAAACTTTCTATTCTCTTGTCCTCAAATGCAGCATTC
AATGATCACTTCTTGCTGCCATCACTTAGATGTGGATTTCTACTTAACAAATTTTTTGGGAGTGCCTTCAATGTTCTAAT
GTTGGGATCTCTTGCTTGCCTTACTATTCTTGATACAATGACTACTTAAATGCTTGCCAGAGGTTAGATACTTGTCAAGG
GTCAATCGTAAACAATCTCTCTACTCCATAAAGGTAGAGATAAGGTTGCGTACATTTTACCTTTTTCAAACTCTTCTCGT
GGAATTATACTGGGTTTATTGTTGTAGAGAACTCTTAGTTTGCCTATATCTAACTATATCTTAGCATACTAACATTCAAC
TGTCCTAAATCTTAAGAGGAAAGAATGATCAAAAGCCAATGTACAATACTGCATTACTCAAATTTCAGTAAATCATTAAC
TTCATATTTCAAATATTCAACAAGGATTAAAGTTCCAATTTATGGCATCCGAATCTACTCTCACTGGCAAAGTTTGCGAA
AATAGTCCATCTCGGGTGACCAGCAGAATGTGGAAGAGATGGTCAGTCACTCTGAAGAGATAGCAAACTCTTGAAAGATC
CTTCCTCTGTGCTCGAAATTTCTGAACTCGTCAAAACTAGCACAACCAGGACTCAGTACAATGGCATCGCCACGTTGTGC
TATACTCCTTGCCAAGCTCACAGCATCCTTAAGAGTTTCAGCATTCAAACAAGGAATAGTCAGACCATTAGCACAGAGTG
TCTTCTGTATCATCTTTCCTGAAAATCCAAAAGTGATAACTCCCCGATGGTGTCGAAGAGGTTCAATCAGCTGCTCAAAT
CCATTAGAACCTTTCATCTTTACCTCCTTTGCAACACCACCAAGTAGAACCACTGACTTCAGCTCAAAACCAATCAAACC
AAAATATGTTGCTTCAACATTTGTTGCCTTGCTGTCGTCAACCCAAACTATTCCATCATCGTCTACATGAACAACTTGCA
TTCGATGAGGCAGAGTTGTCAATTTGGAAATTGTTGAACTAAAAGCTTCAGCTTTGATCTCAATATCCAACCCGAGAACT
GATAATGCAGCCACTGCAGCATTGGTGTAATTGTGCTTCCCAACTGCATTCAGCTCACTCAATTGTAATTGTGAAACACA
GCCTATTGTAGGAAGCTTTAACTCAGCAANNNNNNNNNNNNNNNNNNNNNNNNNNNNNNNNNNNNNNNNNNNNNNNNNNN
NNNNNNNNNNNNNNNNNNNNNNNNNNNNNNNNNNNNNNNNNNNNNNNNNNNNNNNNNNNNNNNNNNNNNNNNNNNNNNNN
NNNNNNNNNNNNNNNNNNNNNNNNNNNNNNNNGCTTGGTGTCGTTCAAGATGATCAGGAGTAAGATTTAGGATCACAGCA
ACCGAAGGACAAAAGTATTTCGGTGGGATTTCCAGCTGATAACTACTCACCTCCACCACAGCCACCTCTAAAGGTCTCCG
GTTAGACGAATGAAAACCAGCTTCTGAGAGTGGAACTCCAAGGTTACCACCAACAAACGTCTCGAAACCCAAATGATTAA
GTATCTGTCCTGCAAATGTGGTAACAGTAGACTTCCCATTAGTTCCTGTAACAGCTAAAACCTTAGTACAACTCGGAATA
ACTTGCGCAGCAAAATCTAACTCTGAGAGTACTTCCTTCCCCGAACATATCATTGATTGAATTCCATACTTTTCCAGTGG
AATTCCAGGAGAAACGATAACTATATCCGCCTCTTTCAGAATCTTATCATCAAAATTACCAAAAAATGTCTTCAAATCAG
CATTTTTCAGATCTAAGAAACTATTATTTATGTTAAATGTTGATCCTGAATTCTCATTTTGATCAATGGCTATAACTGAA
GCACCTCTAGCAAGAGCAAGTTTTGTAGCAGCTGAGCCTGATTTTCCAAGGCCAATTATAGCAACTTTTTGACCCTTGAG
GTCTTGTTCAGGGTAGAAGGATTGAATTTTTGTATGTGAGTTAACGAGCTTTGAGCTCACTTTCAAGCTTGAAGTTTTAA
GCATTTCGAGTGGTATTTGAGTTCAATTAGTCTGATAGATTGAAGAATTTGGACTATGGGAAGAAGATGATGGCTGTGAA
ATTGGGGAAAATGAAGGAGAACAGTATACAGAGTATTGTCCCCTTTTTTGCTTCTTTTTTTTTTAAAGTGATTTTAATTA
GAATTAATACATAAACGTACTCTTTAATTTGGTTTTAACTTTTAACCAACATTTATGCCTTCTCAATTTTGAGTGTGCAC
AAATACTTACTTTAATTTGTATAAAATTGAACTAATAGACATATGTGTCCTGCTTGACACAATACACATAGGGTCACTAA
TCCAGATAGGAACATTGTAGATCATGCATATTGACTGGCAATATTCGAGTGTTTATTTGTTCAAGTTTTAAATAGTTAAA
GTGTGTATTTGTGCACTGCAAAGTTATTGGTCATAATTGTTAGTTGAATATGCCCTTTAACTTTAGCTTCAACTGACATC
TATGTCCTCCAACTTTGAGTGTGCATATGTAGTAGACACTTAAACTTGCATAAAATTGAACAAATAGAGACATTCGTCAT
ATATGACAATTTTGTGTCCAATGTGACGTCCTACATGTATTATGACACGTAGTATGTATGTGTCTACCTATTCAATTTTA
TACAAATTTACGTGTCTACTTGTGCACATCCAAAGTTAGAGGGAATAAATGTTAGCTGAAGTATATTTAAAGGACATGAA
TATGTATTATGATGAATCCAGAGAAGCTCTAAATTATTTAATGACAAAAATGCCCTATAACTAATTCATGTATTATGAAC
TTGGGATTCTCTTATTAAATAACTACTTTACAACAATACATTCATTACTATTAATCTTTGCATATATAAACAAATGAAGT
AGATTTTTCAGATAATCATTTAACTTGTTAAGTTATTTTCTTTGATAAAAAAAATTAGAAACAAGAAAAAATGTAAATTT
TTAAGATAATAACTATTAACTGAGTAATCATACGAAGAATTAACCTACAAAGTACAAACAAATAGAGCCCTTAGAGAAAT
TAAACAAATTACACAATGGCGTGATTCTTCTCATCGTCTAAGGGCAAATATACAAACTCGTCTGCAAACTTGCCTCCGAG
GTCAATTTTCCGCCATTAAAGTCGTTGCAGTACATATACAGAAGCACATTCTTCATAAGTAACTCTCTAATCCCAGAAGA
TGCCAGTATCCACCACATCATAGTAGCCATTACCTGTGGCGAAGTCAGAATTTTAGTTAAAGATGTTGAAGATCTATCTA
TGAAAAATAATTTTTGATCTATATAGTTCGTATAATTACCATCGAAATGCTCCACCAACCAGACTTGACTAGACCATACA
GCATAGTACTGGCTAAAAAGACGTTAGAACCAATCACCATAAGCCCGAAATTCAAATGTATCCGAAAAGCTACTGATCTC
TTCTCTTTTACCAAATAAGCACTTGATCTCCTCAGTGTTTCGAAACCTGATTTTGATTCAACCACTGCTATCACATAAGC
TAATGACCAGTTTACCTGTAGCCATAGCAGGATCGGTAACACCACAATAAACGCAAAAAATAACAAGTGATTTGAGTCGG
ATTTGATCCGAGAATTTGGGATAAGAGAAGCAGAACTAGTGCGAAAATAAGAGTGATCGAAATGATAAAGGTGGAGAGAA
GAGGGAAAAAGGAATTTCTGATGGATTTAATAGATGAAATGAAGGTGATGGATCTATCGTGGCACGCTTGAGTAACGGGG
CTGTATGTAATTGTGGCTACGGCACAAAAGAAAAACAGGGCGAGAAACAGAGCGTAGACTAGTAATACAATAACTTCGAA
ATTGGGAAAGAAAAGACGGGGTTGTGACGAAATCTGGATGAAAGAGAGCAAGGTGGAAACAAGGATATAAAATAAGAGAG
GAAGAGATAGGTAAGAGGTAAAGGATTGTAAGGACATTGAAATGATCAGAATTAGCTTTGTATATGTGATCTAATGATAT
TTGAATATCGTTCCATATGCGATCAAGTTCCATCGACATTGGAGGTAGATAATGGATGACGAGCAACAATGGAAGAAGAA
CAAGAAGAAGATGATGATGAATGCTGTGAAATGGAAAAATGAAAGAAATTGTTCCAGCTGAAGCCTTTTCATTGACTATT
TAGCTCAAGAAACAATCAAAAAATTATTTTTAATAGTAGGATTGAAAAATAATTCTTATCAGTTATGTTGCTCAAACACT
CCAGTGGAGCCTTTTCTTTGACTAATTATGCCGCATCTAATGGAGAAAGAGCTTTGCATTAGGATACTTCAAAATTTGAA
CCTGAAACTTTTGGTTAAGAATAAAGAGATCTTAATCCTTCAACCACACTTGGGGTCGAGATTTATGTATTGTAGTCATT
TTGATTTTCTTTTTTCAAGGGAAAGAACATAGATATATTTTGGAATTTAGTTTGACAGTTATTTGTGGAGCCCTACAAGT
AAAATAAAGAAGTCTAATGCTTCTTGAAGTTAATCAAAGACTTAGATAATGTCTAGTGCTTTTCTTTCTTCCCGTGGATG
ATGACTTGTGCATATTTGACATTGAAGTAGTTTGGAGGCAACATATATTTTCCTTCCATGGAGTTTCGAAATGGTAAGTC
AATAATATATCATGACTATTAAAGGTAGAATAATCCCGTCAATTTCACCACACTCTATAACAGTAAGAGGTCATTACGGA
GGAATGGGTAGTAGAATAAGTGAGTACGTTCATTTTTACTTGTTCATTATTTCAAAAATAGGTTTTCATATGAGTATCTT
AGGGAACATTGAGTTGCACGGACTTGAATGGTGAAAAATTATCCGGAGTAACTAAACAATTCATCACTCGAAGATTCATA
TCTTGGTACCAATGGTAAGAGTACTTCCAAATTCATATGCTTAAAACAATATTGGTTCTAACTCAGATTACTTAAAAAAG
ATTGTTTCCAAAGGATCCTTGACTTTGAGAGAGGAAAGAAACAAGCATCACACGATTAAAACATACCAAATTTTATAATA
CAATTTATAGAGAAATTAAACAAACTTACACAATAGCATGATTTTTCTCATCAGCCATTGGCATAGATACATACTCACTA
GCTCCGGTGAACTTGTCTCCGATCTCCAATGGCGATTTTTCACCATTGAAGAATTCGTCTTTACAATACATGTACAAAGC
CACATTCTCTAGAAGATAGTAATTCTTCATAAAAGATCCTGCCACAGCCCCGATTATCACCATCAAGCTACCCTGGGCAA
CACCCACCATGACTGAAACCCTGGAATGAGTAACCACCAACAGTCCCATCAAAAGCCCGTAAGACAGCATCACGTACGAA
GCTATCCATCTCTTCCCCTTTAACAAATTCGCACTTCTCCTCAGTGCTTCGAAACCCGACTTAGATTCAAGCACTGCTAT
CACATAAGCTAATAACCAATTCACCTGTAGCCAAACCAGAATCGGTACAAGCACAATCAACGAGAAAAAAAACAAATATA
AAAAGTGATTCAAGTCGTATTTGAGTTCAATTAATCCAATAGATCGAAGAGTTTGGACTAGAAAAACAACGACTAGGACG
AAAATCAGAGCAATTGAAATGAGAATGGTATGAGAAAGGATAAAAGTGGAGAGAAGAGGAAAGAAGGAATTTCTAATAGA
TTTAACAGAGCAAAGAAGGTTGATCGGTTTATCACACAATGCTTGAGCAGCGCTGTGTGTAATTGTGGCTACGGCACAGA
GGTAAAAGAGGGACAGACAGAGAGTGAATAGTATGGGTAGGACAATTTCGAAACTGGAATGAGGAAGGTAATGGGAGTCA
AGCTGGTGGAAATTATAGTCGGGATGAAAGAGAGCGAGGTGAAAAGAAGGATATATGATGAGAGTGAAAATGCTAGGTAA
GAGGAAGAGAATTGTAAGTCCATAGAAATTTAGAGGGTGAGACTTCATTATGCGGTGGATTGATTTCAGGATCTCTACCC
GTGGGCTACGATTTTCGGTAGGAGTAGACATCGGAGGTAAATGAGAAGAAGAAGACGACAACTAGAGGTGCAGAAGCTGC
CCAAGGTGTGTGTGAAAAATGAAGGAAAACAGTACACAGATATTATTTGCTTTTGGCTTATCCTGCAACTCATGTGGTTC
CTAGCATTTCTCTCTCTCTCTCTCTTTTTTTTTTTTTTTTTTAAATTTTAAGTTAATGACTAAATGAGGCAGCTCTCGAC
TACACAACTAACCCTCTATCCTAATTTGTGTCCAGAATCGATAGTCTAGAGTTGTGACATGTCCTTTTTAATTATCTTCC
TCGATACTTCTTCACTATAGTGCCAGTTGGCTTGTGACCAATTATTAATATCATGACTTGGTCTTGGTCAAATGACAAAA
GGAGAAGCTTTAAATGTCCCTCTAATTTGACTGTATCTTAGAGCCAATACAAGTACAAATAGTCAAAGAAAAGGCTACTT
TGAACTAATATCTACAACTGTTTCTTTCATTTCCATTTCTCACCAGCATTCATCTTCTTCTTCTGCATCAATCTTTGGTG
ATCATCAAGCTCAATGTCGTTTGATTCTACAGAAAATTGTATCCCTGTATGGAGACAGATCCTAAATTCAACCTTGCTCG
TACTCAGATCTCATTCTCTCCATTTCCATGCACTTTCAATCATGTTCCTGTGGCCTATAATTTTCTCTCTAATTGTATAT
CCTTCTTTCTATCTCGCCTTCTTTCATCCCGATTATAATTTCGTCACTTCAACTCGTCAACCTCAATTTTCCATTTCCAG
TTGCGAAATTATTGTAACCATGGTGTGCACTCTGTTTTTTGCCCTGTTTTTCCTCTGTTCCATAGCCACAATTACATATA
GCACCGTTCAAGCATACAACGATAGACCGATGAACCTCATTTCGTCGATTAAATCTATCAGAAATTCCTTCTTCCCCCTT
CTCTCCACCTTCATCGTTTCACATACCATTTTCATTTCAGTTTCTATCATTTTCGCCCTTGCCTTAGTCGTTTTACTCCA
AATTATTAAAAAACTAGGCTTAATTGAACTCCAAAACGACTCGAATCACTTCTGGTTTTTGTTCATTCTCGTGATCGTAC
CAGTACTGCTATGGCTACAGGTGAACTGGTCATTAGCTTATGCGATAGCAGCGGTTGAATCCAAATGGGGATTCGAAACG
CTGAGGAGAAGTGCGTATTTGGTGAAAGGGATGAGATGGGTAGCTTTCTGGACACATTTGTTCTACGGGCTAGCGTTGGG
AGCAATGGTGATTGGGTCTAATGTCGTTTTTGTGCTTTTGGGTGTGGGGAAGGATGATCATTGGCGGAGTTTTTCTACTA
CATCACAAGTTATGCAGTGTACAGTGGTCGGAACTTTGGGAATGAATCAGTTTCTTGTATTGAATGTGGTATTGTATATG
TATTGCAAGGACTTGGAAGACGAAAAATTGTTATTTGAAGATGTATCAGTTCCATTGGACAAGGAGGAGAAGAATCATAA
TATTGTGTAGTACTTGTCGGGACTGAAAGATGGTGAACTATGTCTGAGCAGGTGAATCGAGAGAAAATTCTCGTGCCTGA
GGGCTGCAGTAATACTGAACATGCAAATCGATCGTCTGACTTAGGTATAAGGGTGAAAGACTAATCAAATCGTCTAGTGG
CTGGTTTCTTTGAAGTTTCCCTTGTGATAGCTTGAGGCTGTTTAATTTCTTTACAAATCGTGTAAGATTTGGTTTGTCTT
CATAAATTGAACAGATTGTGTGAGCCAAATGGTTTTGCTATGTACAATAGATCATGTTATATTACGGAAGTAAGACATTT
ATTATTGTCACGACCCAAAATCTATATTCGCATGTCATTATACTTGCCAGATGAACCTACGATAATCCAATAAAAACATG
AAATAGTTGTTAACTCCTTTATTCAGATTAGCAAACCAGAAATAATAAAAGATGAAAAGAAAAACACAAAGAACTATCCG
AGTCCACAGAACTCACTGTGTGTCCTTAAGAAATTTAATCCCCTCAAGTATCTGAGGTTGTAGATTAATTCCTCCCAAGA
TAAAACGGATTAACCATTAAAGAAGTAGTGGTACCTCAAACTTCGATAATTTCAACGAACTCAAAATGACAGCAGCGAAT
CACACACACAGACACGATCGATCAATTTTGTTTTGTAAGAAATGTATGCAAAAGAAGGGAAGAATTCGATGTAGAAAAAA
ATGAGAGAACACCTCTCTATTTATAGCCAACAAAAGGTAAAGGTCACAACCCTTTGGAAAGAAGACAACCTTTCAGAAAG
GTCACAACACTTTGAGAAAAGGCATAACCTTTCAAACGTTCACAACTCTTTAGAAAGGACACAACCTTTCATAAAGGTCA
CAACCCTTCGGCATAATCACAACTCTTCAGGAGAGTCACAACCCTTTATTTCCTGTTCACGCCTTTAAAACCAAACAATA
GTAGCAAACAAAACCGCGAATATGGATGAAAGAAAGACATCTAAGCAAAGAAATTTTTAAATCAATTACTACAATGTTTG
ACAAGATACCCCAAACCAAAATTCATTTGTCCAGGAACATCTAAGATAGATTGCACACCTTTCGTCAAATTCCTGGTCCA
CCTATGCCTTGCAATACACATACAATACCGCATTCCCACAACATATCCATAATTTTTACATATCAATATATAACTATTTG
GCTCATACATCACTTCAATTACACTATCAAAGCACCACACCTTTAATCTTTCTAATTTAAAACAAACCAAATTACTACAC
AACATCATGATTCTTCTCCTCTTCTTCAACAGGCAGGGAAACGTATTCTCCAGCAGCAGTTTCCGACATCAATTTCTCAT
CGTTTAATTCCTTGCAGTGCATATATAACACCACGTTTGCCACAAGATACTGATTCATCAGTATATATCCCATCACAGAA
GTAAACGCAGTGAGCAGTATCCCCGTGAAGCTCCTCCACTGTTCGCCTCTGGCTAAAAACATGGTACACCAAACCACCAT
CAATGCAATCGCAATCTCGTAATACATAAGAATCTTCAAAGCTACACATCTCTCCCCCTTTACTAACTTGGCACTTTTCC
TTAGTGTCTCGTAACCTTTCTTCGATTCAACTACTGTTATCACATAAGCTAAAGACCAGTTCACCTGTAGCCAAATCAGA
ATCGGTACAAGCACGATCAACGAGAAAATAACCAAAAATAACACGCGATCCAAGTCTGATTTGAGTTCAATTAGTCCAAG
AGATTGAAGAATTCGCACTACAAACACCAAAATTAGGGCGAAAAGAAGAGTGATTGAAATGAAAATAGTTTGCGAAACAA
TGAAGGTGGAGAGAAGAGGGAAGAAGGAATTTCTCATAGATTTTATAGATGAAACGACGTTGATCGGTCTATCATAGATC
ACTTGAACCGCGCTATATGTAGTAGTGCCTACTCCACAGATGAAAAAGAAGGCCAAAAACAGAGCATATACTACAAGTAG
AATAATTTCGAAACTTGAAATTGCGAAAAATTGAGGAAATTGAAGTTGAGTGTAACTAGTGAAATCATAATCAAGGTAAA
ATATGGCAAGTTCGAAAGAAGGATATAAAATTAGAGAGAAAATGATAGGCAAAAGGAAGAGGATTGAAATAGCATGAAAA
TGGCGAACATGAGATTTGAATATTGTTCTAGTTGATTCAATGATTTCACTCCATAAGCTACCGCCATTTTCTGTTGTTGA
AGTATTCATTATGAAGAATTGCTGTGAAAAATGAGAAATGAAGCAAAGACTACTTTTTGTAATTCATATAGGCTATTAGC
AATGACTTTTTCTTCTTTCTTTGTCTAACTATGAGGGTCAAGAAACATTCAATTAAATAATTTTCCACGCGTAAAATAAT
AATTATTCAATCTATTTTAATTTGTTTGTCTGAGTTTAACTTGACACAGAGTCTAATAAAGTAAAAAAAAAAACTTTTAA
ACCTTATGATTTTGAATTATTGAATATATCAACATATCCTTTAATTTTTAAGTCTCAAACTTGTGACTTGAAAAGTTTAA
ATTAAAGAGTTAAACAAAAGAAAAAAGAGACATTTTTTTTAAACAAACTTAAAAACAAATAACATGAAATGGAACACGTA
ATATATAATTTTCAACACGCTTCCAAAATAATAATTTTCCACGTTGGCATTGAAGGTTGCTTCTTATCACCACAGTCGTC
ATAGTAATGTTTTGTCCCTATCTTAAAACCGTAGTTTCAACGTTATCTTTTTAAAATTTTTAGCTTATATAACACGGAAT
GGAGAAATTATTTATCTTCACATACGGTAAAGAAAGGATGTTCTTATTTATGTCTACTAGTTTCTGGTAACGTGCATCGC
ACGTTTGTTCTTTATTATTATGATAATAAATTTTTTATGTATAATAGTTTTGAGTTATAAAATGGAACTATTGATGGAGT
CATGAGTGATTCTTTTATTTTTGAGAATTGGTAACATGTCGGGAGTGAAAATTGTTAACCACTAACTAATAATCTCGTTT
ACTGCTTATATGTTATATTCCAATTCAATTTCTATTATATGTATTTCTCTGTAAGATTGTTATTCCTTTTTCATATTTAG
AAAGATAAATTTTAATGTTGTTCATATTTGACTTTTAAGTACTCATTCATATTAGGGAAAATAGTTTGAAAAATACTCCA
ACTTTGACCAAAATTGTTGTTACGATACCAAACTTTATGTAAGACCTTTTACCCCCTGCACTATTTAATAGTGTANNNNN
NNNNNNNNNNNNNNNNNNNNNNNNNNNNNNNNNNNNNNNNNNNNNNNNNNNNNNNNNNNNNNNAAAATACACTATTAAAT
AGTGTAGGGGGTAAAAGGTCCTTTTCAAAATTCGGTATCGTAACAACAATTTCAGTCAAAATTCGAATATATTTCAGACT
TTTTTCCCTTCATATTAAATTAAATTACCTCATTTGTTAGAATATGTCTTCTTTAAGGTTTTCTCGATTTCTTTTGCTCG
ATGTTGCTGAGGGAGAAGCATTAGTTATCCTTTTTACCTCGAAATCTAGGAGACTAAAGCAAAATATAATTTCAATAATT
TATTGTCAAACTAAAGCTATCAAGGAGGCTCTACTTTGTAAACTACACATGCATTAAATTATTAAAATCTAATTAAAAAT
ACAATAATTCAATGTTAATCAAATTTATTAAAAATTACTCATGCAAAAAATTACAAAATTGTTGGAGAGATATGCCGCAT
ACCTCATTTGTATTGGCGCAATTTCTACTAAAAGTTCTATTCAACGGTCTGCAAAAGCATCACCTCTAGCTTATACCTGA
AATTAAAAAAATTACATAATAAGTTCATAAAACAAAATTTTAGCAGTATATTTTCATGTGAGAGATCAGACACTTAAACA
TCAATTTAAGATTATAATTTGAATGATAGCAAAAAATGAAAAAAAACTAAATGTAAAGAAATGCTCTAAACCAAATTCAA
ATGTACAATATTGTCATTAGAAGACAACGTATAAGAGACTTAATAGGTATATTAATTCTTGAAGAGTTAAAAAGTCATTC
AATTTATTGGTGATTCTTGAAGAGTCAAAAGTCATTCAACTTTAATGGTGATTTATTGAATAGTTAAAAAGTCATTTAAC
TTTAATGGCTTCACACTTATAGAATAATAATTGATTATTATTAATAATAATAATAATAATAATAATAATAATAATAATAT
TAAATCCAACTTTAGACTAAGCACCTTTCCACTTATAATATAATATGATATGATGTGTAACGATCTCATCTAAAAGCACC
TCATGCGGGTCTGATTCTTTTTTATGGGCTAAGCATGTGAAAATTCTTTTTGATATGGATATGTCAATGAAATTCGATCT
TAGGACTTGTGTCTGGTCAGATACTATGTTGAACTATGTAGTTTTCAATAAATATTATATTATATTTTCTCTGATGACAT
GAAATTCGTCCATAGAGAAATACTAACATAAACTATAGTTTTGAAAGGGAAAAAAACAAAGGGAGATAAATCAGCTAGGA
TAAAATATTTGTCAATCTACCTAATACATCCAACAAGTCGAGTGTGTTAACATGAAAAGGATTCAACTGAATTTCCTTGG
TAAAAAAGATATATACTATACAAATAGGGTAAAACAAATACTTTTTGGTACAATATATCGAAACTGTTGAATTCCTTTGA
TATAATTGAAGATTCTATTGTGGAGGCAAAGGGTCATAGTTTCAAATGTTCTTTGCAAAAAATATCACACCATGTTGAGA
GATACATATTCACTGCCAAATTCGTTGTCTCCGGACAATTTTTGGTCATTCAAGTCCTTGCAATACGTATACAACACAGC
GTTACCGACAAGATACTGATTCATCATCACATATCCGACTTCTAAACTCTGAAATATCTGCAACAATATCACATTTAAGA
AGCTCCATTGTTCGCCCTTTGCTGTACCTATGATGACTAAATACATGGAACAACCACCCAATGAACATCCCATCACAAGC
CCGTAAAATAGCACCATCGATAAAGCTATTGATCTGACCCCCTTCACTAAATATGCGCTTCTCCTTAGTGTCTCATAACC
CTGTTTTGATTCAACCACTGCTACTACATAAGCTAATGACCAGTTTACCTGTAGCCAAACCAGAATTGGTACGAGTACAA
TTAACGCGAAAATAATGAAGTGATTTAGATTGTATTTGAGTTGAATTAGTCTGAATAAGAGGGCTAAAACTATGGAGAAA
ATGAGAGTGATTGAAATGAGAATGGTATGAGAAATGATAAAGGTGGAGAGAAGAGGGAAGAAGGAATTTCTGATAGATTC
AATAGAGGAAACAAGGTTGATCGGTCTACCATAGGATGCTTGAACGGCGCTGTATGTAAATGTGGCTATGGTACAGAGGT
AAAACAGGACCAAAAACAGAGTGCACATTATAAGTGCAATAATTTCAAAATTAGAGAGGGAAATTAGTTGAGTGAAAATG
GTGAAATCGTAATCGGGATGAAAGTGGGAGAGGTGGAAAGAAGGATATACGTTGAGAGTGAAAAGGATGGGCCAAAGGAA
GAGGATTGAAAGGGCACGAAAATGTACTGAATTAGGTTTTCTTACGAGGGTGGATGATATTAGGATCTCTCTCCATAGGG
GTCTACGATTTTCTGTAGAAGAAGACATTAATATTGGAGGACGAACAAATTAAAGATCGATGAAGTAGAAGATGAAAATT
GAGATACAACAACTATTACTACTACTCTTGCTTGCTGCATCTTTTCTTAGTATTACTTCTTATAAACATGCCACGATGCG
AAAATGGAGACTTTTCTTTAACTATTTATTGCTCAAGAAATATTCAATTAAATAATTTTCAACAGTGGCATTGGAAGTTT
TCTCATATGACCTAGTGTGATGTTAATATATGATCACCAGGATGTGATGGGATAATTGAGATGCTCGTTATTATTTAGAG
TGAAATAGAGATTGCTTGGAGAACTGCTATTCACCTCTCTATAAATAAAGAGTTGAGAGTGTTTGGAGAACACATTCTCT
ATTTTACTCTCCAAATATATAGAATGGAGAGTAAAATAGAGATGGATGTTCACATACCGTTAAGAAGGGATATTCTTATT
TATTGTAATAAGGAACTCAAAATTACATATACTTTATTTTGGCGCATCACATCATTACAAAGTGATCTATAAATTTGTTT
TATCGGTGCTCAGCTTAATTAAGTACTATATCGAGGAAACTATTAATAAAGAGTACGTAATAAAGCATTCACAAATGTAT
TTTTTTTGTCACCAACATGAGTTGTGATGTAGTGATGAGATTGTTTCTTCTTCACCATTACCTAGATGTTATCAAAGGAA
AGACGATAGTAGCAATGGACTTCAACATGGAAAAATTCTACTTTTTCATTAAGCATCCATTATCCAAATCTATTAATCAG
ATTAATTTAGATTCATGTCGTACATAGGTCAGTGGTGTTTTAACACTTTTTATCAAAGGAAATCTCATTCCCAAAGCTCG
AACTAATCTTTTTGTTAAATTATTTCTCTTAGTAATTGAAGTAGAAAAATCCTAACATAACTATAGTTTTGAAAGAAAAA
AAAAGGGAGATAAATCAGCTAGGACAAAATATTTGTTCAAGTTACATGCCAAAGTTTCAACAAGTCGAGTGTGTTGACAT
GATAAGGGGTTTCAACTGAATTTCCTTCGTAAACAAGATATACTATACAAATAATGTCAAACGAATACTTTTTGCAACAA
TATATCGAAACTGTTTAATTCCTTTGATATGATTGAAGAATTTATTGTTCAAATGTTCAAATGTTTTTCGCAAAAAATAT
CACACCGTGTTGAGAGATTGATACTCATCGCCACATTCGTTGTCTCCAATCTCCAAGGGCAATTTTTCGCCATTGAAGTC
GTTGCAATACATATACAACACAGCATTTCCGACTAGATACTGTTTCATCGTCTTATATGATATCACTACTGAAATCACTA
ATATCGGCAATATCACCGCTGAGATGATCCACTGATCAGATGTACACATTATGAAAAAAAGCATTGAACCACCAACCACC
ATTCCTCCCACCACAAGCCTGTAAAATAGCACCATCGATAAAGCAATTGATCTCACCCCCACCCCCTTCACTAAATACGC
GCTTCTCCTTAGTGTCTCGTAGCCCTGTTTTGATTCAACCACTGCTACCACATAAGCTAATGACCAGTTCACCTGTAGCC
AAACCAGAATTGGTACGAGTACAATTAACGCGAAAATAGTCAAGTGATTTAGATAGTATTTGAGTTGAATTAGTCTGGAT
ATGAGGGCTAAAACTAACGCGAAAATGAGAGTGATTGAAATGAGAATGGTATGAGAAACGATAAAAGTGGAGAGAAGAGG
GAAAAAGGAATTTCTGATAGATTTAATAGAGGAAACAAGGTTGATAGGTGTACGATAGGATGCTTGAACGGCGCTGTATG
TAAATGTGGCTACGGCACAGAGGGTAAAATAGAGAGTGCATATTATGAGTGCGATAATTTCAAAATTGGAGAGGGAAATT
TCGAACTGAATAAGTTTGTTGTTGAAATGATAGTCGGGATGAAAGAGAGCGAGGTGGAAAGAAGGATATACGGTGGGAGT
GAAAAGAAAGGGCAAGAGAAAGAAGATTGTAAGGACATCAAAATGTTCTGAATTAGCTTTGTTTATCAGAGTGGATAATT
TTAGGATCTCTCTCCATAAGGGGATACCATTACCATTTTCTGTAGAAGAAGACATTAATGATGAAGAAGAAGATGATGAT
GATTGATGTGAAATGAAAATTGAAGGAAAACAATTACTATTAATACTACTACTTTGTTATGAGCATGTTACGCCGCAAAA
ATGTAGACTTTTTTTTGACTATTTATAACTGTAAGAAATATTCAAATAAATAATTTTCATCAGTGGCATTGCAAGTTTTC
TCATTTGACCAAGTTGTGATGTTAATATATGATCACCCTGTTAAAAATTAGTGCTATCTTAGAGTTTTCTTTTACTATTT
TACTTCTGCTGTTTACAAGTCAAATAACAGTTTCTATATTTTAGAAATGATGATCATGTTAGTTGTTTATTAGGGTAGGA
GTCTTATTTGTTGGAGTTATTGTAGGGGGTTAGAATTTATGCTTATTTTATATATAATTCTAAGTGTCTGCAGTAAAAAA
ATGGAGCTTAAGTTCAAGCAAAATAAAGTTCTTCTCTGTTCCATTTCCTGTTCAATGGTTGCACTTGTTCTTTCTTTTCT
CTGCATGTGCTTTTGTTTTACACCGCAGAAGAAAGATGTGATGGACTAATTGAGATTGCTCGTTACTATTTAGAGTATTG
TGTACAAAGAAAGTCAATAAGTTCAAGTTTTTTTTTGTCAAGTTTCTAGGTAATTTTTTTTTATTTGTATTATGAGTTCA
ATTTTGTGAAGTTGACTACTTGATCTTTTTAGTATGAGTTCAAGATTAGTTATGAACCAAACCAATGACTTTTCTTTATG
ATAATATATATACTAGTCGGTTTAATTTTTTATATGTTATTGACCACAAAACATACCTTCATTTTTTAATTTAATCAATT
TACTTTTTGACAATATACTAGTCAGTTTGATTTATATTACTGAGCATAAAACATACATTCATACATTTTGAAATTTAATT
AATTTCCTTTTTGATATTATGGATATATTAATTCGATGAAAACACGGTATTTGAATAAATATTTGAGGTGTAAAACTTTC
ATATTGCTATTTCTTCTTTTAATAGGTTGTCCTTAATTGGTAGCTCCTCAATTTTAATTTGTAGTGTACCATATGATTAT
ATTGACTTTTCATTAAGAAAAAAAATTATAAATGCGTAGCCTCTTTTGTGGACTTCACTATTTAAAAAAAAATAAAATTA
TTAGTGGACTTCACTAATTTTCCTTACAAAGTACATTTCATAACTTGGCTAAACGACAAAAATACCCAAAAATATATTCA
TCCGGTGTCTTACTTTTTTTTTAATTTTTTTTTGAATGCCTTTTTTTTAGAAATTGTTTATTTTAACATTTTAAATTACA
CGTTTAAGATCATAAGTTCAAATGACATTTTGATATGTTCTACATATTTTTAATTTATAATCACAAGATTTAAAAGTATT
TTTTTTTACCTAAATACATGATAAAATATTCATATTACACACTTCCAATTCATATTTTTCGAAAAGTTTTTGTACCCGTA
TATCACCTAAATAAATTAAATACATGAAATTCATCTCTTCCTTTAATATATAATACACATTAATTGAAACATGTATGAGA
TTTTACGACTTATTGATGCTAAAACATATAATTTTTTTAAAAAAATTACATACTTTTAAATGGTGAACTTATCTACGCGC
TTAAGAACATAATTCCGCCAAATAATAATAATAATAATATTGGGATCGTCGTACGTGTTTCATGCATGCATAGTCAAATT
GTAATAAATGTAATTAGGGGCGCTTGGCGTACGCATTCTGTTACCATATATTGTTGCCTTTTTACGTAATTCCCATAATC
CAAAGTCCAAATTATTTTTACTCTTTTTATAATCTCACTTTCACTTTTTTTGAATCTTCTTCCTCTTCATTCACGTTATT
CTCCTTTTACTTCATGAATAATACTTAGCACATTCTTCGTCTTGTTCTTTTAATCATTTCTCGGACATTGATCACATTTT
TCGCTTCTTTTTTCATTTGAGTCTCTGGTTTTTCGTGTGCAACTACTCGTTTTTACGAAGCAGAGCCGTTTAATTGAATC
TACTGAAAAATATGTACATAGTACATCCATTGCCCGTCTTGTTGGATCAGTCTCTGTGTGTAATGTTATTCGTTCAATTT
TTGAGTTTTGAGCTGAAGATATGCAGATCTGAAATGTGATTCCAGATTTTAGTTTTTGTGTTTTGAGGGGAAATTGGGTA
ATTTGGTGAGAAATGGAAGCTGCGAATTTGACTGGATTGAGTCCGAGATTGAAATCAATTTCATTGGAGAGAGATAAAAA
TGATGATCCAGATTTTGAAGATTCTGAATTGGAAGATAGGCATTTTCATTCTATGGATGCGTTGGAGATTTTGAAGGAAA
CTGTAACGATTCTTCGGTATAATCCTATTGGTTTTTTGTCAATTGCTGCATTGTTAATATGCCCTGTTTCTGCTGTTCTG
TTATCTAATGTCTTAGTTGATCAGTACGTTGTGAAGAAATTGATGATAAGATTGTTGTTTTTGGCTAAATCGAGTGGGCT
TCCACTTAAGCCTTTTATCAATCAGTCGTGTCAAAAGTTCTCTGAAATGGTGATTTCAGCTGTTATGTGTTTTCCGTTAT
ATGTTAGTTTGTTGCTTTTGTCTAAAGCTGCTATAGTGTACTCTGTTGATTGTACTTACTCGAGGAAGAATTTCGATTCT
AAAAAGTTTTATATCATTGTCACCAAGATTTGGAAACGTATCGTGGTGACTTATATGTGGGTGTGTATGGTGATTACTGG
TTGTCTCGCGTTGTTTCTTGTACTTCTCGTGGCTGTCAGCAGTGCCTTCTCTGTAATGGGGTTCCCTCCAGACTTAATTT
TGTACCCCGCGATGATAGTTGGGATTATTTTCTCTATAATTTTAGCAAATGCTATGATAATTTGCAATATAGCTATTGTG
ATATCTGTTTTGGAGGATGACTCTGGACCGGAGGCGTTGCTTAGGTCTAGTTCTCTCATCAAGGGGCAGACACAAGTTGG
ACTATTGATATTTCTGGGATCGACTATTGGGATGACATTTGTGGAGGGATTGTTTGAGCATAGAGTGAAGATAATAAGCT
ATGAAGATGGATCTTCAAGAATATGGGAAGGACCTCTTCTGGTAATATTGTACTCTTTTGTGATGCTTATTGACTCAATG
ATGAGTACTGTTTTTTACTTCAGCTGTAAATCATATAGAATGGAAGCCTCAAGTGAAGAAAGTTTGCCTGTATTAGAAGC
CTTGACGATTTCTTCAGCATTAGCAGAAGTCCAATAACAACATGTTTGAAAGTATGTCTTGTAAAGAAAGATTTTTCTTA
GAATGTAGACACAGAATTATATTATCAGAAGAAAAAGTTCGTCTGAAATAGCATAAGTTCAAATGATGTACGATAATGGA
GTGTTGAATTAGTGATGGTTTCAACTTTCATATTTGAGATTGGATCTTGAATATATTTGACTTCTTTTGTACTAACTTGC
ATTATTTACAAGTATTTTTTTTTGCTATATATAAGCTATGAAATGAGACGAGCTAACGAGCATGCCTTGAAGCAACTAAA
CAATTAAAAAATTATAGAAATTCATTGAGGACAACAATCACTTAGGGTGTGTTTGGTATGATAGAGAATGTTTTCCATGG
AAAATATTTTCTTCGAAAATAAGTGAATTTCTAACTTATTTTTTCATTTTTGGTTGGTGAGTAGAGAAAATGTTTTTTAA
TGTTTGGTTGGTGAATGAAAAATATTTTCCAAAAAATATCTTTTATTATTGGCTTGAGACTAGAAAATACTCTTTAGGAA
AATAATATCTGACCCGATAATCGATCTAGGACCCGACCCTGACTCTCGAATTAGGAAACGACTCATAATATAAAAAATTT
AAGCCAACAAAACATGGGAAAATTTGAAAACATTTTCCAGAAAATATTTTCCTACGTACCAAACACACCCTTAGTCAAAC
TTGAAGGCCAAAATGATACTTGGTCAAATTAGGCGTAGCTATTACTCCCTCCGTTTTAGTTTGTTTGTCTTACTTAATGT
TTTTCTACATACCAAACACACCCTTAGTCAATCTTGAAGGCCAAAATGAGACTTGGTCAAATTAGGCTAACTATTACTCC
CTCCCTTTAGTTTGTTTGTCTTATTGAAACGGATGGAGTAGTAAGATGACAGATTGAGACCAGTTAGGTCCAGTTAACAA
AGTTTTCTAAACAAAGACAAGTTCAAAACAAAAGAAAGAGAAACCTGTGAAGAGTTATAGTTTTCCTTTAATTACTTTAT
TCAGTTGCTCTTATCGCATAATCTGCAGAAAGAAGAGGAGAGATTTGTACATGTCTATGAACATATCACATCCCCTTGAC
ACAGTGAAGTATGTTGAAAAACAATTGCTGCGTCGAGGCGATGCTCATTTCATCCAAATTCTGCTGAAAATCGAAAAAGA
TGTAGATGAACATCAGTCAAATTTATATCATTTCCTAGACACTCTGCAGTGGGTTGAAGAGAAATGGGGTTCATTCCGTA
TGTGCTCGGACAACAACCATCTGAGTCGGATTGAAGACCAATGGTATTCATTCAATTACAATATGTTCACAGAGGAACCT
TATAATATCCTGACAACTCTCCAGCGTTTTGTACAGGCAAGCCATTCGTTCAATATGTTTTTACAGGGATTTCATTTTTC
CAAGGAGTCTCGTCCCCTTGACACACTGCAGAGGATTGAAGAGAAAGACCTTTTGTTTTCAGCCAAGTACCTGCCAATAG
TATCTCATTTATCTGAAACTCTGCAGCGGATGGAAGATGAATTCAATTCATTCTATACATTGTTAGTTGAATATCTGTTT
GCACAGGAACTTGATACCCTTAGCGTTCTGCAACATATTGAAGAGTATTGGGGACCATTCCGTATGTATTTGGAGGAATT
CAGATCAAAAGTGTCTTATTTCCTTGAAACTTCAGAAGAACATATGTCTTTGTTAGATAGACTGAGGTTCCTTAAAAGGG
ATTTCAAGTTCCTGAGTATCATTATCGAATTGCATATCTTCGAAGATGAACCACATGTCAGCTGGGAAAAAGTCCGAGCA
TTGTTCCACGGTGCTGGAGATGAACTCATCCAGATGTACAGTACGCAAGTAAGTCCGTGGAGTCAACAATTTTATGACTA
TTTCTGCCACTTGCAATATGAGTTTCAGCAGACTAAGTTGGAAATCATAAAGGCTAATTTCCCCGTTCCCAAAATATCAT
GTCAAGTTTTAGCCAATGAGGATGGTATTGTGATTCCCGGTTTTGTTGTGAAATTCATTGACATTGTTGCTGATAATATC
AGTAATTTACTGAAATTTGATGATCCAAGTTCACCACTTTGTATTGGGGGACGAAGCATGGTTCAAAAAGAAATGGTTTT
GAAGGGGTTGAATTTCCTCTCTAGTTTTGTCTGCTTTGTTTCAGATAGATGCATAGAGACTCAGGTCCAACATGCTTTGT
TCACTCATGCTGTACAAGTGGCCTGGCAAACAACTATGACTACGTAGTTGTATCTTCCGAGCAATGAATACATGTACCAA
GAAACAGCTCCGAACGAAGAGGATCCTTTGCTTTCTGATATTCTGCAGAGCAAAATCCAGCCTACAGCCAAGCATATGCA
AGTTCTATATTCATATCCTGCAAGCTCTAAATTTGGTTCAGTCACAATGGTATCCGGTTATCAATGTTAAGTATGTATTC
GATTGTGAAGTTGGGTTTCTGGAGTCTCTTCGACACACTTTAAAAGAACTACCAGTCTCTAGTAATTGCATTGCAATAAA
GGCAGAACTTCAGGAGACACTCAACTTCTTCGGACCCATTCTAGTCAATCTACCAACACAGGTCCTTGAATATCATCTTC
AAGAAATAGACTCTGCGATTGTTGATGCAGGACTTCTGGTTTTCTCATTAAATGATGATAATGAGAATCTTGATTTCAGG
GGAAAAATCCCAAGTATGCAAGGTGTGATCTACCTCGTCGCTAGAAAGAAATTCTTCCTCCAGTTCAACTTACCTGGAAT
TGACAGAGTGGGCTCTGCTGACTTCATTTTAGACAACAGGGAGAAGTTTCTGAGCATGTATTCAAATTCAGCTGATTCAG
TTAAGAGCCAACTTCCGAAATTCAGAAAGAACTCAAGTTCTTTCAAGCTGTCGTAGAACAGCAAGACGGACTTGAACATT
TTGCAGCGAAGACTACTCGTTTGGTGTATGAGGTAGAACATATGGTTGATGCTTGTAAGAAAAAAGATGTTCCTGACTGG
TGTATTTTTATCTGGATCTTGAACATTGGAGAGGATATTAGAATGCTCATGGCAGAGGTAGCAGAGATTCATAATGAGAT
ACTGTCATCTCCAAACAAGCTAACTTCATTTGTGCAGTTGGTTCTCAAGGGATTCGTTCGGATCTTTGGTGTTGCTTCAT
TACAATTCGCTAGTACACGAAGGATCAATGAAGAAATCATAGGCTTTGAGGATGACCTGATAGGCAAACGAAAAGGAGGA
TCATCACGCCTTGATGTAATCGCAATAGTTGGAATGGCTGGATTAGGCAAGACAACTCTGGCTAACAAGCTATATTCTGA
TAAGTCAGTTGTCTCTTATTTTGACATCCATGCCCATTGCTGTGTCTCTCAAGAATATACGCGGAAGGACTTATTACTAG
CCATTCTACATGGTATTACTGATGAAAGAGCTAAACTTAGAAGAGAGACTGAAAATGAATTGGCAGATAAGCTTAGCAAA
CTTTTAATGCGCAAGAGATACCTTCTCCTCATTGATGATGTCTGGGAAACTAGTGCATGGGATGATCTAAAGTTGTGCTT
CCCTGAAGATAACAACGGAAGCAGAATTATTCTGACAACTCGGCATTATGAGGTCGCCTCTCATGCTAAACATGATAGTG
ATCCCCATAAGCTTCGATTTCTCAACAGTGATGAAAGTTGGATGTTGTTGAACAAAAAGGTGTTCAACAATGAAAGTGGT
CCTCTTATCCTAAGAGATGTCAGCCAAGAAATTGTAAGAAAGTGCGGTGGATTTCCTCTTTCAACTATTCTGGTAGCTGG
TATCCTCACAAGAATGAAGAAGGAAAAACATTGTTGGGAACAAATGGCAACAAATTTAGGTCCAAACATTCAGGATCAGA
TGGAGGGCACTCTTGATCTGAGTTATCAGAATTTACCACCCTATTTGAAACCATGCTTTCTGTATTTGGGAGTATTCCCA
GAGGATGGAGAGATTCAAGTCTCAAAGTTAACATGGTTGTGGATAGCAGAAGGCTTCATAAAACCTGATACAGGGAAGAC
TTTGGAGGAAATCGCAGAAAATTACTTGGAGAATCTTGTTGGGAGAAACCTTGTGATGATTGATAAAAGGAGTTCTGATG
GAAGGATCAAGACATGTCGCATTCATGACCTGGTGCATGAATTTTGCAGGAAGAAAGCCAAGTTGGAGAACATTTTACAA
AGGATAAATGGGTAATCAAAACCTTTAGTATTTTTTTTTCAATCTATTCATCTTTACGGCTTCATCTGATCATACATATC
TCTCCGTTAACAGGGATGCAGGTTCGGATCCTACTCAATTCTTCCCTCCAAAATGCAATACTCATGTCGCTTATCTCTTC
ATTCTCAGTTTGATGATCTTGCATAATGGTGTTTGTGTTTCTCCAATTTGAAATCTTTCCAGTTCAGGGAGTCCAGAAGA
ACTGCATTGTCTTCAATAGACCGCGCATCAGACACTCTTAAAAGGTTCAAGTTTCTGAGGGTGTTAGATTTTGAATTCAC
CGTCATTGATTCTTTCCCACAAGAATTGATCCTTTTGAGGTATGTTACTTTTCGGACCGACAATGATACATTATCCCTCC
CAGCCAATCTTTGGAACCTTGAAACTTTGATAGTTCAAGGAACTAGAGGACGAATATCATTACCGGGAACTATTTGGAAG
ATGGTTAAGTTGCGGCATCTGCAAATAAACGACCAAGCATTTTTCACTATGCAGAATGAACAGGAATTCTTAGTAACCCT
TCGAAAATGGATGATTTGCAAACTCTTTCCTCAGCATATTTTTCTTGTGCGGAAAATGCTGATAAGATATTGGCAAAGAC
ACCAAATCTTCGGAGACTGACATGTGAAGTTTCTGCATTTGATGGCTCATTTACTGCATTTATCAATCTTACAATGCTCG
AAATTCTAAAGATTTCTTCTGGTGCGACATTGACATCAGTCGATCAGCTGAAGCTCCCATCATACCTCAAGAAATTGACA
CTGTCCAATTTCCACATAAATCTTAGTGAGGGCACAACTCTTTCAAATCTCGAGATACTCAAACTGCTAGGAGTTACCAT
TAGTTCCAATACATGGAAAGTGAACGATGAGCAGTTCAGCAAACTCAAATTCTTGAAACTAGAAAGTCTATCTTTTTCAG
AATGGGATGTCTCAGATGATGCTTTTCCATGCCTTGAACACTTGGTATTGAAAAGATGTCGATAAATTGAAGTGATCCCT
TCTTGCTTCGGATATATGTCTTCCCTGAAATCCATTGAGGTAGAGTCATGCAAAGAATCACTAGCCGACTCTGCTATGGT
CACCAAGGAAATGCAAGTGGAAGACATGGGATTTTCTGATTTTGAGGTCATAATTCACAGAATAGATCAGCAATGCTGCA
ACACTCGGTCTCGAATTGGCTTTCAGGTATTTTGTTGATCCAATGCAACTGAAGTTTCAACATGTTTTTTATAACCTAGT
TTGCTAAGTACTTCCTCCGTTTCAATTTGTTTGTTTGGTTTGACTTGACACGAAGTTTAAGAAAGTACAGAAGACTTTTG
AATCTTGTACTCTTTAACTAAAGATATGTAGAATGTACTTTTACTTTCTTCAACTCCGGACCAAATTTAAACCAGACAAA
CAAATTGAAATCGAAACCTATCTCTTCTTTTATGCTCATTTACTCTTCACTATGAAATGGAAGAACTATTAATGTATATG
ATGATGCATGCTTTACAAAAAATTGTTACTACTATCTACTAAATGTAGATCATAGATAATTTTTAATGACTACATCCCAA
ACTAATTAGCTTCATATATTCAATTCATGGCAGATCATTGATGGATGGAAGCTGAAATGCTATTTATTGTTTCATCCTCA
TAGTCTATTCCTTGGAGATAACTGAATCTAAAGAATAAGCAAATATTATTCAAATCAAACTGAAATAGTATCAGTTACAA
CAACAACAACAACTATAATAATATATGTAGTGTAATCCATAAGTGTGGAAGTGTGGGTGGTGTGTACTCACTTTATGAAG
GTAGAGGAATTATTTCCTTGTAAAGCTTTACAAAACGGGGTTGAAGGAAATAGAGTAATGAAGAAGTCATGTCAAAAATA
ATGAAGACGATTATTGTAACACCCCGTATCCGAAAATAGAGATTTCAGATTTCTGGTGTTACAGGTGGCACTCACGGACA
CCATCCACAGACCGTAGATGGACTCACGGTCCGTCTTGCAGGTCCGTGACAGAAAACTTCCCCAGAACTCAGTCAGAAAA
ATTGGCTAAGTCTCGACTCACGGATAGACCCACGGTCCGTGGTCTGTGTCTGTGGATGAAGACCTTCTTTACCCAGCCTC
TAACATGAACTACGGTCGACCAGAACGGACCGTCAATCGATCCACGGTCCGTAGGTCTGACCGTAGATGAGGATCAGCAG
CCAGTTAGCTGAAAATTGCTGATGGGTCAACTTCAGATGGTCATAACTTTTAGTAAAAAAATAATTGTGTTTCCCATGAC
CTATGGTTAGATAGATAATTGAATTATCTTTCCAACGCCACCGAGTTTGCTAAATTCTGACCTCCGAGTAAAAAGTTATG
CCCGTTTTAGTGAAGCCCTGTCGGGCAGACTCGACCTACGGACCCAATCGACGGACCGTCAATCTATTCCGTCAGTCACT
CCGACAGCAGTTAATTCAGGGGTCTTTTGGTCTTTTCCTATTTCGTTTAACCCCTAAAATACGTCGTTTAGACCCTAAAT
CATGAGGTTTTAATCAGTTTAAGCCTAGAAACATAATTAGAACTTACCTTAGTCAAAATCATTAATCAAAACTTAGAAAA
TTAGAACGCTAAAAGGAGAAAAAAGGTCAAGAACCCTAGTTCAAGAACGCAGCGAGGTTTCTTTAGTTCCAGCCTCGAAA
TCGAAAGATTTCTCCGTGGAATTCGTCACCAGGTATGTGGGATTTCACTAGTGGGTTCCTTTCGCCCATTAGGTCCCTAG
AATTTAGTCAGACTCTTGATTCCATGATTATGAACAGACCTAGGGTTTCTAGAATCTCAACAGATCATCATGAATTAGTT
ATTTAAATGTTCCAAATCAGATTATCATGTTATTGCTCAGTTTATTGCATGAATTTCAGAACCCTAGCTATGTATTTCAT
TAGTTCTTGAATTACACATGCTAGGTCAGATATTTCAGTTATTCAGATATACATGCTCCAGTTTTATGCCACATTATCAT
TATCAGTATATTTCAGTATAAACCCTATTTTGAATTATAAATCTTGAGAAGCTTTTCTTTAAGACAACACTTGAGTTTTA
AACTGAGTTTTTGAGAAAGTTAAGATGAGTTTGAGAAAGAGCTTCTAAAACATGATTAGTATGACAATTGAGTAGGTCAT
CAATGTATGGATAGTATGGTATCTAGATATACCATCAATGTTTATGCAGTATGACTTCCCTAGTCATCAATGATCATAGT
ATAATATGATGTTGAATTGTTTTCAAAAAAGGAGTTTTCAAGTATGAGTATCTACATGTCAGTATTTTGAACTATTCAGT
ATTTCAGTCATAATATATTCAGTTATACATGCCTCAGTTTATGAATGCATCATTATCAGATTAATTGTTGCATTCTCAGT
TTGCATGTTCAGTTTCGAGCTATCCAGTATTTACAGAAATTCAGTCATAACCAGTTAACTACTTAATTTATTGGGAGTAG
CATAATATCGAGTTGGACTAGGGTTCAGCGTACCCATATAGTCCCAGAACTACGAGCCACGTAGGTGTAAGTCCCCTTTG
TGGGCCACATCAGTTTAGTGATCACGCCAGCATGCCTCTATACCTCTGGCAGGGTATATTGGGTCCTCTCGATGGGGTGT
ATACATCAGACTCCACATTTAGCTCATGTGGTTTTATGTCGGTTATTAGTAGCTCCCACAGTTCAGTCAGACTCTATTGC
ATTGACCATATTTCAGTACAGTCAGTATTCAGTCTCAGCATGTTATAAATTTGGTCATTGCATTCAGTTAGCTCAGTATT
TAGTATTTTCAGTATTTATATCATGTTCAGATTATATCATTGCTCAGTATGCTTTGTTCAGTTATGTTATTTCAGTTTTA
CTCTATCCTGCATGCTCAGTACCTTTCAAGTACTGACGCATACGTGCGCTACATCTTCTCATGATGTAGGTTCAGGTTCT
CAGCATCCAGATCACGCTTAGATCGGTTCCCGATCTCCAGTTCAACAGAATCAGTGGTGAGTCCTCATTCTCCGAGGACA
ATAGTCATGAGTTTCTTTTCAGTATTTTTAGTCTTTAGTTTTAGATTTTCTAGACTTAGCTGGGGCATGTCCCAGCACTT
CTAGTCAGTTTAGAGGCTTATTTCAGACATAGATAGATTCAGCTTAATATTGAGTTAATATCTTCCTTGTATTAAACTCA
TCAGTTTTTCATATATTTTAGTTATAGTATATGGGTATTCCCCATCTTTTTAGATTTATTTATGATTTAGCTTCCGCATC
AGTTTATTATCTTTAGTATGCTCATGATCATGCCAGCAGGGTTAGCTTGGGATCACTTGTGGTCCTAGGTCCCGTGTCCG
CGTCTCGAGGGTAGCTCAGGGCGTGACAATTATTAAAAAATTGAAAAATAAGATACTAGAAAAGTAATACCAATAATAAT
ACTGAGAAGAAAAATTAGACAACCCTCGACTACTTACTAACCTCCTACCCCTAATCTTCGGCTTTCGTATTCTCTCATCT
AGGGTCATGTCCTCAGTAAGATTTAAATGTATATGTTTTGTCTAATCGTCTCTCCTCAATACTTGTTTGGTCTACTTTTA
CCTTTCCTCAAATCCATCATAATCAACTTCTCACACTTCCTTACAAGGACATGAACATCTGTACATCCCTTTCTTACATG
TCCGATGTTATACCGCATTTTAACTCGAGGTTAAAACGTGTACAACATATATATTGGTGATTTTCAAATTAATTAACTTA
AGAAGTCGCCACGTAATTAATTATGGTGAATTAGGACACCTAAATATTTAACTAAGTAATACTAAAATGACTTCAATTAA
ATGGTCTACTTAACTTGCATGATTCTAGGTAAGGGTTCTAGTTATCCTAAAAAGAAGGGATAAGACATCCTTTAAGATCC
GTTAAAGACGGTTATTGGCCAAACTTAGGTTAATTAGAGAGAAAATAAAATAACCATTAAAAGCTAAGAAAAAACTAGTA
ATAATTAAATTATGGCAAGTTAACCTCAAAAAAGTTAAAGTATAAAAACCTTAAAGTATACCAACTTTACATATAAAGAT
CTAAAGAATGAAATAAAACAACCTTCTAACTTTAGAAGTTTTAAATTAGTTTAAACTTGATTTTTTTTAACGAGAAAAAG
GAGTTTGAATGAAATATGCATAATTTGTTATCTTCAAAATAGCTAGCCAAGTCAAATGCTTTTTGTTTAAGAAAGAAAAT
CTTTTTATGTAATTGAATTAACAAGGAAATCTTAAAGCTAAAGATAACGAAAATATATTTTGCCTTGATAAAAAATAAAA
GTTTTTATCCAATTGAAAGCCTTTTATCTTCAAATTCGCCTACTCAAAATTCCCAAAAAGGAGCTGTGTTTTAAAGCTTT
AGACGTATCAACATTTTATAAAGTATAAACAAAGACGTACAAATTGCCTCTTTTAAATTCTCAAAATAACTCACTTTAGA
GTCCAAATATTTACATTTTTGTTTTTAATTTATCAAAGGTTTGTGGAAAGTGTTAGAAAAGTTGTATTTAAGACCTTAGC
TTATCAAAAAGTACAGTTTAAGGGTTGATACATATTCATCATAAAAAAAGGGTCCAACTTCTTTGCAAAACAAAGATTTC
TCAAACTAACAAACAAGTTAAGCAACAAAAGAACTTAAATTAAAGGTCATTGTTCTAAGCCAAATTAATATATTAAACCC
AATATCTAGAGGAGGGGAAGGTGAGCTACTAGGTTTGCTTAAGTTCTTAGTTAATTAGTTTGCATAAGTTAAAATATAAA
TTGAAACAAAACACAAATATAGGTACCAAAAGAAAGTATAAAATGTTAGTCAAAGATAATAACATATATGCATGCATAAA
AAATATAAAGCTTTGAGATAAGGAGAAAGTGCGGGATTTTCTTTTGGAATGAGTGAATCATTCTAGACACGAGCTAAATG
CAAGATAGGTTGCTTCTCTAATTTGGATAGAGGTGGAGTCATATTGCAACTCTATACGCGCCCCCGAATGTACATGTAAA
TAAAAAGAAAGTAAAGAGGAGATTAGTGAGACGATTCAACTTTAAACGATAGTGAAAATCAAATATAGAGCTAAGCAAAA
TTATACAATGTATATATTATTACAAACACAAGATATGCAAGCGTCAAATAAAATACTCATTTAGCTATTTGAAGAGTTCT
GAACCAACTAAGAATAGTTAAATCATAAAATATATATGTTGAACATAAGCTAAACCTCAAATTCTTCATATTCAACTAGG
AAGAAATAGTTCATAACCTTCATGATATCAAACAGGCTTCCATGCATATCTCTAATAGAATATAAAAGGATAAAAACTTG
TACTCATATAACGTGAACAATGAGGCTACAACCATGGCTCTTTTGATATTGATTTCTTTTTACATAGCCAACACATAATA
TTTTTTTTAAAAAAAATAAATAAATAAAAGAAGAAAAGAAACAAAATAAAAGATTATACACTAACAGAGAGTTTAAAGTA
TAGCTACATGGGGGAAATCACATGCAGTGTGAGATCATGATATGCTAACATTTATCACTTAATTTCTAATTATGCCAAAA
TAGAAGCTATATCCTTTAGATATACTTTTACATAACAATACACGAGCTGTAATTTTTATAATATAAATTAAAGACACCAA
ATGAAGAATTAACTAATAACCAAAACTGATTTCATGTGAAACTAAAATGGAACCATTCTTTCAATCACAACGTCTAAAAC
GTAAAACATTTGAATGTCGAACAAGAAGCGTCTAGCAACTGACAACTTTGAAACCAACTAAAAATAGATTAAAACAATAA
CATCTTTCTCAAGCTTAAGATAAACTAAAAAAAGCTTTGAGTTTTATATAATATTTTTAACTAAAAAAAGAGACCATAAA
CAACATTTTTCTTAAAAAGAGCTTCTGTCGAGAGATTAAAAATAAATAAGTTGTAAAACTTGAAACAAAACAAAAATAAA
CTGATTTCCACATTATAAACTCAACCTAAATTAGAACAAGTCCAAATCTGTACATGTCTCAAAAAAAAATACAAAATATT
CTCCATATAACTTTGGTCACAACCAACTTAAGCAAGAATCACTCTGGGCATAAGATTTCTTAGAATGTATATTTAATCAC
GATGGTAAAACAGAGATAAAAAGGGGAGTATTACCTGTTGTAGGGCAGTGAACAGGGTTGCCTCGATCACAAGTTTACAC
TCGAACAAAGACGAGCTTGAACACACTCAAAACAAGAATCCCGACAGAGAGCGAAAAGATAAAATGTATTAGAGCAAATA
TTAATGCTTATGAGAGTATGAGTGGCCGGAAAAATTCTTCCTGAATGCGAGTATTTATAGGCGATTTAGAGCTAGGGTTG
TGTTTTGGGCAGGATTTTTGATTTTCGAATCTTTTGTCATTACTTTGAATCCGAGCGTTGACAAATATTGGACGACTTTC
TGATCCTTCACGTGATTTGGATAAAGAAAACAAGACTTGCTTCAAATGATACTTGAAATGGAAGAGCTTTTGCTTATGCT
TTTGATATGGTTATTCTATAATCATGAAAAAGGAAAGAGGTGATGGAGACGTATCTGATAAAGCATTCCTTGCACGGGAA
TGGTGCAGCCAAAGTCTGTCAATGGTGAAAGTACTCAAATATTTGCTGGAAGAGGAAAGAGTGACCAGCTGCGCAGCACC
AAAGGAAAACCTTAGCTTCTAATCGTATTGGATTTATTTGGGAGAGGGGGTTTGGGCTGCTGAAATTGGGCGAAAATGGA
CCATTCAAAGGCTAGATTTCGGACCAAATTTTAAAAGAAAATGGGCTGATTACTTGGTGTGAATATTGGGCTTTTTCTTT
CTTCTTTTGAATTGTTTTGGACTTTTAGCTTAATAACCAATACTTAAAATGTTATAAGATGACAACTAATAATTTACGTA
AATAAAAATATCAATATTAGGACTTTATGCTAGTATTAAATATAGATACAAGATATCGACTTATAATTAATTTAATAAAA
TATGAAACTTGAAATAAAATGACGACAAATGATTATTTAAGGAAAAGAAGTATAAAAAGTAATATTAGTAATTTTGGTAA
TAAAAACTAATGATTTTAGAAGATATATTGTCGTAATAGTAAAAATAATTGTGAAAAAGGATTATTTTATATGTTATGAA
ATTAGAAGCTCGAAAACAATAAATTAGAAGAAAGGAGGGTCAAAATTGGGTGTCAACATCCGAATCATCTCAATATTGCT
TCTCTCATTTTATCCATCACAGAGGTCACTCCACCTAGTCCTAAAATAGTATCAGTAGATGAAATTAAGCTTTTCTTGAA
TGATTTGTTTTCGTATGTCGTTTACGCGCAACTAATTTACTTATTATCTTTACAGATTTGAAGGAATTTTATCAGCTGAT
GCGGTTGGGATCGAAGGCCAAAAAACTCATATAAGATGTATTAGTTGAATTACCGGTGTTAGCAAAAGCACCAATTGTTG
TGGTCCAACAAAAAAAAAAGGAAAGGCATTTTTGATACCAAAAGCAAACGAAGGGTAAATATGAGCTACTTCGATAATTC
AGGGGTAAACTTGGTCCTTTTCCGTTTATAAAAACATTGCAGAAGTCAATGCGGTGAACATCACCAAAATAACACGGTAT
TATTTACAAGTATTTTTTTCGCTAACTTACATCAGCTATGAAATGAGACACGCCAACAAACATGCCTTGAAGCAACTAAA
CATTTGAAAATTACAGAAATTCATTAAGGGTCACAATCACTTAGTCAAGCTTGAATGATAAAATAACATAATTCATTGAA
GGCCACAATGACTAGGTCAAATTTAATGTGACAATTACTCCCCCTGTTTATTTGTTTGTCTTACTTTCCTTTATAGTCTG
TTTCATTTGCAAGGAAAAGTATGTCTTAGAACCTTGATGATGACACGTTAGCCCACATTAAGTGATGCGAAGTGCTCAAC
AGGTTTGAGGCTTGCTTCAGGATTTAAACCACCTTTGATTACACAGTCTTATAAAATTTTCCAAACAAAGAGAAATTCAA
AATAAAAGAAAGAGAGAGCCCTCTGAAGACTTGTAGTTTTCCTTACTTTGTTCAGTTCAGCAGAGAATGGAATATGATTG
GAGTGCCTTCGATTTCTATTCAGAAGAACCTATGTTTTTGTTAGATTTGTTACATCGAGTGAAAATCCTTACAAGGGATA
TCAAGTTCCTGAGTATCATTATCGAATTGTATATCCTCAAAGATGAACCAGATGTCAGTTGGGAAAAAGCCCGAGCATTG
TTCCACATGTGCAGTACGCAAATAAGTCCGAGGAGTGCTCGCCAATTTTATGACCATGTCTGCCACTTGCAATATGAGTT
TCACCAAACTAAGTTGGAAATCATTAAAGGTAATGTCTCCTTTCCCAAGATAACATGTCGACTTTTAGCCAACACAAATG
GTATTATGATTCCCGGTTCTGTAATGAAATTCATTGACACTGTTGCTGACAATCTCAGTAATTTACTGAAATTTGATACT
CCAAGTTTACTACTTTGTATTGGGAGACGACACAGGGTTCAAATAGATTTGGTTTTGAAGGGGTTGAACTTCCTCTCTAG
TTTTGTCTACTTCGCTTCAGATAGATGCATACAGACTCGGGTCCAATATGCTTTGTTCACTCATGCTGTACAAGTGGCCT
GGCAAACAACTATGGATATATGGTTGTATCTTCCAAGCAATGAAGACATGTTTCATGACACATCTCTGAATGAAGAAAAT
CCTTTGCTTTCTTATCTTATGCAGAGAAAAATCCAGCCTCTTCAGCCAAACATTTGCAAGTTCTATATTCATATCCTGCA
AACTCTACATTTGGTTCAGTCACGATGGTATCCCGTAAACAATATTAATTATGTATGCAATTGTGAAATTGGGTTTCTGG
AGTCTCTCCGTCACATTTTGGAAGAACTACCAATCTCTAATAATTGCATTGCATTAAAGGCAAAACTTCAAGAGATGCTA
AACTTCTTCAATGCCATTCTTGTCAATCTACCAACACAGGTTCTTGAACTTCATCTTCAAGATATAGACTCTGCGATTGT
TGATGCGGGACTTCTGGTTTGCTCATTAAATGATGATAATGAGAATCTTGATTTTGCGGGGAAAATTCAAAGTATGCAAG
GTGTGATCTACCTTGTTGCTAGAAAGGAATTCCTCCTCCAGTTCAACTTACCTGGAATTGACAGAGTAAGCTCTGCTGAT
TTCATTTTAGACAACAGGGAGATGTTTCTAAGCATGTATTCAAATTCAGTTGATTCAGTCAAGAGCCAACTTCAGACAAT
TCAGAAAGAACTCAAGTACTTTCAAGTGGTCGTAGTACAGCAGGACGGACTTCAACATTTTGCAACGAAGACTACTCGTT
TGGTGTATGAGGTAGAACATATGGTTGATGCTTGTAAGAAAAAAGATGTTCCTGACTGGTGCATTTTTATCTGGATCTTG
AACATTGGAGAGGATATTAGAATGCTTATGGCAGACGTAGCAGAGATAGCAGATATTCATAATGAGATGCTGTCATCTCC
AAACAAGCTAACTTCATTTGTGCAGTTAGTTCTCAAGGGATTCGTTCAGATCTTTGGTGTTGCTTTTTCACAATTTGCTA
GTAAACACAGGATCAATGAAGAAATCGTAGGCTTTGAGGATGTGAAGGATGAACTGATAGGAAAACTAAAAGGAGGATCA
TCAGGCATTGATGTAATCTCAATAGTTGGAATGGCTGGATTAGGCAAGACAACTCTGGCTAACAAGCTATATTCTGATAA
GTCAGTTGTCTCTTATTTTGACATCCGTGCCCATTGCTGTGTCTCTCAAGAATATACGCGGAAGGACTTATTACTAGCCA
TTCTATGCGATATTACTGATGAAAGAGATAAACTTGGAAGAGAGACTGAAAATGAATTGGCAGATAAGCTTCGCAAACTT
TTAATGCGCAAGAGATACCTTCTCCTCATTGATGATGTCTGGGAAACTAGTGCATGGGATGATCTAAAGTTGTGCTTCCC
TGAAGATAACAACGGAAGTAGAATTATTCTGACAACTCGGCATTATGAGGTCGCCTCTCATGCTAAACATGATAGTGATC
CCCATAAGCTTCGATTTCTCAACAGTGATGAAAGTTGGATGTTATTAAGCAAAAAGGTGTTCAACAACGAAAGTTGTCCT
CTTATCCTAAGAGATGTCAGCCAAGAAATAGTAAGAAAGTGTGGCGGGCTTCCTCTTTCAATTATCCTGGTAGCTGGAAT
CCTCACAAGAATGAAGAAGGAAAAACATTGTTGGGAACAAGTGGCAACAAATTTAGGTCCAAACATTCAGGATCAGATGG
AGGGTACTCTTGATCTGAGTTATCAGAATTTACCACCCTATTTGAAACCTTGCTTTCTATATTTGGGAGTATTCCCGGAG
GATGGAGAGATTCAAGTCTCAAAGTTAACATGGCTGTGGATAGCGGAAGGTTTTATAAAACCTCATACGGGGAAGATTTT
GGAGGAAATCACGGAAAATTACTTGGAGAATCTTGTTAGGAGAAACCTTGTGATGGTTGATAAAAGGAGTTTTGATGGAA
GGATCAAGACATGTCGCATTCATGACCTGGTGCATGAATTTTGCAGGAAGAAAGCCAAGTTGGAGAACATTTTACAAAGG
ATAAATGGGTAATCAAAACCTTTAATATTTTTCTTTCTATCTATTCATCTTAAAGGCATCATCTGATCATACATATCTCT
CCGTTAACAGGGATGCAGGTTCGGATCCTTCTCAATTCTTCCCTCCAAAATGCAATACTTCACGTCGCTTATCTCTTCAT
TCTCAGTGTGATGATCTTGCAAAATGGTGTTTGTGTTTCTCCAATTTGAAATCTTTCCAGTTCAGGGAGTCCAGAAGAAC
TGCATTCTCTTCAATAGACCACGCATCAGACATTCTTAAAAGGTTCAAGTTTCTGAGGGTGTTAGATTTTGAATTCACTG
TCATTGATTCTTTCCCACAAGAATTGATCCTTTTGAGGTATGTTTCTTTTCGGACCGACAATGATACACTATCCCTCCCA
GCCAATCTTTGGAACCTTGAAACTTTGATAGTTCAAGGAACTAGAGGACGAATATCATTACCGGAAACCATTTGGAAGAT
GGTTAAGTTGCGGCATCTGCAAATAAACGACCAAGCATTTTTCACTATGCAGAATGAACAGGAATTCTTAGTAAGCTCTT
CGAAAATGGATGATTTGCAAACTCTTTCCTCAGCATATTTTTCTTGTGCGGAAAATGCTGATAAGATATTGGCAAAGACA
CCAAATCTTCGGAGACTGACATGTGAAGTTTCTGCATTTGATGGCTCATTTACTGCATTTATCAATCTCACAATGCTCGA
AATTCTCAAGATTTCTTCTGGTGCTGCATTGACATCAGTCGATCAGCTGAAGCTCCCGTCACACCTCAAGAAATTGACAC
TGTCCAATTTTAGCATTCACCTCGATGAAGTCACAACACTTTCAAATCTCAAGGTACTCAAACTGCTAGGAGTTACCATT
AGTTCCAATACGTGGAAAGTGAACGATGAGCAGTTCAGCAAACTCAAATTCTTGAAGCTGGAAAATCTATCTTTTTCAGA
ATGGGATGTCTCAGATGATGCTTTTCCATGCCTTGAACACTTGTTATTGAAAAGATGTCGATATCTTGAGGTGATCCCTT
CTTGCTTCGGATACATGTCTTCCCTGAAATCCATTGAGGTAAAGTCATGCAAAGAATCACTCGCCGACTCTGCAATGGTC
ATCAAGGAAATGCAAGTTGAAGACATGGGATTTTCTGATTTTGAGGTCATAATCCACAGAATAGATCAGCAATGCCCCAA
CACTCGGTCTCGAATTGGTTATCAGGTATGTTGTTGATCCAATGCAACTGAAGTTTCAACATGTTTTTTTAAATAAACTA
GCTTGTTAAGTACTCCCACCGTTTTGAGAAGAAGTCATGTAATACAAAAATCATTTTGTAAAGCATTTGGAAGCAGGTTC
GAATGAAATACACATTAATGAAGAAGTCATGCAAGTAAGATGATAGAGAAGAGTAATAAAAATAATATTGAGCATAAAAA
AATAAATGTTCTACTACCTACTAACCTTCTACCTTAATCCTCGGGTTCCATGTTCTCTAGGGTAATGTGTCATGTATTGC
CTAATCAGCTCTCTTCAATTGTGCATCTCCTCCTTGCATATCTGAATCATCTCAATCTCGCTTATCTTATTTTGTACATC
ACGGAGACCACTCCCACCATGTCCTGAAATAGCATCAGTTGCGCTGTGAAATTAAGATTTTCTTGAATGATTTGTTTTTT
TATGCAACTAATTTTACTTATTTCCTTTACAGATTTGAGAGATTTTTATCAGCTGATGCCGTTGGGAAGACCAAGAAACT
TATATATGATGTACTAGTTGAATGACTGGTGATATCGCTTATGATATTCTGCAACTTGTTTAAGCGTACTCTATACTTTC
AATTAAAAAAATAGGTAGAACATATCAAAATGTTCTATTTTTAGACTAATAAAAATATGTTAAAATTACATCATTAAACT
ATAAGAATTTACTGTGTCAATTTCATCCAACTATTCAATCTACCATCCTTAATGCATTCTGAAACTGTAAGATTCACTGA
CTAAGCCCTAGCATTCATGAAAGATCAGCAGATGTAAACGTTCCATGCATCAATGCCCTGCAAAATATGGAGAAAAAACA
AATCATAAATATTGATACAAAAAAAAACACAAATACACCAACTACCTTACTAAAAAAAATAATTAAATAATGCAACATCT
ATAACAAAAATTATAATAGTAGTATACAATATAACATTCGTGTGCCAACAGTAGACTTTTGGTGTTGGTTTAATTCAAAG
ACTTACTAGATCTGGATCTCTGCTTGGGTCGGCTCCAAGGCTCTACCCCTGGCTTTTCATTCAGGGGGACCTTATCGTAT
CATGGTGCACCTATCTTCTTAGCAATTGGGGGAGACACAATACATAGACGAGGTGTCTGGGAATGAGAGTTCATTCCCTC
GTGTTCTGGAACTTCAACACTTGGGCCTCTGCTGGGTTGGGTGGCCGGGCACCCCCTGATGCCTCTGTATCTGGAATAGA
TACTGCACTGCCCAGCGCCTAATCTTGTCTCCTGATGTTAGTTAAAAGCAAAAACTTCTCTGGACTCTTCGTTAGATAAA
ACAAGAATCCATTTCTGCTTTGAGGATTCTTAGAATTATATGTTCCATTGCCTACGGAATAAATATATACTGAAGAGTTG
CATACTGTTCCCACGTAACGTAGTAAAAAGGAACAGTTGATATAACCCAGAACCAGAAGGTATCTCATCCATACATATCA
GTGACTCCCAAAAGCCAAGGCTTCAAACTGTTCACATAAAACACAAAATTTGTAAGTCACAAATCTTCCCAGGGGAGGAA
AAAGGATTACTAGAAAACAGACATACTGCTAATGCAAGCCCATGAGATCCAGCAAATTGTGAAAGCCAAGACATCTAATT
TGAATCATAGCAGTTAGCATAACAAAGCTTACAGAGAGAATAATGCATGAATATATAAATGATTACGGAGGGGAACAATC
ACCATGATCAAGTGGAATAGAGGAACGCCTGTTTTTCTTGCTTTCCATCAACAGTATCAAACATCTGCATTCATTCTGAA
GAATTCAAACAAATAATACAATCAGAAAGGAACTCCAACAGAAGAGTAAGCTAAAAGATTTCATATTACTTTACTACAGC
CATTTAGAAGAAGGAATATGGAACGTACAGTTTTGAGCAACAGTTTTTACTACCAAAGCACAGCGCGGAAGATGAATCTA
AATTCACAGGTGACAAATATTTTGGTACATCCAACAGTTCACATTTCTAGACCCAAACATAGTGGCTGAGTTGCTCAGAG
ATGATCTCGATGTTGCTCAATTCAAATGTTATACTATATGCAAGAACTACATTCTTACGTGAATGTTTATGATACTTTTT
AATTCATAAGTTATCTCGTATATAGCAAAGTCTTGTAATACTTTCTCTGAATATGTGTATGACATAAACCCAAAATCTAA
CCAAATACCCAATCTGAAATATACTTCTAGGTATATGTGTAGTCAAAGTACCCAAGCTAGGTTAACCAAATCCGTGTGTG
GAGCCCACACCCATGTTGGCAGCAAGAAAATTGAAGAGTCCCAGCAACATAGAACTCAAGTAATAAAGTAACTGTTAAAT
CTGACGATTTCATCTTCTACCACCATCCCAGCAAAAAATCCAAGCCAACTCAAAGGACATCTTCCCTATTAGAAAACAAA
ACTTACAACCTCAAAACATGCTGGGAACAAGAGGCAGACCTTGTTTCAAGTAAAATATCAGTCATAAGATGTGAGATGTG
TGATTACTTAGAAATTTATATATGTTCTTTTAAAGGTTTGACTTTTGAAGAATATTTCCCTGACTTAATAGAATCTACTG
TTATCTCAGTTCTATATTTAGCATCCACAACCCCATAAGCTCATTACACTATAGGACTGAGTTAATATAATAAGGTTCAT
GTTTTATCCAAGTTGAACCCTTCTTTATCTCCTCGTTGAACCTATTGACTTAATCTTGAACGTATTGACATGCCCTATAC
CTATCAAATTTCTTTCTCGTTTCTGCATTAGGAAAGGGGAAATTCAAGATCACAGATGTTCGAAGACAGTAACACAGGGG
AGGCAGGCAATATGAATGATCACAGAAGTGCAGTCTTTAATCTCTATTTTGAACATCAAAATGGCAAAAAAAAAAACTTA
CATTCGGAAGAGCACTAAACATAGATGAGACAGAGCCATGTGGCCATCTGAATTCATCTGCAAAGATGTATGTTGAATTC
TCATACCTGATTTTCAGGCATCATGATGACCGCACTGCTTGCTAGTTACATCAGGAGCACCAACTCTTCTCTTTCCAGTA
TTACCAAAGTATGTGCTCTTCACATTCAAATGAATATTTATCATCTCCTGCACAAAATAATGATTTGGTGATTGTTCAAC
AAAGAAAATGAAGAAACACAACCACTTAAGCACAAGGGCCCCCTACCATGCAACAATTTGTGCCTCGCCAAAATTACACT
AGATAACCTGCAGTCTTAAGATCAAAACAGATAATTGTCAAGCCACGTTCATACTGCTGGATTTAAACCGTTGCATGATA
CCCAAAAAAAAACACAAAACAAAAAACAAAAAGAGTAAAGAAGATATTGCAGGAAATGAACAAAGGAAACCATATATTCC
TACCAACCAACTAGCAACGACTCTACTAAATGTAACGTGTTGAACATACCTCCGATTTTGGGCCGAGTTGTTATGCCTAA
GGTGCAACTTTTTGGCTTTTATGATTCCATGATGTAGTGCTGCAATGGTATGGCTATCTGGTTGTATTCCCTTTCTCCAC
ATATCATTCACAAGTTCTTTAGCCATCTCAACATGTCCTTGCTTACAATAGCCACATATTAGAGCTGTGTACGTCACACT
ATCAGGTTCTAAACCTCTGTCAATCATTTCAGTGAAAAGGTGAATAGCATCATCAATGTTGTCCGATTTACAATGACTAT
CAATCAAAACAGTGTAACAAATGACATCAGCAGTTAATTCCATCCCATTCATTTCACTCCAAAAAACTGACCCTGTATCC
CTTCTTACTCTGTCATTCCTCCTTGTATCTGATGACAATTGATCTCTCTTTAAATTCTTAGAATGGCCATCAAGCATAAC
TGTATAAGTGATAACATCAGGAGAAATGCCCCTTTTCTTCATATCATCAAAAAGATAAATGGCTTCCTGCAAGCGATTCA
CCCTGCAATAACCATTTAACATCATAGTATAAATGACCACGTCAGGTGTTAATCCTCTCCAAACCAGATTATCGAACACC
CACCTGGCCCTTTTCATATCTCCAGCACTACATAAGGAAGCTATTAGTTTGCTGCACATTATTTTGCAAATGCCATCACC
TAATGACAACACTATCTCAAACAGCTTTAACGCTTTTCCATACTCTCCTTCAAGACATAGGCTACTTAGAAGCTTCAAAC
GAGATTTCCTTTTAATTAAAACACCTTGTTTTGACAGTCTAACAAAAAGCTCAAAAGCATTTTTGGTGTTGCCTAATTCA
CAATACCCATTCACCATGGCAGCATAATTTTCTGCGGATTTATTTTCCAAACTATTGAAAAATATTTCAGCCTCTTCCCC
ATAACCTCCAATGCATAAGCCCTCAATAATCATATTATGTGTGACAGTTGTTGGTGTCAACTTTTGTTCCTTCATATGGT
CCAAAAGGTAAATTGCCTCTTTAACAAGGCCATTTCTAGAAAATCCACCAGCAAGCACATTATAAGTAATAATGTCAGGT
TTCAAGCCTTTTACTTTCATTTCATCAAATAAACCCATCGCATCTAAAATTTGTCCATGGAGGCAATAGCCATTTATTAA
AGTAGTGTAATGCACGATGTCAGGTGTCATCCTCTTATCCTTCATCTCATCAAGCAACTTCTCAGCCTCTTCAAACCTAC
CGAGTTTGCACAAAGCATCAATTACACCATTATAAGCCACCTCATCAAGAAAAATACCTTTCTTCTTAAAACTACTGAAC
TGATCAACGGCATCGCATGCCTTGCCATTTTTGCACAAGCACTGAAGAATTAAGCTAACAATCACACAATTACTTTTGAT
ACCCCTTGTTTCCATCTTGTCATGGAAAGCCAGAGCTTTAGAAATGTTCCCTGTAGTGCAGTATCCATTAATTACAGCCC
CATAAGAAACAGCATCAGGGACCATTCCTTGCTCCTCCATGTCAAGCAGCACCATTTCTGCCTCGTGCAACTTCTTCTCA
TTAACAAACCCACGAATTACAGCAGTGTAGGCATAGACATCAAGGGGTAAATTTACTCCTTTCCACGCCCGCAATACATC
ATAGCCCAAGTCTGATCTACCATACGAGCAAAGCCCTTCAATGTAAGTAGAATAAGTAAACTCATTAGGAGATTCACCGG
CTTTCTCCATCTCCTCAAATACACCAACTGCTTCTTCAAAATTGCCTTTTCTACATAATGCCTTGATCACAATTCCATAA
GTATACACATTTGGACTCACCGAAATCCTCTTCAACTGTTTATAAACTGCCACAGCCATATCTACTTTCCCACACTCAAC
AAGCCTATTCATGAGATAATTACATGACAACACACTCAATCCAAAACCACACCTTTTTGTCTGGAACAGAACATCAATAG
CTTCATCAAACATCCTTAAACTAGCATAAGCCTTAACCAATCCATCTAAAGCCCGAACCAACGAATTGGGGCCCTCAGCA
TTCAACCCCTCCACCAATTCCTCAAACAAGTCAGAAACTTCAAAACCCAACCCCTTCTTTCCCAAATTTATAACCTCTAA
AAACAAAGAATCCAACTTCATATCCATACCCCAATAACAAAATGTCCTAATCATAGCCATATAAGTCTGAATATCATGTT
TAAACCCACTTTCTTTCAACTGACGAAAAAATGATAAAGCATCATTAGGCTCTTCCCTTAAACTATTAAGCATTTCAGTG
ACCCAATACGAGTTCACCTCAACAGTATTGTTAGTTAACTCATTATTTTTCATGTGGGTATTTCCAATTTGTTCATCAGA
ACTAGAATCCGACAAATATGGAGTTAATTGAGCTACTGAAGAAACTGATTTCAATCGAATATATTGAGTGTTCTTGAAAA
ATTTTCTGTAAGAAGCTAACCTTATTGACGAAACCCACATGGAAAAAAATATTCAGACAAGCATTTGATTGATTGATTCT
ACCTGGTTTGTGACAAAAGTAGCAGGAGAGAGTGATACTACTCTTAAACCCTAAACCCTATTTATATACAAATTGTTCAA
AAGGAAATTTTATGCTTGGCTAAGGGTATTTTAGACTTTTCACTACACCAAATTGCAACATCCTAGGGCTCCTCTTCCCT
TAATTCAATTTTCATGAGAAGCAAAAATTTGAAACGAATTACTCTGTGGAAAGGTGACAATCGGAGAAAGCTCAAATTTT
GCTGGGAAGCTTCAATTTTGGACAAGGTAACAATGGCTTATTCTTCTTCTCATTACATTGCTATTGAGGCAGCACAACTA
TTGGTGCTGAGTAAAATTTTTCCCTCTTTTGCTGAAGTACTAGCAGAAAGATAGATACTTTATATAATGGAGGTACGACT
ACTTTGAAAGTTTCTCAAGGCTTGGGGATTGCAAATATGGTGTGGTGAGGAGATGGTGTGATAGTATAAATTATCCATAT
CTGATTTACCACAGTAATACCCTATGTAGCATTACAAAGAAAATTAACAAATAGAAACGATGAATACACAACTGAAGATT
AGTTAATCATTTACGCCCATGTATGTCCGTACTCGTAAATACTAACCATTTCCCCCTTTCATATTAGGCAATACCTCTCA
TAATCTATTGCATTATACCATTTTTTTTTTTTGAAAAAACTTAGTAGAAAAAGAAGTTAAGCTAATATTGGTGGTTCATT
GGGTGGAGTGTGATAGGGATTTTAGCCAAACCAACTAGGTAAAAGAAAGAGAAGAAGAGAATCTAATCGACATGTTACTA
GAAACCAATAATCATGACATCTGAAGCTACATTCTCGAGATAGTGTCTTTTCACAAGTTTTGCCTTGATCAAATCCATCT
ATATGTAGTATGTAAAGTTGAAATAATTTCCCAATCAATTAACTGTTGAAGTACATTCTTTACGTTTGTTGTCATTTTAT
CTAAGTTAAGGGGTAATTTTATATTTCCTTTCTTTACTTGTAGAAAATGATACAATAAATTATTACATCACCTATTTTTT
GATGTTGTGCAAGGCGTGCCATTTTCTTTATGCAGATTTTAGGACGATTATAGCATTAACACCTGTGAAAAAAATACTTA
TATGGATAGATCATCAATTGGAAAAGGTTCTCTCTTAGTGAAAGCAGGCCATGATAAGAATGCCAAATGGCGTAAAAACT
ATGATCGTACGACATGGCACTTTAAACTCTAATCTATGTGGAAATTAGGGTTCTAACAGGGACTCTTCACTGTCTCCGAA
TGCTGGAGTCATCTCATGTCTTAGTTTCTTGTAGTCTTATCTTTGATATGATGGTTAAGTTTTTTCTAACATGATTTTAT
CTTGTAATAGGATTGCGATGGACACTATTAAACAAGAGAAAGTAAGAAGATTTGAGGAGTTTATTGATTGCCGTCTGAAA
CCAGATCTAGTTCACGCAATTGCTGAACGGTACTAACAAATATATCATTCACTTCAGTTTTCCTGAATTCGTTTTCCATT
ACATATATATTTATTTGTTTAGGGGACTTCTTTTCTCATTCACTGTTCAACCCCTTTCCGTGAATGAGAAAGATGTTTCT
CAGCTAAACACTCGTCTTATTAAAGGGAATGGATCTTTGATGACCTATAGTTAAAAGGTCTTTTCAAGAATATTCTCGTT
TTGGTGGTTTTAAGAATGTTCTTTCGAAACTTATTTGCCATGTTGTTGTATTAATGGTCCAATTGTGTAGTGGAATAAAA
AACAACTAAGTGTATTCATGTCAAATTGGGGCTTAAATCCGCAATGTCATACATGTAAATTTAACATTTATATATGTGAA
GAACAGGGACGTCGAAACTATTGCATAGGAAGTAATGGAATGATTTACACCCAACATTGCTAAAGTTACCTATGTATGAG
AAAAGATGTAATAAGATTTTCTGCACAAAATCTTATGGTGGCCTAACTTTGTTTCATCTTGTTTCCTTCCACTTAATGGC
TGCAGGGACAAGGTCTTTGAACAACAAAAGATTTTGTATCCTTTTCATGTTATTATATTGTTACATTACCAACATATAGT
TGGATCATTTTTTCAGTCTTTCGGACTTTTAGTAGTAGTTCGCACTTGCAGGTATGTGAGTGGATGAATTGTTTAATTAC
TTACTTATATGAAAATTGACGTTGGAGTGAGGTCTACATAGTTTTCTTAACTGTATCATTTTTTAGCTCTGATTTAAGAA
GTAATATAGAGAATTTGGAGAAGAACAATGTAACTAATCTGAAGACATTGGTTAATATTGACTCTGAAGTATACCTGCAA
GCTAATGTGTAAGTCTTTCTTATCTTTATTTAAATGTTTGTAGAAAATTATTGAATATATATAAGTGATGTCTACTTTAT
TTGAACATGTATTGATTCTTTTTGCTTCTTTTTTTTTTCATTTACAATTGAAAATCTGTATCTTGATGATTTCTAATACC
TCAGTATTTTCATCCACTGCATATTGATATTTCTTCCTGAGTTGATCTGACAGCCCAGATACAACACGCATATTTGTTGA
TGTTGGACTTGGATTTCNNNNNNNNNNNNNNNNNNNNNNNNNNNNNNNNNNNNNNNNNNNNNNNNNNNNNNNNNNNNNNN
NNNNNNNNNNNNNNNNNNNNNNNNNNNNNNNNNNNNNNNNNNNNNNNNNNNNNNNNNNNNNNNNNNNNNNNNNNNNNNNN
NNNNNNNNNNNNNNNNNNNNNNNNNNNNNNNNNNNNNNNNNNNNNNNNNNNNNNNNNNNNNNNNNNNNNNNNNNNNNNNN
NNNNNNNNNNNNNNNNNNNNNNNNNNNNNNNNNNNNNNNNNNNNNNNNNNNNNNNNNNNNNNNNNNNNNNNNNNNNNNNN
NNNNNNNNNNNNNNNNNNNNNNNNNNNNNNNNNNNNNNNNNNNNNNNNNNNNNNNNNNNNNNNNNNNNNNNNNNNNNNNN
NNNNNNNNNNNNNNNNNNNNNNNNNNNNNNNCATCACGCCATTTTCCATGCAATGGACTGAGTCTGGCTAGGTGGAGGAA
TATGCACCAATGCAGAGTCTTAAAAATTTTCAAAAAACTCATGCCGTGAAGTTGTGAAGGAAAAGGTAAAAACCTTGTTT
AAGCAAAAATTGACAATTCTAATAGAGATTTGTATAGTACTGGCAATGCTAAAATCTCCTGAACTACCACCTTAATTACG
ATCCGCTGACAGCATAACTCAACTATTAACTCCAAATTATTCTGCTCAAGCATGTTTTTGTTTTCCAGTTTGGATAAACT
TTAATCAGACTGTGCTATTGATTAAAAGATAGGAAGTTCGAATATGAGCATGTGAATATCAATGTCTAATCAGCTTAGAT
GTTTGTGCTTATTTTGCTCCCCTTTCTTCTCTATTTTCGCTTTAAGTTTCTTGGTATTGGAACCAACTAGTTCAGCTCTT
GTTTTTTTTTCTGGGCTGGAGGGAACTGAAGGATGGGTGCGTTTTTGAACATTTCACACTCAAGAAAGAGGAAAAACCTT
CTCCGCATGTTTTGTGACTTCATTTTTCCATGTTTTGAGTGGAAACACTCTGTTCAACAGTTCAAACGATATTCTTCTGA
GTCATGTTTCTTGCCTTAAACTAAATGTAGAGCTTTTGCAATTAAATGTGCAGGCAAATAGAGGAATATACACGTCTAAT
TGCATCAATTAAGGCCCAGATCAAGATGGTATGTGTTTCAATTGTTCACATAATATGAAGTCGTGAGAGAGATAAAACCG
GACCTTTCTTTTATGCTCCTGATTAAATTACACTAACTGATGAATATTTAATGAAAAAAACTTGAATGCAGGTTTGTGAA
GGGATACGTGAGTTGCTTCAGATTCCGCCAGAACGAGCTTACTAAGGTGTATACGTCTTAAATTGCTAAAGAAAAGGGAA
TTTACCGCGACAAGAGACCCAAAAAGTGTAGAATGAAGCCAACATAATCTTCTATCAATTGAAAGAGCTGTGCAAATTTA
ATGTCCAGGGACTTGTTTATGTGTTCCTTTTTCTTCTTGTTGAAAAAAAATCCTTTAGACACTGACAAATAGCTTGTAGA
CAGTGGAATTGGAACCGCACCGCCTAGTGACTTGTATATTTGTGGTCAATGCTAATTGTGTGTTTCTGTTAAGTTTTATT
TTGTTGAGATGCAGTAACATGGACATGAATAACCATGAGTTAGAGGCAGATTCAACCATTGATGTCTGACCCTCATTTTA
TATTATTCATTTTTGTGATTGAGTTAGATCAAAGGTTCATATGGTTTCATATGGAATCATTGTATCATGAGATCAAATTC
ATTGTCGAAGTTAAATTGTACATAACTATTATATCATGAGATCAAATTCAAAGTCGATGTTAAATTGTACGAAATTATTG
TATCAGAAAATCAAATTCAATGTTGAGGTCAAATTGTGAATTCTTCTCATTATCTCTCATAGAAAGAAGATCCAAAAACC
AATAAAAGAATTGTATAGTACCAAATAGCATAGCAAACTTAGGCATGGAAAGATTATTTGGTTTTCTAGCACTCCCCACG
TCTTTTATCTTATTTGTATCGTCGAATGAAAGTGATAATTCGACTAGAGAATTAGGAAGTCTTCTGCGCCTGAAATCCAA
CTCTAAACACTAGGGATCCTTTGGTTGTTGATTATGAAGAAAATTAGTAATGTATTAAAACTAATATCGGTAATGTTTTT
AATTGATAAGTAATATACATACAATTATTTTTCTGTATTACTAATAACTGAACTCATGAAATCACATTCTAACATGTCGA
AAAAGAATTTTTTTAAAAAAAAACACTTTTTATTAGAATCCTTTACTAGGGTGAGGAATGGACTTGACATTGCCACCACT
GATTTCGGCGCCAATTCCAAATTTCTGCAAAATCTCTTCTTCTTCAACGCTATACTGCAAAATTGTTCCTTTCTTCTTCC
ATCCAGNNNNNNNNNNNNNNNNNNNNNNNNNNNNNNNNNNNNNNNNNNNNNNNNNNNNNNNNNNNNNNNNNNNNNNNNNN
NNNNNNNNNNNNNNNNNNNNNNNNNNNNNNNNNNNNNNNNNNNNNNNNNNNNNNNNNNNNNNNNNNNNNNNNNNNNNNNN
NNNNNNNNNNNNNNNNNNNNNNNNNNNNNNNNNNNNNNNNNNNNNNNNNNNNNNNNNNNNNNNNNNNNNNNNNNNNNNNN
NNNNNNNNNNNNNNNNNNNNNNNNNNNNNNNNNNNNNNNNNNNNNNNNNNNNNNNNNNNNNNNNNNNNNNNNNNNNNNNN
NNNNNNNNNNNNNNNNNNNNNNNNNNNNNNNNNNNNNNNNNNNNNNNNNNNNNNNNNNNNNNNNNNNNNNNNNNNNNNNN
NNNNNNNNNNNNNNNNNNNNNNNNNNNNNNNNNNNNNNNNNNNNNNNNNNNNNNNNNNNNNNNNNNNNNNNNNNNNNNNN
NNNNNNNNNNNNNNNNNNNNNNNNNNNNNNNNNNNNNNNNNNNNNNNNNNNNNNNNNNNNNNNNNNNNNNNNNNNNNNNN
NNNNNNNNNNNNNNNNNNNNNNNNNNNNNNNNNNNNNNNNNNNNNNNNNNNNNNNNNNNNNNNNNNNNNNNNNNNNNNNN
NNNNNNNNNNNNNNNNNNNNNNNNNNNNNNNNNNNNNNNNNNNNNNNNNNNNNNNNNNNNNNNNNNNNNNNNNNNNNNNN
NNNNNNNNNNNNNNNNNNNNNNNNNNNNNNNNNNNNNNNNNNNNNNNNNNNNNNNNNNNNNNNNNNNNNNNNNNNNNNNN
NNNNNNNNNNNNNNNNNNNNNNNNNNNNNNNNNNNNNNNNNNNNNNNNNNNNNNNNNNNNNNNNNNNNNNNNNNNNNNNN
NNNNNNNNNNNNNNNNNNNNNNNNNNNNNNNNNNNNNNNNNNNNNNNNNNNNNNNNNNNNNNNNNNNNNNNNNNNNNNNN
NNNNNNNNNNNNNNNNNNNNNNNNNNNNNNNNNNNNNNNNNNNNNNNNNNNNNNNNNNNNNNNNNNNNNNNNNNNNNNNN
NNNNNNNNNNNNNNNNNNNNNNNNNNNNNNNNNNNNNNNNNNNNNNNNNNNNNNNNNNNNNNNNNNNNNNNNNNNNNNNN
NNNNNNNNNNNNNNNNNNNNNNNNNNNNNNNNNNNNNNNNNNNNNNNNNNNNNNNNNNNNNNNNNNNNNNNNNNNNNNNN
NNNNNNNNNNNNNNNNNNNNNNNNNNNNNNNNNNNNNNNNNNNNNNNNNNNNNNNNNNNNNNNNNNNNNNNNNNNNNNNN
NNNNNNNNNNNNNNNNNNNNNNNNNNNNNNNNNNNNNNNNNNNNNNNNNNNNNNNNNNNNNNNNNNNNNNNNNNNNNNNN
NNNNNNNNNNNNNNNNNNNNNNNNNNNNNNNNNNNNNNNNNNNNNNNNNNNNNNNNNNNNNNNNNNNNNNNNNNNNNNNN
NNNNNNNNNNNNNNNNNNNNNNNNNNNNNNNNNNNNNNNNNNNNNNNNNNNNNNNNNNNNNNNNNNNNNNNNNNNNNNNN
NNNNNNNNNNNNNNNNNNNNNNNNNNNNNNNNNNNNNNNNNNNNNNNNNNNNNNNNNNNNNNNNNNNNNNNNNNNNNNNN
NNNNNNNNNNNNNNNNNNNNNNNNNNNNNNNNNNNNNNNNNNNNNNNNNNNNNNNNNNNNNNNNNNNNNNNNNNNNNNNN
NNNNNNNNNNNNNNNNNNNNNNNNNNNNNNNNNNNNNNNNNNNNNNNNNNNNNNNNNNNNNNNNNNNNNNNNNNNNNNNN
NNNNNNNNNNNNNNNNNNNNNNNNNNNNNNNNNNNNNNNNNNNNNNNNNNNNNNNNNNNNNNNNNNNNNNNNNNNNNNNN
NNNNNNNNNNNNNNNNNNNNNNNNNNNNNNNNNNNNNNNNNNNNNNNNNNNNNNNNNNNNNNNNNNNNNNNNNNNNNNNN
NNNNNNNNNNNNNNNNNNNNNNNNNNNNNNNNNNNNNNNNNNNNNNNNNNNNNNNNNNNNNNNNNNNNNNNNNNNNNNNN
NNNNNNNNNNNNNNNNNNNNNNNNNNNNNNNNNNNNNNNNNNNNNNNNNNNNNNNNNNNNNNNNNNNNNNNNNNNNNNNN
NNNNNNNNNNNNNNNNNNNNNNNNNNNNNNNNNNNNNNNNNNNNNNNNNNNNNNNNNNNNNNNNNNNNNNNNNNNNNNNN
NNNNNNNNNNNNNNNNNNNNNNNNNNNNNNNNNNNNNNNNNNNNNNNNNNNNNNNNNNNNNNNNNNNNNNNNNNNNNNNN
NNNNNNNNNNNNNNNNNNNNNNNNNNNNNNNNNNNNNNNNNNNNNNNNNNNNNNNNNNNNNNNNNNNNNNNNNNNNNNNN
NNNNNNNNNNNNNNNNNNNNNNNNNNNNNNNNNNNNNNNNNNNNNNNNNNNNNNNNNNNNNNNNNNNNNNNNNNNNNNNN
NNNNNNNNNNNNNNNNNNNNNNNNNNNNNNNNNNNNNNNNNNNNNNNNNNNNNNNNNNNNNNNNNNNNNNNNNNNNNNNN
NNNNNNNNNNNNNNNNNNNNNNNNNNNNNNNNNNNNNNNNNNNNNNNNNNNNNNNNNNNNNNNNNNNNNNNNNNNNNNNN
NNNNNNNNNNNNNNNNNNNNNNNNNNNNNNNNNNNNNNNNNNNNNNNNNNNNNNNNNNNNNNNNNNNNNNNNNNNNNNNN
NNNNNNNNNNNNNNNNNNNNNNNNNNNNNNNNNNNNNNNNNNNNNNNNNNNNNNNNNNNNNNNNNNNNNNNNNNNNNNNN
NNNNNNNNNNNNNNNNNNNNNNNNNNNNNNNNNNNNNNNNNNNNNNNNNNNNNNNNNNNNNNNNNNNNNNNNNNNNNNNN
NNNNNNNNNNNNNNNNNNNNNNNNNNNNNNNNNNNNNNNNNNNNNNNNNNNNNNNNNNNNNNNNNNNNNNNNNNNNNNNN
NNNNNNNNNNNNNNNNNNNNNNNNNNNNNNNNNNNNNNNNNNNNNNNNNNNNNNNNNNNNNNNNNNNNNNNNNNNNNNNN
NNNNNNNNNNNNNNNNNNNNNNNNNNNNNNNNNNNNNNNNNNNNNNNNNNNNNNNNNNNNNNNNNNNNNNNNNNNNNNNN
NNNNNNNNNNNNNNNNNNNNNNNNNNNNNNNNNNNNNNNNNNNNNNNNNNNNNNNNNNNNNNNNNNNNNNNNNNNNNNNN
NNNNNNNNNNNNNNNNNNNNNNNNNNNNNNNNNNNNNNNNNNNNNNNNNNNNNNNNNNNNNNNNNNNNNNNNNNNNNNNN
NNNNNNNNNNNNNNNNNNNNNNNNNNNNNNNNNNNNNNNNNNNNNNNNNNNNNNNNNNNNNNNNNNNNNNNNNNNNNNNN
NNNNNNNNNNNNNNNNNNNNNNNNNNNNNNNNNNNNNNNNNNNNNNNNNNNNNNNNNNNNNNNNNNNNNNNNNNNNNNNN
NNNNNNNNNNNNNNNNNNNNNNNNNNNNNNNNNNNNNNNNNNNNNNNNNNNNNNNNNNNNNNNNNNNNNNNNNNNNNNNN
NNNNNNNNNNNNNNNNNNNNNNNNNNNNNNNNNNNNNNNNNNNNAAACAGCTTTCAGGACCTATTCTCTTATTTACACAC
TCTGTGTTATGAATAATGTTAATTCACATTTAGCTTCTGAAACAATCCATTGAACTATCTAATGAGTAAGCCTCCAGCTT
ATTTTCATAATACCATAAGTTTTCTTGTGAAAAATTTGAAGATAAATTACCAATATATAAAGATGACACCTAGATGGGTG
TGTTTCCGACGCTAAAAATCAATTGTAAAATTCTGTATTACCATGTTTAAGCACCTGCTTTATGGCTAGCCTGCAAATAT
GCTGTTGTATGAGTTACAAGGCATGAATGGACTTTCTGGCTTAGATAAGGGGCCGGACTGGTCTTGTTTAGGGGACTATG
TTCCTAGTTAAAGTATTCCTCTTGATGCTAACTGACAGTACATTTTATATCGGTGGTGGTTATGTTGTATAAATCCCATG
TCTTCTCTTTACAAGTTCTCTAATTTTTTTGAAGATGGTAACATTAAGTTCTCCTCTAATTTATTAACCATTTTATTGTT
ATCATTATGATTGCAGCATAGACTTGCAAGAGGACACAAAAGCGTCAAATTCTGAAATGCATTCATCACCAATGGATAAT
AGTTTCGAGTCCTTCAATCACGAACAGGTAAGACAACCACTATTAAACTGGTTCCAATCCCATGACTTGGTGATTAGTAT
GTATTTTCTATGGCACCAGGAACAAGGATAATCCCATGACTTGATGCATCATGAGAAAGATCGAAATTGAATCTTACGTT
TACAATATGTTTCTCTCCCAGGCCTAGCCTACTGTAATAATTGATGCAATTTATGTTTGGGTGAAGGCGTGAAGCCTATA
TGTGCATCAAGAACTCATTTTTGATGTTAGAGATTCTTCTTTTCCATTTGTTTCCTGCTTGGGCAGATGAAGGACAAATT
TATCAGAAAGTCGGTCTTTAAAAGATATTTGTATGTATAGTTGATGCACACACTTTAATAGAGAAATAGTATATTGTTGT
GGCAATGATAATATATACACACACTCTATTAGCATGCTGACATAACAGTAGAAAAAGCACAAAGCAAATTACAACAGATA
GCCATGAACTTGTCTATTATATAAGATTCTGCTTAATTTATTTACTTTCAGTTTTTCATTTGCAATGTGCATCACTCCTT
TTTTTATCTTTCCAAATCAGCAGGAAAAAACTACTAAGAGCAAAAGACCAACTAAAAAGATCAAAGCGGAGACCAATTCC
CTTAATATCAAAGACATGTTCAGTAGGGCTACTAGGCGTGGAAAATGAAGTTATGAAGCAGCAGAGCACAGATAAACAGA
ACTAAGAGACTAATCGGAGCAAGGTATTATGAATGTGGAGAGATGATGACATTTAAAATGTAAGTTGAACAGGCTTGGAA
TGAATCGGATGGCTTAGTTTCTCTGATCTGGTGTCGTTGTTGCTGATGTAAACAGACGGTATCTGTATCCTCTTTACTGT
TAATTTCTAAGTGTATGGTATTCATCACTTTGTACCTCCCCTGCAAAACCAGCTGTAAATGCCAAGTCTCTATGAGTTTT
GAAATGGAGACAATTTATTGCTCTGTACTCATGCGATATGCGGATAATATTATGATCCAACTGCAAAATTTCATTATTAA
TACATAGATTGGGCTATGCCTAATCCCCACCTTTGGTGGATTTTTTTTTTTAAAAAATAGAGCTTCGAATGGACATCAAT
TAGGATGACTTTACATTCAATCAATTTTTCATTGCTAATTAAATCATAAATTAACTCGTGATGAAATTCAAATCTTTCTT
TACAAAGTCCAAGAAGAAATTTATTCTATATGATCTTTTTGGTTATCCTATAAATTATAGAGTATGCTAGAATCACTAAA
TGCAAGATGTTATAGATTTCTCATTGCATCGCATTAATTATGTTTGAGTAGTCTGATTGCGTAAATATTTTTATTTGGCT
TATATATAGACACACACATATATCATTTGGCCAATTAAACTTATATGAATTACCACTATTTTTATTAATTATGTTCCTAA
AATGAGTGAGAAAAAATCATCACCGATTGTGAATAATGAAGAAATAGAGAGAATTATAAAGCAACTGCCCAAAACTAATA
ATTTGTTGAATAACTTTCAACTTTATCGGTGGGAAGGATTTTGGTCCACTCTTCCCATTATAAAGGCAGCCATGGTCTTC
AAGGCAACCTTCAAATCAGAACCTAATGATGCTCTCTTGGCATCTTCCATGAAAACAGGTTTTTATTAATCAATTGATTT
GAGTTTGATTAATGCACTCATCAAGCATTTCATGTTCTTGTGAAAAAATATATATGTTCCATATTTAAGGCCGTGTATTT
GGTACGAAGGAAAACGTGTTCTTAATTTTCTCTAATGTTAAATATTGTCACAACATCGTTTATATGTGTTGAGGGATAGG
GCGGTGGAGATGGTGGTTGGGGAGGAAGTGTGTGTATGGGAGGGGGTGGAATATTGGAGCGTAGGGATGAGACAATTGGT
GTGGGATTTCCATTATGAAACTTATTTTCCTATTCTCGTTAAGAAAGTTATTTTTTTAATCATCAAAACCTAACCTACAC
ACTATATAGTCTTTCCTTACAATTTGTTTGTTGCGTGTATACATTTAAAAATTAAAGTGCCTTATACTTGTATATAATTC
TTAAGATATTAACTAGTAAAAAAAAATATTTACATTCTAATGTCTAATGTTTGTCTTACAGGTTCAACATGGCTCAAGGC
CATTTGTGTATCCATCATGCAAGGTAATAAAGAGGAAGAAGAAGACCTTTTAGTTAAGGATAATCCTCATTTTTATGTTC
CAACAATAGAGTTCATGGATTATTATTTAAAAACTCCAACTCATGATCCATACACAAAGCCCTCTCTAAGATTATTTCAC
ACACATTTACCTTATAGGGTTTTGCCTGATTCAATCAAAAATTCAAATAATTGCAAGATTATATATATAACAAGAAATCC
TAAAGATACCTTAATTTCTATGTGGCATTTTCTCAATAATTGTAAACGTTTAGAAGATCTCTCTCCTTTAGAAGAGGTTG
TGGAGAACTTTTGCAATGGGGTTCATCAGTATGGACCATTTTTCGAACATGTTCTTGAATATTGGAAAGAAAGTAAAAAA
AAGCCTCAAAAAATATTATTCTTAAAGTACGAAGACTTGAAGATAGACCCCAAGAAAGAGGTGGCAAAAATAGCCTTGTT
TCTTGGAAAGCCTTTTGGTAATGAAGAGGATTTGGAGATAGTTTTGAACAAGTGTAGCTTGGAGAGGCTTAAGAATTTGG
AGGTTAATAAGAGTGGATCAATCATCTCTTATGTCCACAATAGTGCATATTTCAAAAAAGGAGTTGTTGGGGATTGGAAG
AATCACATGACACCTGAAATGGAAGAGCAACTTGACAAGATTACCAAGTTGAAGCTTCAAGGGAGTGGACTTGAACTTTG
ATATTTATAAACAAGAAGTATTGAAAACACATCTGAACTACTTGACGTGAATTATTAGTATCATTCTTGAATTATTGACG
GTCTTAAAAACATTCATCTATTTGGCTAACTCAACTTAAGTACACCCCGATCTGCCACATAGCATAGCAAGTGGTCTCAA
ACTCTTGTACGAGCGTGAGACTCTTAATAAAAAGTCAAGACAAGTGTTGAAAACACTCCTAAATTCTTAGTTTTTATCAC
TCATGTGGCAAGATCAGAGGTGTATTTAAGTTCAGTTAGTCAAATAGAGGGGTATAAAGCTATTAATAATTCAAGGACAA
AACTAATAATTCACGTCATTAAATTTATGTGTGTTTACAGTACTTCTCTCTATTGCAACTACTGCTTTAATAAGCTT
>mtp_6919.scaffold_2
AATCCCAAATATGTATAGTATAATTTAAAAAAAATATGTTTGTTTACAAAATATCCTCTATAGGTATGGCAGAAAGGACG
TGAAGTTTTTTTAAGAAATGAATATGTCTTTAATCATGTTAATGCATGTATTAAAATTTATTGTATTAGTTATATATTTG
TATAAAATAGTTTTGAATCAGGACCGGCTCTTGCCTTTGTAAAATAAGGCATATGCCTTAGGCCCCCAAATTTTGGAGGC
CTCAAATTATTATCAAGAATAAATATGTGTTAAATTTTTATAGAAAAAATTGATTAATTATGATTTAAAAAAATATTATT
TTATCACTTTAACATTTTTTATACTTTGTTAAAAATAAAAATCAATAGTAAAAATTGTTGAACAAAAGTGAATTACAAAT
TCTTTTTTATTTTAAATTTTAGTTTGAAACATTACAACAAGCATATTAAAATGACGTATACCAAATCATCAACTTCTTGA
ATCAAATTCTATGATTATAACTCTTATCTTTATTCAATATTTGTCAATTTATTACTTATAAAATTATGTATAACAATTCA
TTAATAATTATCTCTGAAAGGATGTTTTTCAATGTTGAGTTGATAAAATCTTACCTAAAATCAATAACTGAAAAATAAAT
ATTGAATAAATATGTATACGAAGTTTGTTTATATTTTAGGCCTCACATTGAAATTTCGCTTTAGGCCTCCAATTACGTTG
AACGGCCTTTGTTTTGAATGGACAATAAAAGTGAGCGGAGAGTAATACATATGATTTTATACATATAAAATGCCACCCAA
AATTGACATTGAGCCTCCACCTTCCACCTATTTTTCTTGTCTCGAGAGCTCCATATCCCTATAACACACTTTCTCTGTTC
CCCTTAAACATCTCTTCTTTCTGCTTCTTCTTTATACTGTTTCACTAGCTTCAACTAACCTTCTTGATTTATACAGGAAA
TAGTAATATCTTCATATCTACTTCTTAAAGCTTGGCACAATCATGGCTGCTTTTGTACTGTCTTTAATACTTCTCTTGGC
TTTAACTGGTTACTCAAGTAAGCTGCTTTTGCTGCTTTCACTTCAAGATTCTTCTGTTTTCTGCATTTTCCATATGTTTA
TTTGTATATCCAACAATTTCTTTTGCTGTCTCACTTCAAGATTCTCTCTTTCCTGCATATTTTCATCTTCTTGCCATGAG
TTTTCATCAGATTTTGCTCTTTAGTGTGTATCTAACAATTTCCTTTCTTGTGATGAGTTTTTACTAGATGTTGCTCTTAG
TAGTGTATCCTACAGTTTCTTATTTAAAGATTTGAGTTTTTTTAAGCTTTCTTACTTCAAGATTCTCTTTTTGTTTGCTC
TTAGTGGTGTATCCAAGAATTTCCTATGCAAAGATTTGAGTTTTTTGGTTCTTTCACTTCAAGATTTTACCTTTTCTGCA
TTTCCATGCGTTTCACCAGAATATTTACTCTTAGTGGTGTATTCAAGAGCTTGTTATTCAAAGATCCAGTCTTTTTCCTT
GAACATTCTTAATGGATTCTCTTTCTTGAGCTGATTTCTTATGGTGGTCTTTTTTACTAGGTGGTGCTAATTATTGTGTA
TGCAAAGATGGGGTTGGGGACACAGCTCTGCAGCACAGTATAGACTATGCATGTGGAAATGGAGCTGATTGTACTGGTAT
CCTTCAAAATGGTCCTTGCTACAACCCTAACACTATCAAAGATCACTGCTCCTATGCTGTAAATAGCTATTACCAGAGGA
AGGCTTCAACTGGTGCTACTTGTGACTTCTCTGGATCTGCTACTTTGACTTCAAGTCCACCAGCCTGTAAGTTCTTGAAT
CAACTTACTTTTCTCCTCTTTTTGTTTCCCCTCTTCTAGTAATACTAATAGTCACTGATATTGTTTCTTTGTTTTATCAA
CAGCCTCTAGTTCTGCATGTTATCAGACCACAGGAGGGTATGTATTCTTAAAGCTTTGTTATTTGTGATGTGAGATCTTG
TATTTTTCTTGCCAATATTGAATGTAGTATCTCCTCAACTTGCATCCAGGAGAAGTTTTCTTTTCCCTCTAGGACAATAA
ATGGTGTGTTTCCCTTGTTAATAACACAAATTAAGAAGGTTTTCTGTTCTGCCCTGTTGGCTTCTCCTTGTAGATCATTC
TCAACTTCTTGATCTTGGAAAAGATTATTTTTTTCCCCAAGATGTTAGTATGAATATCCACCTACCCCTAGGGCTGGTAA
TACATGGAAGTTAAAATTCAGCTCTCTAGGTAAAAAGGACCTAAAAGAGGTGCAATTATTAATGCTAGATAAGATTGACT
GTATGAGTGAATGGTTGAAAGCTTTTCCTAATATAGTGGAATTTTTCTCTGAGGACATGATTAAAGATTGTTGTTAGCTG
TCTCTTTTGTTTCTTTTTAACCAAATCTATCAATAGTCATATTTAGTGTCCTAACCGTGACAATAACTTTCAAACACAAG
ATGAGTTAGATTTATCATTTATATTCTATCCCCATGTGACCTGTCTTGATGTTGATATATAATCTGTATGTTAATGTTTT
ATTTGTCACTTTCTTCAATTGTTATAATGAAAGTCTTTTAAGTTGAAATGTGTTTTCCAGCCATGATACATTTTTTTTAA
AAGAACCAAAGTCCTTTATACCATTTCTCATAATTCATGTAACATGCCTACTCTTGAATATAAATACTATAATGACAACA
ACAGTGTGCTAACTAAGTGTCAATCTCTAGCCAGTTGGAGGCGGTTCCGTCTTAGTTGGACTTTGAATTTCTTTGTAGAA
CTAATAATTGAATATTGTGGATGGACGGTGTAGTATTGCTCATGTAGTTTCTTGTCCTTTTCTGTTATTATGTGTTGTTT
CTTGTACTTTGGCTATCATATTATTTTTGTTTCGTTGTAGTTACTGTTGTTACAGTATTTGTTATATCTTGTACCTCTGT
TACGTCTTCTTTTGGACAATTTTTCCCTTGAGCCTAGGGTCTATCATAAACAGCCTCTCTACCTATGAGGTAGGGGTAAG
GTCTGCGTAAACTCTACCCTCCCAGATCCCATTTTGCGGGATTATATTAGGTATGCTGTTGCTGTCGTTGTAGTGGTTCT
CTCATATTGTTTTTTTTTTTTTTTAACTTCAACCAGCAGCACTGGAGGTACCACAACCCCAACTGCACCAGGAACCACAA
CAAATCCAGGGATTGGAACTGGGACCGGGACCGGGACAGGCACTAGCACTGGCACTAACACAGGCACAGGAACTAATACA
GGTATTAACAACCCAACTTTTGGGCTAGGACCAACAGGAAGTGGTGGCTTCAACCCAGATGGCAGTGGCACAGAGGCTCT
TCATCAGAACAGAGTTTTTATCACCATGGCACTTTTGTTTACAAGCAGCTTCTTGGTGGTCTGCTTAAGAATTTAACAAA
AAAGAAGTCTGAATGTGAGGGAGGCAGTGAATGAAAGAACAAAGGTTTTGAGAAGATAATGGACTTTTTGGGCACAAAAT
ATGGGTAGCATTTTTCAATGGTCAGCAGGGGGAGAATCATCTGGACACACACTTCCACTTGGACTTCTTTTTTTGTTATT
TACTTCTTGTTCTCTTTATTATCTCCATATGAGTGGACAAAGTTGGAATTATATTCCTTCTTGAAGTGGAGATGTGGCTG
TTTCTGGGGTAGTATGATGTACCAGTAATGTAGAAGAATCTGATCCCTTCTTTTTAGATTTTTCCTTTTTGTATATCTAG
AGAAGTAGAGACATGAAGTATGTATTTTTTATTTTAGAAAATTTTATTAATGAGTACTTGCTACCCTACTCACCATCTCT
GATAAATTTAGTGCATCTCTGTATTAAAATATAATTCTTGTAGTTCCCCACCTGTACAGATGGTAAGTATAATTGAAAAC
CCAACTTAAAGAAAAGCACAAATAGGGTCAAGTATCCTTGTTGTCAGAGTGAATGGAATCTTGGTTTTTCATAAGGGAAT
AAACCAAACAAGGGTTTTCTTCCACTTTCTTCACCACCACCCTTTTGCCTGCCATCATACATAATGAATCAAACAAGTTT
TCTTCACACAGTGGTCGATGAAATGAGTGAAAATCATAAAGAGATCAAGAAAGTGGGATGTAATGAGTAAAAATTATAAG
AGATCAAGATTTTGGATCTTGGTGGTCAGAATACTGAAGTGCATGTGCTAGCATGTATCAAGTGTAAGAGTCTTGCACAT
AACAATTTTTGCCCTTGTTTGGTTTATGCAGGCGAAAAGGGCAAGGTAAAGTGAATCTGGACTAAAAACTTGTTTGGTTT
CTTTAAAAAAGAACTTGCTTATAATTGTTTCACTTGAATGGTGACTCCACTGCACATGCATGTGTTTTTTTTAATGATAT
AATAAGGGATAATGACTTCGTAACTACCTTTGAACTTTGTCAAATGCTGCACTTTTGTTGCACAACAAGACATATGTCAA
CAGCAAATCACATAAATTCATAATAACTGGTAATTGATATAAAATAAGATTAGCATGTGCTGGAAGAAAAATATACCAGA
ATCCTAATTCCTAAAGCATTCAGCTAATACTCTGCTCAAGTATTCAGTTTATTACACTTCTCTACTGGTGTTAAAAGCAC
CAAAGCACCTTTGACAACCGATATGCATGCAATCAGGTTGACGGTGCTCAAAGAATGAGAGCATTTTCACCATTGAAACT
GGCAAACTAACTTCATCACGAGGTAGAATCAGGAAATCGGATCTTCACGCGTGAGATATGCTAACTATCTGCTTGTACAA
GTACCAGTAATCAAGATGGAACTGAGATGGTGGAGACCGAGTCCGGATTTGCCCTCTGTGATTGGTCAGGGCGAACAAAG
TCTGCTATCAACCTGGAGACAGCATCAGGCTTCTCCACATGAGGGATATGGCCACACTTTGGTATTTGGCGTAGAATTGC
ATTTGGAAGTTCACAATGCAATCTCTGAAGACATAAAAGTCAATGGACACTTGAGTAACACTCCGTGTACTAAATATATG
GATGCTAGGAGCTAAAGGTTTAGTGATCCAAAGTTTAAAAGAAACATACCACTGCAAGCTTGTTGTCAATGATCTGATCA
TCTTCACCCCAAATTATCAGTGTTTTCTGCTTGACCTGTAAAACAGGAGTCCTAGCATGAGAATGCTGAACAATTTTCCA
TTGTGACAAGACCGAAACCAGTAGACAACATAGAAAATGAAGCTACAGTTAGAAATGCCATGTAACAGCAGAATCAGAAG
CAAGTTGAATCAATCAGCCTCAAGATCACACTAGTTTACATACCACGTGAATGATTTTAATGACGTCTAAAGCTAATAGG
TTTGTAACTCCAAGAGATGTTTGCAGTTAAAACTTATGGCATATCACTTTATGCCATCTCTCTTATTTAAACAAATTTTT
CAAAACTAATATCAGTGCCCAGGGGTTCCTGTATTTAGACTCCAACAATCACATGTTAAGATGAAACTAGTAAGATTAAA
CTCAATATTGCTAGTTTCCATAATCAAATCATGCCTATTAAATAGAGCAAGATAATGCTATTTGATACTAGAGTCGATGC
CAAAAAAAGTGACAAAAGGTCACAAAAGGCATGTATATTTAGGAAAAACATGAGAAAATTTAGTAAATCTGCACATACAT
GTTCTATCTGAGAAATGACATTGTAACCTCCACTGATCATGAAATTCACCAATGCATCCTCCCACCAAGGTAATGAACAA
TGTAAGCGGCCAATCTGGATAGAAAACCAGATAATCAGAAGTGTAAAACAAAAAGAATAAAAATATGCCAGAAGCACATT
TTGCTTATCTGATCTCCATGACTTTAAGGTTTTTAAAAAGATCAAAGGGTCAAACTTACATTAGTCCAGTCTATGCAGGT
ACTAAATGGTAAGCCATTGAAAGCTAATGAAGTTGCATATAAGCGAAGTGGGAGACTTTTCAACAAGTAAACCTGCAGCA
GGTTGTTTCTCATTAACAATAAGGCAAAAGTTTCTCTTCCTTACTTGTAGAGTTTGCTAATCAGAAACCAAGTTGTTAAT
AAACTACACATTATAACATATATGTTATGTTACATCAAACAATCCAATCTGGCGTAGAATGTATCCTTTGTTTTAAGAGG
AATAGGAGGTAACTCACCCCAGCATAGGCTACTGCTTTGGGTAAGGTTGCAAGGTTTCCTGTACCTTCTGCGTAAACACT
TGCATCAATTAAAACCAGCCTATCAACCTGCTAAAGTAAAAGCTACTAGAAGTAAGCATAAAATAGTACCTTCTTCATAC
AAGAAAGTAATCTACAACATCTGAACAGGGATCCTAAGTTACCGAATGAACTTACAGCTTCTGGATATTTAACAGAAAAG
TCAATAGCAACAGCAGATCCAAGACTAGGTCCAACAAGTACCATTGGCCTCTTGATGTGGGTAGACCACAGCTGAAAGAC
AAACGAGACAGAGAATTTTCAAAACATGCAAATTGAAAATTCTTTAAGAAATTTAATACCCTAGTAATTCTTCAGCATAG
TCTTAAGGCCAGGCCAGGAAGATCTGTCTGGCCCTTATCACACTTCTAACGGTTTCTACAGCTAGACAAAGAAACACTAC
TTCAGTATTTTTATAGTGTAGAGCAGTGCCAAGTAAGCAAGGATGCCCCTTTTTAATGCTTCATAACTGTAATATCATAC
CACTGCACAATGCACAATGAGGCATAACTGTGTACGTGACCCTGCATACTAAGTAATATAGTTACACTACTAGGAAAAAA
AATGATTGTGAGATTTACCTTAATTTTGAACTTAGATATGTAACTTCACATTTATTAGAATGTGTAATGAAAGTTGAAAG
ATACTAATTCCAACCTTTCAAGTTTGTATGCACTAGATTAGAACATATATTCCGAAATCAGTACGTACCTGGTAAAGATG
ATCACGCTTGGAAGCTACATCACATGATGGAAGCCTTCCTTAAATATCACAGTAAACAAAGAATACAAACCATGAGCAAG
TCTTCGTTTTTGTTTGCAGAATCTTTTTGAAAAATAAAAAACTGAGAAAAGGCTAGAACAAGATATAACATACCTAAATC
AGAGAAACCCCATCCAAGGATATCAACTGCCCATGTCTCCAATCCAGCATCCTCAAGCATCGGAAGAGTGTACCTCCACT
CTAAACATGAGCTGAACAATGAGGCATAATGAACAACAGGAGCACAGCAAGAGAAATTGATCAAAAGTAATAGCTTAGCA
TGAAGCACACCTATCAAACCCATGGAGAAGCACAACTGGATTGGCCTCTGTCTGTTCTTTTGGCTTCACACAACTACTCA
TGACGCATCCCTTCGATAAGTTTACCTAAAATGAACCAGCAATGAAGCTGGACCATCAAACAAAGGCAGTAACCAGAACT
TTATAAAGAAAGAGTTTAATTGATTCGATCCAGTGCAATATATCTAGATATGTGACTTTGTTAGGATTATAAAACAGAAT
ACATAAAAGAAGAATGATTAAGTTGCATATGATGAGTGGACACCTCTATGACAGCGGGTACACTACTGCAATGGGTGCAC
TCACACCCGCTCCATTCTGTTCCAAGTGTGTGTGTGAACAGGGAAATACTTATAAAAGATATATTCATTCTAAGTCAGCA
CACATTGTCACAAAGTAGTGTGTCTAGCAGTAGTCAGCACCCAAAGTCTTAAAATCATGGATCCGCCTCTATAAAATATA
GTCCTTGCTTCCCAAATATATGATACTCTTTCCATTTTTAGGATGTCCTGAAATGTTGGATACCATGCCCACTTCTATAC
TGCTTTCAAGAAATAAAGTTCATTGAACCATCCATATTATAGACTTGGATGTTATCTCTATAAAAATAACTTTTTAACAA
TTACTAAATTATTTTCTTGCACAAATTAACATCTTCAGATTCTAGGTTCAATTAAATACCGTCATATAAAATGAGCTGGA
AAGAAAACAACTTAAGAAGATCAAAAAAGTGAAAATAAGAGTTTTCTTGTTTCTTGTAATCTAATCCATATCTAACATCC
ACATGCAGAGACATAAAAATAACCCTTGTAGCTGCAATGAGTACCTGCATCCATGCACAGATCTTGTACTACTGATTTTA
GGTTCAAAACCACTACTTCCGTTTCAAAAAGAATATTTCTTTCCTCTTTTAGGAACACTTTAATTTCAACTTTAAACGTG
GCATGTTAAGAACCATAAGATTAAATGACATTTTTTGTACATTCAACATATCTTTAGCTTAAAACCACAAGATTCAAAAA
CATTCTTTACTTAGTTATTGCGAATTTTCTACCTATGTGGTAATATAATATTAGTCCAAAAGAACAAAACTTTACTCATC
AGAACAGAACCCATTTCATAAAAAGTAGAGAATTTTCCCCAATTGAATCTCAATTCTTCATGCACTTTGAACTTCTACTC
CTTGCTTCCAACAACCAATGAGAAAACACATAAAACTATCTAGAAATTAACCCCAAAAAAGACGGTAGCAATAGAAAACT
TACTGGTATTCTCTCAATTCGTGAAGCCAGCTTTCTAGCATAAGGGTCTTTGATATTCTCGACTTGTTTAGGAAGAAAAT
CCGGAAATTCACCTGCCCAGATCGTTAAACGCCTCGAATTCGAGCATTTGAAATTGGTTCCAGTTAGTAGAAATGCTGGC
GGAGGAGCACCACCGGTTCCGGCTGAGAAAAATGTCAGCATATTCTTTGTTTCTCACTCCCTCAGCCGTGCACGGTGGCC
ACCGGTTTTTCTACTACTCATACTGAGAAGAGAAAAAACACCAAATGGCGCCCATATAATATTTATCCAATCATGTGGCA
CCAAGATAACGCAAACATTTATTTACAAAACGAACATAAAAATATTTGTATGAATAAGAAGCTTTAGAATATTTTGATAC
GTTAGTTATAAACTATAATTAGCTTATAATAAGAGTTCAAAAATTAATTAATTTTTATAAATTGTGAAATTTTAATGTTT
ATAAATAAAAATTTTAACTTTATCATAAAGTTAAATTTTTTGTAGCAATTTTCGTTAATACTCCTCTCCCTTCATTAGTA
ATAGGATTTAAGTGGTCGTGTAGTTTCTTTTTCTTCAATATGGAGTAATATATGTTGCTTTATCGACTTTTTGTCTTGAC
ATTTACTATCATATTTTTCTTGCATCTCTCTAAGTAACTTTTCTTTTGAGTTGAGGATCTATCGTAAACAATATCTTTAT
CTTCATTTGCTTTCTATTTGATACTTCGTTGTCATATTCTTCTAATAACCCTGCTCCATGTAACTGCTCTTTGAGCCGAG
GATATATCGGAAACAAACTCTCTACCCACAAAGGTATGACATATAATTGTACAACTTACCCTCTCCAGACCTCACTGGTG
GGATTGTACCGAGTATGTTGTTGTTGTAACTAGTAAATGACATCAAATGAGATTAGCATGACTAACTTTTTATCTCTTTC
ATCTGTGTACTCTACTCTTTTACATGACAAACTTAAAAGAGAACCACATCACAAAAAAATTGAAAAATCATCAGGAAACA
TGAACATAGCACAAAAAATAGGAAACTATGCAATCATTAGTGAAGAAAAGCTTATTCTTTTAACAAGATGACAAATACTA
GTAATATATAGCATCATTCAACTAACTTTCCATCTAACAATATGCTTCAACTAAGATAATTCAAGATAATATTACACAAC
AAAAGTTCAACACTGCCCTTTTTTCTTTATCATAACTGTGGCGTTTAGGCCAGGTTGTGTGCTCCTTGACTATTATTCCC
CCAGCTGCTAGCTCCAACCAGCAAAGGTATTGAGTAACTCAGCCCACTAAGGCTTGTCCAGGCTATGACTCACCGGCCAT
AAACTCTAGCTCTGAGTATCGAAGTAATACTGAAAGAAATATGTATCAGAATGCTCAAGTATTTAGCTGATTGCTCAAGT
GTTCAGTTTGTTACACTATGAACTGGATGCCAAAGCACCTTCGGTTTGTTGGTAATATTGCCGACATTGCTTAAAGAATG
AAATCACAGTTCATCATTGAAGCTGGCAAACAAACCTCATCACTATGTTGAACCAGGAAGTCAATTTGGTTATGCTAAAT
ATCTGCTTGTACAAGTACCAGTAATCATAGGAACAGAGACGGTGGAGACAGAGTCAGGTTTCGCCTTTTGTGATTGATCA
GACTGAACAAATTCCGTGATCAACCTGGAGACAACATCAGGCTTCTGCACATGAGGAATATGGCCACACTGGGGTATTTG
GCGTAGCGTTGCACTTGGAATTTCACAATGCAATCTCTGAGGGCATAAAAGTCAATGGATACTTCAGTTACTCCCTGTAC
TGCATATTTGGCTGCTAGGAGCTAATAGGTTAGTAATATTTTTCCAAAGTTTGAAAGAAACGTACCACTCCAAGCTTGTA
GTCAATAATCTGATCATCTTCACCCCATATAATTAGTGTTTTGTGCTTGACCTGTATGACGGAACTCCTCGCATGAGAAT
GGTGACGAATTTTTCACAGGGACAAGAATTAGCCTTTCCGGGAAAAGCAATCAATAATTCCTAAGTTACCCACAAAAAAT
TGGAGATTCATGATAGTACAGAACTAATAAACCAAACTTTAAGCAACACCATGAGCAAAGAATTGATGATTCACCATATC
TTAACTCAGAAGCTCCTAGAAACTTGAGCACATGCAAAATTAAACAGGAGATAGCATTTAACCCTGGATTTTTTTCAATT
TTATTTTTTCATATCCTCGTCAAAATTGCAGTTTTAGTGAAATTGAAAATGTGCAATGTTGTACTAATGGGAAAAAATCT
GACATGAGTAAGCTTTTGTGTTATGTGATAAGTATATAGGAGACTTTCTTTTTTCCTTTCAGAAATTGATATCATTTGGA
CAACCAAAAAAACAAAAACTGATATTAATTGGATAGAAAAGAGGAATTATTTGAAGCAGTGGCATGGTTTCCACCTAATA
ATTGTGGCTGAAGAAAACCCGTGAACTTCACAGTATGCCAATATGCTGGACAGACAAGACCATTGGCATGAGTTTTTGTA
TATAGACTCCAACATTTCACATTTTTTCTCCAAATCTTTTACAGCAAGAAAATGTTACTTGTTACCATAGTCATGACAAA
AGAAAGTAATAAAGGTGGATGTCTATATAGGAAGCCATTAAGATTATTTAGTAGTAAATTTCCACATACATGCTTTATCT
GATCAATGACGTTGTAACCTCCGCTGATCATGAAATTCACTGTTGCATCCTCCCACCAAGGTAATAAACAATGTAAACGA
CCTATCTGGATAGGAAATCATGTAATCAAAAGGTTTGATAAAACAAGTAATGCAGACACATATTTTAAACATCTGAGCTC
CACGACTTTCAGGTTTCTTAAAGATCAGAGTGTCAATACTTACCTTAGTCCAGTCTATACATGTACTTATTGGTATGCCA
TTGAAAGCCAATGATGCTGCATATAAACGAAGTGGTATGCTTTTCAACAAGTAGACCTGCAACAGGTTTTTGTCAAAATA
GTGAAAACGAAAAGGAATCATAGATGGAAGATACTCGAAGAATGCTGTAAGCATATTTTTAAACATGTTATATCTATGAT
TTGGATCAGAGTATATCCCTTCGTGTAGTAGTCCCCCAAGTATCTAGAACAGGTTCTTTCTTTATTTGGGGTTTTGCAGC
ACTAAGGGAAAGATCTGACGAACAGAGAGCCTCAGTATGCAAGGGATGCTAATCTTGGATCAATTAATGATTAGGTAAGA
AGCTTCTCTCCTTTTTATTTAAAGCTAATCATAAACCAAGTTATTGGTAAAACAACAATCCTTATGATAAAGATGTGCAG
TTACATCAAATGGTCAAAGTCGAGTGGAATGCATCTGTTTATTTGAGAGGACTATGGGAAAACTCACCCCAGCATAAGCT
ACTGCTTTGGGTAATGTCGCGAGCTTTCCTGTACCTTCCGCATAAACACTTGCATCTATTAAAACAAGCCTTTCCACCTA
TAAAGTATAAGTACTTCAGAGTTAGCCATAAAATGATTCCTCCTTAATACTAGAAAGTAGAAACTAATCCATAAAATCTG
GATAGGGATTCACAGTCATTGAACATACTTACAGCTTCTGGATAGTGGACAGAGAAGTCAATAGCAACAGCAGATCCAAG
ACTCGGTCCGACAAGTACCATTGGCCTCTTGATGTAGGTAGACCACAGCTGAGAGAAAAATGAGACTGAAAAATTAGAAA
ACGAGTTAACTGAAAATTCTTATTGCCCAGATAGACTTAAACGAAGTAAACATTACACCATTATTTCCAAGTTGGGTCTC
TGCCTAGTAAGTAAGAGAGTTCCTCTATGATGCTACATAACTGTGATATCATATTATATTACTGAACAAAGTGTAATGGT
AGAACCTCACCCTGCATATTAAGTACTATTTACTTAGCCTACACTACTCAAGCTAATTGAATGCGACTTTTAACCTAATT
TTGTACTTATATAGGCTACTTCTTCTCTACCTTCACAAGGTAGAGGTAAGGCTGCTTACACACCACCCTCCCCAAGCACC
ACTTGTGGGATTACACAGGGTATGTTGTTGTATAAGCTAGTTTTACATTTATTACATTTTTCAATAAAACAGACTAATTC
CAGCCTTCAAGTTTGTATGCTGCACTGGATTAGAACATACACAACAACATACCCAATGTGGTCCCATAATTGGAGTCTGG
GGAGGGTGAGGGGCACCACAGACCTCACCCCTACCTTAGTGGGGTAGAGAGGTTGTTTCCAATACTAGATCAGAACATAT
ATTTTATAAAATCAGTAGGTACCTGGTAAAGATGATCACGCTTGGAAGCTACATCACACGATGGAAGCCTTCCTTAAAAG
TCACAAGGAAACATAAAGGGATGAAACTATGAGCAAATCTAGAGTCTTTGTTCGCAAAATCTTTTTGAAAAATGAAAATT
GAGAAAGAGCTTGAACAAAACAATATACCTAGATCAGAGAAACCCCATCCAAGGATATCAACTGCCCAGGTCTCCAACCC
AGCCTCCTCAAGGAATGGAAGTGTGTACCTCCACTCTAAACATGTGCTGAACAACAATGAGGTATAATGAACAGCAGGAA
CACAGCAAGAGAAAGTGATCAATAGTATTTGGTTAGCATGAGGCATACCTATCAAAACCATGGAGAAGTACAACTGGATT
GGCCTCTTTCTGTTCTTTTGGCTTCACACAACTACTCATGACACAACCCTTTGAAAAGTTTACCTAAATGAACCAGGAGA
AGCAAAGATATTTAGATATTTCAATACAAAACAGGAGAAGCAAGATATTTAGATCTCTGAGTTTACGATTAAAAGGAAAA
TACATATTCCATACAAGAAGACTGATTAAGTTGTGGATCATGGGCAGACACCTCCATCACAGCAATGGTTACATCCACAC
CCGCTGCATTCATCTAGGTATTGTGTGTAATATATCCGAAAAGATTCTAACAATGTATCTTCATATTAATTCCTCATGCA
TTGTCAAACTAGTATGTGCAGTTCTACTCAATACCAGTCTTAAAATCTTGGATGCACCTCTGCTATATTCCTAAACAACC
ATGACTAAATAGAAAGTATTCCCTCCTTCCCAATATCCAACACTTCTTCCATACCATATCTGTAAAACTTTCACATGTTT
TCCCTTTTCCAATTATATTTGGTTGGTTAAAATTTTAGGAAAATATTTTCTCTACGAAAACAAGTTCCATAAGTGGTTAT
CCACTCCTCCTTGTTCTCCAACACAACCCCCCATCCATGTCTGACATCCTCAGGCATAGACATCAAAATATCCCATTTGC
TAAAGCCACAAAATTATCCAATACACACGCGAGAGGTAGTAAGTAACCCGTGCACACAAGGTGGCACGACCACCACCACC
ACCAACAACAACAACAAACTCAGTGTAATTCCACAAATGAAGTCCGGAGAGTATAGGATGTAAACAGACATTAATCCTAC
CTTTACCCCATCCATAAGATCTTGCATGCATGATGCAAGTCTTAATCTACTGATATTAGACCCTAAATTTATTTAAAGAA
ACGATTTTTTTACCGATCAGCACAAACCCATTTCAACAAAAAGTACAAATCTCACATCCATTGATTCCAATACTTCAAAC
ACTTCGAAAACAACGGAAAATCAACTTCACACACCAAAAAATACACACAAAAAAACCCACATTTTAAAAAGAGAGTGGAA
AAAACGTACTGGTATTCTCTCAATTCGTGAAGCCAACTTTCTAGCATAAGGGTCTTTGATTTTCTCAACTTGTTTAGGAA
GAAAATCCGGAAAATCACCGCCAGCCCAGATCCTTAAACGCCTCGAATTCAACCATTTCAAATTGGTTAATGCCGGCGGC
GTAGCTCCACCAGCTCCGGCCGAGAAAGATGTTAGCATAGCAGACGCAGAGTACTACTGGATTTTTCTGCTAAAAAATCA
ACTTTTCCAAGAATATACTATACTATATTCAGCATTTTTTTTTATGCATTTCTTGTTTGTTTTTCTTCTGCTTCTGGAAA
AAAATGGATATATTATGGAAAATTTTGTACTTTTTCTTGGCAAACCCGCAAATTTCACTAGTTTAGAGCTTAATTATATA
TTTTTGTGTGTTTCTGAAATTACTATTTGTTCAAGATTTTGATTCTCACATACATGTATATGAGATATATGGGTCAAAAT
TATGTGTAATTTATTTCAAATTTATTCTATCAAAATGTGATTTATATGTATATACACCGCCACTTATAGATACATATATA
TGCAGGTGTATTTTAATTGAAATTTGGTATAAAATTATTAATTAGTGAGATAATATGTAATTATTTTATATTATAAGGAA
AATTAGTAAATATGATAGAAATGTTGTGTAACTACGTAGTTTTTAAGAAGAAAAAAAAAGATTAATAGGAAAGAGTTACT
CCCTTGTTTTAATTTTTTTGATCTATTTTGATTTGATACAGAGTTTAAGAAAGTAAAGAATATAGGAGTGTACAAGTCAA
ACCAAATCGATGAAACAAGCCAAGCCTAAGAAAAAACCTGATTTGTGATTTGATTTAGCTTTGAAAAAAAAACACATCAC
AAGTTAACAATCTACATTATAAATATTTTTATTTTGTATTCAATTTGATTTAGCGTATTAAGGTTGAAGGTTAGTAGGGC
TAGCGTGCTGTCCTTTCTCGCGAGGGTATGGGTTGTTAGCGTGTGTAGCGGTCGTAGCCTTTCTCTTACTGTTCTTGTCT
GTGGTTCCTATAGTCTTATGTGTTTACGGCGTTTCACTTCTCTCACTGTCCTATTGAGGCTACCGTCTCCTCCGTTGATT
ATTTACTATCTTTCTTATTGGATGGTACGTTTTATGCATTGTTTTCCTCGCCTTTAACATGGTTTTGGTGTACTTGAGCT
GAGGGTCTTTCGGAAACAACCTCTCTACCTCCACGAGGTAGTGGCAAGGTCTGCGTACACTCTACCCTCCCCAGACCCCA
CCTAGTGGGATTTCACTGGGTATGTTGTTGTTGTTGTTGTTGTTGACGAGAGCATTTAATCTTATAAATTTAGCACATTG
AATGTTAATATTTCAATGAAAGTATTTGTACTTGGTGTGAATTTCTCATTTTTTTTGAAAATTTCTATTCAGTTAACATT
TTCAACTTCTAGCTTATCACACAAATAAAAACTATACTTAATCTATTTATCAATCACTCTATCATTATAAGTAAATAGAA
ATCGAAAAAACAAATTAAATTATTCAAGCTCTTATATACTTTCCAACCCACCCATATAATTAAACTTGACTACCTGATTA
TTAACCCCCACCCTGAAATGTGTTGTTTCATTCTAATCTTTCAAACTTTCTGAACATGTTGAACAGCATTCTTGTGAATC
AAATTTGAGAATTCTCAATCATATCTAAATGCTTTACGTTTTGACTATTTTACCTTTATTTATATACGTATACAAGAAAA
ATCGAGTATTGGTTTATGACAACATAATACCGCGAAATTGAGGAGATGGCGGAGACACTGGATATGCTAAATATCTGCTT
GTACAAGTAGGCGAAATCATCACAGGAACAGAGATGGTAGAGACAGAGTCAGGTTTCGCCTTTTGTGATTGATCAGACTC
AACAAATTCCGCGATCAACCTGGAGACAACATCAGGCTTCTGCACATGAGGAATGTGGCCACACTTTGGTATTTGGCGTA
GAGTCGCATTTGGAAGTTCACAATGCAATCTCTGAGCACATAAAAATTAATGGAACACTTCAGTTATTACCGCGTATTTG
GCTGTTAGGAGCTAACATGTTAGTAATATTTTCTGAAGTTTGAAAGAAACTTACCACTCCTAGCTTGTAGTCAATAATAT
GATCGTCTTCGCCCAATATTATCAGTGTTTTGTGCTTTACCTGTATGACAGAACACCTAGCAATGAGAACGCTGGAGAAT
TTTCCGCAAGGACAACATAGAAAATGGAGCAAAACGTTCACATACATGTTCTATCTGATCAATGACATTGTAGCCTCCGC
TGATCATGAAATTCACTGTTGCATCCTCCCACCAAGGTAATAAACAATGTAGACGACCTATCTGGATAAAAAAAAACATG
TAATCAAAAGGTCTGATCGATAAGACAAGTAGTACATACAGATGCACATTTTAAACATCTGAGCTCCACGACTTTCAGGT
TTCTTAACGAAAACTTACATTAGTCCATTCTATAGATGTACTTAATGGTAAGCCGTTGAAAGCCAAGGATGTTGCATATA
ACCGAATTGGTATGCTTTTCAACAAGTAGACCTGCAACACGTTTTTTGCCAAGATAGTGAGAACATGAAGAAATTGTAGA
TGGAAGATACTCGAAGAATGCTTGTGATCATATTTGAAAACTTGTTATATCTATGATTCGGATCAGAATATTTCCCTTCG
AGTAGTACATCCCATGGACTCACCCCAGCATAAGCTACTGTTTTCGGTAAGGTTGCAAGCTTTCCTGTACCTTTCGCATA
AACACTTGCATTGATTAAAACCAGCCTATCCACCTATAAAGTAAAAGTACTACGGAGTAAGAAATTAATCTGTAATATCT
CGAAAGGGATTCACAGTTACTGAATGTACTTACAGCTTCAGGATAGTTGACAGAGAAATCAATAGCAACAGCTGATCCAA
GGCTCGGTCCGACAAGTACCATTGGCCTCTTGATATAGGTAGACCACAGCTGAAAGAAAAACAAGACTGATAAATTAACA
AAACGAGTAAACGGAGAACATACATTTCACAAAATCAGTAGGTATACCTGGTAAAGGTGATCGCGCTTGGAAGCTACATC
ACACGATGGAAGCCTTTCTTAAAAATCAGAACAAAACGAAAAGAGGTGAAACCATGAGCAAGTCTTCATGAAATGAAAAT
GAGATCGAGCAAGAACAAGATCGAATACCTAAATCAGAGAAACCCCATCCAAGGATATCAATTGCCCAAGTCTCCAATCC
AGCTTCCTCGAGCAATGGAAGCGTGTACCTCCATTCTAAACACGTGCTGATCACAATGAGGTATAATGAACAACAGCATA
GCTAGAAAAAGTGATCAAAACTAATAGCTTACTTACTATGAAACATACCTATCAAAACCATGAAGAAGCACAACTGGATT
GGCCTCTTTCTGTTCTTTTGGCTTCACACAACTACTCATGACACGATCCTTCGATAAGTTTACCTGAATGAACCAACAAC
AAAGATGAACAATCAAGGCAATAACAAAAACTTTATAAAGGAAGAGAAGGGTGTGTTCAATACAAAACAAGACAAGCAAG
ATTTTTAGGATTTCATATAAATTGGGACAGAAGGAGTAAACAATTACTCCCTCTGTCCCAATTTATGTGGTACAATGAAT
TTCGAGATTCAAACTTCTAAACTTTGACTTAGAGGCCAAGTTTTCTGATATAAAATTTATATATTAGAAAACTACATAAA
AAGTACTTTAAATCAGAATAATTAACTTAAAATATTTAAAAAACGTGAGTAGAAATTTCGATCAAAGAAAAACTCGGTTG
TCCTTTTCGCTAAGGGACCCAATATATGAAGAAAGTATTAAGTAAGTACACCAAGAAGTGGAAGGGGTTCAACATCTACT
AGCACTCACAAAAACAGCTTTTAGCTGCAATAAATATGAAAATATGACATAAATAGTCCCTGAACTATAGAAGTAAGTCT
AAAATGGTCATTTAACTATACACTTAACGGATTTAGTCCTTTAACTATTCAAAAATTTGTCAGCTTTGGTCCCTTAACTA
TACACTTATCGGTTTTAGTCCCTTAACTATAAACTTACCGATTTTAGTCCTTTAAGTATTAAAAAACTTATCAGGTTTGG
TCTTTGTCCATTTTTTTAATACAAATAACTTAGGTTTATATTAATGGAAATTTTCGTAAAATTAAATCTTTAACCCATTT
TTTAAGTTGTTTCTCTATCCCCGTCATTTTTTCTTCAAACTACTGTTATGAAAAGAACAATAACGTCAACGATTCAAAAA
TAAAATTAATGAGGAAAGAAGATGTAAGTCCTAATTTTATTTAATGGAGGATAAAATTAAGCATATAATTGTTGTTAATG
ACTTGAATCCGCACTTGAATATGCTAATCAGTGCGGACTTTATTTAATTTACTCAAATTTCTTTACGTAAAATAAAATGA
ATAGAATAATAAAATTTATCTATTTAAAAAAATTGCAAATCTACCATTTTATAAATTTCAATTTCTAAAAAATTAAACAA
ATTTTGTACAATGAAGTCGTTGGACTACAACCTTTGGATTTAACGGGTAATAATTTTTTTCTTTTTATAGTAAAAATTTG
CATATTAAAGTCATTAGTAGCAATAGTATGCTTCATTTTATCCTCTGTTGAATAAAAATATGACTTATATTTTCTTTCAT
CGTGATTTTTTATTTTAAATCGTTGAGGTTAAAGTTCTTCGCATAAGGTTATTTTGAAGATAAAGTAGCGGAGAGAGAGA
AACAACATAAAAAGTTGCTAAATGATTTAATTTCTCGAGGCATGAATTTCATTAATATAAATCGAAGCTATTTGTATTAA
AAAATGGACAAAGACCAAACCTAATAAGTTTTTGAATACTTAGAGGACTAAAATCGATAAGTTTATAGTTAAGGAACTAA
AACCGATAAGTGTATAATTAAGGGACCAAAGTTGACAAGTTTTTGAATAGTTAAAGGACTAAATCTGTCAAGTGTATAAT
TAAGGGATCATTTTAGACCTACTCATATAGTTAAGAGACTCTTTATGTTATTTTCTCCAATAAATACACACATTAACAAA
GAGTACTAAAGTCTTTACCGAGATTAATTAATTATCATTGGATTCAATGTCGCTACAGTTTTGGCTTTAGCGACCTTTAC
AAAGAGTGTTAATTACCATTAAAAATACATATTTAGTGACAAATAAGCCATTGCCATTAATTAGTTGTCACTAAAATCAT
TTTTTGGACATGTTGAAACTTTGAGTTATTTACTTATAACACTAAGAATTTTTCATATTCTAGAAATGATCCCAAAACTG
CACATTTTTAAAAGAGAGTGATAAAAACTTACTGGTATTCTCTCAATTCGTGAAGCCATGTTTCTAGCATTAGGATCTTT
GATTTTCTCGACTTGCTTAGGAAGAAAATCTGGAAAATCACAGCCAGCCCAGATCGATAAACGCCTCGAATTCGACCATT
TCAAATTGGATCCAATTAAAACAAATGCCGGCGGAAGAGCAGCACCGGCCCCGGCTCCGGCTGACAAAAAAGTTAGCATA
GTAATAAAAGTGCCAATAATTTATGTAGAAATTGGATTTCATATTAGTCTTATAAATACTTCGCAGTTTGGCATTTGACA
TGAGAGTTGCTCGTTTCAATTTTTGTCCCTAAAAAGTAGGCTTTTTATTTTATGCTTTTTTTTTTTTTTTGTTAACAACT
GAAGTTGGGCATATATTTGGCATGGCTGGGCCCGGGGTTCTATTCGTTTTAATTTGTTTGTCAATTTGACGTTGACATGA
AAGTACAAGGTTAACCCCTTATAACTTTGTACTCATCAGCCTTTTTTTTTTTTTTTTTAGTTTTTCATTTGGTGTTCGAT
TTCTAATTAATGATAAAAAAAAATACTCACCACTGCACTACGTATGCATCAGCCTTATTGTAACGGATTATATTAAAATG
AAAAACAGAATACGAATAGTTACCATCCCATCAAATGCAAGAGGATCCCATTCCCACTTCCATCCGAACCCCAACAGTCC
ACCACCCTTCTTTTTCCAATTGAGCTTAGGAAAAAGAAAAAAATAGTGAGATTATGAGATGGAAATCAAATAAAAATTTT
ATCGATAAGAGTGAAAATTTAGATAATCAATTAATTGAATTATCAATATTCATGAGATGAGGAATTTTTTCTCTTTCTCG
GCTCATTTTGATACGTAGTATGTGAGTATCATAGAGGATTGAAGAGTGTTTTTTAAAAGGATGAATCAGTGATACCATAT
NNNNNNNNNNNNNNNNNNNNNNNNNNNNNNNNNNNNNNNNNNNNNNNNNNNNNNNNNNNNNNNNNNNNNNNNGATATTCT
AATAATATATGATATATATCATGTGAGTATCATAAATAATTAAAACGTGTTGTTATTAAAAAAAATCTATCAATTTTCAA
TGGTACTCTATCAGTACATAATATATATTATTGCTGATATTATAAAGAATTGAACTCTTTCTTGAAGGAATGAAATAGTC
TTTTATAATACACTGTGTATATATAACTGAAACGTGTTGTTATTAAATAAATCTATCAATTTTCAATAGTACTCTATCTG
TACATGATATATATTATTGTTGATATCATAAAGAATTGAACTCTTTCTTGAAGGAATGAATTAGTCTTTTGCAATACACC
GTGTATATATATAATATATGTCAAGTGGTACCATTTTACAATAATTGATGGTACTAGGTTTTATTGAAGGAATATGAAAT
AATAGCCAAACATTAATTTATGTTGGTACAATAATTGATTTTGATGAACGAACAAGATATCGAATTGACATTTAATTGGT
ACAACTTAAAAGAATTGATTTTGATGGCCAAAATATGGATTTGATGTTATTTGCCTAACAAATGGGAGGAAAATTCAGCC
ATGCAACAACGGTTCATTGAATTTTTTAAGAGAGGTGAATAAGATATTTTGATTTCAAAATGAAGCAGAAAATTAAATAG
TTTATTTGTGTGCATAATAATTGTAGAATATACTTTATTTGTCGGTATAATAAGTGTGTTTATGCATATACAAATATTAT
TATAGCAAAATACATCGTATCCTTAAACTTAATAATAGTGAAATATATTATATTTCTACATTTAATAAGTGGAAAAAGGT
ATATTTGAATCATTAATAAAACAACAGTGAGATAACTAATTCACTTTCTTTATTGAAAAATATATCAGCTTTAAATCATA
TATTACAAGATATATTTGAGCCTTTTTTCATTTGAAATAAGATAAAAAATTTCTAAGAGCTCTTGATGTCGTTGGGCATT
TTTTGTTTATACCTAAAATTACTTCCAATCAAAATGATTGTATTATATTTACTAAAATTACTTTAGTCTACCTCTTATAA
TTCCTCTAATAATTTATGCCCACTTGATTTAACATTGACATCCTTAATTATTAGCACAAATTTTATATAGTTTCTCCATG
TGTTTTTTCTGATAGGCAACTATACCATATCTTTTCCTTTCTAGACTTGACTATTTAACACAAAATTTGTTGTACAATAT
TGACAAAACTAAATCCTATAGGAGCAATCTTCATAAAGGTATGAAGAATATGTGTGCATTAGAGTGTTCGGTACAGAAGA
AAATATTTTTTAATTTTTTCTATATTCGATTAGTCATAATTTTTTTATCTTTTTTAAAAAGAAAAAAACTAGTTTCTTAA
AAATAAGAAAACTAACTTTATTAGCATAAATAAGGAAAACAAATTTTATAAGTGATGTTTTTACATTGATTGTTCTCCTC
GCCCTGCAATACACCCCATCCCCACCATCTATTATTAACAAGAAATTTATGTTATAAAACATAAATTTTCAATCTCATTC
TCATCGAACCAACTCACTAGGAAAACTCATGATGAGAAATGATTTTTTCTTAAATATAGGGAAGCTTCCTAATTTTCGTT
TTTTCATTGATTCAATAAATTTTTTTGTGTGAATAACCAATGAATATTTTTCAATGAAAAAATAGTAATTTTTTAATCGT
GTATAATATCTATCTAAATTATATACAAATACTTTTAAAATATATTTTGCTTACGTAGCAAACACCCAAAAAAACAAAAA
AAAAAGTTTGAAATTAAACCTACTTAGTTATTTCAATGTGCAACCCTAAGCTACTCTTGCTAAATTCTAGGTGGCTAAGC
TATAGGGTAGTACCATAACAGGTGCCATGCACATTTGGATAGTTTAAAAATTTGTCAAATTTATTTTTTAAGTCTAGTTT
TTTTATTTTTGAAAGTGTTTGGCAAATATAAAAATAACTTAAAATTGTCAAAAATAACTTAAAATAAATTAGGAAGTGTT
TGGCAAGGTTAAAAATAACTTAAAATAAGTTTAAAATGATTTAAAATAAGTTAAAAATCAAAAGTATATGTCTCCCCTAT
TTTTTATTTTTTTGACTTAATAGTCATTTAAGTTTAATTTTTTATTTTTGACTTAAAAACTACTTTTTAAAGTCAATCCA
AACGGGCTCTTAAGATACAAAGGTCTAATTTGTTTATAGTAAGTTTAACATATTTGAATCTGAATACATATCAATTTGAA
TATTAAAATATACATTAAATTTTGACATTTTAAATTGTTGAAATATCGTATTAAGATCTAAATACGAAATAATTAACATT
AACCAAGATAGTAGAAAGGATAACAAAGACTAATCCCTTATATTTAGGTGTATCGCTAAAATTTCAGATATAGTTCAAAA
GTACTTGTGTGTTATCATTTATGTTTATAACTTAGTTAATTACATATTTAGTAGATAGTTCAGTATCACTACCAAAATTA
GTGATCATAACAAAGTTATCGAAATGATTTTTAACTTATATATTACAAAAATATATTATAGTTACAAGTTTACTAGATGA
CACTCATCTGAATCTCAAATATGGCCATTTAAGATAGTGTTGGGCCTTTGCTAGAGTCTCTTTCTGCAATTTGTCCCCTG
CCCATTTGTATCATTTGTTCAAGCCCAATTGTTAATATCGGTTGGGATCCATTTATATCGTTCTAAAATTAATCTAATAT
TATATTATATAAATAAAATATTTTAAAAAAATTATACGATGGTTGGCGATGATAAATTGGTAATAGTGATGATTAACATC
TTTCTGTAATTGAAACTCTTTAATTTTAATATTATATGTTTCGTTAATAACAAATACTTTTATATCACTAGTATCTGATA
ATTTTAAGGGTGAGGTCAGGGGATTAGTGACAAATTTATCGAACTTAATAACTTTAATTTACATCTTTTATTATTTTTTA
AAATTCATTGAATGTATTATTTTAGAACCACTAACTTTAAAATATTAAAATTCCGAATTTACACGAAAAAAATCAATGAA
AGTCTATTTTAATAGGTTCTTCCGTTTACGAGAAAAAGATATTTATTTATTTGGAATTAGACAAAAATATAAATTATATT
TTGGAGTGCTAAGAAAGCAAAAAAAATAAAATCCGCCATGGATGCACAGCAACAGCAGAGACAACAAGGTGTTCCGGCTC
GCCCAAGGTCCGGCGGTGGCGGCGGAGACTTCACTCCGATTTTCACTGTGCTCGTTGCTTTCATCGCCATTTTCGCATTG
GTGAATCAACTCTTATCCCTAAAATATCAATATACTGCTTCTAAATTATCTATTGATTTCTCTATGTATGAATTTATTTT
TGTTTTGATTATCTTTTTGTAATTATTGATTTGTGTTTCAGATGTGGAATGCATAGTGCTTGATAATTGTGTTTATTACA
TTAATTGTATTTGTGCAGCTGGTGCTTGATCAATAGTGTTAATAGTGTTTGATAATTGCGTTGACCACTATAGAGTAGAC
TTTTCAGTTTAATCCATTGTAGGATTCCCAAAATGACTTTTTTTTTAGCTTAAGTGGATATCTGCTTAAGTTAAACCAAT
CTAAGATCTGTAATAAGAGCATCCGTCGACAAAAGGATCACCTTAAGATGATATCTCGTGGCTATTGAGAACGAATTTAA
TCAGATGGCTCTATGAAAAAATAGGAAAAATGATTCATTCGCCTTTCTAAGAGGAGTAGGATGTTGGTGATGTAGTGGTT
TTGATTGAATTGCTTTTTTAGAGTAAAAGAAAGATTAACTAGATTACAGTGTTTGATATTTGAGCTATAGAAGTATCAGA
GCCTGTTTGGATTGGCTTATTTTAGGTGCTTTTAAGCATTTTTGTAGAGTTTGGAAGATATAAAAAAGTGCCTTTGCACT
TGTTTTTAAGCTAAAATAACAAAATAAGCCAAAAGACATCAGTTAGGATTCCTAACTTATGGCTTATGCTTATAAGCCAT
AAGCTATAAGTCCATCCAAACAGGCTCTTAGTGGTGTGGTGTCCAGGGTGTGACGGCGGTCATAAAATTGTAATGAGGAC
CAGGTTTTGAGTTCAAACTGAGGGGAAAAAATTGGTGATTTCTTCTGATTAGCTTGGTGTGTAGAGTTATCCGATACATG
ACTTGGTGAGGAAAAAACAAGCTATTGCTTAAACTAATCCTGAGTTTATGTGGAAAGGAAAACTGAAACCAGACATTGTT
AATCTTGTATTGACAGTGTTAAGTTTTATGTGGAGACATTTCTCCACTAATTGCAACCAAACATCACCTCAGAATAATTG
TGATTGTGTTGGTTGTTTTAGACAACATTTGTGAGTAGGATAAGGTTTGCCGCATTAATGCTCAGAACCTAGCACACTTC
TCAGTTTTGACGAAGTTCTATTTAGTTAAAATGTTCTAGGATTAGTTGTCGTACTTTTCTAGTGTTTGTCCCAATAACAA
AAAAAAGTATAAGTCGCCTTTCCCTGAAACTGTTGTTTGATTATTTTTAGATATATATATTTTTTTTGAAATAGGTAACT
TTGTATTCACACAAAAGACCTCATCAAGAAATTGATGAGGAGGGAATTACAAACCCCCAGGGGGTGCCATCATTCTCAAA
TCCAAAACCAAATTTTCAAAAAAGTATATTTTTAGATATACTTGTCATGGGTTTTTACTTGCAATTGCTTGACACTGAAA
ATCGACAATAGTCTAATGCTTCAGTATGCAATCTTCAATTTGTGTTGCATCTATGCTGTTGAGTAACTTGATAATAGGAC
TTGGGTAGAGTAACTGTGACTTACATGTTGGGGATGTGAGTTATTAGTACAAGTGAGACATCTTTCTTTTTATGGACAAT
GTATAACTTTGACATCTTAAAATCATTTGCAGATTGTGGCTCCATCTATTTCAACATTAAATAATAGTGTATCCATTTTA
CACCAAGTGCCGGAAGGTCATGTTGGAGTCTATTGGAGAGGAGGTGCCCTTTTAAATACAATAACTGATCCAGGTGATAT
AGTGCTTTGTCTAGATGGTCATTTGCATTTTTGTGGGGTATCTCCTTATTTTGAAGTCTATTGTTGACCAAACATGTATG
TTTATATGTGTAGGTTTTCATATGAAACTGCCCTTTATAACTCAGTTTGAACCCATTCAAGTTACTCTTCAAACAGATCT
GGTAACATTTCTTTTCTGTTTTTATATTTGTAAGGTTTTTTATCTCAAAATTTCTGAGATCCTGAGTTTCTAGCAGCATG
ACTTTTTAGTAATATAAACCCTGATTAAGAATAGGGTCAATGATGTCTCTGGATCATGTGGTAAATGCAGGTAAGGGATA
TTCCTTGCGGAACCAAAGGAGGCGTGATGATCAACTTTGAGAAAGTAGAAGTAAACTATCTACCTTGTGGGAATGGTATA
ATTATATGCAGGAATGCATTGTCCTCTTATTTGTTTCATGTGCTTTCAGGTTGTTAACCGCCTTCGGAAGGATCACGTGT
ATGATACCCTGCTGAATTATGGGGTCAATTATGATAATACATGGATATACGACAAGATCCACCATGAGATCAATCAGTTC
TGCAGTGCTCACAGCCTTCAACAAGTTTATATTGACATGTTTGATCAGGTAAGAATCTTCTCGGCCTCTATGTACTGATG
GCCTGCCAGTTTCTGTAGTTAATGAACTATCCTTTTCTGTTTCTTCTGGCGTTTGTGCTGTTCAATGTGTCTTTAACGGT
TTCTGGTTTTAACCTGCTGAGTCATGATTTCCTCCCTTAGAGATTCTCTATTTCCATGCTTAAATCCATGATATGCCTTC
TGAGGCAAGGAATTGTCTGATTATTTACAGTCTCCGGGGTTCTAAAACAAAAATTCAGCAAACTTTATTTAGCCAACATT
ATTGAATAGTCTTGACGAGATGCCTGCCAAAACATTTTCAGATCGATGAAAAAATGAAAGATGCTCTTCAGGCCGACTGC
ACACGATATGCTCCAGGTATTGAGATTCTCAGTGTACGTATTACAAAACCTAGCATCCCGGAGAGCATAAGACGAAATTT
TGAGAACATGGAACAGGAGCGCACCAAGGTATTAAGTGGAAAACTCTACCTTTTCTTTTTGTCTGAACTGAATGATTTGT
TTTCCACCATAAGTGACAAACTTGTGCCTATCCCCCCCCCCCCCCCACCCACCCACACACCATACCACACACACGTATTG
GAAAGAAAAGGACTTCAAGATCTTTCTTTGCGTTATTGTTTCTCTCGCCCTATCATCATAATAACAGCTATTGAGTACTG
ACCTTTATCGAAGTGTTCCACAATGTGCCGTTGTTGCATTGTTAGTTCCTTCTGATGCAGATATTAGGGCTACGATTAAC
AGTGACTTAATTAGTAATCAATCCGTGCATCAATGATGTGTTACAGGTCTTGATTGCAGTAGAGAGACAAAGAGTTGCTG
AGAAGGAAGCAGAGACGCAGAAAAAGATAGCAATTAGTGAAGCTGAAAGAAATGCTCATGTTAGTAAGATCCAAATGGAA
CAGAAGTTGATGGAAAAAGATAGTGCTAGGAAACAAGAGGAAATTTCAAATTCGATGTACCTAGCTCGTGAAAAGAGCCT
GGCAGATGCATCTTACTATCGGTGAATTCTCTAAACTTATCGCCTATTTAATGAGGAGTGAAAATATGCATACTAACTAG
TAATTACCATATCTGGGATTTTCCAGAACAATGAAAGAAGCAGAAGCAAACAAGCTGAAGCTTACCCCAGAATTTCTAGA
ACTGCGATTCATTGAAGCTATAGCCAATAACTCGAAAATTTTCTTTGGGAACAAGGCAAGGCTCATCTTCTTAGTACATC
TATCTCTATCCCCTCTCTTGAGTTTACGCCTTACAACCTCTGTGCTTACACAAAAATGTGATTTTTCAGGTGCCCAACAT
GGTTCTTGACCAAAGGCTACTTGGGAACTTTTTGCAAGAGGCTGTACCGCGAGCGGAGTCTTAGGGGTGTACTGTTTATG
CTCGTTTGTTATATCACATGGAGAATGATAGAATGTATTGGTTTATCTGTATGTTTCATTCTGTAGCTTTCAGCATCATG
TTTTTTCCCCTCTTTGGACATGGAAATTTTCCATTTTTGAATATGGTGTTTGTTTGTCATTCCACGGATTGTGAATGGTA
AATACCAAGCAGTATTATATGAAGATTTGATTCGTCTTAGTAAGCGTTTGGACATAGATTTGGTTGAAATTTGAAAGAAA
GTGTATTTTGAAGTTGAATTTGAAAAATGATATGTGAAAGTCGAAATTGTGTAATACATTCGGAGTATAATGAAGCTGTG
TGGGTGAAGAAATATCTAACTTAGAAATATTAGTCAAAATATGCTTTTCCAAATTTGGAACCCCATCTAATGAATCTAAT
CAAAAATAAATCCATTTTATAACCGAACAATGTTTTGTTTTTTCTCAAAAAAAAAGGAAATTGTTTTTTGTTTCTTTAGT
GTAAAAAATAGTTAATTTTTTCTTTAGTTGAGTGCAACAGTACCAAGAAGGGCATTTGGTCTAGTGGTATGATTCTCGCT
TAGGGTGCGAGAGGTCCCGAGTTCAATTCTCGGAATGCCCCTTTTATCTTTTTTGCACACCACTCGACTATCTACTAACC
TTGATCGTAATTCTCCCATGCGGCTACCTAGGAGATGTTTCACCAACTAAAATACGACATCACTCGACTATCTGCTACCT
CGGCTATCGTACTTCTCCCACTCGACTACTTTTGTCTATCAATACGACACCACTCGACTATCCACTAACCTTGATCGTAA
TTCTCTCACGCGGCTATGTTTCTCCCAACTAAAATACGACATCACTCAACTTGCTACCTTCGATCCTAATGTTCACAACG
CGACTATCTACCATTTTGGTCTATCAATGCGACACAACTCGATTATTTACTAATCTTGATCGTAATTCTCCCACTCGACT
ACCTAAGGGATGATTCTTCCAACTAGAATGCGATATCACTCGACTATCTACTATCTTCAATTTTAATTTGACGTTCATAA
CACAATACGACTATCTACTAACCTTTTATCCTAATTCTTAACTTTCATATCTTTCTATTTAAAATCATGTCATCATACTG
TACGTAAAATTTCAAAAATATGAATTTATTAATATACTTCATCATTTACAAATATTAATGAAGTCAAACACCAAACGGAC
GGCTTACAAATAAAGATGAAAAAAGCAAAAAGTTGGTGAGCTCAGATTAAACGTTTATTAAAATAAAAATTATTTTTTTT
TGATTGAGAAAAATCACAAAAATTAAGATTTATATTTACCAGTCTAAGATGTTTGTATCAGTTTTAATTTGTATAAAACA
TATTTAATTAAGCTTTACACCTAATTTATTCAAACTTTTGACTAACCAAAACTAATAATTAGTTGGCACAATATGCCTAA
CTTATTGTGTGGTGTCATTGTCTTCTACTACTCGATGATAATTAGATCTTCCCACTTGAGTGAGTGGAATATTGAAAATT
GACACAAAGATATTTGACCTTTCACGTTAATCAAGGGTCTATCGAAAATAATCTAATTATCTCTCATAAAAATAAGGATA
AAATTCACATAAATTCCACATTTTTCCAGATATTACTTATGAGATCGAGCATATAGATAATAATTACTTGTGAGACCTAT
GTATATTAAGAGAGAGAAAGACATAGATAGATAGATGATACTTTTTATTTTTTTGGTTAAAAAAAAGATGATAATTTATT
TGATATCTTCATAATTAAAAGGTTTCTCTGCTTTATTTTCTTCTCCTACTTATTAGGTAATGCTTTCCCAGAGGCAGGGA
AAAAGTTTGTAATAAAAAAAAAGTAGAGATTACACTTTTTTGGAAAAGTTAGATTAATGTTGTATTGTGGAAAACCTAAT
ATTTATTAATTTTTTAGACCATAATTGCACATATTTTCCTTACTTTTTGTGTGATTGATTCTGTTTTCATCTATCTACTT
AGCAAGAATCTTTGCATTTAAATTAGTGGAGAAGAGGAAATTGAAAAGTCATCAAACATTTTTTTTTATGTCAAAGAATT
GAATGGTTGAGATGTCATCTTCTCTTTCATCAGAGGTATCAGATACGAATTATAAGAATGAAGAACTTATTCGTCAACAA
ATAATTGCACAAAACTATCTCTAAAGTGGTAGATAGTTTGTACTGGTATGAAATAAGCATATCCAAATTATTTTATTTCT
TATATTAGATTTACTTTATGAATATTTGAATAATCGAAATAGTGAACTTTAAATATCAAATGATTAAAAAAGAAAAAAAA
AAATAAACATGAGTTTTGACTTTTGATCCAAAGGCAACTTCAAAATTATGTAAACCAATGGATGTGGAAATTGATACCTT
TTCCAGCAACTAAAGGGGAGGACACGATAACTTCTTCTATCGTATCATATGTATTGAAGTTTAATTAATTTAAATTTATT
TTACGTAGAATCATTCAAAGAAAATGTTACTTACTAATTTTTTTTTCATATTTAGGAAAAGTTATGAAAAGATACCTATT
TTAACACTAAAAAGGAAATGTTTTCAACAACTATAACCATTCATCATATATATATACCACTATACAACTTAATTTAAGGT
AATTAATTTTTTCAAAATGAAATAACTTTATCGAGAAAGAAGATTTTTATACATCCTTCTAAAAGAAAATTGTATATTTT
AATTAAATATATGTTGTCCCTTCTTGAGAAGAATAACATTATACTATTTGGGGAGCCTTAATGAAATAGAGTTTTTTTTT
TTTTAAAATATTCGATCTTAAAACAAAAAGAAGACTTTGACAAAGAATATTAGGGAAAATGGAAGAAAAAATAATATTGA
CCCATAGTTCCATATTAGGAAAAAAAATGAAATTTTTTCATGATCAAACACCAATTATCACATATCCTATTAGCATAAAT
AAACTCTACATTTTAGGTAATACTTTCCCATAGACAGGGAAAAAGATTGTTCTAATTAATAAATAAAATGGTTAGATATA
ACACTTTTTTGGATTAATGGTGTTTTTTTTAATGGAAAACCTAGTATTTATTTAATCTCTTAGACAATAATTGCACCTTG
TCAATTCAAATAATGACTAATCAACTTAAAATAGTTGGCACACTTATTTTATGACGTGGTTTTTTGTGTCCTCATTCTTG
TACTTAGCAAGAATCTTTGCACTTATATTAGTGGAGAAAAAAAATATAAGAAAATTCAACTAGCACTACATTTTATATTA
GAAGAATCGAATGATTAAGATTCCTTTGTTTTTATTTAGAAATTTCAATTTTGAAGGACGAAAAGATAAAACTTTTTGGA
TAGAGAACACTATTTATTATTTAAATTAAAATTATCCCACAAAAATCTGAATTAGGTGGACAGTAAATTTTGAATGATGA
CAATTAAAAGAAAAAAGGAACACCAATTTTGACCCTAAAGAAAGTTAACTTTAAAAATTCTAAATCAAAAACTATGCCTT
TTTAGCAACTTTGGGGGAGGAGGAAAAGATACCTATTTTAATCCTAAAAAGAAATGTTTTTAAAATTTAACTTTCTTTAT
AATTTTTTTTATAAATATAAATGTGAAAAAACAGATAGTCTTCATAATTTAAGGTAGTCAAATATTTCAATTATCTTGAG
AAGAGTAGCATTATACTATTTGGGAATATTTTTAAATATGTTAATCATTAACATGTATTATCGTGGTTGTTGACATAAAG
TTGACTTTCTAAGTGAATTGAATTCCATAAATTTAATGAATGAAAACGTTGAAAGTGAAATAAAGAGATATGTGACAAAA
TGAGACCACTCTAACTTGTTGAGTAGGCTATCTTGAACCATCGACATCATTAAAATATTTCTTTTTAAAAATAATTATAT
TTGATCTTGATTGGCCTATTATCAATATACGAAAAAATAAAGGAAAACTTTACAAAAAGATTATAAAGAAAAATAGAAAA
AGAGCATATTGATCCTTAGTTTGTATGAAAGAGATGGATATTAATAATACCCCTACCTTAGCTTTCAACAAATAATAAAA
AATGGAATCAGAATATAAAATTTATGAACTCAAAATTTTAATTATTTTGAAAATTTTGAAATAAACATAAAATTTAAGTC
AAAATTATTAATCTTTGAAAAACCATACAAGTCAACTATATACCATAATAAACATATTAATATTTTCCTTTGTTTGTGTG
TGGGGGCATGTGAGGAGACATCCATCCAAATTATCACCATGCAATATAGTGGATGAAGACTTTTGGGCACATGGTTAGAG
TCGAAGGTTCGATCGAATTCAGTATATTTTGCTTAATAAATTTAGTTATATTAAAGAATTTATTAAATACGTATATATAT
TAGATTTCAAATTTAATTATTAACATCCGAAATTATTATTCTAAAATCTTGAATTCGAAAAGTTCAAATTCTATCTCTCT
GGTATATATACTAGAGCACCATGAACATGAATTGTCTACATGAATATATTCACATCCACAACTAAGTAATTATAATCATT
TTAATTATTATTTTGGGGCAAAAAAGAATGGTTGATATATGCTTCACTACTGTGGATATACATCTCATGTACAGTAATGT
CATAATTGGAATTAATTTTATATATATATTTCTCTCTCTTTGTTGTTATTTTACTTATTATATAAGCCAATGCAATTCAC
ACTTTCCAATATATCTCAATTTGTTTTGCAATTCTTGTTCTCTTCTTTTGCCCTTTCAATAGAGTAGCTAAATTTCACCA
CTTTAGTTTGCTTGGAGTTCCATTCTTGATGATGCATGTGAAGTAGTGTTCTTGGATATTATTTTGGTGGGTTTTATAAT
ATAATTGGTATGTTATCTTTATCTTTTTCTCTCATATTCTTTACTATATAAAAAAAAAACTTCTAGCTTATAGATAATTG
GTAATATGTGATTAAATAGGATTAGATAGCTTTTTGCTATTTTGCGATATAAATTATCCTTCGCTAATTCATGTTATGAG
CACTATTAAAAATATTGAAATTAGCTATGAATTTTGTAGCAAATAGATATCTGTTGTTAAATAATAGTATTGACAAATTT
TATTGTTTAGCTATAAAATGTGTTCATGATTAAATCTTAGGCTTTTTTTGTTGCTTGTGTTTGATCGTTGTTGAAAAAAA
TTCTGTAAATGAGTTGTTATTTAATTTTTACGTTTAGAAATTAAATTTATTTCTAGTGGAATATAAAATCTTTAATGACA
CAAATCATAACTTGTAAAATATTTATAATACAAAAATATAAAATTTTATTTTATTTTAAAAGCAAATATTAAATGTCAAC
ACTCTAGATAAGTCAACAATTTCACTTGTTGAAAAAGATTGATTTGATATAATTAAATTCATGTTTTTTGGTACAAAAAT
TAATTATTTNNNNNNNNNNNNNNNNNNNNNNNNNNNNNNNNNNNNNNNNNNNNNNNNNNNNNNNNNNNNNNNNNNNNNNN
NNNNNNNNNNNNNNNNNNNNNNNNNNNNNNNNNNNNNNNNNNNNNAAAAATAAAAAAACTCAGAAGTAAAAAAACACAAA
ATATGTGATACTTTACTCAAGATTATTTTTTTCGTTAAGAAAAAAAAAGTAAAGTTTTCGTAATATATTGATAAAGTAAC
ATAGAGTCTAACGTAATAAAGTAAAAATTGAATAATTATTCCTAAAATCTATATAACTTTTTGTAATGAAATTAACTTAA
TTATATGACACATGAAATAATAACTTCTTGTTATAATAAGTCAAACACACTAATTAATTATGAAATCCAAGAAGAAAATG
AAGGGGAGTAAGTTGAAAAATGAAGAAACAAAGAAGATTTTTTAAATTAAAAAATAGAATTTAATTTAATTTGAAAAAGA
ATAAAAAAGAAAAATATGACAAAGAACATTGACTTACACTAGAAAAAAGACAAAAATAATAAATTTCTATTTCAACTTTC
AACCATCACCCAATAAATAAGGAGAGTGTTGTATATTCTATTTTGATACTGTCATTTAATTTATACGTGTTATTTAATCT
TTTCTCAATGTGTGTCCATTTCAAATTAATTTTAAATATATAATAAAGTTCAAATACATCTAGCTTGAATTTCAATTATA
CATATCATTAGATCAAATAGAAATGTTTGAATTAAACAAAAATAACTAAAAATGAAACTTCAAACATTATTTTATCATAC
CTTGCATATGTAAAATAAATATACATACAAAATCTTTATAACAAGACATATACATATTAAATAACGATATCAAAGCAGGC
TTTCTATCTCATAAAATTAGAATAAGATCATTGACCCTTCATTTAGGTACATTGTAGCATAGACAATTGTCTACATGCAA
TTTGACCTCCCAAGATATTATATATATATTGCAAAGATCAAGTTTTTTTTTGTGTATTTATTTTTTGTTTGTGAAAATTT
TGATTCAGCCATTAAAAAAAAAAAAGATTCTGACAACATGATTCACAGCTAAGAATAACAACAATCATTATTATATATCT
TAGCTGATATTCATGTACAACTATAATGGGAGTTTATATAATACACTTTGTTTGGAATTACCAAAAAAGAAAAAAGATTA
AAATTTTGATGAACATTTTGGGGTTCCATTCTTGTTGAAAAGTGGGGTTCTTGATAACTGTTTTGGTGGGGTCTTACAAT
AGGTTGGTTATCTATCTTTTTCTTTGTAGTGATAAAATAAAAATCAAATATTTTTTCTTTTTTCTTTATGTTGCTTGTGT
TTGCACGTTTGTAGATACTGTTTATTGTTAAAAGATTCAATTTTTTTGGATTATTATAATAGGTTCTTGATACCCTTTTG
ACATGGTGAATGGTTGTTGTTTGAGAAGAAAACAATGGATATTTGGTGGCCCAAATGGTGGTTAAGTCCAAAAAAATGTT
CACTTTTTTGTGTTTTTTCATTTTTCTTTTTGTTAAAGATTCTTGATACCCTTTTGCAATATGATATGGTGAGTAGATTG
GGTTGTCTTGTTTGTGAGGAAAGATTTGATTTTTATGTGGAAATGGTTTGTGAAAGCTATAATTTTGTAGTCAATTGTTT
CCTTTTTAGATAGAAAATTTCTTACTTGTGACCAATCTATAGGTAGGGGTAAGGTTTGCGTACATTTTGCCGTTTCCCAA
CCCCACTTTGTAGGACTACACTGTATATGTTGTTGTTGTTGTTTGTGATATATTCAGATTGTTCATACATTTGTTTTCAA
GTTTTTAGGAAATTTTGTGAGTAAAGTTTCTGTCTTTGTGGTTTCCTAGTATGCAGACAGGTATGTATATGACAAACATA
AGCTCCCTGTCTCTGGGGATGTGGTCTCCATGGCAGTGGAGGAGCTGTTTTGCTGATTTCCTCTTCTCTACTTCCATTGA
TGCAGATAATGAATTTGGGATGTGTTAATCTGTTGTAACAATTTAAAAGATTGAATCTTTAATGTTTGTTATGCTTTATT
TAAGCTGAGAGTCTATCGGAAACAACCTCTCTATCTCTACGAGGTAGGGGTAAGGTTTGCATACACTCTAACGTTACACT
GGTATGTTGTTGTTGTAATCTTCCTCTTTTTTGTGTCCCTTTCTTCTTTGGATAGGATTATTGGAGCCTTACCAAGTTGG
CAGTTTTTTCACCAGAAAAGGTCTTATCTAGTGGATTCAAGATGTATATGGTTGAAAGCAAAGGTGGTGCTATAGCTTGT
ATGCTATTTTCTTTGTTATTGTTAGGGACATGGCCAGCTCTACTGACTTTACTCGAAAGGCGAGGCCGCTTTCCTCAACA
TACTTATCTTGATTATACCATTACCAATCTGTTGGCTGCTGTGATCATTGCTTTAACCTTTGGTCAGTTTGGGCCAAGCA
CACCAGAAATGCCTAATTTTCTCACTCAACTCTCTCAGGTTAGTGCCCTTCAAAGCCAAGATCCCAGCTGTATTTTTTTT
AGGACAATGTTTCTTGTATTCGATTCAACGTATTGTTCAAATTGGAAAAATGGTGAAGGGGGGTCTTGGCGTAACTGGTA
AAGTTGCTGCCATGTGACCAGGAGGTCATGCGTTCAAGCTGTGGAAACAGCCTCTTGCAGAGATGTAGGGTAAGACTGCG
TACAATAGACCCTTGTGGTCTGGCCCTTCTCTAGACCCGTGCATACATGGAGCTTAGTTCACCGTTAAGTACAAGAAACA
TATGACACCTTTTCGACACGATAAAATGTAAAAAAGCAAATTAGATTACTATTCTCTTCCAAGATAGCACATACTTTTGA
TTGATGAGTAGCACTAACTTATAGTCCTATTACTTTTTAATAGAGATATATATTAGCTTTTATCAATCAACATTGCAGGA
TAATTGGCCCAGTGTCTTGTTTGCAATGGCTGGAGGGATGGTCCTCAGCCTCGGGAACCTCTCAACTCAATATGCTTTTG
CTTTCGTTGGTTTGTCAGTCACCGAAGTTGTCTCTGCCAGCATTACAGTTGTTATAGGTATCATTTTAACTTCAGCAACT
TCTATTTTCCTGAAGCCGGTACAAGGTGTTGGAAAGATGACATGTGCTATTCCCTTGGTTATGGCAGGAACAACCTTGAA
TTATTACCTTGACGACAAAATTAACAAAGCTGAAATTCTGTTTTCTGGAGTTGCATGCTTCTTGGTTGCTGTTTGTTTAG
GCTCTGCTGTTCATGCGTCCAACAATGCTGATAACAAAAGCAAGCTTGATAATTATTCAAATGACTGTAAAGACGGAGTC
AGGTATGCATCAGTATGCTATCATACTTCCCTTGTTAATTCCTACAATGTGTATGGTTTCCTTTCTTCTGATCATTTCAA
GGAAATCAACCTTTTTTTGGCTTTAGGTTGTTGTAACGATGTCATGTATACGTGTAGAGCTAGATGACTTGCATGTTATG
AACTAATACAATTCCTCATCTCTTTGTGTGTCTTCTCATGTTCCTCTAGTTATAAGAGTAAAGTGCTGGATATAATTATA
TATACTAAAATTCTGTCAGGCATATATACGCGTCTACGCTGTTTTAGAACTTGATCAATAATCGCAGAAATTTGATGTCC
AACTTAATTGCACATTTGCAGGACCAATGGAGTTACTTCCTTCAAACCAACAAATTTTAATCAAGGTATTGTGAGCTTGA
GCATCTAAAATATGATTCCCATATCTTAGATTGATTTATAACATTTCGCAATACTGAATATCCGATCAGGTGGTATAAAT
GGTTTAGAGGATGGAGATGCTTCTGAGAAGGCAAAATTTGGGACTGCGGCTTTCCTTATAGAACTTGAGAACACGAGATC
AATCAAGGTCGGAATTGCTTTTTCTTATTGCATTTTCATGCTCATAGTAAGCTCACACTTTATTTCTATACTTGCCTATA
AGTCTCTAACTAGACTAAGAAGATTATTGGCAAACACGAATTTAGGTGTAAGTATAACAAACAACAACAGAATAACTTAC
TAATGTTTTTGTGAAATACATTGTAGCTACATTCTAATTGTTAAATTGGTGTATGCTTGCAGGTTCTCGGGAAGGGCACG
TTCATTGGTTTGACCATAACATTCTTTGCTGGGATTTGCTTCTCTATGTTCTCGCCTGCGTTCAACCTAGCCACTAATGA
TCAATGGCATACTCTCAAAGATGGAGTTCCACACTTGACCGTCTATACAGCATTTTTCTACTTCTCATGCTTTTGTTTCA
TAATTGCCATGGTTTTGAACCTCACCTTCTTGTACTACCCTATACTAAATGCACCCAAGTCATCGTTCAAGGCTTATCTC
AACGACTGGAATGGCAGAGGTTGGGCCCTTTTGGCTGGACTTGTGTGTGGCTTTGGTAATGGTCTCCAATTCATGGGGGG
TCAAGCAGCTGGATACGCAGCTGCAGACGCTGTTCAGGTTCGTGCATTTATCAGCCAATTATACTTTTACTATACATCAA
CTACGCCTCATTTCGTTGACTATATGAATCCACTATGACATAAGGAACCTTCTTCCGTTATCTAAGTTCATTACCGCTCT
GCAAAACTCTTATAACGAAGTCTAAAAATTGTTGATGTTAGGGTAATATTCCCTTTGTTCTAGTTACGACACTGTTTCCT
TTTTAGTGTTATTCCCAAAAAAAATGACATCTTTCTATATTTGGAAACAATTTAACTTCAAACGTCCTATTTTACCAATG
ACATGACTTCACAGACACAAACATCATATCATGACATGTTTAAGACCATAAGTTTCCGCAGATTTCTTTCTTTCTTTCTT
TCTTAAACTTTGTGCTCAATCAAATAGATTCACATAAAATGAACCGTAGGTATTATCTATTATCGGATTGAGTACTCGTA
TACTGTTCTCTATATCAAACACTCTTGGTCATTTGAAATATTGTCAAATTGCAGGCATTGCCTCTTGTTAGCACATTTTG
GGGGGTGATTTTGTTTGGAGAATACAGAAGATCATCAAGGAAAACATATACACTTCTTGCAGGCATGTTGTTAATGTTTA
CAGCAGCTGTTGCAATTCTCATGGCATCATCAGGACATCGCAAATAGTGCGACGTAGCATAGTTGTAAGAATATGTTCTT
CTGTACATATTATGTTTACATTTCCTTGTTGTTGCGACCCTTAAAATTAGGGAGAAATAATTTAATCGGAGAAAAGAGGA
GGATTGATTTTAGTTAACTCCTCTCGTTCTTATGATGGTGTTTGACTCAACACAGAGTTAGAAGAATGTTCATTTGGCTT
GTGTATTTGAAGTGCGAGTTCCTGAAAATAATTGTGTCAAATTCAGTTCTGTCATAGTAAGTATTCAACATTTTAAGCTG
CAAAACTATAGCAAAATGAGGATTCATGATAGATTGACAATGAGCGTAAAACTAGTCAATTTGTAAAGAATTCTTACTAT
ATGTTATGATTTTGAGAAAAGACATAAAGTCACCACTAAAGTTGTCCCGTATTTGCATAAAGACACCTTAACTTTGGAAG
TGTCCTATCACCCCATAAAACTTTTTAATATCTTTATAAATGAGCCATTTTGACCCATTCCCTCGTCTGTGTTGGCACGC
GTGATGCTCACTCCTGTAATATTCATTCAACCCGACCCGACCATATTCTTTTCAAGAAAAGTCTTCTCTTTTCTTTTGTT
ATTTCTCAACTTTCCCTAAAATCACAAAATATAGAAAAGTCTTCTCGTTTTCTCTTGGTGTTGATAATCTCGTTGTTGAT
GTTTCTTGGTGAAGATTCTTGGAGGGACAAGGAATTGAAGGTCTAACATGTTAGGGCTCTACATTATATGATAAAGATCT
TCTTTTTTTCGATTATTATGATTTTAGGGATTATTATATTGTAAAGAGTGTTGGAATCGATGGAAATTAAAGATAAAATG
AATTCCTACCTTATTGCACTTTGGGAAGATGATTAATTCGTCAAAGAGAGAGTACCAACGTAGATCTTGCTTTGGAAAAA
GATGAAATTGTGAATTTAGGGCTACCAATGGCTCTTTTGAGTTTAAATTTGGGGAAGATGATGTAAATTAATTAAATAAT
TTATAATAAAGAAATAAAGAGACACGTGGCACTTTTAAACTGGTTAATGGCAATAAAGACACTGCATCACGCGCCTCATG
TGCATGGTTCAACAATCCAGATAAGGAAATGAGTCAAAATGGCCCATTTACAAAAATATTAAAAAGTTTTGTGGGGTGAT
AGGACACTTCCAAAGTTAAGGTGTTTTTATGTAAATACGGGACAACTTCAGTGGTGACTTTATGTCTTTTCTCTTATGAT
TTTAAATGAAACGACATGAATAGTTTGTCTTTATATTTGTGGGTTAGTTCAAAATAGTCCTTTAAGTATACACTAAACAA
TGTGTCTTTTAAGTTTTTCGTGTAATACTTTAGTCTTAAAGAAATATTAAAAATTTATGATCGTTAGATTTGACGAAAAC
AATGATGTTTTTTTTTAACCATAAATGTCAATTTTTTAATCAAATCATAAAAATGCAACAAAAAAAAACTACACTAGACC
AAAAAGATATTAAAAATATCATATATAAACCTTCAAAAAGTTATGTCAAACTCTAGGAACAACAACAATAATATATTCAG
TATAATTTCATAAAATTTCGATATAAAATTTTAGAAATAAACCAAAAATAATATATACTACAAAAAATGTACGGTTCTTG
TTTCGATAAATATTTATAAGAGAAGTATTGAAAATACTCCTGAACACGCAAATTAATTTCGTCTCCGAACTATAACCTTA
AAATCACCTCATTTTTTGAGAATTTGGGAGTTTATTTCTATTAATCGAAAATTTAGGAGTTTATTTGATTCATGATGCAA
TATGATATCTTGAGAATTATTAAAGGACAAAAATTATTAAATACATATACTTAAAAGGATTATTTTTGAACTACCATCAA
GCTTTCTGAAGCCGCCGGTGAACTAAGCAGCCGCCGTAAGCACATACAGATCGGCAAAATCATCGGAAAAACACTCCGGT
GAGTCAATTCTCTGATTCTCAGTAATTTATTTTCTAATTTTGCTTTTCTGCTGATGAAAAATGCAGTTTAATGAACAATA
ATCCGGTTTTACACCTGAAAATTTCCAGTTTTCAATTCGATTTCTCATTTTTAGTTTTAAAGATTCAAACTTTTGTGAGT
GAATTCAAAATCTGATCCAAAATCTATGGCCAAACGCTAACTAAGTGATAGTTCACAACATGTTCGACAAAATGTCCAAC
TGAACTTGATATTTTTTATTCATTCTTGTAGTTTATGTTATTCAGGTATGGACATAGCTCATTGCCATCTAGATGGAAAT
GCTGATGCTGTGGAGTTTTGTCCACACGGATCTTTTCACAATGTTCTAGCAGCATGTACGTATACTTTACAAGAAGGAGA
TCAACCTAGTAGAACTGGTAGTATATCCCTGTTTGATGTTGATGCTGATTCCAGTCGCCTTAGTTTGATACATAGAGTAC
AAACAGCTGGTATATTTGATATAAAATGGAGCCCGATTGGTGGAATTGTGGGGCCACTACTTGCTCAAGCTGATGCTGAT
GGTTATGTTAGAGTTCACAAACTTGAATCTTGTTTGGATGAATCACAAGTTCCTGGTATGTTTGAGCATCTCTTGTCGTG
CTTTATGTTATTTATCGTCAAAGGGGAAGTGTTACATGAGGGAGAACATATTTAGTTTTTTATCTACTATGAAAACCAAG
TTATGGAGTATCTGGAATGAAATGAGTCTAGTGTTGAGAAATGCGTCTAGTCTAACTTGGCATCGAGGTGTAGTATGTTG
TTGTATTGGATCAGAGGCATATAAGGTATCCCTCAGGTTGCTATCGGATTAGGAATAGATAGCTTTGGGAGATATCATTT
CGTTGCTTTTATTAAAAATATATTTGTAAAAGCACTGAAATACACTTGTATGGGGTTAAAGGTACTTTATAGCAGTTATA
TGTAGCAGAGGAAGGAGATAATGGAAATCTTTTAGTAATGTGTAGATTGGAGGAATTGGAATACTATGTCTCAATGACCT
TTGACATAATACATAACCACCTTCATTTGAAACTGATTTTTTTCACTTAGCTATTAAGAAGTTATACCGTGTGTGTTGTT
GTTGTTATTCCCATCGACCTCTTTTTCCCTTTTTCATTTAGCATTGGTGGTCCTTGAAGTACCTTGCTTCATTTGGCACT
TTACTTTTAATAACAGCTGAAGCACTAACATGGCAGGATCTTATTATTATTACAGGGAATAGTTTACTGGAGATAAGCGA
CGAACATGTCAGTTCCTCCATGTGCTTGTGTATAGACTGGAATCCGTCAGCTACATCCCTCGCTGTGGGGCTTTCAGATG
GATCAGTCTCAATAATTTCATTCCTCGAGTCTCAGCTGAGCATTTCCAGAGACTGGAAAGCGCATGACTTTGAAGTTTGG
GCTGCCTCTTATGATATCCACCAACCACAGTTGGTGTATACAGGTTCAGATGACTGCAAATTTAGTTGCTGGGATTTGCG
AGATGATCCCTCTAACATAGCATTCCAAAATAGAAAAGTTCACACAATGGGGATTTGCTGCATTGCTAAGAGTCCAAGTG
ACCCTTATACCTTACTCACCGGTAGCTATGATGAACACCTAAGGGTATGGGATGTAAGATCAACCGCAAAACCTGTACAT
GAGACGTCAATCTCCTTAGGTGGAGGGGTTTGGAGAATTAAGTACCATCCCTCTGTACCGGACCTAGTCTTGACTGCTTG
TATGCACAACGGATTTGCAGTTGTCAAAGTTAAAGGTGATCAAGCTGAAGTAGTTGAAACCTATAATAAGCATGGTTCCC
TGGCATATGGAGCAGATTGGCAAAGAGGTCGTTTAGAGAAGAATAATGTCATCGCTACTTGCTCGTTTTATGACCAGCTC
CTTCGTGTATGGATGCCAGAAGGTAATATTCCCGAATAACCCTATGTTCTAGGTAGAACATGCTTCTCTTTCAATAGCTG
CCCAAATGACTATAGGATCGTCGGGCTACGCTACCCCGATTCACCATTTTAAACCTTTTATAGAAGGTATTCCCCTACCA
ACTATTTCTACCTAAGGTGAATTTGGTGTCTTTCTGGTCAGTAATGGAAGCAATCGTCCCAACCATCATAAAATAACAGC
ACCCGAGTTTCCCCATTCACAAGGACTCGATTCTCTGTCCAAACATATCATGCCAGCAGTTGTGGTTACCATCATAGGAA
CTCAAGATATTGGTTGCTGATCAACCAAAGTCGAATTCAATTTTTTTTTAATTTCTTGTTAACCAACATTTTAGTTAAAT
GTTTCTTCAGGTATTATTATTGTTGTCCTTTTAGCAATGTAATTTAACTTATACACTACATTCATATCAAAATTGCCAAC
CAATTCATTGTTATTCAAATTTCATCTGATTTTATACTCTTCTTTTACCACATAATTTTCTTTTAGAGATGTGAATAGTG
ACATAATTTAACCAAAATATGAAAGCTAGTAGCAGCATTGTTTACTTATTTTCTTAAAACTTATAACGTTAAATGGTATC
ATACATCTCATATCGTTTATCCGCGATCACTTGTAGAATTACTCTAGGTATGTTAAGCCATCTACAAGTAGTAAAATCCA
CACCCCAAAAAAGGCATCTTGCCAAAATTCCTCTCATGATTCCACAGTTCGAACCTGTGATCTATAAGTCACATGACAAC
AACTTTACAGTTGTTCCATGACTCCCTTTTACACCATGCCGATACCATTTAAAAAAATACAGCATAAATATCAAGTTGAG
ATAGGAAGTAAAGTTTTTAGAACCTCGTAACTCTAATCCAAATCATTGTACAAGTCGAGTTGTGACAATAGGTGATAATA
CTTGGACAACCCTAGTGTACATCACTTGTCCCAAGGGAGCATTCAAAAGCAGCACACATCTCAAGATTTAACCATTCTAA
CAAAGACAAGGCTATACAGGCATCAAGCCCTACTAGGAGTTTGACCTACATAACATATATTAAAAGGCCAATAAATTACA
ACTCTGATTTCAAGATTATCCAGGACCTACTTAAAATTCCAATAAACAAGAGTTTCTCCAAGATCATGGAAACTATCCAT
CAAATGCTATCCTTTGAACACAACATGTAGGCCGAGCTAAACTTTTACCTTCTCAATGATCATTGGAAGATCCAAGACAT
ACCAAATGATGAGTTGAAATCACCCCAAGTCGTAATTTGAAAGCATCTGACTGAAACTAGATGACTTTTACTTTGTATTA
AAGTAGACTAGTCATGTTTGCCATCTGAATAATTTACCAGCCAATTTGCTCTCCAAACGACTGATGATGATAGTAGACGT
TCAGTCTTCCATCCTGATGACTGAAGCTGCGACAGAGAATTGTGAAAGAAACAAGATACTTAGCTCAATCTAAAAACAGA
AACTGCACAGCTAGCAGGTTACAGGAAATTTGGCATGACAAAATTGGCTTTATATGTGGGTGACTTCTGCACCCAAGAGT
ACAGCCATATGGTCAATGAAGTGGGAGGAGAACCATGAGATCTCATGTTCAAATCTCAATGGAAGCAAAAAACACAAGGT
GATCTCTTCCAATCTGCCTAAATCTTAACGGGTATAAAGTAACTCGGTACCTGTGCTGGTGAGAGGTAGTAGGTACTCTG
AGGAGAAGACTAGGTGTGCACAAGTTGGCCCCAAACATCACTATCACAAAAAAATGTGGGTTGACTTCTTATCGGCATTT
GCACTTCTCCTCTTCTACACCATTCGCCAGTTTTCACTTTTTTTTTCTTTTTGATAACAGTGGGTCCGGGCCAACTTGCG
TGCACCTCGACTAATTCCATGGGATACCTCCCACCATTTGCCAACTTCACTTTTCAGATACAAATTTTAGCATATGAACT
GTTTCGTGATGACACATAATGGAACATCAACCTATTTAGGTGGCATTTGCTTCAAAATATTGATAAACAGATTTTTTCAA
AAAAATTGGTAGTTGGCTATGCTTCAGTAATTGTAATTTGTAAAAGCAGTGAATATATTATGAAATTTCCTCTCTAAAAG
GAGCTTCTGGTGTAGACAAATACCTTCAAAACAAAGACTTCATAATGCTTATCCATCCATGATTGGCTTTTCGAAGACAT
GGATCCATCTTGATCATCTAGTTTTGCCATGACAAGAGCATGGATGAACGATTGTAATATATCAGCTCCCGCTGAATCCT
TATGAGTAATAATCCTGATAATACCCCCTTTTTGTTGAAGTAAATATTTCTCTAGAAAAACGAAAGAGAAGATATAAGCG
AAATTCTTAGCTCAAGTAGTTTAGCTTGAAAACATTTAATATATCTATCAACCTTTCTTGTAATGCGATCCAGCAGATTG
TAATAGGTCAACCCTATCCATCAAAGACAATTTGTTACTCAACTACCCAAATATTCAACACACTGATTTTTAACAATCTA
GGAGCAGTATTGAAAGTGCATTAGGGAGCCACTTCAGAGAAAAATGCATTAGCCATGAAGTTTGAGTATAGGAAGCATAT
CAAGGTACCATTTAACAGAACATGCTATTCGAAGCAGGCTAATTAATATTACAAGCTTTTTGTTTGCATTTCAACATTAC
ATGGTCATGAGTGATATCAATTAAGCCCTATCAAATGCAAAATAAAAGGGAAAGGATTTTAAGGAAAGAAACAATATTTA
ATCTTATGGATTTTTTTAATAAAGAATAAAATGTCTAGAAGATAACTGAATAGGAATTTTCATTTTCCTACTTCAAATAT
ATAATTTTTATTATCTCTAGATTACGCCACTCCATACTGTTTGTATATCTTCAGCCTTTTCGACAATAAGAAGCAAATTT
AATTGTTAACAAGTAAAGAAGAAGAAAATAATGTTTCTTCTCTGCTAGTACCACATTCAACAGATATGGATGCAAATTAG
TAATAAGAAACATGAAAACTCACATAGCAAGGCTGTCAAGTGAAGAAACTCTGACACCTAAACGTACTTGCTTGTATAGA
GAATCACCACCCTTTAAGTTCCACGAGGTCATCCATAAAGGTAGAACATGCTCCATGGAAGAGACCTGCTTTGGAGAGAG
TACTGAAAACCAATGCATGAAACCTCCAGATAAGTGAACTAATGTTTTTTTGGATAAGTAAGTGAACTAATGTTATTAGA
CATTAACCACAAGATTCACATATTTTTTTCTGCATGCATATTCAAAGACTCGTGCTTGCAACATTCAGCACACAGAGGAA
CTCTAATGGTTAATGATTCTATTGCAAAAAGCAAAAGCAACAAAAAATTTGAGTCATTTTAGACTCACAACATCATGAGA
TATTCCTACTCAGATGATATTCTAGGGCATGGATACAGTTATCCCTTCTGATGACTATGATAAAATTAAGATGATCTACT
AACCTTGGCCTGTCTTGAGGAAATGTGATAAAACAATGGAGCATCTTTCACAGTTCAGAGTATTCAGCGAAAGACAACAG
ACAGCCTTGTAGTTTGCTGCGAGATGCATGGAGTTAGTATGGCTTGCATTTTAGAAAGCTTCAGCTTTGCATTTTATAAC
TCACAGAAACAGGGAATTCAAAGCAAAGCATAACTAACCATACATATGGAACATAGTAAGAGACAAAAAGGATATCCAAA
TGGCAAAGGAGTGGCCAATTGTGAGGCGTGCAAGAAGCATTCCTAAAGCCATTCCAATCATCGTAGCAAGAGTTTCTTGG
CTTCCTTCCTATCAGAACAGGAAAAATGGATGCCAAGTCTGAGTAAAGGAATTCAGTTCTTTGACACCTTACTATCTTTT
TTGAAATGAATGCCACCGTAAGATCTATCACAATACCTTTGCAGCTATATCTGCTGCATTGTTTTCAAGGGCAAAGTGCT
GCGTCAAAGCTGCTCTAGTGGCTCCACTAGCAACACCAGCTAAATGGCAAGAAAATAGAGGAGATTTAGAGAATCAGTTC
CATCAGTGCAGAGCATATTTGGCCTCATTAACCAGAAAATTCATCTTCTAGTAAAAGATTTAAAGCTTTAAGGCTAGCCA
CCAAGGTTAAAAACATGCTTCAAACTTCTTAAAATTGTTACCAGAAAATAACCAGTATCTAAAATGGGATGAAGTTCATG
AAAACCTAGAGATCATAAAGCTACTGCAATTAAAATCTCATAATATTCTAGTCAGAAGGACAAACAAAGAAAGCAGTCAA
GAAGAAAGTGAAGATTATAACTCTAGAGCAAATAAGTAACTATTACTGTATGTATTATGTAATCTAAACTTCGAAAGTAT
TTAACAGGTAGAACAGTTATGAAGTGTAAGGCCAAACGATTAACAATCTTCTGCTGCAAAATTGAAGACCAATAGACCAT
ACAAATATACAATATATGTGCAAGAGATCGGGATAGGCCGTTAAGCATTTTTCATTTGTGAAGTCGTGACTGAAATGCAT
AGTTTGATACTTGACCTGTTATCTATCAGCTGCATTATGCAAGCTCTATTATAGCACTATTTGGAAGCAATAAGTCATGA
ATAGGGGACCGGAAGTGACTCCACGAGCAATTTGTGTGGAAGAAAGAATAGACGAGGTTTTGAAGGAGAGGAGAGGGAAT
ACTGCTACTGCAAATTATCATTCTAGTTTTTGCTCGTAAGGACTCTCAAACCTATATAGATGAGTGTACTGCTCGCAGAA
TGGAACCCTTGTACATGGGATTTTTCCTCCTTGTCAATAAGATCAATCTACTTATTCAACAAGGAAAAGGTGCGATCCAC
AGTAATTGACCCACACATGAAGGCGAAAAGTTCGTTCATGATGACAAGGACAGGAAACTGATCAGTGGCTGATTCTAATT
TCCATTACCTAGGTGAAAGAAATAGTGCAATCATCTTTTAGATGTCAAAGCTCTTAATCTTAGATAAGACTACAATGAGA
AGACTTATTGTTTCTGTAACAAATGCTGATGTGAAATTTTGAATATTTTAGGCACTTTAACAGAGATATCGTCGTGGAAC
AGGAGCTGATTAACCTTTCCCACAATGTTGGATTCACATACTGCAAGAAACTAGTTTTTAGAAAAAGAAAGTTCAATAGC
TTTATATCTATTTTGTACAACTCTTGGAACAAGGGACTAGACTAGTTTTTTTGAAAAGAAAGTTTGATACCTTTATGTCT
ATTTTATGTGACTCTTGGAACAAAGGACTAGACGATTGCAGTAAGAGCAACTCAACGATATAGCATCTTTTCAAAATTTG
TGTTTCATTTTAAATATATACTATGAGATTCACCCATGTAATAAATCAAGACACAAAAGATCAAGATAGTAAAGGGAAGC
ATCTTTACATTGAATTACAAAGCGCATTTAGTACTTTCGGCAGGGTGAAGGATCTGATATATCAGACAATTCATGCTAAC
CGCCCCAACCCTAAAAAACAAAAGGCATTAGACAAACAGGTCATGCTAGACACAGGCAGACTTTACACTTTCTTTTATTA
GAGGATAAGTGAACGATATTGCCATTTCAAAGAGCAGATATTTCACTTACTGAATGACCTTGATAAGCTCCCTATGCAGA
CGATGAACACAAAAGCTGATGGAAATAAAGGAGATACAAGATCCATCAACATTCCTGCAAGAAATGCAAATGATTTTATT
GTCATTGAGCATTTCAGGAATGACAACAGAAGCACAAAGCAATGTCATTTGACCTTCTAGAAACTGTTCTCTAATATTAA
ATAATTTGTTGCTGCATTTCTAAACTTAATAAATCAATTAAAATTAAAAGAATAGCCAGTGCCCCCATCACTTATACTCC
CTTTGTCCCAATTTATATGACACTCTTTCCTTTATTGAATGTCCTAAAATATTTTGCACCATCCAACTTCTACACAACTT
CTAATTTTCAATAATTCAAACTCACTAAACTGTTCAAATAAATTTTGATGTGGCATCTTCTCTATCGACCAAATTTTTCT
ACCATTAATTTACAATTTTCTTCTACTGTCACTAGAAACAAATGCATGTCAAAGAACATCTTAAACTCCATGGCCACTGG
CCAGTCAAACATCATCATATAGTAATGGGATACACCAAAATAGGAAGTATATTTTCATATAATTTCGATACAAAGAACAA
AAGTGAGTAGAGTTAACACAAAATACAGGTGAAAGAGCATACCAAGATCATTCATGAGATCTGCCACCAAACGCCACATT
TTGGCATTGCTGTCTAAATTAGAACCCTGAAAAAGAAAGCAACCACACCAGTCATTTTCAAACAAGTATTTACTATTCAA
TCAACATTAATAGGACACTTGGTGTAAGAGGCAGGTCAAAAAATACTGTCCGAAGGAATGTTCTATTTAGCCCCATACTA
TGCTGCAATCACAACTATCTTAGTGGAAAAGAAATCATCATTTCATTTCATTTCCTTCCTTTATGGGGAAGGAGCGTTGG
TTTGTCATATATTTCACGTAGAGCCGGTAATGAAATGCAAAGAGTGCAAGTCTGATGAGAAATCATTTATCCTCGAAGAA
ATGAGATGCTTCTGTAGCTTCAGTTTTTAAAGGAATCAAGACATGCATTATTTGATAATTGATACCATAGGATCAATACG
ATACTGGAAAACTAAGCCAGAGAGAAAAGAACGAAACCTGGTAACAAGTGAACAAAACACCTCCAAGCATTCCAGTTAAA
TCTCGCAAGAACCACTGGAACATTTTTAATTTTTCCAAAAACATTGTCATCAAACTAGTATACAATGTAAAGTGCAATGG
ACAAAATAATGTCGGACTCCACCTGAAACGTTGCCCCAATAACAGTAGCCGATTTCTCACCAACGCCTATAGCACTTAGA
AGAGCCTATATTTGTTTGAGCAGGTGAATTAGCCTTTAATATCACAAGTTACTCACATTAATACTGATATTCTCTTACTT
GTGTAGAGAGCATCATCCGCACATACGTAGAAAGCCCCTGCAGTAATATAACAATAACATGAAAACAGAAAGATAACACC
GCCCTCAACACCAATTGAGAAAGAGAAAATTCGTTTTATGGGCAACAAGTCTAACCTGCAATGAATCCCACACTTGAAAA
GGAAAATAGTCTGGAGTAACACTAGTTGGATACCCCTGTAAATAAATTGAAAAAACAAAAAGAATAATCAGACAGAATAA
TCGATACAGATGAAACACACTCGACATCTCTTGCTCCAAAGAAAAAGAAACAAACTTCATGAATCATTTCCATAAAAAAT
AATTTTTTATTTTTTTTGCTTATACTCCATTAAACCAATACTATTACATAATTGTTAATCTAACCTTATGCATCATTCTC
TACTAACATAATAAAAATCAAATCTTTTGACCTTTTCCTATACACCTCCATTCAACCAAATATCTCAGAACTGTTTCAAC
TTGGTAAACATTTTCCTTAAATCACCAAAAAAATCAAATCTTTTTTTCATATTTTGTTAAAATACCATTCAACTAAAATA
CTTTCACTTTCCTAAATATTCTTACACTCTTAAACAAACAATTAAACGTCAATGAGTTCATAATCATGCCTCATTAGTAC
TTATGTAACAATGTGTGTGCAGCCTTAATATAAATACTCCCTCTGCTTCAATTTATATGTTTGATTTTAACTTGACACGG
AATTTAAGAAAAAAATACGCAAATTGCAGTAAAATGTGCATTTTTTAAGCTGACTAAAAAGGAAATTAAGACGAACAAAT
TGAAACGGAGCAGTATAATTTTTCAAATTTTAAACTGCGGGAGTATAATTTTGAGTTTAAGAGACCGGAAAACTTGCCTC
AGGAACGAAAGCTTGGAGAATTCTTTGAGAGATATGAGTGAATGCGTTACTGGATCTTTGGATGGAGATCGAAGAATGAG
AAGTGGAAGTTATGGTGGCCGTCTTCGTGAGTTTCGTCGACGAAGTTCCGTTCCATTCTTCGATCATCATCGCCGGCTCC
GCCGCCGGCGCCGGAGAAGTGGAATTCACCTTTTGATCTCCCTCCATTGTGTTCGCCGGTGAGAAGTCAAACTGAAAGTC
CTCCTTTTGATATAAAGAAAAGAAAAAGGAGTGAAAAATAAATAAGAATAGAGTAGTTATTATTTTTTTCAAAATTATCA
TTTTCTTTAATTTAATGTGTTTCCCAAAATCCATTAAAGTTGTGTTAAAGACTTAAGGACGTGACATTAGATAAATGGTT
ACGAAGGATACATATTAGGATTCGTTAGTTGAGCGTTGTCTAGATTATTCCTCTTTACTATTAGTCGTATTTTTGTACTA
TTCGTAGTAATATACTTTGATTATATTTGTAACTTGTTATGACTATTGTTTAGGATGATTTGTCAAATTGTCTGTAGTAT
TTTGTCATGACTGTCTTCATTTATGTCATTTTTACCTAGTCTATTTGGACTGGGTTTTTTTAGTCCAGAGTCTATCGGAA
ACAACCTCTCTACTTTTAAGATAGTGATAAGATATGTGTTCATTTTACCCTTCCCCGACCTTACTTTTTAGAATTACATT
GGATTTATTTATTTATTTAGAAATGGAAGGATTAATTAATATCTGTTATTCTTTATTATTTCCATCATTTCGTTTAAGTG
ATTTATAAAAAAAAAAATAACACACTAATTAAAAGAATCACTTAATAATATTATTAATTAAAAAAAAACACTTTAAAAAT
AAAAACGCTAGAAGGAGGGGTCGAACCTCCGACCTTGTGGTTAACAGCCACACGCTCTAACCAACTGAGCTATTCCAGCT
TTGTGTTGTTAGAGTTGAAAACAAATAGTTTTATACGATGAGTAAATTTTTTTTACGTTCGTTCAATTGCTTAAACTAAA
AATAACCAGCAAGTGTGTAAATATGTGTATAATCTGTACAAACCAGGTTAGACAAAGCATCAAGAAATAATTAAACATTT
TACATTGATAATTGATTTCCTCTGTATAGCTTTTTAATAAAGTCAATTTTGTATCGTTTAAACAAAGGCAACTTTATACT
CAACATACTGTCTTTATTGGTTTAAAAAAAATTCTTCTATTTAATCATACTGTTCTTTCATTGTGAATCCTTTGAAAACT
TGGCTGAATACAGTAGTCACAATGCATGATAAAAATCTGGCTCTTCTTTTAAGGAGATTTGAAAATATTACACCTCCACC
AAAAAGAGCATACCCCATTTACTCAAATTTCAATTTTTTTTCTCCTACTTTTCTCATTAGTCCGTTTTAAAAATAATGTT
TGTTTCCCTTTTTGACAACTTTTTAGTTTCAACTGTTTACGTAACATGTTTATACTGTCTACGTAACATGTTTATGACCA
CAAGATTTTGATACATTCTTGATTCTACATATCTTTTAGCTTAAGACCACAATATTCGAAAGTCTTATTTTTCTTCTTAA
ACTTCATGTCAATTCAAAACTCTGTCACAATTAAGAGGCTCATTTTCCACATTCATAAGTAACTCAGATCACTCTATTTT
CATACCTTTCATCATGTCATGTTCTAGCAAAATCTTTCTATTTTTTCTTTCATTTCTTCTAATTCATCCACTTGAATCTG
TTCCAAGTATCATCCCACTAAATGGTTCATGTACTGATAAATGTGGCAACATTGTCCTAAAATATCCCTTTGGTTCTGGT
TTTGGTTGTGGACATCCTGCATTTTCAAGATTCATAAAATGCACTACTTCTGGTGTTCTTCAATTTTCCACTACCTCTGG
GATTTACACTATATCCTCACTAGATTACTCAACCAACACATTTGTTCTAACTGACCCCTTTATGTCAACATGTTCCTCAA
TGCAGAATTCAGGCAGTTTTACATTGGATCATGATGATTCAAGTTCAACTCCCTTTAGTATTATGAAACAAAACATGTTT
GTTTTACTAGGATGTTCAACAACATCAGCTGTGTTTGATCCAAAACAGGACTTGTGTGATAGCGGTTCGGGTTCTAATGT
ATGCAGGGGAATGTATTCTTGTAAAGGGGTGACTGGGATTGGATTAGAACCAAATGATCCAATTTCAACATGTTGTGTTT
ATGATCCACCAGTTCCTGTTGGTTCAGGTTATGGTTTGAACTTGCCTAGGCTTCAGTGTTCTTCGTATTCATCGATATAT
GGATTTGGAGGTGATGAAGGAGATCCTATGAAATGGGAGTTTGGGATATCTTTGCAGTATAATAATTCATATTATGTTGA
TGAGTCTTGCAAGAACTGTGAGGATAGTGGTGGATTTTGTGGTTTTTCTGGTGCAGATGAGTCTTTTGCTTGCATTTGTA
GGAATGGTGTTAACACTACTATTAATTGCTATGGAAGAGGTTTGTTGAAATGTTTTTTTTTTACTAATTTGTTGATTCCT
TGTACCTCGATTATCGTATTGTTTTGTTGTAGTTTATGTTCTGTTACTATCTGGTTGTCGTTGTTGTTATCTGTTGTTTC
TTGTACTTCGGTTACTTTTCTTGTTGGACTGCTTTGGAATGTTTTATCTTGAGTCGAGAGTCTAACGAAAGCAGTCAACT
AATAATGTGTTTGTGATGTGATCAGGATATGCTTTGAGTGAGACATGGAGACACAAGATTCAAACAGGAATGAGTATTGG
AGGTAAAGGCAATGCCTTTTTTTCTAGTTTCCTCTGTCCAAAGTTTTATACTTTTTGGACCAAAAAGTCTTCTTTAGTTG
AAAACTTTTGCTAACTGTATTGTGCTTTTACATTACTGTTTCTGTCCTAAAAGGATAAAAAAAATTCAACATGATTTGTC
ATGTTGTCTATACTTTTTGTCATTGCTTCTTCATTTCTGTTGTTTCTTTTTTTTTTGGATTGTTTTTTTTCCTTGAGTTG
AGGATTTGTCGGAAACAGTCTCTCTACTTCCAAGGTAAGAGTAAGGTCTGCATACACAATCACATGCATAGCATAAGATG
CATCTGAGTTTTATTTATTTAAGAGAGAACGGAGAGTCAATTGAAAGGCTTCCTCTCTCCTAGTGTTGTTACGGTGTTGG
TGCATGGAATTGAACCTTTTTCGTTCAACACGTGTTGAAGTTTCACTTACCAAATTCCATGAACAGATTTCAGAAGATTA
ATTGTCGACCCCAACTTGTTTGGGACTGAGACGTAGTTATTGTTGTGAACTGTTTCTTATTCTTTGCTGCTTTTTTTTTT
CCTCAGGAATCTTATTCTTTTGGATGATGATGCTTTTCATCTAAGAGGCAGAAGAGATCTTGTTCAAAAAAATTCAGGAC
TATGAAATGAAGTGCAAACAGTCCATATGCTATCTATGAGATTCATGTCAACCAAGATTAGACTAATAAAATTACTTTAT
GTTGATCAGAAGCCTAGAAGTTTGGCTCTGAGATTAAATTATTGTTGCTTCTCAATATCAATTCCATGGCTTCAGGGTTA
ACATCAAGAATATAGTGTTTACTTATTACACCTCTCGTTTACTGAGGACAAGATCCTAGATAAAAAGGTTTGGAGGTCGA
GAATTAGGATAAAAGGTTAATAGGTAGTTGAGCTTTCTAGCACCTTTATGTGGGAGAGACAGGTGGCTCAGCTTCTCTTC
CCCTTTTCTCCGTATTAGTAGTATTCTTGTTCAGCTTGCGTAGTATCTTCTACTTCATCCATTGTACATGTTGCTTCTTT
GGCGGTGTCCATCTTGCTATTTTGCTGCCGTTATTTTTTTTCTTTCTAGCCTATCTTAGTATCTTGTTTTAGTTGCTTTG
TATCTTGCTAGTGTGGTGTCATATATTTGTTTGCTTGCAAACATGCTTTGAATTCCTTTATTTTGAGTCAAAGGTCTATT
GAAAACAACCTCTCTACTCTACAAAGATATGGCAAAATCTACGTACATCCTACCCTCGCTAGACCCCACAGGATTACAGT
TGTTATTACATGTTTAAGTCTTGCTACATATTTTCTTCTTGGCCAGCTAGCACACCAGTTGAAACTTGATGGATGATAAG
TCTGCCCCTCTACCCTTCTCTAATTAATATTAGACTTTTGTCCATGGCAAGATTCAGACTTATGACATGCACCTAACCAC
ACATCACATGCTGCATTTTTACCACTGAACGGAAGCCCTGCAGCAGTCTTACCACATTTTGTTTCCCTAGTCAATTACTC
AAACAAGATTTAGTAATCAAACACAAATAAGACTGGCTTAACCATGAAGAAATGGATGGAGATTAATCATGAGGGGGAAA
GGAAAACTGCAAGATTTAGCAATTTTTCTTAATGGAATTTCAAATATTTCGAACCAGAGGAAATTTCTGCAAGACAATCT
GAACGACAAACTAGCCTCCAGAGCAATACAAAAACTACAGTGCTACAAAATGGAAAAAACAAGACTCTACTGACCCTTTG
ATGGAACTGTCAACACTAAACCATCAATTCACAACATGAACAAAAATTTAAAGACCCTTCTCAAGCATTGCCCTAACCCT
CATTGGAAGCCCATACAGACGAATGAATCCTGCAGCATCGGCTTGATTGTAGATATCCCCACTCTCAAATGATGAGATAT
CTTGTCTGTACAAACTATTAGGACTTTGACGACCTGTCACTGAAACTGATCCTTTGTATAGTTTGAGAGTAACTGAACCT
GTTGTAGTCTTGGTAATATTCTCCATGAAAGCATCCATTGACTCGCGAAGTGGATCAAACCACCTGCCAGCATAAACTAA
TTCCGCATATTTGAGGGCCAGAGAATCCTTGACTTGGATTGTTTCACGATCAAGTGTAAGAGACTCAAGTTCTTGCACAG
CTGAGAAAAGGATAGTTCCCCCAGGGGTTTCATATACTCCACGGCTCTTCATTCCAACGAGCCGATTTTCAACCATGTCT
ATTCGTCCAATTCCATGTCTTCCGCCAATTTCATTTAGCTGAGAAAGAAGAGTTGCGGGAGAGAGCTCCTTTCCATTTAC
TGAAACAGGAATACCAGCGACAATCCCAATATTCACATACCTGAACAGTTAGTAGTTTTGAAAGTGAGAAAGAAATGCAT
TAGATCTTATCACTTCAATAAATGAGAAAATCGAAATAAATGATTCTTACTCAGGTTGATCAGGTGCATCTTGGGGGTCA
ACTGACATCATATACATATCCTTCATTGGCTCATTTGCAGGGTCCTCCAGAATATCTCCCTTCAAATACCATTTTGAAAT
GAGTTTTTTGGTATAATCAGTTATCCACATGGCCATACTTCAATATGTCTTCAAACTTACCTGAATAGGGTCAATGGGCA
ATCAGGAAGGCCCATGACCTAAGTTGGTGGGCTCCATTGCACTTTGGAGGTGCCCGTCTAAGTTCCGCCCAAGTGGCAGA
GCCTACGTCATAACATTTTCTTAATTTTTGATGTTCTAGATTCTAATTCCTTGTTTACTAAAGAAATTAGTAAAATTTAC
TAAGAGTGGAGATTTATCTTCTATGTGATTCATTTACCGATTATGATAATCCTATAAAAATCTCAATTAAGACTGGTACC
CTTCATAGCACTCTGTTTTACACATTATAAATACCACTGGTCCTAGGAAAGATGAGCCTGTGGGTTTCATCAAAATTCCT
AGCAAAAAGAAAAAAATTACAGCAGAAATGAAGAAAAAGCATGAAGCTGAAGTTGAGACAAAATTTGATATTTCGACAAG
AACAAATAGGAGATGAAAAAAGTTTCAACTTCTCAACCAAGTCAGTGGATATAGAACGATCAGCATACTAGATGAATATC
ACAAGCTACACAAGATCAACACAAACTATAATTACCTCGTGACTAAGATGCCACAAGTTTCTGTCTCTGCTATAGATAGA
TTTCTTTGTCACAGGAACTGGTACATTGTGCTTCTTAGCATATTCAATAGCATCCTCTCTTCCTGTAATTTCCCATTCCC
TCCAAGGGGCAACAACACTGAGTTCAGGATTCAGAGCAAAGAATGTCAGCTCAAAACGGACCTGTAGTGGTAAAGAAGCA
TAGTTGAATAAGATGAGTTCATTAAGCAGTCCCCTGGGCTCAGAAAAATAGGTTTAAGATGATGCTGCATAGTTAATGAT
CCGTTAAATTGCCATAGTAATATTAAAAGAAGATCCAGGATAATACCTGATCATTTCCCTTCCCTGTGCATCCATGAGAA
ACAGCATCAGCTCCAACCTCTCTGGCAACATCAACCATTGCCTGCATTTATCAGCTAAATTTCAAAGTCCAACACGAATT
TCAGGCAATGAAAGCACCGATGCTAAAATGTGGATGTTCACTTAATCAATTGGCATATCTGCTTCATAACTGGACTGTTA
GTAGGACAGTTATAGTCCCCCTGATCGCATAGTGAAGATGTCCGGGCTAGTACTTTACTAGCAGTTTCATCTTTCTGGAA
ATGTTAATGCTTGATGTACAAAACACATTTAATATAGGGAACGAAAAGAAACTAGTAGCAGACACCTAGGATATGTACAA
AACACATCATGGATGCTGCATATGTCTCCCAGACTATGTTGCTTGGATCTTATAAAAATTTTGTTGAACCCGTGTAGCTC
AATTTTGGAGGGAGCCAGCAAAAAGCCCCAGCTTTCTATAACATTCCCCCAAGAAGTAATGTTTCCTCTCATACAGTCAG
GTCGCATTTTGAGAGGCAAACCTGAATCCAACCAGAGGAAATTCATCTAGGGTGCTGTATACGTCTCCCAAGCAAACAAC
AACCAGAGAGACAGCAAGAAGCCCCATAAGTGACTCAGAGATAGACATATTACTTTTTCCAAAACAAAGCCTATTTGCCA
GAATCTTGTTTCTCTTTAATGCATGCACAAATATGGTGCATATGACACCTTCATTAACTGACTAGGTTTGTTAATTGCCT
ACCTACACCCAGTGAAGCACCAAATCTTGGGATTTCTCCAAAATCCTCCACATTCAGTATTCTTGAGAAGTTGCTTAAGA
CGTATAATAACAAGCTTAGTCCAATTATTGGAATGATTACCTAGAATCCTTGCACAAGTTCAATCTGTCTCAAGAATCAT
TGATCAAGTTCAATTCTCTCACAAGTTCAATTTTCACGGAAAGAGCAGTTGGGCCTGTGATTTTGTCTAATTGACTGTGT
GATTGTGACTCCTTTTTCCTTCTTCTCCTTTTACATTCTTTTGTTTTAAGCTTGTGTTTTAGGAAAAATTAAGACTTAAA
AATGAACTATGTAGAAGAAAGTCCCCGTCAGGAGACAAAACTTGGGTACTATACAAACTAATTATACATAATTCAAATAT
ATAGGAACTTAAGTGCATAACCTGCTTAATAAGAGCAAAAATTGTCTACTATCCTTCGTTGGGTGCCAAAAAATGCATAC
TGACCAGATACAAAAATGGTATTAAGACTAAACTTGTATTAAACCTCTATTTAGTTGGCAAACAAACATGAACTTCTCCA
GCAGAAACTCTTTCCTCTCTTTTCCTGGGAAGGTTTGGGGTTGTTCATGGAAGGGGACAATGACTAAAAAAGATTCAATT
TATTATTTAAGATTTGCAGTTCACCTTAGCAATAACCGGGCGGGCCATTGATGTCCCAAGCAAGTATTTCCTTTCATAGA
TAGCACCAGCTCGCAGACAGGGAAATATGTAATCCTTCACAAATTCTTCTTGCAAATCCTTCACCACTAATTGACAAGCC
CCACTAGCCTTGGCCTTTGCCTCCAACCCTTCCAATTCCTTAATCCCCTGAGAAAGTAATAATTCATCTCGGATATGAGT
TCTTACAAAAAGAAACTTGTTTGTTTGACTGTTCAATTTTATGCACTATAGTTCTATATTTTTTTGCTGAACAAGAACAT
AAGAACCAATAGGTGATTAGAGAGAAAAACATACTTGACCAACATCTGCAGTGAAACAGACAACTTCACAGCCATAGTTC
TCCCTGCAAAATGAAAAAGAATATTAAGAAATAGATGAAGGAATGAAAACATCGCATACATACCATGCAACATAATTGTT
CACTTATTTTGTCATTTTGATTATCATGGATTTTTATATTTAACTTTCTGGATTACTTGGATACCTTCCCAATAACCTAT
CAAAAGTATCTTCGTTTGAAAAGAAAAAGATAAGGTCAAATATAGAAATTATCTGTAAGCTGAAGCTGTTTTCATTCCCT
AAAGTCCTTTTCCATACATAAAAAATTGTAGTGTTCTTATATTTTGACAGGCTTTTCTCTTTCTACATGTACTTTAGAAT
CAGATATATGTTGCAAACAGAACAAGGTTACAGAGTTTCCATCTTGTAAAACTGACATACAAGATAAATTTCAAGCAACT
TTTCCAGAACTAACACATACTGCTGAAAGTGGTAACCAACATTGGAGGCCAACCCACCATATATTCGGAGAGTTACAGTT
AAACACATGACACACAGAAGGAACATATTCTAGGCCAAAAACACTGTAAATGAAAACTCAATAGAACAGAAAGGAGCTAC
CTTAGCCAAGGTACAATAACTGAAGTGTCCAAGCCACCACTATAAGCAAGAACCACTTTGTTCAATTTTTTGCGAAGAGG
TTTTTCCAAAATAACAGTGGAGCTTGTTGTTGCTTTGTCATTGCCCAAGACTGCCTGGATAGCTGCAATATTCAGGTAAT
TTTTCATCATTACCCTATACACTGAAAATCGGCGACTAAAATTGTCAAAGCCAACCAGGCAGATGAACATATAAATCTCA
TGGTCAAGTTCGACAGTCATTTTCTGCAGTATCTGAAGAAAAAGATCAACTTTCTACACCATCCAAAACTGTCTAACAAT
ATTAAAAACTGAAAACAGGTAGTTGGACATGCCTTGAGCATTTTTAAGACAAAAAGGGTATAACGACATAGTGGCCTCGA
TTTTTGCATTATGAAAAATGTTTTCCAATAAAACCATTTTCCTTGATTTTCCAATGTTTGGTTGCTGAAGCTGTGGAAAA
TATTTTCTTTAAGAGGAAAAACAGCTAAAGTCCACCAAGGGAAGTCATTTTCCACTCAAATCCTGCTCCTGCTAACATCA
TACATGTGTCTACATTTCTCTACCATGCTATGATCAACGAACAATATTCCCAACCCCCAACCCTGCCCCCAGCCACCACC
ACAATCACATTCTTCCAACTTCATATCCTACCAAACATCAAAAAAATGAGGAAAATATTTCTCGTGGAAAACATTTCCAC
AATGCTAATTAGGTTCTTTGTATGGGCTCCTTATATTCTACTATATATAGAGACATCAAATGCTAATATAGGTGTATACA
GAGACATTTGAATGCTAATAAAGACCATAGGCCAAGGTGTTAGAACAAAAATCACTAAAATTACACGCATGAGCACCTAA
TTTAGCTTGACTAAATCATGATTCTTGACTGGGAAAAGATGTGTGCTTGGAAGTCAATATGATAATTCGTATGGAACAAA
AATCATTTTCAACTTCACAAGAACATGAATGAAGACAAAATGTATTCCCTTCGAAGATAAGATTGTTCTCAAAGAGTACT
AGTGTGGGTTACCTCTCCTGTGTGGTTTGCGAACTACTGCATAGGAGTGAGGGTTTTACCCTATGCGCACCCAATGGGTA
GCAGCTGCGGGTTTCCCTTGTCATAAAAAAAAAAAATTGTTCTCAAAGAGTACTGCATCAGAATAGCAGTAATTTAAGGT
CCGCTACCACAAATCATTTAGCCACATCAGAAACTGATAAAGCATTAAAAATAATATGATCATCTGACCTTAAACCTTAA
GTCACCAGTCACCACCAATCATTTAACAAAAATATATTCCACAAGCTAGAACCAAAACAAGAAATAGAATCAAGCTCGCA
CATGAATGGACGTGTTTCAAACCTATATAATCTATCAAAAAACCAAATAACAACAACAAATCCAATGTGATCCCACAAAT
GGGGTCTTGGGAGGATGGGGGTGTACATAGACCTTATCACTACCCACAAAAGGCCATTTCCAATAACAACTCAGCTCAAA
AAAAGATATTTTCAAAACAGGTTGGACAAAAACCAAATAAAAAGCTAGTAGAAACTACCATGAGTGGCACAAGGGGAAGC
AAAGCTAGAACTGCTATGAGCAATAGCAACACCATTAAATTCACTAGCTTTTACACCAAGCTGCAATAACACAACAGAAT
AAAACACAAACAAACAAACCCCATCAGCATAAATTTCAACTAAAAACAATGAAACATATAAAATAAATTAAAGGGTATAT
ATCAAGAACCTCTTGCAAAGAATCCAACTTTTTTGAACACCAAAACTTATCCTGAATTCTAGGTGAACCTGCATTTACAA
AAGGGTCATCAAAAATAGCTCCAAAAATCAATCTTCACAAGATTCAAACCATTTCCGACAACACAAACACTCAAAAAAGT
GAAAAATTTATACTTTTTACAGAGCCCCTGAAGAGAAGATTGACAGAAGAACATGAAGAAATCGCTTGAACTTGAGCCAT
CCAATAGGATTACTTTACAAAAATTGATAAATTTTCAAGAAAAGTTGATTCTACAAATGGAGGCAGAGGAAGAAAGTGGC
AGTGAAGAAAAGTATGGAAGCAAAACAGCCAATAAGCAAAGAGTAGGTTTCATTTAGGGGTGTTGTACTTGAAAAAAAAT
TTAGAAAAATAAAAAAAAAATAAAAAATTGAAATTTATTTACAATAAAACAAAAAAAGAATATACATAAAGCAACTTTTT
TAACTTTATCATAAGAAACACCTAAATTATGATATAAGGGGTCGTTTGGTTTGAATATTAGTTATATTGAGATTAGTTAT
GTTGAGATAAGTTATACTGGGATAAATTATGTTGGAATTAGTTTTTATTGCTTGTTTGGTTTGTCATATTCAAACCAATA
TTTATTGTATAATATTTGAGACTAAGTTGTTTGTTTATAAAAATACCCTCACCTTATGTAGTTTTTTTTTTTTTTTTTAA
CATTTTCGCATTAGTTATTCATTCTTAAAAATAAAATTTCCATCTTATTTATCTTAAATATTTTTGTGTGCGCATTTCCA
TGATTGTGCCGTATGTTTTAAAAATTAAACTTTCATCTTATTTAGCTTTAAAATAAAATGTTCTTCTTATTTAGTTTAAA
ATAAAATTTTCATCTTATTTAGCTTAAAAATAAAACTTTCATCTTATTTAGTTTAAAAGTAAAACTTTCATCTTATTTAG
ATTTAAAATTAAGACTTTCATTTTAAGTTTATTAAAGTAAAAGAAAATTTATTATTAAAGTTGTCTACATTTTAGTTATA
GATAAAATATAATTTTTCAGTGAGTAATAAACTATTTAATGAAAAATATGTAATTTAGTAGTGGAGTGAACATTTTAAGA
GAAATCAAAATATAAATAAACATAAAAATTACGCAAATAAATTCAACTTATAATATATTCATAAATAAAAATTGTAATTA
AAATGTAAATTTTTAATAGAAAAATATATTTATCATAAAAACAACAAATAATTAAGGTTGTGAATATTATTATAAATGTT
GTTAAAAATTATGTTAATATGTTTGAATGTAAAAGTGGTGTATAAAAGAGAGTTTAAGGGGGTATTTTTGTTAATTTACC
CACCTTATCCCAGGATAACTTATCTTGGGATTACTATACCTCCCCCAGTGAGGGATAACTTATCCCTGGACTAATTGTTA
ATCCTGGGATAAGTTATCTCTACCTTTGCAACCAAACAATGAATTATAAAGGTCACTAAAAAGTTATCCCATGATTAAAT
TCTCTTATCCATTACACCAAACGACCCCTAAAGTTATAAGTTACACACCTAAGTTATGCGTTAGTTCTATTATCCTAACT
ATGTAAGAATCATATTATTTTTTGAATTTAATTCTTTTTATGTTATTTATAGCAATATGCACAGTATAATAATCTTACAA
AGTGAGATCTAAAAGGATTAATATACGTAGATCTTACTCAGATTTTAGAGCTAAAGAAGTTGTTTCCGTATTATTTAAAT
TTTTGAATTAATTGGGTCTAGGTGCAGTTCTTGATCAGGCTTTGATTTTGAATTAATGCAATTTTTTATGAATTTTGTGA
CTAGTTTTGGTTGTTGATATATATGTAGTTTTTTTCTTGCAATTTTGATCCAAAGAATGACAATTTGAGCAATCACATCA
TCTTAATGGACACAACATGTTAAACACAAAATTCGACATAATATGTAGTAAATGATTTAAAACGTTTTCCTCTTAAGATG
TAAAATAATTGTTTAAATGCAATCAGTTAATTAGGTCTAATATATATCTGGCAAAAAGTTCGCATGAGTCTAATATATAT
ATATATACTAGTGAACTTAGTCGCGCTTCGCGCGATCATAAATAGCTCGTTAAATTCGTCAAACAACTTTTTATAATGTA
TCAAATATATAAAATTTCAAGTCTTAATTATATCTAATATACATGCATGATTCAATTAAAAAAGTGTAGGTAGATCGTGT
TTGTCCGTTTCTACGTCTATATAGAGTCATAGACACGCATTCACATAATTNNNNNNNNNNNNNNNNNNNNNNNNNNNNNN
NNNNNNNNNNNNNNNNNNNNNNNNNNNNNNNNNNNNNNNNNNNNNNNNNNNNNNNNNNNNNNNNNNNNNNNNNNNNNNNN
NNNNNNNNNNNNNNNNNNNNNNNNNNNNNNNNNNNNNNNNNNNNNNNNNNNNNNNNNNNNNNNNNNNNNNNNNNNNNNNN
NNNNNNNNNNNNNNNNNNNNNNNNNNNNNNNNNNNNNNNNNNNNNNNNNNNNNNNNNNNNNNNNNNNNNNNNNNNNNNNN
NNNNNNNNNNNNNNNNNNNNNNNNNNNNNNNNNNNNNNNNNNNNNNNNNNNNNNNNNNNNNNNNNNNNNNNNNNNNNNNN
NNNNNNNNNNNNNNNNNNNNNNNNNNNNNNNNNNNNNNNNNNNNNNNNNNNNNNNNNNNNNNNNNNNNNNNNNNNNNNNN
NNNNNNNNNNNNNNNNNNNNNNNNNNNNNNNNNNNNNNNNNNNNNNNNNNNNNNNNNNNNNNNNNNNNNNNNNNNNNNNN
NNNNNNNNNNNNNNNNNNNNNNNNNNNNNNNNNNNNNNNNNNNNNNNNNNNNNNNNNNNNNNNNNNNNNNNNNNNNNNNN
NNNNNNNNNNNNNNNNNNNNNNNNNNNNNNNNNNNNNNNNNNNNNNNNNNNNNNNNNNNNNNNNNNNNNNNNNNNNNNNN
NNNNNNNNNNNNNNNNNNNNNNNNNNNNNNNNNNNNNNNNNNNNNNNNNNNNNNNNNNNNNNNNNNNNNNNNNNNNNNNN
NNNNNNNNNNNNNNNNNNNNNNNNNNNNNNNNNNNNNNNNNNNNNNNNNNNNNNNNNNNNNNNNNNNNNNNNNNNNNNNN
NNNNNNNNNNNNNNNNNNNNNNNNNNNNNNNNNNNNNNNNNNNNNNNNNNNNNNNNNNNNNNNNNNNNNNNNNNNNNNNN
NNNNNNNNNNNNNNNNNNNNNNNNNNNNNNNNNNNNNNNNNNNNNNNNNNNNNNNNNNNNNNNNNNNNNNNNNNNNNNNN
NNNNNNNNNNNNNNNNNNNNNNNNNNNNNNNNNNNNNNNNNNNNNNNNNNNNNNNNNNNNNNNNNNNNNNNNNNNNNNNN
NNNNNNNNNNNNNNNNNNNNNNNNNNNNNNNNNNNNNNNNNNNNNNNNNNNNNNNNNNNNNNNNNNNNNNNNNNNNNNNN
NNNNNNNNNNNNNNNNNNNNNNNNNNNNNNNNNNNNNNNNNNNNNNNNNNNNNNNNNNNNNNNNNNNNNNNNNNNNNNNN
NNNNNNNNNNNNNNNNNNNNNNNNNNNNNNNNNNNNNNNNNNNNNNNNNNNNNNNNNNNNNNNNNNNNNNNNNNNNNNNN
NNNNNNNNNNNNNNNNNNNNNNNNNNNNNNNNNNNNNNNNNNNNNNNNNNNNNNNNNNNNNNNNNNNNNNNNNNNNNNNN
NNNNNNNNNNNNNNNNNNNNNNNNNNNNNNNNNNNNNNNNNNNNNNNNNNNNNNNNNNNNNNNNNNNNNNNNNNNNNNNN
NNNNNNNNNNNNNNNNNNNNNNNNNNNNNNNNNNNNNNNNNNNNNNNNNNNNNNNNNNNNNNNNNNNNNNNNNNNNNNNN
NNNNNNNNNNNNNNNNNNNNNNNNNNNNNNNNNNNNNNNNNNNNNNNNNNNNNNNNNNNNNNNNNNNNNNNNNNNNNNNN
NNNNNNNNNNNNNNNNNNNNNNNNNNNNNNNNNNNNNNNNNNNNNNNNNNNNNNNNNNNNNNNNNNNNNNNNNNNNNNNN
NNNNNNNNNNNNNNNNNNNNNNNNNNNNNNNNNNNNNNNNNNNNNNNNNNNNNNNNNNNNNNNNNNNNNNNNNNNNNNNN
NNNNNNNNNNNNNNNNNNNNNNNNNNNNNNNNNNNNNNNNNNNNNNNNNNNNNNNNNNNNNNNNNNNNNNNNNNNNNNNN
NNNNNNNNNNNNNNNNNNNNNNNNNNNNNNNNNNNNNNNNNNNNNNNNNNNNNNNNNNNNNNNNNNNNNNNNNNNNNNNN
NNNNNNNNNNNNNNNNNNNNNNNNNNNNNNNNNNNNNNNNNNNNNNNNNNNNNNNNNNNNNNNNNNNNNNNNNNNNNNNN
NNNNNNNNNNNNNNNNNNNNNNNNNNNNNNNNNNNNNNNNNNNNNNNNNNNNNNNNNNNNNNNNNNNNNNNNNNNNNNNN
NNNNNNNNNNNNNNNNNNNNNNNNNNNNNNNNNNNNNNNNNNNNNNNNNNNNNNNNNNNNNNNNNNNNNNNNNNNNNNNN
NNNNNNNNNNNNNNNNNNNNNNNNNNNNNNNNNNNNNNNNNNNNNNNNNNNNNNNNNNNNNNNNNNNNNNNNNNNNNNNN
NNNNNNNNNNNNNNNNNNNNNNNNNNNNNNNNNNNNNNNNNNNNNNNNNNNNNNNNNNNNNNNNNNNNNNNNNNNNNNNN
NNNNNNNNNNNNNNNNNNNNNNNNNNNNNNNNNNNNNNNNNNNNNNNNNNNNNNNNNNNNNNNNNNNNNNNNNNNNNNNN
NNNNNNNNNNNNNNNNNNNNNNNNNNNNNNNNNNNNNNNNNNNNNNNNNNNNNNNNNNNNNNNNNNNNNNNNNNNNNNNN
NNNNNNNNNNNNNNNNNNNNNNNNNNNNNNNNNNNNNNNNNNNNNNNNNNNNNNNNNNNNNNNNNNNNNNNNNNNNNNNN
NNNNNNNNNNNNNNNNNNNNNNNNNNNNNNNNNNNNNNNNNNNNNNNNNNNNNNNNNNNNNNNNNNNNNNNNNNNNNNNN
NNNNNNNNNNNNNNNNNNNNNNNNNNNNNNNNNNNNNNNNNNNNNNNNNNNNNNNNNNNNNNNNNNNNNNNNNNNNNNNN
NNNNNNNNNNNNNNNNNNNNNNNNNNNNNNNNNNNNNNNNNNNNNNNNNNNNNNNNNNNNNNNNNNNNNNNNNNNNNNNN
NNNNNNNNNNNNNNNNNNNNNNNNNNNNNNNNNNNNNNNNNNNNNNNNNNNNNNNNNNNNNNNNNNNNNNNNNNNNNNNN
NNNNNNNNNNNNNNNNNNNNNNNNNNNNNNNNNNNNNNNNNNNNNNNNNNNNNNNNNNNNNNNNNNNNNNNNNNNNNNNN
NNNNNNNNNNNNNNNNNNNNNNNNNNNNNNNNNNNNNNNNNNNAAGTGTACGTAAAGATAACTTCATCTAGAAACACAAT
AATATGTATGCATGTGTACTAGACATAAAGTCTATTGTATCTTTAAGACTTCAACTATATACATATTTCAACTTGCAATG
GAGGGTTTGAAGACCGATATTAGTTATATTGAAATTAATTATTATAATATTATTTTTTAATTTATTATTTTAAAAATAAT
AGGGGTATACATTGTTGAATTTATAAGAAGTCGTTTGTTTGTAAGAATATCCTCCATTTCAAGTAGTAAAAAGGAATTCT
AAATGATCTCAAAGTTATTTATAAATAACTAGTTTCGATAGTGATAACTTATTTTTTTACTAATTATTAATCATGATATA
ACATTTGATAAGTCTTTAAAAAGAAACTATAATTATTTATATGATTGTTATATATGGTATCATAATATCGTATTAATAAA
TTCAATATTTAAACAAACAATACAATAAAATGAGTCCAACCATCCAAACAAAGGTATAATTGAACATTGCCACTAATCAG
AGTTGTGGTGTAGTGTAAGTACTCCTCTATCTTTGCTCGGATATTTGGGTTCAAGTTTACTTAGATATGAAATTGTTTGC
TAGGGAATACTTTACCCTTTGATGTTGAACTTTTAGTCGCGAATTTGAATTTTGTCGGACTCCGTAACGTTGCCATTAAT
AGATGAATGGAAACGCACTAATTGGATACCATATATAGCGGCTTCTGATCAGCCGACTCATCATTCAGTTTCTATTACTT
TATTTATGCTGAAAATCCGGTCGATTGGTCGAATATTGAGAAAGATTTCAAGAATTTATCTGACCCTTTTTTCCCATTTG
ATTCATCATCAATTCTTATTTAAACTTCAGTTCAAAGCTCTAATTTTTTGACCCATTTCAGTTTCAGGTATACATTTCTT
TACGTTGATATCTGTTGATTGGAGTATTTTTTTTTGGTTTAATACAGAAGGGTTTGGTTGTTTTTGGGTTAAAGTTTCAA
TTTTGATGACACACACATTGGGTTTTGTGCCATTCCTTTTTCTGTTACACTGTTTTGTCAGTTTTAGAACTTTCATTGAT
CTACTAGTTGTTCTATTGAGTGTTCATATTTGTTAATCTACCCTGAAGCTGGTATTTTGTTGATTCTTTCCAGTTTTTGA
TCACATTTACTTTGTGTTTTTGCTTGTTTTATCGTCTGTTTTAGGTGTTTTGATTGGTGCTGTTCAGGTCTGTTAATCTT
TTTGCAATCCAGAAGCTGCAAGCTGTTTTTTGTTTCAATTTGTTCTCATGTCTACATTGTGTTTGTGCCTATTTCTCTAT
GATTCAGTTTTCTCAAGTTTAAATCTTCTGATTGTGTTGTAATGTTTGTTGTTTGGTGTGGGGTGCGAGAAAGATTTGAA
TTTTACTAATATGGTACTTGAGTAGGCTAGTTAAGCTTCAAATAATGGCAGGGATGAGTTTTTCCGAATAAAAGGTGTGC
TATATAGCTTCAAATAATGGCGATTTCTATGTCTACGAGGTAGGGGTAAGGTCTGTGTACCCTCCACATCCCCCACTTGT
GGGATTACACCAGGTATTTGTTGTTGGTAGGCTTGGCAAGTTGGTGATTGTATTCATTACAAGTAACTATTTGTTAGATC
ACCTGGAGTTGTTTTTCGTTTTGTCCTTTTTAAGCTCTTGGAGTGAATCACTCTAGCATATTAAATGCAAAGAAGAGTTG
TATGAGATATGCTCTTTGTTGAGTTTTTGAAGAAATGTCTAATCTGTGTCTTGTATCTTATTTTCTTAATTCTTATGTCT
GTTCGTTGGTGAATGATGCAGCCATAAGGTGGATGCGATGAAAACATTCGTTATGTTGTTGCCCATTTTATGGGTTCTAG
TTGCTCTTCAAGGGGTAACATCTCATGAAGATCATCCTCTAGCAAGGATTGCTGTTCATAATGCTATTGCTGCTGTGGAT
GCTCGTGCTTATATCAAAGCATCTCCTTCTGTTCTTGGGTCAAACGTAAGCTTCATTACCTTGGAGCTATATCCCAATAC
TTAAGCTAATTATGCTTCTGCTACCTTGTGTTAACTTTCCTGATTAACGGATGTGATAGCCAATTTTTGAACTGATAATT
AAGGATTTCAGGTTCTGATTCCTTACATTCTCGCTATGTTCTAGGGCCTAAACCAAGAATGGATAACTCTGGAGTATGGC
ACAGGCAACCCGTCAAATGATGATTGGGTTGGAGTGTTTTCTCCTGCCAATTTCAGGTGAACCACACTTGGTTATAAAAC
TGTCAATATCTTAAATATTAAGCTCTATTTGAAAAGTTTAAGATGTGAGAAATGATTTTCTTTTGCTGATTTTAGTTGCA
TAAATTTTCATTACTTTTAAGTTTAAGCTAATGTTGAACGTTTACAAAATATTTCAGTGCAGCTACGTGTGACCCTGAAA
ATAACATGGTGACTCCACCACTTTTGTGTACAGCTCCTATAAAGGTCCGTCCCATTTATTGATTTATACTGCAACCTTTT
AGAAGCTCTTTCTCTTGAGATTGACTTGTGTCTCTCTCTTCTTTTGCAGTATCAATTTGCAAATCGCTCCAATCCCAACT
ACAAAAGGACAGGAAAAGGATCGTTAAAGCTTCAATTGATCAACCAGAGATCAGACTTCTCCTTCGCTTTGTTTTCTGGT
GGATTACAGAATGTATGTTAACACTTCCCCTTGCCCAGTTTACCTCTATAGAGTTTGCATATTTTACATGAAGCAAAAGT
CAGAGACCAAATTCTAAAATCCGGTGGCTCAACTCTCTTTCTTAAAGTATTTCTCAAAAAAAGTCTCTTTTTCAAGAAGA
TATTTGACTTGTTTTAAATTCGTTAAAAATCCTTGATTTCTTTTTACTGTTTGGTTATATTTTATTGGTTTGTCTGCCTT
CTATTCCCTCTCTGGGAAGACACTTTCTACAGTCTGATGTTCCCCTTATAATATAAATTTGTTTTATCACGCCATACGAA
TAAGCTCTTTTAGGTGATGGCTCAAATTCTCACATGTTTGTTTCTTGTATGGATCTGATTAAAGGCTAGAGTTGCTTATC
CAGGATCTATGTCAGCTTATTCTAATGCATTTCTTTTCTTGTTTAACAGCCAAAGCTGGTTGCAGTGTCAAATACTGTTG
CCTTTGCAAATCCAAATGCACCATTATACCCGCGGTTAGCACAGGGAAAGACATGGAATGAAGTAAGTTTGTTTCTTCCA
CTGTTTCTTAATATGCAAAACAAGGTTGAAATTATGTTTCAGGCAGAATAATCAATGTATTCTGCAGCGTGAGTAATAGT
TTGAATAATGACCACTTTGGAAGATCAGAAAAATGACAGTTTAAAATTGATGCTCAGATGACTGTTACATGGACAAGTGG
ATACGATATCAATGAAGCAGAGCCCTTTGTGGAGTGGGGTCCACAAGGTGGACAACAGACTCGTTCACCAGCAGGGACTT
TGACTATTGATCGTAGTAGCTTGTGTGGTGGGTATTTTTTCCCTTCATGTTGTGTCCTAAAACTAGCACCTGTTTTCTGT
AAATGTAACATGATGAGTATCATCTGTTTTCTGTTAATGTGACATATGATGCACATGTTGGAGACTTGATTGGATACAAT
GAATGTATGCTAAGCAACTCTGTGTGTAATACACCTGCTTCACTTTGACAAACACTGGATGAATGTCATTTTATTCTGCA
TTAACTTATAAAAGTTTCTTTTAAAAAGAATGTCATTTTGTTCTGCAGGTGCACCAGCAAGAACCGTTGGATGGCGTGAT
CCTGGATTCATTCACACTAGTTTTCTGAAGGAGTTGTGGCCCAATTTAGTGTAAGTTTACACTCTTCCTAGCAGCAGAAG
GACAATAATCAAATCTTTTAAATGACATGTTTTATTGGGCATCCATTTCTGAAAATGTCAGATAACTTTGAAATTCTTCT
TCTTTTCACTATAGTTGGATGCGAAAATACATCTACTGAGACCCTGTCTTTTGGATAAGACGGTTGTACATCATGCTAAT
GCAGGTTGACATTTGAAATGTAAATTCAATGCACTTTCTGATTATGCAGATATACCTACAAGCTGGGGCATAAACTGTTT
AATGGCACATATATCTGGAGTCAGATGTACAAATTTAAAGCATCGCCCTATCCTGGCCAAAGCTCTCTTCAGCGAGTGGT
TATTTTTGGTGACATGGGAAAGGTTTGGACACTCTTAAAATCTTTTTTCTATTGTTCATTTTAGAATAGGGAGCTAAGTG
TTTATATCTGTGCGTAGATATTTGTACTTCATTGTCTTGAAACTCTGGAAGTTGCTCTCTTTTGAGTTTCACGTCCTTCC
ATTCAGAAGTTACACTTGACAAAGACCTATTATTGCCATTTAAACTACAGGAAGAAGCTGATGGCTCAAATGTGTACAAT
CAATACCAACCTGGCTCCCTTAACACTACCAAGCAAATCATTGAGGACTTAAAGAACATTGACATAGTCTTTCACATTGG
TGATATTGTTTACGCCAATGGATATCTTTCTCAGTGGGATCAATTTACTTCTCAAGTAGAGCCGATTACTTCAAGAGTAC
CATACATGATTGCTAGGTACTTTGCAGGTCTTTTACACTTTATTTCTGAGTACACACTTGTCTGTTTTCTTTTTTCATGT
AACTAATAATTTTCTTCCCTCCCAGTGGCAACCATGAACGTGATTGGCCTGATAGTGGGTCATTTTATGGTAAAAAGGAT
TCAGGTGGAGAGTGTGGTGTCTTGGCTCAGACAATGTTCTATTTTCCTGCCGAAAATAGGGATAAGTTCTGGTATGTTGA
CAGTATCTTTTGGATAATCCTATGTTGTGTTCCCTCCCAAATCCCACTTGCTGTATTACTTATCTACTATATACATATTC
TTTTCTTCCTGAAAATTACAGATATGCACCTTTTGTGGTGACATTAATGAGAATCAGACTTTTAACAATTTTAGCGCTCA
AATGTTGCTTAAAACCTAAATGTGCATGACTGTTGGATAAACTTAAACTAGACTTTATTGTCATCAATTTTGTACATATG
GAGGCAGTGAATAGATACTTCTCTCCCCCCTCCCCCCTTCCAAAGTGTGAGCTTAATGCTTAATGTTGTCGTATGCTCTC
AGGTACTCTACTGATTATGGTATGTTCAGATTCTGTATTGCTGATACTGAACATGATTGGAGAGAGGGCACTGAACAATA
TAAGTTCCTTGAACACTGCTTCGCATCTGTAGATAGACAGAAACAGCCATGGCTAATCTTTCTTGCACATAGGGTACTTG
GTTACTCTTCTGGCGATTTTTACGCTGATGAAGGATCATTTGGAGAACCAATGGGGAGGGAAAGCCTTCAAAAACTTTGG
CAGAAGTATAAAGTTGATATTGCCATATATGGTCATGTCCATAATTACGAAAGAACATGTCCCATTTACCAGGTATTCTA
AAAACTTGAAATGTTCATGCAACATTTTTGTTCTCATCTTAGTTAAATTTCACGTCGAATGCCACTGATGACGCTTAGGT
TCCAAGGACATTGAAAATAATGATGATCTTATACCTCCACCCCATGTAAATCTCTCCCAGAAAGTAAATATTCAATGTTT
CCCTTTTCATAGGACCGTGTCTGACTAGCACAGGGATACGGATGAAATTCGACTTATATATTATATTTTGACAAAGACAT
ATATTTGGATGGAGGGAGGGAGTACTAAAAAGCTAAACTGCATGCACAATTCACCTAATCCTATTTGCTTTATTAGTGAA
AGCTAGAAGTTTGGAGAATCAACTAGTAGTTAAGCTGCATAAAGAATTTCTTTTTACAAACTAGAGAGTGATTCAACATT
TAATGTTCTTGTTCCTCAAATGTTTGTACTTCATTCTTTGACGCATTCTATGTGTCTTCGTGAATGGCAGAATATTTGTA
CAATGACCGAGAAGAACTCATACAAGGGAACCTTGAACGGGACAATACATGTCGTTGCAGGAGGAGGTGGAGCTGGTCTA
GTAAAGTTTACATCCCTCCAGACTAAGTGGAGTATATTCAAAGATTACGATTATGGATTTGTGAAGATGACAGCATTTGA
TCATTCAAACCTGTTGTTCGAGTACAAGAAGAGCAGTGATGGCAAAGTGTACGACTCTTTCAATATTTCCCGGGATTACA
GAGACATCTTGGCATGCACTGTGGATAGCTGCCCAAGCATGACATTGGCATCTTGATTGGTTTATGAAGATGACTTTAAA
GTTTGATTTCTGTTATGCACTTATGTAGCATCCCACTCTACCATCAATATCTTTACAAGAGAAGCCCTGTGCACAAAGCA
TCCTGCGTTCCGAGGAATCCAGTTCAGAGCCACAAACACCAGGAGCCTCACAGAAAAACGGTCTGGGTGAATAGATGATA
GAGGGAAATAGATTGTTTATTAGCCTTTTTCAAGTATTTGTGTTATCTAATGTATTGCTATCATCTTTCATAAAACAATT
GGCTTAAATGTTCACAACAAGTGTCTCCATAAAGTCTTATACAGTTATACTCATATAAGTAAAATTCATGAGTATAACAT
AGTCTTTTTTGATAGTCAAATACAAGAGAGAAAATTAAAATAAGGTATACTAATTATAAACACGACTTTGCAAATTTTCT
TCTCAGTTAAGGACGTGCAAAATTAAATATTCACTTAAATAGTTAATATTTAACCTCTATGCACCACACAATTTTTCGGT
GGAGGATTTGCACCAGACCACCCTTCGCCTAAGTAAATTCTGCCTATGCAAGTGCAGTCCAGAGATGATAGAATGTACGC
GAATCTTATTTTTATCTTTGGTAAAAAAGCTGTTTTCGATAGATCATCAACTTAAAAGAAGTATAATAAAAACACGATTG
ACAAGAAAATAACAATATCTGAGAAGATAAACAAAACAAATGACGACGAGTGAAATTGAAGAGTAGGGTACTTAGGTATT
AAGGACATATTTAACCTAGAAAAAAACTTTGGGGACTAAAGTGTAGATATTCCTAAAGCAAAATCTACTGGGCCCTGACA
AAAACCCCAAAACCTAAACCCACGCTCACATCACCTCTACCACCAGCTTCGCTTCATAGTTGCTGGGTGGATTTTACAGA
GACACTCACTGAAGAATTTTCATATTTCTTCTTTTGGTTCTGGTAATTCTTTGATATTTAGATAAAAAATCGATTCTTTG
AAATGCCACATTTGTAACATTTTCATATGATTCAGACCCATATTGTTCATTTCATGTTTATACTCGTATGAATGAGTAAA
TGCGTTTGAATGGGTTGTTAAGAAACCAAGAACATATCTGGGTTTTGTTTAGTTTTCGTGGGTCTTGAGGGGTTTTCATT
TTATTTGATTGAATCCACGATTTGTTTGTTTCTTGATTGAGCTAGTTTTTTGATCAATTTGAACATAGTATCTGCTTTTT
TGTGATGTGTTAATGCTTCAGGGATTCGTGATTCTTGAAAAGGGTACTCAATATTAGTGGTATTTGAGGTATTGCGTAGT
ATGTATTGAAGTGGAGATTAGTGGATAGGCAATATTTTGTTTGGTGTATATGTTTGAAACTGAGGGGAGAGCATCAGAAT
ATGCTCACTCTGCGCCTGGTTCGCAGATTTGGAACTAGGAGTCGCCTTGCTGCTGTCTCGGGTGCTGGTAATACTTCTAA
AAAAGCTTTAGTTTCTAAGAGGAAGAGTGTAAAAGTAGATGAACCAGCACTTTTTAGGCTAAAAAAGGAAAAGAACCCTG
AGAAGTTGTTTCAGTTATTTAAGGAGAATGCTCATAATAAGATTGTCATTGAGAATCGCTATGCGTTTGAAGATACAGTT
TCTCGCTTAGCAGGTGCGGGCAGGTTTGATTACATTGAAATTCTGCTTGAGCATCAGAAGACACTGCCACAAGGTCGCCG
TGAAGGTTTCATTATTCGAATTATAATGCTCTACGGGAAGGCTGGGATGATACAGAATGCTATAAAAACTTTCTATGACA
TGCATTTATATGGATGTCCACGAACTGTTAAGTCATTCAATGCTGCACTCAAGGTTTTGACCCAATCTCATGATATGGAG
GCCATTGAGTCCTTTCTGTGGGATGTTCCTGAAAGGTTCTCCATCAATATAGATATACTTTCAGTTAATACAGTCATTAG
CTCATTTTGCTCAATGGGTATCTTGGAGAAGGCTTATTTGTTCATGGTTGAGATGGAAAAGTTAGGTATATCACCTGATG
TTTTTACATACACGATACTTATATCTGCCTTCTATAAAGTCAACCGATGGCAGATTGCCGATGGATTGTGGAACCTCATG
GTCCGTAAAGGTTGTATGCCTAATGTTGCTACCTTTAATGTTAGAATTCAATTCATGGTAAATATGAGGTTTGCTTGGGA
AGCTAATAAATTGTTGCAGTTGATGAAACGTATTGGGATAACTCCTGATGAGGTTACATACAATTTAGTGATCAAAGGCT
TTTTCCTAGTAGAGAATCTTCAGATGGCAAAAAGAATCTACTCTGCTTTCCATGGTGCGGGCTTCAAGCCAAATTCTAGA
ATCTATCAAACAATGATTCATTACCTGTGTAGAGCAGGTGATTTTGATTTGGCATATTCAATGTGTAAAGAAAGCATGAA
AAATAATTGGTTCCCAAGTTCGGATATTATTAAAAATATCCTTGAAGGGCTGTGCAAGGATGGAACAGAGGGAAAGATGG
GAAACGCTCGATTTTTAGTCATCCTGGCTAAGAAAAAGATACCCCCTTTCTCAACAGAAACTTTGAACGTGATGCGGTCA
ATAATAGATCGTAGTTAAAAGTACAAAAACATTTATTTCTGCTCAATGGTTTAGCTGATTTTGCAGCACCTCCATAATCC
ACAAAGCTCCATTTTCTTTTTGGTGAAGCAGAAGTGATGAATTATTACTTCAATGGATTGTGAGCCTCCACATAATTTGT
AATTTCTCCAGAAATAAGATTTTACTCTTTCAGGGAAGTCCAATGGGGACTGAAGGATGTTTGGAAGTACAATGGCAACC
TAATTTAAATGGTAAGTTTCATGTTCCCTTTTTTCATGATTCCTGTTTATATAGAAACATCTCCTGGTAGATGTATTCAG
TTTTATGTTTGCCTTTGTTTTTCTTTCACTTTTTCTAGCTCAGGCATTAAGTTGCCGTGTTTGAAGGAAGTGAAGTGTTT
CTTTGAAATCTCCATTTTTTGCATTTAGATTTCTTGGTGTATTTGGGATGTCTAGGGTATGTAGCAGTTCCTTGGTTATC
ATCTGTCAACAAGCACTGCAGCTAGTAGTATATAATATGCAGTAGGTTATATTTGATTAATTATTTATCTTTCACTTGTC
TTTACACTTGGTGCTCAGTAGATGCTTGAACTTCAAGTCAAAGCTATGCCATGTAGGGGATAATGGAACAAGTATGACGG
AGTTAGTTGCTTAGCAGCACCTCAAAATAGACCTCCACACAATCAACTCTGTTTTTTTTAATGATGTAAGGTGTTGCATA
ACTCGCATCAAGAAGATCTGAAATAGTACAAAGAGGTTGGCTAGCTCCAGTTACAAACAAAATACATTTCCAGTCAGGGA
GCTAACCAATAGAACCAAAAAGCATAAAGGTTGGGTATCATGCCAAAGTAGAGAGCTAATAAAATCTAGAAACGGGATAA
TATTATTAAGGGGGAAAGATTGCTCCAACTATAAAGATCCCTAAGACATTTGGCTTTCAGGGAACTATTGGGAGTTGAAA
TGCCATCAAAGCATTTCCAACTTGTTTCTGTCCAAATACACCAAAATATACATACTGGGATCATCTGCCTGATCTTCTTG
ATGGTTTTGTCAGTAGCTCCAACTTTCAACTACTTTTATGCCTTGAGGGGTTGTCCAACTAAATGCCAAAAACTGAAAGG
AATATGTCCCACAAATCAGCAGCCACTCTAGTTTAGATTCTGAGCTGTTCGAACACATGTAAAATCTATTCACCAGCTGA
AAGTTCCTTCTATACATAGATCGTCTTGAGTCAAAATAGCACCTGTAAGTTCTATCCATGTGAAGAACATGACCTTTTCT
TCGGAGTTTTGTCTTCCATATAAGCTTCCATGGGCAAAACTCAATTACTTCATTAAGTGCGCACAGTTTCTTGTACCCTG
CCATTACTGAATAATAACCTCTATTGAGGTTGTCCTACCTTAGACTGTCTTCTTGTGTGTTCATTTGGAAGCTTTCTAGT
AAATTGAGAAGATCAAAGAGTTTGCCAAGTTCCCATTCCTGCATGTGTCGTCTGAAGAGGGGATTCTATGTGTTCCCTGA
TCTGTATTGGCAATCGTAGAGTTGGGATCCACTGTAGTCTGGTAAAGGGAAGGGTGGATGTCTTTTAGAGGTTGCACAAT
CAACTCTCTTGGACCCCCTGAACTGGGTCTAGTACTCATGAAAGTTATTCTGCTATGAGATAATCTTTAGGTACTGTAGT
TGGGCAATCCTCCCCCCTCATGAACTAGATTTTGGGGTTAAGTTAGGCCCAAAGTCCATTTCTTTATTCGCCCCGAACAC
GACAATTATTAAAAAACATGCTTTAACCCTTATATACATGGTTTGGGTTTTTAGTGCCGACTAAAACGCAAGGTTGCATA
AAATAGTTTCCTTTACTAAGAGAAGGCAGCGATTGATGCGAAGATGAGGAAGTAACACTCTGAACTTAGTAACATGGTAT
ACTGGAACTGATTCAATAAAGTAAACCTTCTTTGGAATTGGGTCCCCAAAGAAAGGAGAACAAGAGCAAAACCAAGTCGG
TTGTTGCCTAACTATTCATGGGCGTTGATGCAACAATGTTAAATGGATAGTCCCTGGGTATGATTACTTGCTTTGGATTC
TTAAAAGTACACCCTGTGATATCGTAGAATTACACCAAATTACCATGTGTGCTGATATGATTGATCTTTCAAGTTGACCC
TTACCATAGTCATTGCCTGCAAGGCACCTGGTCAACATGTTAGTATCGTAAGATGGGTATTAAAGTGATATCTAATGGCT
ATGGGTTTTAGTTGAATATTAGGCAGTGTAATCTGGAGCTGTTTAGCCATCCGTTCAGAAAAAAATAGTTTCTTTTCTTT
TTTGTTGACTAAATTCCTCCCATAATAATAAGAAAGTTTAACACTGTTTTCCTTCTTTTCCCCAACTTTCAGCATTTTTC
TCCTTTTCCTTGGTGAACTTCCTAGATTTGACATGGTCAGGCATTCTGAAGCCTAGTAGTCTTCTCATGGCCAATATAGT
AATGACTGGTTTTTACTTCTTGAACTGCAGGACAGTATTCCAGTGTTTCATTTGCCACACCAAAGTATATACTTCCACGA
TGTGATCATATTGCTTTTCAGTTTGAGCTGGTTGCTTAGAGGTAGTTATACTTTGGCTATCTGGTAAAATTTAGTCTTTT
TTTAAATCAAATAAAAACGTAAGTGGTATTTAGTTCCCTTTTCCCCTTAGCAACTGTATAGTTTTAGGAAGAAATATATT
CCCTTGAAAAAAGAGAAAGAGAGTAAGTTGGAGGACAGAGGTCCTGATCTCTGCTTAAATGTAAAACACCCTTTCTTTCA
TAGGTTCATTTATCATCTCTGAGGTGTAATACTGATTATGGCACGTGCCAGTTGTGTATAACTGATTTATAATATTGAAT
ATGATTTGATGGACTGAACACTGCAATAGAGCTATATAGGTTCATCAAGAACTCTCTAATCCATCATTTGCAAACAGGCA
AACAACTATGGTGATTTTCCCTGCACTTTGAGCTGCTGGACATGAGAATTTTATAAAGAAGTTGCAAAAAGATCTTCAAA
AAACTTGGTTCTGTTAAAATTTTTCAAGAAGTTTGTAAAAGAATTCTTCAAAAAATTAGCTGGGTGGAGAAGTGCCGTGG
GGTTTTTTGTCAAACAAACAAATGTTCTTTCACTTGCAAAACAATCTCAAAATTTTGAGAAAAAAAAACTACAACTATTT
ATACAGTTCGTCTTCTGTATAAAAAAATAATTCCCAATAAACTTTTTCCAGAAATTGGCTGACCCCAGCTAGCGTCGGAT
TGAGGTGTAGTTAGTAGACATCTTCTGAAAATTGTCCAAACAGGTCCTAACTTCATGCTGATGTAGGAGCTTCGGTAGAA
CAGAAGAGGAGGGCAACCTTAAAATCTTTTCAGCTGTATAACTACCCTGTGCATAACTATGGAAGGACATCCCGTTACCA
GGTATTTTTTATCTCTACTTTTCCCAAACTAGTTCTTTTACCAGGTATGTTCAGGGCTTTTTATATGATTTTCCAGTCAT
TTACTGGCGGAAAGACAGCTGGTCTATTCTGTTTAATTCATATCAGGAGAGAGAAGGCTGTTTATCAATAAAACCCAAAT
CAGGATAGAAGGCAAAACTGAAAAAACAAAAGAGAAAATAAGCAAAAACAAAGAAGAAACGAAATGAGAAGGGAATTAGA
AGGTTTTGTGCATATTGAAAATTAGGTGTGTTAGTGGAATGTGTTTCAGTAGCATAAGAATAAGCCCATCCGTTTAAAAA
TGAATGAAGAAGTTCGGAGTACCAGAGTTGAAAACCTTCTAATAATTATCACTCTCAACTCAAACAGTGGCCTTTTAATC
CCTTTAAAATAAAATCTACATAATTATAAACTAGGGAAAAAGTATTGCAAGTTACTATTCTTTTAATATTGAAAATATAT
GGAAAACTTGTGGTCAGTAAAAGTTGCTGCACTTTTCAAATATTAAATGTGTCATATAAAATGGAATGGTGGGAATACTA
TTTTTCTTTGTCCAGCCTCCAGGCCTTTGGTCTAGTGAAAGAGCGCAATGTGTGTGGTGTGGATTAGGTGCACATCACGA
GTTTGAACCTTGCCATAACCTTTATATTTAAATGAAGAGTATAGGGGGCAGAAATATAGCTGAATTATTTTTACTACTCT
ATAGTGATCAAGTAAATCTAACATCAAAATTTGGGATAAAGAGTAGCTATTTGTTGTTCTGCCTAGCATTTTAATGACAA
AAGAAGGCTTACATTACATGTCTTTTCAAATGATTTTGGCTAATGCCTCTGTTTATTCTCAATAAACAGTGAGAAGCACT
TTAAAGGCAATTACAACAGATACACGTCTGTTGCTCGCGAAGCTGGAGCTGCAGTCTAGGATTTAGCCACCATCCAGACC
GAGTTGAGTACTTTCAGGGATTATGATCAGGCATTTGTGAAGCTTACAGCATCGGAGTATTGAACCAGCAGCTTCCTCAC
ATATTGATGAACACGAAAGGGACTGATTCATGAAGGAGTAGGGCGCTGACAGATGATGCCCTATCGTACGCATTTCAGTC
TGCTATCAATCCCTTTGATCAAACAAACCAGTTAAGTGATGCTTCTCTATGGCTGTACTCGACCTGCACTGTGTATAGTT
TCTGGAGCATGGCCTTCGTCTTCTCTGTTGGTTTATGAAGTAACAGATGACGTTTTTCAGCTCAATGTGCAACTGCCAGT
GCCTTAACATCGTTGGTTCAGCATCATAGTGACCCACATATTCCCCTCTCTCGGATACATCTCTATCCCCTCTCGGAGAC
ATTCCTATCCCCTCTAGGATACATTCGTGATCTATGTATATGCAGATTTCCTGATGTATCCGACATCCTATAATTTTAAG
GGACTTTTGTAATTTGGAAAAGAATAGGATAGGATGTAACTAACTCTTAACACTGTGATTTATGTAATTTTTATGAATTA
AAGGTAGAAGTACTATAAGGAAAAGAAAATTAAGTTGTTTTTTTCCTTCAAATTTCACCAAAATAAAAAATCTTGTTTGA
ACATATTTTTATTTCAGAAGTGAATTTATGCATTGTCACCTAAGTTTGATTAGAACTAAATGATTAATTCCAACACTAGT
TAGAATTACAGAAAACTTAAAACTACATTCTGGTAAAGTTTAAGGACTATACTGTAATTAATTTAATGGAAAAGGTTTAA
AAATACCCCTAAACTATTGGAAATAGCTCATATTTACCCTTAATTTATATTTCGGCTCAAATATATCCTTGTTGCGAAAT
GAGGGAAAAGGGGTGAGATGAAATCGTTTCTAAGGGAAATGGAGAAATGAGGGGAAAATTAGGGGAAATGGAGAAATGAG
GGGAAAATTAGGGGAAATGGGTGAAATCGTATTGAGGGGAAAATTAGGTATTAGGGGGAAATTATTAGTCTATGTGGCAG
TGGAACCCTATTGTCGCTTATGTGGCATCCACATGGCATTTAACAACTTTCGTTAATAAGAAGAGTACTTTTGACCCAAT
AGTTTGACGGGAAGGGTAGATTTGAGCCGAAATATAGTTTAAGAGTATATATGAGCTATTTCGGATAGTTTAAGGGTATT
TTTGACCCTTTTCCATTAATTTAATTTTAATTGTCATAATCTTAATTCTTAAGTGATAATCAACATGTTTGATTGTTAAT
TTTTTTTTCCCCCTTTAAAATAGTTAATAAATAAGCGAGACCCGAAGGGTGAGCTTATGGCGGTTAGCTTCTAGCACTAA
ATAATAGGCATTATAATTGATTTCCTTAATTAAACTTCTAATCCAAACAAATTGCGTTCATTANNNNNNNNNNNNNNNNN
NNNNNNNNNNNNNNNNNNNNNNNNNNNNNNNNNNNNNNNNNNNNNNNNNNNNNNNNNNNNNNNNNNNNNNNNNNNNNNNN
NNNNNNNNNNNNNNNNNNNNNNNNNNNNNNNNNNNNNNNNNNNNNNNNNNNNNNNNNNNNNNNNNNNNNNNNNNNNNNNN
NNNNNNNNNNNNNNNNNNNNNNNNNNNNNNNNNNNNNNNNNNNNNNNNNNNNNNNNNNNNNNNNNNNNNNNNNNNNNNNN
NNNNNNNNNNNNNNNNNNNNNNNNNNNNNNNNNNNNNNNNNNNNNNNNNNNNNNNNNNNNNNNNNNNNNNNNNNNNNNNN
NNNNNNNNNNNNNNNNNNNNNNNNNNNNNNNNNNNNNNNNNNNNNNNNNNNNNNNNNNNNNNNNNNNNNNNNNNNNNNNN
NNNNNNNNNNNNNNNNNNNNNNNNNNNNNNNNNNNNNNNNNNNNNNNNNNNNNNNNNNNNNNNNNNNNNNNNNNNNNNNN
NNNNNNNNNNNNNNNNNNNNNNNNNNNNNNNNNNNNNNNNNNNNNNNNNNNNNNNNNNNNNNNNNNNNNNNNNNNNNNNN
NNNNNNNNNNNNNNNNNNNNNNNNNNNNNNNNNNNNNNNNNNNNNNNNNNNNNNNNNNNNNNNNNNNNNNNNNNNNNNNN
NNNNNNNNNNNNNNNNNNNNNNNNNNNNNNNNNNNNNNNNNNNNNNNNNNNNNNNNNNNNNNNNNNNNNNNNNNNNNNNN
NNNNNNNNNNNNNNNNNNNNNNNNNNNNNNNNNNNNNNNNNNNNNNNNNNNNNNNNNNNNNNNNNNNNNNNNNNNNNNNN
NNNNNNNNNNNNNNNNNNNNNNNNNNNNNNNNNNNNNNNNNNNNNNNNNNNNNNNNNNNNNNNNNNNNNNNNNNNNNNNN
NNNNNNNNNNNNNNNNNNNNNNNNNNNNNNNNNNNNNNNNNNNNNNNNNNNNNNNNNNNNNNNNNNNNNNNNNNNNNNNN
NNNNNNNNNNNNNNNNNNNNNNNNNNNNNNNNNNNNNNNNNNNNNNNNNNNNNNNNNNNNNNNNNNNNNNNNNNNNNNNN
NNNNNNNNNNNNNNNNNNNNNNNNNNNNNNNNNNNNNNNNNNNNNNNNNNNNNNNNNNNNNNNNNNNNNNNNNNNNNNNN
NNNNNNNNNNNNNNNNNNNNNNNNNNNNNNNNNNNNNNNNNNNNNNNNNNNNNNNNNNNNNNNNNNNNNNNNNNNNNNNN
NNNNNNNNNNNNNNNNNNNNNNNNNNNNNNNNNNNNNNNNNNNNNNNNNNNNNNNNNNNNNNNNNNNNNNNNNNNNNNNN
NNNNNNNNNNNNNNNNNNNNNNNNNNNNNNNNNNNNNNNNNNNGTTGTCACTAGTAAAAACTAATGAATTTGGATGAAGT
TATACCATTTTTGATATATAATAATAATAATATTCGATCTAATACACACAATATAATTTTTTTCAAGTTCATTTGATTAT
TCTTTCCTCATTAGAGCCGTCAAAACGGGCTAGCCCAGCCCTACCCCGTCCAAGCCCTGCGGGCCAAAGAATTTGATGGG
CTGGGGCGGGCCGACCCTTCATTTCAAAGGGCTGTAAAATGGTCAACCCGGCCCAACCCCAGAAGCGTCAAGGGCTGGGG
CAGGCTAGCTAGCCCTCCTTTGTTTTTTTTATGTCAAATCAATGTCACAAACAGTAACATTGTTTCAATAATTCTAAATA
AAAATCTAGCAATAAATATTTAAAGAAAAAAATAATAATCTCTTAAGTAAATAATATCTGAAAAACAAACTAGTAAACTA
AAGAACACTTCTGACTAAAACTTTAGTTAGCAATACATAATTACTTAAATTATTTTGTTAAATGAAATTAAGAAAATTGT
TATATGCGTGAAAATTGTCTAATGTCGTAGCAGAAACGAGACGACAATAAAACTATAAGAGTAAAGAGACAGAGAGTTGT
AGTTCAAGAATTTAGATATTAGGGTTTAGGGACTTAAGTTTTTAAGAGTAATGACTTTAGAATTTATAAGGCATTAGCTT
TTTAAATCTTCACGTACTAGTAGTCTAGTAGTACTAATCTACTATAGCCGTATAGGTTAGAGGTTACATTTAAGTTTTCT
AGTTTATAATATTTATTTTAATTAAAATTAAATAATTTGGCCCATGGGCCAACCCTGGCCCGGCCCCGATCAAGCTTCAA
GGGCTAAGGGCCTAAAAGGGTTGGGAACTTGGGATTATAAGCCCCGATTTAAATGGGCTTGAAAAATCATATCCCAACCC
TGTCCCAATAACGAGTTGGATCGGGCCGGCCCCATGGGCTAAGCCCTTTTTGACGGCTCTATTCCTGATTATAGTCTAAT
TGTTTTAAAATAAAATTATTTCTTGATAATATCCGACTTCTAAGTTTCTTGCTATTAGATATTATCAAAAATAATAATTG
AGGTATTTCAAATAAGTATTTATTTATCAAATATGCTCGTTGTTTCAATTTTAAACTTGAAATTTAAAAAATATATTTAA
AGAGTTTTTAAAATTTCCACTTTTCAAACTTTGACTAAATTTTATGTCTAGCCATATAACTTCGACCTTCAAAATACCCT
TTATTAATTGAAACTTCAAATACTATTTTATTTTATTTTTATAGTTTTTAACAAACATATTTTCAATTATATTTTACTAA
GTAAAATTACCCGCACTTCACGCGAGAATTTAATATTACGAAATTTATAAAATAATACTTAAAATCTATCGGTCATTAAA
ACTAAAACACTATATTATCTTACACACAAGATTATGTAGTAACAAACATTAATATTGTAAAGGAAAATGAAAATTATAAC
ATCTTATCATTTATCCCTAATAACATAAACATAAAATAATGACTGTAAAAATACATATTATGATTCTGTAAATAAAGTAA
AGGTTGTCGGGAACCCAATCAACAGGAGCAAAGTACACAAATATTTAATTGTGAAGAAGAAGAAGAGGTTCAGAATTTTC
GTTGTTCTAAAATGAGAGGAAATCCCTCTATTTATCGACAACAAAGGATAGTGTGAACAAATATTTATTGTGCCTTATCG
CAAATGTTACAACTATTTGGAAAAGTTGCAACCTTTCGAAAAGGTCACAACCTTTCATAAAAGTCACAACTTTTCTTAAA
GTCACAACTCTTCATTAAAGTCGCAACTTTTCATAAAAGTCGCAACTTTTCATAAAAGTGACAACTCTTTATAAAAGTCG
CAACTCTTCATTAAAGTCGCAACTTTTCATAAAAGTTACAACATTTCATAAATGTTGTAACTTTTCATGAAAGGGAAAGA
CTAGTTTTGAAAATAAATAAATTAAAAGAGAATTCTGATTTGTGATAGCGCCACGTAGGCGGGCCTAAGATTTTCTTTTA
TATAAATATATGATTTTTAATCACATAGTTTCGATTTTCGAATACACACCCCCCCCCCTCCCCCCCTTTTTTTTTTTAAA
TTTTACACTCACCATATTTCATCTATGATTTTATGTCTAGATACAATGTTAACTTACAAATATCTTTTCTCAATTAAACT
TTAAATAATATACCTTTTTTTAAAAAAATAAAAAAATCAACTATTTCATGTCCAAACACATACTTTATATTATTTCTAAG
AATATTATAATAAACATATAAGGAAAGTACTTAATTGATTTACTAAATATTGACCTATAATATCCTAGTTGGAATTAGAC
AAAATATATCCAAGAACTAAATATTTTCCACTCCACCACTATAAATTGTTACATACCTTCTCTTTATTCCTTCTTTGATT
TTTTTCAATTACAAACTTTTTCTTCAGAGGTATTCACAAATTCCTTTTTATATTTTTTGCCTTTCTTGTGTAAATTTTCT
CAAAGTTGCTTTTTCCCTCTAATCTTCTATGTTTTTTTTTTCTTGATTTCTTTAAATGATTTTTTTATATTTATCAGCTT
TGTAGGTTTTATAATTTTGAGTTATTAATTTTGTTGTTGTTTTTTTTTTTTTAACCCCAGGATAACCCGCAGCCGCTACA
AACTCTGCCCTTCGGGTGAACACTTTGTGCGCACTGGGTAAACCCCCCATTGTGTTTGTTGTTGTTGTTGTTGTATCTCT
TTATCAGTTCTTAAATTTGCAACACTATTTTTTTTAATAGATTTGATGATTTTAACTTTTATCAAGCCTAAAAAAGGCGG
AAATGTTATTTTTTGTTGTTGTTCTTGTTGTGCTTTCCATATAGAATTTAAGATCAAACCTTTAAAGAATGTTTTTTTTT
TAATTAATTAATATACATTTATTGATTTTGTAGGTTCAATGATTTAGATTTATTAAAGTTGTTGTGTTTACTTCTATTTG
CTAATTTTTGAACTTGTTATACCCTCTTTCAAGATTTGTGGTTTTAAAAAAAAAATAAAAAATCTTAAAAATAGTCTTTT
TCTTTGTCTTTTTATTGTTGTTGTAATTTCCCTTTAGATTAGACCTTCTAAGTGAATTTAAGTGTATACATTATTATTAA
TTTTTTGCTTTAAGGATATCCTATTTTATGCTTTGAATTCATACTTTTTGAAGGTTGTTTGCTAATTGAGTTGATAATAT
ATCAAGGTTAATCTTTTCTTGGTTAGGTTTATACATAAAAAAATAAAATAAGAAAAATGCTTAGATCTTGGATTGTTAGA
TTTTCTTTCAATTGTTTGACTATAAAATATATCACTTCTAATATTTATTTAATTATCATTTAAAATATTATTGATAGATC
TACGTTTCAAATATATTTTTTATGATTATTTATGATTGAATACCTTTTATTTTTATGTGATATTATTATTATTATTATTA
TAAAAGGGTCAAAAGAGATTTCTTTTGACATAATCTTTTTGAATAAGGTTAAAATCACAAGATTAGTTATCTTGGCATTG
CAGATATTAATTTGATATAATTTAGATGCTTCTTAAACTATTCATTTGCATTTATAACTTTTTCCTTTTTATTTAAAGTG
TATCATTCTTTAACTAGTAGCTTGACTATTTGTTTTTATTTATCTAAATAGTTAACTTAAATCTTATTAACCCTCTATTC
ATTTTATCTTATTGTAGTGCAAAAATGGCTACTAAATCAACAAGACATGCTGCTGAAAAAGTTGCCACTGCTTTTGTGGT
TCAATACTATAACATTTTACAAACCCTAATCGACCAATCGTATCGATTTTACAAGGAAAAAAGTGTTCTAAGTTGGCCAT
CGTCCGATGGTGAAACTAAGTCTGTGACAACTTCTGATGTAAGTATTCTAACAGAGAATCTTAATATTTCAGTTGGTTGA
CTACAATTTTTTTTGTTTTTAACTTTGAATAAAATGTTGTTTCTATTTTTTGATTTTGGCTCAACATTTTTTAAATTTTA
GGGCATAAGTGATTTTATCATGTCATCACACTTTAAGGGTAGCAAAGTTGAAGTCAAAACTATTGACTCTCAATTATCTG
TTGCTGGTGGTGTTTTGGTGATAGTTATGGCTTGTTTAATTGGGCAAGACAAGTCAAGAAAAAGGTTTTCTCAAACTTTT
TTTCTTGCTCCACAAGAGACAGGATACTATGTGTTTAATGATATTTTTAGATTTATTGGTGAAGACAAATCTTCAACAAT
TGTTGAGGAAAATGGTTCAATTGCTACTCCTTTAGGTATGTCTTATAATCACCTCTTAGATGACATGATTGTATAAATAT
TTAATTTGTCAGCGTGTAGAACTTTAGCCTTTATTATTGATTATATTAAGTTGTTCTCCATTTGGATTATTATAGCTACT
CAGAGCAAAGCTGAAAACAATGTTGATGATGAAGTCGACCAGAAGCCTTCAAGCCCAAAAAAAGAAGAAGAACAAAAAAA
GAAGGCCCATGTGGCCCCCGTCATCGTTGAGAACGAGGCTCCAAAAATTACCTATGCTTCAATGGTTAGTCATACTTTTT
TGGATCGTTTGATTCACATGCTAGTTATATAAAGACCATAAGAATGTTCTTAAATTGTAATTTTACTTTTTCAAGTTTCG
TCTAATTCGAAATATTTTCTATAGATAAAGCAAGGTAGGTCCTCGCCACTAAAAAATGTTGGCCTACCATTGGCTCCTAA
AAAGCCACAACCCAACAACTTCGTTCAGAAGTCTAGTTCGAGTGATGTGTTGAAAGTTGCAAGTACTCCTTCAACCAGAG
TTGCGCAAGACAATTATCATAATGACATCGAATGTAAATTTCTATTGTTACAATAGTCAAATAATTGATGAAATTTTTAT
CATATTAAGTCAATTGTTGAATTATTTGTTTACATATTACAGATAAATCGATATTTGTTGGAGGACTGCTACCCAACACA
ACAAAAAATGATTTATATGCTGTTGTTAAAGAGTTTGGACCCCTTCACATTCAAGACGTTCAACTAAAAGCTTATGAAGT
ATACGAGGTATATATGTATGACTTTCATTTTATTTTTCGATTTATCATTTGCTTAAAACTTATTTTTTGTTTAATGATTA
AGCATTTATATATATATTGAATTTTTTTTAATGTAGGATGGATATTGTTGTGGTTTTGTGCATTTTCAAGATGCAATTTC
TGCTCAAAAGGCTGTCCATGTAATGAATTTTACACATTTTATTCTTCAAAAATATTTATCGGTTTAAAGTTTATTGATTG
TTTTTTAATGTTTGTCTTTTTTCTTTAATGTTTGATTCTAGACTCATCACGTTATGGTGAAGGGGAAACGAGCTTACATG
AGATACAAGAGAACTAGCAAAGGTACTTTTATATATATGTGTGTGTGCGCGCGCTTGTCGTTTTATTTTGTTATAATACA
AGATGACATTATAAGCATCAATTATTGATTTCACAGTTTGAACTGATGACCTATAGGTCATAGAGATGATTTTAATGTTA
CTTCAAGACTTTCTTTCTTTATTATATTGTAATCATATAGTATTTAAATTTTATTCAGTTCACGGAGAGAGGGCAAATTC
TCCATCGGAGAGAGGTGAATTTCGCGGTGGTCAACGTTCGAGAAGCCGGCCTCAAAGTTCTGATGGACGTTGGGGAGAAG
GTTACCAACAAAAGAACTATAATTAGTGTTGTTTTAGGCTTAATTAATTATATCAAATCTTGTTATGGTTTTATTACATG
TTCATGTTGAAGGTACAATATTTTCGTTTTTGGATGGTTTTAAAAACTAATACTACTTCAACTTTATAGATTTTAATATC
TATATAGTTTCAACTCATTTTGAAGTTGCTTCAATAGTTTATTGTATATTTGTATTTGACTTTTGTTTAGGTAATGATAT
CGAGTTATTATTACCTAGGTTCCTAAATTTAGAACGAACTAAAATGCATGTGGCTAGTAGTTATTATATGTTACATTTTC
AATAGACACGTAAATCATTTATGACCTCACTTTTTTTTGTAGAGAAAAAGAAATATTTGGACTTCATTATAGTAGGTTTG
GATCTTCTTCTTTTTTTTAATAATATAGTTATATTCTATTTATTTCCTTTGGTCCACCTTTCATTTTCAAGAACAAACTA
CGTGGTCATGGTGACAATTTATGATAACCATATATTATTCCACCTATATTTTTCTCTCTAAGTATTATAAGAAATATAGC
TAATAATCATATATTAGCTATATTGTTTTTGTGTGATTTAGATCTCATAAGTTCGAGTCGTAGAATCAGTCATTGATGTT
TGCATCAGGATAGACTTCCTACATTACACCCTAACGGGTGCGATCCTTCTTCAAATCCTGCGTAAACGTGAAATGTTTAG
TGCACCAAAATATTTTTTTTTCTTAAATTTTGTCTAAACTCTAATATATCTATGGCATTATCCAGAAATGTTTTTTGTTT
TTTTTTTTTGGTATGAGAGATTAGAGCTAGTATTCCATTAATAGCATGTTTGGAATTTCCCGTTTATGTGTTTTGAATTC
TAGAATAGCGATATCGTTAGTAATTGAGTTCTGAATTTAAATTTTTGCACATATTGGGCTAAAGTCACTGGTTAAGCCGA
ACCTGTAGGTAACCTTCTAGCTCCGCCCCTGATTTCAAGACTTGTTAATTATCATAGAATATGGAGTTTTGGGTTGTTGT
AGCAGCTGCAGGAGCAGGTTATGTAGCACAATATTTGCAAAGTTCATCAGAGGAAAAGGACAACTTATTAGTACATAACA
AGAATTTGTTGCACCAATTACGCGAAAAAGTGTGTCCGTTTCACATATTAGCTCGAAAAAGAGCTAAAAAGGAAGTCCCC
GATGAAGGGATTTTCAGATTCAGACAGCTTAATCTTGATTCATCTGAATGCCTCGAGAAAGATTCAATTTTTCCATCCTC
TACAAATTATGAGTGTGCAAAAGAATATACAAGTACCAGGAACAAAGATTCTGTTGGATCATTCAATACAACAGGTTCTA
ACTTCAAAAACCATATGAAGTTTATTTGGATTTAACGTGACAGCGTAGAGAAATTTTACAGTATATGTGTTTTTGACATG
TTGTAGCGCGTAACATGCCTTATTTTCTAGGTTATTGTTTACATGTATTTGTGGTTTGAAGTTATCTGTAGTTATCATTT
AGGTGACGATGTTAGTATATATAAGTTAAACTGTACTCATTTCGATTGATGTTATATATTCTTGTTTCCGTTTCTTCTTA
TTGCATACATATGAATTGTTTCCACTCACTTTCTACTTATTGCGTACTTACCAGATCATATGAGTCAAGGGTATTTCGGA
AATAGCCTCTCTACCTTCACGAGGTAGGGGTAAGGTCTACGTACACTCTACACACTTACTCTCCCCAAGCCCCGCTATGA
GATTTCACTGGATATGTTGTTGTAGGTTGAATGAGCTGTTCTTCTGCTCTCTAGTCCCTTTTTTTACGGTTTGGTTTCAA
AATTCCTTCTTCACATTTCTTGTGAGATATAGAATTTGTTGAAAATTTATGCAAAGTTATCTATTTTCGAGTGTATTGTC
ATCCGTTTGCTCTATCCATTTGGAGAAAAGCAATTGAAGAACATGAGTTTATTGTTATTCTGATGATCTAATGGATCTCG
CCAAAAACCTATGTTGCTCAAACTCCTAAAAAATTCCACTAGGTGAATATATAGTCCTTTTGGGAGGATTCAACACGAGT
GAAGCAATATTTTTGTAGAGTTCGAGCAACATAGGCCAAAACATAAAGCAATGTAGTTACCTTCAAGATTTTGACTAAAT
AGAATGGCTCTATCTAAGCCAAAACTTTTTGTTGCTCAGACTCTTTAACAAATGTGACTAGGTATCATTTTTGGAGTATT
CGACATGAGTATGACAACATTTTTGGAGAGTCCGAGCAGCCAATTTAGTTATCTAATGCTTTATTTATGTTTCTCCCTTG
TCTTGATTCAACCAGGACTACCAAATGGAATGACTCTATTCTATATGGGAATTGTTAGTGGCATGATGTCTGCTGTTATT
GCAAACAGAAAAGAGATAGAAAAGGTGAATGAGAAGTTAAAATGGACCAAGAATTTAGTACAAGAGTTAGAAGAGGAGCT
CAATGTGAAAGAGATTTCTAATGATGATTATGAAGATCCAAATCTATATAGTCTCTCTATGTCAACTGTTGATGAACCAA
CAAGAAAAAACAGTGATGCAGAGAAACACGAGTCGATGAGCGAAATTGAGGCAGAGCTTGAAGCTGAATTGGAAAGGTTG
GAAATGAGCTTGAAGGTTTCAACCTTTGAAAGAATATCTGATTTTGTTGAGGTAAGCCTGCATTTAGCTATACTTCTACT
TATTGGTACTTTTTGAAAATATCGTTTTCGAGACTTTGACTGAGATGACCCCACAAATGGAACGACATGGATAGTGAGGA
TTTTGTATAGCCGACTCCAACTTGCTTGAGATTGAGGCACAATTATCATTTTTGATGTCCATGTTGACAAAATTTCTGAT
TCATAAAAATTTAAAATTTGCAGCTAGATCCAGAAGATGAAATAAATGTGGTTCAAGGAGACTTAAAACTAGATTGCCTC
AGTGTACAGAGTCCTGATTCATCAGAATCAGATAGTCATACTAGTGGAACTTGGATTGTTCATTCTAAACCTGCCAACTA
TCCTGTTTCCCCGAGGGAGCTTAGCTCGCGTCTGCATGAGGTAATAGAATCCAGACTAGAAGCTCGAATTAAGGAGCTCG
AAACAGCCCTTTATCATAGCCAAAATAGAGTTTGTTCATTGGAAACACAACATAATCTCTCTCAAAAGGACTTTGCATCG
CGGGAATCAGAGTCATCTGAATGTCTACAAAGTTCATATTGGTATCATGAGGCTGATGAAGAGACCATCAGGATCATGCA
TGGAAGTGAAAATGCTTTTGACACTAATACAAGAATCCCTCCTTTTGATGGAGGATTGATTGATAGCCCAAACGAAAAAA
AGGGTGGCCTGGTGCACGAACGTAAGCAGCCTACCTTGATGCAATTGTTAAAGACAGAATCCATGGCTCAAACCCGTGAG
CTGCAGGTCACACAGAAACAACATTACCATTGCTCCAAGGTTCCCATTCATTGATAGACCAGATATGATAGGAAAATGAT
CATATCTATATTATGCTGTCTTCTGTTATTTTTTATGTTATATTGGTATCTTCTTACAACTCTTTTGAGTATAGAGACAC
AATGTGCAGTGTACATGTAGAGATTGAAGACTTTTGTATTTTGTATAGAACAGCAGACACTGGGGAGAGGGTGTTATTCT
GCTTTACTTAAGATGGTGTAGCCTTTGTGCCATGGATTCAAGTTTCAACTGAATCCATCATTTTCGACACACATTGTAGA
TGTAAAATGAAAACATTAAGATCACAATAAATGTTATATTCTGAACTCATAATTTCAACAGTACAACAAGTTCAAAACCA
TCAATGTTTAAGTCATAGATTCGCCTCTGGTCCAAGTAATCACAGAGACGATGAGAAAGGCGTGTACATATGGGGAAAAA
CTTCATTTCCTGCATAGTCTGCTTTTCTGAATCTAATGCAGAGAAGGGGAATAGTAGCTCAGATAATAGGCAAACAAAAA
TTCAGTCTCATCAGGTTAGCACATAAAGAGGCTCCAGAACAAGATGAGAGAATGAAGAATCAAATGATCGTGGCGATTTC
CACTCCATCTTCATTATAGATGTTAGGATTTGTTTACAGTGGAAGAAGTTTCTTATGCTTAAAGTAAATCATGAAAGCAA
TGTATAAGACCAAACAAAAGATTCCAGTGATGATAATAGTCCAGTCAAACCCATCCGGATCGTCAAAAACTGTGGTTTTC
AAGTTCATTCCAAATACTGCAGTCACCATAGCAAATATTGTTGCCACAAAAGTGGCAGCTGTTAGAAGCAACTCAAATTG
TATTAGCTGATTCTGGACATTGGCCTGTTACATAATAAAGTTTTGAGTGAGTTTCATGAACATTACAGTGTAGATACATG
TTGTATTTAATGTAAATGAAAAGTTATGCTGAAACAAAAGACATCAAGAAACAAGGGAACACTAAAAAATAGTATCTGCA
AGTTAGTCTTACAAGTTTTATATTGATCAGATCCTCCGTATCATCAATATATTCTTTAAGCTGCAACACAAGAGAGAACG
AACGTGAGAAATACAAATTCTTCAGTTGGAATATTGAATCAAATTAATTAGGAGGTCATGCAATATTGAGTTATGGGAGA
AAATCTTGGTGTATGGATTATTTGACTCTTCAATGGATGATTTTGAAGGGATTAAATCATCGATGCTATAAGTTAGGGGT
CTGTGTAGTCTGCAGCATCTTTACCAGAATAATTCAAACATTGAAAACTTCAAGAGCAATAACTAGGGGTAGATTAAGCA
ACTAGACAACATACAACATAAAGAAAAAAGGAAAGGAAGTGACTGGCGCGCCCAAGGTTGTAGAGAAATGCTAGGATCAA
AACAGTAATACAAGATCTACTAAGTATACCCCCTTAATATTAATCAAATGCTAGATTACTCCCATAATTCTCCCCTTATC
TGTAAACCAGAACCCAAGGCAATGTTTTAGCAAATACTCCTTCCGTTTCAATTTGTTTGTCTCACTTTCCTTTAGCCTAT
TTCAAAAGAATGTCTCTTTCCTTCTTTTTTGGCAATTCTTTGACTCTAACTATCCACACAACATGTTTAAGACCACAAGA
TTAAATGGCATTTTGGTCATTTTACATATATCTTTAGTTTAAGACCACAAGATTCTTTTAGACTTTCTTAAACTCTGTGT
CAAGTCAAAACCAACCAAACAAATAGCAACGGAAGAAGTAATTCTTAAGATTATTTGGTAAGAATGGTAATCCAACTCTA
GTTGCATTTCTTGAATCTATCAGGGAAGGAGTTTAGTTCATTCTAATTTAATTAATGTTGCAGTATAAATATAAGATTTT
CTGGCTATCAAGAAGGAAAGCTAGTAACGTAAGAATCTCTTACTGATGACAACTTGTTCAGAGCGCTATCAACGACCACA
AAATATGCTTCAAGCAACATTTCAAGTTGATCAATATTTTCTTGACCATTAGATGAAGCTGAAATACTTCCGTGTTTGCT
TGAGCTCAAATTACTGAATGCCCGTTGCAACTTATGCACTCCGGTAGTTGATGATGCAGGTGATACTGGAGCAGACCTTG
CTGCTCCTCTAGTTTTTCCATATATATCCGCTTGATCATATGAATCATTATTAAAATAATCCTCCTTCCTCTGTTTCTTC
TCTGTTAAGTACATCTCAGCCATGTCACCATCATCATCCATTAGATGTTCTATTTCATCACATACCTGAACATTTTTCGC
TAAGTAATTTTATTAAGGTACAGAATATGTACAAGAGGAAGACATCTGTGACTCCTATTCCACTAATACAGGAATTGAAG
ACATCTGTATGCCTGAACATTTGTTTAAAAGCTTAAGTGGTTTGACAGATAGTCGAGCAGTATTAGGTTACGTATAGAAT
CATACCTTTTGGACTCGCTGAGTCAAGGCAAGCAGCTGACCTTTCAATCTACGAACTCGTTCCAGATTTAGAGTGTTAAT
AGATGATGCTAGTTCATCAAGCACGGGGTATACTTCCAGTTCTAATTCTTTCACCTGTTTGATTTAGAAAGACATGAAAA
AGAAGTTTTGATTGAGAATATATACGTTTAATCATGAGAAATTACTGCATTTTGTTTGAGGTACTGGATACAGAGAGAGA
GAAAAACATGTCGAAGTGAATTCATATTTCGGCCAACACGTCACATCATGATGATGATAACACTAAGTAATAAGCAAAAC
AGACGGGATTTACTAACATCCAAGAGCAATTGATGCAAAGCACCTTGAATCCATTTTTAGTTATCCAACATAGAACCATG
AAAGCTCAACTTAAAATTGATCAAGCTGCAACTAAGCTTTAAGATATTCTATTATTCCTTTCTGCAGTTCCTTTTTTTTT
TTTTATAACTGTGGTGTCCAGGACAGCTTACGCGCACATCAACTAATTCCACGGGATACCTCCCACCAACAATAGGTACT
ACCAGGTAACTTTTCCCTCCAAGGTTCGGACAGATGGGAAGAAATCAACTAGTATTTTTTGTCTCTGCTGAGGTTTGAAC
CTGAGACCTCATGGTCCTCAACACACTTCATTGACCACTATTATGCAACAATGGCACACATATTGGTGCTAGTATATTAT
GCCTACAATGGACAGCAAATATTCTAGTCTATTACACAAAAAGAGTTATCAATCTGCCATCAAATGAGTCTTCTGCATAC
CTGAGCATCAAGAGACAAGCAAGTCAGCTCCAAAGCAAGCTCAAGGGCTCTGAACTCGAAAGGAAGACCATCTGAATTAA
AACACCACTCATTATGAAAAAACTGAAATTTCATCTATAGAGAGTTTACCATATATCAAAAGAAACATCAACTAGAATAA
AATAGGTTCAAACAGAGGGGAGGGGATATAGAGGATTCATCGAACAGACGCCAACAAGTTTGGGATGGTGTACTTGCTGT
TGCACTGAAAGACATACGATCATGCTAAATGAATACAAAGGAGAGAGAACGTTTCAGAATCATTGTAATTACATGCATCC
CTCAAACAACAAAAACACCATCGGTTGCTGAACATGCTTCTAATAGCTATACTAGAGGGGATATCCTCCATTGCTTCTAA
TAGCTATAGATACTACTTTTATTGATACATAAAGATCTGCAGATACTAAGTACAGAAGTTTGATTAAATTAAAGTCAAAA
ATGTAAGACAGGCTGTCGTTACAAAGCTCAGGCAAGGTGGAACAAAATTTTAAGGCTAATTTTTATATTTCTTTCTGCAA
TTGAGTTGGTCAAAAGTAGCATTTGGCAGAAGCTACAAATAAGTGCATGCTACATGGACAAAAACAGCTGGATAACATAA
CTGTTATTAACAAACTTGGAACTCAATACCTTGAATCTTTATCAATTTCTTTTCCAATATTTCCTTTCAATTGAGGTCTT
TATATATCCAAATTCACTGTTAAGAAAATATCATGGCTACACAGCATAAAATTTTCCAGAATTAAGCCATTACCAATAGT
GAGTAATATCTCCAACTTCTAGCATCATCCAAGTTTTCCATTTTTTACTTTAATAATTGTTCTTATGCAGATTCAGGAAT
GGATTTAGATGCTAATTGCTATGCAACAAAGGAACCAAGAACTATTTCCAGGACTTCTTGATCTCTCTCTCTGTATAGAT
ATGTTCAGAAGTTTTGTTATGCTTATACAACCATATTGCCATTCGTTGATGACATACCAGATATAAATATTAAAATAAGA
AAAACCAACAACACAGAGTTTGCTGCCCACATAGAATGTCACAAGCTTTGCCCTACTCAACTGTTTCCGTTGAGGGGGAC
GAAGAGGTGGATCCAATCAATTTCAGCAATTCATGTTGCATTTTCTTGTGTTATGATTTAGAGTTACATGGATCTGATTC
AGACATGGACAGAACAACATTCAACAATCATGCCTCAATCCCAAACGATTCCAATGTAGATGCCTTAAAAAAAACAGGCT
TTCTGCATTAAGCACTTTGCTAATAAAATTATGCCAATCCAACTCTGGAAAATATTGCCTCTGTGCAATTTGTTAGTCTC
TTTTGCCTTTCCAAGAGTGCGACAGGTTTTCTATGAGAAGTCGTCTTTCACTTCTCCTTTTAACCCTGGAATGCAGAATC
ATAAGTGCATCATATTTTCCAGATAGCATCTGAAACTTTTAAGTTTTACTTTCAATACATTAATGGTTATCTCAATATTG
AACTTGGTCTAGCGGGACTAAAAAGTCACAGTTAACAGTTAAACTGGCATGGAGGGCGGAATAGCTAATTTTTTGTTAAC
ATTATGATCCATTGGTGCAAGACAATTTAAAGCTATGTAGAGACAAAAAAGAGATAACCTAGCAATAAGCTAGATTGCAC
AGAACAGGAGCATCTACTGGCTTTCAACTCTTCAACAGAAACTAGCATTCACTGGTTTTCATTGCTTTGAGAAAAAACCA
AGCTTTAGTGCAGAAAGATAAATAGAAATGGATTTACCCGGCTGATCTTTATTTATCTGGAGGCGTTTACACAATTCAGA
CTCGTATTGCAGTACACAAGCATCCAAAGAATTCATCAGTATAACCTCATCAGCTGTGATGACACATCTGATCTGTTCAA
GGTTTACCACAATAGCTTGCTCTCGTCCTAATATTGTGGAAGGATAGATAAACTTAGGGTCCAAAAGCCGGAGATCCCTG
GCTGGCAAAGAACAATGTCTCATAAGGGTAGCCTTATCCAATTCCAAAATCTTTGAATTGCCATGCTCATCAATCTTTAT
CCAAGAGCGACTCCCATGACCTTGGCCTCTCCTCTTAATACCAGGTAGACCAGACCCATGAAAGTTGTTATTTGCCTGTA
CATCTGAATAAAACCTAGTAGACGTAGATTCTGGAAAATCTGTAATAACAGAAGGACCATTTTCTTCTGCCATTTGCTTT
CACTTTCTGTGAGTCAGGAACAAACCTCAGAAACAAATATTTCAGCATTGATCAAAGCCCCTAGTACTCTTACTCCAACT
GCAGCACTGTTGCTTTTAGCAAAGTGTTAATGTTAGCAACAGTAGTAGCTTTTCTTATTATGGTTCTTATTACCTTTTTA
TTTTTCATATCTTACTGCTCCTGCAAAATAAATTGTGAACAGAACGACATAATCAAATAGATGTAACTTTCAAAAAAAAA
AAAGTAAATGCAATTTTCACTAATAGCTTCATCTTGACAGCAAAAGGCATAAGTTACATAAAAGCCTCAGAAGAAAATTT
ATGAATACATTGATCCTGAAACACACTCCCAAACGGTTACTAGAAAATGTGACAAACACGTGGTCTTTGGTCCACTCTTA
ATCAGAAAACATTTTCTCCTTGATTTTCATCCTTTTACGATCCTCATCAAAATAATTTCCTCACGTCTAAGCATAGGCCG
AAATCAGGGACAAGCAAAACCCTATTTCAACATCAATCTTCTCTTTTTTTTGAAACTGGTAATGTAATTCAACATCAATC
TTCTTTTGCATTTGTATTCATGGAGATTTAGAATTAGGAATTAACAAGAGGAATCTGCTATCATGGTTTCATAGGCTGCA
AAAAAAAGAGAGGAGGATATCTAAAGACTATCTGCTATTTTTGTTATTATCAGTTATTTCTTTTTCTTCCGTTACTTCAT
GACTGCTTTGGATTGTTTTCCCTTGAGCTGAGGGTCTATCGTAAACAACCTCTCTACCTCAGAAGTAGGAGTAAGGTCTA
CATAAACTCTACCATCCCCAGACCCCACTTTGTGGGATTACACTGGGTATGTTATTGTTGCTGAGGATATCTAAAGCGGC
AATTTCACTTGCACTATTAGGTTAAACGTCATAAAAACTTATCCAAACATTTGTGTATGTTCCTATCCCAATGTGTGTTG
TAAGCATAATATGAATCCACTCTGAAAAGCAGGTCCCATTCATGCAACCCCAGATCAAAAGTAGCATGGAAACTCATTTC
CAACATCCAAAAAGATCTTAAACACTCAGTAAAAAAAAGGAAGAGATAGAGGAGATCCAAAAGGAGGTTATAACTTGCAC
TTAGTGTAAATTATCCAAGCACTTAAGTGAGTTATTGATCCAAAACCAAATTCCAAAATAAGAAGGCACTACAAGTGTAA
AATGAATGCATGTTTGCATGTAAAAGAAACGTGGAATCATAGATCAACATCAATCATTTTTCGGATTCTTTGTTTTAATT
CTTATTTTTGGTAAGTTCAACAACTTAGAAAGATACATCAATAATTTTTCGGATTCTTTGTTTTAATTCTCATTTTTGGT
AAGTTCAACTTACAAAGATATGAATTGCTGCTATGGATTGTCTGATATTGAAAAAACGTGTATCGCCTCTTCCAAAACTA
GTTTTGTCCCATTGCTAAAGCTTGGAAAATCCTAAAGGGCCAGCATATTCAGGTCACATTTTAGGCCACGCTTCCTTATG
TGTAGTATTTAGACAAATTTGACAAAACTAGATTCATCTTATTGCATTGAAATCCAGAATAGTACTCCCTCCGTTTCAAT
TTGTTTGTCCGGGGGATTATAGAAAGTAAAGAAGATTTTTTAATTTTGTGGTCTTAAGCTAAATATATGTAGAAAGTATC
AAAATGTCTTTTAAGCATGGAAACTCAATTCCAACATAATGAAAACAAAACAAACAAAAAAACCTTTACAAACTCAACAC
TAATCCACAAGAAATCAATAACCATGTCAAAATTCACAAACCAGTAAGCAAAATTTTTTTCTATCTCACGCTACCTAGGG
GACATTCACCACGAACCTTCATAGATACCAGCTCAATTAAGAGAGCAATATGCTAAAATAGCCGAGGAGAGAACAAAATG
AACAAAGTTTGAATCTTGACACTCGAAAAATTAACAGCATATTGCCCTAGTTACCAAATATTCAGAATAGAAAACTACGA
TACTTCCTATGGCATTGAAATCTGGTAACAGTAAGATAGTCACGCTACTCCCACTCAGTTCTCATGTAACCAAATATCAA
AAATAGCATGAAAAAAAAAAAAACCTTTACAAACTCATCAATATTCCACAAGAAAACAATAACCATGTCAAAATCCACAA
ACCAGTAAGCAAAATTTTCTTTTTTCTATCTCACACTACCTAAGGGACATTCACAACAAACTCTCATAGATACAAGCTCA
ACTAAAGCACCCAAGGGCATATCCTAGTAATCAATGAAGCAGATGACAACCATGAGGTCTCACGTTCAAATCCCAGCAAA
GACAAAAAACACTAGGTAATTTCTTTTCATCTATCCTAGCCTCGATGGACAAAGTCACCTCATACCTATTGTTGGTGGGC
GTTTGACAGGTATCCCATTGAATTAGTCAGGGTGCGCACCGGACACAACAGTTATAAAAAAAATACACATACCAGCTCAA
CTAAACAGAAACAATACACTAAAACAGCTGAGAACAGAACAAAAAAGCACAAAGTTTGAATCTTGACACTCAAAATCAAC
AGAATACCCAATATTAAACCACCAAACAAATTACCAAATCATCAACTACAGAGAACTAAACAGTATGAAAATTAAACCCC
ACATGAAGTCAAATCAAGAACTCAAAACACACTAAGAAAAAGCTCATACCTTAACAAAAAAAAAAGAGGCTTTGGGCTTA
AAGGGTCTCTGCAACAATGAATTCGAGAAGAAGAACACGTTTTACACAGTGCAGATTTGCATTGAATTAAAAGTATAAAC
TTAACTGAATGAGTATAAAGATTTAGGGAAAAGAAAGAAAAAAGGGTCCTAGGAATCAGGATGAATCGATTATAGAATCA
AAATCCCCAGACCACGTAGCCTTAATCTAAGCCGTTTGTTTCCGAGAAGAGATAATTGTCAAAAACACACTTAAAAATAT
AATTTTTGTAACGAAACATATTTTACTTATTAATTTTTCATTTTTGTTACTTGAATGATAGTGATATTCAGGCCCAAAAA
AAGTGAATAATTAATAATTAAATTGTATTTTTGATAAGTCATTCATAATAACTTAAAGTATAAACTCACACATAAATCAT
AATAGTTTAAGTATGAAACTCAAAATATTGAGATAGTTTAAATGTGTTTTTTCAGGAGTTTTTGGCTAAAATCATCCCTG
AAGTATGACCTAAACTTAAAGTACATCCTTATGTTATATAGGTGAACAAAAAACATCCTTGAACTATTCAAAAAGTTGCA
AGATTCATCCTTCTGTCTATTTTTTTTTAAGAAACTCACGCCACCAACAAAAAATGTGTCAAGTCAAATGAATATATGTA
CACATGGTTAAGCTAGTCAAGTTAAGTAATTTTTTTTTAATTTTTAGAAATTGAGGGTTTAAATCATATTCAGACAAAAT
ATATTGAAATTCTAAATATTCTTTGTAAAAATATGGCCAAATACTACTCCAATTTCAAAATTTTCAAATACAATAATTAT
TTTTTTATTTGGGAAAATGCATAAGTACCCCCCTAGCCTATGTCCAAAATCCCTAAGACACACCTAACCTTTACTAAGAT
CCTATTACCCCCCTGAACTTATTTTATATATAATTTTCTACNNNNNNNNNNNNNNNNNNNNNNNNNNNNNNNNNNNNNNN
NNNNNNNNNNNNNNNNNNNNNNNNNNNNNNNNNNNNNNNNNNNNNNNNNNNNNNNNNNNNNNNNNNNNNNNNNNNNNNNN
NNNNNNNNNNNNNNNNNNNNNNNNNNNNNNNNNNNNNNNNNNNNNNNNNNNNNNNNNNNNNNNNNNNNNNNNNNNNNNNN
NNNNNNNNNNNNNNNNNNNNNNNNNNNNNNNNNNNNNNNNNNNNNNNNNNNNNNNNNNNNNNNNNNNNNNNNNNNNNNNN
NNNNNNNNNNNNNNNNNNNNNNNNNNNNNNNNNNNNNNNNNNNNNNNNNNNNNNNNNNNNNNNNNNNNNNNNNNNNNNNN
NNNNNNNNNNNNNNNNNNNNNNNNNNNNNNNNNNNNNNNNNNNNNNNNNNNNNNNNNNNNNNNNNNNNNNNNNNNNNNNN
NNNNNNNNNNNNNNNNNNNNNNNNNNNNNNNNNNNNNNNNNNNNNNNNNNNNNNNNNNNNNNNNNNNNNNNNNNNNNNNN
NNNNNNNNNNNNNNNNNNAGTATAAGGATCTTTTATGCTCACTTAGATAATATAAGGATGTATATTAGATTTGAGTCATA
GTTGAGGGATGATTTTAGCCAATAACTCGTTTTTTCAGGAAGTAAAAAGTTTTCTTAGTAAAGTATTTTTTAAGAAAATA
TGTGGAAAGATTGCAATTACAAAGATGAAGAAAATGAAGAGATTATTAATACATATATTTTTATTTTATACAAAATAATA
TATAAAACAAGATTTAATATAGATATAAATTAATACCATAAATCAAATATTACGTTGATTATATGGTGATTATTTTTCGT
ATTTGATTAATCAAACATTATATTATCTTCTAATCTAACCACAATAAAACTACTCCTAAAAGTTAAGTGTTTTCTTGAAT
GAATATATGTAACTTTTTCTTTATACTTTTTTGGGAAAATACATAAAAATCCCCCTGCACTTGGCATGAAAACTTACTTT
AATACTTCAACTACACGGGTGTTTATATACCTCCCCTAATCTCATTTAAAGTGAATAAATACCCCTCTTAATGCTGACGT
GGCATAAAGAAAATAGTTAAGCGCGTCTTTCTTTTTTATTAAAAAATTGGTCCCACTAATATATGTATTATATAATTAAA
AAAGAAAAAAAAATCATCCACCCGGCCACCCCTACTTTCATCTTCTCCAAACCCACTCACCCCCAATCCCCTTTTTCTTC
TTCTGCAAACCCCACCCCACCCAGCCCTTTTTACTTATTTTGAACCCCCTTATCTCGCCCTTTCTCCTTCTTCGAACACC
CCCATTGTACCCTACCTTACCTGCATCTTAATCTTCATCTTCTTCTTTTTTGTTTTCAGATCTACTAAAGAGAGAAAAAT
CATTAAACTTCGTTCCGATCAAACTTGAGATTTCTGTCAAACTAAAGAAAATTTCATTAACACATCTTTATGATTTCAAA
AATTATGATTGTTGTATGTCATGAAAAAATAAGGATTTTTGAAGATGGAATATTGGAAAGGATTGTTTTTTTTTTTTTTT
ACTAAAGGGTTGAATTCATCTACATTTTCAGTTGATTTATTTGTCCTCAAATACCAAAGAGAGCAATAAATCGATAAAAA
ATTCAATGTAGGTCCATATTTATTGCAATCTCACATCAATGGATATTGATAGAAAATGTATGAGAATTTTCTCAAAAGAA
ATTAGTGAAATTGTTAGAAGATATTGAGGTTGAAAATAGAGAAGACATTAGTGAAAATTAATGATAATCAAGCAAGAAAT
GAGAAAACACTAATGGAGGTGGAAGGTAGTGCATCCATTGGATAGAGAAGGGAAAAAAAAATTAAATTTTAAAAATTGAT
TTCTGACATGGGAGAGAGAGAAGAAGGGAAGGAAAAAAACAAAATTTTAAAACGGATTTCCAACACGATTCTGACGTGGC
AATGATGTGGCGTTGATATGGCAATGACTTGGCGCGTGTGTAATATACTTGCCACTGTGAGATTGGTTTTGTATTCTTAG
GGGGGTATTTATTCACTTTAAACGAGATTAGAGGGTATATAAACACCTGTGTAGTTGAAGTACTAAAATAAGTTTTCATG
CCAAGTTCAGGGGGGTTTTATGTATTTTTCCTACTTTTTTTTACTTTGCTAATTTTCGATATCTCATTAGTCTAATTAAA
TTTTATTTCATACATTTTTGGACACCCCCACAAATTTTTTATTTTGTCAATATGCCCAATTTTTCATTTTCTTTTTCATC
TTTCTCCATAAATTCTATTGTTGTCCTTTCTTTTCTTCTTTTGGCTTCCAAGCAAAGGGATAATTGATTGATTGTCCTTT
ATTTTCTAATTTACTATATGAAAATTTTGAATTTCATAATTAGGAATCATGTCATAGTATATTCCTCTTCATTCTTTTTA
TTTATTTATTAGACTTTGGGTTGTGAAATTAAGGGATGGGCATTGCATTGGGTTGCAGGCTATAAAAAAAATAAACTGAA
AATTTTCTAAATTTAGAATATGATACTTATTTGACCATTTCTAGAATGCCCTATCAAACTGATTTTCATAATATTCATTG
TTTTGTTGTATGGTGTAGTGGAAAATTGGAACTTGATTGATTTTGTCATCTTAATTTTCATAAGAAAAAGTTTGATTAAT
AAGACATACTTAATAGTAATAATTGCAAAGCTAATAATAATAATGATGGTACGATAATAGTTGAATGTGATAGTTGATAA
TGATCGTGATAAAAAAAAATGTCATAAATCCACCACCGCATTTATGCTCCCATACTAATCATGTATTTTCACATCCCACG
GCTTTAACAAAGTCCATCTTAGATTTATGTTTAAAATTTTCCTCTATAACTCTACATTGTGAATGTATCGTAGATATTGA
AATTTTACTAGGCAATAACCTTATAATTTGTTTATTGAATTAATCTCAAATCTACAATAGAATTTTGTTATTTCAAGGGT
AACGAAAATGATTTATTATCCTTTAATTAATTAGCTATTAACGAATGATTAGGGCATGTTATCTCTTATAAGTTAATTTT
ATGATTTCTTTTAGAGACAAATGGTCAAATTTTCTTGTATTTTTCAAAATTGAGCAGCTTCTCATGCGGTTAATAATTTG
ACCTAACATTATTTTTACCATTAGAAAACGATCTCTTTCTTTTCCTTCAACACTCGATGAAGCTCCAACCTGAAAGGTAA
ACTTGCATGCACATTTTTCTCGAAGAATTTGGACACGTGTCATATCGTCCATTCATTTCACATTGAAACTCGATTGATGA
TAAAGGCAAATGTAAGTCGATTTGATCATGCCACGTGATGGACCAAAAGTAAAACATATGGCAAATGTAACGTTAAATAG
TACAAAGGCAAATTTGAAGTTTTTGTATTTTCCTGTTATGGGTTTTAACTTTAAACAAATTCAAAATTTTATTACTGCAT
GGAGGAAAAAACAAAGGGTCCTTACTTTACATACTTTAAAAGATATACATTATATTGTGCAATATTTGGATTCCGCATAA
GCTCTTTATATATTCTTTGAAAACTCTCACCTTGCAAACTAACTTTTGACATTGAAGTAAATGCAATAATGTCAATTTCC
TAAGATGGTATTAGATTCAACACAACCTAATTATTGATTTATCAAAGTTTGGACACCTATTTTGTGTTATCTATGTTGAC
GGGCATAGACGTGCAGGGATATGTTAAGTTATCCCACATTGATGGCACGTAGGATATTGGATCACCTCAAGTCTTTTGAA
CAACCCTCACCTCAGGCCTAGGCAGGTGTTGAGTTGTCCCACATTGATGGCACTAAAACACCTTACATAGTCTTTTGAAC
AACCCTCGCCTCATGCCTGAGCATGAGGGTAGGTGTTGAGTTGTCCTACACCAGCGGCACTGGATCACCTTACATAGTCT
TGCACAACTCACACCTCCAACATGGGCCTGCATGGAGATGTCAAGTTGTCCCACATAGATGGCACGTGTAATACTAGATC
ACCTTACATAGTCTTTTAAAACAACCCTCGCCTCAAGCATGGGCATGCATGGAGGTGTCGAGTTGTCCCACATTGGTGGC
ACATGCATGGGATTGGATTACCTTATATAGTTTGAACAATCCTCACCTCATGCCTGGGCAGGTAGGTAGGTGTCAAGTTG
TCCCACATAGATGGCATATGGAATACTAGATCACCTTATATCGTCTTTTGAACTACCCACACCTCGTAAGCTAGCTTTTG
AAATTAATTTAAACCCGAGATCACTTCTTAAAAATCACTATGAAAAAAAAAAAAAAAAAGTCAGAAATCAACCACTTGTT
CCTACTGTATATCATGGACACATTCAATTCATGGACCACCTATAATTGCAACCAACAAACACTTCTTTGTCTCCCCCAAT
AACACAATGATGCAATCATACAATATGGTCCCAAGAACATAAAACCTCTAAAATTAAATGAGTGTCTTGAGTGCATAGCA
CATCAGACACTTCCAATACACAGAAATCATGATGGATAAAGATTTGACTAAATGCAAGATATGTACAGTCTTTAGCAAGC
TGACATATAAAGGATTATTGGAAACAGCCTCTCTTACCCCGCAAAGGTAGAGGTAAGGTTTGCGACTTGTGGGATTACAC
TAGGTATGTTGTTGTTGTAGTAACATATTAAGGATCAAAAGGGTCCAAAGTAAGGAGGGCAATGATATCATTCAAGATTA
ATTCATTCCTCTGAATTTCCGAAAAAGAATCCGTAAACGTACATACAGAACTCTTCTTTAGTCCAGTATCCCTCCAAGAT
GTGCGTGCACAAGTCGATACATATATCTCTCTCTTAAAGAGAGGAATCAAAGAAACAAAAATGGGAATGGAATAAGTTAC
TGCTTTGCACTGTGTGCTCTGTGATATCCTCTTCCACCGAAAGCCCTGTGGTATCAATCACAGCAAGGGAGAAGCGTTGG
GGTTTATGACAATATGCTTGAGAGGGTGAGCAATGTCGGTACCTCCAGCGTGCTTGACAAACTCGGCTGGTGAGTGAAAA
CTTCCATGACAGACGCACATAATTCTTACCTCCTCCCCTTTGCTGTACCTGTATAATATTCCGTCTACTCTTTTACCATT
AGGACCATCTCCTTTCGTGAAAACGCATGGCATATTTTCTAATGTGTTTGTTCCAGTTTCCTTTGCCCGACTTTTTGCTG
CCTCGAGCTTCTTAGATGGACTGTCCATATCACCTCCTGACATTCTGCTTCCGGTCTCTCTCATTTTTGACCCAGACAAA
CCAATATCTTGACTCCCCCCTCCTTGTAATGAGTGGATACTGGCCGGGCTTAGCTCGCCAGACCCTGCAGCCGGGGTTCA
TCATGGTTCTAAAATTATGGTGGAAATGATAAACAGAAGAATGATAAAAAGCAGATATCATATACATTGTGCATCTTTTC
ATTCTTCCCATTACACAGTACACTCCAAAAACATGTTATGACCAACTACAAAAGTGATGGTAAAACCATAACACAACCTG
AAAAATTATTAGGTACTATCGGACGATTACGGTGCTCAAAATTATTAACCACCACGAGATGATTACAGACAATCTAATTT
AAAAAGGAACTTCTTCAACCAGATCAGATGATCTAATATTCTTTACAGACAATCTAATTTTTAATATCCACCATGTTGCC
GATTTCAGGATGCATGAAAGCAGATTCAAATCTAGTCCATTAAGGAATAGGATGTAAGATACTGTATCTATCAAGAATCA
CTAACACCTCTATATAGGATATCCAATTCTAGTAAACAATTTTTATCAAAGAAGTACAAACCTAGAAGGTTAGTGTTTTA
CATCTTGCACACGACCAGAGGCAGCAGAACTATCCAAAAAGTGAACGAAAACAACTCATGAGGAATATGGATATTAGTTT
TCAAACATGGAGATAGTGGCAGAGATGTGCGTGGACATTAGGGAGTAAAGAGCAATAAGCAAAAGGGGCATCCAACATAA
ACTCCTATTTAACAACAAAGGTCCATATCACATATGCATCAACTAGCTTGTCAAATTTACATCTATGGGGTATTCAAGGA
ATTGTGATACAGCGAGCCAAAGGAGCTGCATCAATAGCAGCAGACAAATCTCCCTCAACCCTAATCCATTCTATCACAAG
GACCACAACCAAAAAGGTAAAGACAAGAGAGACAGAGACGATCTTGACTGCCCAATAGGTAATTCACAAAGAAGACTTTA
CTGAAAAGATTGTTGCTTACCAAAAGTAGCACGGATAGAGCAAGCATTTGAAACCATGACATATAAAATTCATCAGGCTT
TAATCACACATGACTAACTCCTTGGGTGAGGAGAAGGAAAATATACCATCTAGAAAGATCTGTTAGTTTGATTAATTCTA
CCACTAAATCAATTGAGACTAGAACACTTTCAATTAGGTAGATATAAGTTGTTGAGAATGTAGAAAGCTCACGGGAAGTT
GGCATCATATAAACCAACGTTGCTCAGGCTATTCAAAAAATGTCAATGGGTGTGTGTCAGATTCTCCAAAAGTAGCGTGT
TTTTGGAGAATCCAACAGAAGTGCAGCATCGAAGGTGAAGACTTTGCGCAACTTGGACATAGACATAGTGGTATTTATCC
CAAGGTCTCTTTTATTTTATGATCAAAAAAAAAAAAGAACAAATGCTTTTGATTTAATTGTGCGAAGTAGCCTGCAAATA
AATGATCTAGTTTGGTTTCCAAGTCTACAGCTAATAACGGTCCAGCTTCATTATCCTTGCTGTTTAATTGGAAGTAGTGA
ACTCTGGTTAATTATTTTGTGGAAAAGATATGAATCTCTAGTTTCAGTGAAAAGAATATCAGACTTTAGTCTTCATATAA
TACTTCCAAAAAGAAAATCACATAGCCAAATCAGCACAACCAGATGCTCCCAGGGATGCATTATAGTATTTATGAGTATT
TTTAACGCACTAAGTTCACATCAAAGCAAGCATTTAAAAATTAAGGAGGTATTATACATCAGATAACTATTTTTCTCAAA
CGATTGCACCTGCAAATTTTTATCAGAGGCATTTTCCCATCTCTTTTTAGCTCCTGCATTTCTTCCTGCAATTGTCGTGA
CTTCCTGATGTGGCAATAAAAGAAAATTCCCGAAGTCACCTAGATAACTTAATCAAACCAACAGCACAACTACAACACTT
GACACTGACAATCAGTCAAGTACCTCCAAATAGTCAATATAGCATAACATTCTCGAGGTGCTAAAAGTAGAATACAACAA
TTTTAAGTCACGAATGTGGTGACAAGAGAAGGTTGTCTAATTAGTTATACAACCCCTTCGCTTATAACCATTAGGATCAG
GTTTGAGTTGCCAAGAGGAAATGGAAACTACTTTGGATTCCTTGAGGGGTGAAGGAGGGTTCTTTCAAAAATTCTTTTTT
TTATGGTGGTGACCGAGTTAAGCTTGCACGCACTTCTGACAAATACCGGCTAGCTCTTGAATAATGGTCTCCCATGATTT
TCACCCGCTTCATTAACCACTAGGCCACACCCTAAGGCGCAGCGAGGCTGGGGTTTAAAAAGAATCAAGAATGTGGTGAA
CGGCAATAAGACAGAAGACATGGAAAAATACCATAGAAACTTGTAAACATTTAGGTGAGGGGACCTCAGCAGCAAGTTTT
GACTAAATTTAGGAGATACATTCAACAATTCACAGAAACAAATTAAAAAACAGATGCCATATTTCTGGCTACAGATGACT
CAACAGTAATCATTTATGATCAATGCTGAATAATAACATGTCTTTGAGCACCCCTCACTGCAACATCTGATAACCACTCC
TTACCCTAGAAGGAAAATTTTCAATCCCAAAGTACTGATATAATTACAGTACTGTAATTTTCTAATTCAACTAGTATCAA
CTCTCAAGAATTGAATTTAAAAAAGAGCACATACATAATGAATGTTAATATTGGCCAAGAAAAAAAATTGTACCTTGTGG
AAGTTTACTTTCCAATTCAGACATACTTGAAGAACTACCACCACCTTGGGATTCAACAGAACCTTGTGACCCCAATTTCC
CATGTCCTTGCATTTTACCTCCTGAATAACTTCCTTTACCTTTCCCCATTGTCAAANNNNNNNNNNNNNNNNNNNNNNNN
NNNNNNNNNNNNNNNNNNNNNNNNNNNNNNNNNNNNNNNNNNNNNNNNNNNNNNNNNNNNNNNNNNNNNNNNNNNNNNNN
NNNNNNNNNNNNNNNNNNNNNNNNNNNNNNNNNNNNNNNNNNNNNNNNNNNNNNNNNNNNNNNNNNNNNNNNNNNNNNNN
NNNNNNNNNNNNNNNNNNNNNNNNNNNNNNNNNNNNNNNNNNNNNNNNNNNNNNNNNNNNNNNNNNNNNNNNNNNNNNNN
NNNNNNNNNNNNNNNNNNNNNNNNNNNNNNNNNNNNNNNNNNNNNNNNNNNNNNNNNNNNNNNNNNNNNNNNNNNNNNNN
NNNNNNNNNNNNNNNNNNNNNNNNNNNNNNNNNNNNNNNNNNNNNNNNNNNNNNNNNNNNNNNNNNNNNNNNNNNNNNNN
NNNNNNNNNNNNNNNNNNNNNNNNNNNNNNNNNNNNNNNNNNNNNNNNNNNNNNNNNNNNNNNNNNNNNNNNNNNNNNNN
NNNNNNNNNNNNNNNNNNNNNNNNNNNNNNNNNNNNNNNNNNNNNNNNNNNNNNNNNNNNNNNNNNNNNNNNNNNNNNNN
NNNNNNNNNNNNNNNNNNNNNNNNNNNNNNNNNNNNNNNNNNNNNNNNNNNNNNNNNNNNNNNNNNNNNNNNNNNNNNNN
NNNNNNNNNNNNNNNNNNNNNNNNNNNNNNNNNNNNNNNNNNNNNNNNNNNNNNNNNNNNNNNNNNNNNNNNNNNNNNNN
NNNNNNNNNNNNNNNNNNNNNNNNNNNNNNNNNNNNNNNNNNNNNNNNNNNNNNNNNNNNNNNNNNNNNNNNNNNNNNNN
NNNNNNNNNNNNNNNNNNNNNNNNNNNNNNNNNNNNNNNNNNNNNNNNNNNNNNNNNNNNNNNNNNNNNNNNNNNNNNNN
NNNNNNNNNNNNNNNNNNNNNNNNNNNNNNNNNNNNNNNNNNNNNNNNNNNNNNNNNNNNNNNNNNNNNNNNNNNNNNNN
NNNNNNNNNNNNNNNNNNNNNNNNNNNNNNNNNNNNNNNNNNNNNNNNNNNNNNNNNNNNNNNNNNNNNNNNNNNNNNNN
NNNNNNNNNNNNNNNNNNNNNNNNNNNNNNNNNNNNNNNNNNNNNNNNNNNNNNNNNNNNNNNNNNNNNNNNNNNNNNNN
NNNNNNNNNNNNNNNNNNNNNNNNNNNNNNNNNNNNNNNNNNNNNNNNNNNNNNNNNNNNNNNNNNNNNNNNNNNNNNNN
NNNNNNNNNNNNNNNNNNNNNNNNNNNNNNNNNNNNNNNNNNNNNNNNNNNNNNNNNNNNNNNNNNNNNNNNNNNNNNNN
NNNNNNNNNNNNNNNNNNNNNNNNNNNNNNNNNNNNNNNNNNNNNNNNNNNNNNNNNNNNNNNNNNNNNNNNNNNNNNNN
NNNNNNNNNNNNNNNNNNNNNNNNNNNNNNNNNNNNNNNNNNNNNNNNNNNNNNNNNNNNNNNNNNNNNNNNNNNNNNNN
NNNNNNNNNNNNNNNNNNNNNNNNNNNNNNNNNNNNNNNNNNNNNNNNNNNNNNNNNNNNNNNNNNNNNNNNNNNNNNNN
NNNNNNNNNNNNNNNNNNNNNNNNNNNNNNNNNNNNNNNNNNNNNNNNNNNNNNNNNNNNNNNNNNNNNNNNNNNNNNNN
NNNNNNNNNNNNNNNNNNNNNNNNNNNNNNNNNNNNNNNNNNNNNNNNNNNNNNNNNNNNNNNNNNNNNNNNNNNNNNNN
NNNNNNNNNNNNNNNNNNNNNNNNNNNNNNNNNNNNNNNNNNNNNNNNNNNNNNNNNNNNNNNNNNNNNNNNNNNNNNNN
NNNNNNNNNNNNNNNNNNNNNNNNNNNNNNAGGTCGAGTATAACAAATCAATGTAAAACGTATAAAAAGTGATAATGAAG
AAAATATAGCAACTTATAAGGAAACAATAACAACAACAAAATAGTGCAATAGGCAAAACATTATACAAGAATTAAACTAA
TACTACGATAGGCATCACTAAGTCTAAACTCGTCAAATAATAAGACAACAAGACTTAATTATTTACTAACATTTACCCTA
ATACACAATTTTCACACCCTACTATCTGTCGTCATACATCAATTGTTTATATACATTAAATCAATCTTTTCTAAAATAAA
TATAAAATCAAAATCAAAATTACTGAGTTCCGCTAAAACCGTACCATTAACATCTCACTTTCAAGGAGTAAATGTGACAC
ATCACAAGTAGGAGGGGGACCTTTGCAAACAAATAGGGACCATGAGAGCTATGGTGAGGAGTACAACAGAAGAAGAGAGA
AAATAATTCTAAATTTTTCTAAGACACGTGTCAACAAAAGAACAAATCTAGAAATCATGACACGTGTCAAGTTTGTTTAG
GAGACAGACCGATTGCCACGTGGATGGTACCATCAGCCTCGTAAAGCTGAGACATCGTCATTAATATTATTATTTAAAAA
AAGAAAAACTTAATAATTATTAATTGAATCTTTATGATGATTAATAATTAATCACACTTAGCTGTCAATAAAGAAGAAAG
GGAAAAGTGGGGAGCTGTGCTTTTGGATTAGTTTAAATTAATTATTTAATTAAATTAAAATAATGAGTATTTTAATTGTA
ATTAAGGCTTACAAAGGACACGTGGGTGATAAGCTTTTATAACTTTGGATTTTAGTGTTTCTTTGGTCAAATTTGGGATA
TAATAAGTTATGATAAATTAGTCCAAATTAGTATTCTTTAAAATAAATGGACCCAAAACAATAAGAATGTGGTTGAACTT
TATATACATTAATAATAACATAATCAACAATTTGATGCAGAATATTTCACATAAATCACGTTTAATTTCAATTTAGATTT
TGTATTGTGAAAAATTATCACAAATCAACTAGTTTATTGCATAAGAGAAAACATGCAACCATTATAAAGAAAGAGTATTG
ACACAATTAAGGACTATATATGGTGAGGAAAAAAATTATTATGTTTTTAATTAGAAATTTTGAGTTTGGAGCTCTTAAAA
TAAGAAAATATATCATAGGGAGTATTTTTTTCTAATGAGAGTTACATGTATGATATGAAGCTGAATTAATTAATTAATTC
TGAAATAGACATCAAGCATCAAGCGAAAACAAATAAAGTGAGTATTGACAAGTTACGATAAGGATCACTAATAAAATTGT
GAAATTATGATGAGATCGCTAGAATCTCTCTATTCTTACAGAATTCTTACACGAGATTCATTCTCAATAAAAGAGGCTCC
AATATGAGTATCGACCATTAACGTAGGTATGAGTTGGTTTGTTTTGGTGACTATATGTATGGTAGTGCAAGTTAGGTGGC
CAAAGGGTGTTGACTATGGTCAATAGTACCATTAGATGAAGTCAACGAGTAATTGGCCGGCGAGGCAAAAGAAGAATCGG
CGAGGAATTGGGTAATGGAGCACGTGGTCCCCAAGTTGTGTATATATTATTATTGTAGGTGGGGCCCACACAAGGCATTT
TTGAATTTTTTTAAACGTGGCAATCTTTAACGTGTCGATATATAGTTTTTTAATGCTTTATTAATTAATTTATTTTTTTG
AATTTTGGAATTTTAGATGACAATATATCCCGTGAAATTCATAAGTGGGGTTTGGAGAGAATAAAATATATGTAGACCTT
ATCACTATTTTGTGGAGTTATAAGGATTGTTTTCGAAAGACCTAAGCTCAAGTACAACAATTTTCAATATACAAAAGAAG
ATAACAGTGACAGAGACATAACGACTAATAAGTGAGTGCAATATGTAAAACCTAGTAAACATATGATGATATATATCGAA
AATTAAAACTACAAAAATATAGCTAGTTCAATAATAAACTCTAACAAACAAGGAAATACTTTACTATCTGTAACTTTCTA
CTCTGGTACACGATCTCCACACCATCTTATCTAATTAAGTAGAGTCAATGGAGTGAGGTCCGAGATAATATGCTAGGACA
CGTTATAAGTGATTTGAACAAAACTTTATTCATTAAAAAATTATTAGGAATCAAATTTAGCCAAATTATAGTGTTAACAA
ACTAATTAAGGAAAGGGTTGATAATGACGTTTGCGATGAGACGAATGAGATTTCTATTCTTAATTAATGTCTCAAATTTG
AGACTTGAATATTGAAAGATCTATTAAGGAGTATTTCCTCCTTAAATGATCCTTATATCCTAATGAATTAGAACTCCAAC
AAAAATAACGAATATTGAATAAAGTATCTCAAATCAACAAAAAATGACATAAAGTGCCCTCTAAACTTATCGAAACACTC
TATTCTGATCGTTTAAT
>mtp_6919.scaffold_3
GAATTTCCAAAGTAATTTATACAACTTAAGGTTAATTACTCCACACATTTCTTTAAAATTTTGAATTGAATGCTAATTTT
TTTTACTATATAGTTCGACATACTTTGTGTGTTTGTCGAAGATCAAATAATTGGTTATATGTACGTGTGACAGCTTTTGT
GTGTTCATAATAATTTTTGTTATTTGGATTTCCAAACACATGGGACTACAAACACCAAAGCACAAAAAATATTATAGAAA
AGGATAGCTTATATATAGAGGACATTAAGGTTCCTATATATCCTCATATGTAGGGCTCTTTGCATACACATATTAACATA
TAGTGGTTTATAAACACAAGTACTTCAAACAAATTTCATCTTTGAATAAACAATTATTACAACAATGTTCCCTTGTCATA
GTGATATGTGCTTTGTAGTTGTTGAGACATATTTTATACTCATTCCATTTCAATTTATCTAATGATATTAGGTTTTCTTC
TCATTACTCTTTTCACGACAAAGTTAGCATCTTAGCTTGAAGGGCAAGAATTTCTTCCTCTGCGTCTGCTGCTATTGATG
TGTCTGATTATTGAGAATCATTTCATAAGTAATAAGCAAAGAATTACTCCTAGAGATTTTGTAGTGTGTGGAATGGAGTA
AAATATTTTTGAGAAAATATTTCTCAATTTTATACTCATTTTTATATGGTCAAAATGTATTCAAAATATTTTCTCTCAGT
CTAAGTCATGTAAGTCTTTTATGTTTCCTGTATTTTTCCCTAAAACTATATGTAAATTATGTTTGTTTTAAATAATATTT
GCTTTAATTACTGTTAAGTATGTAAATATGTTTGTAGTATAAAACTACCCTCAGTATATGGTTAGACTTTTAACTTCTTA
ATAACAACGATGGATTAACCTGTAAATTCCTAGGATGTTTCTAAGGCCTTAAAAAGTCCGCCAAAATATCACAGGACGTC
TTGTTGGCCATCTCCGGGGTGGGGTTAATGAAGAAGTTTTTAAGAACACAGGTTAAAGGAAAGAGATGAACGGGGTAGTA
ATATAAAAAAAAAAAAAAAAAAGGGAAAAAACAGAATATATATTTGATAAACATGACCAGACACGAGTAAGAGGGCTCAA
ATTATTTCTTAATATAAGAAGATATTGTTCAACCTATAAATCATATTCATGACATAGTAATTGAAATTATATTAATCAAT
TTAGTTAAGCACTGATGAGGGAAGGGCCATGTGAAATCAAGAATGATAATGACAGGGATATCTTAATTGATACAATAAGT
ATTCATTAGCAATAATAAACTAATTAGGCTAAAATTAAGGGATCTTAATTATGGGGTCTTCTATTTATGCTGAGGACTCA
ACTACTAATATAATATTTTGTGTGCATTCCTTTTACCTATCAATAACTATATTATATCAATCCACAATGACATATTTTTT
CTTCAATATTTTAGGTTTTAGTGATTTAATATATTGTTTATGAGACGTCTATTTGTGGGTTGGTAGGGTGCAAATCCATC
CTTAATATCCAATGCACAATAGAATATTAGGGGAAAAAAAGAGTTCGATACACATAACATTCTGCAAAAATGTGTAATAT
AGACTGTCTACTCTAATACAAGTTAATGATTGTTTATACGGCTTGAACCTGTGACGTTATAAATAAGTATAATGCGGAGA
AATGTGATATAAACCGTCTATTCTAATACACATATTAATAATTGTTTTCACGGCTCGAATTGGTAACTTGTAAATCACAG
AAACATAACTATATTGAAAAAAAGTGTTTGGACCACAATTTGCTTGTTACTATAATTAATTTGTTTAGTGGTATGGGCAT
TGTTTCAGATGTGAATTCCTACCAACCATCCTCAAAACCAGACTTAATTAACTAATATCTACTTTTGACTACTATTAATA
TTTTTAGTATATGGACATCAAGCTCTTCTTTTTTGTTCTTAAGCTTTCCTTAAATTAAATGGATTTAGATCCACCTCTAG
GCTCTAGCTACTACCTAGTTTGATCTTGGATCAACATATGAACTTTATAAGTTCGACTTTTATAAATTTAAATACTAAAA
TATGTGTGTTTAAAGTGATTAAATAGAGTTGTTTTTCTTTACGATCAACTCAAAATATCGAAGAATTGCCTGATATTTTT
GACGTTCAAATACATCACAAGAAGATTCAAACCATCCACGTTCAAGAAATACTCTATTGACAATACTCAAATCAGTGAAA
AAAATTAACAAAAAAGAATATGGTATTTTATATTTTATATTTTGGAAAGAATAAACATAATTAGGGGGAAAAAACTATTT
CTACTTCTTTTTCTTGTGGATGGATGGAATAATACCACGTCATAGAAGATTACTCATGGCCACGAGGAACAATAAGTCTA
AAGATTCTTATAATAAAATTAAAAATCATCTACTTATTTTGAACCACTCCTTTTTATTATATTGCGCATCTATTATATGA
TTTAATTTAATTTAACCAACATTTAGTAATTTCTCACATGTTGCAACAAAAATTCCTTTCTCGTGATCAAGAAAATGTTG
TCATTTTGGTTACCTATTCTTTAATTATCTTTAATTTTTTGCTTCCATATTATTTGGATATAATAATTCCTTTTTATTTT
ATTTTATTTTAAGAAAAAGAATAAAAAGAAATTGGAAATTTCTCGAAAAATACACCGCCTCTACCTTTTGAGTGTGCACT
AGATAAACCCATTCATGTGCCGACTAAGAAAAGGACCAAGTGAAGGCAATAACGATCCAAGATTTTTAATATGGGTTGGG
TTCGAAAAATAAAAATATAGTGTTTTGAATTTGGAATTTAAGGTGAATTTTGAACCTCCTCATTCACTAACCATACATCT
AATTTTATGTTCAGGAGGTTCAAAATTTATACATTCACATACAAAATTCAAAAAATATCTTACATATACCATGTATTTTT
TTATTGAGAATCCTCTAGCTCCGCCCCCGATCCTTTTTGGAATACCACATTCGCTAGCCAATCAAATTCAGTTACTTCTG
TATAATAGCTCACAAAATTACATAAGAGATATAAACCTCACAAGACAAATTAATGTCTAATCATATAAATAATTATCTTT
TACATTGTCAAATATATACGAGTTGTGTGAGATTTTTTTTTTTTTAATTTTTTTCAACAAAATTTAAATCCACAAAACAA
AAATAAATCTCACATAATTCATGTTACACCATACTGAAAATAGCTGGAGAGCACTTTATAAGAATTAAAATGTGAAGAGA
CATTTATAACCTTTCGTGTTATGAGAAGTCATTGGTGAAACTCAATTGACTTTTATATGGTATGACAAGATTGATGATCA
TCAACGTTACTCTATTTCTAAAAATAGAAAAATATATCATGCATTAGCTAATTCTAATTTATCACTAAAAAATAAACGAT
TTGAATTGTTGGGCTACAATTAAATCAAAGACTAAAAACTTATGGTGGAGATTAAATTTCTAAAGATAACAATGTAGATA
GTAGTTATTGATATGTTTCCGTCTAAAATAAGTAAATGTTAGTTATATGAATCTTTATCATTCTCCAGGACAGAGACGAA
ATATAAGCTAGAGTCGATCAAAGGTGGATTTAAAATTTTAAAATTTGAAATTTTAACAAATTTCTGAACTCCATAATTAA
TCGGTTTATTTGTATATCTTTTGAATTTTATTAGCGTTTTATAGAGTGTTCTGTATTTTAGTTAGTTGTATTTTTATCCA
AAACATTTTGTGTGTCAAAAAATAGTTAAATATTAATAACTTTTGAAATAGTATGACTAATAATATTTAATATGATGTGT
TAGAAGTGATTATCTAACCACCTTTGGTTATTGGTTCTAAAAGGACAAGTACTCCATTGAGTTTCAATTTATTTATTGTG
AATAATTAAATGAATGTCGGGTGTGATTTAATTTCGGAATTTAGCTCAACTAGTAAGGATGTATTGATCAAGTTATATAA
AGAGTCCAAAGATCTTATTAATTTTCGATGTGGGATTCCATTTATAATCCCAACACGCCTAGACTTTNNNNNNNNNNNNN
NNNNNNNNNNNNNNNNNNNNNNNNNNNNNNNNNNNNNNNNNNNNNNNNNNNNNNNNNNNNNNNNNNNNNNNNNNNNNNNN
NNNNNNNNNNNNNNNNNNNNNNNNNNNNNNNNNNNNNNNNNNNNNNNNNNNNNNNNNNNNNNNNNNNNNNNNNNNNNNNN
NNNNNNNNNNNNNNNNNNNNNNNNNNNNNNNNNNNNNNNNNNNNNNNNNNNNNNNNNNNNNNNNNNNNNNNNNNNNNNNN
NNNNNNNNNNNNNNNNNNNNNNNNNNNNNNNNNNNNNNNNNNNNNNNNNNNNNNNNNNNNNNNNNNNNNNNNNNNNNNNN
NNNNNNNNNNNNNNNNNNNNNNNNNNNNNNNNNNNNNNNNNNNNNNNNNNNNAATTTGTATCTTCTATAACCTCATATCT
ATATTTATATCCTCAATAAGTAGAAACTGTGTTTTATCTTGCCTAATCACCTCTCTTCAATATTTCTTCCACGTACTTCT
ATCTACTATCCAAAACCAACCTTTTACATTTTCACTATAAAACATATGTGCGTTTCCTGTTTAAATGTTAAATCATCTCA
ATTCACTTTTTCATTAATATCACTTTCATTTTATCTCGAACATCCTTTCCACACAAAGAAAGATCTTATATATCGAACGA
TAATTGAGGTGTGATTTACCAAATAATTGAATTGTAGTTAATGCATCAAAAAAGGACATAGTGGAGAATCAATAGACTCC
ATAGGAGATGTGTCCAATAAGCTAACATATGCAAAGTAGGCTTTACCCATACAGGCAACTGGCCCTACCTTTAAATAAAT
TTTTAACATAACCGACAATATGATAAAATCAAAAAGTTTTTCATTGAATCATCAGAGTTTATATTGATGTTTGATTAAAT
TTAAATTTTTATTAAAAAAAATTATATTAGAAATGCAATATCAAATCATAAGACTAGCTATTCTTAGATTGTTATCCTAC
GTTGAGTATGAGACACTTCATTTTATATTGTTTGTTTATATTATAAAAAATATATTTTTCGAGGACTAAAAGACCTCGTA
AGCTGCTGAAAGTTGTGGTTTGGTACTAACTTACTATAAAAGCCCTAAACTTGAAAAGTAATGCAAAGAAAAGTATGTTC
CACAAACAGAAAGAAGGAAACTTAATTAACTAAGTGACCCACGATTAGATTCACGAAAAGGTAAAAAATATTTTAAAACC
ATATATTATACTATTGATGTAAAATATCCCTTCGTTGTTAGTATCCTTCATCATGGCAAAACCACTCACTTGGCCTAACA
GAGCATGTCGCGTAATTACAATGCTTCATATTAATTGCTTTTTAAGAAGAAAAGAAATCAAAGCAAAAAATGTGCATATA
TATATATATATATATATATATTAATTCTTTTCAATATATTATTTCTCTCTGCACAACGATTTAAAAAAATGTAGCAAAAG
ATATATTAAGCTCTTGTTATGTATATGAGGTTTGAGAAAAGATCGAATCACAAGATTCTATTGTACACAATTCTTTTCAC
AACTTTAACTAGTGACATTCTAATCACATGACATCAACCTTATCAATTATGATAAAGATAAATCGATAAATATGAATAAG
GAGTAAAGAGGAAGAAAAGAAAAAAAAGGGAAAGATAATTTCACATAATGCACTAATTAGCTCTCACTATGTGCGGGGTT
TCAACTAGGATCAAACCATAAGACTTTATTGTCTAAGACTATTTCCACATCTCGAAATCTCTGGATCACACTAAAGTAAC
TATACCAGTTACGTCAAGGGCAAATTGGTCAATTGAAAAGAAAAGGGGGAGAGAATTCCATATCTCACATATAAGAGATG
AAGCGCGTGGAAAGATATGAATTTTATGATTACTTAAATATCAGCCTCTCCCAAAGTACTCCTATTTAGAAGTTGACGCC
CATTTTTCTAACTTATCTTTTTTTTTCTATACTATTTTTCTCAGTGTCTTCTCACCAATTGCCATTGACACGACAAAGCT
TTCAAATCCCCAAAAATGTTCCTAATTAAATATTCCAAACTCTTTACGCGTTTATCTTCTCCTTCTCCATAAACCCTAGC
TTTAATTTTCTCTCTCCGCGTTAAGTTCACTCTGTAACTATGGATGAAAACGATAAGCAGGTTGATAATGATCCATTACC
TAGTGGTACTACTGGTGGTGCTGCTGCAGCGGTGTTCACCGGCGCCGCTTCTGAATCAAGCTGGTCACTCGGTGGTGGTG
ATGATGAATCGGACAATGTTTACTTCTTCGGTACTAGTAGTACTGATAGAGAGAGCAGTATATTAACCGAATTCGGCTGG
AATTTTCAGCCGGACGGAAATAGAGATGTTCGCGCTGGTGGTGACGGTAGTCGATTTCATCGGATCGATGAGGATTTGGC
GGGAAATAGTACTACTACTGCTTCTGTTACTGAACCGACGGTGACGGAGAAAATCACCGATGAACCTGTTTCATCTAGCT
GTTCTGATGATCCGCCGGAGAAATCTACAGCTTCCGGTAGCTCCTCCGCCTCTCGACCGCCGTCCGATACAGCGTGAGTC
ATGTGTTTATCATCGACTTCTCTGTGTGTCTAAATTCTTAATTAACTGCGATTTCAATGGTAAATAAGGAGTAAAAACGC
CATTAACGTGTCCGTACGTAGGCGTAGAAAAAATGTCAAAGTTGTTCACGCAAGTTGAGGGAAGAGAAAGAGAGGTATTA
TCGTAATTTTAATCATCAAACATGGGCTTTTCGGTATTTGCTCACTTTTCTGTGGCTTCAAAACAGCCGTTGTTGCGGCG
GGAATGGCGTGGATGAATTTTTTCCTCTAAAATTAAATATCCTAATAATAATTAAAATTAACTGTTAAGGAAAAGTATTT
TTTTTTATATAAAAATGTAACTTGCGATAACTCTTCCCTAATAATGGTTAGGTGTAATCTCTTACAGAATTAGTTTCTTC
TGCTTCATTATTTCGTGGTCCATTGCTTCGTACATTAGTATTTAAAGAAAGAAAAAGGAATGGTACAATCTAGAAACTTT
TAATTGATGAAGCAATAATAAAGTTATTTTCGTGTGATATGTGTGTTAAAATTGTAAAATTAATCATCAATATAGCCTTT
AGTCAGTTTCTATGTGAATACAAAATACTTCATGAATTTTTGGTTTGTGTGAACTCTCAAGGTCCATTGCATGCATTTCT
CTATGTTATGGTCTACATTATACTTGTAGTGCAACCTAATTATACAAGCCCAAGTGAAGTTTTGTTTTTTGTTTTTAAAA
AATTAATCTTTCGTTAATAATAAATTAAACTATAAGGTAGAGTTACTTAAAGCAAACAAACATGAAGAGAATTTGGATAC
GTTTTTATAAGTAGTAGTAATAAGTATTAGTAAGTGGTATTACTATTTTGATGTTGTTTAGTAGTATTACGCTGCCCGGG
TTTCTAACTTTAAATTCGTGTGTTTCATGTTTGTCATTGATACAATAAGTCAACCACTAATACATCTAAATTTCAACTAA
GTTGGAGTCAACTAGATAAACTTAATTTGTTACTTATCAATATATAAAAAGAATATAACACTGGGTGATTTCTTCCTATC
TGTTAAAGTTTTGGTGGTCAAAGTTACTTGGTACCTGTTGTTGATGGGAGGTGATAAATATCGTGTGAAATTAATCGAAG
TGTCTGATACCCCAAAATATAAAACCAATTTAGGTGACAAATATTCGTCATGTCTACAACTTCATTAAAAGAATGAGTAC
CCATTCTTTTTCAATTGAAAGATATTTTGTTTATTACAATGATTTACTAATTGGAAACTAGATTGGTTCATATTAAATGA
TGCATTGAGTTTCTTAGTTATAAAGAAAATGCAAGTGTACTTGGAATTATATATAATTCTTTTTAATATTTTCTAGTACT
ATAGTATATATTATGTAATATATGATGAAGGAATCACAATCCTAATGTTACTTTAGGTTGAATATTCCACAGAAGCAAGG
TTAAAAAGAAGGGTCAGAAACGAATCAGGCAGCCCCGCTTTGCATTTATGACCAAAAGTGAAGTTGATCATCTTGAAGAT
GGCTATAGATGGAGGAAATATGGCCAAAAAGCTGTTAAAAATAGTCCATTTCCAAGGTACGTTGAGACGAATTTAAATTT
TATGAGTTTTTAATGATTATTTGAAGTATACTTACTAGGTTCAAGATTTAATGTTGAGAAAATTGTTTAATAAAACTAAC
CATAAGATGTACATGTACTTGACTAAATTACTTTTAATCCTACCTTAAATACACGAGTAATCATTTATTATATGCTTTTT
TGGAATAGTATGGAGGTTGTTTTCAAGAAAAAAGATTATCTTCTTGGGGTTTTTTGAAGTGACTGATTAAATATTTGGAC
CAAACGTGTTTGACTAAAGTGATAGTATAAGTAATAAAAGGACAGACGGTAGTATTTTAAGTATTACATTTTGTTGGAAG
GTATTATATCTAATCCTAATTCATGTCCTTATATCCTAATGGAATCATATACATGTATCTTAACGAGTGATCATTTATTT
ATAATTGTGGTGTTCCGGTGAGGTATGCATATCTTGATTGGTTTTATAGAGTAATACTTTGTTACAACCACTAACATATA
GGTATCAGATAACTATATCCGTAAAGATTTGAATAGATAAAATCATATATTTCTTTCATTTCAATTTATATGATGTAGGT
TGACTCGAACACATTGCATACTTACTTTTGATGAAGTCAGAATTTTGGAGTTTATAAATAATTACTCATGATGAATATGT
ATGACTTGTCAGGAGTTACTATCGTTGTACAAATACAAAGTGTACAGTAAAGAAAAGAGTGGAGAGATCCTCTGAAGATT
CTTCAGTTGTAATCACAACATATGAAGGACAACATTGTCACCATACAGTTGGATTTCCTAGAGGTGGACTTATCAATCAC
GAAGCATTTACATCTCAATTAACACCTTTACCCTCACAATTCTTTCATCCATCCGGTGTTCAATACCCTCATGAATTAGT
TCCTATGAGTAGTCCCGCTGCACCAGAATCACATACAATGCCTGGTGAAACCGGACCCGAATCTATTAGACTGCCAGAAA
CAAGTCAACCAGATGCTACACAACAACCAACTGATGAAGGATTGCTTGGAGATATTGTACCTCCTGGCATGCGAAGCAGA
TAATATAAAGGGTAATATAATCCCTTTCCTAATTTGCATTAATTTATCATATATTTTTTTAAATTTCATCAATGACATAT
ACTATTTGGGGGATCGTTACACGTGTGCGCCTACACACGTGTAAGAGTATGTGTTTTTTTATAAGAAATTTCTGTCAAGC
CTTTGTTTGTGATTCACACTCAATGTTTGCTGCTTATTAAAGGGGAAAATGCTCTCTATCTGAATTTTTCCACTTCTGAA
GTTCATATTTAGGACCTTTTAGTTAAGAGAGAAGAATTCTAACTAAGCCACATTATCATTTATTTAAGGGTTATATATAT
ATATATATATATATATATATATATTGTTGAATTGTTTGACCATTATAAGAGTTTAAACTTTGAAGAATATACTTTTAATT
ATTTTTATGGGTAAAAATTGCATGCAGACTTTTTGTTTTTGCTTTTTGGAAAGCTTTTAATATGATCTCTTACTTTACTT
ACTTTGTTAAATCGTATATAATTGTTTAAAGTTTCGCATGAGGTAAGTGATTATACAATTCAATACATATTAACAATCGA
TTACTAAAGATTCCAAGTAGTTTATAAATCTAATCTATAAATATAAATTAAATTAGGTGATGTTTTCTTATCTGTCTAAC
TTTGATATTAGACAGAGTTATCCAATATTTGTTGTAGGTGGGAGATAATAGATAGAAAATGAGGATGAATTCAGATCAAT
CTATAAGTTAGTTCTATATAGATATCTTTTAACATTTCATTAAACTTAAGTAATAATAGGACATAGGATCTGTCAATAAT
TTTATGTCCGGTCAAATCGAACAAGATCCCAAGCGATGGAAATCTAAAGTTGATAAAGTTTAAAACATATAAAAGTCTCT
[truncated: 119,750 more chars]
