# Supplementary material for: Homologues of potato chromosome 5 show variable collinearity in the euchromatin, but dramatic absence of sequence similarity in the pericentromeric heterochromatin
Source: BMC Genomics. 2015 May 10;16(1):374. doi: 10.1186/s12864-015-1578-1 (PMC4470070; doi:10.1186/s12864-015-1578-1)
Supplement: Additional file 4: — Regions with structural variation on potato chromosome 5. Description of data: Lists the regions on Chr-5 where prominent deviations from sequence collinearity were found between aligned RH and DM sequences. [file 12864_2015_1578_MOESM4_ESM.xlsx]

## Sheet: Blad1
Table S3. Prominent deviations from sequence colinearity between potato chromosome 5 haplotypes
Region	Position (Mb)	Sequence 1	Sequence 2	Classification	Structural description	Gross gene content in variable region
North EC	0.86-0.98	MTP 4907 {1}	DM	M	Gene cluster	Flavonol sulfotransferases
North EC	2.05-2.08	MTP 6457 {0}	MTP 2681 {1}	M	Extended gene cluster in MTP 6457	Disease resistance gene homologs
North EC	2.05-2.08	MTP 6457 {0}	DM	M	Extended gene cluster in MTP 6457	Disease resistance gene homologs
North EC	2.30-2.69	MTP 2322 {1}	MTP 25 {0}	M	Gene cluster	S-locus, F-box and transposon genes
North EC	2.30-2.69	MTP 2322 {1}	DM	M	Gene cluster	S-locus, F-box and transposon genes
North EC	3.17-3.36	MTP 382 {0}	MTP 941 {1}	R	Gene cluster	Receptor kinases
North EC	3.17-3.36	MTP 382 {0}	DM	R	Gene cluster	Receptor kinases
North EC	3.17-3.36	MTP 941 {1}	DM	R	Gene cluster	Receptor kinases
North EC	3.59-3.64	MTP 382 {0}	DM	R	Gene cluster	F-box genes
North EC	3.59-3.64	MTP 941 {1}	DM	R	Gene cluster	F-box genes
North EC	5.16-5.35	MTP 1015 {1}	MTP 2478 {0}	M	R1 RGH gene cluster in MTP 1015 is larger	Disease resistance gene homologs
North EC	5.16-5.35	MTP 1015 {1}	DM {1}	M	R1 RGH gene cluster in MTP 1015 is larger	Disease resistance gene homologs
North EC	5.39-5.47	MTP 1015 {1}	DM	M	Gene cluster	F-box genes
North EC	8.36-9.02	MTP 178 {-}	DM	F, B	Insert of 300 kbp in MTP 178; 60 and 180 kbp zones of sparse, fragmented alignment	Miscellaneous genes, e.g. retrotransposon proteins; leafy cotelydon 1 gene cluster; ubiquitin protein ligase; cytochrome P450
North EC	9.12-9.56	MTP 799 {1}	MTP 2540 {0}	B	Colinearity is nearly completely absent	Retrotransposons, Pto-like kinases, Prf-like disease resistance genes, beta-1,4-endoglucanases
North EC	9.20-9.56	MTP 799 {1}	DM	F	450 kbp region with very fragmented alignment
North EC	9.12-9.47	MTP 2540 {1}	DM	F, B	138 kbp segment differs from DM
North EC	at 10.68	MTP 1114 {0}	MTP 3962 {1}	B	315 kbp segment of MTP 1114 is missing in MTP 3962	retrotransposon and hypothetical proteins
North EC	at 10.68	MTP 1114 {0}	DM	B	315 kbp segment of MTP 1114 is missing in DM	retrotransposon and hypothetical proteins
North HC	at 12.17	MTP 5989 {1}	DM	B	First 95 kbp of MTP 5989 differs from DM	DNA repair protein, ABC transporter, Ankyrin-3-like protein, transposase
North HC	12.42-12.60	MTP 2646 {0}	DM	R	Gene cluster	Histone H2A genes
North HC	13.13-13.32	MTP 587 {0}	DM	F	Insertions 35 and 37 kbp in MTP 587	retrotransposon proteins
North HC	13.13-13.32	MTP 587 {0}	MTP 422 {1}	F	Alignment gaps of 29 and 85 kbp	retrotransposon proteins
North HC	13.41-13.56	MTP 422 {1}	DM	F	85 kbp insertion in MTP 422; 175 kb zone of limited alignment as scattered segments	retrotransposon proteins; miscellaneous genes
North HC	16.88-16.93	MTP 860 {0}	DM	B	91 kbp insert in MTP 860	retrotransposon proteins
North HC	17.1-17.5	MTP 3993 {1}	DM	F	inserts of 27, 33 and 34 kbp; 75 kbp segment of poor colinearity	retrotransposon proteins; unknown function genes
North HC	18.4-18.8	MTP 540 {0}	DM	B	160 kbp insert in DM	retrotransposon proteins; transcription factors
North HC	18.10-18.5	MTP 2306 {1}	DM	B	160 kbp insert in DM	retrotransposon proteins; transcription factors
North HC	19.52-20.25	MTP 1058 {0}	MTP 1658 {1}	B	Two 188 kbp inserts in MTP 1058	retrotransposon proteins
North HC	19.80-20.25	MTP 1058 {0}	DM	B	155 kbp segment differs from DM	retrotransposon proteins
North HC	19.52-20.50	MTP 1658 {1}	DM	B	145 and 239 kbp inserts in DM sequence	genes of unknown function; homeobox proteins; retrotransposon proteins
North HC	at 20.69	MTP 815 {0}	DM	B	Terminal 128 kbp of MTP 815 is missing in DM	retrotransposon proteins
Central HC	33.21-34.30	MTP 2058 {1}	DM	B	Insertions of 146 and 164 kbp in DM	genes of unknown function; B3 domain protein; kinesin heavy chain
Central HC	33.25-33.98	MTP 3424 {0}	DM	B	Insertion of 164 kbp in DM	genes of unknown function; kinesin heavy chain
Central HC	33.25-33.98	MTP 2058 {1}	MTP 3424 {0}	B	Non-aligning segment measuring 90 kbp in MTP 3424 and 386 kbp in MTP 2058	genes of unknown function; kinesin heavy chain
South HC	41.88-42.15	MTP 3074 {0}	DM	R	Gene cluster	DNA repair helicase genes; retrotransposon proteins
South HC	42.36	MTP 3074 {0}	MTP 6603 {1}	F, B	Insertion 270 kbp at end MTP 3074	Retrotransposon proteins
South HC	42.36	MTP 3074 {0}	DM	F, B	Insertion 270 kbp at end MTP 3074	Retrotransposon proteins
South EC	43.40-43.47	MTP 2842 {0}	MTP 4389 {1}	R	Gene cluster	MADS box / transposon genes
South EC	43.40-43.47	MTP 2842 {0}	DM	R	Gene cluster	MADS box / transposon genes
South EC	49.48-49.70	MTP 2764 {1}	MTP 6915 {0}	M	H1 RGH gene cluster	Disease resistance gene homologs
South EC	49.48-49.70	MTP 2764 {1}	DM	M	H1 RGH gene cluster	Disease resistance gene homologs
South EC	49.48-49.70	MTP 6915 {0}	DM	M	H1 RGH gene cluster	Disease resistance gene homologs
EC = Euchromatin
HC = Heterochromatin
F = fragmented alignment (interruptions up to several tens of kbp)
B = broken alignment (major interruption)
R = reduced colinearity
M = missing colinearity
MTP = BAC minimal tiling path
{0} = haplotype 0
{1} = haplotype 1
{-} = haplotype undetermined
